# Supplementary material for: Mean blood pressure according to the hypertension care cascade: Analysis of six national health surveys in Peru
Source: Lancet Reg Health Am. 2021 Jul 13;1:100016. doi: 10.1016/j.lana.2021.100016 (PMC8442255; doi:10.1016/j.lana.2021.100016)
Supplement: Supplementary file 1 [file mmc1.zip]

Archive with 11 entries (11 files):
- all_endes_BP_2021-05-29.dta
- Analaysis 20200530.do
- ENDES2014.csv
- ENDES2015.csv
- ENDES2016.csv
- ENDES2017.csv
- ENDES2018.csv
- ENDES2019.csv
- ENDES2020.csv
- Mean BP by HTN three groups 20210531.R
- STROBE_checklist_cross-Mean BP by HTN three groups.docx
