# Supplementary material for: Mean blood pressure according to the hypertension care cascade: Analysis of six national health surveys in Peru
Source: Lancet Reg Health Am. 2021 Jul 13;1:100016. doi: 10.1016/j.lana.2021.100016 (PMC8442255; doi:10.1016/j.lana.2021.100016)
Supplement: Supplementary file 1 [file mmc1.zip › Analaysis 20200530.do]

use "D:\Box Sync\DHS\_Analysis\Mean BP by HTN three groups\all_endes_BP_2021-05-29.dta", clear
svyset psu [pweight = sample_weight_15more], strata(stratum)
*svy: mean sbp2, over(categories year sex region)

des,s
tab year
svy: prop year
svy: mean age
svy: prop sex
svy: mean sbp2
svy: mean sbp2, over(sex)
svy: prop categories
svy: tab year categories, row
svy: prop categories, over(year)


svy: mean sbp2 , over(categories)
svy: mean dbp2 , over(categories)
