# Supplementary material for: Mean blood pressure according to the hypertension care cascade: Analysis of six national health surveys in Peru
Source: Lancet Reg Health Am. 2021 Jul 13;1:100016. doi: 10.1016/j.lana.2021.100016 (PMC8442255; doi:10.1016/j.lana.2021.100016)
Supplement: Supplementary file 1 [file mmc1.zip › ENDES2014.csv]

HHID	HV000	CONGLOMERADO	HV002	HV002A	HV003	HV004	hv005	HV006	HV007	HV008	HV009	HV010	HV011	HV012	HV013	HV014	HV015	HV016	HV017	HV018	HV019	HV020	HV021	ESTRATO	HV023	HV024	HV025	HV026	HV027	HV028	HV030	HV031	HV032	HV033	HV035	HV040	HV041	HV042	HV043	HV044	LONGITUDX_first	LATITUDY_first	HV201	HV202	HV204	HV205	HV206	HV207	HV208
252300501	PE6	2523	5	1	1	2523	3295177	5	2014	1373	4	1	0	4	4	1	1	17	1	94	0	0	2523	29	15	15	1	0	0	NA	29	NA	0	NA	0	205	1	1	0	1	-77.0025	-12.024444	11	NA	996	11	1	1	1
252302701	PE6	2523	27	1	1	2523	3295177	5	2014	1373	5	2	0	5	5	0	1	14	1	96	0	0	2523	29	15	15	1	0	0	NA	29	NA	0	NA	0	205	2	1	0	1	-77.0025	-12.024444	11	NA	996	11	1	1	1
252303801	PE6	2523	38	1	2	2523	3295177	5	2014	1373	8	2	0	8	8	2	1	15	1	94	0	0	2523	29	15	15	1	0	0	NA	29	NA	0	NA	2	205	2	1	0	1	-77.0025	-12.024444	11	NA	996	11	1	1	1
252304901	PE6	2523	49	1	1	2523	3295177	5	2014	1373	3	1	0	3	3	0	1	16	1	95	0	0	2523	29	15	15	1	0	0	NA	29	NA	0	NA	0	205	1	1	0	1	-77.0025	-12.024444	11	NA	996	11	1	1	1
252306001	PE6	2523	60	1	5	2523	3295177	5	2014	1373	7	3	0	7	7	1	1	14	1	96	0	0	2523	29	15	15	1	0	0	NA	29	NA	0	NA	1	205	3	1	0	1	-77.0025	-12.024444	11	NA	996	11	1	1	1
252307101	PE6	2523	71	1	2	2523	3295177	5	2014	1373	7	2	0	7	7	0	1	15	2	94	0	0	2523	29	15	15	1	0	0	NA	29	NA	0	NA	0	205	2	1	0	1	-77.0025	-12.024444	11	NA	996	11	1	0	0
252309201	PE6	2523	92	1	2	2523	3295177	5	2014	1373	3	1	0	3	3	0	1	14	1	96	0	0	2523	29	15	15	1	0	0	NA	29	NA	0	NA	0	205	1	1	0	1	-77.0025	-12.024444	11	NA	996	11	1	1	1
252310301	PE6	2523	103	1	2	2523	3295177	5	2014	1373	5	1	0	5	5	1	1	16	1	94	0	0	2523	29	15	15	1	0	0	NA	29	NA	0	NA	1	205	1	1	0	1	-77.0025	-12.024444	11	NA	996	11	1	1	1
252311401	PE6	2523	114	1	9	2523	3295177	5	2014	1373	10	3	0	10	9	2	1	16	1	95	0	0	2523	29	15	15	1	0	0	NA	29	NA	0	NA	2	205	3	1	0	1	-77.0025	-12.024444	11	NA	996	11	1	0	1
252312501	PE6	2523	125	1	1	2523	3295177	5	2014	1373	1	0	0	1	1	0	1	18	1	96	0	0	2523	29	15	15	1	0	0	NA	29	NA	0	NA	0	205	0	1	0	1	-77.0025	-12.024444	71	12	5	12	1	1	1
252313601	PE6	2523	136	1	2	2523	3295177	5	2014	1373	6	2	0	6	6	0	1	17	1	94	0	0	2523	29	15	15	1	0	0	NA	29	NA	0	NA	0	205	2	1	0	1	-77.0025	-12.024444	11	NA	996	11	1	1	1
252314701	PE6	2523	147	1	3	2523	3295177	5	2014	1373	6	3	0	6	6	0	1	17	1	95	0	0	2523	29	15	15	1	0	0	NA	29	NA	0	NA	0	205	3	1	0	1	-77.0025	-12.024444	11	NA	996	11	1	1	1
260100101	PE6	2601	1	1	1	2601	1034531	7	2014	1375	5	0	0	5	4	0	1	5	1	57	0	0	2601	32	16	16	2	3	0	NA	16	NA	0	NA	0	164	0	1	0	1	-75.65186	-2.616072	43	NA	6	32	0	1	0
260100301	PE6	2601	3	1	3	2601	1034531	7	2014	1375	3	0	0	3	3	0	1	5	1	59	0	0	2601	32	16	16	2	3	0	NA	16	NA	0	NA	0	164	0	1	0	1	-75.65186	-2.616072	43	NA	4	32	0	0	0
260100401	PE6	2601	4	1	1	2601	1034531	7	2014	1375	8	1	0	8	8	3	1	7	1	60	0	0	2601	32	16	16	2	3	0	NA	16	NA	0	NA	2	164	1	1	0	1	-75.65186	-2.616072	43	NA	6	32	0	0	0
260100501	PE6	2601	5	1	1	2601	1034531	7	2014	1375	5	1	0	5	5	1	1	5	1	16	0	0	2601	32	16	16	2	3	0	NA	16	NA	0	NA	1	164	1	1	0	1	-75.65186	-2.616072	43	NA	5	32	0	0	0
260100601	PE6	2601	6	1	1	2601	1034531	7	2014	1375	1	0	0	1	1	0	1	5	1	58	0	0	2601	32	16	16	2	3	0	NA	16	NA	0	NA	0	164	0	1	0	1	-75.65186	-2.616072	43	NA	5	32	0	0	0
260100801	PE6	2601	8	1	1	2601	1034531	7	2014	1375	6	1	0	6	6	2	1	5	1	60	0	0	2601	32	16	16	2	3	0	NA	16	NA	0	NA	2	164	1	1	0	1	-75.65186	-2.616072	43	NA	5	32	0	0	0
260100901	PE6	2601	9	1	1	2601	1034531	7	2014	1375	4	1	0	4	4	1	1	5	1	57	0	0	2601	32	16	16	2	3	0	NA	16	NA	0	NA	1	164	1	1	0	1	-75.65186	-2.616072	43	NA	10	32	0	0	0
260102601	PE6	2601	26	1	1	2601	1034531	7	2014	1375	2	0	0	2	2	0	1	5	1	58	0	0	2601	32	16	16	2	3	0	NA	16	NA	0	NA	0	164	0	1	0	1	-75.65186	-2.616072	43	NA	5	32	0	0	0
260102701	PE6	2601	27	1	1	2601	1034531	7	2014	1375	3	1	0	3	3	1	1	5	1	59	0	0	2601	32	16	16	2	3	0	NA	16	NA	0	NA	1	164	1	1	0	1	-75.65186	-2.616072	43	NA	5	32	1	0	0
260102801	PE6	2601	28	1	2	2601	1034531	7	2014	1375	3	1	0	3	3	1	1	5	1	60	0	0	2601	32	16	16	2	3	0	NA	16	NA	0	NA	1	164	1	1	0	1	-75.65186	-2.616072	43	NA	5	32	1	0	0
260102901	PE6	2601	29	1	1	2601	1034531	7	2014	1375	5	1	0	5	5	2	1	5	1	57	0	0	2601	32	16	16	2	3	0	NA	16	NA	0	NA	2	164	1	1	0	1	-75.65186	-2.616072	43	NA	5	23	1	1	0
260103101	PE6	2601	31	1	1	2601	1034531	7	2014	1375	2	0	0	2	2	0	1	5	1	16	0	0	2601	32	16	16	2	3	0	NA	16	NA	0	NA	0	164	0	1	0	1	-75.65186	-2.616072	43	NA	5	23	0	0	0
260103201	PE6	2601	32	1	1	2601	1034531	7	2014	1375	3	0	0	3	0	0	1	6	1	60	0	0	2601	32	16	16	2	3	0	NA	16	NA	0	NA	0	164	1	1	0	1	-75.65186	-2.616072	43	NA	5	23	1	0	0
260103301	PE6	2601	33	1	1	2601	1034531	7	2014	1375	5	0	0	5	1	3	1	6	1	57	0	0	2601	32	16	16	2	3	0	NA	16	NA	0	NA	3	164	1	1	0	1	-75.65186	-2.616072	43	NA	1	23	0	1	0
260105101	PE6	2601	51	1	2	2601	1034531	7	2014	1375	7	1	0	7	6	1	1	6	1	58	0	0	2601	32	16	16	2	3	0	NA	16	NA	0	NA	1	164	1	1	0	1	-75.65186	-2.616072	43	NA	5	32	1	0	1
260105201	PE6	2601	52	1	4	2601	1034531	7	2014	1375	10	1	0	10	10	4	1	6	1	59	0	0	2601	32	16	16	2	3	0	NA	16	NA	0	NA	2	164	1	1	0	1	-75.65186	-2.616072	43	NA	5	32	1	0	1
260105301	PE6	2601	53	1	1	2601	1034531	7	2014	1375	6	1	0	6	6	1	1	6	1	60	0	0	2601	32	16	16	2	3	0	NA	16	NA	0	NA	1	164	1	1	0	1	-75.65186	-2.616072	43	NA	20	23	1	0	1
259800501	PE6	2598	5	1	1	2598	951414	3	2014	1371	5	2	0	5	5	0	1	18	1	57	0	0	2598	31	16	16	1	2	0	NA	16	NA	0	NA	0	95	2	1	0	1	-71.861228	-3.31591847338	51	NA	996	23	1	0	1
259801101	PE6	2598	11	1	1	2598	951414	3	2014	1371	4	1	0	4	4	1	1	19	1	58	0	0	2598	31	16	16	1	2	0	NA	16	NA	0	NA	0	95	1	1	0	1	-71.861228	-3.31591847338	96	96	5	32	1	1	1
259801701	PE6	2598	17	1	2	2598	951414	3	2014	1371	5	1	0	5	4	0	1	18	1	59	0	0	2598	31	16	16	1	2	0	NA	16	NA	0	NA	0	95	1	1	0	1	-71.861228	-3.31591847338	71	11	996	31	1	0	1
259802301	PE6	2598	23	1	1	2598	951414	3	2014	1371	2	0	0	2	1	0	1	19	1	60	4	0	2598	31	16	16	1	2	0	NA	16	NA	0	NA	0	95	1	1	0	1	-71.861228	-3.31591847338	71	96	3	31	1	1	0
259802901	PE6	2598	29	1	2	2598	951414	3	2014	1371	5	1	0	5	5	1	1	18	1	57	0	0	2598	31	16	16	1	2	0	NA	16	NA	0	NA	1	95	1	1	0	1	-71.861228	-3.31591847338	71	11	996	11	1	1	1
259803501	PE6	2598	35	1	2	2598	951414	3	2014	1371	6	2	0	6	6	1	1	19	1	58	0	0	2598	31	16	16	1	2	0	NA	16	NA	0	NA	1	95	2	1	0	1	-71.861228	-3.31591847338	96	96	10	11	1	0	1
259804101	PE6	2598	41	1	1	2598	951414	3	2014	1371	7	1	0	7	7	2	1	18	1	59	0	0	2598	31	16	16	1	2	0	NA	16	NA	0	NA	2	95	1	1	0	1	-71.861228	-3.31591847338	71	96	3	23	1	1	1
259804701	PE6	2598	47	1	10	2598	951414	3	2014	1371	11	4	0	11	11	1	1	18	1	60	4	0	2598	31	16	16	1	2	0	NA	16	NA	0	NA	1	95	4	1	0	1	-71.861228	-3.31591847338	22	NA	2	23	1	1	0
259805301	PE6	2598	53	1	2	2598	951414	3	2014	1371	4	1	0	4	3	0	1	19	1	57	0	0	2598	31	16	16	1	2	0	NA	16	NA	0	NA	0	95	1	1	0	1	-71.861228	-3.31591847338	71	51	996	22	1	0	1
259805901	PE6	2598	59	1	1	2598	951414	3	2014	1371	9	2	0	9	8	2	1	17	1	58	0	0	2598	31	16	16	1	2	0	NA	16	NA	0	NA	2	95	3	1	0	1	-71.861228	-3.31591847338	11	NA	996	11	1	1	1
259806501	PE6	2598	65	1	1	2598	951414	3	2014	1371	1	0	0	1	1	0	1	19	1	59	0	0	2598	31	16	16	1	2	0	NA	16	NA	0	NA	0	95	0	1	0	1	-71.861228	-3.31591847338	11	NA	996	32	0	1	0
259807801	PE6	2598	78	1	1	2598	951414	3	2014	1371	6	1	0	6	6	0	1	18	1	57	0	0	2598	31	16	16	1	2	0	NA	16	NA	0	NA	0	95	1	1	0	1	-71.861228	-3.31591847338	11	NA	996	31	1	1	1
259808401	PE6	2598	84	1	2	2598	951414	3	2014	1371	7	1	0	7	6	2	1	18	1	58	0	0	2598	31	16	16	1	2	0	NA	16	NA	0	NA	2	95	1	1	0	1	-71.861228	-3.31591847338	11	NA	996	23	1	0	1
259809001	PE6	2598	90	1	2	2598	951414	3	2014	1371	3	0	0	3	3	0	1	19	1	59	0	0	2598	31	16	16	1	2	0	NA	16	NA	0	NA	0	95	0	1	0	1	-71.861228	-3.31591847338	11	NA	996	31	1	0	1
259809601	PE6	2598	96	1	2	2598	951414	3	2014	1371	13	2	0	13	10	1	1	18	1	60	4	0	2598	31	16	16	1	2	0	NA	16	NA	0	NA	1	95	3	1	0	1	-71.861228	-3.31591847338	96	11	996	11	1	1	1
259810201	PE6	2598	102	1	2	2598	951414	3	2014	1371	2	1	0	2	2	0	1	17	1	57	0	0	2598	31	16	16	1	2	0	NA	16	NA	0	NA	0	95	1	1	0	1	-71.861228	-3.31591847338	11	NA	996	11	1	1	1
259810801	PE6	2598	108	1	2	2598	951414	3	2014	1371	8	1	0	7	7	2	1	17	1	58	0	0	2598	31	16	16	1	2	0	NA	16	NA	0	NA	2	95	1	1	0	1	-71.861228	-3.31591847338	11	NA	996	23	1	0	1
259811401	PE6	2598	114	1	1	2598	951414	3	2014	1371	1	0	0	1	1	0	1	19	1	59	0	0	2598	31	16	16	1	2	0	NA	16	NA	0	NA	0	95	0	1	0	1	-71.861228	-3.31591847338	11	NA	996	23	0	1	1
259812001	PE6	2598	120	1	3	2598	951414	3	2014	1371	6	1	0	6	6	2	1	17	1	60	4	0	2598	31	16	16	1	2	0	NA	16	NA	0	NA	2	95	1	1	0	1	-71.861228	-3.31591847338	11	NA	996	31	1	1	1
259812601	PE6	2598	126	1	1	2598	951414	3	2014	1371	5	0	0	4	5	0	1	18	1	57	0	0	2598	31	16	16	1	2	0	NA	16	NA	0	NA	0	95	0	1	0	1	-71.861228	-3.31591847338	11	NA	996	32	0	0	0
259813201	PE6	2598	132	1	1	2598	951414	3	2014	1371	2	0	0	2	2	0	1	18	1	58	0	0	2598	31	16	16	1	2	0	NA	16	NA	0	NA	0	95	0	1	0	1	-71.861228	-3.31591847338	11	NA	996	11	1	1	1
259813801	PE6	2598	138	1	1	2598	951414	3	2014	1371	6	3	0	6	6	2	1	17	1	59	0	0	2598	31	16	16	1	2	0	NA	16	NA	0	NA	2	95	3	1	0	1	-71.861228	-3.31591847338	11	NA	996	11	1	0	1
188800901	PE6	1888	9	1	2	1888	999999	10	2014	1378	6	1	0	6	6	3	1	30	1	80	1	0	1888	32	16	16	2	3	0	NA	16	NA	0	NA	2	194	1	1	0	1	-76.77	-3.442222	43	NA	10	32	0	0	0
188801101	PE6	1888	11	1	1	1888	999999	10	2014	1378	4	1	0	4	4	0	1	30	1	78	9	0	1888	32	16	16	2	3	0	NA	16	NA	0	NA	0	194	1	1	0	1	-76.77	-3.442222	43	NA	5	32	0	0	0
188801501	PE6	1888	15	1	1	1888	999999	11	2014	1379	7	1	0	7	7	2	1	2	1	80	1	0	1888	32	16	16	2	3	0	NA	16	NA	0	NA	1	194	1	1	0	1	-76.77	-3.442222	43	NA	5	32	1	1	0
188801601	PE6	1888	16	1	1	1888	999999	11	2014	1379	8	0	0	8	7	0	1	1	1	78	0	0	1888	32	16	16	2	3	0	NA	16	NA	0	NA	0	194	0	1	0	1	-76.77	-3.442222	43	NA	5	32	0	0	0
188803101	PE6	1888	31	1	1	1888	999999	10	2014	1378	8	1	0	8	8	2	1	31	1	80	1	0	1888	32	16	16	2	3	0	NA	16	NA	0	NA	1	194	1	1	0	1	-76.77	-3.442222	43	NA	5	32	0	0	0
188803201	PE6	1888	32	1	1	1888	999999	10	2014	1378	6	1	0	6	6	1	1	31	1	78	0	0	1888	32	16	16	2	3	0	NA	16	NA	0	NA	1	194	1	1	0	1	-76.77	-3.442222	43	NA	5	32	0	0	0
188803301	PE6	1888	33	1	1	1888	999999	10	2014	1378	8	1	0	8	8	3	1	31	1	16	0	0	1888	32	16	16	2	3	0	NA	16	NA	0	NA	2	194	1	1	0	1	-76.77	-3.442222	43	NA	2	32	0	0	0
188803401	PE6	1888	34	1	1	1888	999999	10	2014	1378	6	1	0	6	6	1	1	31	1	78	0	0	1888	32	16	16	2	3	0	NA	16	NA	0	NA	1	194	1	1	0	1	-76.77	-3.442222	43	NA	5	32	0	1	0
188803501	PE6	1888	35	1	1	1888	999999	11	2014	1379	7	1	0	7	7	3	1	1	1	80	9	0	1888	32	16	16	2	3	0	NA	16	NA	0	NA	2	194	1	1	0	1	-76.77	-3.442222	43	NA	5	23	0	0	0
188803601	PE6	1888	36	1	1	1888	999999	10	2014	1378	2	0	0	2	2	0	1	31	1	80	1	0	1888	32	16	16	2	3	0	NA	16	NA	0	NA	0	194	0	1	0	1	-76.77	-3.442222	43	NA	5	23	0	1	0
188803801	PE6	1888	38	1	3	1888	999999	10	2014	1378	6	1	0	6	4	0	1	31	1	78	0	0	1888	32	16	16	2	3	0	NA	16	NA	0	NA	0	194	2	1	0	1	-76.77	-3.442222	43	NA	5	32	0	0	0
188805401	PE6	1888	54	1	1	1888	999999	11	2014	1379	5	1	0	5	5	2	1	3	1	16	0	0	1888	32	16	16	2	3	0	NA	16	NA	0	NA	1	194	1	1	0	1	-76.77	-3.442222	13	NA	2	32	0	0	0
188805501	PE6	1888	55	1	1	1888	999999	11	2014	1379	5	1	0	5	5	1	1	3	1	78	0	0	1888	32	16	16	2	3	0	NA	16	NA	0	NA	1	194	1	1	0	1	-76.77	-3.442222	22	NA	5	32	0	0	0
188806801	PE6	1888	68	1	1	1888	999999	10	2014	1378	4	1	0	4	4	2	1	31	1	16	0	0	1888	32	16	16	2	3	0	NA	16	NA	0	NA	2	194	1	1	0	1	-76.77	-3.442222	43	NA	4	23	0	0	0
260500901	PE6	2605	9	1	2	2605	830383	5	2014	1373	6	1	0	6	6	0	1	22	1	58	0	0	2605	32	16	16	2	3	0	NA	16	NA	0	NA	0	97	1	1	0	1	-72.942477	-3.471643	43	NA	5	23	0	0	1
260501101	PE6	2605	11	1	1	2605	830383	5	2014	1373	7	1	0	7	7	2	1	21	1	57	0	0	2605	32	16	16	2	3	0	NA	16	NA	0	NA	2	97	1	1	0	1	-72.942477	-3.471643	51	NA	996	23	0	0	0
260501201	PE6	2605	12	1	1	2605	830383	5	2014	1373	6	1	0	6	6	3	1	22	1	58	0	0	2605	32	16	16	2	3	0	NA	16	NA	0	NA	3	97	1	1	0	1	-72.942477	-3.471643	43	NA	10	23	0	0	1
260501301	PE6	2605	13	1	2	2605	830383	5	2014	1373	3	1	0	3	3	0	1	21	1	60	0	0	2605	32	16	16	2	3	0	NA	16	NA	0	NA	0	97	1	1	0	1	-72.942477	-3.471643	43	NA	10	23	0	0	0
260501401	PE6	2605	14	1	2	2605	830383	5	2014	1373	7	1	0	7	7	0	1	22	1	57	0	0	2605	32	16	16	2	3	0	NA	16	NA	0	NA	0	97	1	1	0	1	-72.942477	-3.471643	43	NA	15	32	0	0	0
260501601	PE6	2605	16	1	2	2605	830383	5	2014	1373	3	1	0	3	3	0	1	22	1	60	0	0	2605	32	16	16	2	3	0	NA	16	NA	0	NA	0	97	1	1	0	1	-72.942477	-3.471643	43	NA	3	32	0	0	0
260504101	PE6	2605	41	1	1	2605	830383	5	2014	1373	2	0	0	2	2	0	1	22	1	57	0	0	2605	32	16	16	2	3	0	NA	16	NA	0	NA	0	97	0	1	0	1	-72.942477	-3.471643	43	NA	5	23	0	0	0
260504201	PE6	2605	42	1	1	2605	830383	5	2014	1373	3	0	0	2	3	0	1	23	1	58	0	0	2605	32	16	16	2	3	0	NA	16	NA	0	NA	0	97	0	1	0	1	-72.942477	-3.471643	43	NA	5	23	0	0	0
260504301	PE6	2605	43	1	1	2605	830383	5	2014	1373	3	0	0	3	3	1	1	22	1	60	0	0	2605	32	16	16	2	3	0	NA	16	NA	0	NA	1	97	0	1	0	1	-72.942477	-3.471643	43	NA	1	23	0	0	0
260504401	PE6	2605	44	1	2	2605	830383	5	2014	1373	3	0	0	2	3	0	1	23	1	57	0	0	2605	32	16	16	2	3	0	NA	16	NA	0	NA	0	97	0	1	0	1	-72.942477	-3.471643	96	43	5	23	0	1	0
260504501	PE6	2605	45	1	2	2605	830383	5	2014	1373	5	1	0	5	5	1	1	22	1	58	0	0	2605	32	16	16	2	3	0	NA	16	NA	0	NA	0	97	1	1	0	1	-72.942477	-3.471643	43	NA	5	23	0	1	0
260504601	PE6	2605	46	1	2	2605	830383	5	2014	1373	4	2	0	4	4	1	1	23	1	60	0	0	2605	32	16	16	2	3	0	NA	16	NA	0	NA	1	97	2	1	0	1	-72.942477	-3.471643	43	NA	10	23	0	1	0
260504701	PE6	2605	47	1	4	2605	830383	5	2014	1373	4	0	0	4	4	0	1	23	1	57	0	0	2605	32	16	16	2	3	0	NA	16	NA	0	NA	0	97	0	1	0	1	-72.942477	-3.471643	43	NA	3	23	0	1	0
260504801	PE6	2605	48	1	1	2605	830383	5	2014	1373	2	0	0	2	0	0	1	24	1	58	0	0	2605	32	16	16	2	3	0	NA	16	NA	0	NA	0	97	0	1	0	1	-72.942477	-3.471643	43	NA	10	23	0	1	0
260506501	PE6	2605	65	1	1	2605	830383	5	2014	1373	10	1	0	10	8	0	1	23	1	60	0	0	2605	32	16	16	2	3	0	NA	16	NA	0	NA	0	97	1	1	0	1	-72.942477	-3.471643	43	NA	2	32	0	0	0
260506601	PE6	2605	66	1	2	2605	830383	5	2014	1373	9	1	0	9	9	3	1	24	1	57	0	0	2605	32	16	16	2	3	0	NA	16	NA	0	NA	3	97	1	1	0	1	-72.942477	-3.471643	51	NA	996	32	0	0	0
260506701	PE6	2605	67	1	2	2605	830383	5	2014	1373	7	1	0	7	7	1	1	23	1	58	0	0	2605	32	16	16	2	3	0	NA	16	NA	0	NA	1	97	1	1	0	1	-72.942477	-3.471643	51	NA	996	23	0	1	0
260506901	PE6	2605	69	1	2	2605	830383	5	2014	1373	7	1	0	7	7	2	1	23	1	57	0	0	2605	32	16	16	2	3	0	NA	16	NA	0	NA	1	97	1	1	0	1	-72.942477	-3.471643	43	NA	5	32	0	1	0
282000201	PE6	2820	2	1	2	2820	523603	3	2014	1371	4	1	0	4	4	1	1	20	1	72	4	0	2820	47	24	24	1	2	0	NA	24	NA	0	NA	1	10	1	1	0	1	-80.265655	-3.49054926397	11	NA	996	11	1	1	1
282000801	PE6	2820	8	1	1	2820	523603	3	2014	1371	6	0	0	6	2	2	1	21	1	73	4	0	2820	47	24	24	1	2	0	NA	24	NA	0	NA	2	10	1	1	0	1	-80.265655	-3.49054926397	11	NA	996	11	1	1	1
282001301	PE6	2820	13	1	1	2820	523603	3	2014	1371	3	0	0	3	1	0	1	19	1	74	4	0	2820	47	24	24	1	2	0	NA	24	NA	0	NA	0	10	1	1	0	1	-80.265655	-3.49054926397	71	11	996	11	1	1	1
282001901	PE6	2820	19	1	2	2820	523603	3	2014	1371	5	1	0	5	5	1	1	19	1	72	4	0	2820	47	24	24	1	2	0	NA	24	NA	0	NA	0	10	1	1	0	1	-80.265655	-3.49054926397	71	11	996	11	1	1	1
282002501	PE6	2820	25	1	2	2820	523603	3	2014	1371	3	1	0	3	3	1	1	19	1	73	4	0	2820	47	24	24	1	2	0	NA	24	NA	0	NA	1	10	1	1	0	1	-80.265655	-3.49054926397	96	96	5	32	1	0	1
282003101	PE6	2820	31	1	2	2820	523603	3	2014	1371	5	1	0	5	5	1	1	19	1	74	4	0	2820	47	24	24	1	2	0	NA	24	NA	0	NA	1	10	1	1	0	1	-80.265655	-3.49054926397	71	11	996	11	1	1	1
282003601	PE6	2820	36	1	2	2820	523603	3	2014	1371	6	1	0	6	6	1	1	21	1	72	4	0	2820	47	24	24	1	2	0	NA	24	NA	0	NA	1	10	1	1	0	1	-80.265655	-3.49054926397	71	11	996	11	1	1	1
282004201	PE6	2820	42	1	3	2820	523603	3	2014	1371	5	1	0	5	5	1	1	19	1	73	4	0	2820	47	24	24	1	2	0	NA	24	NA	0	NA	1	10	1	1	0	1	-80.265655	-3.49054926397	96	96	5	22	1	1	1
282004801	PE6	2820	48	1	2	2820	523603	3	2014	1371	5	1	0	5	5	2	1	19	1	74	4	0	2820	47	24	24	1	2	0	NA	24	NA	0	NA	1	10	1	1	0	1	-80.265655	-3.49054926397	71	11	996	11	1	1	1
282005301	PE6	2820	53	1	3	2820	523603	3	2014	1371	4	2	0	4	4	1	1	19	1	72	4	0	2820	47	24	24	1	2	0	NA	24	NA	0	NA	1	10	2	1	0	1	-80.265655	-3.49054926397	11	NA	996	11	1	0	1
282005901	PE6	2820	59	1	2	2820	523603	3	2014	1371	4	1	0	4	4	1	1	20	1	73	4	0	2820	47	24	24	1	2	0	NA	24	NA	0	NA	1	10	1	1	0	1	-80.265655	-3.49054926397	11	NA	996	22	1	1	1
282006501	PE6	2820	65	1	2	2820	523603	3	2014	1371	5	1	0	5	5	2	1	20	1	74	4	0	2820	47	24	24	1	2	0	NA	24	NA	0	NA	2	10	1	1	0	1	-80.265655	-3.49054926397	71	11	996	11	1	1	1
282007101	PE6	2820	71	1	2	2820	523603	3	2014	1371	3	1	0	3	3	1	1	22	1	72	4	0	2820	47	24	24	1	2	0	NA	24	NA	0	NA	1	10	1	1	0	1	-80.265655	-3.49054926397	11	NA	996	23	1	0	1
282007601	PE6	2820	76	1	2	2820	523603	3	2014	1371	6	3	0	6	6	0	1	21	1	73	4	0	2820	47	24	24	1	2	0	NA	24	NA	0	NA	0	10	3	1	0	1	-80.265655	-3.49054926397	71	11	996	11	1	0	1
282008201	PE6	2820	82	1	1	2820	523603	3	2014	1371	4	1	0	4	4	1	1	20	1	74	4	0	2820	47	24	24	1	2	0	NA	24	NA	0	NA	1	10	1	1	0	1	-80.265655	-3.49054926397	71	11	996	11	1	1	1
282008801	PE6	2820	88	1	2	2820	523603	3	2014	1371	5	1	0	4	5	1	1	20	1	72	4	0	2820	47	24	24	1	2	0	NA	24	NA	0	NA	0	10	1	1	0	1	-80.265655	-3.49054926397	11	NA	996	11	1	0	1
282009301	PE6	2820	93	1	2	2820	523603	3	2014	1371	4	1	0	4	3	0	1	20	1	73	4	0	2820	47	24	24	1	2	0	NA	24	NA	0	NA	0	10	1	1	0	1	-80.265655	-3.49054926397	71	11	996	11	1	0	1
282009901	PE6	2820	99	1	1	2820	523603	3	2014	1371	2	0	0	2	0	1	1	21	1	74	4	0	2820	47	24	24	1	2	0	NA	24	NA	0	NA	1	10	1	1	0	1	-80.265655	-3.49054926397	11	NA	996	11	1	0	1
282010501	PE6	2820	105	1	3	2820	523603	3	2014	1371	4	2	0	4	4	0	1	20	1	72	4	0	2820	47	24	24	1	2	0	NA	24	NA	0	NA	0	10	2	1	0	1	-80.265655	-3.49054926397	71	11	996	11	1	1	1
282011001	PE6	2820	110	1	1	2820	523603	3	2014	1371	3	1	0	3	3	0	1	20	1	73	4	0	2820	47	24	24	1	2	0	NA	24	NA	0	NA	0	10	1	1	0	1	-80.265655	-3.49054926397	11	NA	996	11	1	1	1
282011601	PE6	2820	116	1	1	2820	523603	3	2014	1371	8	0	0	8	6	2	1	21	1	74	4	0	2820	47	24	24	1	2	0	NA	24	NA	0	NA	2	10	2	1	0	1	-80.265655	-3.49054926397	11	NA	996	11	1	0	1
282012201	PE6	2820	122	1	1	2820	523603	3	2014	1371	2	1	0	2	2	0	1	19	1	72	4	0	2820	47	24	24	1	2	0	NA	24	NA	0	NA	0	10	1	1	0	1	-80.265655	-3.49054926397	71	96	15	32	1	1	0
282012801	PE6	2820	128	1	1	2820	523603	4	2014	1372	5	1	0	5	5	1	1	6	1	73	4	0	2820	47	24	24	1	2	0	NA	24	NA	0	NA	1	10	1	1	0	1	-80.265655	-3.49054926397	71	11	996	11	1	0	1
282013301	PE6	2820	133	1	2	2820	523603	3	2014	1371	6	0	0	6	6	0	1	19	1	74	4	0	2820	47	24	24	1	2	0	NA	24	NA	0	NA	0	10	0	1	0	1	-80.265655	-3.49054926397	71	11	996	11	1	0	1
281900601	PE6	2819	6	1	2	2819	660735	5	2014	1373	3	1	0	3	3	0	1	21	1	72	0	0	2819	47	24	24	1	2	0	NA	24	NA	0	NA	0	12	1	1	0	1	-80.270067	-3.49799837415	71	96	60	32	1	0	1
281901301	PE6	2819	13	1	2	2819	660735	5	2014	1373	4	1	0	4	4	1	1	20	1	73	0	0	2819	47	24	24	1	2	0	NA	24	NA	0	NA	1	12	1	1	0	1	-80.270067	-3.49799837415	71	96	5	11	1	1	1
281902001	PE6	2819	20	1	4	2819	660735	5	2014	1373	4	0	0	4	4	0	1	20	1	74	0	0	2819	47	24	24	1	2	0	NA	24	NA	0	NA	0	12	0	1	0	1	-80.270067	-3.49799837415	71	11	996	11	1	1	1
281902701	PE6	2819	27	1	1	2819	660735	5	2014	1373	6	1	0	3	6	0	1	20	1	72	0	0	2819	47	24	24	1	2	0	NA	24	NA	0	NA	1	12	1	1	0	1	-80.270067	-3.49799837415	96	11	996	11	1	1	1
281903401	PE6	2819	34	1	2	2819	660735	5	2014	1373	3	1	0	3	3	0	1	20	1	73	0	0	2819	47	24	24	1	2	0	NA	24	NA	0	NA	0	12	1	1	0	1	-80.270067	-3.49799837415	11	NA	996	11	1	1	1
281904101	PE6	2819	41	1	2	2819	660735	5	2014	1373	2	1	0	2	1	0	1	22	1	74	0	0	2819	47	24	24	1	2	0	NA	24	NA	0	NA	0	12	1	1	0	1	-80.270067	-3.49799837415	71	96	5	32	1	0	1
281904801	PE6	2819	48	1	2	2819	660735	5	2014	1373	3	1	0	3	3	1	1	21	1	72	0	0	2819	47	24	24	1	2	0	NA	24	NA	0	NA	1	12	1	1	0	1	-80.270067	-3.49799837415	71	11	996	11	1	0	1
281905501	PE6	2819	55	1	1	2819	660735	5	2014	1373	2	1	0	2	2	1	1	21	1	73	0	0	2819	47	24	24	1	2	0	NA	24	NA	0	NA	1	12	1	1	0	1	-80.270067	-3.49799837415	71	11	996	11	1	0	0
281906201	PE6	2819	62	1	2	2819	660735	5	2014	1373	5	1	0	5	5	1	1	20	1	74	0	0	2819	47	24	24	1	2	0	NA	24	NA	0	NA	1	12	1	1	0	1	-80.270067	-3.49799837415	11	NA	996	11	1	1	1
281906901	PE6	2819	69	1	2	2819	660735	5	2014	1373	4	2	0	4	4	0	1	20	1	72	0	0	2819	47	24	24	1	2	0	NA	24	NA	0	NA	0	12	2	1	0	1	-80.270067	-3.49799837415	11	NA	996	11	1	1	1
281907601	PE6	2819	76	1	1	2819	660735	6	2014	1374	1	0	0	1	1	0	1	16	2	73	0	0	2819	47	24	24	1	2	0	NA	24	NA	0	NA	0	12	0	1	0	1	-80.270067	-3.49799837415	11	NA	996	11	1	1	1
281908301	PE6	2819	83	1	1	2819	660735	5	2014	1373	1	0	0	1	1	0	1	21	1	74	0	0	2819	47	24	24	1	2	0	NA	24	NA	0	NA	0	12	0	1	0	1	-80.270067	-3.49799837415	71	11	996	11	1	1	1
281909001	PE6	2819	90	1	1	2819	660735	5	2014	1373	4	2	0	4	4	0	1	21	1	72	0	0	2819	47	24	24	1	2	0	NA	24	NA	0	NA	0	12	2	1	0	1	-80.270067	-3.49799837415	71	11	996	11	1	0	1
281909601	PE6	2819	96	1	2	2819	660735	5	2014	1373	4	1	0	4	4	1	1	21	1	73	0	0	2819	47	24	24	1	2	0	NA	24	NA	0	NA	1	12	1	1	0	1	-80.270067	-3.49799837415	71	11	996	11	1	1	1
281910301	PE6	2819	103	1	2	2819	660735	5	2014	1373	2	0	0	2	2	0	1	20	1	74	0	0	2819	47	24	24	1	2	0	NA	24	NA	0	NA	0	12	0	1	0	1	-80.270067	-3.49799837415	71	11	996	11	1	1	1
281911701	PE6	2819	117	1	1	2819	660735	5	2014	1373	4	2	0	4	4	0	1	20	1	73	0	0	2819	47	24	24	1	2	0	NA	24	NA	0	NA	0	12	2	1	0	1	-80.270067	-3.49799837415	71	11	996	11	1	1	1
281912401	PE6	2819	124	1	2	2819	660735	5	2014	1373	5	1	0	5	5	1	1	21	1	74	0	0	2819	47	24	24	1	2	0	NA	24	NA	0	NA	1	12	1	1	0	1	-80.270067	-3.49799837415	96	96	5	11	1	1	1
281913101	PE6	2819	131	1	1	2819	660735	5	2014	1373	3	1	0	3	3	0	1	22	1	72	0	0	2819	47	24	24	1	2	0	NA	24	NA	0	NA	0	12	1	1	0	1	-80.270067	-3.49799837415	11	NA	996	11	1	0	1
281913801	PE6	2819	138	1	2	2819	660735	5	2014	1373	7	2	0	7	7	2	1	21	2	73	0	0	2819	47	24	24	1	2	0	NA	24	NA	0	NA	2	12	2	1	0	1	-80.270067	-3.49799837415	71	11	996	11	1	1	1
281914501	PE6	2819	145	1	5	2819	660735	5	2014	1373	7	2	0	7	7	2	1	23	1	74	0	0	2819	47	24	24	1	2	0	NA	24	NA	0	NA	0	12	2	1	0	1	-80.270067	-3.49799837415	11	NA	996	11	1	1	1
281915201	PE6	2819	152	1	2	2819	660735	5	2014	1373	3	0	0	3	3	0	1	22	1	72	0	0	2819	47	24	24	1	2	0	NA	24	NA	0	NA	0	12	0	1	0	1	-80.270067	-3.49799837415	96	96	10	11	1	1	1
281915901	PE6	2819	159	1	1	2819	660735	5	2014	1373	4	1	0	4	3	1	1	21	1	73	0	0	2819	47	24	24	1	2	0	NA	24	NA	0	NA	1	12	1	1	0	1	-80.270067	-3.49799837415	96	96	5	32	0	0	0
281916601	PE6	2819	166	1	2	2819	660735	5	2014	1373	3	0	0	3	3	0	1	22	1	74	0	0	2819	47	24	24	1	2	0	NA	24	NA	0	NA	0	12	0	1	0	1	-80.270067	-3.49799837415	71	11	996	11	1	0	1
210600101	PE6	2106	1	1	2	2106	712554	10	2014	1378	4	1	0	4	4	0	1	17	1	90	0	0	2106	47	24	24	1	2	0	NA	24	NA	0	NA	0	14	1	1	0	1	-80.275	-3.5011111	96	96	5	23	1	1	1
210601001	PE6	2106	10	1	2	2106	712554	10	2014	1378	7	3	0	7	7	0	1	16	2	90	0	0	2106	47	24	24	1	2	0	NA	24	NA	0	NA	0	14	3	1	0	1	-80.275	-3.5011111	71	11	996	11	1	1	1
210601901	PE6	2106	19	1	1	2106	712554	10	2014	1378	1	0	0	1	1	0	1	13	1	90	0	0	2106	47	24	24	1	2	0	NA	24	NA	0	NA	0	14	0	1	0	1	-80.275	-3.5011111	71	11	996	11	1	1	1
210602801	PE6	2106	28	1	2	2106	712554	10	2014	1378	5	1	0	5	5	1	1	14	1	99	4	0	2106	47	24	24	1	2	0	NA	24	NA	0	NA	1	14	1	1	0	1	-80.275	-3.5011111	11	NA	996	11	1	1	1
210603601	PE6	2106	36	1	1	2106	712554	10	2014	1378	2	1	0	2	2	0	1	14	1	90	0	0	2106	47	24	24	1	2	0	NA	24	NA	0	NA	0	14	1	1	0	1	-80.275	-3.5011111	11	NA	996	11	1	1	1
210604501	PE6	2106	45	1	1	2106	712554	10	2014	1378	3	1	0	3	3	0	1	15	1	90	0	0	2106	47	24	24	1	2	0	NA	24	NA	0	NA	0	14	1	1	0	1	-80.275	-3.5011111	11	NA	996	11	1	1	1
210605401	PE6	2106	54	1	2	2106	712554	10	2014	1378	4	1	0	4	4	1	1	15	1	90	0	0	2106	47	24	24	1	2	0	NA	24	NA	0	NA	0	14	1	1	0	1	-80.275	-3.5011111	71	11	996	11	1	1	1
210606301	PE6	2106	63	1	2	2106	712554	10	2014	1378	3	1	0	3	3	1	1	14	1	90	0	0	2106	47	24	24	1	2	0	NA	24	NA	0	NA	0	14	1	1	0	1	-80.275	-3.5011111	96	96	10	32	1	1	1
210607201	PE6	2106	72	1	1	2106	712554	10	2014	1378	2	1	0	2	2	0	1	13	1	90	0	0	2106	47	24	24	1	2	0	NA	24	NA	0	NA	0	14	1	1	0	1	-80.275	-3.5011111	71	96	5	32	1	1	1
210608101	PE6	2106	81	1	2	2106	712554	10	2014	1378	4	1	0	4	4	1	1	14	1	90	0	0	2106	47	24	24	1	2	0	NA	24	NA	0	NA	1	14	1	1	0	1	-80.275	-3.5011111	71	96	5	32	1	0	1
210608901	PE6	2106	89	1	1	2106	712554	10	2014	1378	4	1	0	4	4	1	1	12	1	90	0	0	2106	47	24	24	1	2	0	NA	24	NA	0	NA	1	14	1	1	0	1	-80.275	-3.5011111	71	11	996	32	1	0	1
210609801	PE6	2106	98	1	1	2106	712554	10	2014	1378	1	1	0	1	1	0	1	16	1	99	4	0	2106	47	24	24	1	2	0	NA	24	NA	0	NA	0	14	1	1	0	1	-80.275	-3.5011111	96	96	5	23	1	0	0
210610701	PE6	2106	107	1	1	2106	712554	10	2014	1378	1	0	0	1	0	0	1	13	1	90	0	0	2106	47	24	24	1	2	0	NA	24	NA	0	NA	0	14	0	1	0	1	-80.275	-3.5011111	11	NA	996	22	1	1	1
210611601	PE6	2106	116	1	1	2106	712554	10	2014	1378	3	2	0	3	3	0	1	12	1	99	4	0	2106	47	24	24	1	2	0	NA	24	NA	0	NA	0	14	2	1	0	1	-80.275	-3.5011111	71	11	996	23	1	0	1
210612401	PE6	2106	124	1	2	2106	712554	10	2014	1378	5	2	0	4	5	0	1	16	1	90	0	0	2106	47	24	24	1	2	0	NA	24	NA	0	NA	0	14	2	1	0	1	-80.275	-3.5011111	11	NA	996	22	1	1	1
210613301	PE6	2106	133	1	1	2106	712554	10	2014	1378	7	2	0	7	7	1	1	13	1	99	4	0	2106	47	24	24	1	2	0	NA	24	NA	0	NA	1	14	2	1	0	1	-80.275	-3.5011111	71	11	996	11	1	1	1
210614101	PE6	2106	141	1	2	2106	712554	10	2014	1378	5	1	0	3	5	0	1	13	1	99	4	0	2106	47	24	24	1	2	0	NA	24	NA	0	NA	1	14	1	1	0	1	-80.275	-3.5011111	71	11	996	11	1	1	1
210615001	PE6	2106	150	1	1	2106	712554	11	2014	1379	1	0	0	1	1	0	1	11	1	99	1	0	2106	47	24	24	1	2	0	NA	24	NA	0	NA	0	14	0	1	0	1	-80.275	-3.5011111	11	NA	996	11	1	1	1
210615901	PE6	2106	159	1	1	2106	712554	11	2014	1379	2	0	0	2	1	0	1	11	2	90	0	0	2106	47	24	24	1	2	0	NA	24	NA	0	NA	0	14	0	1	0	1	-80.275	-3.5011111	11	NA	996	23	1	0	1
210616801	PE6	2106	168	1	2	2106	712554	10	2014	1378	3	1	0	3	3	1	1	15	1	99	4	0	2106	47	24	24	1	2	0	NA	24	NA	0	NA	1	14	1	1	0	1	-80.275	-3.5011111	71	11	996	32	1	0	1
210617701	PE6	2106	177	1	1	2106	712554	10	2014	1378	1	0	0	1	1	0	1	13	1	90	0	0	2106	47	24	24	1	2	0	NA	24	NA	0	NA	0	14	0	1	0	1	-80.275	-3.5011111	96	96	15	32	1	1	1
210619401	PE6	2106	194	1	1	2106	712554	11	2014	1379	1	1	0	1	1	0	1	11	2	90	0	0	2106	47	24	24	1	2	0	NA	24	NA	0	NA	0	14	1	1	0	1	-80.275	-3.5011111	96	96	5	23	1	1	0
210620301	PE6	2106	203	1	1	2106	712554	10	2014	1378	4	1	0	4	4	1	1	15	1	90	0	0	2106	47	24	24	1	2	0	NA	24	NA	0	NA	1	14	1	1	0	1	-80.275	-3.5011111	96	96	10	32	1	0	1
210200201	PE6	2102	2	1	1	2102	210770	11	2014	1379	5	1	0	5	5	1	1	19	1	92	1	0	2102	47	24	24	1	1	0	NA	54	NA	0	NA	1	5	1	1	0	1	-80.390555	-3.5013889	96	96	15	32	1	1	1
210202901	PE6	2102	29	1	1	2102	210770	11	2014	1379	2	1	0	2	2	0	1	18	1	92	1	0	2102	47	24	24	1	1	0	NA	54	NA	0	NA	0	5	1	1	0	1	-80.390555	-3.5013889	71	11	996	22	1	0	1
210204201	PE6	2102	42	1	2	2102	210770	11	2014	1379	3	1	0	3	3	0	1	19	1	92	0	0	2102	47	24	24	1	1	0	NA	54	NA	0	NA	0	5	1	1	0	1	-80.390555	-3.5013889	71	11	996	32	1	1	1
210205501	PE6	2102	55	1	3	2102	210770	11	2014	1379	5	1	0	5	5	0	1	16	1	92	1	0	2102	47	24	24	1	1	0	NA	54	NA	0	NA	0	5	1	1	0	1	-80.390555	-3.5013889	96	96	1	22	1	1	1
210206801	PE6	2102	68	1	1	2102	210770	11	2014	1379	3	0	0	3	3	0	1	18	1	92	0	0	2102	47	24	24	1	1	0	NA	54	NA	0	NA	0	5	0	1	0	1	-80.390555	-3.5013889	71	11	996	11	1	1	1
210208201	PE6	2102	82	1	1	2102	210770	11	2014	1379	1	1	0	1	1	0	1	19	1	92	1	0	2102	47	24	24	1	1	0	NA	54	NA	0	NA	0	5	1	1	0	1	-80.390555	-3.5013889	71	11	996	11	1	0	0
210209501	PE6	2102	95	1	3	2102	210770	11	2014	1379	7	1	0	7	7	1	1	17	1	92	0	0	2102	47	24	24	1	1	0	NA	54	NA	0	NA	1	5	1	1	0	1	-80.390555	-3.5013889	11	NA	996	11	1	1	1
210210801	PE6	2102	108	1	2	2102	210770	11	2014	1379	4	1	0	4	4	0	1	17	1	92	1	0	2102	47	24	24	1	1	0	NA	54	NA	0	NA	0	5	1	1	0	1	-80.390555	-3.5013889	96	96	1	11	1	1	1
210212201	PE6	2102	122	1	1	2102	210770	11	2014	1379	4	1	0	4	4	0	1	17	1	92	0	0	2102	47	24	24	1	1	0	NA	54	NA	0	NA	0	5	1	1	0	1	-80.390555	-3.5013889	71	11	996	22	1	1	1
210213501	PE6	2102	135	1	1	2102	210770	11	2014	1379	6	1	0	6	6	0	1	16	1	92	1	0	2102	47	24	24	1	1	0	NA	54	NA	0	NA	0	5	1	1	0	1	-80.390555	-3.5013889	11	NA	996	11	1	0	1
210214801	PE6	2102	148	1	1	2102	210770	11	2014	1379	1	0	0	1	1	0	1	17	1	92	1	0	2102	47	24	24	1	1	0	NA	54	NA	0	NA	0	5	0	1	0	1	-80.390555	-3.5013889	96	96	30	11	1	0	0
210216101	PE6	2102	161	1	2	2102	210770	11	2014	1379	6	1	0	6	6	2	1	17	1	91	1	0	2102	47	24	24	1	1	0	NA	54	NA	0	NA	2	5	1	1	0	1	-80.390555	-3.5013889	71	12	5	12	1	1	1
210217501	PE6	2102	175	1	1	2102	210770	11	2014	1379	3	0	0	3	1	1	1	18	1	92	1	0	2102	47	24	24	1	1	0	NA	54	NA	0	NA	0	5	1	1	0	1	-80.390555	-3.5013889	71	11	996	11	1	1	1
281600401	PE6	2816	4	1	2	2816	195189	6	2014	1374	4	1	0	4	4	0	1	18	1	73	0	0	2816	47	24	24	1	1	0	NA	24	NA	0	NA	0	5	1	1	0	1	-80.392186	-3.50362719244	11	NA	996	22	1	0	1
281601601	PE6	2816	16	1	2	2816	195189	6	2014	1374	4	1	0	4	4	0	1	19	1	74	0	0	2816	47	24	24	1	1	0	NA	24	NA	0	NA	0	5	1	1	0	1	-80.392186	-3.50362719244	13	NA	5	23	1	1	1
281602801	PE6	2816	28	1	2	2816	195189	6	2014	1374	5	1	0	5	5	2	1	18	1	72	0	0	2816	47	24	24	1	1	0	NA	24	NA	0	NA	2	5	1	1	0	1	-80.392186	-3.50362719244	13	NA	60	32	1	1	1
281605201	PE6	2816	52	1	2	2816	195189	6	2014	1374	3	1	0	3	2	0	1	19	1	74	0	0	2816	47	24	24	1	1	0	NA	24	NA	0	NA	0	5	1	1	0	1	-80.392186	-3.50362719244	13	NA	5	22	1	0	1
281606401	PE6	2816	64	1	1	2816	195189	6	2014	1374	1	0	0	1	1	0	1	18	1	72	0	0	2816	47	24	24	1	1	0	NA	24	NA	0	NA	0	5	0	1	0	1	-80.392186	-3.50362719244	13	NA	15	32	1	1	0
281607601	PE6	2816	76	1	2	2816	195189	6	2014	1374	3	1	0	3	3	1	1	18	1	73	0	0	2816	47	24	24	1	1	0	NA	24	NA	0	NA	1	5	1	1	0	1	-80.392186	-3.50362719244	13	NA	5	22	1	1	1
281608901	PE6	2816	89	1	2	2816	195189	6	2014	1374	5	1	0	5	5	1	1	18	1	74	0	0	2816	47	24	24	1	1	0	NA	24	NA	0	NA	1	5	1	1	0	1	-80.392186	-3.50362719244	13	NA	5	23	1	0	1
281610101	PE6	2816	101	1	2	2816	195189	6	2014	1374	4	1	0	4	4	0	1	19	1	72	0	0	2816	47	24	24	1	1	0	NA	24	NA	0	NA	0	5	1	1	0	1	-80.392186	-3.50362719244	71	11	996	11	1	0	1
281611301	PE6	2816	113	1	1	2816	195189	6	2014	1374	4	1	0	4	4	1	1	18	1	73	0	0	2816	47	24	24	1	1	0	NA	24	NA	0	NA	0	5	1	1	0	1	-80.392186	-3.50362719244	71	11	996	11	1	0	1
281612501	PE6	2816	125	1	1	2816	195189	6	2014	1374	4	1	0	4	4	0	1	18	1	74	0	0	2816	47	24	24	1	1	0	NA	24	NA	0	NA	0	5	1	1	0	1	-80.392186	-3.50362719244	11	NA	996	23	1	1	0
281613701	PE6	2816	137	1	2	2816	195189	6	2014	1374	7	1	0	7	7	2	1	19	1	72	0	0	2816	47	24	24	1	1	0	NA	24	NA	0	NA	2	5	1	1	0	1	-80.392186	-3.50362719244	71	11	996	11	1	0	1
281614901	PE6	2816	149	1	1	2816	195189	6	2014	1374	6	3	0	6	6	0	1	19	1	73	0	0	2816	47	24	24	1	1	0	NA	24	NA	0	NA	0	5	3	1	0	1	-80.392186	-3.50362719244	11	NA	996	11	1	0	1
281616101	PE6	2816	161	1	2	2816	195189	6	2014	1374	7	1	0	7	7	0	1	18	1	74	0	0	2816	47	24	24	1	1	0	NA	24	NA	0	NA	0	5	1	1	0	1	-80.392186	-3.50362719244	11	NA	996	32	1	0	1
189001701	PE6	1890	17	1	2	1890	906474	9	2014	1377	7	1	0	7	7	2	1	28	1	80	6	0	1890	32	16	16	2	3	0	NA	16	NA	0	NA	2	96	1	1	0	1	-72.3875	-3.505278	43	NA	2	32	0	1	1
189001801	PE6	1890	18	1	1	1890	906474	9	2014	1377	4	1	0	4	4	1	1	27	1	78	0	0	1890	32	16	16	2	3	0	NA	16	NA	0	NA	1	96	1	1	0	1	-72.3875	-3.505278	43	NA	5	32	0	0	0
189001901	PE6	1890	19	1	1	1890	906474	9	2014	1377	2	0	0	2	1	0	1	27	1	80	6	0	1890	32	16	16	2	3	0	NA	16	NA	0	NA	0	96	0	1	0	1	-72.3875	-3.505278	43	NA	52	32	0	1	0
189002001	PE6	1890	20	1	1	1890	906474	9	2014	1377	9	2	0	9	9	1	1	27	1	16	0	0	1890	32	16	16	2	3	0	NA	16	NA	0	NA	1	96	2	1	0	1	-72.3875	-3.505278	51	NA	996	32	0	1	0
189002101	PE6	1890	21	1	1	1890	906474	9	2014	1377	8	1	0	8	8	1	1	27	1	80	6	0	1890	32	16	16	2	3	0	NA	16	NA	0	NA	1	96	1	1	0	1	-72.3875	-3.505278	43	NA	10	32	1	1	1
189002201	PE6	1890	22	1	1	1890	906474	9	2014	1377	4	1	0	4	4	0	1	28	1	78	0	0	1890	32	16	16	2	3	0	NA	16	NA	0	NA	0	96	1	1	0	1	-72.3875	-3.505278	51	NA	996	32	0	1	1
189002301	PE6	1890	23	1	1	1890	906474	9	2014	1377	1	0	0	1	1	0	1	27	1	16	6	0	1890	32	16	16	2	3	0	NA	16	NA	0	NA	0	96	0	1	0	1	-72.3875	-3.505278	43	NA	5	31	0	0	0
189002401	PE6	1890	24	1	1	1890	906474	9	2014	1377	9	1	0	9	2	2	1	28	1	78	0	0	1890	32	16	16	2	3	0	NA	16	NA	0	NA	2	96	3	1	0	1	-72.3875	-3.505278	43	NA	5	32	0	1	1
189006501	PE6	1890	65	1	2	1890	906474	9	2014	1377	7	1	0	7	7	2	1	29	1	80	6	0	1890	32	16	16	2	3	0	NA	16	NA	0	NA	2	96	1	1	0	1	-72.3875	-3.505278	51	NA	996	23	0	0	0
189006601	PE6	1890	66	1	5	1890	906474	9	2014	1377	9	2	0	8	8	1	1	29	1	78	0	0	1890	32	16	16	2	3	0	NA	16	NA	0	NA	1	96	2	1	0	1	-72.3875	-3.505278	51	NA	996	32	0	0	0
189006701	PE6	1890	67	1	1	1890	906474	9	2014	1377	4	1	0	4	4	1	1	29	1	78	6	0	1890	32	16	16	2	3	0	NA	16	NA	0	NA	1	96	1	1	0	1	-72.3875	-3.505278	43	NA	14	32	0	1	1
189006801	PE6	1890	68	1	5	1890	906474	9	2014	1377	7	0	0	7	7	0	1	29	1	78	0	0	1890	32	16	16	2	3	0	NA	16	NA	0	NA	0	96	0	1	0	1	-72.3875	-3.505278	43	NA	15	32	0	0	0
189006901	PE6	1890	69	1	8	1890	906474	9	2014	1377	9	3	0	8	7	1	1	30	1	80	6	0	1890	32	16	16	2	3	0	NA	16	NA	0	NA	1	96	3	1	0	1	-72.3875	-3.505278	43	NA	3	23	0	1	0
189007001	PE6	1890	70	1	1	1890	906474	9	2014	1377	1	0	0	1	1	0	1	30	1	78	0	0	1890	32	16	16	2	3	0	NA	16	NA	0	NA	0	96	0	1	0	1	-72.3875	-3.505278	43	NA	2	32	0	1	0
189007101	PE6	1890	71	1	1	1890	906474	9	2014	1377	1	0	0	1	1	0	1	30	1	80	6	0	1890	32	16	16	2	3	0	NA	16	NA	0	NA	0	96	0	1	0	1	-72.3875	-3.505278	43	NA	2	23	0	0	0
189007201	PE6	1890	72	1	2	1890	906474	9	2014	1377	4	1	0	4	4	1	1	30	1	78	0	0	1890	32	16	16	2	3	0	NA	16	NA	0	NA	1	96	1	1	0	1	-72.3875	-3.505278	43	NA	5	23	0	0	0
189010501	PE6	1890	105	1	2	1890	906474	9	2014	1377	4	0	0	4	4	1	1	30	1	16	6	0	1890	32	16	16	2	3	0	NA	16	NA	0	NA	1	96	0	1	0	1	-72.3875	-3.505278	51	NA	996	32	0	0	0
189010601	PE6	1890	106	1	1	1890	906474	9	2014	1377	10	2	0	10	10	1	1	30	1	78	0	0	1890	32	16	16	2	3	0	NA	16	NA	0	NA	0	96	2	1	0	1	-72.3875	-3.505278	43	NA	5	32	0	1	0
189010701	PE6	1890	107	1	1	1890	906474	10	2014	1378	6	1	0	6	5	1	1	1	1	80	6	0	1890	32	16	16	2	3	0	NA	16	NA	0	NA	1	96	1	1	0	1	-72.3875	-3.505278	51	NA	996	23	0	0	0
189010801	PE6	1890	108	1	1	1890	906474	9	2014	1377	6	0	0	6	3	2	1	30	1	78	0	0	1890	32	16	16	2	3	0	NA	16	NA	0	NA	2	96	1	1	0	1	-72.3875	-3.505278	51	NA	996	32	0	0	0
189010901	PE6	1890	109	1	1	1890	906474	9	2014	1377	5	1	0	5	5	2	1	30	1	80	6	0	1890	32	16	16	2	3	0	NA	16	NA	0	NA	2	96	1	1	0	1	-72.3875	-3.505278	51	NA	996	32	0	0	0
260201701	PE6	2602	17	1	1	2602	792490	7	2014	1375	3	0	0	3	3	0	1	18	1	58	0	0	2602	32	16	16	2	3	0	NA	16	NA	0	NA	0	94	0	1	0	1	-73.132124	-3.51571	43	NA	5	32	0	1	0
260201801	PE6	2602	18	1	3	2602	792490	7	2014	1375	5	2	0	5	5	1	1	18	1	59	0	0	2602	32	16	16	2	3	0	NA	16	NA	0	NA	1	94	2	1	0	1	-73.132124	-3.51571	43	NA	5	32	0	1	1
260201901	PE6	2602	19	1	2	2602	792490	7	2014	1375	10	2	0	6	10	1	1	18	1	60	0	0	2602	32	16	16	2	3	0	NA	16	NA	0	NA	1	94	2	1	0	1	-73.132124	-3.51571	43	NA	5	32	0	0	0
260202001	PE6	2602	20	1	1	2602	792490	7	2014	1375	11	2	0	11	10	4	1	18	1	57	0	0	2602	32	16	16	2	3	0	NA	16	NA	0	NA	3	94	2	1	0	1	-73.132124	-3.51571	43	NA	3	32	0	0	0
260202101	PE6	2602	21	1	1	2602	792490	7	2014	1375	7	1	0	7	6	1	1	19	1	58	0	0	2602	32	16	16	2	3	0	NA	16	NA	0	NA	1	94	2	1	0	1	-73.132124	-3.51571	51	NA	996	23	0	1	0
260202201	PE6	2602	22	1	2	2602	792490	7	2014	1375	2	0	0	2	2	0	1	19	1	59	0	0	2602	32	16	16	2	3	0	NA	16	NA	0	NA	0	94	0	1	0	1	-73.132124	-3.51571	43	NA	5	23	0	1	1
260202301	PE6	2602	23	1	1	2602	792490	7	2014	1375	6	0	0	6	6	0	1	19	1	60	0	0	2602	32	16	16	2	3	0	NA	16	NA	0	NA	0	94	0	1	0	1	-73.132124	-3.51571	43	NA	5	32	0	0	0
260202401	PE6	2602	24	1	1	2602	792490	7	2014	1375	8	1	0	7	8	2	1	19	1	57	0	0	2602	32	16	16	2	3	0	NA	16	NA	0	NA	2	94	1	1	0	1	-73.132124	-3.51571	43	NA	1	32	0	1	0
260204901	PE6	2602	49	1	1	2602	792490	7	2014	1375	3	0	0	3	3	0	1	19	1	58	0	0	2602	32	16	16	2	3	0	NA	16	NA	0	NA	0	94	0	1	0	1	-73.132124	-3.51571	43	NA	5	22	0	1	0
260205001	PE6	2602	50	1	2	2602	792490	7	2014	1375	9	1	0	7	8	2	1	19	1	59	0	0	2602	32	16	16	2	3	0	NA	16	NA	0	NA	2	94	1	1	0	1	-73.132124	-3.51571	43	NA	10	32	0	0	0
260205101	PE6	2602	51	1	2	2602	792490	7	2014	1375	4	0	0	4	0	2	1	20	1	60	0	0	2602	32	16	16	2	3	0	NA	16	NA	0	NA	1	94	1	1	0	1	-73.132124	-3.51571	43	NA	5	32	0	0	0
260205301	PE6	2602	53	1	3	2602	792490	7	2014	1375	10	1	0	10	9	2	1	19	1	58	0	0	2602	32	16	16	2	3	0	NA	16	NA	0	NA	1	94	1	1	0	1	-73.132124	-3.51571	43	NA	5	23	0	1	0
260205401	PE6	2602	54	1	2	2602	792490	7	2014	1375	7	2	0	5	7	1	1	20	2	59	0	0	2602	32	16	16	2	3	0	NA	16	NA	0	NA	2	94	2	1	0	1	-73.132124	-3.51571	43	NA	10	23	0	1	1
260205501	PE6	2602	55	1	1	2602	792490	7	2014	1375	10	2	0	10	10	2	1	19	1	60	0	0	2602	32	16	16	2	3	0	NA	16	NA	0	NA	1	94	2	1	0	1	-73.132124	-3.51571	43	NA	5	23	0	0	0
260205601	PE6	2602	56	1	1	2602	792490	7	2014	1375	7	2	0	5	7	1	1	20	1	57	0	0	2602	32	16	16	2	3	0	NA	16	NA	0	NA	1	94	2	1	0	1	-73.132124	-3.51571	43	NA	3	32	0	0	0
260207501	PE6	2602	75	1	1	2602	792490	7	2014	1375	4	0	0	4	0	1	1	23	2	60	0	0	2602	32	16	16	2	3	0	NA	16	NA	0	NA	1	94	1	1	0	1	-73.132124	-3.51571	43	NA	2	32	0	0	0
260207601	PE6	2602	76	1	1	2602	792490	7	2014	1375	5	1	0	5	5	1	1	21	1	57	0	0	2602	32	16	16	2	3	0	NA	16	NA	0	NA	1	94	1	1	0	1	-73.132124	-3.51571	43	NA	2	32	0	0	0
260207701	PE6	2602	77	1	1	2602	792490	7	2014	1375	4	1	0	4	4	1	1	23	1	58	0	0	2602	32	16	16	2	3	0	NA	16	NA	0	NA	1	94	1	1	0	1	-73.132124	-3.51571	43	NA	3	32	0	0	1
281100601	PE6	2811	6	1	2	2811	168790	6	2014	1374	4	1	0	4	4	1	1	10	1	72	0	0	2811	47	24	24	1	1	0	NA	24	NA	0	NA	1	22	1	1	0	1	-80.430321	-3.55660854986	11	NA	996	11	1	1	1
281101501	PE6	2811	15	1	3	2811	168790	6	2014	1374	3	1	0	3	1	0	1	10	1	73	0	0	2811	47	24	24	1	1	0	NA	24	NA	0	NA	0	22	1	1	0	1	-80.430321	-3.55660854986	71	11	996	11	1	1	1
281102501	PE6	2811	25	1	1	2811	168790	6	2014	1374	2	2	0	2	2	0	1	11	1	74	0	0	2811	47	24	24	1	1	0	NA	24	NA	0	NA	0	22	2	1	0	1	-80.430321	-3.55660854986	71	11	996	11	1	1	1
281103401	PE6	2811	34	1	2	2811	168790	6	2014	1374	3	0	0	3	3	0	1	12	1	72	0	0	2811	47	24	24	1	1	0	NA	24	NA	0	NA	0	22	0	1	0	1	-80.430321	-3.55660854986	71	11	996	11	1	1	1
281104401	PE6	2811	44	1	2	2811	168790	6	2014	1374	2	1	0	2	1	0	1	10	1	73	0	0	2811	47	24	24	1	1	0	NA	24	NA	0	NA	0	22	1	1	0	1	-80.430321	-3.55660854986	11	NA	996	11	1	1	1
281105301	PE6	2811	53	1	2	2811	168790	6	2014	1374	5	1	0	5	4	0	1	9	1	74	0	0	2811	47	24	24	1	1	0	NA	24	NA	0	NA	0	22	1	1	0	1	-80.430321	-3.55660854986	11	NA	996	11	1	1	1
281106301	PE6	2811	63	1	1	2811	168790	6	2014	1374	1	0	0	1	1	0	1	10	1	72	0	0	2811	47	24	24	1	1	0	NA	24	NA	0	NA	0	22	0	1	0	1	-80.430321	-3.55660854986	11	NA	996	11	1	0	1
281107201	PE6	2811	72	1	3	2811	168790	6	2014	1374	6	1	0	6	5	2	1	10	1	73	0	0	2811	47	24	24	1	1	0	NA	24	NA	0	NA	2	22	1	1	0	1	-80.430321	-3.55660854986	11	NA	996	11	1	1	1
281108101	PE6	2811	81	1	2	2811	168790	6	2014	1374	4	1	0	4	4	0	1	10	1	74	0	0	2811	47	24	24	1	1	0	NA	24	NA	0	NA	0	22	1	1	0	1	-80.430321	-3.55660854986	11	NA	996	11	1	1	1
281109101	PE6	2811	91	1	1	2811	168790	6	2014	1374	4	1	0	4	4	0	1	11	1	72	0	0	2811	47	24	24	1	1	0	NA	24	NA	0	NA	0	22	1	1	0	1	-80.430321	-3.55660854986	11	NA	996	11	1	1	1
281110001	PE6	2811	100	1	2	2811	168790	6	2014	1374	4	2	0	4	4	0	1	10	1	73	0	0	2811	47	24	24	1	1	0	NA	24	NA	0	NA	0	22	2	1	0	1	-80.430321	-3.55660854986	11	NA	996	11	1	0	1
281111001	PE6	2811	110	1	2	2811	168790	6	2014	1374	5	1	0	5	5	2	1	10	1	74	0	0	2811	47	24	24	1	1	0	NA	24	NA	0	NA	2	22	1	1	0	1	-80.430321	-3.55660854986	11	NA	996	11	1	0	1
281111901	PE6	2811	119	1	1	2811	168790	6	2014	1374	6	2	0	6	5	0	1	10	1	72	0	0	2811	47	24	24	1	1	0	NA	24	NA	0	NA	0	22	2	1	0	1	-80.430321	-3.55660854986	11	NA	996	22	1	1	1
281112901	PE6	2811	129	1	2	2811	168790	6	2014	1374	4	1	0	4	4	0	1	9	1	73	0	0	2811	47	24	24	1	1	0	NA	24	NA	0	NA	0	22	1	1	0	1	-80.430321	-3.55660854986	11	NA	996	11	1	1	1
281200101	PE6	2812	1	1	1	2812	240049	4	2014	1372	1	0	0	1	1	0	1	17	1	72	4	0	2812	47	24	24	1	1	0	NA	24	NA	0	NA	0	23	0	1	0	1	-80.424666	-3.55702187258	11	NA	996	11	1	1	1
281201401	PE6	2812	14	1	1	2812	240049	3	2014	1371	4	1	0	4	4	1	1	14	1	73	0	0	2812	47	24	24	1	1	0	NA	24	NA	0	NA	0	23	1	1	0	1	-80.424666	-3.55702187258	11	NA	996	11	1	1	1
281202601	PE6	2812	26	1	1	2812	240049	3	2014	1371	3	1	0	3	3	0	1	15	1	74	0	0	2812	47	24	24	1	1	0	NA	24	NA	0	NA	0	23	1	1	0	1	-80.424666	-3.55702187258	11	NA	996	11	1	1	1
281203901	PE6	2812	39	1	1	2812	240049	3	2014	1371	6	2	0	6	6	0	1	14	1	72	0	0	2812	47	24	24	1	1	0	NA	24	NA	0	NA	0	23	2	1	0	1	-80.424666	-3.55702187258	11	NA	996	11	1	1	1
281205201	PE6	2812	52	1	2	2812	240049	3	2014	1371	2	0	0	2	1	0	1	14	1	73	0	0	2812	47	24	24	1	1	0	NA	24	NA	0	NA	0	23	0	1	0	1	-80.424666	-3.55702187258	71	11	996	11	1	1	1
281207701	PE6	2812	77	1	2	2812	240049	3	2014	1371	3	1	0	3	3	1	1	14	1	72	0	0	2812	47	24	24	1	1	0	NA	24	NA	0	NA	1	23	1	1	0	1	-80.424666	-3.55702187258	71	11	996	11	1	1	1
281209001	PE6	2812	90	1	1	2812	240049	3	2014	1371	4	1	0	4	4	1	1	14	1	73	0	0	2812	47	24	24	1	1	0	NA	24	NA	0	NA	1	23	1	1	0	1	-80.424666	-3.55702187258	71	11	996	11	1	1	1
281210201	PE6	2812	102	1	1	2812	240049	3	2014	1371	2	1	0	2	2	0	1	14	1	74	0	0	2812	47	24	24	1	1	0	NA	24	NA	0	NA	0	23	1	1	0	1	-80.424666	-3.55702187258	11	NA	996	11	1	0	1
281211501	PE6	2812	115	1	1	2812	240049	3	2014	1371	3	0	0	3	3	0	1	15	1	72	0	0	2812	47	24	24	1	1	0	NA	24	NA	0	NA	0	23	0	1	0	1	-80.424666	-3.55702187258	71	11	996	11	1	1	1
281212701	PE6	2812	127	1	1	2812	240049	3	2014	1371	2	1	0	2	2	0	1	15	1	73	0	0	2812	47	24	24	1	1	0	NA	24	NA	0	NA	0	23	1	1	0	1	-80.424666	-3.55702187258	71	11	996	11	1	1	1
281214001	PE6	2812	140	1	2	2812	240049	3	2014	1371	4	0	0	4	4	0	1	14	1	74	0	0	2812	47	24	24	1	1	0	NA	24	NA	0	NA	0	23	0	1	0	1	-80.424666	-3.55702187258	11	NA	996	11	1	1	1
281215301	PE6	2812	153	1	2	2812	240049	3	2014	1371	2	0	0	2	2	0	1	14	1	72	0	0	2812	47	24	24	1	1	0	NA	24	NA	0	NA	0	23	0	1	0	1	-80.424666	-3.55702187258	71	11	996	11	1	1	1
281216501	PE6	2812	165	1	1	2812	240049	3	2014	1371	4	0	0	4	2	0	1	15	1	73	0	0	2812	47	24	24	1	1	0	NA	24	NA	0	NA	0	23	1	1	0	1	-80.424666	-3.55702187258	71	11	996	11	1	1	1
280900701	PE6	2809	7	1	2	2809	187882	3	2014	1371	4	1	0	4	3	1	1	12	1	74	6	0	2809	47	24	24	1	1	0	NA	24	NA	0	NA	0	14	1	1	0	1	-80.43829	-3.5574697092	11	NA	996	11	1	1	1
280901501	PE6	2809	15	1	2	2809	187882	3	2014	1371	4	1	0	4	4	1	1	12	1	72	6	0	2809	47	24	24	1	1	0	NA	24	NA	0	NA	1	14	1	1	0	1	-80.43829	-3.5574697092	11	NA	996	11	1	1	1
280902201	PE6	2809	22	1	2	2809	187882	3	2014	1371	7	3	0	7	7	0	1	12	1	73	6	0	2809	47	24	24	1	1	0	NA	24	NA	0	NA	0	14	3	1	0	1	-80.43829	-3.5574697092	11	NA	996	11	1	0	0
280903001	PE6	2809	30	1	1	2809	187882	3	2014	1371	2	0	0	2	2	0	1	12	1	74	6	0	2809	47	24	24	1	1	0	NA	24	NA	0	NA	0	14	0	1	0	1	-80.43829	-3.5574697092	96	96	5	23	1	0	0
280903701	PE6	2809	37	1	2	2809	187882	3	2014	1371	3	2	0	3	3	0	1	12	1	72	6	0	2809	47	24	24	1	1	0	NA	24	NA	0	NA	0	14	2	1	0	1	-80.43829	-3.5574697092	11	NA	996	11	1	1	1
280903702	PE6	2809	37	2	2	2809	187882	3	2014	1371	4	1	0	4	4	1	1	12	1	72	6	0	2809	47	24	24	1	1	0	NA	24	NA	0	NA	1	14	1	1	0	1	-80.43829	-3.5574697092	11	NA	996	11	1	0	1
280904501	PE6	2809	45	1	1	2809	187882	3	2014	1371	4	1	0	4	4	1	1	12	1	73	6	0	2809	47	24	24	1	1	0	NA	24	NA	0	NA	1	14	1	1	0	1	-80.43829	-3.5574697092	11	NA	996	11	1	0	1
280905201	PE6	2809	52	1	2	2809	187882	3	2014	1371	4	1	0	4	4	1	1	11	1	74	6	0	2809	47	24	24	1	1	0	NA	24	NA	0	NA	1	14	1	1	0	1	-80.43829	-3.5574697092	11	NA	996	11	1	1	1
280906001	PE6	2809	60	1	2	2809	187882	3	2014	1371	5	2	0	5	5	1	1	11	1	72	6	0	2809	47	24	24	1	1	0	NA	24	NA	0	NA	1	14	2	1	0	1	-80.43829	-3.5574697092	11	NA	996	11	1	0	1
280907501	PE6	2809	75	1	1	2809	187882	3	2014	1371	1	0	0	1	1	0	1	12	1	74	6	0	2809	47	24	24	1	1	0	NA	24	NA	0	NA	0	14	0	1	0	1	-80.43829	-3.5574697092	96	96	15	32	0	0	0
280908301	PE6	2809	83	1	2	2809	187882	3	2014	1371	5	2	0	3	5	1	1	11	1	72	6	0	2809	47	24	24	1	1	0	NA	24	NA	0	NA	1	14	2	1	0	1	-80.43829	-3.5574697092	11	NA	996	11	1	0	1
280909001	PE6	2809	90	1	2	2809	187882	3	2014	1371	6	2	0	6	6	1	1	11	1	73	6	0	2809	47	24	24	1	1	0	NA	24	NA	0	NA	1	14	2	1	0	1	-80.43829	-3.5574697092	11	NA	996	11	1	1	1
280909801	PE6	2809	98	1	2	2809	187882	3	2014	1371	3	1	0	3	3	0	1	11	1	74	6	0	2809	47	24	24	1	1	0	NA	24	NA	0	NA	0	14	1	1	0	1	-80.43829	-3.5574697092	71	11	996	11	1	1	1
280910501	PE6	2809	105	1	2	2809	187882	3	2014	1371	4	1	0	4	4	2	1	13	1	72	6	0	2809	47	24	24	1	1	0	NA	24	NA	0	NA	2	14	1	1	0	1	-80.43829	-3.5574697092	96	96	10	12	1	0	1
281001701	PE6	2810	17	1	1	2810	182801	6	2014	1374	4	0	0	4	4	0	1	8	1	74	0	0	2810	47	24	24	1	1	0	NA	24	NA	0	NA	0	21	0	1	0	1	-80.440443	-3.5595972272	11	NA	996	11	1	1	1
281003801	PE6	2810	38	1	1	2810	182801	6	2014	1374	2	1	0	2	2	0	1	8	1	73	0	0	2810	47	24	24	1	1	0	NA	24	NA	0	NA	0	21	1	1	0	1	-80.440443	-3.5595972272	11	NA	996	22	1	1	0
281004801	PE6	2810	48	1	1	2810	182801	6	2014	1374	3	2	0	3	3	0	1	8	1	74	0	0	2810	47	24	24	1	1	0	NA	24	NA	0	NA	0	21	2	1	0	1	-80.440443	-3.5595972272	11	NA	996	11	1	1	1
281006901	PE6	2810	69	1	2	2810	182801	6	2014	1374	5	0	0	5	5	1	1	9	1	73	0	0	2810	47	24	24	1	1	0	NA	24	NA	0	NA	1	21	0	1	0	1	-80.440443	-3.5595972272	11	NA	996	11	1	1	1
281008001	PE6	2810	80	1	1	2810	182801	6	2014	1374	4	1	0	4	4	0	1	7	1	74	0	0	2810	47	24	24	1	1	0	NA	24	NA	0	NA	0	21	1	1	0	1	-80.440443	-3.5595972272	11	NA	996	11	1	1	1
281009001	PE6	2810	90	1	2	2810	182801	6	2014	1374	4	1	0	4	2	2	1	8	1	72	0	0	2810	47	24	24	1	1	0	NA	24	NA	0	NA	2	21	1	1	0	1	-80.440443	-3.5595972272	11	NA	996	32	1	1	1
281010001	PE6	2810	100	1	4	2810	182801	6	2014	1374	5	0	0	5	5	0	1	7	1	73	0	0	2810	47	24	24	1	1	0	NA	24	NA	0	NA	0	21	0	1	0	1	-80.440443	-3.5595972272	11	NA	996	11	1	1	1
281011101	PE6	2810	111	1	2	2810	182801	6	2014	1374	5	1	0	5	4	2	1	7	1	74	0	0	2810	47	24	24	1	1	0	NA	24	NA	0	NA	1	21	1	1	0	1	-80.440443	-3.5595972272	11	NA	996	11	1	1	1
281014201	PE6	2810	142	1	2	2810	182801	6	2014	1374	5	2	0	5	5	0	1	9	1	74	0	0	2810	47	24	24	1	1	0	NA	24	NA	0	NA	0	21	2	1	0	1	-80.440443	-3.5595972272	11	NA	996	11	1	1	1
281300301	PE6	2813	3	1	2	2813	194815	4	2014	1372	8	2	0	8	8	2	1	1	1	73	0	0	2813	47	24	24	1	1	0	NA	24	NA	0	NA	1	31	2	1	0	1	-80.419736	-3.56047909038	96	96	5	22	1	1	1
281301301	PE6	2813	13	1	2	2813	194815	4	2014	1372	3	0	0	3	3	0	1	1	1	74	0	0	2813	47	24	24	1	1	0	NA	24	NA	0	NA	0	31	0	1	0	1	-80.419736	-3.56047909038	11	NA	996	23	1	1	1
281302201	PE6	2813	22	1	2	2813	194815	4	2014	1372	4	1	0	4	4	2	1	1	1	72	0	0	2813	47	24	24	1	1	0	NA	24	NA	0	NA	2	31	1	1	0	1	-80.419736	-3.56047909038	11	NA	996	22	1	0	1
281303201	PE6	2813	32	1	1	2813	194815	4	2014	1372	1	0	0	1	1	0	1	1	1	73	0	0	2813	47	24	24	1	1	0	NA	24	NA	0	NA	0	31	0	1	0	1	-80.419736	-3.56047909038	11	NA	996	11	1	1	1
281304101	PE6	2813	41	1	2	2813	194815	4	2014	1372	3	1	0	3	3	0	1	5	1	74	0	0	2813	47	24	24	1	1	0	NA	24	NA	0	NA	0	31	1	1	0	1	-80.419736	-3.56047909038	71	11	996	22	1	1	1
281305101	PE6	2813	51	1	1	2813	194815	3	2014	1371	8	2	0	8	8	1	1	31	1	72	0	0	2813	47	24	24	1	1	0	NA	24	NA	0	NA	1	31	2	1	0	1	-80.419736	-3.56047909038	96	96	5	11	1	1	1
281306001	PE6	2813	60	1	2	2813	194815	3	2014	1371	3	1	0	3	3	0	1	31	1	73	0	0	2813	47	24	24	1	1	0	NA	24	NA	0	NA	0	31	1	1	0	1	-80.419736	-3.56047909038	11	NA	996	11	1	0	1
281307001	PE6	2813	70	1	2	2813	194815	3	2014	1371	5	1	0	5	5	1	1	31	1	74	0	0	2813	47	24	24	1	1	0	NA	24	NA	0	NA	1	31	1	1	0	1	-80.419736	-3.56047909038	11	NA	996	11	1	1	1
281308001	PE6	2813	80	1	2	2813	194815	3	2014	1371	3	0	0	3	3	0	1	31	1	72	0	0	2813	47	24	24	1	1	0	NA	24	NA	0	NA	0	31	0	1	0	1	-80.419736	-3.56047909038	96	11	996	11	1	1	1
281308901	PE6	2813	89	1	2	2813	194815	3	2014	1371	3	1	0	3	2	0	1	31	1	73	0	0	2813	47	24	24	1	1	0	NA	24	NA	0	NA	0	31	1	1	0	1	-80.419736	-3.56047909038	11	NA	996	22	1	1	1
281309901	PE6	2813	99	1	2	2813	194815	3	2014	1371	4	2	0	4	4	0	1	31	1	74	0	0	2813	47	24	24	1	1	0	NA	24	NA	0	NA	0	31	2	1	0	1	-80.419736	-3.56047909038	71	11	996	23	1	1	1
281310801	PE6	2813	108	1	2	2813	194815	4	2014	1372	4	1	0	4	4	0	1	1	1	72	0	0	2813	47	24	24	1	1	0	NA	24	NA	0	NA	0	31	1	1	0	1	-80.419736	-3.56047909038	96	96	5	23	1	1	1
281311801	PE6	2813	118	1	2	2813	194815	3	2014	1371	6	2	0	6	6	0	1	31	1	73	0	0	2813	47	24	24	1	1	0	NA	24	NA	0	NA	0	31	2	1	0	1	-80.419736	-3.56047909038	11	NA	996	11	1	1	1
281312701	PE6	2813	127	1	1	2813	194815	4	2014	1372	6	1	0	6	6	1	1	1	1	74	0	0	2813	47	24	24	1	1	0	NA	24	NA	0	NA	1	31	1	1	0	1	-80.419736	-3.56047909038	11	NA	996	11	1	0	1
279400401	PE6	2794	4	1	1	2794	169839	6	2014	1374	4	1	0	4	4	0	1	1	1	72	0	0	2794	47	24	24	1	1	0	NA	24	NA	0	NA	0	8	1	1	0	1	-80.457522	-3.56065151961	11	NA	996	11	1	1	1
279401501	PE6	2794	15	1	1	2794	169839	5	2014	1373	4	1	0	4	4	1	1	31	1	73	0	0	2794	47	24	24	1	1	0	NA	24	NA	0	NA	1	8	1	1	0	1	-80.457522	-3.56065151961	11	NA	996	11	1	1	1
279404601	PE6	2794	46	1	1	2794	169839	6	2014	1374	3	1	0	3	3	0	1	1	1	73	0	0	2794	47	24	24	1	1	0	NA	24	NA	0	NA	0	8	1	1	0	1	-80.457522	-3.56065151961	11	NA	996	11	1	1	1
279406701	PE6	2794	67	1	1	2794	169839	5	2014	1373	4	1	0	4	4	0	1	31	1	72	0	0	2794	47	24	24	1	1	0	NA	24	NA	0	NA	0	8	1	1	0	1	-80.457522	-3.56065151961	11	NA	996	11	1	1	1
279407801	PE6	2794	78	1	2	2794	169839	5	2014	1373	5	2	0	5	5	0	1	30	1	73	0	0	2794	47	24	24	1	1	0	NA	24	NA	0	NA	0	8	2	1	0	1	-80.457522	-3.56065151961	71	11	996	11	1	0	1
279408901	PE6	2794	89	1	1	2794	169839	5	2014	1373	1	0	0	1	1	0	1	31	1	74	0	0	2794	47	24	24	1	1	0	NA	24	NA	0	NA	0	8	0	1	0	1	-80.457522	-3.56065151961	11	NA	996	11	1	0	0
279409901	PE6	2794	99	1	1	2794	169839	5	2014	1373	2	0	0	2	1	0	1	31	1	72	0	0	2794	47	24	24	1	1	0	NA	24	NA	0	NA	0	8	0	1	0	1	-80.457522	-3.56065151961	11	NA	996	11	1	1	1
279411001	PE6	2794	110	1	1	2794	169839	5	2014	1373	2	0	0	2	2	0	1	31	1	73	0	0	2794	47	24	24	1	1	0	NA	24	NA	0	NA	0	8	0	1	0	1	-80.457522	-3.56065151961	11	NA	996	11	1	1	1
279412001	PE6	2794	120	1	2	2794	169839	5	2014	1373	5	1	0	5	4	1	1	30	1	74	0	0	2794	47	24	24	1	1	0	NA	24	NA	0	NA	1	8	1	1	0	1	-80.457522	-3.56065151961	96	96	5	11	1	1	1
279413101	PE6	2794	131	1	2	2794	169839	5	2014	1373	4	1	0	4	4	0	1	30	1	72	0	0	2794	47	24	24	1	1	0	NA	24	NA	0	NA	0	8	1	1	0	1	-80.457522	-3.56065151961	71	11	996	11	1	1	1
280800601	PE6	2808	6	1	1	2808	176753	7	2014	1375	6	1	0	6	6	1	1	4	1	74	NA	0	2808	47	24	24	1	1	0	NA	24	NA	0	NA	0	17	1	1	0	1	-80.446424	-3.56226503909	96	96	5	23	1	1	1
280801701	PE6	2808	17	1	2	2808	176753	7	2014	1375	4	1	0	4	4	0	1	3	1	72	NA	0	2808	47	24	24	1	1	0	NA	24	NA	0	NA	0	17	1	1	0	1	-80.446424	-3.56226503909	96	96	5	22	1	1	1
280802801	PE6	2808	28	1	1	2808	176753	7	2014	1375	4	0	0	4	4	0	1	3	1	73	NA	0	2808	47	24	24	1	1	0	NA	24	NA	0	NA	0	17	0	1	0	1	-80.446424	-3.56226503909	71	11	996	11	1	0	1
280803901	PE6	2808	39	1	2	2808	176753	7	2014	1375	4	2	0	4	3	0	1	3	1	74	NA	0	2808	47	24	24	1	1	0	NA	24	NA	0	NA	0	17	2	1	0	1	-80.446424	-3.56226503909	71	11	996	11	1	0	1
280805101	PE6	2808	51	1	4	2808	176753	7	2014	1375	8	3	0	8	8	2	1	2	1	72	NA	0	2808	47	24	24	1	1	0	NA	24	NA	0	NA	2	17	3	1	0	1	-80.446424	-3.56226503909	11	NA	996	11	1	1	1
280806201	PE6	2808	62	1	1	2808	176753	7	2014	1375	1	0	0	1	1	0	1	2	1	73	NA	0	2808	47	24	24	1	1	0	NA	24	NA	0	NA	0	17	0	1	0	1	-80.446424	-3.56226503909	96	96	30	32	1	0	0
280807301	PE6	2808	73	1	2	2808	176753	7	2014	1375	3	0	0	3	2	0	1	3	1	74	NA	0	2808	47	24	24	1	1	0	NA	24	NA	0	NA	0	17	0	1	0	1	-80.446424	-3.56226503909	71	11	996	23	1	1	1
280809501	PE6	2808	95	1	1	2808	176753	7	2014	1375	3	1	0	3	3	1	1	3	1	73	NA	0	2808	47	24	24	1	1	0	NA	24	NA	0	NA	1	17	1	1	0	1	-80.446424	-3.56226503909	11	NA	996	32	1	1	1
280810601	PE6	2808	106	1	2	2808	176753	7	2014	1375	6	1	0	6	6	2	1	2	1	74	NA	0	2808	47	24	24	1	1	0	NA	24	NA	0	NA	1	17	1	1	0	1	-80.446424	-3.56226503909	11	NA	996	23	1	1	1
280811701	PE6	2808	117	1	1	2808	176753	7	2014	1375	6	2	0	6	6	2	1	3	1	72	NA	0	2808	47	24	24	1	1	0	NA	24	NA	0	NA	2	17	2	1	0	1	-80.446424	-3.56226503909	11	NA	996	22	1	1	1
280812901	PE6	2808	129	1	2	2808	176753	7	2014	1375	6	1	0	6	6	1	1	3	1	73	NA	0	2808	47	24	24	1	1	0	NA	24	NA	0	NA	1	17	1	1	0	1	-80.446424	-3.56226503909	11	NA	996	22	1	0	1
280814001	PE6	2808	140	1	1	2808	176753	7	2014	1375	4	1	0	4	4	1	1	3	1	74	NA	0	2808	47	24	24	1	1	0	NA	24	NA	0	NA	1	17	1	1	0	1	-80.446424	-3.56226503909	96	96	5	21	1	0	0
280814002	PE6	2808	140	2	1	2808	176753	7	2014	1375	2	1	0	2	2	0	1	5	1	74	NA	0	2808	47	24	24	1	1	0	NA	24	NA	0	NA	0	17	1	1	0	1	-80.446424	-3.56226503909	96	96	5	21	1	1	1
280814003	PE6	2808	140	3	2	2808	176753	7	2014	1375	3	1	0	3	3	1	1	4	1	74	NA	0	2808	47	24	24	1	1	0	NA	24	NA	0	NA	1	17	1	1	0	1	-80.446424	-3.56226503909	96	96	5	23	1	0	1
280815101	PE6	2808	151	1	5	2808	176753	7	2014	1375	7	2	0	7	7	1	1	2	1	72	NA	0	2808	47	24	24	1	1	0	NA	24	NA	0	NA	1	17	2	1	0	1	-80.446424	-3.56226503909	96	96	5	11	1	1	1
280500301	PE6	2805	3	1	1	2805	182088	4	2014	1372	2	0	0	2	0	0	1	21	1	74	4	0	2805	47	24	24	1	1	0	NA	24	NA	0	NA	0	9	1	1	0	1	-80.454996	-3.56300943763	11	NA	996	11	1	1	1
280501601	PE6	2805	16	1	2	2805	182088	4	2014	1372	3	2	0	3	3	0	1	17	1	72	0	0	2805	47	24	24	1	1	0	NA	24	NA	0	NA	0	9	2	1	0	1	-80.454996	-3.56300943763	11	NA	996	11	1	1	1
280502801	PE6	2805	28	1	1	2805	182088	4	2014	1372	6	2	0	6	6	0	1	21	2	73	0	0	2805	47	24	24	1	1	0	NA	24	NA	0	NA	0	9	2	1	0	1	-80.454996	-3.56300943763	71	11	996	11	1	1	1
280504101	PE6	2805	41	1	2	2805	182088	4	2014	1372	5	1	0	5	4	0	1	16	1	74	0	0	2805	47	24	24	1	1	0	NA	24	NA	0	NA	0	9	2	1	0	1	-80.454996	-3.56300943763	11	NA	996	11	1	1	1
280505401	PE6	2805	54	1	2	2805	182088	4	2014	1372	6	1	0	6	6	0	1	17	1	72	0	0	2805	47	24	24	1	1	0	NA	24	NA	0	NA	0	9	1	1	0	1	-80.454996	-3.56300943763	71	11	996	11	1	1	1
280506701	PE6	2805	67	1	2	2805	182088	4	2014	1372	4	1	0	4	4	1	1	16	1	73	0	0	2805	47	24	24	1	1	0	NA	24	NA	0	NA	1	9	1	1	0	1	-80.454996	-3.56300943763	71	11	996	11	1	1	1
280507901	PE6	2805	79	1	1	2805	182088	4	2014	1372	2	0	0	2	1	0	1	16	1	74	0	0	2805	47	24	24	1	1	0	NA	24	NA	0	NA	0	9	0	1	0	1	-80.454996	-3.56300943763	11	NA	996	11	1	1	1
280509201	PE6	2805	92	1	1	2805	182088	4	2014	1372	2	1	0	2	2	0	1	16	1	72	0	0	2805	47	24	24	1	1	0	NA	24	NA	0	NA	0	9	1	1	0	1	-80.454996	-3.56300943763	11	NA	996	11	1	1	1
280510501	PE6	2805	105	1	1	2805	182088	4	2014	1372	6	2	0	6	6	0	1	17	1	73	0	0	2805	47	24	24	1	1	0	NA	24	NA	0	NA	0	9	2	1	0	1	-80.454996	-3.56300943763	11	NA	996	11	1	1	1
280511701	PE6	2805	117	1	2	2805	182088	4	2014	1372	5	1	0	5	5	2	1	16	1	74	0	0	2805	47	24	24	1	1	0	NA	24	NA	0	NA	2	9	1	1	0	1	-80.454996	-3.56300943763	11	NA	996	11	1	1	1
280513001	PE6	2805	130	1	2	2805	182088	4	2014	1372	2	1	0	2	2	0	1	16	1	72	0	0	2805	47	24	24	1	1	0	NA	24	NA	0	NA	0	9	1	1	0	1	-80.454996	-3.56300943763	71	11	996	11	1	1	1
280514301	PE6	2805	143	1	5	2805	182088	4	2014	1372	7	1	0	7	7	0	1	16	1	73	0	0	2805	47	24	24	1	1	0	NA	24	NA	0	NA	0	9	1	1	0	1	-80.454996	-3.56300943763	11	NA	996	11	1	1	1
280515601	PE6	2805	156	1	1	2805	182088	4	2014	1372	1	0	0	1	1	0	1	16	1	74	0	0	2805	47	24	24	1	1	0	NA	24	NA	0	NA	0	9	0	1	0	1	-80.454996	-3.56300943763	96	96	5	32	1	0	0
280516801	PE6	2805	168	1	2	2805	182088	4	2014	1372	4	1	0	4	4	0	1	17	1	72	0	0	2805	47	24	24	1	1	0	NA	24	NA	0	NA	0	9	1	1	0	1	-80.454996	-3.56300943763	11	NA	996	11	1	1	1
279601101	PE6	2796	11	1	1	2796	180145	5	2014	1373	3	1	0	3	3	1	1	2	1	74	0	0	2796	47	24	24	1	1	0	NA	24	NA	0	NA	0	6	1	1	0	1	-80.460634	-3.56401096375	71	11	996	11	1	1	1
279602201	PE6	2796	22	1	5	2796	180145	5	2014	1373	6	2	0	6	5	1	1	2	1	72	0	0	2796	47	24	24	1	1	0	NA	24	NA	0	NA	1	6	2	1	0	1	-80.460634	-3.56401096375	71	11	996	11	1	1	1
279603401	PE6	2796	34	1	1	2796	180145	5	2014	1373	1	0	0	1	1	0	1	5	1	73	0	0	2796	47	24	24	1	1	0	NA	24	NA	0	NA	0	6	0	1	0	1	-80.460634	-3.56401096375	11	NA	996	11	1	1	1
279604501	PE6	2796	45	1	1	2796	180145	5	2014	1373	1	0	0	1	1	0	1	2	1	74	0	0	2796	47	24	24	1	1	0	NA	24	NA	0	NA	0	6	0	1	0	1	-80.460634	-3.56401096375	11	NA	996	11	1	1	1
279605701	PE6	2796	57	1	1	2796	180145	5	2014	1373	1	0	0	1	1	0	1	3	1	72	0	0	2796	47	24	24	1	1	0	NA	24	NA	0	NA	0	6	0	1	0	1	-80.460634	-3.56401096375	11	NA	996	11	1	1	1
279605702	PE6	2796	57	2	1	2796	180145	5	2014	1373	6	2	0	6	5	0	1	3	1	72	0	0	2796	47	24	24	1	1	0	NA	24	NA	0	NA	0	6	3	1	0	1	-80.460634	-3.56401096375	11	NA	996	11	1	1	1
279606801	PE6	2796	68	1	2	2796	180145	5	2014	1373	3	1	0	3	3	0	1	2	1	73	0	0	2796	47	24	24	1	1	0	NA	24	NA	0	NA	0	6	1	1	0	1	-80.460634	-3.56401096375	11	NA	996	11	1	1	1
279608001	PE6	2796	80	1	2	2796	180145	5	2014	1373	8	0	0	8	7	2	1	2	1	74	0	0	2796	47	24	24	1	1	0	NA	24	NA	0	NA	1	6	0	1	0	1	-80.460634	-3.56401096375	11	NA	996	11	1	1	1
279609101	PE6	2796	91	1	2	2796	180145	5	2014	1373	4	2	0	2	4	0	1	2	1	72	0	0	2796	47	24	24	1	1	0	NA	24	NA	0	NA	0	6	2	1	0	1	-80.460634	-3.56401096375	11	NA	996	11	1	1	1
279610201	PE6	2796	102	1	2	2796	180145	5	2014	1373	5	1	0	5	5	0	1	2	1	73	0	0	2796	47	24	24	1	1	0	NA	24	NA	0	NA	0	6	1	1	0	1	-80.460634	-3.56401096375	11	NA	996	11	1	0	1
279611401	PE6	2796	114	1	2	2796	180145	5	2014	1373	4	1	0	4	3	0	1	3	1	74	0	0	2796	47	24	24	1	1	0	NA	24	NA	0	NA	0	6	1	1	0	1	-80.460634	-3.56401096375	11	NA	996	11	1	1	1
279612501	PE6	2796	125	1	2	2796	180145	5	2014	1373	4	0	0	3	3	0	1	14	2	72	0	0	2796	47	24	24	1	1	0	NA	24	NA	0	NA	0	6	0	1	0	1	-80.460634	-3.56401096375	71	11	996	11	1	1	1
279613701	PE6	2796	137	1	2	2796	180145	5	2014	1373	5	2	0	5	5	1	1	2	1	73	0	0	2796	47	24	24	1	1	0	NA	24	NA	0	NA	1	6	2	1	0	1	-80.460634	-3.56401096375	11	NA	996	11	1	0	1
279616001	PE6	2796	160	1	2	2796	180145	5	2014	1373	5	1	0	5	5	0	1	2	1	72	0	0	2796	47	24	24	1	1	0	NA	24	NA	0	NA	0	6	1	1	0	1	-80.460634	-3.56401096375	11	NA	996	11	1	0	1
281400101	PE6	2814	1	1	2	2814	182698	5	2014	1373	4	1	0	4	4	0	1	16	1	74	0	0	2814	47	24	24	1	1	0	NA	24	NA	0	NA	0	34	1	1	0	1	-80.426605	-3.5646227308	11	NA	996	23	1	1	1
281401201	PE6	2814	12	1	2	2814	182698	5	2014	1373	3	2	0	3	3	0	1	17	1	72	0	0	2814	47	24	24	1	1	0	NA	24	NA	0	NA	0	34	2	1	0	1	-80.426605	-3.5646227308	11	NA	996	22	1	1	1
281402201	PE6	2814	22	1	2	2814	182698	5	2014	1373	5	1	0	5	5	0	1	16	1	73	0	0	2814	47	24	24	1	1	0	NA	24	NA	0	NA	0	34	1	1	0	1	-80.426605	-3.5646227308	11	NA	996	22	1	1	1
281403301	PE6	2814	33	1	2	2814	182698	5	2014	1373	2	1	0	2	2	0	1	16	1	74	0	0	2814	47	24	24	1	1	0	NA	24	NA	0	NA	0	34	1	1	0	1	-80.426605	-3.5646227308	11	NA	996	11	1	1	1
281403302	PE6	2814	33	2	1	2814	182698	5	2014	1373	3	1	0	3	3	1	1	18	2	74	0	0	2814	47	24	24	1	1	0	NA	24	NA	0	NA	1	34	1	1	0	1	-80.426605	-3.5646227308	11	NA	996	11	1	1	1
281403303	PE6	2814	33	3	2	2814	182698	5	2014	1373	4	1	0	4	4	2	1	16	2	74	0	0	2814	47	24	24	1	1	0	NA	24	NA	0	NA	2	34	1	1	0	1	-80.426605	-3.5646227308	71	11	996	11	1	1	1
281404401	PE6	2814	44	1	1	2814	182698	5	2014	1373	1	1	0	1	1	0	1	17	1	72	0	0	2814	47	24	24	1	1	0	NA	24	NA	0	NA	0	34	1	1	0	1	-80.426605	-3.5646227308	11	NA	996	11	1	0	1
281405401	PE6	2814	54	1	2	2814	182698	5	2014	1373	5	2	0	5	5	1	1	17	1	73	0	0	2814	47	24	24	1	1	0	NA	24	NA	0	NA	1	34	2	1	0	1	-80.426605	-3.5646227308	11	NA	996	11	1	1	1
281406501	PE6	2814	65	1	1	2814	182698	5	2014	1373	1	0	0	1	1	0	1	16	1	74	0	0	2814	47	24	24	1	1	0	NA	24	NA	0	NA	0	34	0	1	0	1	-80.426605	-3.5646227308	11	NA	996	23	1	1	1
281407601	PE6	2814	76	1	1	2814	182698	5	2014	1373	4	0	0	4	4	0	1	16	1	72	0	0	2814	47	24	24	1	1	0	NA	24	NA	0	NA	0	34	0	1	0	1	-80.426605	-3.5646227308	11	NA	996	11	1	1	1
281408601	PE6	2814	86	1	1	2814	182698	5	2014	1373	5	1	0	5	5	2	1	17	1	73	0	0	2814	47	24	24	1	1	0	NA	24	NA	0	NA	1	34	1	1	0	1	-80.426605	-3.5646227308	11	NA	996	22	1	1	1
281409701	PE6	2814	97	1	2	2814	182698	5	2014	1373	6	2	0	6	6	1	1	16	1	74	0	0	2814	47	24	24	1	1	0	NA	24	NA	0	NA	0	34	2	1	0	1	-80.426605	-3.5646227308	11	NA	996	11	1	1	1
281410701	PE6	2814	107	1	4	2814	182698	5	2014	1373	5	3	0	5	5	1	1	16	1	72	0	0	2814	47	24	24	1	1	0	NA	24	NA	0	NA	1	34	3	1	0	1	-80.426605	-3.5646227308	11	NA	996	11	1	1	1
281411801	PE6	2814	118	1	1	2814	182698	5	2014	1373	4	3	0	4	3	0	1	17	1	73	0	0	2814	47	24	24	1	1	0	NA	24	NA	0	NA	0	34	4	1	0	1	-80.426605	-3.5646227308	71	11	996	11	1	1	1
281412901	PE6	2814	129	1	3	2814	182698	5	2014	1373	3	2	0	3	3	0	1	17	1	74	0	0	2814	47	24	24	1	1	0	NA	24	NA	0	NA	0	34	2	1	0	1	-80.426605	-3.5646227308	71	11	996	23	1	0	1
281413901	PE6	2814	139	1	1	2814	182698	5	2014	1373	4	2	0	4	4	1	1	16	1	72	0	0	2814	47	24	24	1	1	0	NA	24	NA	0	NA	0	34	2	1	0	1	-80.426605	-3.5646227308	11	NA	996	22	1	0	1
208000401	PE6	2080	4	1	1	2080	168053	10	2014	1378	3	0	0	3	3	0	1	26	1	90	0	0	2080	47	24	24	1	1	0	NA	24	NA	0	NA	0	23	0	1	0	1	-80.453611	-3.5647222	11	NA	996	11	1	1	1
208001201	PE6	2080	12	1	1	2080	168053	11	2014	1379	3	1	0	3	3	0	1	11	1	24	0	0	2080	47	24	24	1	1	0	NA	24	NA	0	NA	0	23	1	1	0	1	-80.453611	-3.5647222	11	NA	996	11	1	1	1
208002001	PE6	2080	20	1	1	2080	168053	10	2014	1378	4	1	0	4	4	0	1	30	1	90	0	0	2080	47	24	24	1	1	0	NA	24	NA	0	NA	0	23	1	1	0	1	-80.453611	-3.5647222	11	NA	996	11	1	1	0
208002801	PE6	2080	28	1	2	2080	168053	10	2014	1378	4	1	0	4	4	1	1	30	1	90	0	0	2080	47	24	24	1	1	0	NA	24	NA	0	NA	1	23	1	1	0	1	-80.453611	-3.5647222	96	96	5	11	1	1	1
208003501	PE6	2080	35	1	1	2080	168053	10	2014	1378	4	1	0	4	4	0	1	27	1	90	0	0	2080	47	24	24	1	1	0	NA	24	NA	0	NA	0	23	1	1	0	1	-80.453611	-3.5647222	11	NA	996	11	1	0	1
208004301	PE6	2080	43	1	2	2080	168053	10	2014	1378	4	2	0	4	4	0	1	30	1	90	0	0	2080	47	24	24	1	1	0	NA	24	NA	0	NA	0	23	2	1	0	1	-80.453611	-3.5647222	71	11	996	11	1	1	1
208005101	PE6	2080	51	1	2	2080	168053	10	2014	1378	2	0	0	2	2	0	1	27	1	90	0	0	2080	47	24	24	1	1	0	NA	24	NA	0	NA	0	23	0	1	0	1	-80.453611	-3.5647222	11	NA	996	11	1	0	1
208005102	PE6	2080	51	2	2	2080	168053	10	2014	1378	3	1	0	3	3	1	1	27	1	90	0	0	2080	47	24	24	1	1	0	NA	24	NA	0	NA	1	23	1	1	0	1	-80.453611	-3.5647222	96	96	5	96	1	0	1
208005901	PE6	2080	59	1	2	2080	168053	11	2014	1379	4	1	0	4	4	1	1	11	1	24	9	0	2080	47	24	24	1	1	0	NA	24	NA	0	NA	1	23	1	1	0	1	-80.453611	-3.5647222	11	NA	996	11	1	1	1
208005902	PE6	2080	59	2	1	2080	168053	10	2014	1378	3	1	0	3	3	1	1	27	1	99	9	0	2080	47	24	24	1	1	0	NA	24	NA	0	NA	1	23	1	1	0	1	-80.453611	-3.5647222	11	NA	996	11	1	0	1
208006701	PE6	2080	67	1	1	2080	168053	11	2014	1379	3	0	0	3	0	0	1	2	1	90	0	0	2080	47	24	24	1	1	0	NA	24	NA	0	NA	0	23	1	1	0	1	-80.453611	-3.5647222	11	NA	996	11	0	1	1
208007501	PE6	2080	75	1	1	2080	168053	11	2014	1379	1	0	0	1	1	0	1	2	1	90	0	0	2080	47	24	24	1	1	0	NA	24	NA	0	NA	0	23	0	1	0	1	-80.453611	-3.5647222	71	11	996	11	1	1	1
208008301	PE6	2080	83	1	1	2080	168053	10	2014	1378	2	0	0	2	2	0	1	26	1	90	0	0	2080	47	24	24	1	1	0	NA	24	NA	0	NA	0	23	0	1	0	1	-80.453611	-3.5647222	11	NA	996	11	1	1	1
208009001	PE6	2080	90	1	2	2080	168053	10	2014	1378	3	1	0	3	3	0	1	25	1	99	9	0	2080	47	24	24	1	1	0	NA	24	NA	0	NA	0	23	1	1	0	1	-80.453611	-3.5647222	11	NA	996	11	1	1	1
208009801	PE6	2080	98	1	2	2080	168053	10	2014	1378	6	1	0	6	6	1	1	25	1	90	0	0	2080	47	24	24	1	1	0	NA	24	NA	0	NA	1	23	1	1	0	1	-80.453611	-3.5647222	11	NA	996	11	1	1	1
208010601	PE6	2080	106	1	2	2080	168053	10	2014	1378	4	0	0	4	1	1	1	27	1	99	9	0	2080	47	24	24	1	1	0	NA	24	NA	0	NA	1	23	1	1	0	1	-80.453611	-3.5647222	11	NA	996	11	1	1	1
208100401	PE6	2081	4	1	1	2081	146489	9	2014	1377	3	1	0	3	2	0	1	20	1	90	0	0	2081	47	24	24	1	1	0	NA	24	NA	0	NA	0	23	1	1	0	1	-80.453611	-3.5647222	11	NA	996	11	1	1	1
208101301	PE6	2081	13	1	1	2081	146489	9	2014	1377	4	1	0	4	4	0	1	22	1	91	6	0	2081	47	24	24	1	1	0	NA	24	NA	0	NA	0	23	1	1	0	1	-80.453611	-3.5647222	11	NA	996	11	1	1	1
208102101	PE6	2081	21	1	2	2081	146489	9	2014	1377	5	1	0	5	5	0	1	20	1	90	0	0	2081	47	24	24	1	1	0	NA	24	NA	0	NA	0	23	1	1	0	1	-80.453611	-3.5647222	11	NA	996	22	1	1	1
208103001	PE6	2081	30	1	2	2081	146489	9	2014	1377	3	1	0	3	3	0	1	20	1	91	6	0	2081	47	24	24	1	1	0	NA	24	NA	0	NA	0	23	1	1	0	1	-80.453611	-3.5647222	11	NA	996	11	1	1	1
208103002	PE6	2081	30	2	1	2081	146489	9	2014	1377	4	1	0	4	4	1	1	20	1	91	6	0	2081	47	24	24	1	1	0	NA	24	NA	0	NA	1	23	1	1	0	1	-80.453611	-3.5647222	11	NA	996	11	1	1	1
208103801	PE6	2081	38	1	2	2081	146489	9	2014	1377	2	0	0	2	2	0	1	28	1	90	0	0	2081	47	24	24	1	1	0	NA	24	NA	0	NA	0	23	0	1	0	1	-80.453611	-3.5647222	11	NA	996	11	1	1	1
208104701	PE6	2081	47	1	1	2081	146489	9	2014	1377	1	0	0	1	1	0	1	22	1	91	6	0	2081	47	24	24	1	1	0	NA	24	NA	0	NA	0	23	0	1	0	1	-80.453611	-3.5647222	71	11	996	11	1	1	1
208105501	PE6	2081	55	1	1	2081	146489	9	2014	1377	1	0	0	1	0	0	1	21	1	90	0	0	2081	47	24	24	1	1	0	NA	24	NA	0	NA	0	23	0	1	0	1	-80.453611	-3.5647222	11	NA	996	11	1	1	1
208106401	PE6	2081	64	1	1	2081	146489	9	2014	1377	7	3	0	7	7	0	1	21	1	91	6	0	2081	47	24	24	1	1	0	NA	24	NA	0	NA	0	23	3	1	0	1	-80.453611	-3.5647222	11	NA	996	11	1	1	1
208107201	PE6	2081	72	1	4	2081	146489	9	2014	1377	4	1	0	4	2	0	1	22	1	90	0	0	2081	47	24	24	1	1	0	NA	24	NA	0	NA	0	23	2	1	0	1	-80.453611	-3.5647222	71	11	996	11	1	1	1
208108101	PE6	2081	81	1	2	2081	146489	9	2014	1377	5	1	0	5	1	2	1	22	1	91	6	0	2081	47	24	24	1	1	0	NA	24	NA	0	NA	2	23	2	1	0	1	-80.453611	-3.5647222	71	11	996	11	1	1	1
208108901	PE6	2081	89	1	1	2081	146489	9	2014	1377	5	2	0	5	5	0	1	20	1	90	0	0	2081	47	24	24	1	1	0	NA	24	NA	0	NA	0	23	2	1	0	1	-80.453611	-3.5647222	11	NA	996	11	1	1	1
208109801	PE6	2081	98	1	1	2081	146489	9	2014	1377	8	1	0	5	8	0	1	23	1	91	6	0	2081	47	24	24	1	1	0	NA	24	NA	0	NA	1	23	1	1	0	1	-80.453611	-3.5647222	11	NA	996	11	1	1	1
208110601	PE6	2081	106	1	4	2081	146489	9	2014	1377	5	1	0	5	4	0	1	21	1	90	0	0	2081	47	24	24	1	1	0	NA	24	NA	0	NA	0	23	2	1	0	1	-80.453611	-3.5647222	11	NA	996	11	1	1	1
208111501	PE6	2081	115	1	1	2081	146489	9	2014	1377	6	3	0	6	6	1	1	20	1	91	6	0	2081	47	24	24	1	1	0	NA	24	NA	0	NA	0	23	3	1	0	1	-80.453611	-3.5647222	11	NA	996	11	0	1	1
208200801	PE6	2082	8	1	2	2082	141809	9	2014	1377	2	0	0	2	2	0	1	3	1	90	0	0	2082	47	24	24	1	1	0	NA	24	NA	0	NA	0	23	0	1	0	1	-80.453611	-3.5647222	96	96	5	32	1	1	1
208201701	PE6	2082	17	1	1	2082	141809	9	2014	1377	1	0	0	1	1	0	1	3	1	62	3	0	2082	47	24	24	1	1	0	NA	24	NA	0	NA	0	23	0	1	0	1	-80.453611	-3.5647222	11	NA	996	11	1	0	1
208202501	PE6	2082	25	1	1	2082	141809	9	2014	1377	2	0	0	2	2	0	1	4	1	90	0	0	2082	47	24	24	1	1	0	NA	24	NA	0	NA	0	23	0	1	0	1	-80.453611	-3.5647222	11	NA	996	11	1	1	1
208203401	PE6	2082	34	1	2	2082	141809	9	2014	1377	3	1	0	3	3	1	1	4	1	62	3	0	2082	47	24	24	1	1	0	NA	24	NA	0	NA	1	23	1	1	0	1	-80.453611	-3.5647222	71	11	996	11	1	1	1
208204301	PE6	2082	43	1	2	2082	141809	9	2014	1377	2	0	0	2	2	0	1	3	1	90	0	0	2082	47	24	24	1	1	0	NA	24	NA	0	NA	0	23	0	1	0	1	-80.453611	-3.5647222	11	NA	996	11	1	1	1
208206001	PE6	2082	60	1	2	2082	141809	9	2014	1377	2	0	0	2	2	0	1	3	1	90	0	0	2082	47	24	24	1	1	0	NA	24	NA	0	NA	0	23	0	1	0	1	-80.453611	-3.5647222	71	11	996	11	1	1	1
208206901	PE6	2082	69	1	1	2082	141809	9	2014	1377	1	0	0	1	1	0	1	8	1	62	3	0	2082	47	24	24	1	1	0	NA	24	NA	0	NA	0	23	0	1	0	1	-80.453611	-3.5647222	71	11	996	11	1	1	1
208207701	PE6	2082	77	1	1	2082	141809	9	2014	1377	2	1	0	2	2	0	1	5	1	90	0	0	2082	47	24	24	1	1	0	NA	24	NA	0	NA	0	23	1	1	0	1	-80.453611	-3.5647222	71	11	996	11	1	1	1
208208601	PE6	2082	86	1	1	2082	141809	9	2014	1377	1	0	0	1	1	0	1	3	1	62	3	0	2082	47	24	24	1	1	0	NA	24	NA	0	NA	0	23	0	1	0	1	-80.453611	-3.5647222	71	11	996	11	1	0	1
208209401	PE6	2082	94	1	1	2082	141809	9	2014	1377	1	0	0	1	1	0	1	3	1	90	0	0	2082	47	24	24	1	1	0	NA	24	NA	0	NA	0	23	0	1	0	1	-80.453611	-3.5647222	71	11	996	11	1	1	1
208210301	PE6	2082	103	1	2	2082	141809	9	2014	1377	5	1	0	5	5	0	1	3	1	62	3	0	2082	47	24	24	1	1	0	NA	24	NA	0	NA	0	23	1	1	0	1	-80.453611	-3.5647222	71	11	996	11	1	1	1
208211201	PE6	2082	112	1	2	2082	141809	9	2014	1377	3	1	0	3	3	0	1	8	1	90	0	0	2082	47	24	24	1	1	0	NA	24	NA	0	NA	0	23	1	1	0	1	-80.453611	-3.5647222	11	NA	996	11	1	1	1
208212001	PE6	2082	120	1	1	2082	141809	9	2014	1377	3	1	0	3	3	0	1	4	1	62	3	0	2082	47	24	24	1	1	0	NA	24	NA	0	NA	0	23	1	1	0	1	-80.453611	-3.5647222	11	NA	996	11	1	1	1
208300401	PE6	2083	4	1	1	2083	152328	8	2014	1376	2	1	0	2	2	0	1	1	1	90	0	0	2083	47	24	24	1	1	0	NA	24	NA	0	NA	0	23	1	1	0	1	-80.453611	-3.5647222	11	NA	996	11	1	1	1
208302001	PE6	2083	20	1	2	2083	152328	8	2014	1376	2	1	0	2	2	0	1	4	1	91	3	0	2083	47	24	24	1	1	0	NA	24	NA	0	NA	0	23	1	1	0	1	-80.453611	-3.5647222	96	96	1	11	1	0	1
208303501	PE6	2083	35	1	1	2083	152328	8	2014	1376	1	0	0	1	1	0	1	2	1	90	0	0	2083	47	24	24	1	1	0	NA	24	NA	0	NA	0	23	0	1	0	1	-80.453611	-3.5647222	11	NA	996	11	0	0	0
208305101	PE6	2083	51	1	1	2083	152328	8	2014	1376	1	0	0	1	0	0	1	1	1	91	3	0	2083	47	24	24	1	1	0	NA	24	NA	0	NA	0	23	0	1	0	1	-80.453611	-3.5647222	11	NA	996	32	1	0	0
208306701	PE6	2083	67	1	1	2083	152328	8	2014	1376	5	1	0	5	5	0	1	2	1	90	0	0	2083	47	24	24	1	1	0	NA	24	NA	0	NA	0	23	1	1	0	1	-80.453611	-3.5647222	11	NA	996	11	1	1	1
208306702	PE6	2083	67	2	1	2083	152328	8	2014	1376	4	1	0	3	4	0	1	9	2	90	0	0	2083	47	24	24	1	1	0	NA	24	NA	0	NA	1	23	1	1	0	1	-80.453611	-3.5647222	11	NA	996	11	1	0	1
208308201	PE6	2083	82	1	2	2083	152328	8	2014	1376	3	1	0	3	3	1	1	2	1	91	3	0	2083	47	24	24	1	1	0	NA	24	NA	0	NA	1	23	1	1	0	1	-80.453611	-3.5647222	11	NA	996	11	1	0	1
208309801	PE6	2083	98	1	3	2083	152328	8	2014	1376	4	0	0	4	4	0	1	1	1	90	0	0	2083	47	24	24	1	1	0	NA	24	NA	0	NA	0	23	0	1	0	1	-80.453611	-3.5647222	11	NA	996	11	1	1	1
208312901	PE6	2083	129	1	3	2083	152328	8	2014	1376	13	3	0	13	13	2	1	6	1	90	0	0	2083	47	24	24	1	1	0	NA	24	NA	0	NA	1	23	3	1	0	1	-80.453611	-3.5647222	11	NA	996	11	1	1	1
208314501	PE6	2083	145	1	2	2083	152328	8	2014	1376	2	1	0	2	2	0	1	3	1	91	3	0	2083	47	24	24	1	1	0	NA	24	NA	0	NA	0	23	1	1	0	1	-80.453611	-3.5647222	71	11	996	11	1	1	1
208316001	PE6	2083	160	1	1	2083	152328	8	2014	1376	2	0	0	2	2	0	1	3	1	90	0	0	2083	47	24	24	1	1	0	NA	24	NA	0	NA	0	23	0	1	0	1	-80.453611	-3.5647222	11	NA	996	11	1	1	1
208317601	PE6	2083	176	1	2	2083	152328	8	2014	1376	3	1	0	3	3	1	1	1	1	91	3	0	2083	47	24	24	1	1	0	NA	24	NA	0	NA	0	23	1	1	0	1	-80.453611	-3.5647222	11	NA	996	11	1	1	1
208319201	PE6	2083	192	1	2	2083	152328	8	2014	1376	4	1	0	4	4	1	1	3	1	90	0	0	2083	47	24	24	1	1	0	NA	24	NA	0	NA	1	23	1	1	0	1	-80.453611	-3.5647222	11	NA	996	11	1	1	1
208320701	PE6	2083	207	1	1	2083	152328	8	2014	1376	2	0	0	2	2	0	1	2	1	91	3	0	2083	47	24	24	1	1	0	NA	24	NA	0	NA	0	23	0	1	0	1	-80.453611	-3.5647222	11	NA	996	11	1	0	1
208320702	PE6	2083	207	2	2	2083	152328	8	2014	1376	5	1	0	5	5	1	1	2	1	91	3	0	2083	47	24	24	1	1	0	NA	24	NA	0	NA	1	23	1	1	0	1	-80.453611	-3.5647222	11	NA	996	11	1	0	1
208400201	PE6	2084	2	1	1	2084	162848	8	2014	1376	2	2	0	2	2	0	1	5	1	91	3	0	2084	47	24	24	1	1	0	NA	24	NA	0	NA	0	23	2	1	0	1	-80.453611	-3.5647222	71	11	996	11	1	0	1
208401201	PE6	2084	12	1	1	2084	162848	8	2014	1376	1	1	0	1	1	0	1	27	1	90	0	0	2084	47	24	24	1	1	0	NA	24	NA	0	NA	0	23	1	1	0	1	-80.453611	-3.5647222	96	96	2	11	1	0	1
208402201	PE6	2084	22	1	2	2084	162848	8	2014	1376	5	1	0	5	5	1	1	6	1	91	3	0	2084	47	24	24	1	1	0	NA	24	NA	0	NA	1	23	1	1	0	1	-80.453611	-3.5647222	11	NA	996	11	1	1	1
208403301	PE6	2084	33	1	2	2084	162848	8	2014	1376	4	1	0	4	4	0	1	5	1	90	0	0	2084	47	24	24	1	1	0	NA	24	NA	0	NA	0	23	1	1	0	1	-80.453611	-3.5647222	96	96	1	11	1	1	1
208404201	PE6	2084	42	1	3	2084	162848	8	2014	1376	6	1	0	6	6	2	1	5	1	91	3	0	2084	47	24	24	1	1	0	NA	24	NA	0	NA	2	23	1	1	0	1	-80.453611	-3.5647222	11	NA	996	11	1	0	1
208405001	PE6	2084	50	1	1	2084	162848	8	2014	1376	3	0	0	3	3	0	1	4	1	90	0	0	2084	47	24	24	1	1	0	NA	24	NA	0	NA	0	23	0	1	0	1	-80.453611	-3.5647222	96	96	15	11	1	0	1
208407101	PE6	2084	71	1	2	2084	162848	8	2014	1376	3	1	0	3	3	1	1	5	1	90	0	0	2084	47	24	24	1	1	0	NA	24	NA	0	NA	0	23	1	1	0	1	-80.453611	-3.5647222	11	NA	996	11	1	0	1
208408101	PE6	2084	81	1	2	2084	162848	8	2014	1376	2	0	0	2	2	0	1	4	1	91	3	0	2084	47	24	24	1	1	0	NA	24	NA	0	NA	0	23	0	1	0	1	-80.453611	-3.5647222	11	NA	996	11	1	1	1
208409101	PE6	2084	91	1	2	2084	162848	8	2014	1376	7	3	0	7	7	2	1	9	1	90	0	0	2084	47	24	24	1	1	0	NA	24	NA	0	NA	1	23	3	1	0	1	-80.453611	-3.5647222	11	NA	996	11	1	1	1
208409102	PE6	2084	91	2	1	2084	162848	8	2014	1376	1	1	0	1	1	0	1	11	1	90	0	0	2084	47	24	24	1	1	0	NA	24	NA	0	NA	0	23	1	1	0	1	-80.453611	-3.5647222	11	NA	996	11	1	1	1
208410101	PE6	2084	101	1	1	2084	162848	8	2014	1376	2	0	0	2	2	0	1	13	1	91	3	0	2084	47	24	24	1	1	0	NA	24	NA	0	NA	0	23	0	1	0	1	-80.453611	-3.5647222	11	NA	996	11	1	1	1
208411101	PE6	2084	111	1	1	2084	162848	8	2014	1376	1	0	0	1	1	0	1	5	1	90	0	0	2084	47	24	24	1	1	0	NA	24	NA	0	NA	0	23	0	1	0	1	-80.453611	-3.5647222	96	96	5	32	0	0	0
208412001	PE6	2084	120	1	1	2084	162848	8	2014	1376	2	1	0	2	2	0	1	27	1	91	3	0	2084	47	24	24	1	1	0	NA	24	NA	0	NA	0	23	1	1	0	1	-80.453611	-3.5647222	11	NA	996	11	1	0	1
208413001	PE6	2084	130	1	1	2084	162848	8	2014	1376	1	1	0	1	1	0	1	6	1	90	0	0	2084	47	24	24	1	1	0	NA	24	NA	0	NA	0	23	1	1	0	1	-80.453611	-3.5647222	11	NA	996	11	1	1	1
208500401	PE6	2085	4	1	2	2085	168016	9	2014	1377	6	1	0	6	6	0	1	23	1	91	6	0	2085	47	24	24	1	1	0	NA	24	NA	0	NA	0	23	1	1	0	1	-80.453611	-3.5647222	11	NA	996	11	1	0	1
208501601	PE6	2085	16	1	1	2085	168016	9	2014	1377	2	0	0	2	2	0	1	25	1	90	0	0	2085	47	24	24	1	1	0	NA	24	NA	0	NA	0	23	0	1	0	1	-80.453611	-3.5647222	11	NA	996	11	1	1	1
208501602	PE6	2085	16	2	2	2085	168016	9	2014	1377	4	1	0	4	4	1	1	23	2	90	0	0	2085	47	24	24	1	1	0	NA	24	NA	0	NA	1	23	1	1	0	1	-80.453611	-3.5647222	11	NA	996	11	1	1	1
208502701	PE6	2085	27	1	2	2085	168016	9	2014	1377	3	1	0	3	3	0	1	26	1	91	6	0	2085	47	24	24	1	1	0	NA	24	NA	0	NA	0	23	1	1	0	1	-80.453611	-3.5647222	11	NA	996	11	1	1	1
208503901	PE6	2085	39	1	1	2085	168016	9	2014	1377	1	0	0	1	1	0	1	24	1	90	0	0	2085	47	24	24	1	1	0	NA	24	NA	0	NA	0	23	0	1	0	1	-80.453611	-3.5647222	11	NA	996	11	1	1	1
208505101	PE6	2085	51	1	2	2085	168016	9	2014	1377	3	1	0	3	3	0	1	23	1	91	6	0	2085	47	24	24	1	1	0	NA	24	NA	0	NA	0	23	1	1	0	1	-80.453611	-3.5647222	11	NA	996	11	1	1	1
208506201	PE6	2085	62	1	2	2085	168016	9	2014	1377	3	1	0	3	3	1	1	24	1	90	0	0	2085	47	24	24	1	1	0	NA	24	NA	0	NA	1	23	1	1	0	1	-80.453611	-3.5647222	11	NA	996	11	1	1	1
208507401	PE6	2085	74	1	1	2085	168016	9	2014	1377	1	0	0	1	1	0	1	25	1	91	6	0	2085	47	24	24	1	1	0	NA	24	NA	0	NA	0	23	0	1	0	1	-80.453611	-3.5647222	11	NA	996	11	1	1	1
208508601	PE6	2085	86	1	3	2085	168016	9	2014	1377	3	1	0	3	3	0	1	23	1	90	0	0	2085	47	24	24	1	1	0	NA	24	NA	0	NA	0	23	1	1	0	1	-80.453611	-3.5647222	11	NA	996	11	1	1	1
208509701	PE6	2085	97	1	2	2085	168016	9	2014	1377	4	1	0	4	4	2	1	23	1	91	6	0	2085	47	24	24	1	1	0	NA	24	NA	0	NA	1	23	1	1	0	1	-80.453611	-3.5647222	96	96	1	11	1	1	1
208510901	PE6	2085	109	1	1	2085	168016	9	2014	1377	5	1	0	5	5	1	1	25	1	90	0	0	2085	47	24	24	1	1	0	NA	24	NA	0	NA	0	23	1	1	0	1	-80.453611	-3.5647222	11	NA	996	11	1	1	1
208512001	PE6	2085	120	1	1	2085	168016	9	2014	1377	2	1	0	2	2	0	1	24	1	91	6	0	2085	47	24	24	1	1	0	NA	24	NA	0	NA	0	23	1	1	0	1	-80.453611	-3.5647222	11	NA	996	11	1	1	1
208513201	PE6	2085	132	1	2	2085	168016	9	2014	1377	3	0	0	3	3	0	1	26	1	90	0	0	2085	47	24	24	1	1	0	NA	24	NA	0	NA	0	23	0	1	0	1	-80.453611	-3.5647222	11	NA	996	11	1	1	1
208514401	PE6	2085	144	1	2	2085	168016	9	2014	1377	6	2	0	6	6	1	1	24	1	91	6	0	2085	47	24	24	1	1	0	NA	24	NA	0	NA	1	23	2	1	0	1	-80.453611	-3.5647222	11	NA	996	11	1	0	1
208515501	PE6	2085	155	1	1	2085	168016	9	2014	1377	3	1	0	3	3	1	1	24	1	90	0	0	2085	47	24	24	1	1	0	NA	24	NA	0	NA	1	23	1	1	0	1	-80.453611	-3.5647222	11	NA	996	11	1	0	1
208600101	PE6	2086	1	1	2	2086	265513	11	2014	1379	2	1	0	2	2	0	1	1	1	24	9	0	2086	47	24	24	1	1	0	NA	24	NA	0	NA	0	23	1	1	0	1	-80.453611	-3.5647222	11	NA	996	32	1	1	1
208601401	PE6	2086	14	1	2	2086	265513	10	2014	1378	4	1	0	4	4	1	1	31	1	90	0	0	2086	47	24	24	1	1	0	NA	24	NA	0	NA	0	23	1	1	0	1	-80.453611	-3.5647222	11	NA	996	11	1	1	1
208602701	PE6	2086	27	1	2	2086	265513	10	2014	1378	4	1	0	4	4	2	1	31	1	99	9	0	2086	47	24	24	1	1	0	NA	24	NA	0	NA	2	23	1	1	0	1	-80.453611	-3.5647222	11	NA	996	32	1	1	1
208604001	PE6	2086	40	1	2	2086	265513	11	2014	1379	5	0	0	5	0	2	1	16	1	90	0	0	2086	47	24	24	1	1	0	NA	24	NA	0	NA	1	23	1	1	0	1	-80.453611	-3.5647222	96	96	15	23	1	1	1
208605201	PE6	2086	52	1	2	2086	265513	11	2014	1379	3	1	0	3	3	1	1	3	1	99	9	0	2086	47	24	24	1	1	0	NA	24	NA	0	NA	0	23	1	1	0	1	-80.453611	-3.5647222	96	96	20	32	0	0	0
208606501	PE6	2086	65	1	1	2086	265513	11	2014	1379	4	1	0	4	4	2	1	4	1	90	0	0	2086	47	24	24	1	1	0	NA	24	NA	0	NA	2	23	1	1	0	1	-80.453611	-3.5647222	71	11	996	22	1	1	1
208607801	PE6	2086	78	1	2	2086	265513	11	2014	1379	5	1	0	5	5	1	1	9	1	90	0	0	2086	47	24	24	1	1	0	NA	24	NA	0	NA	1	23	1	1	0	1	-80.453611	-3.5647222	11	NA	996	23	1	1	1
208609101	PE6	2086	91	1	1	2086	265513	11	2014	1379	1	0	0	1	1	0	1	30	2	90	0	0	2086	47	24	24	1	1	0	NA	24	NA	0	NA	0	23	0	1	0	1	-80.453611	-3.5647222	96	96	5	23	1	1	1
208610401	PE6	2086	104	1	1	2086	265513	11	2014	1379	3	0	0	3	0	0	1	9	1	24	0	0	2086	47	24	24	1	1	0	NA	24	NA	0	NA	0	23	1	1	0	1	-80.453611	-3.5647222	13	NA	5	22	1	0	1
208611701	PE6	2086	117	1	2	2086	265513	11	2014	1379	3	1	0	3	2	1	1	1	1	90	0	0	2086	47	24	24	1	1	0	NA	24	NA	0	NA	1	23	1	1	0	1	-80.453611	-3.5647222	96	96	30	22	1	0	1
208614201	PE6	2086	142	1	2	2086	265513	11	2014	1379	3	1	0	3	3	1	1	3	1	90	0	0	2086	47	24	24	1	1	0	NA	24	NA	0	NA	1	23	1	1	0	1	-80.453611	-3.5647222	96	96	20	23	1	0	1
208615501	PE6	2086	155	1	1	2086	265513	11	2014	1379	2	0	0	2	1	0	1	1	1	99	9	0	2086	47	24	24	1	1	0	NA	24	NA	0	NA	0	23	1	1	0	1	-80.453611	-3.5647222	96	96	30	32	1	0	1
208616801	PE6	2086	168	1	1	2086	265513	10	2014	1378	4	1	0	4	4	0	1	31	1	90	0	0	2086	47	24	24	1	1	0	NA	24	NA	0	NA	0	23	1	1	0	1	-80.453611	-3.5647222	13	NA	5	22	1	1	1
208700201	PE6	2087	2	1	2	2087	172425	8	2014	1376	3	1	0	3	3	1	1	27	1	90	0	0	2087	47	24	24	1	1	0	NA	24	NA	0	NA	0	23	1	1	0	1	-80.453611	-3.5647222	71	11	996	11	1	1	1
208701101	PE6	2087	11	1	2	2087	172425	8	2014	1376	4	1	0	4	4	1	1	27	1	91	3	0	2087	47	24	24	1	1	0	NA	24	NA	0	NA	1	23	1	1	0	1	-80.453611	-3.5647222	11	NA	996	11	1	0	1
208702101	PE6	2087	21	1	1	2087	172425	8	2014	1376	2	0	0	2	2	0	1	26	1	90	0	0	2087	47	24	24	1	1	0	NA	24	NA	0	NA	0	23	0	1	0	1	-80.453611	-3.5647222	71	11	996	11	1	1	1
208703001	PE6	2087	30	1	2	2087	172425	8	2014	1376	6	3	0	6	5	0	1	28	1	91	3	0	2087	47	24	24	1	1	0	NA	24	NA	0	NA	0	23	3	1	0	1	-80.453611	-3.5647222	11	NA	996	11	1	0	0
208703901	PE6	2087	39	1	2	2087	172425	8	2014	1376	4	1	0	4	4	1	1	27	1	90	0	0	2087	47	24	24	1	1	0	NA	24	NA	0	NA	1	23	1	1	0	1	-80.453611	-3.5647222	11	NA	996	11	1	1	1
208704901	PE6	2087	49	1	2	2087	172425	8	2014	1376	6	3	0	6	6	0	1	28	1	91	3	0	2087	47	24	24	1	1	0	NA	24	NA	0	NA	0	23	3	1	0	1	-80.453611	-3.5647222	11	NA	996	11	1	1	1
208705801	PE6	2087	58	1	2	2087	172425	9	2014	1377	4	1	0	4	4	2	1	4	1	90	0	0	2087	47	24	24	1	1	0	NA	24	NA	0	NA	1	23	1	1	0	1	-80.453611	-3.5647222	11	NA	996	11	1	0	1
208706801	PE6	2087	68	1	2	2087	172425	8	2014	1376	2	1	0	2	2	0	1	26	1	91	3	0	2087	47	24	24	1	1	0	NA	24	NA	0	NA	0	23	1	1	0	1	-80.453611	-3.5647222	11	NA	996	11	1	1	1
208707701	PE6	2087	77	1	1	2087	172425	8	2014	1376	5	2	0	5	5	0	1	28	1	90	0	0	2087	47	24	24	1	1	0	NA	24	NA	0	NA	0	23	2	1	0	1	-80.453611	-3.5647222	11	NA	996	11	1	1	1
208708601	PE6	2087	86	1	1	2087	172425	8	2014	1376	5	1	0	5	5	1	1	27	1	91	3	0	2087	47	24	24	1	1	0	NA	24	NA	0	NA	1	23	1	1	0	1	-80.453611	-3.5647222	11	NA	996	11	1	1	1
208709601	PE6	2087	96	1	2	2087	172425	8	2014	1376	7	2	0	7	7	0	1	28	1	90	0	0	2087	47	24	24	1	1	0	NA	24	NA	0	NA	0	23	2	1	0	1	-80.453611	-3.5647222	11	NA	996	21	1	1	1
208710501	PE6	2087	105	1	2	2087	172425	8	2014	1376	5	1	0	5	5	0	1	28	1	91	3	0	2087	47	24	24	1	1	0	NA	24	NA	0	NA	0	23	1	1	0	1	-80.453611	-3.5647222	11	NA	996	11	1	1	1
208711401	PE6	2087	114	1	2	2087	172425	8	2014	1376	7	3	0	7	7	0	1	26	1	90	0	0	2087	47	24	24	1	1	0	NA	24	NA	0	NA	0	23	3	1	0	1	-80.453611	-3.5647222	11	NA	996	11	1	1	1
208712401	PE6	2087	124	1	1	2087	172425	8	2014	1376	2	1	0	2	2	0	1	26	1	91	3	0	2087	47	24	24	1	1	0	NA	24	NA	0	NA	0	23	1	1	0	1	-80.453611	-3.5647222	11	NA	996	11	1	1	1
208712402	PE6	2087	124	2	2	2087	172425	8	2014	1376	3	1	0	3	3	1	1	26	1	91	3	0	2087	47	24	24	1	1	0	NA	24	NA	0	NA	1	23	1	1	0	1	-80.453611	-3.5647222	11	NA	996	11	1	1	1
208800801	PE6	2088	8	1	2	2088	170005	9	2014	1377	4	1	0	4	4	1	1	29	1	90	6	0	2088	47	24	24	1	1	0	NA	24	NA	0	NA	1	23	1	1	0	1	-80.453611	-3.5647222	71	11	996	11	1	1	1
208801901	PE6	2088	19	1	2	2088	170005	9	2014	1377	5	1	0	5	5	1	1	29	1	91	6	0	2088	47	24	24	1	1	0	NA	24	NA	0	NA	1	23	1	1	0	1	-80.453611	-3.5647222	96	96	1	23	1	1	1
208803001	PE6	2088	30	1	1	2088	170005	9	2014	1377	4	2	0	4	4	0	1	30	1	90	6	0	2088	47	24	24	1	1	0	NA	24	NA	0	NA	0	23	2	1	0	1	-80.453611	-3.5647222	11	NA	996	11	1	1	1
208804101	PE6	2088	41	1	2	2088	170005	10	2014	1378	6	2	0	6	6	0	1	1	1	91	6	0	2088	47	24	24	1	1	0	NA	24	NA	0	NA	0	23	2	1	0	1	-80.453611	-3.5647222	11	NA	996	11	1	1	1
208805201	PE6	2088	52	1	2	2088	170005	10	2014	1378	5	2	0	5	5	1	1	3	1	90	6	0	2088	47	24	24	1	1	0	NA	24	NA	0	NA	0	23	2	1	0	1	-80.453611	-3.5647222	11	NA	996	11	1	1	1
208807401	PE6	2088	74	1	1	2088	170005	9	2014	1377	7	1	0	7	7	0	1	29	1	90	6	0	2088	47	24	24	1	1	0	NA	24	NA	0	NA	0	23	1	1	0	1	-80.453611	-3.5647222	11	NA	996	11	1	1	1
208808501	PE6	2088	85	1	2	2088	170005	9	2014	1377	4	1	0	4	4	0	1	29	1	91	6	0	2088	47	24	24	1	1	0	NA	24	NA	0	NA	0	23	1	1	0	1	-80.453611	-3.5647222	11	NA	996	11	1	1	1
208809601	PE6	2088	96	1	2	2088	170005	10	2014	1378	4	1	0	4	4	1	1	2	1	90	6	0	2088	47	24	24	1	1	0	NA	24	NA	0	NA	1	23	1	1	0	1	-80.453611	-3.5647222	11	NA	996	11	1	1	1
208810701	PE6	2088	107	1	1	2088	170005	10	2014	1378	6	1	0	6	6	1	1	4	1	91	6	0	2088	47	24	24	1	1	0	NA	24	NA	0	NA	0	23	1	1	0	1	-80.453611	-3.5647222	11	NA	996	11	1	1	1
208811801	PE6	2088	118	1	1	2088	170005	10	2014	1378	1	0	0	1	1	0	1	1	1	90	6	0	2088	47	24	24	1	1	0	NA	24	NA	0	NA	0	23	0	1	0	1	-80.453611	-3.5647222	11	NA	996	11	1	1	0
208812901	PE6	2088	129	1	2	2088	170005	9	2014	1377	2	0	0	2	2	0	1	30	1	91	6	0	2088	47	24	24	1	1	0	NA	24	NA	0	NA	0	23	0	1	0	1	-80.453611	-3.5647222	11	NA	996	11	1	1	1
208814001	PE6	2088	140	1	2	2088	170005	9	2014	1377	8	1	0	8	8	1	1	30	1	90	6	0	2088	47	24	24	1	1	0	NA	24	NA	0	NA	1	23	1	1	0	1	-80.453611	-3.5647222	11	NA	996	11	1	1	1
208815101	PE6	2088	151	1	1	2088	170005	9	2014	1377	2	1	0	2	2	1	1	30	1	91	6	0	2088	47	24	24	1	1	0	NA	24	NA	0	NA	0	23	1	1	0	1	-80.453611	-3.5647222	71	11	996	11	1	1	1
208900301	PE6	2089	3	1	2	2089	180549	8	2014	1376	4	1	0	4	3	0	1	12	1	90	0	0	2089	47	24	24	1	1	0	NA	24	NA	0	NA	0	23	1	1	0	1	-80.453611	-3.5647222	11	NA	996	21	1	0	1
208901401	PE6	2089	14	1	2	2089	180549	8	2014	1376	4	1	0	4	4	0	1	9	1	62	3	0	2089	47	24	24	1	1	0	NA	24	NA	0	NA	0	23	1	1	0	1	-80.453611	-3.5647222	11	NA	996	11	1	1	1
208902501	PE6	2089	25	1	2	2089	180549	8	2014	1376	2	1	0	2	2	0	1	10	1	90	0	0	2089	47	24	24	1	1	0	NA	24	NA	0	NA	0	23	1	1	0	1	-80.453611	-3.5647222	11	NA	996	11	1	1	1
208903601	PE6	2089	36	1	2	2089	180549	8	2014	1376	5	2	0	5	5	1	1	10	1	62	3	0	2089	47	24	24	1	1	0	NA	24	NA	0	NA	1	23	2	1	0	1	-80.453611	-3.5647222	11	NA	996	11	1	1	1
208904701	PE6	2089	47	1	4	2089	180549	8	2014	1376	6	1	0	6	6	0	1	9	1	90	0	0	2089	47	24	24	1	1	0	NA	24	NA	0	NA	0	23	1	1	0	1	-80.453611	-3.5647222	11	NA	996	11	1	1	1
208905801	PE6	2089	58	1	2	2089	180549	8	2014	1376	5	1	0	5	5	1	1	11	1	62	3	0	2089	47	24	24	1	1	0	NA	24	NA	0	NA	1	23	1	1	0	1	-80.453611	-3.5647222	11	NA	996	11	1	1	1
208906901	PE6	2089	69	1	2	2089	180549	8	2014	1376	4	1	0	4	4	1	1	11	1	90	0	0	2089	47	24	24	1	1	0	NA	24	NA	0	NA	1	23	1	1	0	1	-80.453611	-3.5647222	11	NA	996	21	1	0	1
208908001	PE6	2089	80	1	2	2089	180549	8	2014	1376	3	1	0	3	2	0	1	14	1	62	3	0	2089	47	24	24	1	1	0	NA	24	NA	0	NA	0	23	1	1	0	1	-80.453611	-3.5647222	71	11	996	11	1	0	1
208909001	PE6	2089	90	1	2	2089	180549	8	2014	1376	4	1	0	4	4	0	1	12	1	90	0	0	2089	47	24	24	1	1	0	NA	24	NA	0	NA	0	23	1	1	0	1	-80.453611	-3.5647222	11	NA	996	32	1	1	1
208910101	PE6	2089	101	1	2	2089	180549	8	2014	1376	4	1	0	4	4	1	1	10	1	62	3	0	2089	47	24	24	1	1	0	NA	24	NA	0	NA	1	23	1	1	0	1	-80.453611	-3.5647222	96	96	1	11	1	0	1
208911201	PE6	2089	112	1	3	2089	180549	8	2014	1376	5	1	0	5	5	1	1	10	1	90	0	0	2089	47	24	24	1	1	0	NA	24	NA	0	NA	1	23	1	1	0	1	-80.453611	-3.5647222	11	NA	996	11	1	1	1
208912301	PE6	2089	123	1	2	2089	180549	8	2014	1376	4	1	0	4	4	0	1	12	1	62	3	0	2089	47	24	24	1	1	0	NA	24	NA	0	NA	0	23	1	1	0	1	-80.453611	-3.5647222	11	NA	996	11	1	1	1
208913401	PE6	2089	134	1	4	2089	180549	8	2014	1376	5	1	0	5	5	1	1	12	1	90	0	0	2089	47	24	24	1	1	0	NA	24	NA	0	NA	1	23	1	1	0	1	-80.453611	-3.5647222	11	NA	996	32	1	1	1
208914501	PE6	2089	145	1	2	2089	180549	8	2014	1376	5	1	0	5	5	1	1	12	1	62	3	0	2089	47	24	24	1	1	0	NA	24	NA	0	NA	1	23	1	1	0	1	-80.453611	-3.5647222	11	NA	996	11	1	0	1
209000301	PE6	2090	3	1	1	2090	134669	10	2014	1378	6	1	0	6	6	0	1	8	1	91	4	0	2090	47	24	24	1	1	0	NA	24	NA	0	NA	0	23	1	1	0	1	-80.453611	-3.5647222	71	11	996	11	1	0	1
209002701	PE6	2090	27	1	1	2090	134669	10	2014	1378	1	0	0	1	1	0	1	9	1	91	4	0	2090	47	24	24	1	1	0	NA	24	NA	0	NA	0	23	0	1	0	1	-80.453611	-3.5647222	96	96	1	11	1	1	1
209003901	PE6	2090	39	1	1	2090	134669	10	2014	1378	1	0	0	1	0	0	1	9	1	90	0	0	2090	47	24	24	1	1	0	NA	24	NA	0	NA	0	23	0	1	0	1	-80.453611	-3.5647222	71	11	996	11	1	1	1
209005101	PE6	2090	51	1	1	2090	134669	10	2014	1378	4	2	0	2	4	1	1	6	1	91	4	0	2090	47	24	24	1	1	0	NA	24	NA	0	NA	2	23	2	1	0	1	-80.453611	-3.5647222	96	96	10	11	1	0	1
209006301	PE6	2090	63	1	1	2090	134669	10	2014	1378	2	1	0	2	2	0	1	6	1	90	0	0	2090	47	24	24	1	1	0	NA	24	NA	0	NA	0	23	1	1	0	1	-80.453611	-3.5647222	11	NA	996	11	1	0	1
209007501	PE6	2090	75	1	2	2090	134669	10	2014	1378	2	0	0	2	2	0	1	10	1	91	4	0	2090	47	24	24	1	1	0	NA	24	NA	0	NA	0	23	0	1	0	1	-80.453611	-3.5647222	11	NA	996	11	1	1	1
209008801	PE6	2090	88	1	1	2090	134669	10	2014	1378	1	0	0	1	1	0	1	6	1	90	0	0	2090	47	24	24	1	1	0	NA	24	NA	0	NA	0	23	0	1	0	1	-80.453611	-3.5647222	96	96	5	11	0	0	1
209010001	PE6	2090	100	1	1	2090	134669	10	2014	1378	1	0	0	1	1	0	1	7	1	91	4	0	2090	47	24	24	1	1	0	NA	24	NA	0	NA	0	23	0	1	0	1	-80.453611	-3.5647222	11	NA	996	11	1	1	1
209011201	PE6	2090	112	1	1	2090	134669	10	2014	1378	1	0	0	1	1	0	1	8	1	90	0	0	2090	47	24	24	1	1	0	NA	24	NA	0	NA	0	23	0	1	0	1	-80.453611	-3.5647222	11	NA	996	11	1	1	1
209012401	PE6	2090	124	1	2	2090	134669	10	2014	1378	3	0	0	3	3	0	1	6	1	91	4	0	2090	47	24	24	1	1	0	NA	24	NA	0	NA	0	23	0	1	0	1	-80.453611	-3.5647222	11	NA	996	11	1	0	1
209013601	PE6	2090	136	1	2	2090	134669	10	2014	1378	6	1	0	5	5	1	1	7	1	90	0	0	2090	47	24	24	1	1	0	NA	24	NA	0	NA	0	23	1	1	0	1	-80.453611	-3.5647222	11	NA	996	11	1	1	1
209014801	PE6	2090	148	1	2	2090	134669	10	2014	1378	4	1	0	4	4	1	1	10	1	91	4	0	2090	47	24	24	1	1	0	NA	24	NA	0	NA	1	23	1	1	0	1	-80.453611	-3.5647222	11	NA	996	11	1	1	1
209016001	PE6	2090	160	1	3	2090	134669	10	2014	1378	6	1	0	6	6	0	1	7	1	90	0	0	2090	47	24	24	1	1	0	NA	24	NA	0	NA	0	23	1	1	0	1	-80.453611	-3.5647222	11	NA	996	11	1	1	1
209100901	PE6	2091	9	1	2	2091	155489	9	2014	1377	6	2	0	5	6	0	1	5	1	91	3	0	2091	47	24	24	1	1	0	NA	24	NA	0	NA	0	23	2	1	0	1	-80.453611	-3.5647222	11	NA	996	11	1	1	1
209102501	PE6	2091	25	1	3	2091	155489	8	2014	1376	4	1	0	4	3	0	1	30	1	90	0	0	2091	47	24	24	1	1	0	NA	24	NA	0	NA	0	23	2	1	0	1	-80.453611	-3.5647222	11	NA	996	11	1	0	1
209104001	PE6	2091	40	1	2	2091	155489	8	2014	1376	3	0	0	3	3	0	1	30	1	91	3	0	2091	47	24	24	1	1	0	NA	24	NA	0	NA	0	23	0	1	0	1	-80.453611	-3.5647222	71	11	996	11	1	0	1
209105601	PE6	2091	56	1	1	2091	155489	8	2014	1376	4	1	0	4	3	0	1	30	1	90	0	0	2091	47	24	24	1	1	0	NA	24	NA	0	NA	0	23	1	1	0	1	-80.453611	-3.5647222	11	NA	996	11	1	1	1
209107201	PE6	2091	72	1	2	2091	155489	8	2014	1376	2	0	0	2	2	0	1	29	1	91	3	0	2091	47	24	24	1	1	0	NA	24	NA	0	NA	0	23	0	1	0	1	-80.453611	-3.5647222	11	NA	996	11	1	0	0
209107202	PE6	2091	72	2	2	2091	155489	8	2014	1376	4	1	0	4	4	0	1	29	1	91	3	0	2091	47	24	24	1	1	0	NA	24	NA	0	NA	0	23	1	1	0	1	-80.453611	-3.5647222	11	NA	996	11	1	1	1
209108701	PE6	2091	87	1	2	2091	155489	9	2014	1377	11	3	0	11	11	3	1	7	1	90	0	0	2091	47	24	24	1	1	0	NA	24	NA	0	NA	3	23	3	1	0	1	-80.453611	-3.5647222	11	NA	996	11	1	1	1
209110301	PE6	2091	103	1	1	2091	155489	8	2014	1376	1	0	0	1	1	0	1	30	1	91	3	0	2091	47	24	24	1	1	0	NA	24	NA	0	NA	0	23	0	1	0	1	-80.453611	-3.5647222	71	11	996	11	1	1	1
209111901	PE6	2091	119	1	2	2091	155489	8	2014	1376	3	1	0	3	3	1	1	29	1	90	0	0	2091	47	24	24	1	1	0	NA	24	NA	0	NA	1	23	1	1	0	1	-80.453611	-3.5647222	11	NA	996	11	1	0	1
209113401	PE6	2091	134	1	1	2091	155489	8	2014	1376	2	0	0	2	2	0	1	29	1	91	3	0	2091	47	24	24	1	1	0	NA	24	NA	0	NA	0	23	0	1	0	1	-80.453611	-3.5647222	11	NA	996	11	1	1	1
209115001	PE6	2091	150	1	1	2091	155489	8	2014	1376	1	0	0	1	1	0	1	29	1	90	0	0	2091	47	24	24	1	1	0	NA	24	NA	0	NA	0	23	0	1	0	1	-80.453611	-3.5647222	71	11	996	11	1	1	1
209116501	PE6	2091	165	1	2	2091	155489	8	2014	1376	5	1	0	5	5	1	1	30	1	91	3	0	2091	47	24	24	1	1	0	NA	24	NA	0	NA	1	23	1	1	0	1	-80.453611	-3.5647222	11	NA	996	11	1	1	1
209118101	PE6	2091	181	1	1	2091	155489	8	2014	1376	7	0	0	7	7	0	1	30	1	90	0	0	2091	47	24	24	1	1	0	NA	24	NA	0	NA	0	23	0	1	0	1	-80.453611	-3.5647222	71	11	996	11	1	1	1
209119701	PE6	2091	197	1	2	2091	155489	8	2014	1376	3	1	0	3	3	1	1	30	1	91	3	0	2091	47	24	24	1	1	0	NA	24	NA	0	NA	1	23	1	1	0	1	-80.453611	-3.5647222	11	NA	996	11	1	1	1
209121201	PE6	2091	212	1	2	2091	155489	8	2014	1376	2	0	0	2	2	0	1	30	1	90	0	0	2091	47	24	24	1	1	0	NA	24	NA	0	NA	0	23	0	1	0	1	-80.453611	-3.5647222	71	11	996	11	1	1	1
209200401	PE6	2092	4	1	1	2092	172185	11	2014	1379	1	0	0	1	1	0	1	16	1	90	0	0	2092	47	24	24	1	1	0	NA	24	NA	0	NA	0	23	0	1	0	1	-80.453611	-3.5647222	11	NA	996	11	1	1	0
209201501	PE6	2092	15	1	2	2092	172185	11	2014	1379	4	1	0	4	3	0	1	17	1	24	0	0	2092	47	24	24	1	1	0	NA	24	NA	0	NA	0	23	1	1	0	1	-80.453611	-3.5647222	11	NA	996	11	1	1	1
209202701	PE6	2092	27	1	1	2092	172185	11	2014	1379	1	0	0	1	1	0	1	17	1	24	0	0	2092	47	24	24	1	1	0	NA	24	NA	0	NA	0	23	0	1	0	1	-80.453611	-3.5647222	96	96	10	11	1	1	1
209203801	PE6	2092	38	1	1	2092	172185	12	2014	1380	3	1	0	3	1	2	1	19	1	90	4	0	2092	47	24	24	1	1	0	NA	24	NA	0	NA	0	23	1	1	0	1	-80.453611	-3.5647222	11	NA	996	11	1	1	1
209205001	PE6	2092	50	1	1	2092	172185	11	2014	1379	1	1	0	1	1	0	1	18	1	90	0	0	2092	47	24	24	1	1	0	NA	24	NA	0	NA	0	23	1	1	0	1	-80.453611	-3.5647222	11	NA	996	11	1	0	0
209206101	PE6	2092	61	1	2	2092	172185	11	2014	1379	5	2	0	5	5	1	1	15	1	24	0	0	2092	47	24	24	1	1	0	NA	24	NA	0	NA	1	23	2	1	0	1	-80.453611	-3.5647222	11	NA	996	11	1	0	1
209207301	PE6	2092	73	1	1	2092	172185	11	2014	1379	4	0	0	4	3	0	1	17	1	90	0	0	2092	47	24	24	1	1	0	NA	24	NA	0	NA	0	23	0	1	0	1	-80.453611	-3.5647222	11	NA	996	11	1	1	1
209209501	PE6	2092	95	1	1	2092	172185	12	2014	1380	1	0	0	1	1	0	1	19	1	90	4	0	2092	47	24	24	1	1	0	NA	24	NA	0	NA	0	23	0	1	0	1	-80.453611	-3.5647222	11	NA	996	11	1	1	1
209210701	PE6	2092	107	1	1	2092	172185	11	2014	1379	1	0	0	1	1	0	1	17	1	90	0	0	2092	47	24	24	1	1	0	NA	24	NA	0	NA	0	23	0	1	0	1	-80.453611	-3.5647222	11	NA	996	11	1	1	1
209211801	PE6	2092	118	1	2	2092	172185	11	2014	1379	5	2	0	5	5	0	1	18	1	90	0	0	2092	47	24	24	1	1	0	NA	24	NA	0	NA	0	23	2	1	0	1	-80.453611	-3.5647222	71	11	996	11	1	0	1
209213001	PE6	2092	130	1	2	2092	172185	11	2014	1379	3	1	0	3	3	0	1	21	1	24	0	0	2092	47	24	24	1	1	0	NA	24	NA	0	NA	0	23	1	1	0	1	-80.453611	-3.5647222	96	96	5	32	1	1	1
209214101	PE6	2092	141	1	1	2092	172185	11	2014	1379	1	0	0	1	1	0	1	17	1	90	0	0	2092	47	24	24	1	1	0	NA	24	NA	0	NA	0	23	0	1	0	1	-80.453611	-3.5647222	11	NA	996	11	1	0	0
209215301	PE6	2092	153	1	2	2092	172185	11	2014	1379	3	1	0	3	3	0	1	17	1	90	0	0	2092	47	24	24	1	1	0	NA	24	NA	0	NA	0	23	1	1	0	1	-80.453611	-3.5647222	11	NA	996	11	1	1	1
209215302	PE6	2092	153	2	2	2092	172185	11	2014	1379	3	1	0	3	3	1	1	19	2	90	0	0	2092	47	24	24	1	1	0	NA	24	NA	0	NA	1	23	1	1	0	1	-80.453611	-3.5647222	11	NA	996	11	1	1	1
209215303	PE6	2092	153	3	1	2092	172185	11	2014	1379	2	0	0	2	2	0	1	19	4	90	0	0	2092	47	24	24	1	1	0	NA	24	NA	0	NA	0	23	0	1	0	1	-80.453611	-3.5647222	11	NA	996	11	1	1	1
209300301	PE6	2093	3	1	1	2093	172059	8	2014	1376	2	0	0	2	1	0	1	2	2	92	0	0	2093	47	24	24	1	1	0	NA	54	NA	0	NA	0	23	0	1	0	1	-80.453611	-3.5647222	11	NA	996	11	1	0	1
209301601	PE6	2093	16	1	1	2093	172059	8	2014	1376	3	1	0	3	3	1	1	2	1	92	0	0	2093	47	24	24	1	1	0	NA	54	NA	0	NA	1	23	1	1	0	1	-80.453611	-3.5647222	11	NA	996	11	1	1	1
209302901	PE6	2093	29	1	1	2093	172059	8	2014	1376	1	0	0	1	0	0	1	1	1	92	0	0	2093	47	24	24	1	1	0	NA	54	NA	0	NA	0	23	0	1	0	1	-80.453611	-3.5647222	71	11	996	11	1	1	1
209304201	PE6	2093	42	1	2	2093	172059	8	2014	1376	3	0	0	3	3	0	1	1	1	92	0	0	2093	47	24	24	1	1	0	NA	54	NA	0	NA	0	23	0	1	0	1	-80.453611	-3.5647222	11	NA	996	11	1	0	1
209305501	PE6	2093	55	1	2	2093	172059	8	2014	1376	6	1	0	6	5	1	1	3	1	92	0	0	2093	47	24	24	1	1	0	NA	54	NA	0	NA	1	23	1	1	0	1	-80.453611	-3.5647222	11	NA	996	11	1	0	1
209306801	PE6	2093	68	1	2	2093	172059	8	2014	1376	2	0	0	2	2	0	1	5	1	92	0	0	2093	47	24	24	1	1	0	NA	54	NA	0	NA	0	23	0	1	0	1	-80.453611	-3.5647222	11	NA	996	11	1	0	1
209308101	PE6	2093	81	1	2	2093	172059	8	2014	1376	2	1	0	2	2	0	1	2	1	92	0	0	2093	47	24	24	1	1	0	NA	54	NA	0	NA	0	23	1	1	0	1	-80.453611	-3.5647222	96	96	5	32	1	0	1
209309401	PE6	2093	94	1	2	2093	172059	8	2014	1376	5	1	0	5	5	1	1	4	1	92	0	0	2093	47	24	24	1	1	0	NA	54	NA	0	NA	1	23	1	1	0	1	-80.453611	-3.5647222	11	NA	996	11	1	1	1
209310601	PE6	2093	106	1	1	2093	172059	8	2014	1376	1	0	0	1	1	0	1	4	1	92	0	0	2093	47	24	24	1	1	0	NA	54	NA	0	NA	0	23	0	1	0	1	-80.453611	-3.5647222	96	96	5	32	1	0	1
209311901	PE6	2093	119	1	2	2093	172059	8	2014	1376	5	1	0	5	5	0	1	3	1	92	0	0	2093	47	24	24	1	1	0	NA	54	NA	0	NA	0	23	1	1	0	1	-80.453611	-3.5647222	96	96	10	11	1	1	1
209313201	PE6	2093	132	1	1	2093	172059	8	2014	1376	5	2	0	5	5	0	1	2	1	92	0	0	2093	47	24	24	1	1	0	NA	54	NA	0	NA	0	23	2	1	0	1	-80.453611	-3.5647222	11	NA	996	11	1	1	1
209314501	PE6	2093	145	1	1	2093	172059	8	2014	1376	7	2	0	7	7	1	1	1	1	92	0	0	2093	47	24	24	1	1	0	NA	54	NA	0	NA	1	23	2	1	0	1	-80.453611	-3.5647222	11	NA	996	11	1	1	1
209315801	PE6	2093	158	1	2	2093	172059	8	2014	1376	3	0	0	3	2	1	1	6	1	92	0	0	2093	47	24	24	1	1	0	NA	54	NA	0	NA	0	23	0	1	0	1	-80.453611	-3.5647222	11	NA	996	11	1	1	1
209317101	PE6	2093	171	1	2	2093	172059	8	2014	1376	4	1	0	4	4	0	1	3	1	92	0	0	2093	47	24	24	1	1	0	NA	54	NA	0	NA	0	23	1	1	0	1	-80.453611	-3.5647222	11	NA	996	11	1	1	1
209400101	PE6	2094	1	1	1	2094	182516	9	2014	1377	1	0	0	1	1	0	1	26	1	92	0	0	2094	47	24	24	1	1	0	NA	54	NA	0	NA	0	23	0	1	0	1	-80.453611	-3.5647222	96	96	5	32	0	0	0
209401201	PE6	2094	12	1	1	2094	182516	9	2014	1377	5	1	0	5	5	2	1	26	1	92	0	0	2094	47	24	24	1	1	0	NA	54	NA	0	NA	2	23	1	1	0	1	-80.453611	-3.5647222	11	NA	996	11	1	1	1
209402401	PE6	2094	24	1	2	2094	182516	9	2014	1377	4	1	0	4	4	0	1	27	1	54	0	0	2094	47	24	24	1	1	0	NA	54	NA	0	NA	0	23	1	1	0	1	-80.453611	-3.5647222	11	NA	996	11	1	0	1
209403501	PE6	2094	35	1	2	2094	182516	9	2014	1377	3	1	0	3	3	0	1	26	1	92	0	0	2094	47	24	24	1	1	0	NA	54	NA	0	NA	0	23	1	1	0	1	-80.453611	-3.5647222	11	NA	996	11	1	1	1
209404601	PE6	2094	46	1	2	2094	182516	9	2014	1377	7	1	0	4	6	1	1	28	1	92	0	0	2094	47	24	24	1	1	0	NA	54	NA	0	NA	1	23	1	1	0	1	-80.453611	-3.5647222	11	NA	996	11	1	1	1
209405801	PE6	2094	58	1	1	2094	182516	9	2014	1377	2	1	0	2	2	0	1	27	1	92	0	0	2094	47	24	24	1	1	0	NA	54	NA	0	NA	0	23	1	1	0	1	-80.453611	-3.5647222	11	NA	996	11	1	1	1
209406901	PE6	2094	69	1	2	2094	182516	9	2014	1377	6	1	0	6	5	0	1	27	1	92	0	0	2094	47	24	24	1	1	0	NA	54	NA	0	NA	0	23	1	1	0	1	-80.453611	-3.5647222	71	11	996	11	1	0	1
209408201	PE6	2094	82	1	1	2094	182516	9	2014	1377	1	0	0	1	0	0	1	29	1	92	0	0	2094	47	24	24	1	1	0	NA	54	NA	0	NA	0	23	0	1	0	1	-80.453611	-3.5647222	11	NA	996	11	1	1	1
209409301	PE6	2094	93	1	1	2094	182516	9	2014	1377	4	1	0	4	4	1	1	28	1	54	0	0	2094	47	24	24	1	1	0	NA	54	NA	0	NA	1	23	1	1	0	1	-80.453611	-3.5647222	11	NA	996	32	1	1	1
209410401	PE6	2094	104	1	2	2094	182516	9	2014	1377	5	1	0	5	5	2	1	15	2	92	0	0	2094	47	24	24	1	1	0	NA	54	NA	0	NA	1	23	1	1	0	1	-80.453611	-3.5647222	11	NA	996	32	1	0	1
209410402	PE6	2094	104	2	2	2094	182516	9	2014	1377	3	1	0	3	2	1	1	29	1	92	0	0	2094	47	24	24	1	1	0	NA	54	NA	0	NA	1	23	1	1	0	1	-80.453611	-3.5647222	11	NA	996	32	1	1	1
209411601	PE6	2094	116	1	1	2094	182516	9	2014	1377	2	0	0	2	2	0	1	27	1	92	0	0	2094	47	24	24	1	1	0	NA	54	NA	0	NA	0	23	0	1	0	1	-80.453611	-3.5647222	11	NA	996	11	1	1	1
209412701	PE6	2094	127	1	1	2094	182516	9	2014	1377	2	1	0	2	2	0	1	27	1	92	0	0	2094	47	24	24	1	1	0	NA	54	NA	0	NA	0	23	1	1	0	1	-80.453611	-3.5647222	11	NA	996	11	1	1	1
209413801	PE6	2094	138	1	1	2094	182516	9	2014	1377	2	0	0	1	2	0	1	28	1	92	0	0	2094	47	24	24	1	1	0	NA	54	NA	0	NA	0	23	0	1	0	1	-80.453611	-3.5647222	11	NA	996	11	1	1	1
209413802	PE6	2094	138	2	2	2094	182516	9	2014	1377	4	1	0	4	4	2	1	25	1	92	0	0	2094	47	24	24	1	1	0	NA	54	NA	0	NA	2	23	1	1	0	1	-80.453611	-3.5647222	11	NA	996	11	1	1	1
209500201	PE6	2095	2	1	1	2095	172331	8	2014	1376	4	1	0	4	3	0	1	27	1	92	0	0	2095	47	24	24	1	1	0	NA	54	NA	0	NA	0	23	1	1	0	1	-80.453611	-3.5647222	11	NA	996	11	1	1	1
209500202	PE6	2095	2	2	2	2095	172331	8	2014	1376	4	1	0	4	4	1	1	28	2	92	0	0	2095	47	24	24	1	1	0	NA	54	NA	0	NA	0	23	1	1	0	1	-80.453611	-3.5647222	96	96	5	11	1	1	1
209501201	PE6	2095	12	1	1	2095	172331	8	2014	1376	6	1	0	4	6	1	1	27	1	92	0	0	2095	47	24	24	1	1	0	NA	54	NA	0	NA	1	23	1	1	0	1	-80.453611	-3.5647222	11	NA	996	22	1	1	1
209502201	PE6	2095	22	1	5	2095	172331	8	2014	1376	6	1	0	6	6	0	1	27	1	92	0	0	2095	47	24	24	1	1	0	NA	54	NA	0	NA	0	23	1	1	0	1	-80.453611	-3.5647222	11	NA	996	22	1	1	1
209503101	PE6	2095	31	1	1	2095	172331	8	2014	1376	6	2	0	5	6	1	1	28	1	92	0	0	2095	47	24	24	1	1	0	NA	54	NA	0	NA	1	23	2	1	0	1	-80.453611	-3.5647222	11	NA	996	11	1	1	1
209504201	PE6	2095	42	1	2	2095	172331	8	2014	1376	5	0	0	5	5	0	1	26	1	92	0	0	2095	47	24	24	1	1	0	NA	54	NA	0	NA	0	23	0	1	0	1	-80.453611	-3.5647222	11	NA	996	11	1	1	1
209505201	PE6	2095	52	1	2	2095	172331	8	2014	1376	2	0	0	2	1	0	1	29	1	92	0	0	2095	47	24	24	1	1	0	NA	54	NA	0	NA	0	23	0	1	0	1	-80.453611	-3.5647222	11	NA	996	11	1	0	1
209506201	PE6	2095	62	1	2	2095	172331	8	2014	1376	5	3	0	5	4	0	1	26	1	92	0	0	2095	47	24	24	1	1	0	NA	54	NA	0	NA	0	23	3	1	0	1	-80.453611	-3.5647222	11	NA	996	11	1	1	1
209507301	PE6	2095	73	1	1	2095	172331	8	2014	1376	2	1	0	2	2	0	1	26	1	92	0	0	2095	47	24	24	1	1	0	NA	54	NA	0	NA	0	23	1	1	0	1	-80.453611	-3.5647222	11	NA	996	11	1	1	1
209508301	PE6	2095	83	1	1	2095	172331	8	2014	1376	3	2	0	3	3	0	1	29	1	92	0	0	2095	47	24	24	1	1	0	NA	54	NA	0	NA	0	23	2	1	0	1	-80.453611	-3.5647222	11	NA	996	11	1	1	1
209509301	PE6	2095	93	1	3	2095	172331	8	2014	1376	3	2	0	3	3	0	1	26	1	92	0	0	2095	47	24	24	1	1	0	NA	54	NA	0	NA	0	23	2	1	0	1	-80.453611	-3.5647222	11	NA	996	11	1	1	1
209510301	PE6	2095	103	1	2	2095	172331	8	2014	1376	5	1	0	5	5	1	1	28	1	92	0	0	2095	47	24	24	1	1	0	NA	54	NA	0	NA	1	23	1	1	0	1	-80.453611	-3.5647222	11	NA	996	22	1	1	1
209512301	PE6	2095	123	1	1	2095	172331	8	2014	1376	4	0	0	3	3	0	1	30	1	92	0	0	2095	47	24	24	1	1	0	NA	54	NA	0	NA	0	23	0	1	0	1	-80.453611	-3.5647222	11	NA	996	11	1	1	1
209513301	PE6	2095	133	1	2	2095	172331	8	2014	1376	3	2	0	3	3	0	1	27	1	92	0	0	2095	47	24	24	1	1	0	NA	54	NA	0	NA	0	23	2	1	0	1	-80.453611	-3.5647222	11	NA	996	11	1	1	1
209600401	PE6	2096	4	1	1	2096	179369	10	2014	1378	5	1	0	5	5	1	1	20	1	91	5	0	2096	47	24	24	1	1	0	NA	54	NA	0	NA	1	23	1	1	0	1	-80.453611	-3.5647222	11	NA	996	11	1	1	1
209601501	PE6	2096	15	1	2	2096	179369	10	2014	1378	2	1	0	2	2	0	1	22	1	92	0	0	2096	47	24	24	1	1	0	NA	54	NA	0	NA	0	23	1	1	0	1	-80.453611	-3.5647222	71	11	996	11	1	1	1
209602601	PE6	2096	26	1	2	2096	179369	10	2014	1378	4	0	0	4	4	0	1	20	1	91	5	0	2096	47	24	24	1	1	0	NA	54	NA	0	NA	0	23	0	1	0	1	-80.453611	-3.5647222	11	NA	996	11	1	1	1
209603701	PE6	2096	37	1	2	2096	179369	11	2014	1379	4	1	0	4	4	1	1	29	2	92	7	0	2096	47	24	24	1	1	0	NA	54	NA	0	NA	1	23	1	1	0	1	-80.453611	-3.5647222	71	11	996	11	1	1	1
209604701	PE6	2096	47	1	2	2096	179369	10	2014	1378	3	1	0	3	3	1	1	21	1	54	5	0	2096	47	24	24	1	1	0	NA	54	NA	0	NA	1	23	1	1	0	1	-80.453611	-3.5647222	71	11	996	11	1	1	1
209605801	PE6	2096	58	1	1	2096	179369	10	2014	1378	3	1	0	3	3	0	1	21	1	92	0	0	2096	47	24	24	1	1	0	NA	54	NA	0	NA	0	23	1	1	0	1	-80.453611	-3.5647222	71	11	996	11	1	1	1
209606901	PE6	2096	69	1	1	2096	179369	10	2014	1378	2	0	0	2	2	0	1	19	1	91	5	0	2096	47	24	24	1	1	0	NA	54	NA	0	NA	0	23	0	1	0	1	-80.453611	-3.5647222	11	NA	996	11	1	0	1
209608001	PE6	2096	80	1	1	2096	179369	10	2014	1378	3	0	0	3	0	0	1	20	1	92	0	0	2096	47	24	24	1	1	0	NA	54	NA	0	NA	0	23	1	1	0	1	-80.453611	-3.5647222	71	11	996	11	1	1	1
209609101	PE6	2096	91	1	2	2096	179369	10	2014	1378	5	1	0	5	5	2	1	22	1	54	5	0	2096	47	24	24	1	1	0	NA	54	NA	0	NA	1	23	1	1	0	1	-80.453611	-3.5647222	11	NA	996	11	1	0	1
209610201	PE6	2096	102	1	2	2096	179369	10	2014	1378	6	1	0	6	6	3	1	21	1	92	0	0	2096	47	24	24	1	1	0	NA	54	NA	0	NA	2	23	1	1	0	1	-80.453611	-3.5647222	11	NA	996	11	1	1	1
209611301	PE6	2096	113	1	1	2096	179369	10	2014	1378	1	0	0	1	1	0	1	22	1	91	5	0	2096	47	24	24	1	1	0	NA	54	NA	0	NA	0	23	0	1	0	1	-80.453611	-3.5647222	71	11	996	11	1	1	1
209612301	PE6	2096	123	1	2	2096	179369	10	2014	1378	12	4	0	12	12	3	1	20	1	92	0	0	2096	47	24	24	1	1	0	NA	54	NA	0	NA	3	23	4	1	0	1	-80.453611	-3.5647222	11	NA	996	11	1	1	1
209613401	PE6	2096	134	1	2	2096	179369	10	2014	1378	4	1	0	4	4	1	1	20	1	91	6	0	2096	47	24	24	1	1	0	NA	54	NA	0	NA	1	23	1	1	0	1	-80.453611	-3.5647222	11	NA	996	11	1	1	1
209614501	PE6	2096	145	1	2	2096	179369	10	2014	1378	2	1	0	2	2	0	1	20	1	92	0	0	2096	47	24	24	1	1	0	NA	54	NA	0	NA	0	23	1	1	0	1	-80.453611	-3.5647222	11	NA	996	22	1	0	1
209700201	PE6	2097	2	1	2	2097	172415	8	2014	1376	3	0	0	3	3	0	1	9	1	92	0	0	2097	47	24	24	1	1	0	NA	54	NA	0	NA	0	23	0	1	0	1	-80.453611	-3.5647222	71	11	996	11	1	0	1
209701101	PE6	2097	11	1	1	2097	172415	8	2014	1376	3	2	0	2	2	0	1	9	1	92	0	0	2097	47	24	24	1	1	0	NA	54	NA	0	NA	0	23	2	1	0	1	-80.453611	-3.5647222	71	11	996	11	1	1	1
209702101	PE6	2097	21	1	2	2097	172415	8	2014	1376	3	1	0	3	3	1	1	12	1	92	0	0	2097	47	24	24	1	1	0	NA	54	NA	0	NA	1	23	1	1	0	1	-80.453611	-3.5647222	71	11	996	11	1	1	1
209703001	PE6	2097	30	1	1	2097	172415	8	2014	1376	2	1	0	2	2	0	1	11	1	92	0	0	2097	47	24	24	1	1	0	NA	54	NA	0	NA	0	23	1	1	0	1	-80.453611	-3.5647222	11	NA	996	11	1	1	1
209704001	PE6	2097	40	1	1	2097	172415	8	2014	1376	4	2	0	4	4	0	1	9	1	92	0	0	2097	47	24	24	1	1	0	NA	54	NA	0	NA	0	23	2	1	0	1	-80.453611	-3.5647222	11	NA	996	11	1	1	1
209704901	PE6	2097	49	1	2	2097	172415	8	2014	1376	3	1	0	3	3	0	1	13	1	92	0	0	2097	47	24	24	1	1	0	NA	54	NA	0	NA	0	23	1	1	0	1	-80.453611	-3.5647222	11	NA	996	11	1	1	1
209705901	PE6	2097	59	1	1	2097	172415	8	2014	1376	4	0	0	4	4	0	1	9	1	92	0	0	2097	47	24	24	1	1	0	NA	54	NA	0	NA	0	23	0	1	0	1	-80.453611	-3.5647222	11	NA	996	11	1	1	1
209706801	PE6	2097	68	1	1	2097	172415	8	2014	1376	5	1	0	5	4	0	1	12	1	92	0	0	2097	47	24	24	1	1	0	NA	54	NA	0	NA	0	23	2	1	0	1	-80.453611	-3.5647222	11	NA	996	11	1	1	1
209707701	PE6	2097	77	1	2	2097	172415	8	2014	1376	5	0	0	4	4	0	1	8	1	92	0	0	2097	47	24	24	1	1	0	NA	54	NA	0	NA	0	23	0	1	0	1	-80.453611	-3.5647222	11	NA	996	11	1	0	1
209708701	PE6	2097	87	1	2	2097	172415	8	2014	1376	4	0	0	4	1	0	1	9	1	92	0	0	2097	47	24	24	1	1	0	NA	54	NA	0	NA	0	23	1	1	0	1	-80.453611	-3.5647222	11	NA	996	11	1	1	1
209709601	PE6	2097	96	1	2	2097	172415	8	2014	1376	3	1	0	3	3	1	1	8	2	92	0	0	2097	47	24	24	1	1	0	NA	54	NA	0	NA	1	23	1	1	0	1	-80.453611	-3.5647222	71	11	996	11	1	1	1
209710601	PE6	2097	106	1	1	2097	172415	8	2014	1376	2	2	0	2	2	0	1	10	1	92	0	0	2097	47	24	24	1	1	0	NA	54	NA	0	NA	0	23	2	1	0	1	-80.453611	-3.5647222	11	NA	996	11	1	1	1
209711501	PE6	2097	115	1	2	2097	172415	8	2014	1376	3	1	0	3	3	1	1	11	1	92	0	0	2097	47	24	24	1	1	0	NA	54	NA	0	NA	1	23	1	1	0	1	-80.453611	-3.5647222	71	11	996	11	1	1	1
209712501	PE6	2097	125	1	1	2097	172415	8	2014	1376	5	1	0	5	3	0	1	10	1	92	0	0	2097	47	24	24	1	1	0	NA	54	NA	0	NA	0	23	2	1	0	1	-80.453611	-3.5647222	71	11	996	11	1	1	1
209800401	PE6	2098	4	1	1	2098	175351	11	2014	1379	3	1	0	3	3	0	1	25	1	90	0	0	2098	47	24	24	1	1	0	NA	24	NA	0	NA	0	23	1	1	0	1	-80.453611	-3.5647222	11	NA	996	11	1	1	1
209801301	PE6	2098	13	1	2	2098	175351	12	2014	1380	4	1	0	4	3	0	1	2	1	90	0	0	2098	47	24	24	1	1	0	NA	24	NA	0	NA	0	23	1	1	0	1	-80.453611	-3.5647222	11	NA	996	11	1	1	1
209803101	PE6	2098	31	1	1	2098	175351	11	2014	1379	2	1	0	2	2	0	1	23	1	90	0	0	2098	47	24	24	1	1	0	NA	24	NA	0	NA	0	23	1	1	0	1	-80.453611	-3.5647222	11	NA	996	11	1	0	1
209804001	PE6	2098	40	1	1	2098	175351	11	2014	1379	5	2	0	5	5	1	1	23	1	90	0	0	2098	47	24	24	1	1	0	NA	24	NA	0	NA	0	23	2	1	0	1	-80.453611	-3.5647222	11	NA	996	11	1	1	1
209804901	PE6	2098	49	1	1	2098	175351	11	2014	1379	4	0	0	4	4	0	1	23	1	24	0	0	2098	47	24	24	1	1	0	NA	24	NA	0	NA	0	23	0	1	0	1	-80.453611	-3.5647222	11	NA	996	11	1	1	1
209806601	PE6	2098	66	1	3	2098	175351	11	2014	1379	5	2	0	5	5	0	1	23	1	90	0	0	2098	47	24	24	1	1	0	NA	24	NA	0	NA	0	23	2	1	0	1	-80.453611	-3.5647222	11	NA	996	11	1	0	1
209807401	PE6	2098	74	1	1	2098	175351	12	2014	1380	2	1	0	2	2	0	1	2	1	24	0	0	2098	47	24	24	1	1	0	NA	24	NA	0	NA	0	23	1	1	0	1	-80.453611	-3.5647222	11	NA	996	11	0	1	1
209808301	PE6	2098	83	1	1	2098	175351	11	2014	1379	1	1	0	1	1	0	1	24	1	90	0	0	2098	47	24	24	1	1	0	NA	24	NA	0	NA	0	23	1	1	0	1	-80.453611	-3.5647222	11	NA	996	11	1	1	1
209809201	PE6	2098	92	1	2	2098	175351	11	2014	1379	2	1	0	2	2	0	1	24	1	90	0	0	2098	47	24	24	1	1	0	NA	24	NA	0	NA	0	23	1	1	0	1	-80.453611	-3.5647222	12	NA	5	11	1	1	1
209810101	PE6	2098	101	1	1	2098	175351	12	2014	1380	2	1	0	2	1	0	1	4	1	24	0	0	2098	47	24	24	1	1	0	NA	24	NA	0	NA	0	23	2	1	0	1	-80.453611	-3.5647222	11	NA	996	11	1	0	1
209811001	PE6	2098	110	1	1	2098	175351	11	2014	1379	2	0	0	2	1	0	1	25	1	90	0	0	2098	47	24	24	1	1	0	NA	24	NA	0	NA	0	23	0	1	0	1	-80.453611	-3.5647222	11	NA	996	11	1	1	1
209811901	PE6	2098	119	1	2	2098	175351	11	2014	1379	4	2	0	4	4	0	1	24	1	24	0	0	2098	47	24	24	1	1	0	NA	24	NA	0	NA	0	23	2	1	0	1	-80.453611	-3.5647222	11	NA	996	22	1	1	1
209900201	PE6	2099	2	1	2	2099	181803	11	2014	1379	4	1	0	4	3	0	1	27	1	24	0	0	2099	47	24	24	1	1	0	NA	24	NA	0	NA	0	23	2	1	0	1	-80.453611	-3.5647222	71	11	996	11	1	1	1
209901201	PE6	2099	12	1	1	2099	181803	11	2014	1379	6	2	0	6	6	1	1	26	1	90	0	0	2099	47	24	24	1	1	0	NA	24	NA	0	NA	1	23	2	1	0	1	-80.453611	-3.5647222	11	NA	996	11	1	1	1
209902101	PE6	2099	21	1	2	2099	181803	12	2014	1380	4	1	0	3	4	0	1	1	1	24	0	0	2099	47	24	24	1	1	0	NA	24	NA	0	NA	0	23	1	1	0	1	-80.453611	-3.5647222	11	NA	996	11	1	1	1
209903101	PE6	2099	31	1	2	2099	181803	11	2014	1379	3	1	0	3	3	1	1	27	1	90	0	0	2099	47	24	24	1	1	0	NA	24	NA	0	NA	1	23	1	1	0	1	-80.453611	-3.5647222	71	11	996	11	1	1	1
209904101	PE6	2099	41	1	2	2099	181803	11	2014	1379	3	1	0	3	3	0	1	27	1	24	0	0	2099	47	24	24	1	1	0	NA	24	NA	0	NA	0	23	1	1	0	1	-80.453611	-3.5647222	11	NA	996	11	1	1	1
209905101	PE6	2099	51	1	2	2099	181803	11	2014	1379	6	1	0	6	6	0	1	27	1	24	0	0	2099	47	24	24	1	1	0	NA	24	NA	0	NA	0	23	1	1	0	1	-80.453611	-3.5647222	11	NA	996	11	1	1	1
209906001	PE6	2099	60	1	1	2099	181803	11	2014	1379	2	2	0	2	2	0	1	28	1	90	0	0	2099	47	24	24	1	1	0	NA	24	NA	0	NA	0	23	2	1	0	1	-80.453611	-3.5647222	11	NA	996	23	1	1	1
209907001	PE6	2099	70	1	2	2099	181803	11	2014	1379	5	1	0	5	4	0	1	27	1	90	0	0	2099	47	24	24	1	1	0	NA	24	NA	0	NA	0	23	1	1	0	1	-80.453611	-3.5647222	11	NA	996	22	1	0	1
209908001	PE6	2099	80	1	1	2099	181803	11	2014	1379	4	2	0	4	4	0	1	28	1	24	0	0	2099	47	24	24	1	1	0	NA	24	NA	0	NA	0	23	2	1	0	1	-80.453611	-3.5647222	11	NA	996	23	1	0	1
209908901	PE6	2099	89	1	2	2099	181803	11	2014	1379	3	1	0	3	3	1	1	29	1	90	0	0	2099	47	24	24	1	1	0	NA	24	NA	0	NA	0	23	1	1	0	1	-80.453611	-3.5647222	11	NA	996	23	1	0	1
209909901	PE6	2099	99	1	2	2099	181803	11	2014	1379	4	1	0	4	4	2	1	28	1	90	0	0	2099	47	24	24	1	1	0	NA	24	NA	0	NA	2	23	1	1	0	1	-80.453611	-3.5647222	71	11	996	23	1	0	1
209910901	PE6	2099	109	1	1	2099	181803	11	2014	1379	1	0	0	1	1	0	1	29	1	24	0	0	2099	47	24	24	1	1	0	NA	24	NA	0	NA	0	23	0	1	0	1	-80.453611	-3.5647222	96	96	30	23	0	1	0
209911901	PE6	2099	119	1	2	2099	181803	11	2014	1379	4	1	0	4	4	1	1	29	1	90	0	0	2099	47	24	24	1	1	0	NA	24	NA	0	NA	1	23	1	1	0	1	-80.453611	-3.5647222	11	NA	996	11	1	1	1
209912801	PE6	2099	128	1	2	2099	181803	12	2014	1380	5	2	0	5	5	2	1	2	1	90	0	0	2099	47	24	24	1	1	0	NA	24	NA	0	NA	1	23	2	1	0	1	-80.453611	-3.5647222	71	11	996	11	1	1	1
210000301	PE6	2100	3	1	2	2100	174649	9	2014	1377	5	1	0	5	5	0	1	7	1	92	0	0	2100	47	24	24	1	1	0	NA	54	NA	0	NA	0	23	1	1	0	1	-80.453611	-3.5647222	71	11	996	11	1	1	1
210001401	PE6	2100	14	1	2	2100	174649	9	2014	1377	3	1	0	3	3	0	1	8	1	54	0	0	2100	47	24	24	1	1	0	NA	54	NA	0	NA	0	23	1	1	0	1	-80.453611	-3.5647222	71	96	60	11	1	1	1
210002401	PE6	2100	24	1	2	2100	174649	9	2014	1377	2	1	0	2	2	0	1	8	1	92	0	0	2100	47	24	24	1	1	0	NA	54	NA	0	NA	0	23	1	1	0	1	-80.453611	-3.5647222	96	96	5	22	1	1	1
210003501	PE6	2100	35	1	2	2100	174649	9	2014	1377	4	1	0	4	4	0	1	8	1	92	0	0	2100	47	24	24	1	1	0	NA	54	NA	0	NA	0	23	1	1	0	1	-80.453611	-3.5647222	71	11	996	11	1	1	1
210004501	PE6	2100	45	1	1	2100	174649	9	2014	1377	8	3	0	6	7	1	1	9	1	54	0	0	2100	47	24	24	1	1	0	NA	54	NA	0	NA	2	23	3	1	0	1	-80.453611	-3.5647222	11	NA	996	11	1	0	1
210005601	PE6	2100	56	1	2	2100	174649	9	2014	1377	2	1	0	2	2	0	1	9	1	92	0	0	2100	47	24	24	1	1	0	NA	54	NA	0	NA	0	23	1	1	0	1	-80.453611	-3.5647222	96	96	10	32	1	1	1
210006601	PE6	2100	66	1	5	2100	174649	9	2014	1377	8	3	0	8	8	1	1	9	1	92	0	0	2100	47	24	24	1	1	0	NA	54	NA	0	NA	1	23	3	1	0	1	-80.453611	-3.5647222	11	NA	996	11	1	1	1
210007701	PE6	2100	77	1	2	2100	174649	9	2014	1377	5	2	0	5	5	2	1	10	1	92	0	0	2100	47	24	24	1	1	0	NA	54	NA	0	NA	2	23	2	1	0	1	-80.453611	-3.5647222	11	NA	996	11	1	1	1
210008801	PE6	2100	88	1	1	2100	174649	9	2014	1377	4	2	0	4	4	0	1	10	1	92	0	0	2100	47	24	24	1	1	0	NA	54	NA	0	NA	0	23	2	1	0	1	-80.453611	-3.5647222	11	NA	996	11	1	1	1
210009801	PE6	2100	98	1	2	2100	174649	9	2014	1377	2	1	0	2	2	0	1	11	1	92	0	0	2100	47	24	24	1	1	0	NA	54	NA	0	NA	0	23	1	1	0	1	-80.453611	-3.5647222	71	11	996	22	1	1	0
210010901	PE6	2100	109	1	1	2100	174649	9	2014	1377	2	2	0	2	2	0	1	8	1	92	0	0	2100	47	24	24	1	1	0	NA	54	NA	0	NA	0	23	2	1	0	1	-80.453611	-3.5647222	11	NA	996	11	1	1	1
210011901	PE6	2100	119	1	1	2100	174649	9	2014	1377	4	1	0	4	4	1	1	10	1	92	0	0	2100	47	24	24	1	1	0	NA	54	NA	0	NA	1	23	1	1	0	1	-80.453611	-3.5647222	11	NA	996	11	1	0	1
210013001	PE6	2100	130	1	1	2100	174649	9	2014	1377	2	0	0	2	2	0	1	14	1	92	0	0	2100	47	24	24	1	1	0	NA	54	NA	0	NA	0	23	0	1	0	1	-80.453611	-3.5647222	11	NA	996	11	1	1	1
210014001	PE6	2100	140	1	2	2100	174649	9	2014	1377	3	1	0	3	3	1	1	10	1	92	0	0	2100	47	24	24	1	1	0	NA	54	NA	0	NA	1	23	1	1	0	1	-80.453611	-3.5647222	96	96	5	32	1	0	1
210100801	PE6	2101	8	1	1	2101	185051	10	2014	1378	4	2	0	4	4	0	1	22	1	99	6	0	2101	47	24	24	1	1	0	NA	24	NA	0	NA	0	23	2	1	0	1	-80.453611	-3.5647222	71	11	996	11	1	1	1
210101801	PE6	2101	18	1	1	2101	185051	10	2014	1378	1	0	0	1	1	0	1	23	1	90	0	0	2101	47	24	24	1	1	0	NA	24	NA	0	NA	0	23	0	1	0	1	-80.453611	-3.5647222	11	NA	996	11	1	1	1
210102901	PE6	2101	29	1	1	2101	185051	10	2014	1378	7	1	0	7	7	1	1	23	1	90	6	0	2101	47	24	24	1	1	0	NA	24	NA	0	NA	1	23	1	1	0	1	-80.453611	-3.5647222	11	NA	996	11	1	1	1
210103901	PE6	2101	39	1	2	2101	185051	10	2014	1378	3	1	0	3	3	0	1	21	1	90	0	0	2101	47	24	24	1	1	0	NA	24	NA	0	NA	0	23	1	1	0	1	-80.453611	-3.5647222	71	11	996	11	1	1	1
210105001	PE6	2101	50	1	3	2101	185051	10	2014	1378	3	1	0	3	3	0	1	21	1	99	6	0	2101	47	24	24	1	1	0	NA	24	NA	0	NA	0	23	1	1	0	1	-80.453611	-3.5647222	71	11	996	11	1	1	1
210106001	PE6	2101	60	1	1	2101	185051	10	2014	1378	1	0	0	1	1	0	1	21	1	90	0	0	2101	47	24	24	1	1	0	NA	24	NA	0	NA	0	23	0	1	0	1	-80.453611	-3.5647222	11	NA	996	11	1	1	1
210107101	PE6	2101	71	1	1	2101	185051	10	2014	1378	4	1	0	4	4	1	1	22	1	99	6	0	2101	47	24	24	1	1	0	NA	24	NA	0	NA	1	23	1	1	0	1	-80.453611	-3.5647222	11	NA	996	11	1	1	1
210108101	PE6	2101	81	1	1	2101	185051	10	2014	1378	3	1	0	3	3	0	1	23	1	90	0	0	2101	47	24	24	1	1	0	NA	24	NA	0	NA	0	23	1	1	0	1	-80.453611	-3.5647222	11	NA	996	11	1	1	1
210109101	PE6	2101	91	1	2	2101	185051	10	2014	1378	5	1	0	5	5	0	1	22	1	99	6	0	2101	47	24	24	1	1	0	NA	24	NA	0	NA	0	23	1	1	0	1	-80.453611	-3.5647222	11	NA	996	11	1	1	1
210110201	PE6	2101	102	1	1	2101	185051	10	2014	1378	6	1	0	6	5	1	1	25	1	90	0	0	2101	47	24	24	1	1	0	NA	24	NA	0	NA	1	23	1	1	0	1	-80.453611	-3.5647222	11	NA	996	11	1	1	1
210111201	PE6	2101	112	1	1	2101	185051	10	2014	1378	7	3	0	6	7	0	1	24	1	99	6	0	2101	47	24	24	1	1	0	NA	24	NA	0	NA	0	23	3	1	0	1	-80.453611	-3.5647222	11	NA	996	11	1	1	1
210112301	PE6	2101	123	1	1	2101	185051	10	2014	1378	3	1	0	3	3	0	1	22	1	90	0	0	2101	47	24	24	1	1	0	NA	24	NA	0	NA	0	23	1	1	0	1	-80.453611	-3.5647222	11	NA	996	11	1	1	1
210113301	PE6	2101	133	1	2	2101	185051	10	2014	1378	7	1	0	6	7	1	1	25	1	99	6	0	2101	47	24	24	1	1	0	NA	24	NA	0	NA	1	23	1	1	0	1	-80.453611	-3.5647222	11	NA	996	11	1	1	1
210114401	PE6	2101	144	1	2	2101	185051	10	2014	1378	4	2	0	4	4	0	1	21	1	90	0	0	2101	47	24	24	1	1	0	NA	24	NA	0	NA	0	23	2	1	0	1	-80.453611	-3.5647222	11	NA	996	11	1	1	1
279502501	PE6	2795	25	1	1	2795	191961	5	2014	1373	1	0	0	1	1	0	1	3	1	74	0	0	2795	47	24	24	1	1	0	NA	24	NA	0	NA	0	7	0	1	0	1	-80.459386	-3.56490846234	11	NA	996	11	1	1	1
279503701	PE6	2795	37	1	1	2795	191961	4	2014	1372	3	1	0	3	3	0	1	30	1	72	0	0	2795	47	24	24	1	1	0	NA	24	NA	0	NA	0	7	1	1	0	1	-80.459386	-3.56490846234	71	11	996	11	1	1	1
279505001	PE6	2795	50	1	1	2795	191961	5	2014	1373	1	0	0	1	1	0	1	3	1	73	0	0	2795	47	24	24	1	1	0	NA	24	NA	0	NA	0	7	0	1	0	1	-80.459386	-3.56490846234	71	11	996	11	1	1	1
279506301	PE6	2795	63	1	1	2795	191961	4	2014	1372	2	0	0	2	2	0	1	30	1	74	0	0	2795	47	24	24	1	1	0	NA	24	NA	0	NA	0	7	0	1	0	1	-80.459386	-3.56490846234	11	NA	996	11	1	1	1
279507601	PE6	2795	76	1	1	2795	191961	5	2014	1373	4	2	0	4	4	0	1	1	1	72	0	0	2795	47	24	24	1	1	0	NA	24	NA	0	NA	0	7	2	1	0	1	-80.459386	-3.56490846234	11	NA	996	11	1	1	1
279508801	PE6	2795	88	1	1	2795	191961	4	2014	1372	6	2	0	6	6	0	1	30	1	73	0	0	2795	47	24	24	1	1	0	NA	24	NA	0	NA	0	7	2	1	0	1	-80.459386	-3.56490846234	11	NA	996	11	1	1	1
279510101	PE6	2795	101	1	2	2795	191961	4	2014	1372	5	1	0	5	5	1	1	30	1	74	0	0	2795	47	24	24	1	1	0	NA	24	NA	0	NA	1	7	1	1	0	1	-80.459386	-3.56490846234	11	NA	996	11	1	1	1
279511401	PE6	2795	114	1	2	2795	191961	4	2014	1372	5	1	0	5	5	0	1	30	1	72	0	0	2795	47	24	24	1	1	0	NA	24	NA	0	NA	0	7	1	1	0	1	-80.459386	-3.56490846234	11	NA	996	11	1	0	1
279512601	PE6	2795	126	1	2	2795	191961	4	2014	1372	6	1	0	6	6	2	1	30	1	73	0	0	2795	47	24	24	1	1	0	NA	24	NA	0	NA	2	7	1	1	0	1	-80.459386	-3.56490846234	71	11	996	11	1	1	1
279513901	PE6	2795	139	1	1	2795	191961	4	2014	1372	8	2	0	8	8	3	1	30	1	74	0	0	2795	47	24	24	1	1	0	NA	24	NA	0	NA	3	7	2	1	0	1	-80.459386	-3.56490846234	11	NA	996	11	1	0	1
279515201	PE6	2795	152	1	1	2795	191961	4	2014	1372	3	1	0	3	3	0	1	30	1	72	0	0	2795	47	24	24	1	1	0	NA	24	NA	0	NA	0	7	1	1	0	1	-80.459386	-3.56490846234	11	NA	996	11	1	0	1
279516501	PE6	2795	165	1	4	2795	191961	4	2014	1372	4	2	0	4	4	0	1	30	1	73	0	0	2795	47	24	24	1	1	0	NA	24	NA	0	NA	0	7	2	1	0	1	-80.459386	-3.56490846234	11	NA	996	11	1	1	1
279517701	PE6	2795	177	1	4	2795	191961	4	2014	1372	6	3	0	6	6	0	1	30	1	74	0	0	2795	47	24	24	1	1	0	NA	24	NA	0	NA	0	7	3	1	0	1	-80.459386	-3.56490846234	11	NA	996	11	1	1	1
280700601	PE6	2807	6	1	2	2807	169255	5	2014	1373	4	1	0	4	4	0	1	12	1	73	0	0	2807	47	24	24	1	1	0	NA	24	NA	0	NA	0	29	1	1	0	1	-80.450264	-3.56580253501	11	NA	996	11	1	1	1
280703901	PE6	2807	39	1	4	2807	169255	5	2014	1373	5	1	0	5	5	0	1	13	1	73	0	0	2807	47	24	24	1	1	0	NA	24	NA	0	NA	0	29	1	1	0	1	-80.450264	-3.56580253501	11	NA	996	11	1	1	1
280705101	PE6	2807	51	1	1	2807	169255	6	2014	1374	1	0	0	1	1	0	1	17	2	74	0	0	2807	47	24	24	1	1	0	NA	24	NA	0	NA	0	29	0	1	0	1	-80.450264	-3.56580253501	11	NA	996	11	1	1	1
280706201	PE6	2807	62	1	2	2807	169255	5	2014	1373	3	0	0	3	3	0	1	13	1	72	0	0	2807	47	24	24	1	1	0	NA	24	NA	0	NA	0	29	0	1	0	1	-80.450264	-3.56580253501	11	NA	996	11	1	1	1
280707301	PE6	2807	73	1	4	2807	169255	5	2014	1373	6	1	0	6	6	0	1	13	1	73	0	0	2807	47	24	24	1	1	0	NA	24	NA	0	NA	0	29	1	1	0	1	-80.450264	-3.56580253501	11	NA	996	11	1	0	1
280708401	PE6	2807	84	1	1	2807	169255	5	2014	1373	7	1	0	7	6	1	1	13	1	74	0	0	2807	47	24	24	1	1	0	NA	24	NA	0	NA	1	29	1	1	0	1	-80.450264	-3.56580253501	11	NA	996	11	1	0	1
280709501	PE6	2807	95	1	1	2807	169255	5	2014	1373	1	0	0	1	1	0	1	13	1	72	0	0	2807	47	24	24	1	1	0	NA	24	NA	0	NA	0	29	0	1	0	1	-80.450264	-3.56580253501	11	NA	996	11	1	1	0
280711701	PE6	2807	117	1	2	2807	169255	5	2014	1373	5	2	0	5	5	0	1	12	1	74	0	0	2807	47	24	24	1	1	0	NA	24	NA	0	NA	0	29	2	1	0	1	-80.450264	-3.56580253501	11	NA	996	23	1	1	1
280712901	PE6	2807	129	1	2	2807	169255	5	2014	1373	4	1	0	4	4	0	1	13	1	72	0	0	2807	47	24	24	1	1	0	NA	24	NA	0	NA	0	29	1	1	0	1	-80.450264	-3.56580253501	11	NA	996	23	1	1	1
280714001	PE6	2807	140	1	2	2807	169255	5	2014	1373	5	1	0	5	5	1	1	13	1	73	0	0	2807	47	24	24	1	1	0	NA	24	NA	0	NA	1	29	1	1	0	1	-80.450264	-3.56580253501	71	11	996	11	1	1	1
280715101	PE6	2807	151	1	2	2807	169255	5	2014	1373	3	0	0	3	3	0	1	13	1	74	0	0	2807	47	24	24	1	1	0	NA	24	NA	0	NA	0	29	0	1	0	1	-80.450264	-3.56580253501	96	96	10	32	0	0	0
280600901	PE6	2806	9	1	7	2806	173929	4	2014	1372	9	1	0	9	7	1	1	19	1	72	0	0	2806	47	24	24	1	1	0	NA	24	NA	0	NA	0	25	1	1	0	1	-80.451546	-3.56602439082	11	NA	996	11	1	1	1
280602401	PE6	2806	24	1	2	2806	173929	4	2014	1372	6	2	0	5	6	0	1	21	1	73	0	0	2806	47	24	24	1	1	0	NA	24	NA	0	NA	0	25	2	1	0	1	-80.451546	-3.56602439082	11	NA	996	11	1	1	1
280603801	PE6	2806	38	1	2	2806	173929	4	2014	1372	2	0	0	2	2	0	1	19	1	74	4	0	2806	47	24	24	1	1	0	NA	24	NA	0	NA	0	25	0	1	0	1	-80.451546	-3.56602439082	11	NA	996	11	1	1	1
280605301	PE6	2806	53	1	1	2806	173929	4	2014	1372	4	0	0	4	4	0	1	20	1	72	0	0	2806	47	24	24	1	1	0	NA	24	NA	0	NA	0	25	0	1	0	1	-80.451546	-3.56602439082	11	NA	996	12	1	0	1
280606801	PE6	2806	68	1	1	2806	173929	4	2014	1372	8	2	0	8	8	0	1	19	1	73	0	0	2806	47	24	24	1	1	0	NA	24	NA	0	NA	0	25	2	1	0	1	-80.451546	-3.56602439082	11	NA	996	11	1	1	1
280608201	PE6	2806	82	1	1	2806	173929	4	2014	1372	3	0	0	3	1	0	1	20	1	74	4	0	2806	47	24	24	1	1	0	NA	24	NA	0	NA	0	25	1	1	0	1	-80.451546	-3.56602439082	11	NA	996	11	1	1	1
280609701	PE6	2806	97	1	1	2806	173929	4	2014	1372	1	0	0	1	1	0	1	20	1	72	0	0	2806	47	24	24	1	1	0	NA	24	NA	0	NA	0	25	0	1	0	1	-80.451546	-3.56602439082	71	11	996	11	1	0	0
280611201	PE6	2806	112	1	1	2806	173929	4	2014	1372	3	2	0	3	3	0	1	21	1	73	0	0	2806	47	24	24	1	1	0	NA	24	NA	0	NA	0	25	2	1	0	1	-80.451546	-3.56602439082	11	NA	996	11	1	0	1
280612601	PE6	2806	126	1	1	2806	173929	4	2014	1372	1	0	0	1	1	0	1	20	1	74	4	0	2806	47	24	24	1	1	0	NA	24	NA	0	NA	0	25	0	1	0	1	-80.451546	-3.56602439082	11	NA	996	11	1	0	1
280614101	PE6	2806	141	1	2	2806	173929	4	2014	1372	4	0	0	4	4	0	1	20	1	72	0	0	2806	47	24	24	1	1	0	NA	24	NA	0	NA	0	25	0	1	0	1	-80.451546	-3.56602439082	11	NA	996	11	1	0	1
280615501	PE6	2806	155	1	2	2806	173929	4	2014	1372	7	0	0	7	6	0	1	20	1	73	0	0	2806	47	24	24	1	1	0	NA	24	NA	0	NA	0	25	0	1	0	1	-80.451546	-3.56602439082	11	NA	996	11	1	1	1
280618501	PE6	2806	185	1	1	2806	173929	4	2014	1372	1	0	0	1	1	0	1	20	1	72	0	0	2806	47	24	24	1	1	0	NA	24	NA	0	NA	0	25	0	1	0	1	-80.451546	-3.56602439082	71	11	996	11	1	0	0
280619901	PE6	2806	199	1	3	2806	173929	4	2014	1372	6	1	0	6	6	2	1	20	1	73	0	0	2806	47	24	24	1	1	0	NA	24	NA	0	NA	2	25	1	1	0	1	-80.451546	-3.56602439082	11	NA	996	11	1	1	1
281501501	PE6	2815	15	1	2	2815	210233	6	2014	1374	4	1	0	4	4	1	1	16	1	74	0	0	2815	47	24	24	1	1	0	NA	24	NA	0	NA	1	35	1	1	0	1	-80.420702	-3.56771904463	11	NA	996	11	1	1	1
281503101	PE6	2815	31	1	2	2815	210233	6	2014	1374	4	0	0	4	2	0	1	16	1	72	0	0	2815	47	24	24	1	1	0	NA	24	NA	0	NA	0	35	1	1	0	1	-80.420702	-3.56771904463	11	NA	996	22	1	0	1
281504801	PE6	2815	48	1	1	2815	210233	6	2014	1374	5	1	0	5	5	1	1	15	1	73	0	0	2815	47	24	24	1	1	0	NA	24	NA	0	NA	1	35	1	1	0	1	-80.420702	-3.56771904463	11	NA	996	11	1	0	1
281506401	PE6	2815	64	1	2	2815	210233	6	2014	1374	5	2	0	5	5	0	1	15	1	74	0	0	2815	47	24	24	1	1	0	NA	24	NA	0	NA	0	35	2	1	0	1	-80.420702	-3.56771904463	11	NA	996	11	1	1	1
281508001	PE6	2815	80	1	2	2815	210233	6	2014	1374	3	1	0	3	3	0	1	15	1	72	0	0	2815	47	24	24	1	1	0	NA	24	NA	0	NA	0	35	1	1	0	1	-80.420702	-3.56771904463	11	NA	996	32	1	1	1
281509701	PE6	2815	97	1	1	2815	210233	6	2014	1374	4	1	0	4	4	1	1	15	1	73	0	0	2815	47	24	24	1	1	0	NA	24	NA	0	NA	1	35	1	1	0	1	-80.420702	-3.56771904463	11	NA	996	22	1	1	1
281511301	PE6	2815	113	1	2	2815	210233	6	2014	1374	5	1	0	5	5	0	1	16	1	74	0	0	2815	47	24	24	1	1	0	NA	24	NA	0	NA	0	35	1	1	0	1	-80.420702	-3.56771904463	11	NA	996	23	1	0	1
281513001	PE6	2815	130	1	1	2815	210233	6	2014	1374	3	1	0	3	3	0	1	17	1	72	0	0	2815	47	24	24	1	1	0	NA	24	NA	0	NA	0	35	1	1	0	1	-80.420702	-3.56771904463	11	NA	996	22	1	0	1
281514601	PE6	2815	146	1	2	2815	210233	6	2014	1374	4	1	0	4	4	1	1	17	1	73	0	0	2815	47	24	24	1	1	0	NA	24	NA	0	NA	1	35	1	1	0	1	-80.420702	-3.56771904463	71	11	996	22	1	1	1
281516201	PE6	2815	162	1	1	2815	210233	6	2014	1374	1	0	0	1	0	0	1	16	1	74	0	0	2815	47	24	24	1	1	0	NA	24	NA	0	NA	0	35	0	1	0	1	-80.420702	-3.56771904463	71	11	996	11	1	0	1
281519501	PE6	2815	195	1	2	2815	210233	6	2014	1374	4	1	0	4	3	0	1	16	1	73	0	0	2815	47	24	24	1	1	0	NA	24	NA	0	NA	0	35	1	1	0	1	-80.420702	-3.56771904463	71	11	996	11	1	1	1
281521101	PE6	2815	211	1	1	2815	210233	6	2014	1374	3	1	0	3	3	1	1	17	1	74	0	0	2815	47	24	24	1	1	0	NA	24	NA	0	NA	1	35	1	1	0	1	-80.420702	-3.56771904463	96	96	5	23	1	1	1
281522801	PE6	2815	228	1	1	2815	210233	6	2014	1374	1	0	0	1	0	0	1	17	1	72	0	0	2815	47	24	24	1	1	0	NA	24	NA	0	NA	0	35	0	1	0	1	-80.420702	-3.56771904463	13	NA	5	32	1	1	1
279700201	PE6	2797	2	1	3	2797	123007	7	2014	1375	3	0	0	3	3	0	1	1	1	72	NA	0	2797	47	24	24	1	1	0	NA	24	NA	0	NA	0	17	0	1	0	1	-80.457388	-3.56857131614	11	NA	996	11	1	1	1
279701001	PE6	2797	10	1	1	2797	123007	6	2014	1374	3	0	0	3	3	0	1	30	1	73	NA	0	2797	47	24	24	1	1	0	NA	24	NA	0	NA	0	17	0	1	0	1	-80.457388	-3.56857131614	11	NA	996	11	1	1	1
279701801	PE6	2797	18	1	1	2797	123007	7	2014	1375	7	2	0	7	7	2	1	2	1	74	NA	0	2797	47	24	24	1	1	0	NA	24	NA	0	NA	2	17	2	1	0	1	-80.457388	-3.56857131614	11	NA	996	11	1	1	1
279702601	PE6	2797	26	1	2	2797	123007	6	2014	1374	3	0	0	3	3	0	1	30	1	72	NA	0	2797	47	24	24	1	1	0	NA	24	NA	0	NA	0	17	0	1	0	1	-80.457388	-3.56857131614	71	11	996	11	1	1	1
279704201	PE6	2797	42	1	2	2797	123007	7	2014	1375	2	0	0	2	2	0	1	1	1	74	NA	0	2797	47	24	24	1	1	0	NA	24	NA	0	NA	0	17	0	1	0	1	-80.457388	-3.56857131614	11	NA	996	11	1	1	1
279705001	PE6	2797	50	1	1	2797	123007	7	2014	1375	2	1	0	2	2	0	1	1	1	72	NA	0	2797	47	24	24	1	1	0	NA	24	NA	0	NA	0	17	1	1	0	1	-80.457388	-3.56857131614	11	NA	996	11	1	0	1
279705801	PE6	2797	58	1	2	2797	123007	7	2014	1375	2	0	0	2	2	0	1	2	1	73	NA	0	2797	47	24	24	1	1	0	NA	24	NA	0	NA	0	17	0	1	0	1	-80.457388	-3.56857131614	71	11	996	11	1	1	1
279706601	PE6	2797	66	1	1	2797	123007	6	2014	1374	1	0	0	1	1	0	1	30	1	74	NA	0	2797	47	24	24	1	1	0	NA	24	NA	0	NA	0	17	0	1	0	1	-80.457388	-3.56857131614	11	NA	996	11	1	1	1
279707401	PE6	2797	74	1	1	2797	123007	7	2014	1375	1	0	0	1	1	0	1	4	1	72	NA	0	2797	47	24	24	1	1	0	NA	24	NA	0	NA	0	17	0	1	0	1	-80.457388	-3.56857131614	11	NA	996	11	1	1	1
279708201	PE6	2797	82	1	2	2797	123007	7	2014	1375	5	2	0	5	5	1	1	2	1	73	NA	0	2797	47	24	24	1	1	0	NA	24	NA	0	NA	1	17	2	1	0	1	-80.457388	-3.56857131614	71	11	996	11	1	1	1
279709001	PE6	2797	90	1	2	2797	123007	7	2014	1375	5	1	0	5	5	1	1	3	1	74	NA	0	2797	47	24	24	1	1	0	NA	24	NA	0	NA	0	17	1	1	0	1	-80.457388	-3.56857131614	11	NA	996	11	1	1	1
279709801	PE6	2797	98	1	1	2797	123007	7	2014	1375	2	0	0	2	2	0	1	1	1	72	NA	0	2797	47	24	24	1	1	0	NA	24	NA	0	NA	0	17	0	1	0	1	-80.457388	-3.56857131614	11	NA	996	11	1	1	1
279710601	PE6	2797	106	1	1	2797	123007	7	2014	1375	2	0	0	2	2	0	1	1	1	73	NA	0	2797	47	24	24	1	1	0	NA	24	NA	0	NA	0	17	0	1	0	1	-80.457388	-3.56857131614	11	NA	996	11	1	0	1
279800901	PE6	2798	9	1	1	2798	159758	6	2014	1374	1	0	0	1	1	0	1	3	1	74	0	0	2798	47	24	24	1	1	0	NA	24	NA	0	NA	0	17	0	1	0	1	-80.453638	-3.56912705358	96	96	30	32	1	1	1
279801901	PE6	2798	19	1	1	2798	159758	6	2014	1374	1	0	0	1	1	0	1	5	1	72	0	0	2798	47	24	24	1	1	0	NA	24	NA	0	NA	0	17	0	1	0	1	-80.453638	-3.56912705358	96	96	10	12	1	1	0
279802901	PE6	2798	29	1	4	2798	159758	6	2014	1374	5	3	0	5	5	0	1	2	1	73	0	0	2798	47	24	24	1	1	0	NA	24	NA	0	NA	0	17	3	1	0	1	-80.453638	-3.56912705358	96	96	5	11	1	1	1
279803901	PE6	2798	39	1	2	2798	159758	6	2014	1374	4	0	0	4	3	0	1	2	1	74	0	0	2798	47	24	24	1	1	0	NA	24	NA	0	NA	0	17	0	1	0	1	-80.453638	-3.56912705358	11	NA	996	11	1	1	1
279804901	PE6	2798	49	1	1	2798	159758	6	2014	1374	4	1	0	4	4	0	1	2	1	72	0	0	2798	47	24	24	1	1	0	NA	24	NA	0	NA	0	17	1	1	0	1	-80.453638	-3.56912705358	11	NA	996	11	1	1	1
279805901	PE6	2798	59	1	1	2798	159758	6	2014	1374	4	1	0	4	4	0	1	2	1	73	0	0	2798	47	24	24	1	1	0	NA	24	NA	0	NA	0	17	1	1	0	1	-80.453638	-3.56912705358	11	NA	996	11	1	1	1
279806901	PE6	2798	69	1	6	2798	159758	6	2014	1374	8	2	0	8	8	3	1	2	2	74	0	0	2798	47	24	24	1	1	0	NA	24	NA	0	NA	3	17	2	1	0	1	-80.453638	-3.56912705358	71	96	5	11	1	0	1
279808001	PE6	2798	80	1	4	2798	159758	6	2014	1374	6	1	0	6	5	1	1	3	1	72	0	0	2798	47	24	24	1	1	0	NA	24	NA	0	NA	1	17	2	1	0	1	-80.453638	-3.56912705358	11	NA	996	11	1	1	1
279809001	PE6	2798	90	1	1	2798	159758	6	2014	1374	5	1	0	5	5	0	1	2	1	73	0	0	2798	47	24	24	1	1	0	NA	24	NA	0	NA	0	17	1	1	0	1	-80.453638	-3.56912705358	11	NA	996	11	1	1	1
279810001	PE6	2798	100	1	1	2798	159758	6	2014	1374	2	1	0	2	2	0	1	4	1	74	0	0	2798	47	24	24	1	1	0	NA	24	NA	0	NA	0	17	1	1	0	1	-80.453638	-3.56912705358	71	11	996	11	1	0	0
279811001	PE6	2798	110	1	1	2798	159758	6	2014	1374	1	0	0	1	1	0	1	3	1	72	0	0	2798	47	24	24	1	1	0	NA	24	NA	0	NA	0	17	0	1	0	1	-80.453638	-3.56912705358	96	96	10	11	1	0	0
279812001	PE6	2798	120	1	1	2798	159758	6	2014	1374	5	1	0	5	5	0	1	2	1	73	0	0	2798	47	24	24	1	1	0	NA	24	NA	0	NA	0	17	1	1	0	1	-80.453638	-3.56912705358	11	NA	996	11	1	1	1
279813001	PE6	2798	130	1	1	2798	159758	6	2014	1374	5	2	0	5	5	0	1	3	1	74	0	0	2798	47	24	24	1	1	0	NA	24	NA	0	NA	0	17	2	1	0	1	-80.453638	-3.56912705358	11	NA	996	11	1	0	1
279814001	PE6	2798	140	1	1	2798	159758	6	2014	1374	1	0	0	1	0	0	1	2	1	72	0	0	2798	47	24	24	1	1	0	NA	24	NA	0	NA	0	17	0	1	0	1	-80.453638	-3.56912705358	71	96	5	11	1	1	0
210700901	PE6	2107	9	1	2	2107	247770	9	2014	1377	5	1	0	5	5	1	1	11	1	91	3	0	2107	48	24	24	2	3	0	NA	24	NA	0	NA	1	4	1	1	0	1	-80.492222	-3.569167	11	NA	996	23	1	1	1
210701001	PE6	2107	10	1	2	2107	247770	9	2014	1377	5	1	0	5	5	2	1	11	1	90	0	0	2107	48	24	24	2	3	0	NA	24	NA	0	NA	2	4	1	1	0	1	-80.492222	-3.569167	71	11	996	22	1	1	1
210701101	PE6	2107	11	1	2	2107	247770	9	2014	1377	4	1	0	3	4	0	1	11	1	91	3	0	2107	48	24	24	2	3	0	NA	24	NA	0	NA	0	4	1	1	0	1	-80.492222	-3.569167	96	96	1	22	1	1	1
210701201	PE6	2107	12	1	2	2107	247770	9	2014	1377	3	1	0	3	3	1	1	12	1	90	0	0	2107	48	24	24	2	3	0	NA	24	NA	0	NA	1	4	1	1	0	1	-80.492222	-3.569167	11	NA	996	32	1	0	1
210701301	PE6	2107	13	1	1	2107	247770	9	2014	1377	1	0	0	1	1	0	1	12	1	91	3	0	2107	48	24	24	2	3	0	NA	24	NA	0	NA	0	4	0	1	0	1	-80.492222	-3.569167	11	NA	996	22	1	0	1
210701401	PE6	2107	14	1	1	2107	247770	9	2014	1377	4	1	0	4	4	2	1	12	1	90	0	0	2107	48	24	24	2	3	0	NA	24	NA	0	NA	2	4	1	1	0	1	-80.492222	-3.569167	11	NA	996	32	1	0	0
210701501	PE6	2107	15	1	1	2107	247770	9	2014	1377	9	1	0	9	6	1	1	11	1	91	3	0	2107	48	24	24	2	3	0	NA	24	NA	0	NA	1	4	2	1	0	1	-80.492222	-3.569167	11	NA	996	23	1	1	1
210701601	PE6	2107	16	1	1	2107	247770	9	2014	1377	1	0	0	1	1	0	1	11	1	90	0	0	2107	48	24	24	2	3	0	NA	24	NA	0	NA	0	4	0	1	0	1	-80.492222	-3.569167	96	96	10	32	1	1	0
210703301	PE6	2107	33	1	1	2107	247770	9	2014	1377	2	0	0	2	2	0	1	15	1	91	3	0	2107	48	24	24	2	3	0	NA	24	NA	0	NA	0	4	0	1	0	1	-80.492222	-3.569167	11	NA	996	22	1	0	1
210703401	PE6	2107	34	1	1	2107	247770	9	2014	1377	2	0	0	2	2	0	1	11	1	90	0	0	2107	48	24	24	2	3	0	NA	24	NA	0	NA	0	4	0	1	0	1	-80.492222	-3.569167	11	NA	996	22	1	0	1
210703501	PE6	2107	35	1	1	2107	247770	9	2014	1377	5	2	0	5	5	0	1	11	1	91	3	0	2107	48	24	24	2	3	0	NA	24	NA	0	NA	0	4	2	1	0	1	-80.492222	-3.569167	71	11	996	22	1	1	1
210703601	PE6	2107	36	1	1	2107	247770	9	2014	1377	3	1	0	3	3	0	1	12	1	90	0	0	2107	48	24	24	2	3	0	NA	24	NA	0	NA	0	4	1	1	0	1	-80.492222	-3.569167	71	11	996	22	1	1	1
210703701	PE6	2107	37	1	1	2107	247770	9	2014	1377	3	1	0	3	3	0	1	12	1	91	3	0	2107	48	24	24	2	3	0	NA	24	NA	0	NA	0	4	1	1	0	1	-80.492222	-3.569167	71	11	996	11	1	1	1
210703901	PE6	2107	39	1	2	2107	247770	9	2014	1377	4	2	0	4	4	0	1	12	1	91	3	0	2107	48	24	24	2	3	0	NA	24	NA	0	NA	0	4	2	1	0	1	-80.492222	-3.569167	11	NA	996	22	1	1	1
210704001	PE6	2107	40	1	3	2107	247770	9	2014	1377	5	2	0	5	5	0	1	13	1	90	0	0	2107	48	24	24	2	3	0	NA	24	NA	0	NA	0	4	2	1	0	1	-80.492222	-3.569167	11	NA	996	22	1	1	1
210705701	PE6	2107	57	1	2	2107	247770	9	2014	1377	4	1	0	4	4	0	1	13	1	91	3	0	2107	48	24	24	2	3	0	NA	24	NA	0	NA	0	4	1	1	0	1	-80.492222	-3.569167	71	11	996	22	1	1	1
210705801	PE6	2107	58	1	2	2107	247770	9	2014	1377	3	0	0	3	3	0	1	16	1	90	0	0	2107	48	24	24	2	3	0	NA	24	NA	0	NA	0	4	0	1	0	1	-80.492222	-3.569167	11	NA	996	22	1	1	1
210705901	PE6	2107	59	1	1	2107	247770	9	2014	1377	1	0	0	1	1	0	1	16	1	91	3	0	2107	48	24	24	2	3	0	NA	24	NA	0	NA	0	4	0	1	0	1	-80.492222	-3.569167	11	NA	996	22	1	1	1
210706001	PE6	2107	60	1	4	2107	247770	9	2014	1377	4	2	0	4	4	0	1	15	1	90	0	0	2107	48	24	24	2	3	0	NA	24	NA	0	NA	0	4	2	1	0	1	-80.492222	-3.569167	11	NA	996	22	1	1	1
210706101	PE6	2107	61	1	1	2107	247770	9	2014	1377	3	0	0	3	3	0	1	15	1	91	3	0	2107	48	24	24	2	3	0	NA	24	NA	0	NA	0	4	0	1	0	1	-80.492222	-3.569167	11	NA	996	21	1	1	1
210706201	PE6	2107	62	1	1	2107	247770	9	2014	1377	1	0	0	1	1	0	1	14	1	90	0	0	2107	48	24	24	2	3	0	NA	24	NA	0	NA	0	4	0	1	0	1	-80.492222	-3.569167	43	NA	5	31	0	1	0
210706401	PE6	2107	64	1	1	2107	247770	9	2014	1377	1	0	0	1	0	0	1	13	1	90	0	0	2107	48	24	24	2	3	0	NA	24	NA	0	NA	0	4	0	1	0	1	-80.492222	-3.569167	43	NA	5	23	0	0	0
210706501	PE6	2107	65	1	1	2107	247770	9	2014	1377	1	0	0	1	1	0	1	13	1	91	3	0	2107	48	24	24	2	3	0	NA	24	NA	0	NA	0	4	0	1	0	1	-80.492222	-3.569167	43	NA	1	32	0	0	0
279900101	PE6	2799	1	1	2	2799	184579	3	2014	1371	7	2	0	7	7	1	1	3	1	72	5	0	2799	47	24	24	1	1	0	NA	24	NA	0	NA	1	18	2	1	0	1	-80.454311	-3.57316085973	11	NA	996	11	1	1	1
279901301	PE6	2799	13	1	2	2799	184579	3	2014	1371	4	1	0	4	4	0	1	3	1	73	5	0	2799	47	24	24	1	1	0	NA	24	NA	0	NA	0	18	1	1	0	1	-80.454311	-3.57316085973	71	11	996	11	1	0	1
279902501	PE6	2799	25	1	2	2799	184579	3	2014	1371	5	1	0	5	3	0	1	3	1	74	5	0	2799	47	24	24	1	1	0	NA	24	NA	0	NA	0	18	2	1	0	1	-80.454311	-3.57316085973	11	NA	996	11	1	1	1
279904801	PE6	2799	48	1	2	2799	184579	3	2014	1371	3	0	0	3	3	0	1	5	1	73	5	0	2799	47	24	24	1	1	0	NA	24	NA	0	NA	0	18	0	1	0	1	-80.454311	-3.57316085973	11	NA	996	11	1	1	1
279906001	PE6	2799	60	1	1	2799	184579	3	2014	1371	7	0	0	7	5	2	1	4	1	74	5	0	2799	47	24	24	1	1	0	NA	24	NA	0	NA	1	18	2	1	0	1	-80.454311	-3.57316085973	71	11	996	11	1	1	1
279907201	PE6	2799	72	1	2	2799	184579	3	2014	1371	5	1	0	5	5	1	1	5	1	72	5	0	2799	47	24	24	1	1	0	NA	24	NA	0	NA	1	18	1	1	0	1	-80.454311	-3.57316085973	11	NA	996	11	1	1	1
279908401	PE6	2799	84	1	2	2799	184579	3	2014	1371	10	2	0	10	9	1	1	4	1	73	5	0	2799	47	24	24	1	1	0	NA	24	NA	0	NA	1	18	2	1	0	1	-80.454311	-3.57316085973	11	NA	996	11	1	1	1
279909601	PE6	2799	96	1	2	2799	184579	4	2014	1372	2	0	0	2	0	0	1	13	1	74	4	0	2799	47	24	24	1	1	0	NA	24	NA	0	NA	0	18	0	1	0	1	-80.454311	-3.57316085973	11	NA	996	11	1	1	1
279910801	PE6	2799	108	1	1	2799	184579	3	2014	1371	3	1	0	3	3	0	1	4	1	72	5	0	2799	47	24	24	1	1	0	NA	24	NA	0	NA	0	18	1	1	0	1	-80.454311	-3.57316085973	11	NA	996	11	1	1	1
279912001	PE6	2799	120	1	1	2799	184579	3	2014	1371	5	2	0	5	5	0	1	8	1	73	5	0	2799	47	24	24	1	1	0	NA	24	NA	0	NA	0	18	2	1	0	1	-80.454311	-3.57316085973	11	NA	996	11	1	1	1
279913101	PE6	2799	131	1	3	2799	184579	3	2014	1371	4	1	0	4	4	0	1	3	1	74	5	0	2799	47	24	24	1	1	0	NA	24	NA	0	NA	0	18	1	1	0	1	-80.454311	-3.57316085973	11	NA	996	11	1	1	1
279914301	PE6	2799	143	1	2	2799	184579	3	2014	1371	3	1	0	3	3	0	1	5	1	72	5	0	2799	47	24	24	1	1	0	NA	24	NA	0	NA	0	18	1	1	0	1	-80.454311	-3.57316085973	11	NA	996	11	1	1	1
279915501	PE6	2799	155	1	1	2799	184579	3	2014	1371	3	0	0	3	2	0	1	4	1	73	5	0	2799	47	24	24	1	1	0	NA	24	NA	0	NA	0	18	0	1	0	1	-80.454311	-3.57316085973	11	NA	996	11	1	1	1
280400801	PE6	2804	8	1	1	2804	186180	4	2014	1372	3	1	0	3	2	0	1	11	1	73	0	0	2804	47	24	24	1	1	0	NA	24	NA	0	NA	0	25	1	1	0	1	-80.450157	-3.57334816827	96	96	5	11	1	1	1
280401901	PE6	2804	19	1	2	2804	186180	4	2014	1372	5	2	0	5	5	1	1	11	1	74	0	0	2804	47	24	24	1	1	0	NA	24	NA	0	NA	1	25	2	1	0	1	-80.450157	-3.57334816827	11	NA	996	11	1	1	1
280403001	PE6	2804	30	1	1	2804	186180	4	2014	1372	2	0	0	2	2	0	1	12	1	72	0	0	2804	47	24	24	1	1	0	NA	24	NA	0	NA	0	25	0	1	0	1	-80.450157	-3.57334816827	11	NA	996	11	1	1	1
280404101	PE6	2804	41	1	1	2804	186180	4	2014	1372	4	0	0	4	4	2	1	11	1	73	0	0	2804	47	24	24	1	1	0	NA	24	NA	0	NA	1	25	0	1	0	1	-80.450157	-3.57334816827	71	11	996	11	1	0	1
280405301	PE6	2804	53	1	1	2804	186180	4	2014	1372	2	0	0	2	2	0	1	11	1	74	0	0	2804	47	24	24	1	1	0	NA	24	NA	0	NA	0	25	0	1	0	1	-80.450157	-3.57334816827	11	NA	996	11	1	1	1
280406401	PE6	2804	64	1	2	2804	186180	4	2014	1372	6	1	0	6	6	1	1	11	1	72	0	0	2804	47	24	24	1	1	0	NA	24	NA	0	NA	1	25	1	1	0	1	-80.450157	-3.57334816827	71	11	996	11	1	1	1
280407501	PE6	2804	75	1	2	2804	186180	4	2014	1372	3	1	0	3	2	0	1	14	1	73	0	0	2804	47	24	24	1	1	0	NA	24	NA	0	NA	0	25	1	1	0	1	-80.450157	-3.57334816827	11	NA	996	11	1	0	1
280408601	PE6	2804	86	1	2	2804	186180	4	2014	1372	5	1	0	5	5	0	1	11	1	74	0	0	2804	47	24	24	1	1	0	NA	24	NA	0	NA	0	25	1	1	0	1	-80.450157	-3.57334816827	11	NA	996	11	1	0	1
280409701	PE6	2804	97	1	2	2804	186180	4	2014	1372	5	1	0	5	5	0	1	10	1	72	0	0	2804	47	24	24	1	1	0	NA	24	NA	0	NA	0	25	1	1	0	1	-80.450157	-3.57334816827	11	NA	996	11	1	1	1
280410801	PE6	2804	108	1	1	2804	186180	4	2014	1372	2	0	0	2	2	0	1	10	1	73	0	0	2804	47	24	24	1	1	0	NA	24	NA	0	NA	0	25	0	1	0	1	-80.450157	-3.57334816827	71	11	996	11	1	1	1
280411901	PE6	2804	119	1	7	2804	186180	4	2014	1372	7	0	0	7	5	2	1	11	1	74	0	0	2804	47	24	24	1	1	0	NA	24	NA	0	NA	2	25	1	1	0	1	-80.450157	-3.57334816827	11	NA	996	11	1	1	1
280411902	PE6	2804	119	2	2	2804	186180	4	2014	1372	3	1	0	3	2	1	1	12	1	74	0	0	2804	47	24	24	1	1	0	NA	24	NA	0	NA	1	25	1	1	0	1	-80.450157	-3.57334816827	11	NA	996	11	1	1	1
280413101	PE6	2804	131	1	1	2804	186180	4	2014	1372	2	0	0	2	2	0	1	11	1	72	0	0	2804	47	24	24	1	1	0	NA	24	NA	0	NA	0	25	0	1	0	1	-80.450157	-3.57334816827	11	NA	996	11	1	1	1
280414201	PE6	2804	142	1	5	2804	186180	4	2014	1372	5	0	0	5	5	0	1	11	1	73	0	0	2804	47	24	24	1	1	0	NA	24	NA	0	NA	0	25	0	1	0	1	-80.450157	-3.57334816827	11	NA	996	11	1	1	1
280415301	PE6	2804	153	1	2	2804	186180	4	2014	1372	5	1	0	5	5	1	1	10	1	74	0	0	2804	47	24	24	1	1	0	NA	24	NA	0	NA	0	25	1	1	0	1	-80.450157	-3.57334816827	11	NA	996	11	1	1	1
280300701	PE6	2803	7	1	2	2803	189628	4	2014	1372	4	1	0	4	4	1	1	8	1	72	0	0	2803	47	24	24	1	1	0	NA	24	NA	0	NA	1	29	1	1	0	1	-80.444209	-3.57847259099	11	NA	996	11	1	0	1
280301701	PE6	2803	17	1	2	2803	189628	4	2014	1372	3	2	0	3	3	0	1	10	1	73	0	0	2803	47	24	24	1	1	0	NA	24	NA	0	NA	0	29	2	1	0	1	-80.444209	-3.57847259099	11	NA	996	11	0	1	1
280302701	PE6	2803	27	1	1	2803	189628	4	2014	1372	2	0	0	2	2	0	1	10	1	74	0	0	2803	47	24	24	1	1	0	NA	24	NA	0	NA	0	29	0	1	0	1	-80.444209	-3.57847259099	11	NA	996	11	1	1	1
280303801	PE6	2803	38	1	2	2803	189628	4	2014	1372	3	1	0	3	3	0	1	9	1	72	0	0	2803	47	24	24	1	1	0	NA	24	NA	0	NA	0	29	1	1	0	1	-80.444209	-3.57847259099	11	NA	996	11	1	0	1
280304801	PE6	2803	48	1	2	2803	189628	4	2014	1372	7	1	0	7	6	1	1	9	1	73	0	0	2803	47	24	24	1	1	0	NA	24	NA	0	NA	1	29	1	1	0	1	-80.444209	-3.57847259099	11	NA	996	11	1	1	1
280305801	PE6	2803	58	1	2	2803	189628	4	2014	1372	3	2	0	3	3	0	1	8	1	74	0	0	2803	47	24	24	1	1	0	NA	24	NA	0	NA	0	29	2	1	0	1	-80.444209	-3.57847259099	11	NA	996	11	1	1	1
280306801	PE6	2803	68	1	1	2803	189628	4	2014	1372	4	0	0	4	4	0	1	9	1	72	0	0	2803	47	24	24	1	1	0	NA	24	NA	0	NA	0	29	0	1	0	1	-80.444209	-3.57847259099	11	NA	996	23	1	1	1
280307901	PE6	2803	79	1	1	2803	189628	4	2014	1372	1	0	0	1	1	0	1	8	1	73	0	0	2803	47	24	24	1	1	0	NA	24	NA	0	NA	0	29	0	1	0	1	-80.444209	-3.57847259099	71	11	996	11	1	1	1
280308901	PE6	2803	89	1	2	2803	189628	4	2014	1372	3	1	0	3	3	0	1	8	1	74	0	0	2803	47	24	24	1	1	0	NA	24	NA	0	NA	0	29	1	1	0	1	-80.444209	-3.57847259099	11	NA	996	11	1	1	1
280309901	PE6	2803	99	1	4	2803	189628	4	2014	1372	4	1	0	4	4	0	1	9	1	72	0	0	2803	47	24	24	1	1	0	NA	24	NA	0	NA	0	29	1	1	0	1	-80.444209	-3.57847259099	96	96	5	32	0	1	0
280310901	PE6	2803	109	1	1	2803	189628	4	2014	1372	2	1	0	2	2	0	1	9	1	73	0	0	2803	47	24	24	1	1	0	NA	24	NA	0	NA	0	29	1	1	0	1	-80.444209	-3.57847259099	11	NA	996	22	1	1	1
280311901	PE6	2803	119	1	2	2803	189628	4	2014	1372	5	1	0	5	5	1	1	8	1	74	0	0	2803	47	24	24	1	1	0	NA	24	NA	0	NA	1	29	1	1	0	1	-80.444209	-3.57847259099	11	NA	996	23	1	1	1
280313001	PE6	2803	130	1	2	2803	189628	4	2014	1372	5	1	0	5	5	1	1	8	1	72	0	0	2803	47	24	24	1	1	0	NA	24	NA	0	NA	1	29	1	1	0	1	-80.444209	-3.57847259099	96	96	5	32	1	1	1
280314001	PE6	2803	140	1	2	2803	189628	4	2014	1372	7	2	0	7	7	1	1	8	1	73	0	0	2803	47	24	24	1	1	0	NA	24	NA	0	NA	1	29	2	1	0	1	-80.444209	-3.57847259099	11	NA	996	22	1	1	1
280200601	PE6	2802	6	1	1	2802	196186	5	2014	1373	6	1	0	6	6	2	1	14	1	72	0	0	2802	47	24	24	1	1	0	NA	24	NA	0	NA	2	12	1	1	0	1	-80.449898	-3.57885594598	11	NA	996	11	1	0	1
280201701	PE6	2802	17	1	1	2802	196186	5	2014	1373	4	2	0	4	4	0	1	9	1	73	0	0	2802	47	24	24	1	1	0	NA	24	NA	0	NA	0	12	2	1	0	1	-80.449898	-3.57885594598	11	NA	996	11	1	1	1
280202901	PE6	2802	29	1	2	2802	196186	5	2014	1373	3	1	0	3	3	1	1	8	1	74	0	0	2802	47	24	24	1	1	0	NA	24	NA	0	NA	1	12	1	1	0	1	-80.449898	-3.57885594598	96	96	3	32	1	0	1
280204001	PE6	2802	40	1	2	2802	196186	5	2014	1373	5	1	0	5	5	0	1	8	1	72	0	0	2802	47	24	24	1	1	0	NA	24	NA	0	NA	0	12	1	1	0	1	-80.449898	-3.57885594598	71	96	5	32	1	0	1
280205201	PE6	2802	52	1	1	2802	196186	5	2014	1373	2	0	0	2	2	0	1	8	1	73	0	0	2802	47	24	24	1	1	0	NA	24	NA	0	NA	0	12	0	1	0	1	-80.449898	-3.57885594598	11	NA	996	11	1	0	1
280206301	PE6	2802	63	1	1	2802	196186	5	2014	1373	4	1	0	4	4	0	1	9	1	74	0	0	2802	47	24	24	1	1	0	NA	24	NA	0	NA	0	12	1	1	0	1	-80.449898	-3.57885594598	71	11	996	11	1	0	1
280207501	PE6	2802	75	1	2	2802	196186	5	2014	1373	4	1	0	4	4	0	1	8	1	72	0	0	2802	47	24	24	1	1	0	NA	24	NA	0	NA	0	12	1	1	0	1	-80.449898	-3.57885594598	11	NA	996	11	1	1	1
280208601	PE6	2802	86	1	2	2802	196186	5	2014	1373	3	0	0	3	3	0	1	8	1	73	0	0	2802	47	24	24	1	1	0	NA	24	NA	0	NA	0	12	0	1	0	1	-80.449898	-3.57885594598	11	NA	996	22	1	1	1
280209701	PE6	2802	97	1	2	2802	196186	5	2014	1373	4	1	0	4	4	1	1	8	1	74	0	0	2802	47	24	24	1	1	0	NA	24	NA	0	NA	1	12	1	1	0	1	-80.449898	-3.57885594598	11	NA	996	11	1	0	1
280210901	PE6	2802	109	1	2	2802	196186	5	2014	1373	4	2	0	4	4	0	1	9	1	72	0	0	2802	47	24	24	1	1	0	NA	24	NA	0	NA	0	12	2	1	0	1	-80.449898	-3.57885594598	11	NA	996	11	1	1	1
280212001	PE6	2802	120	1	1	2802	196186	5	2014	1373	6	2	0	6	6	2	1	14	1	73	0	0	2802	47	24	24	1	1	0	NA	24	NA	0	NA	2	12	2	1	0	1	-80.449898	-3.57885594598	71	11	996	11	1	1	1
280213201	PE6	2802	132	1	1	2802	196186	5	2014	1373	5	0	0	5	5	0	1	8	1	74	0	0	2802	47	24	24	1	1	0	NA	24	NA	0	NA	0	12	0	1	0	1	-80.449898	-3.57885594598	11	NA	996	11	1	1	1
280214301	PE6	2802	143	1	1	2802	196186	5	2014	1373	4	2	0	4	4	0	1	8	1	72	0	0	2802	47	24	24	1	1	0	NA	24	NA	0	NA	0	12	2	1	0	1	-80.449898	-3.57885594598	11	NA	996	11	1	0	1
280215501	PE6	2802	155	1	2	2802	196186	5	2014	1373	4	3	0	4	4	0	1	8	1	73	0	0	2802	47	24	24	1	1	0	NA	24	NA	0	NA	0	12	3	1	0	1	-80.449898	-3.57885594598	11	NA	996	11	1	1	1
280001801	PE6	2800	18	1	1	2800	182106	3	2014	1371	6	3	0	6	6	1	1	7	1	74	6	0	2800	47	24	24	1	1	0	NA	24	NA	0	NA	1	15	3	1	0	1	-80.449583	-3.58412723735	11	NA	996	11	1	1	1
280003001	PE6	2800	30	1	3	2800	182106	3	2014	1371	7	2	0	7	7	1	1	6	1	72	6	0	2800	47	24	24	1	1	0	NA	24	NA	0	NA	1	15	2	1	0	1	-80.449583	-3.58412723735	71	11	996	11	1	1	1
280004301	PE6	2800	43	1	1	2800	182106	3	2014	1371	4	1	0	4	2	0	1	6	1	73	6	0	2800	47	24	24	1	1	0	NA	24	NA	0	NA	0	15	2	1	0	1	-80.449583	-3.58412723735	11	NA	996	11	1	0	0
280005601	PE6	2800	56	1	1	2800	182106	3	2014	1371	5	1	0	5	5	0	1	6	1	74	6	0	2800	47	24	24	1	1	0	NA	24	NA	0	NA	0	15	1	1	0	1	-80.449583	-3.58412723735	11	NA	996	11	1	1	1
280006801	PE6	2800	68	1	2	2800	182106	3	2014	1371	5	1	0	5	5	1	1	5	1	72	6	0	2800	47	24	24	1	1	0	NA	24	NA	0	NA	1	15	1	1	0	1	-80.449583	-3.58412723735	11	NA	996	11	1	1	1
280008101	PE6	2800	81	1	1	2800	182106	3	2014	1371	3	2	0	3	3	0	1	8	1	73	6	0	2800	47	24	24	1	1	0	NA	24	NA	0	NA	0	15	2	1	0	1	-80.449583	-3.58412723735	11	NA	996	11	1	0	1
280009401	PE6	2800	94	1	2	2800	182106	3	2014	1371	6	1	0	6	6	1	1	5	1	74	6	0	2800	47	24	24	1	1	0	NA	24	NA	0	NA	1	15	1	1	0	1	-80.449583	-3.58412723735	11	NA	996	11	1	1	1
280011901	PE6	2800	119	1	3	2800	182106	3	2014	1371	3	1	0	3	3	0	1	5	1	73	6	0	2800	47	24	24	1	1	0	NA	24	NA	0	NA	0	15	1	1	0	1	-80.449583	-3.58412723735	11	NA	996	11	1	1	1
280013101	PE6	2800	131	1	5	2800	182106	3	2014	1371	14	3	0	11	13	1	1	6	1	74	6	0	2800	47	24	24	1	1	0	NA	24	NA	0	NA	2	15	3	1	0	1	-80.449583	-3.58412723735	11	NA	996	11	1	1	1
280014401	PE6	2800	144	1	2	2800	182106	3	2014	1371	4	2	0	4	4	1	1	6	1	72	6	0	2800	47	24	24	1	1	0	NA	24	NA	0	NA	0	15	2	1	0	1	-80.449583	-3.58412723735	11	NA	996	32	1	1	1
280015701	PE6	2800	157	1	1	2800	182106	3	2014	1371	7	3	0	7	6	2	1	7	1	73	6	0	2800	47	24	24	1	1	0	NA	24	NA	0	NA	2	15	3	1	0	1	-80.449583	-3.58412723735	11	NA	996	11	1	0	1
280016901	PE6	2800	169	1	1	2800	182106	3	2014	1371	2	0	0	2	2	0	1	5	1	74	6	0	2800	47	24	24	1	1	0	NA	24	NA	0	NA	0	15	0	1	0	1	-80.449583	-3.58412723735	11	NA	996	11	1	0	0
280101001	PE6	2801	10	1	2	2801	176533	4	2014	1372	6	3	0	6	6	0	1	2	1	74	0	0	2801	47	24	24	1	1	0	NA	24	NA	0	NA	0	31	3	1	0	1	-80.445392	-3.58551920784	11	NA	996	11	1	1	1
280102001	PE6	2801	20	1	2	2801	176533	4	2014	1372	5	0	0	4	5	1	1	2	1	72	0	0	2801	47	24	24	1	1	0	NA	24	NA	0	NA	1	31	0	1	0	1	-80.445392	-3.58551920784	11	NA	996	11	1	0	1
280103001	PE6	2801	30	1	2	2801	176533	4	2014	1372	4	1	0	4	3	1	1	2	1	73	4	0	2801	47	24	24	1	1	0	NA	24	NA	0	NA	1	31	1	1	0	1	-80.445392	-3.58551920784	11	NA	996	11	1	1	1
280104001	PE6	2801	40	1	1	2801	176533	4	2014	1372	2	0	0	2	2	0	1	3	1	74	0	0	2801	47	24	24	1	1	0	NA	24	NA	0	NA	0	31	0	1	0	1	-80.445392	-3.58551920784	11	NA	996	11	1	1	1
280105101	PE6	2801	51	1	1	2801	176533	4	2014	1372	3	1	0	3	3	0	1	6	1	72	0	0	2801	47	24	24	1	1	0	NA	24	NA	0	NA	0	31	1	1	0	1	-80.445392	-3.58551920784	71	11	996	11	1	1	1
280106101	PE6	2801	61	1	2	2801	176533	4	2014	1372	3	1	0	3	3	1	1	2	1	73	0	0	2801	47	24	24	1	1	0	NA	24	NA	0	NA	1	31	1	1	0	1	-80.445392	-3.58551920784	11	NA	996	11	1	1	1
280107101	PE6	2801	71	1	2	2801	176533	4	2014	1372	4	1	0	4	4	1	1	3	1	74	0	0	2801	47	24	24	1	1	0	NA	24	NA	0	NA	1	31	1	1	0	1	-80.445392	-3.58551920784	11	NA	996	11	1	1	1
280108101	PE6	2801	81	1	1	2801	176533	4	2014	1372	2	1	0	2	2	0	1	3	1	72	0	0	2801	47	24	24	1	1	0	NA	24	NA	0	NA	0	31	1	1	0	1	-80.445392	-3.58551920784	96	96	10	32	0	0	0
280109101	PE6	2801	91	1	1	2801	176533	4	2014	1372	1	0	0	1	1	0	1	3	1	73	4	0	2801	47	24	24	1	1	0	NA	24	NA	0	NA	0	31	0	1	0	1	-80.445392	-3.58551920784	71	11	996	32	1	1	1
280110101	PE6	2801	101	1	2	2801	176533	4	2014	1372	5	1	0	5	5	1	1	2	1	74	0	0	2801	47	24	24	1	1	0	NA	24	NA	0	NA	1	31	1	1	0	1	-80.445392	-3.58551920784	11	NA	996	11	1	0	1
280111101	PE6	2801	111	1	2	2801	176533	4	2014	1372	3	1	0	3	3	0	1	2	1	72	0	0	2801	47	24	24	1	1	0	NA	24	NA	0	NA	0	31	1	1	0	1	-80.445392	-3.58551920784	96	96	5	32	1	0	1
280112201	PE6	2801	122	1	1	2801	176533	4	2014	1372	4	1	0	4	4	2	1	2	1	73	0	0	2801	47	24	24	1	1	0	NA	24	NA	0	NA	2	31	1	1	0	1	-80.445392	-3.58551920784	11	NA	996	22	1	0	1
280113201	PE6	2801	132	1	2	2801	176533	4	2014	1372	4	1	0	4	4	0	1	3	1	74	0	0	2801	47	24	24	1	1	0	NA	24	NA	0	NA	0	31	1	1	0	1	-80.445392	-3.58551920784	11	NA	996	11	1	1	1
280114201	PE6	2801	142	1	1	2801	176533	4	2014	1372	1	0	0	1	1	0	1	3	1	72	0	0	2801	47	24	24	1	1	0	NA	24	NA	0	NA	0	31	0	1	0	1	-80.445392	-3.58551920784	11	NA	996	11	1	1	1
281800301	PE6	2818	3	1	2	2818	566212	4	2014	1372	3	0	0	2	3	0	1	26	1	72	0	0	2818	47	24	24	1	2	0	NA	24	NA	0	NA	0	4	0	1	0	1	-80.480686	-3.597074934	71	11	996	22	0	1	1
281800801	PE6	2818	8	1	2	2818	566212	4	2014	1372	4	1	0	4	4	1	1	24	1	73	0	0	2818	47	24	24	1	2	0	NA	24	NA	0	NA	1	4	1	1	0	1	-80.480686	-3.597074934	11	NA	996	22	1	1	1
281801401	PE6	2818	14	1	2	2818	566212	4	2014	1372	7	1	0	7	5	1	1	24	1	74	7	0	2818	47	24	24	1	2	0	NA	24	NA	0	NA	0	4	2	1	0	1	-80.480686	-3.597074934	11	NA	996	11	1	1	1
281801901	PE6	2818	19	1	5	2818	566212	4	2014	1372	6	3	0	6	6	1	1	24	1	72	0	0	2818	47	24	24	1	2	0	NA	24	NA	0	NA	1	4	3	1	0	1	-80.480686	-3.597074934	11	NA	996	11	1	0	1
281802501	PE6	2818	25	1	1	2818	566212	4	2014	1372	1	0	0	1	1	0	1	24	1	73	0	0	2818	47	24	24	1	2	0	NA	24	NA	0	NA	0	4	0	1	0	1	-80.480686	-3.597074934	11	NA	996	11	1	1	1
281803001	PE6	2818	30	1	3	2818	566212	4	2014	1372	4	0	0	4	3	0	1	24	1	74	7	0	2818	47	24	24	1	2	0	NA	24	NA	0	NA	0	4	0	1	0	1	-80.480686	-3.597074934	71	11	996	11	1	1	1
281803501	PE6	2818	35	1	1	2818	566212	4	2014	1372	1	0	0	1	1	0	1	24	1	72	0	0	2818	47	24	24	1	2	0	NA	24	NA	0	NA	0	4	0	1	0	1	-80.480686	-3.597074934	11	NA	996	11	1	1	1
281804101	PE6	2818	41	1	1	2818	566212	4	2014	1372	8	3	0	8	8	1	1	24	1	73	0	0	2818	47	24	24	1	2	0	NA	24	NA	0	NA	0	4	3	1	0	1	-80.480686	-3.597074934	11	NA	996	11	1	1	1
281804601	PE6	2818	46	1	1	2818	566212	4	2014	1372	3	0	0	3	3	0	1	24	1	74	7	0	2818	47	24	24	1	2	0	NA	24	NA	0	NA	0	4	0	1	0	1	-80.480686	-3.597074934	11	NA	996	23	1	1	0
281805101	PE6	2818	51	1	2	2818	566212	4	2014	1372	7	1	0	7	7	0	1	25	1	72	0	0	2818	47	24	24	1	2	0	NA	24	NA	0	NA	0	4	1	1	0	1	-80.480686	-3.597074934	11	NA	996	11	1	1	1
281805701	PE6	2818	57	1	1	2818	566212	4	2014	1372	4	1	0	4	3	0	1	24	1	73	0	0	2818	47	24	24	1	2	0	NA	24	NA	0	NA	0	4	1	1	0	1	-80.480686	-3.597074934	11	NA	996	22	1	1	1
281806201	PE6	2818	62	1	2	2818	566212	4	2014	1372	4	1	0	4	4	0	1	24	1	74	7	0	2818	47	24	24	1	2	0	NA	24	NA	0	NA	0	4	1	1	0	1	-80.480686	-3.597074934	11	NA	996	23	1	0	1
281806801	PE6	2818	68	1	1	2818	566212	4	2014	1372	5	1	0	5	5	0	1	25	1	72	0	0	2818	47	24	24	1	2	0	NA	24	NA	0	NA	0	4	1	1	0	1	-80.480686	-3.597074934	11	NA	996	11	1	1	1
281807301	PE6	2818	73	1	2	2818	566212	4	2014	1372	5	1	0	5	4	2	1	25	1	73	0	0	2818	47	24	24	1	2	0	NA	24	NA	0	NA	2	4	1	1	0	1	-80.480686	-3.597074934	11	NA	996	11	1	0	1
281807801	PE6	2818	78	1	5	2818	566212	4	2014	1372	6	2	0	6	5	0	1	26	1	74	0	0	2818	47	24	24	1	2	0	NA	24	NA	0	NA	0	4	2	1	0	1	-80.480686	-3.597074934	11	NA	996	23	1	0	1
281808401	PE6	2818	84	1	3	2818	566212	4	2014	1372	3	0	0	3	3	0	1	25	1	72	0	0	2818	47	24	24	1	2	0	NA	24	NA	0	NA	0	4	0	1	0	1	-80.480686	-3.597074934	11	NA	996	11	1	1	1
281808901	PE6	2818	89	1	3	2818	566212	4	2014	1372	4	0	0	4	4	0	1	25	1	73	0	0	2818	47	24	24	1	2	0	NA	24	NA	0	NA	0	4	0	1	0	1	-80.480686	-3.597074934	11	NA	996	32	1	1	1
281809401	PE6	2818	94	1	1	2818	566212	4	2014	1372	1	0	0	0	1	0	1	25	1	74	0	0	2818	47	24	24	1	2	0	NA	24	NA	0	NA	0	4	0	1	0	1	-80.480686	-3.597074934	11	NA	996	32	1	0	1
281810001	PE6	2818	100	1	2	2818	566212	4	2014	1372	5	1	0	5	5	1	1	24	1	72	0	0	2818	47	24	24	1	2	0	NA	24	NA	0	NA	1	4	1	1	0	1	-80.480686	-3.597074934	11	NA	996	23	1	1	1
281810501	PE6	2818	105	1	1	2818	566212	4	2014	1372	4	1	0	4	3	1	1	26	1	73	0	0	2818	47	24	24	1	2	0	NA	24	NA	0	NA	1	4	1	1	0	1	-80.480686	-3.597074934	11	NA	996	11	1	1	1
281811101	PE6	2818	111	1	2	2818	566212	4	2014	1372	4	0	0	4	3	0	1	25	1	74	0	0	2818	47	24	24	1	2	0	NA	24	NA	0	NA	0	4	1	1	0	1	-80.480686	-3.597074934	11	NA	996	11	1	1	1
281811601	PE6	2818	116	1	2	2818	566212	4	2014	1372	2	1	0	2	2	0	1	25	1	72	0	0	2818	47	24	24	1	2	0	NA	24	NA	0	NA	0	4	1	1	0	1	-80.480686	-3.597074934	11	NA	996	11	1	0	0
281812101	PE6	2818	121	1	1	2818	566212	4	2014	1372	2	0	0	2	2	0	1	26	1	73	0	0	2818	47	24	24	1	2	0	NA	24	NA	0	NA	0	4	0	1	0	1	-80.480686	-3.597074934	11	NA	996	11	1	1	1
210500601	PE6	2105	6	1	2	2105	543724	9	2014	1377	3	0	0	3	2	0	1	17	1	54	0	0	2105	47	24	24	1	2	0	NA	54	NA	0	NA	0	15	1	1	0	1	-80.479722	-3.6022222	71	11	996	22	1	0	1
210501301	PE6	2105	13	1	4	2105	543724	9	2014	1377	6	1	0	6	6	1	1	17	1	92	0	0	2105	47	24	24	1	2	0	NA	54	NA	0	NA	1	15	1	1	0	1	-80.479722	-3.6022222	11	NA	996	32	1	1	1
210501901	PE6	2105	19	1	1	2105	543724	9	2014	1377	3	1	0	3	3	0	1	14	1	92	0	0	2105	47	24	24	1	2	0	NA	54	NA	0	NA	0	15	1	1	0	1	-80.479722	-3.6022222	11	NA	996	22	1	1	1
210502601	PE6	2105	26	1	2	2105	543724	9	2014	1377	8	1	0	8	7	2	1	16	1	92	0	0	2105	47	24	24	1	2	0	NA	54	NA	0	NA	2	15	1	1	0	1	-80.479722	-3.6022222	11	NA	996	32	1	1	1
210503301	PE6	2105	33	1	2	2105	543724	9	2014	1377	3	0	0	3	3	0	1	14	1	54	0	0	2105	47	24	24	1	2	0	NA	54	NA	0	NA	0	15	0	1	0	1	-80.479722	-3.6022222	11	NA	996	11	1	1	1
210503901	PE6	2105	39	1	1	2105	543724	9	2014	1377	2	0	0	2	2	0	1	16	1	92	0	0	2105	47	24	24	1	2	0	NA	54	NA	0	NA	0	15	0	1	0	1	-80.479722	-3.6022222	96	96	5	11	1	0	1
210504601	PE6	2105	46	1	1	2105	543724	9	2014	1377	2	1	0	2	1	0	1	21	1	54	0	0	2105	47	24	24	1	2	0	NA	54	NA	0	NA	0	15	1	1	0	1	-80.479722	-3.6022222	96	96	60	23	1	1	1
210505301	PE6	2105	53	1	1	2105	543724	9	2014	1377	3	1	0	3	3	1	1	15	1	92	0	0	2105	47	24	24	1	2	0	NA	54	NA	0	NA	0	15	1	1	0	1	-80.479722	-3.6022222	11	NA	996	22	1	1	1
210505901	PE6	2105	59	1	2	2105	543724	9	2014	1377	3	1	0	3	3	1	1	15	1	92	0	0	2105	47	24	24	1	2	0	NA	54	NA	0	NA	1	15	1	1	0	1	-80.479722	-3.6022222	96	96	5	32	1	1	1
210506601	PE6	2105	66	1	1	2105	543724	9	2014	1377	1	0	0	1	1	0	1	20	1	92	0	0	2105	47	24	24	1	2	0	NA	54	NA	0	NA	0	15	0	1	0	1	-80.479722	-3.6022222	96	96	5	32	1	0	1
210507301	PE6	2105	73	1	2	2105	543724	9	2014	1377	3	1	0	3	3	1	1	15	1	54	0	0	2105	47	24	24	1	2	0	NA	54	NA	0	NA	1	15	1	1	0	1	-80.479722	-3.6022222	11	NA	996	11	1	1	1
210507901	PE6	2105	79	1	2	2105	543724	9	2014	1377	7	2	0	7	7	1	1	16	1	92	0	0	2105	47	24	24	1	2	0	NA	54	NA	0	NA	1	15	2	1	0	1	-80.479722	-3.6022222	71	11	996	11	1	1	1
210509301	PE6	2105	93	1	1	2105	543724	9	2014	1377	3	1	0	3	3	0	1	14	1	92	0	0	2105	47	24	24	1	2	0	NA	54	NA	0	NA	0	15	1	1	0	1	-80.479722	-3.6022222	11	NA	996	11	1	1	1
210509901	PE6	2105	99	1	2	2105	543724	9	2014	1377	2	0	0	2	2	0	1	14	1	92	0	0	2105	47	24	24	1	2	0	NA	54	NA	0	NA	0	15	0	1	0	1	-80.479722	-3.6022222	96	96	5	11	1	1	1
210510601	PE6	2105	106	1	2	2105	543724	9	2014	1377	4	1	0	4	4	0	1	19	1	92	0	0	2105	47	24	24	1	2	0	NA	54	NA	0	NA	0	15	1	1	0	1	-80.479722	-3.6022222	11	NA	996	22	1	1	1
210511301	PE6	2105	113	1	2	2105	543724	9	2014	1377	3	1	0	3	3	0	1	17	1	54	0	0	2105	47	24	24	1	2	0	NA	54	NA	0	NA	0	15	1	1	0	1	-80.479722	-3.6022222	11	NA	996	23	1	1	1
210511901	PE6	2105	119	1	2	2105	543724	9	2014	1377	4	1	0	4	4	1	1	17	1	92	0	0	2105	47	24	24	1	2	0	NA	54	NA	0	NA	1	15	1	1	0	1	-80.479722	-3.6022222	11	NA	996	11	1	1	1
210512601	PE6	2105	126	1	1	2105	543724	9	2014	1377	2	1	0	2	2	0	1	16	1	92	0	0	2105	47	24	24	1	2	0	NA	54	NA	0	NA	0	15	1	1	0	1	-80.479722	-3.6022222	11	NA	996	22	1	0	1
210513301	PE6	2105	133	1	2	2105	543724	9	2014	1377	4	1	0	4	4	1	1	18	1	54	0	0	2105	47	24	24	1	2	0	NA	54	NA	0	NA	1	15	1	1	0	1	-80.479722	-3.6022222	11	NA	996	11	1	1	1
210513901	PE6	2105	139	1	2	2105	543724	9	2014	1377	2	1	0	2	2	0	1	18	1	92	0	0	2105	47	24	24	1	2	0	NA	54	NA	0	NA	0	15	1	1	0	1	-80.479722	-3.6022222	71	11	996	11	1	1	1
210514601	PE6	2105	146	1	1	2105	543724	9	2014	1377	2	1	0	2	2	0	1	18	1	92	0	0	2105	47	24	24	1	2	0	NA	54	NA	0	NA	0	15	1	1	0	1	-80.479722	-3.6022222	11	NA	996	11	1	1	1
210515301	PE6	2105	153	1	3	2105	543724	9	2014	1377	4	1	0	4	4	0	1	16	1	92	0	0	2105	47	24	24	1	2	0	NA	54	NA	0	NA	0	15	1	1	0	1	-80.479722	-3.6022222	11	NA	996	11	1	1	1
210515901	PE6	2105	159	1	2	2105	543724	9	2014	1377	4	1	0	4	4	1	1	18	1	92	0	0	2105	47	24	24	1	2	0	NA	54	NA	0	NA	1	15	1	1	0	1	-80.479722	-3.6022222	11	NA	996	11	1	1	1
210400501	PE6	2104	5	1	2	2104	556335	11	2014	1379	5	1	0	5	4	1	1	7	1	90	0	0	2104	47	24	24	1	2	0	NA	24	NA	0	NA	1	8	1	1	0	1	-80.5925	-3.6377778	11	NA	996	11	1	1	1
210401101	PE6	2104	11	1	1	2104	556335	11	2014	1379	4	1	0	4	4	1	1	8	1	90	0	0	2104	47	24	24	1	2	0	NA	24	NA	0	NA	1	8	1	1	0	1	-80.5925	-3.6377778	71	96	5	11	1	1	1
210402801	PE6	2104	28	1	1	2104	556335	11	2014	1379	4	1	0	4	4	1	1	8	1	90	0	0	2104	47	24	24	1	2	0	NA	24	NA	0	NA	0	8	1	1	0	1	-80.5925	-3.6377778	11	NA	996	11	1	1	1
210403401	PE6	2104	34	1	2	2104	556335	11	2014	1379	2	0	0	2	2	0	1	7	1	24	0	0	2104	47	24	24	1	2	0	NA	24	NA	0	NA	0	8	0	1	0	1	-80.5925	-3.6377778	11	NA	996	11	1	1	0
210404001	PE6	2104	40	1	5	2104	556335	11	2014	1379	7	2	0	7	7	0	1	7	1	90	0	0	2104	47	24	24	1	2	0	NA	24	NA	0	NA	0	8	2	1	0	1	-80.5925	-3.6377778	11	NA	996	11	1	1	1
210404601	PE6	2104	46	1	1	2104	556335	11	2014	1379	5	1	0	5	5	1	1	8	1	90	0	0	2104	47	24	24	1	2	0	NA	24	NA	0	NA	1	8	1	1	0	1	-80.5925	-3.6377778	11	NA	996	11	1	1	1
210405101	PE6	2104	51	1	1	2104	556335	11	2014	1379	6	1	0	6	5	0	1	6	1	90	0	0	2104	47	24	24	1	2	0	NA	24	NA	0	NA	0	8	1	1	0	1	-80.5925	-3.6377778	11	NA	996	32	1	0	1
210405102	PE6	2104	51	2	2	2104	556335	11	2014	1379	2	1	0	2	2	0	1	9	1	90	0	0	2104	47	24	24	1	2	0	NA	24	NA	0	NA	0	8	1	1	0	1	-80.5925	-3.6377778	11	NA	996	32	1	0	1
210405701	PE6	2104	57	1	1	2104	556335	11	2014	1379	6	1	0	6	6	1	1	7	1	90	0	0	2104	47	24	24	1	2	0	NA	24	NA	0	NA	1	8	1	1	0	1	-80.5925	-3.6377778	11	NA	996	22	1	1	1
210406301	PE6	2104	63	1	2	2104	556335	11	2014	1379	2	1	0	2	2	0	1	10	1	90	0	0	2104	47	24	24	1	2	0	NA	24	NA	0	NA	0	8	1	1	0	1	-80.5925	-3.6377778	11	NA	996	11	1	1	1
210406901	PE6	2104	69	1	2	2104	556335	11	2014	1379	4	1	0	4	4	0	1	8	1	24	0	0	2104	47	24	24	1	2	0	NA	24	NA	0	NA	0	8	1	1	0	1	-80.5925	-3.6377778	11	NA	996	11	1	0	1
210408001	PE6	2104	80	1	1	2104	556335	11	2014	1379	1	0	0	1	0	0	1	10	1	90	0	0	2104	47	24	24	1	2	0	NA	24	NA	0	NA	0	8	0	1	0	1	-80.5925	-3.6377778	71	11	996	11	1	0	1
210409201	PE6	2104	92	1	2	2104	556335	11	2014	1379	5	1	0	5	5	1	1	10	1	24	0	0	2104	47	24	24	1	2	0	NA	24	NA	0	NA	1	8	1	1	0	1	-80.5925	-3.6377778	11	NA	996	11	1	1	1
210410301	PE6	2104	103	1	1	2104	556335	11	2014	1379	2	0	0	2	1	0	1	7	1	24	0	0	2104	47	24	24	1	2	0	NA	24	NA	0	NA	0	8	0	1	0	1	-80.5925	-3.6377778	11	NA	996	11	1	1	1
210410901	PE6	2104	109	1	2	2104	556335	11	2014	1379	3	2	0	3	3	0	1	10	1	90	0	0	2104	47	24	24	1	2	0	NA	24	NA	0	NA	0	8	2	1	0	1	-80.5925	-3.6377778	96	96	5	11	1	1	1
210411501	PE6	2104	115	1	2	2104	556335	11	2014	1379	3	1	0	3	3	0	1	6	1	90	1	0	2104	47	24	24	1	2	0	NA	24	NA	0	NA	0	8	1	1	0	1	-80.5925	-3.6377778	11	NA	996	22	1	1	1
210412101	PE6	2104	121	1	2	2104	556335	11	2014	1379	2	0	0	2	2	0	1	6	1	90	0	0	2104	47	24	24	1	2	0	NA	24	NA	0	NA	0	8	0	1	0	1	-80.5925	-3.6377778	11	NA	996	11	1	1	1
210412701	PE6	2104	127	1	1	2104	556335	11	2014	1379	2	0	0	2	2	0	1	6	1	90	1	0	2104	47	24	24	1	2	0	NA	24	NA	0	NA	0	8	0	1	0	1	-80.5925	-3.6377778	11	NA	996	11	1	0	1
210413201	PE6	2104	132	1	1	2104	556335	11	2014	1379	1	0	0	1	1	0	1	6	1	90	0	0	2104	47	24	24	1	2	0	NA	24	NA	0	NA	0	8	0	1	0	1	-80.5925	-3.6377778	11	NA	996	32	1	0	0
210413801	PE6	2104	138	1	1	2104	556335	11	2014	1379	4	0	0	4	2	0	1	7	1	24	0	0	2104	47	24	24	1	2	0	NA	24	NA	0	NA	0	8	1	1	0	1	-80.5925	-3.6377778	11	NA	996	11	1	0	1
281700201	PE6	2817	2	1	1	2817	569965	6	2014	1374	5	1	0	5	3	1	1	23	1	72	1	0	2817	47	24	24	1	2	0	NA	24	NA	0	NA	0	5	1	1	0	1	-80.682675	-3.68026274227	11	NA	996	11	1	0	1
281700801	PE6	2817	8	1	1	2817	569965	6	2014	1374	5	1	0	5	5	0	1	24	1	73	1	0	2817	47	24	24	1	2	0	NA	24	NA	0	NA	0	5	1	1	0	1	-80.682675	-3.68026274227	96	96	5	11	1	0	1
281701401	PE6	2817	14	1	1	2817	569965	6	2014	1374	3	1	0	3	3	0	1	23	1	74	1	0	2817	47	24	24	1	2	0	NA	24	NA	0	NA	0	5	1	1	0	1	-80.682675	-3.68026274227	11	NA	996	11	1	0	1
281702001	PE6	2817	20	1	2	2817	569965	6	2014	1374	5	1	0	5	5	1	1	23	1	72	1	0	2817	47	24	24	1	2	0	NA	24	NA	0	NA	1	5	1	1	0	1	-80.682675	-3.68026274227	71	11	996	11	1	1	1
281702501	PE6	2817	25	1	1	2817	569965	6	2014	1374	2	0	0	2	2	0	1	23	1	73	1	0	2817	47	24	24	1	2	0	NA	24	NA	0	NA	0	5	0	1	0	1	-80.682675	-3.68026274227	11	NA	996	11	1	1	1
281703101	PE6	2817	31	1	1	2817	569965	6	2014	1374	1	0	0	1	1	0	1	23	1	74	1	0	2817	47	24	24	1	2	0	NA	24	NA	0	NA	0	5	0	1	0	1	-80.682675	-3.68026274227	96	96	5	32	1	0	0
281703701	PE6	2817	37	1	2	2817	569965	6	2014	1374	8	2	0	6	8	0	1	24	1	72	1	0	2817	47	24	24	1	2	0	NA	24	NA	0	NA	1	5	2	1	0	1	-80.682675	-3.68026274227	11	NA	996	22	1	0	0
281704301	PE6	2817	43	1	2	2817	569965	6	2014	1374	7	1	0	7	6	0	1	23	1	73	1	0	2817	47	24	24	1	2	0	NA	24	NA	0	NA	0	5	1	1	0	1	-80.682675	-3.68026274227	11	NA	996	11	1	1	1
281704901	PE6	2817	49	1	1	2817	569965	6	2014	1374	1	1	0	1	1	0	1	24	1	74	1	0	2817	47	24	24	1	2	0	NA	24	NA	0	NA	0	5	1	1	0	1	-80.682675	-3.68026274227	11	NA	996	11	1	1	1
281705501	PE6	2817	55	1	1	2817	569965	6	2014	1374	4	1	0	4	4	1	1	24	1	72	1	0	2817	47	24	24	1	2	0	NA	24	NA	0	NA	0	5	1	1	0	1	-80.682675	-3.68026274227	11	NA	996	11	1	1	1
281706001	PE6	2817	60	1	2	2817	569965	6	2014	1374	5	1	0	5	5	2	1	23	1	73	1	0	2817	47	24	24	1	2	0	NA	24	NA	0	NA	2	5	1	1	0	1	-80.682675	-3.68026274227	96	96	5	11	1	0	1
281706601	PE6	2817	66	1	1	2817	569965	6	2014	1374	3	0	0	3	3	0	1	24	1	74	1	0	2817	47	24	24	1	2	0	NA	24	NA	0	NA	0	5	0	1	0	1	-80.682675	-3.68026274227	11	NA	996	11	1	1	1
281707201	PE6	2817	72	1	2	2817	569965	6	2014	1374	3	1	0	3	3	1	1	24	1	72	1	0	2817	47	24	24	1	2	0	NA	24	NA	0	NA	1	5	1	1	0	1	-80.682675	-3.68026274227	96	96	5	32	0	0	0
281707801	PE6	2817	78	1	1	2817	569965	6	2014	1374	2	0	0	2	2	0	1	24	1	73	1	0	2817	47	24	24	1	2	0	NA	24	NA	0	NA	0	5	0	1	0	1	-80.682675	-3.68026274227	11	NA	996	11	1	1	1
281708401	PE6	2817	84	1	2	2817	569965	6	2014	1374	4	1	0	4	3	2	1	25	1	74	1	0	2817	47	24	24	1	2	0	NA	24	NA	0	NA	2	5	1	1	0	1	-80.682675	-3.68026274227	11	NA	996	11	1	1	1
281709001	PE6	2817	90	1	3	2817	569965	6	2014	1374	6	3	0	6	6	1	1	23	1	72	1	0	2817	47	24	24	1	2	0	NA	24	NA	0	NA	0	5	3	1	0	1	-80.682675	-3.68026274227	11	NA	996	11	1	1	1
281709501	PE6	2817	95	1	1	2817	569965	6	2014	1374	1	0	0	1	1	0	1	23	1	73	1	0	2817	47	24	24	1	2	0	NA	24	NA	0	NA	0	5	0	1	0	1	-80.682675	-3.68026274227	11	NA	996	11	1	0	1
281710101	PE6	2817	101	1	2	2817	569965	6	2014	1374	4	0	0	4	0	1	1	23	1	74	1	0	2817	47	24	24	1	2	0	NA	24	NA	0	NA	1	5	1	1	0	1	-80.682675	-3.68026274227	11	NA	996	11	1	0	1
281710701	PE6	2817	107	1	2	2817	569965	6	2014	1374	4	1	0	2	4	0	1	24	1	72	1	0	2817	47	24	24	1	2	0	NA	24	NA	0	NA	0	5	1	1	0	1	-80.682675	-3.68026274227	11	NA	996	11	1	1	1
281711301	PE6	2817	113	1	2	2817	569965	6	2014	1374	5	2	0	5	5	0	1	24	1	73	1	0	2817	47	24	24	1	2	0	NA	24	NA	0	NA	0	5	2	1	0	1	-80.682675	-3.68026274227	11	NA	996	11	1	1	1
281711901	PE6	2817	119	1	1	2817	569965	6	2014	1374	2	0	0	2	1	0	1	25	1	74	1	0	2817	47	24	24	1	2	0	NA	24	NA	0	NA	0	5	0	1	0	1	-80.682675	-3.68026274227	11	NA	996	11	1	0	0
281712501	PE6	2817	125	1	2	2817	569965	6	2014	1374	13	2	0	13	13	3	1	24	1	72	1	0	2817	47	24	24	1	2	0	NA	24	NA	0	NA	3	5	2	1	0	1	-80.682675	-3.68026274227	11	NA	996	11	1	1	1
281713601	PE6	2817	136	1	2	2817	569965	6	2014	1374	3	2	0	3	3	0	1	24	1	74	1	0	2817	47	24	24	1	2	0	NA	24	NA	0	NA	0	5	2	1	0	1	-80.682675	-3.68026274227	11	NA	996	11	1	0	1
210300201	PE6	2103	2	1	2	2103	519859	8	2014	1376	4	1	0	4	4	1	1	17	1	90	0	0	2103	47	24	24	1	2	0	NA	24	NA	0	NA	0	5	1	1	0	1	-80.678333	-3.6805556	96	96	2	11	1	0	1
210300701	PE6	2103	7	1	2	2103	519859	8	2014	1376	4	1	0	4	3	0	1	18	1	62	3	0	2103	47	24	24	1	2	0	NA	24	NA	0	NA	0	5	1	1	0	1	-80.678333	-3.6805556	71	11	996	11	1	1	1
210301301	PE6	2103	13	1	1	2103	519859	8	2014	1376	10	2	0	10	10	2	1	19	1	90	0	0	2103	47	24	24	1	2	0	NA	24	NA	0	NA	2	5	2	1	0	1	-80.678333	-3.6805556	11	NA	996	11	1	1	1
210301801	PE6	2103	18	1	1	2103	519859	8	2014	1376	1	0	0	1	1	0	1	19	1	62	3	0	2103	47	24	24	1	2	0	NA	24	NA	0	NA	0	5	0	1	0	1	-80.678333	-3.6805556	11	NA	996	11	1	0	1
210302801	PE6	2103	28	1	3	2103	519859	8	2014	1376	3	0	0	3	2	0	1	18	1	62	3	0	2103	47	24	24	1	2	0	NA	24	NA	0	NA	0	5	0	1	0	1	-80.678333	-3.6805556	11	NA	996	11	1	0	1
210302802	PE6	2103	28	2	2	2103	519859	8	2014	1376	4	1	0	4	3	0	1	18	1	62	3	0	2103	47	24	24	1	2	0	NA	24	NA	0	NA	0	5	1	1	0	1	-80.678333	-3.6805556	11	NA	996	11	1	1	1
210303401	PE6	2103	34	1	2	2103	519859	8	2014	1376	3	1	0	3	3	0	1	18	1	90	0	0	2103	47	24	24	1	2	0	NA	24	NA	0	NA	0	5	1	1	0	1	-80.678333	-3.6805556	71	11	996	11	1	1	1
210303901	PE6	2103	39	1	1	2103	519859	8	2014	1376	5	1	0	5	4	0	1	21	1	62	3	0	2103	47	24	24	1	2	0	NA	24	NA	0	NA	0	5	1	1	0	1	-80.678333	-3.6805556	11	NA	996	11	1	1	1
210304401	PE6	2103	44	1	1	2103	519859	8	2014	1376	2	0	0	2	2	0	1	22	1	90	0	0	2103	47	24	24	1	2	0	NA	24	NA	0	NA	0	5	0	1	0	1	-80.678333	-3.6805556	11	NA	996	11	1	1	1
210305001	PE6	2103	50	1	2	2103	519859	8	2014	1376	3	1	0	3	3	0	1	19	1	62	3	0	2103	47	24	24	1	2	0	NA	24	NA	0	NA	0	5	1	1	0	1	-80.678333	-3.6805556	71	11	996	11	1	1	1
210305501	PE6	2103	55	1	1	2103	519859	8	2014	1376	1	0	0	1	0	0	1	18	1	90	0	0	2103	47	24	24	1	2	0	NA	24	NA	0	NA	0	5	0	1	0	1	-80.678333	-3.6805556	71	11	996	11	1	0	1
210306001	PE6	2103	60	1	2	2103	519859	8	2014	1376	2	0	0	2	2	0	1	17	1	62	3	0	2103	47	24	24	1	2	0	NA	24	NA	0	NA	0	5	0	1	0	1	-80.678333	-3.6805556	11	NA	996	11	1	0	1
210306601	PE6	2103	66	1	1	2103	519859	8	2014	1376	4	1	0	4	4	2	1	20	1	90	0	0	2103	47	24	24	1	2	0	NA	24	NA	0	NA	2	5	1	1	0	1	-80.678333	-3.6805556	11	NA	996	11	1	1	1
210307101	PE6	2103	71	1	1	2103	519859	8	2014	1376	5	0	0	5	5	0	1	17	1	62	3	0	2103	47	24	24	1	2	0	NA	24	NA	0	NA	0	5	0	1	0	1	-80.678333	-3.6805556	11	NA	996	11	1	1	1
210308101	PE6	2103	81	1	1	2103	519859	8	2014	1376	1	0	0	1	1	0	1	19	1	62	3	0	2103	47	24	24	1	2	0	NA	24	NA	0	NA	0	5	0	1	0	1	-80.678333	-3.6805556	71	11	996	11	1	0	1
210308701	PE6	2103	87	1	3	2103	519859	8	2014	1376	3	0	0	3	3	0	1	20	1	90	0	0	2103	47	24	24	1	2	0	NA	24	NA	0	NA	0	5	0	1	0	1	-80.678333	-3.6805556	71	11	996	11	1	1	1
210309201	PE6	2103	92	1	1	2103	519859	8	2014	1376	4	1	0	4	4	0	1	18	1	62	3	0	2103	47	24	24	1	2	0	NA	24	NA	0	NA	0	5	1	1	0	1	-80.678333	-3.6805556	11	NA	996	11	1	1	1
210309701	PE6	2103	97	1	1	2103	519859	8	2014	1376	2	0	0	2	2	0	1	17	1	90	0	0	2103	47	24	24	1	2	0	NA	24	NA	0	NA	0	5	0	1	0	1	-80.678333	-3.6805556	11	NA	996	11	1	1	0
210310301	PE6	2103	103	1	1	2103	519859	8	2014	1376	4	1	0	3	4	0	1	19	1	62	3	0	2103	47	24	24	1	2	0	NA	24	NA	0	NA	0	5	1	1	0	1	-80.678333	-3.6805556	11	NA	996	11	1	0	1
210310801	PE6	2103	108	1	1	2103	519859	8	2014	1376	2	0	0	2	2	0	1	17	1	90	0	0	2103	47	24	24	1	2	0	NA	24	NA	0	NA	0	5	0	1	0	1	-80.678333	-3.6805556	71	11	996	11	1	1	1
210311301	PE6	2103	113	1	1	2103	519859	8	2014	1376	2	1	0	2	2	1	1	18	1	62	3	0	2103	47	24	24	1	2	0	NA	24	NA	0	NA	1	5	1	1	0	1	-80.678333	-3.6805556	11	NA	996	11	1	0	1
210311801	PE6	2103	118	1	4	2103	519859	8	2014	1376	6	2	0	6	4	2	1	18	1	90	0	0	2103	47	24	24	1	2	0	NA	24	NA	0	NA	2	5	2	1	0	1	-80.678333	-3.6805556	71	11	996	11	1	1	1
210312401	PE6	2103	124	1	1	2103	519859	8	2014	1376	1	0	0	1	1	0	1	17	1	62	3	0	2103	47	24	24	1	2	0	NA	24	NA	0	NA	0	5	0	1	0	1	-80.678333	-3.6805556	11	NA	996	11	1	1	1
260301901	PE6	2603	19	1	1	2603	1149995	5	2014	1373	6	1	0	5	6	1	1	14	1	57	0	0	2603	32	16	16	2	3	0	NA	16	NA	0	NA	1	93	1	1	0	1	-73.254597	-3.690844	71	43	5	31	0	0	1
260302001	PE6	2603	20	1	1	2603	1149995	5	2014	1373	6	1	0	6	6	1	1	14	1	59	0	0	2603	32	16	16	2	3	0	NA	16	NA	0	NA	1	93	1	1	0	1	-73.254597	-3.690844	43	NA	2	31	0	0	0
260302101	PE6	2603	21	1	1	2603	1149995	5	2014	1373	1	0	0	1	1	0	1	19	1	60	0	0	2603	32	16	16	2	3	0	NA	16	NA	0	NA	0	93	0	1	0	1	-73.254597	-3.690844	96	43	1	32	0	1	0
260302201	PE6	2603	22	1	1	2603	1149995	5	2014	1373	4	0	0	4	4	1	1	14	1	57	0	0	2603	32	16	16	2	3	0	NA	16	NA	0	NA	1	93	0	1	0	1	-73.254597	-3.690844	43	NA	5	32	0	1	1
260302301	PE6	2603	23	1	1	2603	1149995	5	2014	1373	3	0	0	3	3	0	1	14	1	59	0	0	2603	32	16	16	2	3	0	NA	16	NA	0	NA	0	93	0	1	0	1	-73.254597	-3.690844	43	NA	10	32	0	0	1
260302401	PE6	2603	24	1	2	2603	1149995	5	2014	1373	6	1	0	6	6	1	1	14	1	60	0	0	2603	32	16	16	2	3	0	NA	16	NA	0	NA	1	93	1	1	0	1	-73.254597	-3.690844	43	NA	2	32	0	0	0
260302501	PE6	2603	25	1	2	2603	1149995	5	2014	1373	2	0	0	2	2	0	1	14	1	57	0	0	2603	32	16	16	2	3	0	NA	16	NA	0	NA	0	93	0	1	0	1	-73.254597	-3.690844	43	NA	5	31	0	1	0
260302601	PE6	2603	26	1	1	2603	1149995	5	2014	1373	1	0	0	1	1	0	1	16	1	59	0	0	2603	32	16	16	2	3	0	NA	16	NA	0	NA	0	93	0	1	0	1	-73.254597	-3.690844	43	NA	3	32	0	1	0
260305201	PE6	2603	52	1	2	2603	1149995	5	2014	1373	8	1	0	8	8	2	1	15	1	57	0	0	2603	32	16	16	2	3	0	NA	16	NA	0	NA	2	93	1	1	0	1	-73.254597	-3.690844	96	43	5	31	0	0	0
260305301	PE6	2603	53	1	2	2603	1149995	5	2014	1373	3	1	0	3	3	1	1	15	1	59	0	0	2603	32	16	16	2	3	0	NA	16	NA	0	NA	1	93	1	1	0	1	-73.254597	-3.690844	96	43	5	32	0	1	1
260305401	PE6	2603	54	1	2	2603	1149995	5	2014	1373	5	1	0	5	5	1	1	16	1	60	0	0	2603	32	16	16	2	3	0	NA	16	NA	0	NA	0	93	1	1	0	1	-73.254597	-3.690844	43	NA	20	23	0	1	1
260305501	PE6	2603	55	1	2	2603	1149995	5	2014	1373	2	0	0	2	2	0	1	16	1	57	0	0	2603	32	16	16	2	3	0	NA	16	NA	0	NA	0	93	0	1	0	1	-73.254597	-3.690844	71	43	3	32	0	0	0
260305601	PE6	2603	56	1	1	2603	1149995	5	2014	1373	4	1	0	4	4	2	1	16	1	59	0	0	2603	32	16	16	2	3	0	NA	16	NA	0	NA	2	93	1	1	0	1	-73.254597	-3.690844	43	NA	10	23	0	1	1
260305701	PE6	2603	57	1	1	2603	1149995	5	2014	1373	1	0	0	1	1	0	1	16	1	60	0	0	2603	32	16	16	2	3	0	NA	16	NA	0	NA	0	93	0	1	0	1	-73.254597	-3.690844	22	NA	3	32	0	0	0
260305801	PE6	2603	58	1	1	2603	1149995	5	2014	1373	2	0	0	2	2	0	1	18	1	57	0	0	2603	32	16	16	2	3	0	NA	16	NA	0	NA	0	93	0	1	0	1	-73.254597	-3.690844	96	43	20	32	0	0	0
260309001	PE6	2603	90	1	1	2603	1149995	5	2014	1373	5	1	0	5	4	1	1	16	1	59	0	0	2603	32	16	16	2	3	0	NA	16	NA	0	NA	1	93	1	1	0	1	-73.254597	-3.690844	22	NA	3	22	0	0	1
260309101	PE6	2603	91	1	2	2603	1149995	5	2014	1373	7	1	0	7	7	1	1	16	1	60	0	0	2603	32	16	16	2	3	0	NA	16	NA	0	NA	0	93	1	1	0	1	-73.254597	-3.690844	43	NA	2	22	0	0	1
260309201	PE6	2603	92	1	1	2603	1149995	5	2014	1373	1	0	0	1	1	0	1	16	1	57	0	0	2603	32	16	16	2	3	0	NA	16	NA	0	NA	0	93	0	1	0	1	-73.254597	-3.690844	43	NA	5	23	0	1	1
260309301	PE6	2603	93	1	1	2603	1149995	5	2014	1373	3	1	0	3	3	0	1	16	1	59	0	0	2603	32	16	16	2	3	0	NA	16	NA	0	NA	0	93	1	1	0	1	-73.254597	-3.690844	22	NA	4	22	0	0	1
260309401	PE6	2603	94	1	2	2603	1149995	5	2014	1373	5	1	0	5	5	2	1	19	1	60	0	0	2603	32	16	16	2	3	0	NA	16	NA	0	NA	2	93	1	1	0	1	-73.254597	-3.690844	43	NA	15	23	0	0	0
260310701	PE6	2603	107	1	2	2603	1149995	5	2014	1373	6	1	0	6	6	3	1	15	1	16	0	0	2603	32	16	16	2	3	0	NA	16	NA	0	NA	3	93	1	1	0	1	-73.254597	-3.690844	71	96	10	31	0	1	0
258700101	PE6	2587	1	1	3	2587	1211821	5	2014	1373	4	1	0	4	2	0	1	30	1	60	0	0	2587	31	16	16	1	1	0	NA	16	NA	0	NA	0	84	2	1	0	1	-73.24438	-3.71170437732	71	11	996	11	1	1	1
258702601	PE6	2587	26	1	2	2587	1211821	5	2014	1373	2	1	0	2	2	0	1	30	1	58	0	0	2587	31	16	16	1	1	0	NA	16	NA	0	NA	0	84	1	1	0	1	-73.24438	-3.71170437732	71	11	996	21	1	1	1
258703801	PE6	2587	38	1	2	2587	1211821	5	2014	1373	4	2	0	4	4	1	1	30	1	59	0	0	2587	31	16	16	1	1	0	NA	16	NA	0	NA	1	84	2	1	0	1	-73.24438	-3.71170437732	71	11	996	21	1	1	1
258705101	PE6	2587	51	1	2	2587	1211821	6	2014	1374	6	1	0	6	4	2	1	1	1	60	0	0	2587	31	16	16	1	1	0	NA	16	NA	0	NA	1	84	1	1	0	1	-73.24438	-3.71170437732	96	51	996	31	0	0	0
258706301	PE6	2587	63	1	2	2587	1211821	6	2014	1374	3	1	0	3	3	0	1	1	1	57	0	0	2587	31	16	16	1	1	0	NA	16	NA	0	NA	0	84	1	1	0	1	-73.24438	-3.71170437732	11	NA	996	21	1	1	1
258707601	PE6	2587	76	1	2	2587	1211821	5	2014	1373	4	1	0	4	4	2	1	31	1	58	0	0	2587	31	16	16	1	1	0	NA	16	NA	0	NA	2	84	1	1	0	1	-73.24438	-3.71170437732	96	96	15	22	1	0	1
258708801	PE6	2587	88	1	1	2587	1211821	5	2014	1373	10	1	0	10	10	2	1	30	1	59	0	0	2587	31	16	16	1	1	0	NA	16	NA	0	NA	1	84	1	1	0	1	-73.24438	-3.71170437732	71	43	5	32	1	0	1
258711301	PE6	2587	113	1	2	2587	1211821	5	2014	1373	4	1	0	4	4	1	1	30	1	57	0	0	2587	31	16	16	1	1	0	NA	16	NA	0	NA	1	84	1	1	0	1	-73.24438	-3.71170437732	96	96	1	31	1	1	1
258712501	PE6	2587	125	1	1	2587	1211821	6	2014	1374	1	0	0	1	1	0	1	1	1	58	0	0	2587	31	16	16	1	1	0	NA	16	NA	0	NA	0	84	0	1	0	1	-73.24438	-3.71170437732	61	NA	1	23	1	0	0
258713801	PE6	2587	138	1	2	2587	1211821	5	2014	1373	3	1	0	3	3	0	1	30	1	59	0	0	2587	31	16	16	1	1	0	NA	16	NA	0	NA	0	84	1	1	0	1	-73.24438	-3.71170437732	71	61	1	31	1	1	0
258715001	PE6	2587	150	1	2	2587	1211821	5	2014	1373	7	2	0	7	6	2	1	31	1	60	0	0	2587	31	16	16	1	1	0	NA	16	NA	0	NA	1	84	2	1	0	1	-73.24438	-3.71170437732	12	NA	5	21	1	1	1
258716301	PE6	2587	163	1	1	2587	1211821	5	2014	1373	4	0	0	4	4	0	1	31	1	57	0	0	2587	31	16	16	1	1	0	NA	16	NA	0	NA	0	84	0	1	0	1	-73.24438	-3.71170437732	96	96	1	31	1	0	1
210803301	PE6	2108	33	1	1	2108	313758	8	2014	1376	2	1	0	2	2	1	1	17	1	92	0	0	2108	48	24	24	2	3	0	NA	54	NA	0	NA	0	38	1	1	0	1	-80.436667	-3.7166667	96	96	5	22	1	1	1
210803401	PE6	2108	34	1	2	2108	313758	8	2014	1376	2	0	0	2	2	0	1	17	1	92	0	0	2108	48	24	24	2	3	0	NA	54	NA	0	NA	0	38	0	1	0	1	-80.436667	-3.7166667	11	NA	996	22	1	1	1
210803501	PE6	2108	35	1	2	2108	313758	8	2014	1376	3	1	0	3	3	1	1	16	1	92	0	0	2108	48	24	24	2	3	0	NA	54	NA	0	NA	0	38	1	1	0	1	-80.436667	-3.7166667	11	NA	996	22	1	1	1
210803601	PE6	2108	36	1	2	2108	313758	8	2014	1376	5	1	0	5	5	0	1	16	1	92	0	0	2108	48	24	24	2	3	0	NA	54	NA	0	NA	0	38	1	1	0	1	-80.436667	-3.7166667	11	NA	996	22	1	1	1
210803701	PE6	2108	37	1	2	2108	313758	8	2014	1376	2	0	0	2	2	0	1	16	1	92	0	0	2108	48	24	24	2	3	0	NA	54	NA	0	NA	0	38	0	1	0	1	-80.436667	-3.7166667	11	NA	996	22	1	1	1
210803801	PE6	2108	38	1	1	2108	313758	8	2014	1376	2	1	0	2	2	0	1	17	1	92	0	0	2108	48	24	24	2	3	0	NA	54	NA	0	NA	0	38	1	1	0	1	-80.436667	-3.7166667	96	96	10	32	1	0	0
210812101	PE6	2108	121	1	2	2108	313758	8	2014	1376	2	0	0	2	2	0	1	18	1	92	0	0	2108	48	24	24	2	3	0	NA	54	NA	0	NA	0	38	0	1	0	1	-80.436667	-3.7166667	71	11	996	22	1	1	1
210812201	PE6	2108	122	1	2	2108	313758	8	2014	1376	3	1	0	3	2	0	1	18	1	92	0	0	2108	48	24	24	2	3	0	NA	54	NA	0	NA	0	38	2	1	0	1	-80.436667	-3.7166667	71	11	996	22	1	1	1
210812301	PE6	2108	123	1	2	2108	313758	8	2014	1376	7	1	0	7	7	1	1	21	1	92	0	0	2108	48	24	24	2	3	0	NA	54	NA	0	NA	1	38	1	1	0	1	-80.436667	-3.7166667	11	NA	996	22	1	1	1
210812401	PE6	2108	124	1	2	2108	313758	8	2014	1376	5	1	0	5	5	0	1	18	1	92	0	0	2108	48	24	24	2	3	0	NA	54	NA	0	NA	0	38	1	1	0	1	-80.436667	-3.7166667	11	NA	996	22	1	1	1
210812501	PE6	2108	125	1	2	2108	313758	8	2014	1376	4	1	0	4	3	1	1	21	1	92	0	0	2108	48	24	24	2	3	0	NA	54	NA	0	NA	1	38	1	1	0	1	-80.436667	-3.7166667	71	11	996	22	1	0	1
210812601	PE6	2108	126	1	2	2108	313758	8	2014	1376	5	2	0	5	4	0	1	19	1	92	0	0	2108	48	24	24	2	3	0	NA	54	NA	0	NA	0	38	2	1	0	1	-80.436667	-3.7166667	71	11	996	22	1	0	1
210812701	PE6	2108	127	1	3	2108	313758	8	2014	1376	5	2	0	5	5	0	1	18	1	92	0	0	2108	48	24	24	2	3	0	NA	54	NA	0	NA	0	38	2	1	0	1	-80.436667	-3.7166667	11	NA	996	22	1	0	1
210812801	PE6	2108	128	1	1	2108	313758	8	2014	1376	5	2	0	5	5	1	1	18	1	92	0	0	2108	48	24	24	2	3	0	NA	54	NA	0	NA	1	38	2	1	0	1	-80.436667	-3.7166667	11	NA	996	32	1	1	1
210821701	PE6	2108	217	1	1	2108	313758	8	2014	1376	1	0	0	1	1	0	1	20	1	92	0	0	2108	48	24	24	2	3	0	NA	54	NA	0	NA	0	38	0	1	0	1	-80.436667	-3.7166667	71	11	996	22	1	1	1
210821801	PE6	2108	218	1	2	2108	313758	8	2014	1376	4	1	0	4	4	0	1	20	1	92	0	0	2108	48	24	24	2	3	0	NA	54	NA	0	NA	0	38	1	1	0	1	-80.436667	-3.7166667	96	96	5	22	1	0	1
210821901	PE6	2108	219	1	2	2108	313758	8	2014	1376	4	1	0	4	4	0	1	21	1	54	0	0	2108	48	24	24	2	3	0	NA	54	NA	0	NA	0	38	1	1	0	1	-80.436667	-3.7166667	96	96	30	22	1	1	1
210822001	PE6	2108	220	1	2	2108	313758	8	2014	1376	3	1	0	3	3	1	1	20	1	92	0	0	2108	48	24	24	2	3	0	NA	54	NA	0	NA	1	38	1	1	0	1	-80.436667	-3.7166667	96	96	5	22	1	0	1
210822101	PE6	2108	221	1	1	2108	313758	8	2014	1376	5	1	0	5	5	2	1	19	1	54	0	0	2108	48	24	24	2	3	0	NA	54	NA	0	NA	1	38	1	1	0	1	-80.436667	-3.7166667	11	NA	996	22	1	1	1
210822201	PE6	2108	222	1	2	2108	313758	8	2014	1376	5	2	0	5	5	1	1	19	1	92	0	0	2108	48	24	24	2	3	0	NA	54	NA	0	NA	1	38	2	1	0	1	-80.436667	-3.7166667	96	96	5	22	1	1	1
210822301	PE6	2108	223	1	2	2108	313758	8	2014	1376	4	1	0	4	4	0	1	20	1	54	0	0	2108	48	24	24	2	3	0	NA	54	NA	0	NA	0	38	1	1	0	1	-80.436667	-3.7166667	11	NA	996	22	1	1	1
210822501	PE6	2108	225	1	1	2108	313758	8	2014	1376	1	0	0	1	1	0	1	22	1	54	0	0	2108	48	24	24	2	3	0	NA	54	NA	0	NA	0	38	0	1	0	1	-80.436667	-3.7166667	43	NA	20	32	1	1	0
258500401	PE6	2585	4	1	2	2585	1258117	5	2014	1373	5	2	0	5	5	0	1	12	1	60	0	0	2585	31	16	16	1	1	0	NA	16	NA	0	NA	0	87	2	1	0	1	-73.252654	-3.72159064533	12	NA	30	31	1	0	1
258501601	PE6	2585	16	1	2	2585	1258117	5	2014	1373	4	0	0	4	4	0	1	12	1	57	0	0	2585	31	16	16	1	1	0	NA	16	NA	0	NA	0	87	0	1	0	1	-73.252654	-3.72159064533	11	NA	996	31	1	1	1
258502701	PE6	2585	27	1	2	2585	1258117	5	2014	1373	8	2	0	4	7	0	1	10	1	58	0	0	2585	31	16	16	1	1	0	NA	16	NA	0	NA	2	87	2	1	0	1	-73.252654	-3.72159064533	11	NA	996	21	1	1	1
258503901	PE6	2585	39	1	1	2585	1258117	5	2014	1373	4	1	0	4	3	1	1	13	1	60	0	0	2585	31	16	16	1	1	0	NA	16	NA	0	NA	1	87	1	1	0	1	-73.252654	-3.72159064533	11	NA	996	31	1	1	0
258505001	PE6	2585	50	1	1	2585	1258117	5	2014	1373	3	1	0	3	3	1	1	12	1	57	0	0	2585	31	16	16	1	1	0	NA	16	NA	0	NA	1	87	1	1	0	1	-73.252654	-3.72159064533	11	NA	996	31	1	0	1
258507301	PE6	2585	73	1	1	2585	1258117	5	2014	1373	5	0	0	5	4	1	1	12	1	60	0	0	2585	31	16	16	1	1	0	NA	16	NA	0	NA	1	87	1	1	0	1	-73.252654	-3.72159064533	11	NA	996	21	1	1	1
258508501	PE6	2585	85	1	1	2585	1258117	5	2014	1373	4	1	0	4	4	0	1	13	1	57	0	0	2585	31	16	16	1	1	0	NA	16	NA	0	NA	0	87	1	1	0	1	-73.252654	-3.72159064533	11	NA	996	32	1	1	1
258509701	PE6	2585	97	1	2	2585	1258117	5	2014	1373	3	1	0	3	3	1	1	12	1	58	0	0	2585	31	16	16	1	1	0	NA	16	NA	0	NA	1	87	1	1	0	1	-73.252654	-3.72159064533	71	11	996	21	1	0	1
258512001	PE6	2585	120	1	1	2585	1258117	5	2014	1373	6	1	0	6	6	2	1	10	1	57	0	0	2585	31	16	16	1	1	0	NA	16	NA	0	NA	1	87	1	1	0	1	-73.252654	-3.72159064533	11	NA	996	21	1	1	1
258513101	PE6	2585	131	1	2	2585	1258117	5	2014	1373	5	1	0	5	5	0	1	13	1	58	0	0	2585	31	16	16	1	1	0	NA	16	NA	0	NA	0	87	1	1	0	1	-73.252654	-3.72159064533	11	NA	996	23	1	0	1
258514301	PE6	2585	143	1	2	2585	1258117	5	2014	1373	3	2	0	3	3	0	1	22	1	59	3	0	2585	31	16	16	1	1	0	NA	16	NA	0	NA	0	87	2	1	0	1	-73.252654	-3.72159064533	11	NA	996	11	1	1	1
258515401	PE6	2585	154	1	2	2585	1258117	5	2014	1373	6	3	0	5	6	1	1	10	1	57	0	0	2585	31	16	16	1	1	0	NA	16	NA	0	NA	2	87	3	1	0	1	-73.252654	-3.72159064533	11	NA	996	11	1	0	1
215001901	PE6	2150	19	1	1	2150	389700	5	2014	1373	6	2	0	6	6	0	1	15	1	69	4	0	2150	2	1	1	2	3	0	NA	32	NA	0	NA	0	195	2	1	0	1	-77.73264	-3.72805	43	NA	5	32	0	0	0
215002001	PE6	2150	20	1	3	2150	389700	5	2014	1373	7	1	0	7	7	2	1	15	1	70	4	0	2150	2	1	1	2	3	0	NA	32	NA	0	NA	2	195	1	1	0	1	-77.73264	-3.72805	22	NA	20	32	0	1	0
215002101	PE6	2150	21	1	2	2150	389700	5	2014	1373	10	2	0	10	8	3	1	15	1	69	4	0	2150	2	1	1	2	3	0	NA	32	NA	0	NA	2	195	2	1	0	1	-77.73264	-3.72805	22	NA	20	32	0	0	0
215002201	PE6	2150	22	1	1	2150	389700	5	2014	1373	7	1	0	7	7	1	1	16	1	70	4	0	2150	2	1	1	2	3	0	NA	32	NA	0	NA	1	195	1	1	0	1	-77.73264	-3.72805	22	NA	60	32	0	1	0
215002301	PE6	2150	23	1	1	2150	389700	5	2014	1373	3	1	0	3	3	0	1	15	1	69	4	0	2150	2	1	1	2	3	0	NA	32	NA	0	NA	0	195	1	1	0	1	-77.73264	-3.72805	22	NA	8	32	0	0	0
215002401	PE6	2150	24	1	1	2150	389700	5	2014	1373	5	1	0	5	5	0	1	16	1	70	4	0	2150	2	1	1	2	3	0	NA	32	NA	0	NA	0	195	1	1	0	1	-77.73264	-3.72805	22	NA	3	32	0	1	0
215002501	PE6	2150	25	1	1	2150	389700	5	2014	1373	3	0	0	3	2	0	1	16	1	69	4	0	2150	2	1	1	2	3	0	NA	32	NA	0	NA	0	195	1	1	0	1	-77.73264	-3.72805	22	NA	10	32	0	1	0
215006001	PE6	2150	60	1	2	2150	389700	5	2014	1373	4	1	0	4	4	2	1	17	1	69	4	0	2150	2	1	1	2	3	0	NA	32	NA	0	NA	2	195	1	1	0	1	-77.73264	-3.72805	11	NA	996	23	0	1	0
215006101	PE6	2150	61	1	1	2150	389700	5	2014	1373	9	1	0	9	9	2	1	17	1	70	4	0	2150	2	1	1	2	3	0	NA	32	NA	0	NA	1	195	1	1	0	1	-77.73264	-3.72805	11	NA	996	23	0	0	0
215006201	PE6	2150	62	1	1	2150	389700	5	2014	1373	5	1	0	5	5	3	1	17	1	69	4	0	2150	2	1	1	2	3	0	NA	32	NA	0	NA	2	195	1	1	0	1	-77.73264	-3.72805	11	NA	996	23	0	1	0
215006301	PE6	2150	63	1	2	2150	389700	5	2014	1373	3	1	0	3	3	1	1	18	1	70	4	0	2150	2	1	1	2	3	0	NA	32	NA	0	NA	1	195	1	1	0	1	-77.73264	-3.72805	11	NA	996	23	0	0	0
215006501	PE6	2150	65	1	1	2150	389700	5	2014	1373	3	1	0	3	3	0	1	18	1	70	4	0	2150	2	1	1	2	3	0	NA	32	NA	0	NA	0	195	1	1	0	1	-77.73264	-3.72805	11	NA	996	23	0	1	0
215006601	PE6	2150	66	1	1	2150	389700	5	2014	1373	9	1	0	9	7	1	1	18	1	69	4	0	2150	2	1	1	2	3	0	NA	32	NA	0	NA	1	195	1	1	0	1	-77.73264	-3.72805	11	NA	996	23	0	1	0
215009201	PE6	2150	92	1	1	2150	389700	5	2014	1373	3	0	0	3	2	0	1	19	1	69	4	0	2150	2	1	1	2	3	0	NA	32	NA	0	NA	0	195	1	1	0	1	-77.73264	-3.72805	11	NA	996	23	0	1	0
215009301	PE6	2150	93	1	1	2150	389700	5	2014	1373	4	1	0	4	4	2	1	20	1	70	4	0	2150	2	1	1	2	3	0	NA	32	NA	0	NA	2	195	1	1	0	1	-77.73264	-3.72805	11	NA	996	23	0	0	0
215009401	PE6	2150	94	1	1	2150	389700	5	2014	1373	9	2	0	9	7	0	1	19	1	69	4	0	2150	2	1	1	2	3	0	NA	32	NA	0	NA	0	195	3	1	0	1	-77.73264	-3.72805	11	NA	996	23	0	0	0
215009501	PE6	2150	95	1	1	2150	389700	5	2014	1373	4	0	0	4	4	0	1	20	1	70	4	0	2150	2	1	1	2	3	0	NA	32	NA	0	NA	0	195	0	1	0	1	-77.73264	-3.72805	11	NA	996	32	0	0	0
215009601	PE6	2150	96	1	1	2150	389700	5	2014	1373	3	0	0	3	0	1	1	20	1	69	4	0	2150	2	1	1	2	3	0	NA	32	NA	0	NA	1	195	1	1	0	1	-77.73264	-3.72805	96	96	5	32	0	0	0
215009701	PE6	2150	97	1	2	2150	389700	5	2014	1373	5	1	0	5	4	2	1	20	1	70	4	0	2150	2	1	1	2	3	0	NA	32	NA	0	NA	1	195	1	1	0	1	-77.73264	-3.72805	11	NA	996	32	0	0	0
215009801	PE6	2150	98	1	1	2150	389700	5	2014	1373	3	0	0	3	0	1	1	20	1	69	4	0	2150	2	1	1	2	3	0	NA	32	NA	0	NA	1	195	1	1	0	1	-77.73264	-3.72805	11	NA	996	23	0	0	0
258600902	PE6	2586	9	2	2	2586	1047746	5	2014	1373	4	1	0	4	4	2	1	27	3	59	0	0	2586	31	16	16	1	1	0	NA	16	NA	0	NA	1	97	1	1	0	1	-73.255847	-3.7283926934	71	11	996	11	1	0	1
258602101	PE6	2586	21	1	1	2586	1047746	5	2014	1373	1	0	0	1	1	0	1	28	1	60	0	0	2586	31	16	16	1	1	0	NA	16	NA	0	NA	0	97	0	1	0	1	-73.255847	-3.7283926934	11	NA	996	11	1	1	1
258603301	PE6	2586	33	1	1	2586	1047746	5	2014	1373	7	2	0	7	7	1	1	27	1	57	0	0	2586	31	16	16	1	1	0	NA	16	NA	0	NA	1	97	2	1	0	1	-73.255847	-3.7283926934	11	NA	996	11	1	1	1
258604401	PE6	2586	44	1	1	2586	1047746	5	2014	1373	8	2	0	8	8	3	1	28	1	58	0	0	2586	31	16	16	1	1	0	NA	16	NA	0	NA	3	97	2	1	0	1	-73.255847	-3.7283926934	11	NA	996	11	1	1	1
258605601	PE6	2586	56	1	7	2586	1047746	5	2014	1373	12	6	0	12	12	2	1	27	1	59	0	0	2586	31	16	16	1	1	0	NA	16	NA	0	NA	2	97	6	1	0	1	-73.255847	-3.7283926934	11	NA	996	11	1	1	1
258606801	PE6	2586	68	1	3	2586	1047746	5	2014	1373	4	2	0	3	4	1	1	27	1	60	4	0	2586	31	16	16	1	1	0	NA	16	NA	0	NA	1	97	2	1	0	1	-73.255847	-3.7283926934	11	NA	996	11	1	1	1
258608001	PE6	2586	80	1	1	2586	1047746	5	2014	1373	5	2	0	5	5	0	1	28	1	57	0	0	2586	31	16	16	1	1	0	NA	16	NA	0	NA	0	97	2	1	0	1	-73.255847	-3.7283926934	11	NA	996	11	1	0	1
258608002	PE6	2586	80	2	2	2586	1047746	5	2014	1373	5	1	0	5	5	1	1	28	3	57	0	0	2586	31	16	16	1	1	0	NA	16	NA	0	NA	1	97	1	1	0	1	-73.255847	-3.7283926934	11	NA	996	11	1	1	1
258610301	PE6	2586	103	1	2	2586	1047746	5	2014	1373	3	1	0	3	3	0	1	28	1	59	0	0	2586	31	16	16	1	1	0	NA	16	NA	0	NA	0	97	1	1	0	1	-73.255847	-3.7283926934	71	11	996	11	1	1	1
258611501	PE6	2586	115	1	5	2586	1047746	5	2014	1373	13	3	0	11	11	1	1	28	1	60	4	0	2586	31	16	16	1	1	0	NA	16	NA	0	NA	1	97	4	1	0	1	-73.255847	-3.7283926934	11	NA	996	11	1	1	1
258612701	PE6	2586	127	1	1	2586	1047746	5	2014	1373	6	2	0	6	6	0	1	27	1	57	0	0	2586	31	16	16	1	1	0	NA	16	NA	0	NA	0	97	2	1	0	1	-73.255847	-3.7283926934	71	21	996	11	1	1	1
258613901	PE6	2586	139	1	2	2586	1047746	5	2014	1373	3	1	0	2	3	0	1	27	1	58	0	0	2586	31	16	16	1	1	0	NA	16	NA	0	NA	0	97	1	1	0	1	-73.255847	-3.7283926934	71	11	996	11	1	1	1
258615001	PE6	2586	150	1	1	2586	1047746	5	2014	1373	1	0	0	1	1	0	1	29	1	59	0	0	2586	31	16	16	1	1	0	NA	16	NA	0	NA	0	97	0	1	0	1	-73.255847	-3.7283926934	71	11	996	11	1	1	1
258616201	PE6	2586	162	1	1	2586	1047746	5	2014	1373	2	1	0	2	2	0	1	27	1	60	0	0	2586	31	16	16	1	1	0	NA	16	NA	0	NA	0	97	1	1	0	1	-73.255847	-3.7283926934	71	11	996	11	1	1	1
187000301	PE6	1870	3	1	1	1870	910263	8	2014	1376	4	1	0	3	4	1	1	23	1	79	3	0	1870	31	16	16	1	1	0	NA	16	NA	0	NA	1	97	1	1	0	1	-73.244722	-3.7288889	11	NA	996	22	1	1	1
187001601	PE6	1870	16	1	3	1870	910263	8	2014	1376	6	1	0	6	5	1	1	1	1	78	6	0	1870	31	16	16	1	1	0	NA	16	NA	0	NA	1	97	1	1	0	1	-73.244722	-3.7288889	11	NA	996	23	1	1	1
187001602	PE6	1870	16	2	2	1870	910263	8	2014	1376	7	2	0	7	6	1	1	3	1	78	6	0	1870	31	16	16	1	1	0	NA	16	NA	0	NA	1	97	2	1	0	1	-73.244722	-3.7288889	11	NA	996	23	1	1	1
187003001	PE6	1870	30	1	1	1870	910263	8	2014	1376	1	0	0	1	1	0	1	1	1	80	6	0	1870	31	16	16	1	1	0	NA	16	NA	0	NA	0	97	0	1	0	1	-73.244722	-3.7288889	71	11	996	23	1	0	0
187004301	PE6	1870	43	1	1	1870	910263	8	2014	1376	5	2	0	2	5	0	1	1	1	57	6	0	1870	31	16	16	1	1	0	NA	16	NA	0	NA	0	97	2	1	0	1	-73.244722	-3.7288889	11	NA	996	21	1	1	1
187005701	PE6	1870	57	1	2	1870	910263	8	2014	1376	5	1	0	5	5	2	1	2	1	60	6	0	1870	31	16	16	1	1	0	NA	16	NA	0	NA	2	97	1	1	0	1	-73.244722	-3.7288889	11	NA	996	21	1	1	1
187007001	PE6	1870	70	1	1	1870	910263	8	2014	1376	3	2	0	3	3	0	1	1	1	2	6	0	1870	31	16	16	1	1	0	NA	16	NA	0	NA	0	97	2	1	0	1	-73.244722	-3.7288889	13	NA	30	11	1	0	1
187008401	PE6	1870	84	1	1	1870	910263	8	2014	1376	4	1	0	4	4	0	1	1	1	57	6	0	1870	31	16	16	1	1	0	NA	16	NA	0	NA	0	97	1	1	0	1	-73.244722	-3.7288889	96	96	2	21	1	1	0
187009701	PE6	1870	97	1	3	1870	910263	8	2014	1376	7	2	0	6	4	0	1	1	1	60	6	0	1870	31	16	16	1	1	0	NA	16	NA	0	NA	0	97	3	1	0	1	-73.244722	-3.7288889	11	NA	996	11	1	1	1
187011001	PE6	1870	110	1	2	1870	910263	8	2014	1376	2	0	0	2	2	0	1	2	1	16	6	0	1870	31	16	16	1	1	0	NA	16	NA	0	NA	0	97	0	1	0	1	-73.244722	-3.7288889	11	NA	996	11	1	1	1
187012401	PE6	1870	124	1	2	1870	910263	8	2014	1376	9	3	0	9	8	2	1	3	1	57	6	0	1870	31	16	16	1	1	0	NA	16	NA	0	NA	2	97	3	1	0	1	-73.244722	-3.7288889	11	NA	996	21	1	0	1
187013701	PE6	1870	137	1	2	1870	910263	8	2014	1376	5	2	0	5	5	0	1	2	1	60	6	0	1870	31	16	16	1	1	0	NA	16	NA	0	NA	0	97	2	1	0	1	-73.244722	-3.7288889	96	96	2	23	1	0	0
187015101	PE6	1870	151	1	2	1870	910263	8	2014	1376	7	1	0	7	7	1	1	2	1	80	6	0	1870	31	16	16	1	1	0	NA	16	NA	0	NA	1	97	1	1	0	1	-73.244722	-3.7288889	11	NA	996	11	1	1	1
187016401	PE6	1870	164	1	2	1870	910263	8	2014	1376	9	3	0	9	9	1	1	2	1	57	6	0	1870	31	16	16	1	1	0	NA	16	NA	0	NA	1	97	3	1	0	1	-73.244722	-3.7288889	11	NA	996	23	1	0	1
187016402	PE6	1870	164	2	1	1870	910263	8	2014	1376	3	2	0	3	3	0	1	2	1	57	6	0	1870	31	16	16	1	1	0	NA	16	NA	0	NA	0	97	2	1	0	1	-73.244722	-3.7288889	11	NA	996	31	1	1	0
187017801	PE6	1870	178	1	2	1870	910263	8	2014	1376	7	1	0	7	6	1	1	3	1	78	6	0	1870	31	16	16	1	1	0	NA	16	NA	0	NA	1	97	1	1	0	1	-73.244722	-3.7288889	11	NA	996	11	1	0	1
187102901	PE6	1871	29	1	1	1871	1047131	8	2014	1376	5	4	0	5	5	0	1	20	1	78	0	0	1871	31	16	16	1	1	0	NA	16	NA	0	NA	0	97	4	1	0	1	-73.244722	-3.7288889	96	96	10	11	1	0	1
187104501	PE6	1871	45	1	4	1871	1047131	8	2014	1376	5	3	0	5	5	0	1	20	1	80	4	0	1871	31	16	16	1	1	0	NA	16	NA	0	NA	0	97	3	1	0	1	-73.244722	-3.7288889	11	NA	996	11	1	1	1
187106101	PE6	1871	61	1	1	1871	1047131	8	2014	1376	6	3	0	6	6	0	1	20	1	79	0	0	1871	31	16	16	1	1	0	NA	16	NA	0	NA	0	97	3	1	0	1	-73.244722	-3.7288889	11	NA	996	11	1	1	1
187107801	PE6	1871	78	1	2	1871	1047131	8	2014	1376	5	0	0	5	5	0	1	21	1	78	0	0	1871	31	16	16	1	1	0	NA	16	NA	0	NA	0	97	0	1	0	1	-73.244722	-3.7288889	71	21	996	11	1	1	1
187111001	PE6	1871	110	1	2	1871	1047131	8	2014	1376	4	1	0	4	4	1	1	25	1	16	0	0	1871	31	16	16	1	1	0	NA	16	NA	0	NA	1	97	1	1	0	1	-73.244722	-3.7288889	71	11	996	11	1	1	1
187112601	PE6	1871	126	1	2	1871	1047131	8	2014	1376	4	1	0	4	4	0	1	21	1	78	0	0	1871	31	16	16	1	1	0	NA	16	NA	0	NA	0	97	1	1	0	1	-73.244722	-3.7288889	12	NA	5	11	1	1	1
187114201	PE6	1871	142	1	2	1871	1047131	8	2014	1376	6	1	0	6	6	2	1	20	1	80	4	0	1871	31	16	16	1	1	0	NA	16	NA	0	NA	1	97	1	1	0	1	-73.244722	-3.7288889	21	NA	996	11	1	1	1
187115801	PE6	1871	158	1	1	1871	1047131	8	2014	1376	2	2	0	2	2	0	1	21	1	79	0	0	1871	31	16	16	1	1	0	NA	16	NA	0	NA	0	97	2	1	0	1	-73.244722	-3.7288889	11	NA	996	11	1	0	1
187117401	PE6	1871	174	1	2	1871	1047131	8	2014	1376	4	1	0	4	4	0	1	20	1	78	0	0	1871	31	16	16	1	1	0	NA	16	NA	0	NA	0	97	1	1	0	1	-73.244722	-3.7288889	21	NA	996	11	1	1	1
187119101	PE6	1871	191	1	1	1871	1047131	8	2014	1376	3	2	0	3	3	0	1	21	1	80	4	0	1871	31	16	16	1	1	0	NA	16	NA	0	NA	0	97	2	1	0	1	-73.244722	-3.7288889	71	11	996	11	1	1	1
187120701	PE6	1871	207	1	1	1871	1047131	8	2014	1376	3	0	0	3	3	0	1	20	1	79	0	0	1871	31	16	16	1	1	0	NA	16	NA	0	NA	0	97	0	1	0	1	-73.244722	-3.7288889	71	11	996	11	1	1	1
187122301	PE6	1871	223	1	2	1871	1047131	8	2014	1376	4	2	0	4	4	0	1	20	1	78	0	0	1871	31	16	16	1	1	0	NA	16	NA	0	NA	0	97	2	1	0	1	-73.244722	-3.7288889	71	21	996	11	1	1	1
258801101	PE6	2588	11	1	3	2588	1001271	3	2014	1371	3	0	0	3	2	0	1	13	1	57	0	0	2588	31	16	16	1	1	0	NA	16	NA	0	NA	0	89	0	1	0	1	-73.261176	-3.73722535819	11	NA	996	11	1	1	1
258802501	PE6	2588	25	1	1	2588	1001271	3	2014	1371	1	0	0	1	1	0	1	4	1	58	0	0	2588	31	16	16	1	1	0	NA	16	NA	0	NA	0	89	0	1	0	1	-73.261176	-3.73722535819	71	11	996	11	1	1	1
258803801	PE6	2588	38	1	1	2588	1001271	3	2014	1371	3	0	0	3	3	0	1	3	1	59	0	0	2588	31	16	16	1	1	0	NA	16	NA	0	NA	0	89	0	1	0	1	-73.261176	-3.73722535819	71	11	996	11	1	1	1
258805201	PE6	2588	52	1	4	2588	1001271	3	2014	1371	8	3	0	8	8	1	1	3	1	60	0	0	2588	31	16	16	1	1	0	NA	16	NA	0	NA	0	89	3	1	0	1	-73.261176	-3.73722535819	11	NA	996	11	1	1	1
258806601	PE6	2588	66	1	2	2588	1001271	3	2014	1371	9	4	0	9	9	2	1	3	1	57	0	0	2588	31	16	16	1	1	0	NA	16	NA	0	NA	2	89	4	1	0	1	-73.261176	-3.73722535819	71	11	996	11	1	1	1
258808001	PE6	2588	80	1	2	2588	1001271	5	2014	1373	2	1	0	2	2	0	1	17	1	58	3	0	2588	31	16	16	1	1	0	NA	16	NA	0	NA	0	89	1	1	0	1	-73.261176	-3.73722535819	71	11	996	11	1	1	1
258809301	PE6	2588	93	1	1	2588	1001271	5	2014	1373	3	1	0	3	2	1	1	16	1	58	3	0	2588	31	16	16	1	1	0	NA	16	NA	0	NA	1	89	1	1	0	1	-73.261176	-3.73722535819	71	11	996	11	1	1	1
258812101	PE6	2588	121	1	3	2588	1001271	3	2014	1371	8	3	0	8	8	2	1	4	1	57	0	0	2588	31	16	16	1	1	0	NA	16	NA	0	NA	2	89	3	1	0	1	-73.261176	-3.73722535819	11	NA	996	11	1	1	1
258813401	PE6	2588	134	1	1	2588	1001271	3	2014	1371	3	0	0	3	3	0	1	3	1	58	0	0	2588	31	16	16	1	1	0	NA	16	NA	0	NA	0	89	0	1	0	1	-73.261176	-3.73722535819	71	11	996	11	1	1	1
258814801	PE6	2588	148	1	2	2588	1001271	3	2014	1371	2	1	0	2	2	0	1	3	1	59	1	0	2588	31	16	16	1	1	0	NA	16	NA	0	NA	0	89	1	1	0	1	-73.261176	-3.73722535819	11	NA	996	11	1	1	1
258814802	PE6	2588	148	2	4	2588	1001271	3	2014	1371	5	2	0	5	5	0	1	4	1	59	0	0	2588	31	16	16	1	1	0	NA	16	NA	0	NA	0	89	2	1	0	1	-73.261176	-3.73722535819	11	NA	996	11	1	1	1
258816201	PE6	2588	162	1	2	2588	1001271	3	2014	1371	4	0	0	4	4	0	1	4	1	60	0	0	2588	31	16	16	1	1	0	NA	16	NA	0	NA	0	89	0	1	0	1	-73.261176	-3.73722535819	11	NA	996	11	1	1	1
258817601	PE6	2588	176	1	2	2588	1001271	3	2014	1371	6	2	0	6	6	1	1	4	1	57	0	0	2588	31	16	16	1	1	0	NA	16	NA	0	NA	1	89	2	1	0	1	-73.261176	-3.73722535819	71	11	996	11	1	1	1
258818901	PE6	2588	189	1	1	2588	1001271	3	2014	1371	5	0	0	5	1	2	1	3	1	58	0	0	2588	31	16	16	1	1	0	NA	16	NA	0	NA	2	89	2	1	0	1	-73.261176	-3.73722535819	71	11	996	11	1	1	1
187201901	PE6	1872	19	1	2	1872	1365307	10	2014	1378	8	1	0	8	8	3	1	18	1	16	0	0	1872	31	16	16	1	1	0	NA	16	NA	0	NA	3	91	1	1	0	1	-73.261944	-3.7497222	11	NA	996	21	1	1	1
187204001	PE6	1872	40	1	1	1872	1365307	10	2014	1378	5	1	0	3	5	0	1	17	1	78	0	0	1872	31	16	16	1	1	0	NA	16	NA	0	NA	0	91	1	1	0	1	-73.261944	-3.7497222	11	NA	996	21	1	1	1
187206301	PE6	1872	63	1	1	1872	1365307	10	2014	1378	2	1	0	2	2	0	1	18	1	80	5	0	1872	31	16	16	1	1	0	NA	16	NA	0	NA	0	91	1	1	0	1	-73.261944	-3.7497222	71	61	5	21	1	1	1
187208501	PE6	1872	85	1	3	1872	1365307	10	2014	1378	3	1	0	3	3	0	1	19	1	78	0	0	1872	31	16	16	1	1	0	NA	16	NA	0	NA	0	91	1	1	0	1	-73.261944	-3.7497222	11	NA	996	11	1	0	1
187210801	PE6	1872	108	1	6	1872	1365307	10	2014	1378	7	1	0	7	7	2	1	19	1	80	5	0	1872	31	16	16	1	1	0	NA	16	NA	0	NA	2	91	1	1	0	1	-73.261944	-3.7497222	11	NA	996	21	1	1	1
187215301	PE6	1872	153	1	1	1872	1365307	10	2014	1378	2	2	0	2	2	0	1	17	1	80	5	0	1872	31	16	16	1	1	0	NA	16	NA	0	NA	0	91	2	1	0	1	-73.261944	-3.7497222	11	NA	996	21	1	0	1
187217501	PE6	1872	175	1	1	1872	1365307	10	2014	1378	3	0	0	3	3	1	1	18	1	78	0	0	1872	31	16	16	1	1	0	NA	16	NA	0	NA	0	91	0	1	0	1	-73.261944	-3.7497222	11	NA	996	21	1	1	1
187222001	PE6	1872	220	1	1	1872	1365307	10	2014	1378	2	0	0	2	2	0	1	17	1	78	0	0	1872	31	16	16	1	1	0	NA	16	NA	0	NA	0	91	0	1	0	1	-73.261944	-3.7497222	11	NA	996	11	1	1	1
187224201	PE6	1872	242	1	1	1872	1365307	10	2014	1378	12	2	0	12	12	3	1	18	1	80	5	0	1872	31	16	16	1	1	0	NA	16	NA	0	NA	3	91	2	1	0	1	-73.261944	-3.7497222	11	NA	996	21	1	0	1
187228701	PE6	1872	287	1	2	1872	1365307	10	2014	1378	3	1	0	3	3	1	1	18	1	80	5	0	1872	31	16	16	1	1	0	NA	16	NA	0	NA	0	91	1	1	0	1	-73.261944	-3.7497222	96	96	2	21	1	0	1
187231001	PE6	1872	310	1	2	1872	1365307	10	2014	1378	2	1	0	2	2	0	1	17	1	78	0	0	1872	31	16	16	1	1	0	NA	16	NA	0	NA	0	91	1	1	0	1	-73.261944	-3.7497222	96	96	10	21	1	0	1
187301101	PE6	1873	11	1	1	1873	1017327	9	2014	1377	2	0	0	2	2	0	1	16	1	80	7	0	1873	31	16	16	1	1	0	NA	16	NA	0	NA	0	91	0	1	0	1	-73.261944	-3.7497222	11	NA	996	11	1	1	1
187302401	PE6	1873	24	1	1	1873	1017327	9	2014	1377	8	2	0	8	8	1	1	16	1	78	0	0	1873	31	16	16	1	1	0	NA	16	NA	0	NA	0	91	2	1	0	1	-73.261944	-3.7497222	11	NA	996	11	1	0	1
187303801	PE6	1873	38	1	1	1873	1017327	9	2014	1377	1	0	0	1	1	0	1	16	1	80	7	0	1873	31	16	16	1	1	0	NA	16	NA	0	NA	0	91	0	1	0	1	-73.261944	-3.7497222	71	11	996	11	1	1	1
187303802	PE6	1873	38	2	1	1873	1017327	9	2014	1377	1	1	0	1	1	0	1	16	1	80	7	0	1873	31	16	16	1	1	0	NA	16	NA	0	NA	0	91	1	1	0	1	-73.261944	-3.7497222	71	11	996	11	1	0	1
187305101	PE6	1873	51	1	2	1873	1017327	9	2014	1377	8	3	0	8	7	2	1	17	1	78	0	0	1873	31	16	16	1	1	0	NA	16	NA	0	NA	2	91	3	1	0	1	-73.261944	-3.7497222	71	11	996	11	1	1	1
187306401	PE6	1873	64	1	1	1873	1017327	9	2014	1377	2	1	0	2	2	0	1	17	1	80	7	0	1873	31	16	16	1	1	0	NA	16	NA	0	NA	0	91	1	1	0	1	-73.261944	-3.7497222	71	11	996	11	1	1	1
187307801	PE6	1873	78	1	1	1873	1017327	9	2014	1377	4	0	0	4	4	0	1	17	1	78	0	0	1873	31	16	16	1	1	0	NA	16	NA	0	NA	0	91	0	1	0	1	-73.261944	-3.7497222	71	11	996	11	1	1	1
187309101	PE6	1873	91	1	1	1873	1017327	9	2014	1377	5	2	0	5	5	0	1	16	1	80	0	0	1873	31	16	16	1	1	0	NA	16	NA	0	NA	0	91	2	1	0	1	-73.261944	-3.7497222	71	21	996	11	1	1	1
187310501	PE6	1873	105	1	1	1873	1017327	9	2014	1377	2	2	0	2	2	0	1	18	1	78	0	0	1873	31	16	16	1	1	0	NA	16	NA	0	NA	0	91	2	1	0	1	-73.261944	-3.7497222	11	NA	996	11	1	1	1
187311801	PE6	1873	118	1	1	1873	1017327	9	2014	1377	2	1	0	2	2	0	1	16	1	80	7	0	1873	31	16	16	1	1	0	NA	16	NA	0	NA	0	91	1	1	0	1	-73.261944	-3.7497222	71	21	996	11	1	1	1
187313101	PE6	1873	131	1	5	1873	1017327	9	2014	1377	6	2	0	6	6	0	1	18	1	78	0	0	1873	31	16	16	1	1	0	NA	16	NA	0	NA	0	91	2	1	0	1	-73.261944	-3.7497222	21	NA	996	11	1	1	1
187314501	PE6	1873	145	1	1	1873	1017327	9	2014	1377	4	2	0	4	4	0	1	17	1	80	7	0	1873	31	16	16	1	1	0	NA	16	NA	0	NA	0	91	2	1	0	1	-73.261944	-3.7497222	71	11	996	11	1	1	1
187315801	PE6	1873	158	1	2	1873	1017327	9	2014	1377	5	2	0	5	5	0	1	18	1	78	0	0	1873	31	16	16	1	1	0	NA	16	NA	0	NA	0	91	2	1	0	1	-73.261944	-3.7497222	11	NA	996	11	1	1	1
187315802	PE6	1873	158	2	2	1873	1017327	9	2014	1377	3	1	0	3	3	1	1	18	2	78	0	0	1873	31	16	16	1	1	0	NA	16	NA	0	NA	1	91	1	1	0	1	-73.261944	-3.7497222	11	NA	996	32	1	0	0
187317101	PE6	1873	171	1	2	1873	1017327	9	2014	1377	4	2	0	4	4	0	1	17	1	80	7	0	1873	31	16	16	1	1	0	NA	16	NA	0	NA	0	91	2	1	0	1	-73.261944	-3.7497222	71	11	996	11	1	1	1
187318501	PE6	1873	185	1	1	1873	1017327	9	2014	1377	7	1	0	7	7	1	1	16	1	78	0	0	1873	31	16	16	1	1	0	NA	16	NA	0	NA	1	91	1	1	0	1	-73.261944	-3.7497222	71	11	996	11	1	1	1
187400401	PE6	1874	4	1	1	1874	1018742	10	2014	1378	5	1	0	5	4	0	1	14	1	81	0	0	1874	31	16	16	1	1	0	NA	46	NA	0	NA	0	91	1	1	0	1	-73.261944	-3.7497222	71	11	996	11	1	1	1
187401701	PE6	1874	17	1	1	1874	1018742	10	2014	1378	4	1	0	4	4	0	1	15	1	82	5	0	1874	31	16	16	1	1	0	NA	46	NA	0	NA	0	91	1	1	0	1	-73.261944	-3.7497222	11	NA	996	11	1	0	1
187403101	PE6	1874	31	1	2	1874	1018742	10	2014	1378	4	1	0	4	4	1	1	15	1	81	0	0	1874	31	16	16	1	1	0	NA	46	NA	0	NA	1	91	1	1	0	1	-73.261944	-3.7497222	71	21	996	11	1	1	1
187404301	PE6	1874	43	1	2	1874	1018742	10	2014	1378	2	2	0	2	2	0	1	16	1	82	5	0	1874	31	16	16	1	1	0	NA	46	NA	0	NA	0	91	2	1	0	1	-73.261944	-3.7497222	71	11	996	11	1	1	1
187405601	PE6	1874	56	1	1	1874	1018742	10	2014	1378	3	1	0	3	3	1	1	17	1	82	0	0	1874	31	16	16	1	1	0	NA	46	NA	0	NA	0	91	1	1	0	1	-73.261944	-3.7497222	71	11	996	11	1	1	1
187406901	PE6	1874	69	1	1	1874	1018742	10	2014	1378	2	1	0	2	2	0	1	15	1	82	5	0	1874	31	16	16	1	1	0	NA	46	NA	0	NA	0	91	1	1	0	1	-73.261944	-3.7497222	71	11	996	11	1	1	1
187408201	PE6	1874	82	1	1	1874	1018742	10	2014	1378	1	0	0	1	1	0	1	15	1	81	0	0	1874	31	16	16	1	1	0	NA	46	NA	0	NA	0	91	0	1	0	1	-73.261944	-3.7497222	11	NA	996	11	1	0	1
187409501	PE6	1874	95	1	2	1874	1018742	10	2014	1378	4	1	0	3	4	0	1	16	1	82	5	0	1874	31	16	16	1	1	0	NA	46	NA	0	NA	0	91	1	1	0	1	-73.261944	-3.7497222	71	11	996	11	1	1	1
187410801	PE6	1874	108	1	2	1874	1018742	10	2014	1378	4	1	0	4	4	1	1	16	2	81	0	0	1874	31	16	16	1	1	0	NA	46	NA	0	NA	0	91	1	1	0	1	-73.261944	-3.7497222	71	11	996	11	1	1	1
187412101	PE6	1874	121	1	2	1874	1018742	10	2014	1378	2	1	0	2	2	0	1	14	1	82	5	0	1874	31	16	16	1	1	0	NA	46	NA	0	NA	0	91	1	1	0	1	-73.261944	-3.7497222	11	NA	996	11	1	0	1
187413401	PE6	1874	134	1	1	1874	1018742	10	2014	1378	8	3	0	8	8	0	1	15	1	81	0	0	1874	31	16	16	1	1	0	NA	46	NA	0	NA	0	91	3	1	0	1	-73.261944	-3.7497222	71	11	996	11	1	1	1
187414701	PE6	1874	147	1	1	1874	1018742	10	2014	1378	3	1	0	3	3	0	1	14	1	82	5	0	1874	31	16	16	1	1	0	NA	46	NA	0	NA	0	91	1	1	0	1	-73.261944	-3.7497222	11	NA	996	11	1	1	1
187417201	PE6	1874	172	1	4	1874	1018742	10	2014	1378	8	0	0	8	8	0	1	15	1	82	5	0	1874	31	16	16	1	1	0	NA	46	NA	0	NA	0	91	0	1	0	1	-73.261944	-3.7497222	11	NA	996	11	1	1	1
187500301	PE6	1875	3	1	1	1875	945308	8	2014	1376	4	2	0	4	3	0	1	1	1	82	7	0	1875	31	16	16	1	1	0	NA	46	NA	0	NA	0	91	2	1	0	1	-73.261944	-3.7497222	11	NA	996	23	0	0	0
187501501	PE6	1875	15	1	1	1875	945308	8	2014	1376	3	1	0	3	3	1	1	1	1	81	7	0	1875	31	16	16	1	1	0	NA	46	NA	0	NA	1	91	1	1	0	1	-73.261944	-3.7497222	11	NA	996	21	1	1	1
187503801	PE6	1875	38	1	2	1875	945308	8	2014	1376	4	1	0	4	4	1	1	2	1	81	7	0	1875	31	16	16	1	1	0	NA	46	NA	0	NA	1	91	1	1	0	1	-73.261944	-3.7497222	71	11	996	11	1	1	1
187505001	PE6	1875	50	1	4	1875	945308	8	2014	1376	9	3	0	9	9	2	1	1	1	82	7	0	1875	31	16	16	1	1	0	NA	46	NA	0	NA	2	91	3	1	0	1	-73.261944	-3.7497222	11	NA	996	23	1	1	1
187506201	PE6	1875	62	1	2	1875	945308	8	2014	1376	4	1	0	4	4	1	1	15	1	81	7	0	1875	31	16	16	1	1	0	NA	46	NA	0	NA	1	91	1	1	0	1	-73.261944	-3.7497222	11	NA	996	21	1	1	1
187507301	PE6	1875	73	1	2	1875	945308	8	2014	1376	7	1	0	7	7	2	1	15	1	82	7	0	1875	31	16	16	1	1	0	NA	46	NA	0	NA	1	91	1	1	0	1	-73.261944	-3.7497222	11	NA	996	11	1	1	1
187508501	PE6	1875	85	1	1	1875	945308	8	2014	1376	6	2	0	6	6	1	1	1	1	81	7	0	1875	31	16	16	1	1	0	NA	46	NA	0	NA	1	91	2	1	0	1	-73.261944	-3.7497222	71	11	996	31	1	1	1
187509701	PE6	1875	97	1	3	1875	945308	8	2014	1376	3	0	0	3	3	0	1	2	1	82	7	0	1875	31	16	16	1	1	0	NA	46	NA	0	NA	0	91	0	1	0	1	-73.261944	-3.7497222	71	11	996	21	1	1	1
187510801	PE6	1875	108	1	1	1875	945308	8	2014	1376	2	0	0	2	1	0	1	1	1	81	7	0	1875	31	16	16	1	1	0	NA	46	NA	0	NA	0	91	0	1	0	1	-73.261944	-3.7497222	11	NA	996	21	1	1	1
187512001	PE6	1875	120	1	2	1875	945308	8	2014	1376	3	1	0	3	3	0	1	2	1	82	7	0	1875	31	16	16	1	1	0	NA	46	NA	0	NA	0	91	1	1	0	1	-73.261944	-3.7497222	71	11	996	11	1	1	1
187513201	PE6	1875	132	1	1	1875	945308	8	2014	1376	2	0	0	2	2	0	1	15	1	81	7	0	1875	31	16	16	1	1	0	NA	46	NA	0	NA	0	91	0	1	0	1	-73.261944	-3.7497222	12	NA	1	21	1	0	0
187513202	PE6	1875	132	2	2	1875	945308	8	2014	1376	4	1	0	4	4	0	1	17	1	46	7	0	1875	31	16	16	1	1	0	NA	46	NA	0	NA	0	91	1	1	0	1	-73.261944	-3.7497222	12	NA	3	21	1	0	1
187513203	PE6	1875	132	3	2	1875	945308	8	2014	1376	5	1	0	5	5	1	1	15	1	46	7	0	1875	31	16	16	1	1	0	NA	46	NA	0	NA	1	91	1	1	0	1	-73.261944	-3.7497222	12	NA	1	21	1	0	1
187513204	PE6	1875	132	4	1	1875	945308	8	2014	1376	6	1	0	6	6	2	1	17	1	81	7	0	1875	31	16	16	1	1	0	NA	46	NA	0	NA	2	91	1	1	0	1	-73.261944	-3.7497222	12	NA	1	21	1	1	1
187514401	PE6	1875	144	1	1	1875	945308	8	2014	1376	4	0	0	4	4	0	1	3	1	82	7	0	1875	31	16	16	1	1	0	NA	46	NA	0	NA	0	91	0	1	0	1	-73.261944	-3.7497222	21	NA	996	21	1	1	1
187515501	PE6	1875	155	1	2	1875	945308	8	2014	1376	10	2	0	10	9	2	1	2	1	81	7	0	1875	31	16	16	1	1	0	NA	46	NA	0	NA	1	91	2	1	0	1	-73.261944	-3.7497222	11	NA	996	31	1	1	1
187600301	PE6	1876	3	1	1	1876	385012	8	2014	1376	1	0	0	1	1	0	1	25	1	78	0	0	1876	31	16	16	1	1	0	NA	16	NA	0	NA	0	91	0	1	0	1	-73.261944	-3.7497222	71	11	996	11	1	1	1
187601201	PE6	1876	12	1	2	1876	385012	8	2014	1376	6	1	0	6	6	1	1	23	1	79	0	0	1876	31	16	16	1	1	0	NA	16	NA	0	NA	1	91	1	1	0	1	-73.261944	-3.7497222	71	11	996	11	1	1	1
187602201	PE6	1876	22	1	1	1876	385012	8	2014	1376	3	0	0	3	1	0	1	23	1	80	4	0	1876	31	16	16	1	1	0	NA	16	NA	0	NA	0	91	0	1	0	1	-73.261944	-3.7497222	71	11	996	11	1	1	1
187602701	PE6	1876	27	1	1	1876	385012	8	2014	1376	4	1	0	4	4	1	1	23	1	79	0	0	1876	31	16	16	1	1	0	NA	16	NA	0	NA	1	91	1	1	0	1	-73.261944	-3.7497222	11	NA	996	11	1	1	1
187604501	PE6	1876	45	1	1	1876	385012	8	2014	1376	1	0	0	1	1	0	1	24	2	78	0	0	1876	31	16	16	1	1	0	NA	16	NA	0	NA	0	91	0	1	0	1	-73.261944	-3.7497222	71	21	996	11	1	0	0
187605001	PE6	1876	50	1	2	1876	385012	8	2014	1376	4	2	0	4	4	1	1	23	1	80	4	0	1876	31	16	16	1	1	0	NA	16	NA	0	NA	1	91	2	1	0	1	-73.261944	-3.7497222	71	12	3	12	1	0	1
187605601	PE6	1876	56	1	1	1876	385012	8	2014	1376	7	2	0	7	7	1	1	23	1	79	0	0	1876	31	16	16	1	1	0	NA	16	NA	0	NA	1	91	2	1	0	1	-73.261944	-3.7497222	71	11	996	11	1	1	1
187606501	PE6	1876	65	1	2	1876	385012	9	2014	1377	3	1	0	3	3	0	1	15	1	80	3	0	1876	31	16	16	1	1	0	NA	16	NA	0	NA	0	91	1	1	0	1	-73.261944	-3.7497222	11	NA	996	11	1	1	1
187700601	PE6	1877	6	1	2	1877	740514	10	2014	1378	3	0	0	2	3	0	1	30	1	81	0	0	1877	31	16	16	1	1	0	NA	46	NA	0	NA	0	91	0	1	0	1	-73.261944	-3.7497222	11	NA	996	11	1	0	1
187701401	PE6	1877	14	1	1	1877	740514	10	2014	1378	2	0	0	1	2	0	1	30	1	82	6	0	1877	31	16	16	1	1	0	NA	46	NA	0	NA	0	91	0	1	0	1	-73.261944	-3.7497222	11	NA	996	11	1	1	1
187702201	PE6	1877	22	1	1	1877	740514	10	2014	1378	2	0	0	2	2	0	1	31	1	81	0	0	1877	31	16	16	1	1	0	NA	46	NA	0	NA	0	91	0	1	0	1	-73.261944	-3.7497222	11	NA	996	11	1	1	1
187703101	PE6	1877	31	1	1	1877	740514	10	2014	1378	2	1	0	1	2	0	1	31	1	82	6	0	1877	31	16	16	1	1	0	NA	46	NA	0	NA	0	91	1	1	0	1	-73.261944	-3.7497222	71	11	996	11	1	1	1
187703901	PE6	1877	39	1	2	1877	740514	10	2014	1378	5	1	0	5	5	0	1	30	1	81	0	0	1877	31	16	16	1	1	0	NA	46	NA	0	NA	0	91	1	1	0	1	-73.261944	-3.7497222	71	11	996	11	1	0	1
187704801	PE6	1877	48	1	1	1877	740514	11	2014	1379	1	0	0	1	1	0	1	1	1	82	6	0	1877	31	16	16	1	1	0	NA	46	NA	0	NA	0	91	0	1	0	1	-73.261944	-3.7497222	11	NA	996	11	1	1	1
187705601	PE6	1877	56	1	1	1877	740514	11	2014	1379	2	0	0	2	1	0	1	2	1	81	0	0	1877	31	16	16	1	1	0	NA	46	NA	0	NA	0	91	0	1	0	1	-73.261944	-3.7497222	71	21	996	11	1	1	1
187706501	PE6	1877	65	1	1	1877	740514	10	2014	1378	1	1	0	1	1	0	1	30	1	82	6	0	1877	31	16	16	1	1	0	NA	46	NA	0	NA	0	91	1	1	0	1	-73.261944	-3.7497222	71	11	996	11	1	0	1
187708101	PE6	1877	81	1	2	1877	740514	10	2014	1378	5	1	0	5	5	3	1	31	1	82	6	0	1877	31	16	16	1	1	0	NA	46	NA	0	NA	2	91	1	1	0	1	-73.261944	-3.7497222	71	11	996	11	1	0	1
187709001	PE6	1877	90	1	1	1877	740514	10	2014	1378	8	1	0	7	8	1	1	31	1	81	0	0	1877	31	16	16	1	1	0	NA	46	NA	0	NA	1	91	1	1	0	1	-73.261944	-3.7497222	71	11	996	11	1	1	1
187709801	PE6	1877	98	1	3	1877	740514	10	2014	1378	6	1	0	6	6	1	1	31	1	82	6	0	1877	31	16	16	1	1	0	NA	46	NA	0	NA	0	91	1	1	0	1	-73.261944	-3.7497222	71	11	996	11	1	0	1
187710601	PE6	1877	106	1	1	1877	740514	11	2014	1379	2	0	0	2	2	0	1	1	1	81	0	0	1877	31	16	16	1	1	0	NA	46	NA	0	NA	0	91	0	1	0	1	-73.261944	-3.7497222	71	21	996	11	1	1	1
187711401	PE6	1877	114	1	1	1877	740514	10	2014	1378	7	0	0	7	7	0	1	31	1	82	6	0	1877	31	16	16	1	1	0	NA	46	NA	0	NA	0	91	0	1	0	1	-73.261944	-3.7497222	11	NA	996	11	1	1	1
187800801	PE6	1878	8	1	2	1878	1005255	9	2014	1377	5	1	0	5	5	1	1	19	2	78	0	0	1878	31	16	16	1	1	0	NA	16	NA	0	NA	1	91	1	1	0	1	-73.261944	-3.7497222	11	NA	996	11	1	1	1
187803901	PE6	1878	39	1	1	1878	1005255	9	2014	1377	4	1	0	4	4	1	1	23	2	78	0	0	1878	31	16	16	1	1	0	NA	16	NA	0	NA	1	91	1	1	0	1	-73.261944	-3.7497222	11	NA	996	11	1	1	1
187805501	PE6	1878	55	1	2	1878	1005255	9	2014	1377	6	1	0	6	6	0	1	20	1	80	7	0	1878	31	16	16	1	1	0	NA	16	NA	0	NA	0	91	1	1	0	1	-73.261944	-3.7497222	71	11	996	21	1	1	1
187807001	PE6	1878	70	1	2	1878	1005255	9	2014	1377	6	1	0	6	6	0	1	23	1	78	0	0	1878	31	16	16	1	1	0	NA	16	NA	0	NA	0	91	1	1	0	1	-73.261944	-3.7497222	11	NA	996	11	1	1	1
187807002	PE6	1878	70	2	2	1878	1005255	9	2014	1377	4	1	0	4	4	1	1	23	1	16	0	0	1878	31	16	16	1	1	0	NA	16	NA	0	NA	1	91	1	1	0	1	-73.261944	-3.7497222	11	NA	996	12	1	1	1
187808601	PE6	1878	86	1	1	1878	1005255	9	2014	1377	3	1	0	3	3	0	1	23	1	80	7	0	1878	31	16	16	1	1	0	NA	16	NA	0	NA	0	91	1	1	0	1	-73.261944	-3.7497222	71	11	996	11	1	1	1
187810101	PE6	1878	101	1	1	1878	1005255	9	2014	1377	2	0	0	2	2	0	1	23	1	78	0	0	1878	31	16	16	1	1	0	NA	16	NA	0	NA	0	91	0	1	0	1	-73.261944	-3.7497222	71	11	996	11	1	1	1
187811701	PE6	1878	117	1	2	1878	1005255	9	2014	1377	7	2	0	6	6	1	1	19	1	80	7	0	1878	31	16	16	1	1	0	NA	16	NA	0	NA	1	91	2	1	0	1	-73.261944	-3.7497222	11	NA	996	11	1	1	1
187813301	PE6	1878	133	1	2	1878	1005255	9	2014	1377	6	1	0	6	6	1	1	20	2	78	0	0	1878	31	16	16	1	1	0	NA	16	NA	0	NA	1	91	1	1	0	1	-73.261944	-3.7497222	11	NA	996	11	1	0	1
187813302	PE6	1878	133	2	2	1878	1005255	9	2014	1377	5	1	0	5	5	0	1	20	1	78	0	0	1878	31	16	16	1	1	0	NA	16	NA	0	NA	0	91	1	1	0	1	-73.261944	-3.7497222	11	NA	996	12	1	0	1
187814801	PE6	1878	148	1	1	1878	1005255	9	2014	1377	8	2	0	8	8	0	1	23	1	80	7	0	1878	31	16	16	1	1	0	NA	16	NA	0	NA	0	91	2	1	0	1	-73.261944	-3.7497222	11	NA	996	11	1	0	1
187816401	PE6	1878	164	1	4	1878	1005255	9	2014	1377	10	2	0	10	8	0	1	20	2	78	0	0	1878	31	16	16	1	1	0	NA	16	NA	0	NA	0	91	2	1	0	1	-73.261944	-3.7497222	11	NA	996	11	1	1	1
187817901	PE6	1878	179	1	1	1878	1005255	9	2014	1377	4	2	0	4	3	0	1	20	1	80	7	0	1878	31	16	16	1	1	0	NA	16	NA	0	NA	0	91	2	1	0	1	-73.261944	-3.7497222	11	NA	996	11	1	1	1
187819501	PE6	1878	195	1	2	1878	1005255	9	2014	1377	5	0	0	4	5	0	1	19	1	78	7	0	1878	31	16	16	1	1	0	NA	16	NA	0	NA	0	91	0	1	0	1	-73.261944	-3.7497222	11	NA	996	11	1	0	1
187821001	PE6	1878	210	1	1	1878	1005255	9	2014	1377	3	2	0	3	3	0	1	20	1	80	7	0	1878	31	16	16	1	1	0	NA	16	NA	0	NA	0	91	2	1	0	1	-73.261944	-3.7497222	11	NA	996	11	1	0	1
258901001	PE6	2589	10	1	1	2589	1084947	6	2014	1374	6	3	0	6	6	0	1	4	1	57	1	0	2589	31	16	16	1	1	0	NA	16	NA	0	NA	0	94	3	1	0	1	-73.254504	-3.75147975776	11	NA	996	11	1	1	1
258902401	PE6	2589	24	1	2	2589	1084947	6	2014	1374	4	1	0	4	4	0	1	4	1	58	1	0	2589	31	16	16	1	1	0	NA	16	NA	0	NA	0	94	1	1	0	1	-73.254504	-3.75147975776	71	11	996	11	1	1	1
258903801	PE6	2589	38	1	2	2589	1084947	6	2014	1374	4	2	0	4	4	0	1	4	1	59	1	0	2589	31	16	16	1	1	0	NA	16	NA	0	NA	0	94	2	1	0	1	-73.254504	-3.75147975776	71	11	996	11	1	1	1
258905301	PE6	2589	53	1	4	2589	1084947	6	2014	1374	6	2	0	6	6	1	1	4	1	60	1	0	2589	31	16	16	1	1	0	NA	16	NA	0	NA	1	94	2	1	0	1	-73.254504	-3.75147975776	71	11	996	11	1	1	1
258906701	PE6	2589	67	1	1	2589	1084947	6	2014	1374	3	1	0	2	3	0	1	4	1	57	1	0	2589	31	16	16	1	1	0	NA	16	NA	0	NA	0	94	1	1	0	1	-73.254504	-3.75147975776	71	11	996	11	1	1	1
258908101	PE6	2589	81	1	4	2589	1084947	6	2014	1374	8	2	0	8	7	1	1	4	1	58	1	0	2589	31	16	16	1	1	0	NA	16	NA	0	NA	1	94	2	1	0	1	-73.254504	-3.75147975776	11	NA	996	11	1	1	1
258909501	PE6	2589	95	1	3	2589	1084947	6	2014	1374	5	2	0	5	5	0	1	5	1	59	1	0	2589	31	16	16	1	1	0	NA	16	NA	0	NA	0	94	2	1	0	1	-73.254504	-3.75147975776	71	11	996	11	1	1	1
258911001	PE6	2589	110	1	2	2589	1084947	6	2014	1374	4	1	0	4	4	1	1	5	1	60	1	0	2589	31	16	16	1	1	0	NA	16	NA	0	NA	1	94	1	1	0	1	-73.254504	-3.75147975776	11	NA	996	11	1	1	1
258912401	PE6	2589	124	1	1	2589	1084947	6	2014	1374	3	1	0	3	3	0	1	4	1	57	1	0	2589	31	16	16	1	1	0	NA	16	NA	0	NA	0	94	1	1	0	1	-73.254504	-3.75147975776	11	NA	996	11	1	1	1
258913801	PE6	2589	138	1	1	2589	1084947	6	2014	1374	1	0	0	1	1	0	1	8	1	57	1	0	2589	31	16	16	1	1	0	NA	16	NA	0	NA	0	94	0	1	0	1	-73.254504	-3.75147975776	11	NA	996	11	1	1	1
258915201	PE6	2589	152	1	1	2589	1084947	6	2014	1374	5	2	0	5	5	1	1	4	1	59	1	0	2589	31	16	16	1	1	0	NA	16	NA	0	NA	1	94	2	1	0	1	-73.254504	-3.75147975776	11	NA	996	11	1	1	1
258916601	PE6	2589	166	1	2	2589	1084947	6	2014	1374	4	3	0	4	3	0	1	4	1	60	1	0	2589	31	16	16	1	1	0	NA	16	NA	0	NA	0	94	3	1	0	1	-73.254504	-3.75147975776	11	NA	996	11	1	0	1
258918101	PE6	2589	181	1	2	2589	1084947	6	2014	1374	5	1	0	5	5	0	1	4	1	57	1	0	2589	31	16	16	1	1	0	NA	16	NA	0	NA	0	94	1	1	0	1	-73.254504	-3.75147975776	71	11	996	11	1	1	1
258919501	PE6	2589	195	1	2	2589	1084947	6	2014	1374	2	0	0	2	0	0	1	5	1	58	1	0	2589	31	16	16	1	1	0	NA	16	NA	0	NA	0	94	0	1	0	1	-73.254504	-3.75147975776	11	NA	996	11	1	1	1
259000201	PE6	2590	2	1	2	2590	929739	4	2014	1372	5	2	0	5	5	0	1	3	1	57	0	0	2590	31	16	16	1	1	0	NA	16	NA	0	NA	0	102	2	1	0	1	-73.251026	-3.76009293595	71	11	996	11	1	1	1
259001301	PE6	2590	13	1	1	2590	929739	3	2014	1371	4	2	0	4	4	0	1	31	1	57	0	0	2590	31	16	16	1	1	0	NA	16	NA	0	NA	0	102	2	1	0	1	-73.251026	-3.76009293595	71	12	3	11	1	0	0
259002301	PE6	2590	23	1	2	2590	929739	3	2014	1371	6	2	0	6	6	1	1	31	1	59	0	0	2590	31	16	16	1	1	0	NA	16	NA	0	NA	1	102	2	1	0	1	-73.251026	-3.76009293595	71	11	996	11	1	1	1
259003401	PE6	2590	34	1	2	2590	929739	4	2014	1372	6	1	0	6	6	1	1	1	1	60	4	0	2590	31	16	16	1	1	0	NA	16	NA	0	NA	1	102	1	1	0	1	-73.251026	-3.76009293595	11	NA	996	11	1	0	1
259004501	PE6	2590	45	1	1	2590	929739	4	2014	1372	4	1	0	4	4	0	1	1	1	57	0	0	2590	31	16	16	1	1	0	NA	16	NA	0	NA	0	102	1	1	0	1	-73.251026	-3.76009293595	71	11	996	11	1	1	1
259005501	PE6	2590	55	1	3	2590	929739	4	2014	1372	3	1	0	3	3	0	1	3	1	59	0	0	2590	31	16	16	1	1	0	NA	16	NA	0	NA	0	102	1	1	0	1	-73.251026	-3.76009293595	71	11	996	11	1	1	1
259006601	PE6	2590	66	1	1	2590	929739	4	2014	1372	4	0	0	4	2	1	1	1	1	60	4	0	2590	31	16	16	1	1	0	NA	16	NA	0	NA	1	102	1	1	0	1	-73.251026	-3.76009293595	11	NA	996	11	1	1	1
259007701	PE6	2590	77	1	1	2590	929739	4	2014	1372	1	0	0	1	1	0	1	1	1	57	0	0	2590	31	16	16	1	1	0	NA	16	NA	0	NA	0	102	0	1	0	1	-73.251026	-3.76009293595	11	NA	996	11	1	1	1
259008701	PE6	2590	87	1	2	2590	929739	3	2014	1371	2	0	0	2	2	0	1	31	1	59	0	0	2590	31	16	16	1	1	0	NA	16	NA	0	NA	0	102	0	1	0	1	-73.251026	-3.76009293595	11	NA	996	12	1	0	1
259009801	PE6	2590	98	1	2	2590	929739	4	2014	1372	6	2	0	6	6	1	1	3	1	60	4	0	2590	31	16	16	1	1	0	NA	16	NA	0	NA	1	102	2	1	0	1	-73.251026	-3.76009293595	11	NA	996	32	1	0	1
259010801	PE6	2590	108	1	1	2590	929739	5	2014	1373	1	0	0	1	1	0	1	15	1	58	3	0	2590	31	16	16	1	1	0	NA	16	NA	0	NA	0	102	0	1	0	1	-73.251026	-3.76009293595	12	NA	1	12	1	0	1
259011901	PE6	2590	119	1	1	2590	929739	4	2014	1372	1	0	0	1	1	0	1	1	1	59	0	0	2590	31	16	16	1	1	0	NA	16	NA	0	NA	0	102	0	1	0	1	-73.251026	-3.76009293595	11	NA	996	11	1	1	1
259013001	PE6	2590	130	1	1	2590	929739	3	2014	1371	1	0	0	1	1	0	1	31	1	60	4	0	2590	31	16	16	1	1	0	NA	16	NA	0	NA	0	102	0	1	0	1	-73.251026	-3.76009293595	71	12	2	12	1	0	0
259014001	PE6	2590	140	1	4	2590	929739	4	2014	1372	7	1	0	7	7	1	1	1	1	57	0	0	2590	31	16	16	1	1	0	NA	16	NA	0	NA	1	102	1	1	0	1	-73.251026	-3.76009293595	11	NA	996	11	1	0	0
259100601	PE6	2591	6	1	1	2591	897148	3	2014	1371	5	1	0	5	5	2	1	28	1	59	0	0	2591	31	16	16	1	1	0	NA	16	NA	0	NA	1	90	1	1	0	1	-73.246821	-3.76126770274	11	NA	996	21	1	0	1
259101501	PE6	2591	15	1	2	2591	897148	3	2014	1371	6	1	0	6	6	2	1	28	1	60	4	0	2591	31	16	16	1	1	0	NA	16	NA	0	NA	1	90	1	1	0	1	-73.246821	-3.76126770274	96	96	10	31	1	0	1
259102401	PE6	2591	24	1	2	2591	897148	3	2014	1371	4	2	0	4	4	0	1	29	1	57	0	0	2591	31	16	16	1	1	0	NA	16	NA	0	NA	0	90	2	1	0	1	-73.246821	-3.76126770274	96	96	5	32	1	0	1
259103201	PE6	2591	32	1	3	2591	897148	3	2014	1371	3	0	0	3	2	0	1	29	1	58	0	0	2591	31	16	16	1	1	0	NA	16	NA	0	NA	0	90	0	1	0	1	-73.246821	-3.76126770274	96	96	5	32	1	0	0
259104101	PE6	2591	41	1	2	2591	897148	3	2014	1371	5	1	0	5	4	0	1	29	1	59	0	0	2591	31	16	16	1	1	0	NA	16	NA	0	NA	0	90	1	1	0	1	-73.246821	-3.76126770274	11	NA	996	31	1	1	1
259104102	PE6	2591	41	2	1	2591	897148	3	2014	1371	3	1	0	3	3	0	1	29	3	59	0	0	2591	31	16	16	1	1	0	NA	16	NA	0	NA	0	90	1	1	0	1	-73.246821	-3.76126770274	11	NA	996	32	1	1	1
259104103	PE6	2591	41	3	1	2591	897148	3	2014	1371	3	1	0	3	3	1	1	29	3	59	0	0	2591	31	16	16	1	1	0	NA	16	NA	0	NA	1	90	1	1	0	1	-73.246821	-3.76126770274	11	NA	996	32	1	1	1
259105001	PE6	2591	50	1	2	2591	897148	3	2014	1371	5	2	0	5	5	1	1	29	1	60	4	0	2591	31	16	16	1	1	0	NA	16	NA	0	NA	1	90	2	1	0	1	-73.246821	-3.76126770274	11	NA	996	32	1	0	1
259105901	PE6	2591	59	1	2	2591	897148	3	2014	1371	5	1	0	5	5	1	1	29	1	57	0	0	2591	31	16	16	1	1	0	NA	16	NA	0	NA	1	90	1	1	0	1	-73.246821	-3.76126770274	11	NA	996	31	1	1	1
259107601	PE6	2591	76	1	1	2591	897148	3	2014	1371	6	1	0	6	6	1	1	29	1	59	0	0	2591	31	16	16	1	1	0	NA	16	NA	0	NA	0	90	1	1	0	1	-73.246821	-3.76126770274	11	NA	996	31	1	0	1
259108501	PE6	2591	85	1	2	2591	897148	3	2014	1371	5	1	0	5	5	1	1	30	1	60	4	0	2591	31	16	16	1	1	0	NA	16	NA	0	NA	1	90	1	1	0	1	-73.246821	-3.76126770274	96	96	10	32	0	0	0
259109401	PE6	2591	94	1	1	2591	897148	3	2014	1371	6	0	0	6	6	0	1	28	1	57	0	0	2591	31	16	16	1	1	0	NA	16	NA	0	NA	0	90	0	1	0	1	-73.246821	-3.76126770274	96	96	30	31	1	0	0
259110301	PE6	2591	103	1	1	2591	897148	3	2014	1371	11	2	0	8	10	1	1	29	1	58	0	0	2591	31	16	16	1	1	0	NA	16	NA	0	NA	2	90	2	1	0	1	-73.246821	-3.76126770274	96	96	5	31	1	1	1
259111101	PE6	2591	111	1	2	2591	897148	3	2014	1371	9	2	0	9	9	0	1	30	1	59	0	0	2591	31	16	16	1	1	0	NA	16	NA	0	NA	0	90	2	1	0	1	-73.246821	-3.76126770274	11	NA	996	21	1	1	1
259112001	PE6	2591	120	1	2	2591	897148	3	2014	1371	3	1	0	3	3	0	1	30	1	60	4	0	2591	31	16	16	1	1	0	NA	16	NA	0	NA	0	90	1	1	0	1	-73.246821	-3.76126770274	96	96	30	31	1	0	1
187900601	PE6	1879	6	1	4	1879	1055409	8	2014	1376	4	2	0	4	3	0	1	16	1	82	6	0	1879	31	16	16	1	1	0	NA	46	NA	0	NA	0	86	2	1	0	1	-73.244444	-3.7644444	11	NA	996	11	1	1	1
187903401	PE6	1879	34	1	1	1879	1055409	8	2014	1376	8	4	0	5	8	1	1	19	1	82	6	0	1879	31	16	16	1	1	0	NA	46	NA	0	NA	2	86	4	1	0	1	-73.244444	-3.7644444	71	11	996	11	1	1	1
187904801	PE6	1879	48	1	2	1879	1055409	8	2014	1376	3	1	0	3	3	0	1	20	1	81	0	0	1879	31	16	16	1	1	0	NA	46	NA	0	NA	0	86	1	1	0	1	-73.244444	-3.7644444	71	11	996	11	1	1	1
187904802	PE6	1879	48	2	1	1879	1055409	8	2014	1376	3	1	0	3	3	1	1	19	1	81	0	0	1879	31	16	16	1	1	0	NA	46	NA	0	NA	1	86	1	1	0	1	-73.244444	-3.7644444	71	12	1	12	1	0	1
187904803	PE6	1879	48	3	1	1879	1055409	8	2014	1376	2	1	0	2	2	1	1	24	2	81	0	0	1879	31	16	16	1	1	0	NA	46	NA	0	NA	1	86	1	1	0	1	-73.244444	-3.7644444	71	11	996	11	1	0	1
187906101	PE6	1879	61	1	1	1879	1055409	8	2014	1376	10	3	0	10	10	1	1	18	1	82	6	0	1879	31	16	16	1	1	0	NA	46	NA	0	NA	1	86	3	1	0	1	-73.244444	-3.7644444	11	NA	996	11	1	0	1
187907501	PE6	1879	75	1	1	1879	1055409	8	2014	1376	3	0	0	3	2	0	1	19	1	81	0	0	1879	31	16	16	1	1	0	NA	46	NA	0	NA	0	86	1	1	0	1	-73.244444	-3.7644444	71	11	996	11	1	1	1
187908901	PE6	1879	89	1	1	1879	1055409	8	2014	1376	3	1	0	3	3	0	1	18	1	82	6	0	1879	31	16	16	1	1	0	NA	46	NA	0	NA	0	86	1	1	0	1	-73.244444	-3.7644444	11	NA	996	11	1	1	1
187910301	PE6	1879	103	1	2	1879	1055409	8	2014	1376	5	2	0	5	5	0	1	24	1	81	6	0	1879	31	16	16	1	1	0	NA	46	NA	0	NA	0	86	2	1	0	1	-73.244444	-3.7644444	11	NA	996	11	1	1	1
187911701	PE6	1879	117	1	1	1879	1055409	8	2014	1376	7	1	0	7	7	0	1	19	1	82	6	0	1879	31	16	16	1	1	0	NA	46	NA	0	NA	0	86	1	1	0	1	-73.244444	-3.7644444	71	11	996	11	1	1	1
187913101	PE6	1879	131	1	1	1879	1055409	8	2014	1376	7	2	0	5	7	0	1	19	2	81	0	0	1879	31	16	16	1	1	0	NA	46	NA	0	NA	1	86	2	1	0	1	-73.244444	-3.7644444	11	NA	996	11	1	0	1
187914501	PE6	1879	145	1	1	1879	1055409	8	2014	1376	2	0	0	2	2	0	1	16	1	82	6	0	1879	31	16	16	1	1	0	NA	46	NA	0	NA	0	86	0	1	0	1	-73.244444	-3.7644444	11	NA	996	11	1	1	1
187915801	PE6	1879	158	1	1	1879	1055409	8	2014	1376	5	1	0	5	5	0	1	18	1	81	0	0	1879	31	16	16	1	1	0	NA	46	NA	0	NA	0	86	1	1	0	1	-73.244444	-3.7644444	11	NA	996	11	0	0	0
187917201	PE6	1879	172	1	2	1879	1055409	8	2014	1376	4	2	0	4	4	0	1	20	1	82	6	0	1879	31	16	16	1	1	0	NA	46	NA	0	NA	0	86	2	1	0	1	-73.244444	-3.7644444	11	NA	996	11	1	1	1
187918601	PE6	1879	186	1	1	1879	1055409	8	2014	1376	1	0	0	1	1	0	1	19	1	81	0	0	1879	31	16	16	1	1	0	NA	46	NA	0	NA	0	86	0	1	0	1	-73.244444	-3.7644444	12	NA	3	12	1	0	1
187918603	PE6	1879	186	3	1	1879	1055409	8	2014	1376	5	1	0	5	5	2	1	18	2	81	0	0	1879	31	16	16	1	1	0	NA	46	NA	0	NA	2	86	1	1	0	1	-73.244444	-3.7644444	12	NA	1	12	1	1	1
187918604	PE6	1879	186	4	1	1879	1055409	11	2014	1379	3	1	0	3	3	1	1	2	1	81	6	0	1879	31	16	16	1	1	0	NA	46	NA	0	NA	1	86	1	1	0	1	-73.244444	-3.7644444	12	NA	1	12	1	1	1
259200301	PE6	2592	3	1	1	2592	1341191	3	2014	1371	4	1	0	4	4	1	1	5	1	58	0	0	2592	31	16	16	1	1	0	NA	16	NA	0	NA	1	98	1	1	0	1	-73.269445	-3.76912974323	71	21	996	21	1	1	1
259201801	PE6	2592	18	1	1	2592	1341191	3	2014	1371	3	1	0	3	2	1	1	6	1	59	0	0	2592	31	16	16	1	1	0	NA	16	NA	0	NA	1	98	1	1	0	1	-73.269445	-3.76912974323	11	NA	996	11	1	1	1
259203201	PE6	2592	32	1	2	2592	1341191	3	2014	1371	5	1	0	5	5	0	1	5	1	60	0	0	2592	31	16	16	1	1	0	NA	16	NA	0	NA	0	98	1	1	0	1	-73.269445	-3.76912974323	11	NA	996	11	1	1	1
259204701	PE6	2592	47	1	2	2592	1341191	3	2014	1371	8	1	0	8	8	1	1	5	1	57	0	0	2592	31	16	16	1	1	0	NA	16	NA	0	NA	1	98	1	1	0	1	-73.269445	-3.76912974323	11	NA	996	11	1	0	1
259206201	PE6	2592	62	1	1	2592	1341191	3	2014	1371	8	1	0	4	8	0	1	7	1	58	0	0	2592	31	16	16	1	1	0	NA	16	NA	0	NA	2	98	1	1	0	1	-73.269445	-3.76912974323	11	NA	996	23	1	1	1
259207601	PE6	2592	76	1	2	2592	1341191	3	2014	1371	5	1	0	5	5	2	1	6	1	59	0	0	2592	31	16	16	1	1	0	NA	16	NA	0	NA	1	98	1	1	0	1	-73.269445	-3.76912974323	96	96	5	11	1	1	1
259209101	PE6	2592	91	1	5	2592	1341191	3	2014	1371	5	2	0	5	4	0	1	5	1	60	0	0	2592	31	16	16	1	1	0	NA	16	NA	0	NA	0	98	2	1	0	1	-73.269445	-3.76912974323	11	NA	996	11	1	1	1
259210601	PE6	2592	106	1	2	2592	1341191	3	2014	1371	3	1	0	3	2	1	1	12	1	57	0	0	2592	31	16	16	1	1	0	NA	16	NA	0	NA	1	98	1	1	0	1	-73.269445	-3.76912974323	11	NA	996	11	1	0	1
259212001	PE6	2592	120	1	1	2592	1341191	3	2014	1371	3	1	0	3	3	2	1	6	1	58	0	0	2592	31	16	16	1	1	0	NA	16	NA	0	NA	2	98	1	1	0	1	-73.269445	-3.76912974323	13	NA	6	32	1	0	1
259213501	PE6	2592	135	1	1	2592	1341191	3	2014	1371	5	1	0	5	5	2	1	5	1	59	0	0	2592	31	16	16	1	1	0	NA	16	NA	0	NA	1	98	1	1	0	1	-73.269445	-3.76912974323	21	NA	996	11	1	1	1
259214901	PE6	2592	149	1	3	2592	1341191	3	2014	1371	4	1	0	4	4	0	1	6	1	60	0	0	2592	31	16	16	1	1	0	NA	16	NA	0	NA	0	98	1	1	0	1	-73.269445	-3.76912974323	71	96	10	11	1	1	1
259216401	PE6	2592	164	1	1	2592	1341191	3	2014	1371	10	1	0	10	9	1	1	5	1	57	0	0	2592	31	16	16	1	1	0	NA	16	NA	0	NA	1	98	1	1	0	1	-73.269445	-3.76912974323	21	NA	996	11	1	1	0
259217901	PE6	2592	179	1	1	2592	1341191	5	2014	1373	3	1	0	3	3	1	1	4	1	57	3	0	2592	31	16	16	1	1	0	NA	16	NA	0	NA	1	98	1	1	0	1	-73.269445	-3.76912974323	11	NA	996	11	1	0	1
259219301	PE6	2592	193	1	2	2592	1341191	3	2014	1371	4	1	0	4	4	1	1	6	1	59	0	0	2592	31	16	16	1	1	0	NA	16	NA	0	NA	1	98	1	1	0	1	-73.269445	-3.76912974323	11	NA	996	11	1	1	1
188001501	PE6	1880	15	1	2	1880	1799284	11	2014	1379	14	3	0	14	13	3	1	18	1	80	0	0	1880	31	16	16	1	1	0	NA	16	NA	0	NA	2	96	3	1	0	1	-73.286388	-3.7741667	11	NA	996	21	1	1	1
188003601	PE6	1880	36	1	2	1880	1799284	11	2014	1379	2	0	0	2	2	0	1	17	1	78	0	0	1880	31	16	16	1	1	0	NA	16	NA	0	NA	0	96	0	1	0	1	-73.286388	-3.7741667	11	NA	996	21	1	0	0
188005601	PE6	1880	56	1	2	1880	1799284	11	2014	1379	3	1	0	3	2	0	1	18	2	80	0	0	1880	31	16	16	1	1	0	NA	16	NA	0	NA	0	96	1	1	0	1	-73.286388	-3.7741667	11	NA	996	23	1	0	1
188007701	PE6	1880	77	1	2	1880	1799284	11	2014	1379	6	2	0	6	6	1	1	18	1	78	0	0	1880	31	16	16	1	1	0	NA	16	NA	0	NA	1	96	2	1	0	1	-73.286388	-3.7741667	11	NA	996	21	1	1	1
188009701	PE6	1880	97	1	2	1880	1799284	11	2014	1379	7	2	0	7	7	0	1	18	2	80	0	0	1880	31	16	16	1	1	0	NA	16	NA	0	NA	0	96	2	1	0	1	-73.286388	-3.7741667	71	11	996	21	1	1	1
188011801	PE6	1880	118	1	2	1880	1799284	11	2014	1379	3	2	0	2	3	0	1	18	1	78	0	0	1880	31	16	16	1	1	0	NA	16	NA	0	NA	0	96	2	1	0	1	-73.286388	-3.7741667	11	NA	996	31	1	0	1
188013801	PE6	1880	138	1	2	1880	1799284	11	2014	1379	8	1	0	8	5	2	1	17	1	80	0	0	1880	31	16	16	1	1	0	NA	16	NA	0	NA	1	96	1	1	0	1	-73.286388	-3.7741667	11	NA	996	23	1	0	1
188018001	PE6	1880	180	1	2	1880	1799284	11	2014	1379	6	1	0	6	5	1	1	18	1	80	0	0	1880	31	16	16	1	1	0	NA	16	NA	0	NA	1	96	1	1	0	1	-73.286388	-3.7741667	71	11	996	21	1	1	1
188022101	PE6	1880	221	1	1	1880	1799284	11	2014	1379	1	0	0	1	1	0	1	17	1	80	0	0	1880	31	16	16	1	1	0	NA	16	NA	0	NA	0	96	0	1	0	1	-73.286388	-3.7741667	12	NA	1	21	1	0	0
188024101	PE6	1880	241	1	1	1880	1799284	11	2014	1379	4	1	0	4	4	2	1	17	1	78	0	0	1880	31	16	16	1	1	0	NA	16	NA	0	NA	1	96	1	1	0	1	-73.286388	-3.7741667	11	NA	996	21	1	1	1
188028201	PE6	1880	282	1	2	1880	1799284	11	2014	1379	3	1	0	3	2	0	1	17	1	78	0	0	1880	31	16	16	1	1	0	NA	16	NA	0	NA	0	96	1	1	0	1	-73.286388	-3.7741667	11	NA	996	23	1	1	1
188100801	PE6	1881	8	1	1	1881	1018720	8	2014	1376	4	1	0	1	4	0	1	26	1	81	0	0	1881	31	16	16	1	1	0	NA	46	NA	0	NA	1	96	1	1	0	1	-73.286388	-3.7741667	43	NA	20	32	0	0	0
188102701	PE6	1881	27	1	2	1881	1018720	8	2014	1376	3	1	0	3	3	1	1	26	1	82	9	0	1881	31	16	16	1	1	0	NA	46	NA	0	NA	1	96	1	1	0	1	-73.286388	-3.7741667	71	12	5	11	1	1	1
188104601	PE6	1881	46	1	1	1881	1018720	8	2014	1376	3	0	0	3	3	0	1	26	1	81	0	0	1881	31	16	16	1	1	0	NA	46	NA	0	NA	0	96	0	1	0	1	-73.286388	-3.7741667	11	NA	996	22	1	0	1
188106401	PE6	1881	64	1	2	1881	1018720	8	2014	1376	4	1	0	4	4	0	1	25	1	82	9	0	1881	31	16	16	1	1	0	NA	46	NA	0	NA	0	96	1	1	0	1	-73.286388	-3.7741667	71	21	996	11	1	1	1
188108301	PE6	1881	83	1	2	1881	1018720	8	2014	1376	9	1	0	4	9	0	1	26	1	81	0	0	1881	31	16	16	1	1	0	NA	46	NA	0	NA	1	96	1	1	0	1	-73.286388	-3.7741667	11	NA	996	21	1	1	1
188110201	PE6	1881	102	1	2	1881	1018720	8	2014	1376	4	1	0	4	4	0	1	26	1	82	9	0	1881	31	16	16	1	1	0	NA	46	NA	0	NA	0	96	1	1	0	1	-73.286388	-3.7741667	11	NA	996	11	1	1	1
188112101	PE6	1881	121	1	1	1881	1018720	8	2014	1376	2	0	0	2	2	0	1	26	1	81	0	0	1881	31	16	16	1	1	0	NA	46	NA	0	NA	0	96	0	1	0	1	-73.286388	-3.7741667	11	NA	996	21	1	0	1
188115801	PE6	1881	158	1	1	1881	1018720	8	2014	1376	5	2	0	5	5	0	1	28	1	81	0	0	1881	31	16	16	1	1	0	NA	46	NA	0	NA	0	96	2	1	0	1	-73.286388	-3.7741667	11	NA	996	23	1	1	1
188117701	PE6	1881	177	1	2	1881	1018720	8	2014	1376	6	2	0	6	6	0	1	27	1	82	9	0	1881	31	16	16	1	1	0	NA	46	NA	0	NA	0	96	2	1	0	1	-73.286388	-3.7741667	11	NA	996	32	1	1	1
188119601	PE6	1881	196	1	2	1881	1018720	8	2014	1376	3	0	0	3	2	0	1	30	1	81	0	0	1881	31	16	16	1	1	0	NA	46	NA	0	NA	0	96	0	1	0	1	-73.286388	-3.7741667	71	11	996	11	1	1	1
188121501	PE6	1881	215	1	4	1881	1018720	8	2014	1376	6	2	0	6	6	1	1	26	1	82	9	0	1881	31	16	16	1	1	0	NA	46	NA	0	NA	0	96	2	1	0	1	-73.286388	-3.7741667	11	NA	996	11	1	1	1
188123301	PE6	1881	233	1	2	1881	1018720	8	2014	1376	6	2	0	6	5	0	1	27	1	81	0	0	1881	31	16	16	1	1	0	NA	46	NA	0	NA	0	96	3	1	0	1	-73.286388	-3.7741667	11	NA	996	21	1	1	1
188125201	PE6	1881	252	1	1	1881	1018720	8	2014	1376	2	2	0	2	2	0	1	27	1	82	9	0	1881	31	16	16	1	1	0	NA	46	NA	0	NA	0	96	2	1	0	1	-73.286388	-3.7741667	11	NA	996	11	1	1	1
188201201	PE6	1882	12	1	1	1882	1013289	9	2014	1377	1	0	0	1	0	0	1	20	1	82	9	0	1882	31	16	16	1	1	0	NA	46	NA	0	NA	0	96	0	1	0	1	-73.286388	-3.7741667	71	11	996	11	1	1	1
188202701	PE6	1882	27	1	2	1882	1013289	9	2014	1377	7	1	0	4	7	0	1	18	1	81	0	0	1882	31	16	16	1	1	0	NA	46	NA	0	NA	1	96	1	1	0	1	-73.286388	-3.7741667	11	NA	996	11	1	1	1
188204101	PE6	1882	41	1	1	1882	1013289	9	2014	1377	1	0	0	1	1	0	1	18	1	82	9	0	1882	31	16	16	1	1	0	NA	46	NA	0	NA	0	96	0	1	0	1	-73.286388	-3.7741667	71	12	5	12	1	0	1
188205601	PE6	1882	56	1	2	1882	1013289	9	2014	1377	3	0	0	2	3	0	1	20	1	81	0	0	1882	31	16	16	1	1	0	NA	46	NA	0	NA	0	96	0	1	0	1	-73.286388	-3.7741667	11	NA	996	21	1	1	1
188207001	PE6	1882	70	1	2	1882	1013289	9	2014	1377	3	1	0	3	3	1	1	18	1	82	9	0	1882	31	16	16	1	1	0	NA	46	NA	0	NA	1	96	1	1	0	1	-73.286388	-3.7741667	11	NA	996	11	0	0	0
188208501	PE6	1882	85	1	1	1882	1013289	9	2014	1377	3	1	0	3	3	0	1	21	1	81	0	0	1882	31	16	16	1	1	0	NA	46	NA	0	NA	0	96	1	1	0	1	-73.286388	-3.7741667	11	NA	996	21	1	0	1
188209901	PE6	1882	99	1	2	1882	1013289	9	2014	1377	3	0	0	3	2	0	1	21	1	82	9	0	1882	31	16	16	1	1	0	NA	46	NA	0	NA	0	96	0	1	0	1	-73.286388	-3.7741667	11	NA	996	11	1	0	1
188211401	PE6	1882	114	1	1	1882	1013289	9	2014	1377	4	0	0	4	4	0	1	19	1	81	0	0	1882	31	16	16	1	1	0	NA	46	NA	0	NA	0	96	0	1	0	1	-73.286388	-3.7741667	11	NA	996	23	1	1	1
188212801	PE6	1882	128	1	2	1882	1013289	9	2014	1377	3	0	0	2	2	0	1	18	1	82	9	0	1882	31	16	16	1	1	0	NA	46	NA	0	NA	1	96	0	1	0	1	-73.286388	-3.7741667	11	NA	996	23	1	1	1
188214301	PE6	1882	143	1	2	1882	1013289	9	2014	1377	5	1	0	4	5	2	1	18	1	81	0	0	1882	31	16	16	1	1	0	NA	46	NA	0	NA	2	96	1	1	0	1	-73.286388	-3.7741667	11	NA	996	21	1	1	1
188215701	PE6	1882	157	1	1	1882	1013289	9	2014	1377	4	1	0	4	4	1	1	21	1	82	9	0	1882	31	16	16	1	1	0	NA	46	NA	0	NA	1	96	1	1	0	1	-73.286388	-3.7741667	11	NA	996	21	1	1	1
188217201	PE6	1882	172	1	2	1882	1013289	9	2014	1377	6	1	0	6	4	1	1	19	1	81	0	0	1882	31	16	16	1	1	0	NA	46	NA	0	NA	0	96	1	1	0	1	-73.286388	-3.7741667	11	NA	996	21	1	1	1
188218601	PE6	1882	186	1	2	1882	1013289	9	2014	1377	3	1	0	3	3	1	1	19	1	82	9	0	1882	31	16	16	1	1	0	NA	46	NA	0	NA	0	96	1	1	0	1	-73.286388	-3.7741667	11	NA	996	11	1	1	1
188220101	PE6	1882	201	1	2	1882	1013289	9	2014	1377	6	1	0	6	6	2	1	20	1	81	0	0	1882	31	16	16	1	1	0	NA	46	NA	0	NA	2	96	1	1	0	1	-73.286388	-3.7741667	96	96	4	21	1	1	1
259400501	PE6	2594	5	1	3	2594	1102963	3	2014	1371	4	1	0	4	4	1	1	13	1	60	6	0	2594	31	16	16	1	1	0	NA	16	NA	0	NA	1	103	1	1	0	1	-73.282053	-3.77520791189	11	NA	996	11	1	1	1
259401501	PE6	2594	15	1	6	2594	1102963	3	2014	1371	7	3	0	7	7	2	1	13	1	57	6	0	2594	31	16	16	1	1	0	NA	16	NA	0	NA	2	103	3	1	0	1	-73.282053	-3.77520791189	11	NA	996	11	1	0	1
259402501	PE6	2594	25	1	3	2594	1102963	3	2014	1371	3	0	0	3	1	0	1	12	1	58	6	0	2594	31	16	16	1	1	0	NA	16	NA	0	NA	0	103	0	1	0	1	-73.282053	-3.77520791189	11	NA	996	11	1	1	1
259403501	PE6	2594	35	1	1	2594	1102963	3	2014	1371	4	1	0	2	4	0	1	12	1	59	6	0	2594	31	16	16	1	1	0	NA	16	NA	0	NA	0	103	1	1	0	1	-73.282053	-3.77520791189	11	NA	996	23	1	1	1
259404501	PE6	2594	45	1	1	2594	1102963	3	2014	1371	5	2	0	5	5	0	1	14	1	60	6	0	2594	31	16	16	1	1	0	NA	16	NA	0	NA	0	103	2	1	0	1	-73.282053	-3.77520791189	11	NA	996	11	1	1	1
259406501	PE6	2594	65	1	2	2594	1102963	3	2014	1371	8	2	0	8	7	3	1	13	1	58	6	0	2594	31	16	16	1	1	0	NA	16	NA	0	NA	2	103	2	1	0	1	-73.282053	-3.77520791189	11	NA	996	21	1	0	1
259407601	PE6	2594	76	1	6	2594	1102963	3	2014	1371	9	3	0	9	9	4	1	13	1	59	6	0	2594	31	16	16	1	1	0	NA	16	NA	0	NA	4	103	3	1	0	1	-73.282053	-3.77520791189	11	NA	996	23	1	1	1
259408601	PE6	2594	86	1	2	2594	1102963	3	2014	1371	4	0	0	4	4	0	1	14	1	60	6	0	2594	31	16	16	1	1	0	NA	16	NA	0	NA	0	103	0	1	0	1	-73.282053	-3.77520791189	11	NA	996	11	1	1	1
259409601	PE6	2594	96	1	1	2594	1102963	3	2014	1371	4	1	0	4	4	0	1	13	1	57	6	0	2594	31	16	16	1	1	0	NA	16	NA	0	NA	0	103	1	1	0	1	-73.282053	-3.77520791189	71	11	996	11	1	1	1
259410601	PE6	2594	106	1	2	2594	1102963	3	2014	1371	5	1	0	5	5	2	1	14	1	58	6	0	2594	31	16	16	1	1	0	NA	16	NA	0	NA	1	103	1	1	0	1	-73.282053	-3.77520791189	11	NA	996	11	1	1	1
259411601	PE6	2594	116	1	4	2594	1102963	3	2014	1371	9	2	0	9	9	2	1	14	1	59	6	0	2594	31	16	16	1	1	0	NA	16	NA	0	NA	2	103	2	1	0	1	-73.282053	-3.77520791189	71	11	996	11	1	1	1
259411602	PE6	2594	116	2	1	2594	1102963	5	2014	1373	4	1	0	4	4	1	1	6	1	57	3	0	2594	31	16	16	1	1	0	NA	16	NA	0	NA	1	103	1	1	0	1	-73.282053	-3.77520791189	71	11	996	11	1	1	1
259412601	PE6	2594	126	1	3	2594	1102963	3	2014	1371	4	1	0	4	4	0	1	13	1	60	6	0	2594	31	16	16	1	1	0	NA	16	NA	0	NA	0	103	1	1	0	1	-73.282053	-3.77520791189	11	NA	996	11	1	1	1
259413601	PE6	2594	136	1	3	2594	1102963	3	2014	1371	5	2	0	5	5	1	1	14	1	57	6	0	2594	31	16	16	1	1	0	NA	16	NA	0	NA	0	103	2	1	0	1	-73.282053	-3.77520791189	11	NA	996	11	1	1	1
259300901	PE6	2593	9	1	4	2593	1110338	6	2014	1374	6	2	0	6	6	2	1	7	1	58	0	0	2593	31	16	16	1	1	0	NA	16	NA	0	NA	2	91	2	1	0	1	-73.272276	-3.7779441269	11	NA	996	23	1	1	0
259301901	PE6	2593	19	1	1	2593	1110338	6	2014	1374	3	1	0	3	3	1	1	7	1	59	0	0	2593	31	16	16	1	1	0	NA	16	NA	0	NA	1	91	1	1	0	1	-73.272276	-3.7779441269	11	NA	996	23	1	0	1
259303001	PE6	2593	30	1	2	2593	1110338	6	2014	1374	3	1	0	3	3	0	1	6	1	60	0	0	2593	31	16	16	1	1	0	NA	16	NA	0	NA	0	91	1	1	0	1	-73.272276	-3.7779441269	11	NA	996	21	1	1	1
259304001	PE6	2593	40	1	2	2593	1110338	6	2014	1374	5	1	0	5	5	0	1	6	1	57	0	0	2593	31	16	16	1	1	0	NA	16	NA	0	NA	0	91	1	1	0	1	-73.272276	-3.7779441269	11	NA	996	21	1	0	1
259305001	PE6	2593	50	1	1	2593	1110338	6	2014	1374	2	1	0	2	2	1	1	7	1	58	0	0	2593	31	16	16	1	1	0	NA	16	NA	0	NA	1	91	1	1	0	1	-73.272276	-3.7779441269	11	NA	996	21	1	1	1
259306001	PE6	2593	60	1	1	2593	1110338	6	2014	1374	2	1	0	2	2	0	1	8	1	59	0	0	2593	31	16	16	1	1	0	NA	16	NA	0	NA	0	91	1	1	0	1	-73.272276	-3.7779441269	11	NA	996	32	1	0	0
259307101	PE6	2593	71	1	1	2593	1110338	6	2014	1374	2	2	0	2	2	0	1	8	1	60	0	0	2593	31	16	16	1	1	0	NA	16	NA	0	NA	0	91	2	1	0	1	-73.272276	-3.7779441269	11	NA	996	21	1	1	1
259308101	PE6	2593	81	1	1	2593	1110338	6	2014	1374	5	2	0	5	5	0	1	6	1	57	0	0	2593	31	16	16	1	1	0	NA	16	NA	0	NA	0	91	2	1	0	1	-73.272276	-3.7779441269	11	NA	996	23	1	1	1
259309101	PE6	2593	91	1	1	2593	1110338	6	2014	1374	4	1	0	4	4	1	1	8	1	58	0	0	2593	31	16	16	1	1	0	NA	16	NA	0	NA	1	91	1	1	0	1	-73.272276	-3.7779441269	11	NA	996	21	1	1	0
259310201	PE6	2593	102	1	1	2593	1110338	6	2014	1374	2	0	0	2	2	0	1	6	1	59	0	0	2593	31	16	16	1	1	0	NA	16	NA	0	NA	0	91	0	1	0	1	-73.272276	-3.7779441269	11	NA	996	23	1	0	1
259311201	PE6	2593	112	1	2	2593	1110338	6	2014	1374	8	1	0	8	6	1	1	7	1	60	0	0	2593	31	16	16	1	1	0	NA	16	NA	0	NA	1	91	2	1	0	1	-73.272276	-3.7779441269	11	NA	996	23	1	1	1
259312201	PE6	2593	122	1	2	2593	1110338	6	2014	1374	4	1	0	4	4	0	1	7	1	57	0	0	2593	31	16	16	1	1	0	NA	16	NA	0	NA	0	91	1	1	0	1	-73.272276	-3.7779441269	11	NA	996	21	1	1	1
259313201	PE6	2593	132	1	5	2593	1110338	6	2014	1374	7	2	0	7	7	1	1	6	1	58	0	0	2593	31	16	16	1	1	0	NA	16	NA	0	NA	1	91	2	1	0	1	-73.272276	-3.7779441269	11	NA	996	23	1	1	1
259314301	PE6	2593	143	1	2	2593	1110338	6	2014	1374	2	1	0	2	2	0	1	6	1	59	0	0	2593	31	16	16	1	1	0	NA	16	NA	0	NA	0	91	1	1	0	1	-73.272276	-3.7779441269	11	NA	996	21	1	1	1
260400901	PE6	2604	9	1	5	2604	854578	3	2014	1371	7	1	0	7	6	0	1	22	1	58	0	0	2604	32	16	16	2	3	0	NA	16	NA	0	NA	0	90	1	1	0	1	-73.174578	-3.783631	51	NA	996	32	0	1	0
260401001	PE6	2604	10	1	3	2604	854578	3	2014	1371	6	0	0	5	6	0	1	22	1	59	0	0	2604	32	16	16	2	3	0	NA	16	NA	0	NA	0	90	0	1	0	1	-73.174578	-3.783631	51	NA	996	23	0	1	0
260401201	PE6	2604	12	1	1	2604	854578	3	2014	1371	4	1	0	4	4	0	1	22	1	57	0	0	2604	32	16	16	2	3	0	NA	16	NA	0	NA	0	90	1	1	0	1	-73.174578	-3.783631	51	NA	996	23	0	0	0
260401301	PE6	2604	13	1	2	2604	854578	3	2014	1371	6	2	0	6	6	1	1	22	1	58	0	0	2604	32	16	16	2	3	0	NA	16	NA	0	NA	1	90	2	1	0	1	-73.174578	-3.783631	51	NA	996	23	0	1	1
260401401	PE6	2604	14	1	1	2604	854578	3	2014	1371	6	1	0	6	6	1	1	22	1	59	0	0	2604	32	16	16	2	3	0	NA	16	NA	0	NA	1	90	1	1	0	1	-73.174578	-3.783631	51	NA	996	23	0	0	0
260401501	PE6	2604	15	1	1	2604	854578	3	2014	1371	4	1	0	4	4	0	1	22	1	60	4	0	2604	32	16	16	2	3	0	NA	16	NA	0	NA	0	90	1	1	0	1	-73.174578	-3.783631	51	NA	996	23	0	1	1
260401601	PE6	2604	16	1	1	2604	854578	3	2014	1371	3	0	0	3	2	0	1	22	1	57	0	0	2604	32	16	16	2	3	0	NA	16	NA	0	NA	0	90	0	1	0	1	-73.174578	-3.783631	51	NA	996	23	0	1	1
260403301	PE6	2604	33	1	2	2604	854578	3	2014	1371	4	0	0	4	2	1	1	23	1	58	0	0	2604	32	16	16	2	3	0	NA	16	NA	0	NA	1	90	1	1	0	1	-73.174578	-3.783631	43	NA	10	23	0	1	0
260403401	PE6	2604	34	1	1	2604	854578	3	2014	1371	8	1	0	8	8	1	1	23	1	59	0	0	2604	32	16	16	2	3	0	NA	16	NA	0	NA	1	90	1	1	0	1	-73.174578	-3.783631	43	NA	20	23	0	0	0
260403501	PE6	2604	35	1	1	2604	854578	3	2014	1371	6	1	0	6	6	1	1	23	1	60	4	0	2604	32	16	16	2	3	0	NA	16	NA	0	NA	1	90	1	1	0	1	-73.174578	-3.783631	43	NA	10	23	0	1	0
260403701	PE6	2604	37	1	1	2604	854578	3	2014	1371	1	0	0	1	0	0	1	24	1	58	4	0	2604	32	16	16	2	3	0	NA	16	NA	0	NA	0	90	0	1	0	1	-73.174578	-3.783631	71	43	10	23	0	1	0
260403801	PE6	2604	38	1	2	2604	854578	3	2014	1371	4	0	0	4	3	1	1	23	1	59	0	0	2604	32	16	16	2	3	0	NA	16	NA	0	NA	1	90	0	1	0	1	-73.174578	-3.783631	43	NA	7	23	0	0	0
260403901	PE6	2604	39	1	1	2604	854578	3	2014	1371	3	0	0	3	1	0	1	23	1	60	4	0	2604	32	16	16	2	3	0	NA	16	NA	0	NA	0	90	1	1	0	1	-73.174578	-3.783631	43	NA	5	23	0	1	0
260404001	PE6	2604	40	1	1	2604	854578	3	2014	1371	2	1	0	2	2	1	1	23	1	57	0	0	2604	32	16	16	2	3	0	NA	16	NA	0	NA	1	90	1	1	0	1	-73.174578	-3.783631	43	NA	5	23	0	1	0
260406501	PE6	2604	65	1	1	2604	854578	3	2014	1371	7	1	0	7	7	3	1	24	1	58	0	0	2604	32	16	16	2	3	0	NA	16	NA	0	NA	3	90	1	1	0	1	-73.174578	-3.783631	43	NA	15	32	0	1	1
260406601	PE6	2604	66	1	1	2604	854578	3	2014	1371	11	1	0	11	9	2	1	24	1	59	0	0	2604	32	16	16	2	3	0	NA	16	NA	0	NA	1	90	2	1	0	1	-73.174578	-3.783631	43	NA	15	32	0	0	0
260406701	PE6	2604	67	1	1	2604	854578	3	2014	1371	13	4	0	11	13	1	1	24	1	60	4	0	2604	32	16	16	2	3	0	NA	16	NA	0	NA	2	90	4	1	0	1	-73.174578	-3.783631	43	NA	10	23	0	0	1
260406901	PE6	2604	69	1	1	2604	854578	3	2014	1371	2	0	0	2	0	0	1	24	1	58	0	0	2604	32	16	16	2	3	0	NA	16	NA	0	NA	0	90	0	1	0	1	-73.174578	-3.783631	51	NA	996	32	0	0	0
259502001	PE6	2595	20	1	1	2595	1027156	4	2014	1372	6	1	0	6	6	1	1	27	1	59	0	0	2595	31	16	16	1	1	0	NA	16	NA	0	NA	1	99	1	1	0	1	-73.288951	-3.78796481362	11	NA	996	21	1	1	1
259503101	PE6	2595	31	1	2	2595	1027156	4	2014	1372	3	0	0	2	3	0	1	27	1	60	0	0	2595	31	16	16	1	1	0	NA	16	NA	0	NA	0	99	0	1	0	1	-73.288951	-3.78796481362	96	21	996	21	1	1	0
259504301	PE6	2595	43	1	5	2595	1027156	4	2014	1372	8	3	0	8	8	0	1	29	1	58	0	0	2595	31	16	16	1	1	0	NA	16	NA	0	NA	0	99	3	1	0	1	-73.288951	-3.78796481362	71	11	996	11	1	1	1
259506501	PE6	2595	65	1	1	2595	1027156	5	2014	1373	2	0	0	1	2	0	1	29	1	60	3	0	2595	31	16	16	1	1	0	NA	16	NA	0	NA	1	99	0	1	0	1	-73.288951	-3.78796481362	11	NA	996	21	1	0	1
259507601	PE6	2595	76	1	1	2595	1027156	4	2014	1372	7	2	0	7	7	1	1	27	1	58	0	0	2595	31	16	16	1	1	0	NA	16	NA	0	NA	1	99	2	1	0	1	-73.288951	-3.78796481362	11	NA	996	21	1	1	1
259508801	PE6	2595	88	1	1	2595	1027156	4	2014	1372	1	0	0	1	1	0	1	29	1	59	0	0	2595	31	16	16	1	1	0	NA	16	NA	0	NA	0	99	0	1	0	1	-73.288951	-3.78796481362	11	NA	996	21	1	1	1
259509901	PE6	2595	99	1	2	2595	1027156	4	2014	1372	6	1	0	6	6	0	1	28	1	60	0	0	2595	31	16	16	1	1	0	NA	16	NA	0	NA	0	99	1	1	0	1	-73.288951	-3.78796481362	11	NA	996	23	1	0	1
259511001	PE6	2595	110	1	1	2595	1027156	4	2014	1372	5	0	0	5	5	0	1	27	1	58	0	0	2595	31	16	16	1	1	0	NA	16	NA	0	NA	0	99	0	1	0	1	-73.288951	-3.78796481362	11	NA	996	21	1	0	1
259512101	PE6	2595	121	1	2	2595	1027156	4	2014	1372	6	2	0	6	6	1	1	28	1	59	0	0	2595	31	16	16	1	1	0	NA	16	NA	0	NA	1	99	2	1	0	1	-73.288951	-3.78796481362	11	NA	996	23	1	1	1
259513201	PE6	2595	132	1	2	2595	1027156	4	2014	1372	4	1	0	4	4	1	1	28	1	60	0	0	2595	31	16	16	1	1	0	NA	16	NA	0	NA	1	99	1	1	0	1	-73.288951	-3.78796481362	11	NA	996	21	1	1	1
259514401	PE6	2595	144	1	3	2595	1027156	4	2014	1372	6	1	0	6	4	1	1	28	1	58	0	0	2595	31	16	16	1	1	0	NA	16	NA	0	NA	1	99	1	1	0	1	-73.288951	-3.78796481362	11	NA	996	21	1	1	1
259515501	PE6	2595	155	1	1	2595	1027156	4	2014	1372	3	0	0	3	3	0	1	29	1	59	0	0	2595	31	16	16	1	1	0	NA	16	NA	0	NA	0	99	0	1	0	1	-73.288951	-3.78796481362	11	NA	996	23	1	1	1
259600501	PE6	2596	5	1	2	2596	1066411	3	2014	1371	2	0	0	2	2	0	1	9	1	59	6	0	2596	31	16	16	1	1	0	NA	16	NA	0	NA	0	96	0	1	0	1	-73.299443	-3.78908776192	96	96	5	21	1	1	1
259601701	PE6	2596	17	1	1	2596	1066411	3	2014	1371	8	2	0	6	8	1	1	9	1	60	6	0	2596	31	16	16	1	1	0	NA	16	NA	0	NA	1	96	2	1	0	1	-73.299443	-3.78908776192	11	NA	996	21	1	0	1
259602801	PE6	2596	28	1	1	2596	1066411	3	2014	1371	7	3	0	4	7	1	1	11	1	57	6	0	2596	31	16	16	1	1	0	NA	16	NA	0	NA	1	96	3	1	0	1	-73.299443	-3.78908776192	11	NA	996	21	1	1	1
259604001	PE6	2596	40	1	1	2596	1066411	3	2014	1371	7	3	0	6	5	0	1	9	1	58	6	0	2596	31	16	16	1	1	0	NA	16	NA	0	NA	0	96	3	1	0	1	-73.299443	-3.78908776192	11	NA	996	21	1	1	1
259605201	PE6	2596	52	1	3	2596	1066411	3	2014	1371	3	0	0	3	3	0	1	12	1	59	6	0	2596	31	16	16	1	1	0	NA	16	NA	0	NA	0	96	0	1	0	1	-73.299443	-3.78908776192	71	11	996	21	1	1	1
259606301	PE6	2596	63	1	2	2596	1066411	3	2014	1371	3	1	0	3	2	0	1	9	1	60	6	0	2596	31	16	16	1	1	0	NA	16	NA	0	NA	0	96	2	1	0	1	-73.299443	-3.78908776192	11	NA	996	21	1	1	1
259607501	PE6	2596	75	1	1	2596	1066411	3	2014	1371	3	2	0	3	3	0	1	9	1	57	6	0	2596	31	16	16	1	1	0	NA	16	NA	0	NA	0	96	2	1	0	1	-73.299443	-3.78908776192	11	NA	996	21	1	0	1
259608701	PE6	2596	87	1	1	2596	1066411	5	2014	1373	6	1	0	6	6	1	1	21	1	59	3	0	2596	31	16	16	1	1	0	NA	16	NA	0	NA	1	96	1	1	0	1	-73.299443	-3.78908776192	96	96	5	32	1	0	1
259609801	PE6	2596	98	1	1	2596	1066411	3	2014	1371	6	1	0	6	6	1	1	11	1	59	6	0	2596	31	16	16	1	1	0	NA	16	NA	0	NA	1	96	1	1	0	1	-73.299443	-3.78908776192	11	NA	996	21	1	0	1
259611001	PE6	2596	110	1	2	2596	1066411	3	2014	1371	4	1	0	4	4	0	1	12	1	60	6	0	2596	31	16	16	1	1	0	NA	16	NA	0	NA	0	96	1	1	0	1	-73.299443	-3.78908776192	11	NA	996	21	1	1	1
259612101	PE6	2596	121	1	1	2596	1066411	4	2014	1372	4	1	0	4	3	1	1	29	1	57	3	0	2596	31	16	16	1	1	0	NA	16	NA	0	NA	1	96	1	1	0	1	-73.299443	-3.78908776192	11	NA	996	21	1	1	1
259613301	PE6	2596	133	1	2	2596	1066411	3	2014	1371	8	2	0	7	8	2	1	11	1	58	6	0	2596	31	16	16	1	1	0	NA	16	NA	0	NA	2	96	2	1	0	1	-73.299443	-3.78908776192	11	NA	996	21	1	1	1
259614501	PE6	2596	145	1	1	2596	1066411	5	2014	1373	2	0	0	2	2	0	1	17	1	58	3	0	2596	31	16	16	1	1	0	NA	16	NA	0	NA	0	96	0	1	0	1	-73.299443	-3.78908776192	11	NA	996	21	1	0	1
259615601	PE6	2596	156	1	1	2596	1066411	6	2014	1374	1	0	0	1	1	0	1	1	1	59	3	0	2596	31	16	16	1	1	0	NA	16	NA	0	NA	0	96	0	1	0	1	-73.299443	-3.78908776192	11	NA	996	21	1	0	0
282200101	PE6	2822	1	1	5	2822	298521	3	2014	1371	6	1	0	6	5	0	1	25	1	72	0	0	2822	48	24	24	2	3	0	NA	24	NA	0	NA	0	73	1	1	0	1	-80.511229	-3.802923	11	NA	996	22	1	1	1
282200201	PE6	2822	2	1	2	2822	298521	3	2014	1371	2	0	0	2	2	0	1	23	1	73	0	0	2822	48	24	24	2	3	0	NA	24	NA	0	NA	0	73	0	1	0	1	-80.511229	-3.802923	11	NA	996	22	1	0	0
282200301	PE6	2822	3	1	1	2822	298521	3	2014	1371	1	0	0	1	0	0	1	26	1	74	0	0	2822	48	24	24	2	3	0	NA	24	NA	0	NA	0	73	0	1	0	1	-80.511229	-3.802923	11	NA	996	32	1	1	0
282200401	PE6	2822	4	1	1	2822	298521	3	2014	1371	3	1	0	3	3	0	1	26	1	72	0	0	2822	48	24	24	2	3	0	NA	24	NA	0	NA	0	73	1	1	0	1	-80.511229	-3.802923	11	NA	996	22	1	1	1
282200501	PE6	2822	5	1	1	2822	298521	3	2014	1371	4	2	0	4	4	0	1	23	1	73	0	0	2822	48	24	24	2	3	0	NA	24	NA	0	NA	0	73	2	1	0	1	-80.511229	-3.802923	11	NA	996	22	1	1	1
282200601	PE6	2822	6	1	1	2822	298521	3	2014	1371	1	0	0	1	1	0	1	22	1	74	0	0	2822	48	24	24	2	3	0	NA	24	NA	0	NA	0	73	0	1	0	1	-80.511229	-3.802923	11	NA	996	23	1	0	1
282200701	PE6	2822	7	1	2	2822	298521	3	2014	1371	5	1	0	5	5	0	1	25	1	72	0	0	2822	48	24	24	2	3	0	NA	24	NA	0	NA	0	73	1	1	0	1	-80.511229	-3.802923	11	NA	996	23	1	1	1
282200801	PE6	2822	8	1	2	2822	298521	3	2014	1371	2	0	0	2	2	0	1	24	1	73	0	0	2822	48	24	24	2	3	0	NA	24	NA	0	NA	0	73	0	1	0	1	-80.511229	-3.802923	71	11	996	22	1	1	1
282204101	PE6	2822	41	1	2	2822	298521	3	2014	1371	5	1	0	5	5	1	1	25	1	74	0	0	2822	48	24	24	2	3	0	NA	24	NA	0	NA	1	73	1	1	0	1	-80.511229	-3.802923	11	NA	996	32	1	1	1
282204201	PE6	2822	42	1	1	2822	298521	3	2014	1371	2	1	0	2	2	1	1	23	1	72	0	0	2822	48	24	24	2	3	0	NA	24	NA	0	NA	1	73	1	1	0	1	-80.511229	-3.802923	11	NA	996	32	1	1	1
282204301	PE6	2822	43	1	5	2822	298521	3	2014	1371	8	3	0	8	8	0	1	23	1	73	0	0	2822	48	24	24	2	3	0	NA	24	NA	0	NA	0	73	3	1	0	1	-80.511229	-3.802923	11	NA	996	22	1	1	1
282204401	PE6	2822	44	1	2	2822	298521	3	2014	1371	4	1	0	4	4	0	1	24	1	74	0	0	2822	48	24	24	2	3	0	NA	24	NA	0	NA	0	73	1	1	0	1	-80.511229	-3.802923	11	NA	996	23	1	0	1
282204501	PE6	2822	45	1	2	2822	298521	3	2014	1371	5	1	0	5	5	2	1	24	1	72	0	0	2822	48	24	24	2	3	0	NA	24	NA	0	NA	1	73	1	1	0	1	-80.511229	-3.802923	11	NA	996	32	1	1	1
282204601	PE6	2822	46	1	2	2822	298521	3	2014	1371	5	2	0	5	5	1	1	24	1	73	0	0	2822	48	24	24	2	3	0	NA	24	NA	0	NA	1	73	2	1	0	1	-80.511229	-3.802923	11	NA	996	22	1	0	1
282204701	PE6	2822	47	1	2	2822	298521	3	2014	1371	3	1	0	3	3	1	1	24	1	74	0	0	2822	48	24	24	2	3	0	NA	24	NA	0	NA	0	73	1	1	0	1	-80.511229	-3.802923	11	NA	996	23	1	0	1
282204801	PE6	2822	48	1	1	2822	298521	3	2014	1371	3	0	0	3	3	0	1	24	1	72	0	0	2822	48	24	24	2	3	0	NA	24	NA	0	NA	0	73	0	1	0	1	-80.511229	-3.802923	11	NA	996	21	1	1	1
282208101	PE6	2822	81	1	2	2822	298521	3	2014	1371	5	1	0	5	4	0	1	23	1	73	0	0	2822	48	24	24	2	3	0	NA	24	NA	0	NA	0	73	1	1	0	1	-80.511229	-3.802923	11	NA	996	32	1	1	1
282208201	PE6	2822	82	1	2	2822	298521	3	2014	1371	4	1	0	4	4	1	1	22	1	74	0	0	2822	48	24	24	2	3	0	NA	24	NA	0	NA	0	73	1	1	0	1	-80.511229	-3.802923	11	NA	996	32	1	0	1
282208301	PE6	2822	83	1	2	2822	298521	3	2014	1371	3	1	0	3	3	1	1	23	1	72	0	0	2822	48	24	24	2	3	0	NA	24	NA	0	NA	1	73	1	1	0	1	-80.511229	-3.802923	11	NA	996	32	1	1	1
282208401	PE6	2822	84	1	2	2822	298521	3	2014	1371	3	0	0	3	3	0	1	26	1	73	0	0	2822	48	24	24	2	3	0	NA	24	NA	0	NA	0	73	0	1	0	1	-80.511229	-3.802923	11	NA	996	22	1	1	1
282208501	PE6	2822	85	1	2	2822	298521	3	2014	1371	4	1	0	4	4	0	1	22	1	74	0	0	2822	48	24	24	2	3	0	NA	24	NA	0	NA	0	73	1	1	0	1	-80.511229	-3.802923	11	NA	996	23	1	1	1
282208601	PE6	2822	86	1	2	2822	298521	3	2014	1371	4	1	0	4	4	0	1	24	1	72	0	0	2822	48	24	24	2	3	0	NA	24	NA	0	NA	0	73	1	1	0	1	-80.511229	-3.802923	11	NA	996	23	1	1	1
282208701	PE6	2822	87	1	1	2822	298521	3	2014	1371	5	1	0	5	5	0	1	23	1	73	0	0	2822	48	24	24	2	3	0	NA	24	NA	0	NA	0	73	1	1	0	1	-80.511229	-3.802923	11	NA	996	21	1	0	1
282208801	PE6	2822	88	1	1	2822	298521	3	2014	1371	4	1	0	4	4	0	1	24	1	74	0	0	2822	48	24	24	2	3	0	NA	24	NA	0	NA	0	73	1	1	0	1	-80.511229	-3.802923	11	NA	996	32	1	1	1
282208901	PE6	2822	89	1	1	2822	298521	3	2014	1371	6	0	0	6	6	0	1	23	1	72	0	0	2822	48	24	24	2	3	0	NA	24	NA	0	NA	0	73	0	1	0	1	-80.511229	-3.802923	11	NA	996	32	1	0	1
189200901	PE6	1892	9	1	2	1892	668656	9	2014	1377	3	1	0	3	3	1	1	1	1	82	9	0	1892	32	16	16	2	3	0	NA	46	NA	0	NA	1	86	1	1	0	1	-71.570556	-3.8111111	51	NA	996	23	0	0	0
189201001	PE6	1892	10	1	2	1892	668656	9	2014	1377	4	0	0	3	4	0	1	1	1	81	9	0	1892	32	16	16	2	3	0	NA	46	NA	0	NA	0	86	0	1	0	1	-71.570556	-3.8111111	51	NA	996	23	1	1	1
189201101	PE6	1892	11	1	3	1892	668656	9	2014	1377	8	1	0	3	8	0	1	1	1	82	9	0	1892	32	16	16	2	3	0	NA	46	NA	0	NA	0	86	1	1	0	1	-71.570556	-3.8111111	51	NA	996	23	1	0	1
189201201	PE6	1892	12	1	2	1892	668656	9	2014	1377	4	1	0	4	4	1	1	1	1	81	9	0	1892	32	16	16	2	3	0	NA	46	NA	0	NA	0	86	1	1	0	1	-71.570556	-3.8111111	51	NA	996	23	1	0	0
189201301	PE6	1892	13	1	1	1892	668656	9	2014	1377	3	0	0	3	3	0	1	1	1	82	9	0	1892	32	16	16	2	3	0	NA	46	NA	0	NA	0	86	0	1	0	1	-71.570556	-3.8111111	43	NA	10	23	0	0	0
189201401	PE6	1892	14	1	2	1892	668656	9	2014	1377	7	1	0	7	7	0	1	1	1	81	9	0	1892	32	16	16	2	3	0	NA	46	NA	0	NA	0	86	1	1	0	1	-71.570556	-3.8111111	43	NA	5	23	1	0	1
189201501	PE6	1892	15	1	1	1892	668656	9	2014	1377	7	2	0	6	7	1	1	2	1	82	9	0	1892	32	16	16	2	3	0	NA	46	NA	0	NA	0	86	2	1	0	1	-71.570556	-3.8111111	43	NA	2	21	1	0	1
189201601	PE6	1892	16	1	1	1892	668656	9	2014	1377	7	1	0	7	7	2	1	2	1	81	9	0	1892	32	16	16	2	3	0	NA	46	NA	0	NA	2	86	1	1	0	1	-71.570556	-3.8111111	51	NA	996	32	1	0	1
189204901	PE6	1892	49	1	2	1892	668656	8	2014	1376	8	1	0	8	8	2	1	31	1	82	9	0	1892	32	16	16	2	3	0	NA	46	NA	0	NA	2	86	1	1	0	1	-71.570556	-3.8111111	51	NA	996	23	1	0	1
189205001	PE6	1892	50	1	2	1892	668656	8	2014	1376	4	1	0	4	4	2	1	31	1	81	9	0	1892	32	16	16	2	3	0	NA	46	NA	0	NA	2	86	1	1	0	1	-71.570556	-3.8111111	71	43	5	21	1	1	1
189205101	PE6	1892	51	1	1	1892	668656	9	2014	1377	6	1	0	6	6	2	1	2	1	82	9	0	1892	32	16	16	2	3	0	NA	46	NA	0	NA	2	86	1	1	0	1	-71.570556	-3.8111111	51	NA	996	23	1	0	1
189205201	PE6	1892	52	1	2	1892	668656	9	2014	1377	7	0	0	7	7	0	1	3	1	81	9	0	1892	32	16	16	2	3	0	NA	46	NA	0	NA	0	86	0	1	0	1	-71.570556	-3.8111111	51	NA	996	23	1	0	1
189205301	PE6	1892	53	1	2	1892	668656	9	2014	1377	9	2	0	6	9	0	1	4	1	82	9	0	1892	32	16	16	2	3	0	NA	46	NA	0	NA	0	86	2	1	0	1	-71.570556	-3.8111111	51	NA	996	23	1	0	0
189205401	PE6	1892	54	1	1	1892	668656	8	2014	1376	5	0	0	5	5	0	1	31	1	81	9	0	1892	32	16	16	2	3	0	NA	46	NA	0	NA	0	86	0	1	0	1	-71.570556	-3.8111111	51	NA	996	23	1	0	1
189205501	PE6	1892	55	1	1	1892	668656	9	2014	1377	6	1	0	6	6	1	1	3	1	82	9	0	1892	32	16	16	2	3	0	NA	46	NA	0	NA	1	86	1	1	0	1	-71.570556	-3.8111111	43	NA	20	23	1	0	0
189205601	PE6	1892	56	1	1	1892	668656	9	2014	1377	8	1	0	2	8	0	1	2	1	81	9	0	1892	32	16	16	2	3	0	NA	46	NA	0	NA	2	86	1	1	0	1	-71.570556	-3.8111111	51	NA	996	23	0	0	0
189209701	PE6	1892	97	1	1	1892	668656	9	2014	1377	4	1	0	3	4	2	1	3	1	82	9	0	1892	32	16	16	2	3	0	NA	46	NA	0	NA	2	86	1	1	0	1	-71.570556	-3.8111111	51	NA	996	23	1	0	0
189209901	PE6	1892	99	1	1	1892	668656	9	2014	1377	3	1	0	3	3	0	1	4	1	82	9	0	1892	32	16	16	2	3	0	NA	46	NA	0	NA	0	86	1	1	0	1	-71.570556	-3.8111111	51	NA	996	23	1	0	1
189210001	PE6	1892	100	1	2	1892	668656	9	2014	1377	3	1	0	3	3	0	1	5	1	81	9	0	1892	32	16	16	2	3	0	NA	46	NA	0	NA	0	86	1	1	0	1	-71.570556	-3.8111111	51	NA	996	23	1	0	1
189210101	PE6	1892	101	1	1	1892	668656	9	2014	1377	6	1	0	6	5	0	1	5	1	82	9	0	1892	32	16	16	2	3	0	NA	46	NA	0	NA	0	86	1	1	0	1	-71.570556	-3.8111111	51	NA	996	23	1	0	1
282100101	PE6	2821	1	1	1	2821	225335	5	2014	1373	1	0	0	1	1	0	1	27	1	74	0	0	2821	48	24	24	2	3	0	NA	24	NA	0	NA	0	130	0	1	0	1	-80.651656	-3.94082648469	96	96	5	32	0	0	0
282100501	PE6	2821	5	1	1	2821	225335	5	2014	1373	1	0	0	1	1	0	1	25	1	72	0	0	2821	48	24	24	2	3	0	NA	24	NA	0	NA	0	130	0	1	0	1	-80.651656	-3.94082648469	11	NA	996	22	1	1	1
282100901	PE6	2821	9	1	1	2821	225335	5	2014	1373	4	1	0	4	4	0	1	24	1	73	0	0	2821	48	24	24	2	3	0	NA	24	NA	0	NA	0	130	1	1	0	1	-80.651656	-3.94082648469	11	NA	996	22	1	1	1
282101301	PE6	2821	13	1	2	2821	225335	5	2014	1373	9	3	0	9	9	0	1	24	1	74	0	0	2821	48	24	24	2	3	0	NA	24	NA	0	NA	0	130	3	1	0	1	-80.651656	-3.94082648469	11	NA	996	22	1	1	1
282101801	PE6	2821	18	1	1	2821	225335	5	2014	1373	5	0	0	5	5	0	1	24	1	72	0	0	2821	48	24	24	2	3	0	NA	24	NA	0	NA	0	130	0	1	0	1	-80.651656	-3.94082648469	11	NA	996	22	1	0	1
282102201	PE6	2821	22	1	1	2821	225335	5	2014	1373	1	0	0	1	1	0	1	24	1	73	0	0	2821	48	24	24	2	3	0	NA	24	NA	0	NA	0	130	0	1	0	1	-80.651656	-3.94082648469	11	NA	996	21	1	0	0
282102601	PE6	2821	26	1	2	2821	225335	5	2014	1373	5	1	0	5	5	0	1	24	1	74	0	0	2821	48	24	24	2	3	0	NA	24	NA	0	NA	0	130	1	1	0	1	-80.651656	-3.94082648469	11	NA	996	32	1	1	1
282103001	PE6	2821	30	1	1	2821	225335	5	2014	1373	2	0	0	2	1	0	1	25	1	72	0	0	2821	48	24	24	2	3	0	NA	24	NA	0	NA	0	130	0	1	0	1	-80.651656	-3.94082648469	11	NA	996	22	1	1	1
282103401	PE6	2821	34	1	1	2821	225335	5	2014	1373	3	1	0	3	3	2	1	24	1	73	0	0	2821	48	24	24	2	3	0	NA	24	NA	0	NA	1	130	1	1	0	1	-80.651656	-3.94082648469	96	96	5	21	1	1	1
282103801	PE6	2821	38	1	1	2821	225335	5	2014	1373	2	1	0	2	2	0	1	24	1	74	0	0	2821	48	24	24	2	3	0	NA	24	NA	0	NA	0	130	1	1	0	1	-80.651656	-3.94082648469	11	NA	996	22	1	0	1
282104301	PE6	2821	43	1	1	2821	225335	5	2014	1373	1	0	0	1	1	0	1	24	1	72	0	0	2821	48	24	24	2	3	0	NA	24	NA	0	NA	0	130	0	1	0	1	-80.651656	-3.94082648469	11	NA	996	22	1	0	0
282104701	PE6	2821	47	1	3	2821	225335	5	2014	1373	8	0	0	8	8	0	1	25	1	73	0	0	2821	48	24	24	2	3	0	NA	24	NA	0	NA	0	130	0	1	0	1	-80.651656	-3.94082648469	11	NA	996	22	1	1	1
282105101	PE6	2821	51	1	2	2821	225335	5	2014	1373	3	1	0	3	3	1	1	26	1	74	0	0	2821	48	24	24	2	3	0	NA	24	NA	0	NA	1	130	1	1	0	1	-80.651656	-3.94082648469	11	NA	996	22	1	0	1
282105501	PE6	2821	55	1	1	2821	225335	5	2014	1373	1	0	0	1	1	0	1	25	1	72	0	0	2821	48	24	24	2	3	0	NA	24	NA	0	NA	0	130	0	1	0	1	-80.651656	-3.94082648469	11	NA	996	32	1	1	1
282105901	PE6	2821	59	1	2	2821	225335	5	2014	1373	5	1	0	5	5	0	1	25	1	73	0	0	2821	48	24	24	2	3	0	NA	24	NA	0	NA	0	130	1	1	0	1	-80.651656	-3.94082648469	11	NA	996	22	1	1	1
282106301	PE6	2821	63	1	1	2821	225335	5	2014	1373	1	0	0	1	1	0	1	25	1	74	0	0	2821	48	24	24	2	3	0	NA	24	NA	0	NA	0	130	0	1	0	1	-80.651656	-3.94082648469	11	NA	996	32	1	1	1
282107201	PE6	2821	72	1	2	2821	225335	5	2014	1373	5	1	0	5	4	0	1	25	1	73	0	0	2821	48	24	24	2	3	0	NA	24	NA	0	NA	0	130	1	1	0	1	-80.651656	-3.94082648469	11	NA	996	22	1	0	1
282107601	PE6	2821	76	1	2	2821	225335	5	2014	1373	5	1	0	5	5	1	1	25	1	74	0	0	2821	48	24	24	2	3	0	NA	24	NA	0	NA	1	130	1	1	0	1	-80.651656	-3.94082648469	11	NA	996	23	1	1	1
282108001	PE6	2821	80	1	2	2821	225335	5	2014	1373	4	1	0	4	4	1	1	24	1	72	0	0	2821	48	24	24	2	3	0	NA	24	NA	0	NA	0	130	1	1	0	1	-80.651656	-3.94082648469	11	NA	996	22	1	0	1
282108401	PE6	2821	84	1	1	2821	225335	5	2014	1373	1	0	0	1	1	0	1	24	1	73	0	0	2821	48	24	24	2	3	0	NA	24	NA	0	NA	0	130	0	1	0	1	-80.651656	-3.94082648469	11	NA	996	22	1	0	1
282108801	PE6	2821	88	1	1	2821	225335	5	2014	1373	3	1	0	3	3	2	1	25	1	74	0	0	2821	48	24	24	2	3	0	NA	24	NA	0	NA	1	130	1	1	0	1	-80.651656	-3.94082648469	96	96	5	32	1	0	1
282109301	PE6	2821	93	1	2	2821	225335	5	2014	1373	3	1	0	3	3	0	1	25	1	72	0	0	2821	48	24	24	2	3	0	NA	24	NA	0	NA	0	130	1	1	0	1	-80.651656	-3.94082648469	11	NA	996	22	1	1	1
282109701	PE6	2821	97	1	2	2821	225335	5	2014	1373	2	0	0	2	2	0	1	25	1	73	0	0	2821	48	24	24	2	3	0	NA	24	NA	0	NA	0	130	0	1	0	1	-80.651656	-3.94082648469	11	NA	996	22	1	0	0
282110101	PE6	2821	101	1	2	2821	225335	5	2014	1373	4	2	0	4	3	0	1	25	1	74	0	0	2821	48	24	24	2	3	0	NA	24	NA	0	NA	0	130	2	1	0	1	-80.651656	-3.94082648469	11	NA	996	22	1	1	1
214400401	PE6	2144	4	1	2	2144	508727	5	2014	1373	6	1	0	6	6	0	1	9	1	69	4	0	2144	1	1	1	1	2	0	NA	1	NA	0	NA	0	196	1	1	0	1	-77.758238	-4.06095719164	11	NA	996	23	0	0	0
214400801	PE6	2144	8	1	1	2144	508727	5	2014	1373	1	0	0	1	1	0	1	9	1	70	4	0	2144	1	1	1	1	2	0	NA	1	NA	0	NA	0	196	0	1	0	1	-77.758238	-4.06095719164	11	NA	996	23	0	0	0
214401301	PE6	2144	13	1	1	2144	508727	5	2014	1373	4	1	0	4	4	1	1	9	1	69	4	0	2144	1	1	1	1	2	0	NA	1	NA	0	NA	1	196	1	1	0	1	-77.758238	-4.06095719164	96	96	5	32	0	0	0
214401701	PE6	2144	17	1	1	2144	508727	5	2014	1373	3	1	0	3	3	1	1	12	1	70	4	0	2144	1	1	1	1	2	0	NA	1	NA	0	NA	1	196	1	1	0	1	-77.758238	-4.06095719164	11	NA	996	32	0	0	0
214402501	PE6	2144	25	1	2	2144	508727	5	2014	1373	9	2	0	9	8	2	1	11	1	70	4	0	2144	1	1	1	1	2	0	NA	1	NA	0	NA	1	196	2	1	0	1	-77.758238	-4.06095719164	22	NA	10	23	0	1	0
214403001	PE6	2144	30	1	1	2144	508727	5	2014	1373	5	1	0	5	5	3	1	11	1	69	4	0	2144	1	1	1	1	2	0	NA	1	NA	0	NA	2	196	1	1	0	1	-77.758238	-4.06095719164	41	NA	5	23	0	1	0
214403401	PE6	2144	34	1	2	2144	508727	5	2014	1373	9	1	0	9	9	2	1	10	1	32	4	0	2144	1	1	1	1	2	0	NA	1	NA	0	NA	2	196	1	1	0	1	-77.758238	-4.06095719164	11	NA	996	23	0	0	0
214403801	PE6	2144	38	1	1	2144	508727	5	2014	1373	6	1	0	6	6	2	1	10	1	69	4	0	2144	1	1	1	1	2	0	NA	32	NA	0	NA	2	196	1	1	0	1	-77.758238	-4.06095719164	11	NA	996	23	0	0	0
214404301	PE6	2144	43	1	1	2144	508727	5	2014	1373	5	1	0	5	5	0	1	12	1	32	4	0	2144	1	1	1	1	2	0	NA	30	NA	0	NA	0	196	1	1	0	1	-77.758238	-4.06095719164	11	NA	996	23	0	0	0
214404701	PE6	2144	47	1	3	2144	508727	5	2014	1373	3	0	0	3	3	0	1	12	1	69	4	0	2144	1	1	1	1	2	0	NA	1	NA	0	NA	0	196	0	1	0	1	-77.758238	-4.06095719164	11	NA	996	23	0	0	0
214405101	PE6	2144	51	1	2	2144	508727	5	2014	1373	4	1	0	4	4	0	1	11	1	70	4	0	2144	1	1	1	1	2	0	NA	32	NA	0	NA	0	196	1	1	0	1	-77.758238	-4.06095719164	11	NA	996	23	0	0	0
214406401	PE6	2144	64	1	2	2144	508727	5	2014	1373	4	0	0	4	4	0	1	8	1	69	4	0	2144	1	1	1	1	2	0	NA	32	NA	0	NA	0	196	0	1	0	1	-77.758238	-4.06095719164	11	NA	996	23	0	0	0
214406801	PE6	2144	68	1	2	2144	508727	5	2014	1373	6	1	0	6	6	2	1	10	1	70	4	0	2144	1	1	1	1	2	0	NA	32	NA	0	NA	2	196	1	1	0	1	-77.758238	-4.06095719164	11	NA	996	23	0	0	0
214407301	PE6	2144	73	1	2	2144	508727	5	2014	1373	6	1	0	6	4	2	1	11	1	69	4	0	2144	1	1	1	1	2	0	NA	32	NA	0	NA	2	196	1	1	0	1	-77.758238	-4.06095719164	11	NA	996	23	0	1	1
214407701	PE6	2144	77	1	2	2144	508727	5	2014	1373	5	1	0	5	5	1	1	13	1	70	4	0	2144	1	1	1	1	2	0	NA	32	NA	0	NA	1	196	1	1	0	1	-77.758238	-4.06095719164	22	NA	5	23	0	0	0
214408101	PE6	2144	81	1	1	2144	508727	5	2014	1373	1	0	0	1	1	0	1	11	1	69	4	0	2144	1	1	1	1	2	0	NA	32	NA	0	NA	0	196	0	1	0	1	-77.758238	-4.06095719164	11	NA	996	23	0	1	0
214408601	PE6	2144	86	1	1	2144	508727	5	2014	1373	7	1	0	7	7	3	1	9	1	70	4	0	2144	1	1	1	1	2	0	NA	32	NA	0	NA	2	196	1	1	0	1	-77.758238	-4.06095719164	11	NA	996	23	0	0	0
214409001	PE6	2144	90	1	1	2144	508727	5	2014	1373	4	2	0	4	4	0	1	9	1	69	4	0	2144	1	1	1	1	2	0	NA	32	NA	0	NA	0	196	2	1	0	1	-77.758238	-4.06095719164	11	NA	996	23	0	0	0
214409401	PE6	2144	94	1	2	2144	508727	5	2014	1373	3	0	0	3	3	1	1	11	1	70	4	0	2144	1	1	1	1	2	0	NA	32	NA	0	NA	0	196	0	1	0	1	-77.758238	-4.06095719164	11	NA	996	23	0	0	0
214409801	PE6	2144	98	1	1	2144	508727	5	2014	1373	1	0	0	1	1	0	1	11	1	69	4	0	2144	1	1	1	1	2	0	NA	32	NA	0	NA	0	196	0	1	0	1	-77.758238	-4.06095719164	11	NA	996	23	0	1	0
214410301	PE6	2144	103	1	1	2144	508727	5	2014	1373	7	1	0	7	6	0	1	8	1	70	4	0	2144	1	1	1	1	2	0	NA	32	NA	0	NA	0	196	2	1	0	1	-77.758238	-4.06095719164	11	NA	996	32	0	0	0
189102501	PE6	1891	25	1	2	1891	782485	8	2014	1376	8	1	0	8	8	1	1	5	1	78	0	0	1891	32	16	16	2	3	0	NA	16	NA	0	NA	1	111	1	1	0	1	-73.155833	-4.14	43	NA	5	32	0	1	0
189102701	PE6	1891	27	1	2	1891	782485	8	2014	1376	4	1	0	4	4	1	1	5	1	79	0	0	1891	32	16	16	2	3	0	NA	16	NA	0	NA	1	111	1	1	0	1	-73.155833	-4.14	43	NA	5	32	0	1	0
189102801	PE6	1891	28	1	3	1891	782485	8	2014	1376	8	1	0	8	5	3	1	5	1	78	0	0	1891	32	16	16	2	3	0	NA	16	NA	0	NA	2	111	1	1	0	1	-73.155833	-4.14	21	NA	996	32	0	1	0
189102901	PE6	1891	29	1	1	1891	782485	8	2014	1376	9	1	0	9	9	1	1	5	1	80	3	0	1891	32	16	16	2	3	0	NA	16	NA	0	NA	1	111	1	1	0	1	-73.155833	-4.14	43	NA	10	32	0	0	0
189103001	PE6	1891	30	1	1	1891	782485	8	2014	1376	4	1	0	4	4	1	1	5	1	79	0	0	1891	32	16	16	2	3	0	NA	16	NA	0	NA	1	111	1	1	0	1	-73.155833	-4.14	21	NA	996	32	0	1	0
189103101	PE6	1891	31	1	1	1891	782485	8	2014	1376	6	1	0	6	6	2	1	8	1	78	0	0	1891	32	16	16	2	3	0	NA	16	NA	0	NA	1	111	1	1	0	1	-73.155833	-4.14	43	NA	5	32	0	1	0
189103201	PE6	1891	32	1	2	1891	782485	8	2014	1376	5	1	0	5	5	0	1	5	1	80	3	0	1891	32	16	16	2	3	0	NA	16	NA	0	NA	0	111	1	1	0	1	-73.155833	-4.14	43	NA	10	32	0	1	0
189106601	PE6	1891	66	1	2	1891	782485	8	2014	1376	6	1	0	6	3	0	1	6	1	78	0	0	1891	32	16	16	2	3	0	NA	16	NA	0	NA	0	111	1	1	0	1	-73.155833	-4.14	22	NA	5	32	0	1	0
189106701	PE6	1891	67	1	1	1891	782485	8	2014	1376	5	0	0	5	5	1	1	6	1	80	3	0	1891	32	16	16	2	3	0	NA	16	NA	0	NA	1	111	0	1	0	1	-73.155833	-4.14	22	NA	8	21	0	1	1
189106801	PE6	1891	68	1	2	1891	782485	8	2014	1376	5	1	0	5	4	3	1	6	1	79	0	0	1891	32	16	16	2	3	0	NA	16	NA	0	NA	2	111	1	1	0	1	-73.155833	-4.14	22	NA	20	32	0	0	0
189106901	PE6	1891	69	1	1	1891	782485	8	2014	1376	2	0	0	2	2	0	1	7	1	78	0	0	1891	32	16	16	2	3	0	NA	16	NA	0	NA	0	111	0	1	0	1	-73.155833	-4.14	22	NA	10	21	0	1	0
189107001	PE6	1891	70	1	1	1891	782485	8	2014	1376	3	1	0	3	3	1	1	7	1	80	3	0	1891	32	16	16	2	3	0	NA	16	NA	0	NA	0	111	1	1	0	1	-73.155833	-4.14	43	NA	15	22	0	1	1
189107101	PE6	1891	71	1	1	1891	782485	8	2014	1376	1	0	0	1	0	0	1	9	1	79	0	0	1891	32	16	16	2	3	0	NA	16	NA	0	NA	0	111	0	1	0	1	-73.155833	-4.14	22	NA	5	22	0	1	0
189107201	PE6	1891	72	1	1	1891	782485	8	2014	1376	8	1	0	3	8	0	1	9	1	78	0	0	1891	32	16	16	2	3	0	NA	16	NA	0	NA	1	111	1	1	0	1	-73.155833	-4.14	22	NA	3	21	0	0	0
189110501	PE6	1891	105	1	2	1891	782485	8	2014	1376	4	1	0	4	4	1	1	7	1	80	3	0	1891	32	16	16	2	3	0	NA	16	NA	0	NA	1	111	1	1	0	1	-73.155833	-4.14	43	NA	5	32	0	1	0
189110601	PE6	1891	106	1	1	1891	782485	8	2014	1376	6	1	0	6	6	2	1	8	1	79	0	0	1891	32	16	16	2	3	0	NA	16	NA	0	NA	1	111	1	1	0	1	-73.155833	-4.14	43	NA	5	23	0	1	0
189110701	PE6	1891	107	1	2	1891	782485	8	2014	1376	3	1	0	3	3	1	1	8	1	80	0	0	1891	32	16	16	2	3	0	NA	16	NA	0	NA	1	111	1	1	0	1	-73.155833	-4.14	43	NA	5	32	0	0	0
189110901	PE6	1891	109	1	1	1891	782485	8	2014	1376	4	2	0	4	4	0	1	8	1	79	0	0	1891	32	16	16	2	3	0	NA	16	NA	0	NA	0	111	2	1	0	1	-73.155833	-4.14	43	NA	5	32	0	1	0
269700501	PE6	2697	5	1	4	2697	1713792	4	2014	1372	6	2	0	6	6	1	1	12	1	67	0	0	2697	39	20	20	1	2	0	NA	20	NA	0	NA	1	7	2	1	0	1	-81.125776	-4.17964943369	11	NA	996	23	1	0	1
269701101	PE6	2697	11	1	1	2697	1713792	4	2014	1372	2	0	0	2	2	0	1	12	1	66	0	0	2697	39	20	20	1	2	0	NA	20	NA	0	NA	0	7	0	1	0	1	-81.125776	-4.17964943369	71	11	996	11	1	1	1
269701102	PE6	2697	11	2	2	2697	1713792	4	2014	1372	7	2	0	7	7	1	1	12	1	66	0	0	2697	39	20	20	1	2	0	NA	20	NA	0	NA	1	7	2	1	0	1	-81.125776	-4.17964943369	71	11	996	11	1	1	1
269701601	PE6	2697	16	1	2	2697	1713792	4	2014	1372	4	0	0	4	2	0	1	12	1	65	0	0	2697	39	20	20	1	2	0	NA	20	NA	0	NA	0	7	2	1	0	1	-81.125776	-4.17964943369	11	NA	996	11	1	1	1
269702201	PE6	2697	22	1	2	2697	1713792	4	2014	1372	4	1	0	4	4	1	1	12	1	67	0	0	2697	39	20	20	1	2	0	NA	20	NA	0	NA	1	7	1	1	0	1	-81.125776	-4.17964943369	11	NA	996	11	1	1	1
269702801	PE6	2697	28	1	1	2697	1713792	4	2014	1372	1	0	0	1	1	0	1	12	1	66	0	0	2697	39	20	20	1	2	0	NA	20	NA	0	NA	0	7	0	1	0	1	-81.125776	-4.17964943369	71	11	996	11	1	1	1
269703401	PE6	2697	34	1	2	2697	1713792	4	2014	1372	2	0	0	2	2	0	1	12	1	65	0	0	2697	39	20	20	1	2	0	NA	20	NA	0	NA	0	7	0	1	0	1	-81.125776	-4.17964943369	71	11	996	11	1	1	1
269703901	PE6	2697	39	1	1	2697	1713792	4	2014	1372	2	0	0	2	2	0	1	12	1	67	0	0	2697	39	20	20	1	2	0	NA	20	NA	0	NA	0	7	0	1	0	1	-81.125776	-4.17964943369	71	11	996	11	1	1	1
269704501	PE6	2697	45	1	2	2697	1713792	4	2014	1372	2	0	0	2	2	0	1	11	1	66	0	0	2697	39	20	20	1	2	0	NA	20	NA	0	NA	0	7	0	1	0	1	-81.125776	-4.17964943369	71	11	996	11	1	1	1
269704502	PE6	2697	45	2	2	2697	1713792	4	2014	1372	4	1	0	4	4	0	1	11	1	66	0	0	2697	39	20	20	1	2	0	NA	20	NA	0	NA	0	7	1	1	0	1	-81.125776	-4.17964943369	71	11	996	11	1	0	1
269705101	PE6	2697	51	1	1	2697	1713792	4	2014	1372	2	0	0	2	2	0	1	11	1	65	0	0	2697	39	20	20	1	2	0	NA	20	NA	0	NA	0	7	0	1	0	1	-81.125776	-4.17964943369	11	NA	996	11	1	1	1
269705601	PE6	2697	56	1	1	2697	1713792	4	2014	1372	5	2	0	5	5	0	1	11	1	67	0	0	2697	39	20	20	1	2	0	NA	20	NA	0	NA	0	7	2	1	0	1	-81.125776	-4.17964943369	11	NA	996	11	1	0	1
269706201	PE6	2697	62	1	2	2697	1713792	4	2014	1372	2	1	0	2	2	0	1	12	1	66	0	0	2697	39	20	20	1	2	0	NA	20	NA	0	NA	0	7	1	1	0	1	-81.125776	-4.17964943369	71	11	996	11	1	1	1
269707401	PE6	2697	74	1	1	2697	1713792	4	2014	1372	1	0	0	1	1	0	1	11	1	67	0	0	2697	39	20	20	1	2	0	NA	20	NA	0	NA	0	7	0	1	0	1	-81.125776	-4.17964943369	71	11	996	11	1	1	0
269707901	PE6	2697	79	1	2	2697	1713792	4	2014	1372	2	1	0	2	2	0	1	11	1	66	0	0	2697	39	20	20	1	2	0	NA	20	NA	0	NA	0	7	1	1	0	1	-81.125776	-4.17964943369	11	NA	996	11	1	1	1
269707902	PE6	2697	79	2	2	2697	1713792	4	2014	1372	3	1	0	3	3	1	1	11	1	66	0	0	2697	39	20	20	1	2	0	NA	20	NA	0	NA	1	7	1	1	0	1	-81.125776	-4.17964943369	11	NA	996	11	1	1	1
269709101	PE6	2697	91	1	2	2697	1713792	4	2014	1372	3	1	0	3	2	0	1	11	1	67	0	0	2697	39	20	20	1	2	0	NA	20	NA	0	NA	0	7	1	1	0	1	-81.125776	-4.17964943369	71	96	15	11	1	1	1
269709701	PE6	2697	97	1	2	2697	1713792	4	2014	1372	2	0	0	2	2	0	1	11	1	66	0	0	2697	39	20	20	1	2	0	NA	20	NA	0	NA	0	7	0	1	0	1	-81.125776	-4.17964943369	11	NA	996	11	1	1	1
269710201	PE6	2697	102	1	2	2697	1713792	4	2014	1372	3	1	0	3	3	0	1	11	1	65	0	0	2697	39	20	20	1	2	0	NA	20	NA	0	NA	0	7	1	1	0	1	-81.125776	-4.17964943369	11	NA	996	11	1	0	1
269710801	PE6	2697	108	1	2	2697	1713792	7	2014	1375	3	1	0	3	3	1	1	27	2	67	0	0	2697	39	20	20	1	2	0	NA	20	NA	0	NA	1	7	1	1	0	1	-81.125776	-4.17964943369	71	11	996	11	1	1	1
269711401	PE6	2697	114	1	2	2697	1713792	4	2014	1372	2	0	0	2	2	0	1	11	1	66	0	0	2697	39	20	20	1	2	0	NA	20	NA	0	NA	0	7	0	1	0	1	-81.125776	-4.17964943369	96	11	996	11	1	1	1
269711901	PE6	2697	119	1	3	2697	1713792	4	2014	1372	3	0	0	3	3	0	1	11	1	65	0	0	2697	39	20	20	1	2	0	NA	20	NA	0	NA	0	7	0	1	0	1	-81.125776	-4.17964943369	11	NA	996	11	1	1	1
269712501	PE6	2697	125	1	1	2697	1713792	4	2014	1372	2	0	0	2	2	0	1	11	1	67	0	0	2697	39	20	20	1	2	0	NA	20	NA	0	NA	0	7	0	1	0	1	-81.125776	-4.17964943369	11	NA	996	11	1	1	1
269713101	PE6	2697	131	1	2	2697	1713792	4	2014	1372	4	1	0	4	4	1	1	12	1	66	0	0	2697	39	20	20	1	2	0	NA	20	NA	0	NA	1	7	1	1	0	1	-81.125776	-4.17964943369	96	11	996	11	1	1	1
269713701	PE6	2697	137	1	1	2697	1713792	4	2014	1372	3	1	0	3	3	0	1	11	1	65	0	0	2697	39	20	20	1	2	0	NA	20	NA	0	NA	0	7	1	1	0	1	-81.125776	-4.17964943369	11	NA	996	11	1	1	1
269714201	PE6	2697	142	1	1	2697	1713792	4	2014	1372	4	1	0	4	4	1	1	12	1	65	0	0	2697	39	20	20	1	2	0	NA	20	NA	0	NA	0	7	1	1	0	1	-81.125776	-4.17964943369	71	11	996	11	1	1	1
260600901	PE6	2606	9	1	1	2606	643708	6	2014	1374	5	0	0	5	2	0	1	20	2	60	0	0	2606	32	16	16	2	3	0	NA	16	NA	0	NA	0	83	0	1	0	1	-70.861654	-4.246436	43	NA	10	23	0	0	0
260601001	PE6	2606	10	1	1	2606	643708	6	2014	1374	5	1	0	5	5	0	1	18	1	58	0	0	2606	32	16	16	2	3	0	NA	16	NA	0	NA	0	83	1	1	0	1	-70.861654	-4.246436	51	NA	996	23	0	1	0
260601201	PE6	2606	12	1	3	2606	643708	6	2014	1374	5	1	0	5	2	0	1	18	3	60	0	0	2606	32	16	16	2	3	0	NA	16	NA	0	NA	0	83	1	1	0	1	-70.861654	-4.246436	51	NA	996	23	0	1	1
260601301	PE6	2606	13	1	1	2606	643708	6	2014	1374	4	0	0	4	4	0	1	18	1	58	0	0	2606	32	16	16	2	3	0	NA	16	NA	0	NA	0	83	0	1	0	1	-70.861654	-4.246436	51	NA	996	23	0	1	1
260601401	PE6	2606	14	1	1	2606	643708	6	2014	1374	4	0	0	4	1	1	1	18	1	59	0	0	2606	32	16	16	2	3	0	NA	16	NA	0	NA	1	83	1	1	0	1	-70.861654	-4.246436	21	NA	996	23	0	1	1
260601501	PE6	2606	15	1	3	2606	643708	6	2014	1374	6	1	0	6	1	2	1	18	1	16	0	0	2606	32	16	16	2	3	0	NA	16	NA	0	NA	2	83	2	1	0	1	-70.861654	-4.246436	43	NA	5	23	0	0	0
260601601	PE6	2606	16	1	1	2606	643708	6	2014	1374	7	0	0	7	1	2	1	18	1	58	0	0	2606	32	16	16	2	3	0	NA	16	NA	0	NA	2	83	1	1	0	1	-70.861654	-4.246436	96	43	10	23	0	1	1
260602501	PE6	2606	25	1	1	2606	643708	6	2014	1374	4	1	0	4	3	0	1	18	1	59	0	0	2606	32	16	16	2	3	0	NA	16	NA	0	NA	0	83	1	1	0	1	-70.861654	-4.246436	51	NA	996	23	0	1	1
260602601	PE6	2606	26	1	1	2606	643708	6	2014	1374	3	0	0	3	2	0	1	19	1	60	0	0	2606	32	16	16	2	3	0	NA	16	NA	0	NA	0	83	1	1	0	1	-70.861654	-4.246436	21	NA	996	23	0	1	1
260602701	PE6	2606	27	1	8	2606	643708	6	2014	1374	12	1	0	12	3	4	1	18	1	58	0	0	2606	32	16	16	2	3	0	NA	16	NA	0	NA	4	83	4	1	0	1	-70.861654	-4.246436	96	43	5	23	0	1	0
260602801	PE6	2606	28	1	1	2606	643708	6	2014	1374	1	0	0	1	0	0	1	18	1	59	0	0	2606	32	16	16	2	3	0	NA	16	NA	0	NA	0	83	0	1	0	1	-70.861654	-4.246436	43	NA	10	32	0	0	0
260602901	PE6	2606	29	1	2	2606	643708	6	2014	1374	3	0	0	3	1	0	1	18	1	60	0	0	2606	32	16	16	2	3	0	NA	16	NA	0	NA	0	83	0	1	0	1	-70.861654	-4.246436	21	NA	996	23	0	1	0
260603001	PE6	2606	30	1	1	2606	643708	6	2014	1374	2	0	0	2	1	0	1	18	1	58	0	0	2606	32	16	16	2	3	0	NA	16	NA	0	NA	0	83	0	1	0	1	-70.861654	-4.246436	96	43	5	23	0	0	0
260603201	PE6	2606	32	1	2	2606	643708	6	2014	1374	4	0	0	4	2	0	1	18	1	60	0	0	2606	32	16	16	2	3	0	NA	16	NA	0	NA	0	83	0	1	0	1	-70.861654	-4.246436	21	NA	996	23	0	0	0
260604901	PE6	2606	49	1	1	2606	643708	6	2014	1374	3	0	0	3	1	0	1	19	1	58	0	0	2606	32	16	16	2	3	0	NA	16	NA	0	NA	0	83	1	1	0	1	-70.861654	-4.246436	51	NA	996	23	0	1	1
260605001	PE6	2606	50	1	1	2606	643708	6	2014	1374	8	1	0	8	6	1	1	19	1	59	0	0	2606	32	16	16	2	3	0	NA	16	NA	0	NA	0	83	1	1	0	1	-70.861654	-4.246436	21	NA	996	23	0	0	1
260605101	PE6	2606	51	1	1	2606	643708	6	2014	1374	9	0	0	9	1	3	1	19	1	60	0	0	2606	32	16	16	2	3	0	NA	16	NA	0	NA	2	83	1	1	0	1	-70.861654	-4.246436	43	NA	5	23	0	0	0
260605201	PE6	2606	52	1	2	2606	643708	6	2014	1374	5	1	0	5	5	0	1	19	1	58	0	0	2606	32	16	16	2	3	0	NA	16	NA	0	NA	0	83	1	1	0	1	-70.861654	-4.246436	21	NA	996	23	0	0	0
260605301	PE6	2606	53	1	1	2606	643708	6	2014	1374	2	0	0	2	2	0	1	19	1	59	0	0	2606	32	16	16	2	3	0	NA	16	NA	0	NA	0	83	0	1	0	1	-70.861654	-4.246436	43	NA	5	23	0	1	0
198100301	PE6	1981	3	1	2	1981	1331520	9	2014	1377	3	1	0	3	3	1	1	30	1	83	4	0	1981	39	20	20	1	2	0	NA	20	NA	0	NA	1	273	1	1	0	1	-81.223888	-4.2697222	11	NA	996	11	1	0	0
198100801	PE6	1981	8	1	2	1981	1331520	9	2014	1377	7	2	0	6	6	1	1	30	1	84	4	0	1981	39	20	20	1	2	0	NA	20	NA	0	NA	1	273	2	1	0	1	-81.223888	-4.2697222	71	11	996	11	1	1	1
198101301	PE6	1981	13	1	1	1981	1331520	10	2014	1378	3	0	0	2	3	0	1	1	1	83	4	0	1981	39	20	20	1	2	0	NA	20	NA	0	NA	0	273	0	1	0	1	-81.223888	-4.2697222	11	NA	996	11	1	1	1
198101901	PE6	1981	19	1	2	1981	1331520	10	2014	1378	3	0	0	3	2	0	1	1	1	84	4	0	1981	39	20	20	1	2	0	NA	20	NA	0	NA	0	273	0	1	0	1	-81.223888	-4.2697222	71	11	996	11	1	1	1
198102401	PE6	1981	24	1	1	1981	1331520	9	2014	1377	1	0	0	1	1	0	1	30	1	83	4	0	1981	39	20	20	1	2	0	NA	20	NA	0	NA	0	273	0	1	0	1	-81.223888	-4.2697222	11	NA	996	11	1	1	0
198102901	PE6	1981	29	1	2	1981	1331520	10	2014	1378	4	1	0	4	3	0	1	3	1	84	4	0	1981	39	20	20	1	2	0	NA	20	NA	0	NA	0	273	1	1	0	1	-81.223888	-4.2697222	71	11	996	11	1	0	0
198103401	PE6	1981	34	1	1	1981	1331520	10	2014	1378	1	0	0	1	1	0	1	4	1	83	4	0	1981	39	20	20	1	2	0	NA	20	NA	0	NA	0	273	0	1	0	1	-81.223888	-4.2697222	71	11	996	11	1	1	1
198103901	PE6	1981	39	1	2	1981	1331520	10	2014	1378	4	1	0	4	4	0	1	2	1	84	4	0	1981	39	20	20	1	2	0	NA	20	NA	0	NA	0	273	1	1	0	1	-81.223888	-4.2697222	71	11	996	11	1	1	1
198104501	PE6	1981	45	1	1	1981	1331520	10	2014	1378	6	1	0	6	6	1	1	1	1	83	4	0	1981	39	20	20	1	2	0	NA	20	NA	0	NA	1	273	1	1	0	1	-81.223888	-4.2697222	11	NA	996	11	1	1	1
198105001	PE6	1981	50	1	2	1981	1331520	10	2014	1378	6	1	0	6	6	1	1	1	1	84	4	0	1981	39	20	20	1	2	0	NA	20	NA	0	NA	0	273	1	1	0	1	-81.223888	-4.2697222	11	NA	996	11	1	1	1
198106501	PE6	1981	65	1	2	1981	1331520	10	2014	1378	3	1	0	3	3	0	1	3	1	83	4	0	1981	39	20	20	1	2	0	NA	20	NA	0	NA	0	273	1	1	0	1	-81.223888	-4.2697222	11	NA	996	11	1	1	1
198107101	PE6	1981	71	1	1	1981	1331520	10	2014	1378	2	0	0	2	2	0	1	4	1	84	4	0	1981	39	20	20	1	2	0	NA	20	NA	0	NA	0	273	0	1	0	1	-81.223888	-4.2697222	71	11	996	11	1	1	1
198107601	PE6	1981	76	1	1	1981	1331520	10	2014	1378	1	0	0	1	1	0	1	3	1	83	4	0	1981	39	20	20	1	2	0	NA	20	NA	0	NA	0	273	0	1	0	1	-81.223888	-4.2697222	11	NA	996	11	1	1	1
198108101	PE6	1981	81	1	2	1981	1331520	9	2014	1377	4	1	0	4	4	1	1	30	1	84	4	0	1981	39	20	20	1	2	0	NA	20	NA	0	NA	1	273	1	1	0	1	-81.223888	-4.2697222	11	NA	996	11	1	0	1
198108601	PE6	1981	86	1	1	1981	1331520	10	2014	1378	2	0	0	2	2	0	1	1	1	83	4	0	1981	39	20	20	1	2	0	NA	20	NA	0	NA	0	273	0	1	0	1	-81.223888	-4.2697222	11	NA	996	11	1	1	1
198109101	PE6	1981	91	1	2	1981	1331520	10	2014	1378	5	1	0	5	5	1	1	4	1	84	4	0	1981	39	20	20	1	2	0	NA	20	NA	0	NA	1	273	1	1	0	1	-81.223888	-4.2697222	11	NA	996	11	1	1	1
198109102	PE6	1981	91	2	2	1981	1331520	10	2014	1378	4	1	0	4	4	2	1	2	1	84	4	0	1981	39	20	20	1	2	0	NA	20	NA	0	NA	2	273	1	1	0	1	-81.223888	-4.2697222	11	NA	996	11	1	1	1
198109701	PE6	1981	97	1	2	1981	1331520	10	2014	1378	4	0	0	4	2	1	1	2	1	83	4	0	1981	39	20	20	1	2	0	NA	20	NA	0	NA	1	273	1	1	0	1	-81.223888	-4.2697222	11	NA	996	11	1	1	1
198110201	PE6	1981	102	1	1	1981	1331520	9	2014	1377	3	0	0	3	2	0	1	30	1	84	4	0	1981	39	20	20	1	2	0	NA	20	NA	0	NA	0	273	0	1	0	1	-81.223888	-4.2697222	11	NA	996	11	1	1	1
198110701	PE6	1981	107	1	3	1981	1331520	9	2014	1377	6	2	0	6	6	1	1	30	1	83	4	0	1981	39	20	20	1	2	0	NA	20	NA	0	NA	1	273	2	1	0	1	-81.223888	-4.2697222	11	NA	996	11	1	1	1
198111201	PE6	1981	112	1	1	1981	1331520	10	2014	1378	3	0	0	3	3	0	1	1	1	84	4	0	1981	39	20	20	1	2	0	NA	20	NA	0	NA	0	273	0	1	0	1	-81.223888	-4.2697222	11	NA	996	11	1	1	1
198111701	PE6	1981	117	1	2	1981	1331520	10	2014	1378	5	1	0	5	5	1	1	2	1	83	4	0	1981	39	20	20	1	2	0	NA	20	NA	0	NA	0	273	1	1	0	1	-81.223888	-4.2697222	11	NA	996	11	1	1	1
198112301	PE6	1981	123	1	1	1981	1331520	10	2014	1378	1	0	0	1	1	0	1	2	1	84	4	0	1981	39	20	20	1	2	0	NA	20	NA	0	NA	0	273	0	1	0	1	-81.223888	-4.2697222	71	11	996	11	1	1	1
198112801	PE6	1981	128	1	2	1981	1331520	10	2014	1378	2	1	0	2	2	0	1	1	1	83	4	0	1981	39	20	20	1	2	0	NA	20	NA	0	NA	0	273	1	1	0	1	-81.223888	-4.2697222	11	NA	996	11	1	1	1
143800101	PE6	1438	1	1	2	1438	310821	8	2014	1376	4	1	0	4	4	1	1	28	1	62	0	0	1438	2	1	1	2	3	0	NA	32	NA	0	NA	1	401	1	1	0	1	-78.415833	-4.4019444	43	NA	5	23	0	0	0
143800201	PE6	1438	2	1	2	1438	310821	8	2014	1376	6	1	0	6	6	2	1	28	1	63	4	0	1438	2	1	1	2	3	0	NA	32	NA	0	NA	2	401	1	1	0	1	-78.415833	-4.4019444	43	NA	7	23	0	0	0
143800301	PE6	1438	3	1	1	1438	310821	8	2014	1376	6	1	0	6	6	2	1	28	1	61	0	0	1438	2	1	1	2	3	0	NA	32	NA	0	NA	2	401	1	1	0	1	-78.415833	-4.4019444	41	NA	1	23	0	0	0
143800401	PE6	1438	4	1	2	1438	310821	8	2014	1376	6	1	0	4	6	1	1	28	1	62	0	0	1438	2	1	1	2	3	0	NA	32	NA	0	NA	1	401	1	1	0	1	-78.415833	-4.4019444	11	NA	996	23	0	0	0
143800501	PE6	1438	5	1	2	1438	310821	8	2014	1376	5	1	0	5	4	1	1	28	1	63	4	0	1438	2	1	1	2	3	0	NA	32	NA	0	NA	1	401	1	1	0	1	-78.415833	-4.4019444	43	NA	9	23	0	0	0
143800601	PE6	1438	6	1	1	1438	310821	8	2014	1376	4	1	0	4	4	0	1	28	1	61	0	0	1438	2	1	1	2	3	0	NA	32	NA	0	NA	0	401	1	1	0	1	-78.415833	-4.4019444	41	NA	5	23	0	0	1
143800701	PE6	1438	7	1	1	1438	310821	8	2014	1376	5	1	0	5	5	2	1	31	2	62	0	0	1438	2	1	1	2	3	0	NA	32	NA	0	NA	1	401	1	1	0	1	-78.415833	-4.4019444	43	NA	20	23	0	0	0
143800801	PE6	1438	8	1	1	1438	310821	8	2014	1376	5	1	0	5	5	3	1	31	1	63	4	0	1438	2	1	1	2	3	0	NA	32	NA	0	NA	2	401	1	1	0	1	-78.415833	-4.4019444	41	NA	3	23	0	0	0
143802601	PE6	1438	26	1	1	1438	310821	8	2014	1376	6	2	0	6	5	0	1	29	1	61	0	0	1438	2	1	1	2	3	0	NA	32	NA	0	NA	0	401	2	1	0	1	-78.415833	-4.4019444	41	NA	2	23	0	1	0
143802701	PE6	1438	27	1	1	1438	310821	8	2014	1376	4	1	0	4	4	1	1	31	1	62	0	0	1438	2	1	1	2	3	0	NA	32	NA	0	NA	0	401	1	1	0	1	-78.415833	-4.4019444	11	NA	996	23	0	0	0
143802901	PE6	1438	29	1	1	1438	310821	8	2014	1376	6	1	0	6	6	0	1	30	1	61	0	0	1438	2	1	1	2	3	0	NA	32	NA	0	NA	0	401	1	1	0	1	-78.415833	-4.4019444	41	NA	2	23	0	0	0
143803001	PE6	1438	30	1	1	1438	310821	8	2014	1376	3	1	0	3	3	0	1	30	1	62	0	0	1438	2	1	1	2	3	0	NA	32	NA	0	NA	0	401	1	1	0	1	-78.415833	-4.4019444	11	NA	996	23	0	1	0
143803101	PE6	1438	31	1	2	1438	310821	8	2014	1376	6	1	0	6	6	2	1	30	1	63	4	0	1438	2	1	1	2	3	0	NA	32	NA	0	NA	2	401	1	1	0	1	-78.415833	-4.4019444	11	NA	996	23	0	0	0
143803201	PE6	1438	32	1	1	1438	310821	8	2014	1376	9	2	0	9	9	1	1	30	1	61	0	0	1438	2	1	1	2	3	0	NA	32	NA	0	NA	1	401	2	1	0	1	-78.415833	-4.4019444	11	NA	996	23	0	0	1
143805101	PE6	1438	51	1	1	1438	310821	8	2014	1376	6	1	0	6	6	3	1	29	1	63	4	0	1438	2	1	1	2	3	0	NA	32	NA	0	NA	2	401	1	1	0	1	-78.415833	-4.4019444	11	NA	996	23	0	0	0
143805201	PE6	1438	52	1	1	1438	310821	8	2014	1376	4	0	0	4	2	0	1	29	1	61	0	0	1438	2	1	1	2	3	0	NA	32	NA	0	NA	0	401	0	1	0	1	-78.415833	-4.4019444	41	NA	2	23	0	0	0
143805301	PE6	1438	53	1	1	1438	310821	8	2014	1376	2	1	0	2	2	1	1	29	1	62	0	0	1438	2	1	1	2	3	0	NA	32	NA	0	NA	1	401	1	1	0	1	-78.415833	-4.4019444	11	NA	996	23	0	0	0
143805501	PE6	1438	55	1	1	1438	310821	8	2014	1376	4	0	0	4	4	1	1	29	1	61	0	0	1438	2	1	1	2	3	0	NA	32	NA	0	NA	0	401	0	1	0	1	-78.415833	-4.4019444	41	NA	1	23	0	0	0
143805601	PE6	1438	56	1	1	1438	310821	8	2014	1376	5	1	0	5	5	2	1	29	1	62	0	0	1438	2	1	1	2	3	0	NA	32	NA	0	NA	2	401	1	1	0	1	-78.415833	-4.4019444	43	NA	6	23	0	0	0
143805701	PE6	1438	57	1	2	1438	310821	8	2014	1376	5	2	0	5	5	1	1	29	1	63	4	0	1438	2	1	1	2	3	0	NA	32	NA	0	NA	0	401	2	1	0	1	-78.415833	-4.4019444	11	NA	996	23	0	1	0
143805801	PE6	1438	58	1	1	1438	310821	8	2014	1376	7	1	0	6	7	1	1	31	1	61	0	0	1438	2	1	1	2	3	0	NA	32	NA	0	NA	1	401	1	1	0	1	-78.415833	-4.4019444	11	NA	996	23	0	0	0
199401701	PE6	1994	17	1	2	1994	1350101	9	2014	1377	5	1	0	5	5	1	1	26	1	85	0	0	1994	40	20	20	2	3	0	NA	50	NA	0	NA	0	399	1	1	0	1	-79.9925	-4.409444	71	11	996	23	1	1	1
199401801	PE6	1994	18	1	1	1994	1350101	9	2014	1377	4	2	0	4	4	1	1	26	1	99	0	0	1994	40	20	20	2	3	0	NA	50	NA	0	NA	1	399	2	1	0	1	-79.9925	-4.409444	11	NA	996	23	1	1	1
199401901	PE6	1994	19	1	2	1994	1350101	9	2014	1377	5	1	0	5	5	2	1	26	1	85	0	0	1994	40	20	20	2	3	0	NA	50	NA	0	NA	1	399	1	1	0	1	-79.9925	-4.409444	71	11	996	23	1	0	1
199402001	PE6	1994	20	1	1	1994	1350101	9	2014	1377	4	1	0	4	4	1	1	26	1	99	0	0	1994	40	20	20	2	3	0	NA	50	NA	0	NA	0	399	1	1	0	1	-79.9925	-4.409444	11	NA	996	11	1	0	1
199402101	PE6	1994	21	1	1	1994	1350101	9	2014	1377	3	1	0	3	3	0	1	25	1	50	0	0	1994	40	20	20	2	3	0	NA	50	NA	0	NA	0	399	1	1	0	1	-79.9925	-4.409444	71	11	996	11	1	1	1
199402201	PE6	1994	22	1	2	1994	1350101	9	2014	1377	5	2	0	5	5	0	1	25	2	99	0	0	1994	40	20	20	2	3	0	NA	50	NA	0	NA	0	399	2	1	0	1	-79.9925	-4.409444	11	NA	996	11	1	1	1
199402401	PE6	1994	24	1	2	1994	1350101	9	2014	1377	7	3	0	7	7	1	1	25	1	99	0	0	1994	40	20	20	2	3	0	NA	50	NA	0	NA	1	399	3	1	0	1	-79.9925	-4.409444	71	11	996	11	1	1	1
199405701	PE6	1994	57	1	2	1994	1350101	9	2014	1377	5	1	0	5	5	1	1	25	1	85	0	0	1994	40	20	20	2	3	0	NA	50	NA	0	NA	1	399	1	1	0	1	-79.9925	-4.409444	11	NA	996	11	1	1	1
199405801	PE6	1994	58	1	2	1994	1350101	9	2014	1377	5	1	0	5	5	2	1	27	1	99	0	0	1994	40	20	20	2	3	0	NA	50	NA	0	NA	2	399	1	1	0	1	-79.9925	-4.409444	71	11	996	11	1	1	1
199405901	PE6	1994	59	1	1	1994	1350101	9	2014	1377	2	1	0	2	2	0	1	25	1	85	0	0	1994	40	20	20	2	3	0	NA	50	NA	0	NA	0	399	1	1	0	1	-79.9925	-4.409444	71	11	996	11	1	1	1
199406001	PE6	1994	60	1	1	1994	1350101	9	2014	1377	4	0	0	4	4	0	1	25	1	99	0	0	1994	40	20	20	2	3	0	NA	50	NA	0	NA	0	399	0	1	0	1	-79.9925	-4.409444	71	11	996	23	1	1	1
199406101	PE6	1994	61	1	1	1994	1350101	9	2014	1377	1	0	0	1	1	0	1	25	1	85	0	0	1994	40	20	20	2	3	0	NA	50	NA	0	NA	0	399	0	1	0	1	-79.9925	-4.409444	11	NA	996	11	1	0	0
199406201	PE6	1994	62	1	1	1994	1350101	9	2014	1377	2	1	0	2	2	0	1	28	1	85	0	0	1994	40	20	20	2	3	0	NA	50	NA	0	NA	0	399	1	1	0	1	-79.9925	-4.409444	71	43	30	23	0	1	0
199406301	PE6	1994	63	1	1	1994	1350101	9	2014	1377	4	1	0	4	4	0	1	28	1	99	0	0	1994	40	20	20	2	3	0	NA	50	NA	0	NA	0	399	1	1	0	1	-79.9925	-4.409444	43	NA	30	32	0	1	1
199406401	PE6	1994	64	1	2	1994	1350101	9	2014	1377	3	1	0	3	3	1	1	28	1	99	0	0	1994	40	20	20	2	3	0	NA	50	NA	0	NA	1	399	1	1	0	1	-79.9925	-4.409444	43	NA	20	23	0	1	0
199409001	PE6	1994	90	1	2	1994	1350101	9	2014	1377	4	1	0	4	3	2	1	29	1	85	0	0	1994	40	20	20	2	3	0	NA	50	NA	0	NA	2	399	1	1	0	1	-79.9925	-4.409444	11	NA	996	23	1	1	0
199409101	PE6	1994	91	1	1	1994	1350101	9	2014	1377	2	0	0	2	2	0	1	29	1	99	0	0	1994	40	20	20	2	3	0	NA	50	NA	0	NA	0	399	0	1	0	1	-79.9925	-4.409444	11	NA	996	22	1	1	1
199409201	PE6	1994	92	1	2	1994	1350101	9	2014	1377	4	1	0	4	4	2	1	30	1	85	0	0	1994	40	20	20	2	3	0	NA	50	NA	0	NA	2	399	1	1	0	1	-79.9925	-4.409444	11	NA	996	23	1	1	0
199409301	PE6	1994	93	1	2	1994	1350101	9	2014	1377	8	1	0	4	8	0	1	29	1	99	0	0	1994	40	20	20	2	3	0	NA	50	NA	0	NA	1	399	1	1	0	1	-79.9925	-4.409444	11	NA	996	23	1	1	1
199409401	PE6	1994	94	1	2	1994	1350101	9	2014	1377	5	1	0	5	5	1	1	30	2	85	0	0	1994	40	20	20	2	3	0	NA	50	NA	0	NA	1	399	1	1	0	1	-79.9925	-4.409444	11	NA	996	22	1	1	1
199409501	PE6	1994	95	1	1	1994	1350101	9	2014	1377	2	1	0	2	2	0	1	30	1	99	0	0	1994	40	20	20	2	3	0	NA	50	NA	0	NA	0	399	1	1	0	1	-79.9925	-4.409444	11	NA	996	23	1	1	1
199409601	PE6	1994	96	1	1	1994	1350101	9	2014	1377	3	0	0	3	3	0	1	29	1	85	0	0	1994	40	20	20	2	3	0	NA	50	NA	0	NA	0	399	0	1	0	1	-79.9925	-4.409444	11	NA	996	32	1	1	1
199409701	PE6	1994	97	1	1	1994	1350101	9	2014	1377	3	1	0	3	3	1	1	30	1	99	0	0	1994	40	20	20	2	3	0	NA	50	NA	0	NA	1	399	1	1	0	1	-79.9925	-4.409444	11	NA	996	22	1	1	1
188300601	PE6	1883	6	1	1	1883	855807	9	2014	1377	5	1	0	5	3	0	1	11	1	81	0	0	1883	31	16	16	1	2	0	NA	46	NA	0	NA	0	98	2	1	0	1	-73.526111	-4.4566667	71	11	996	21	1	1	1
188301401	PE6	1883	14	1	2	1883	855807	9	2014	1377	4	0	0	4	4	0	1	11	1	82	7	0	1883	31	16	16	1	2	0	NA	46	NA	0	NA	0	98	0	1	0	1	-73.526111	-4.4566667	71	11	996	11	1	0	1
188302101	PE6	1883	21	1	2	1883	855807	9	2014	1377	3	1	0	3	3	1	1	11	1	81	0	0	1883	31	16	16	1	2	0	NA	46	NA	0	NA	1	98	1	1	0	1	-73.526111	-4.4566667	71	11	996	21	1	1	1
188302901	PE6	1883	29	1	2	1883	855807	9	2014	1377	4	1	0	4	3	1	1	12	1	82	7	0	1883	31	16	16	1	2	0	NA	46	NA	0	NA	1	98	1	1	0	1	-73.526111	-4.4566667	71	11	996	11	1	1	1
188304401	PE6	1883	44	1	1	1883	855807	9	2014	1377	1	0	0	1	1	0	1	15	1	82	7	0	1883	31	16	16	1	2	0	NA	46	NA	0	NA	0	98	0	1	0	1	-73.526111	-4.4566667	13	NA	3	32	1	0	1
188305201	PE6	1883	52	1	2	1883	855807	9	2014	1377	4	1	0	4	4	1	1	12	1	81	0	0	1883	31	16	16	1	2	0	NA	46	NA	0	NA	0	98	1	1	0	1	-73.526111	-4.4566667	13	NA	5	22	1	1	1
188306001	PE6	1883	60	1	2	1883	855807	9	2014	1377	5	2	0	5	5	0	1	13	1	82	7	0	1883	31	16	16	1	2	0	NA	46	NA	0	NA	0	98	2	1	0	1	-73.526111	-4.4566667	21	NA	996	23	1	1	1
188306801	PE6	1883	68	1	2	1883	855807	9	2014	1377	3	0	0	3	0	0	1	15	1	81	0	0	1883	31	16	16	1	2	0	NA	46	NA	0	NA	0	98	1	1	0	1	-73.526111	-4.4566667	71	11	996	21	1	0	1
188307501	PE6	1883	75	1	1	1883	855807	9	2014	1377	3	0	0	3	3	0	1	11	1	82	7	0	1883	31	16	16	1	2	0	NA	46	NA	0	NA	0	98	0	1	0	1	-73.526111	-4.4566667	71	11	996	11	1	0	1
188308301	PE6	1883	83	1	2	1883	855807	9	2014	1377	4	0	0	4	3	0	1	12	1	81	0	0	1883	31	16	16	1	2	0	NA	46	NA	0	NA	0	98	1	1	0	1	-73.526111	-4.4566667	71	11	996	21	1	1	1
188309101	PE6	1883	91	1	2	1883	855807	9	2014	1377	4	0	0	4	4	0	1	12	1	82	7	0	1883	31	16	16	1	2	0	NA	46	NA	0	NA	0	98	0	1	0	1	-73.526111	-4.4566667	71	11	996	21	1	1	1
188309801	PE6	1883	98	1	2	1883	855807	9	2014	1377	3	1	0	3	3	0	1	13	1	81	0	0	1883	31	16	16	1	2	0	NA	46	NA	0	NA	0	98	1	1	0	1	-73.526111	-4.4566667	71	11	996	21	1	1	1
188310601	PE6	1883	106	1	1	1883	855807	9	2014	1377	3	1	0	3	2	0	1	13	1	82	7	0	1883	31	16	16	1	2	0	NA	46	NA	0	NA	0	98	1	1	0	1	-73.526111	-4.4566667	13	NA	5	21	1	1	1
188311401	PE6	1883	114	1	2	1883	855807	9	2014	1377	4	1	0	4	4	2	1	14	1	81	0	0	1883	31	16	16	1	2	0	NA	46	NA	0	NA	1	98	1	1	0	1	-73.526111	-4.4566667	71	11	996	21	1	1	1
188312101	PE6	1883	121	1	1	1883	855807	9	2014	1377	8	1	0	8	8	1	1	14	1	82	7	0	1883	31	16	16	1	2	0	NA	46	NA	0	NA	1	98	1	1	0	1	-73.526111	-4.4566667	71	11	996	21	1	1	1
188312901	PE6	1883	129	1	2	1883	855807	9	2014	1377	6	3	0	6	6	0	1	14	1	81	0	0	1883	31	16	16	1	2	0	NA	46	NA	0	NA	0	98	3	1	0	1	-73.526111	-4.4566667	71	11	996	21	1	0	1
188313701	PE6	1883	137	1	1	1883	855807	9	2014	1377	4	2	0	4	4	1	1	14	1	82	7	0	1883	31	16	16	1	2	0	NA	46	NA	0	NA	1	98	2	1	0	1	-73.526111	-4.4566667	71	11	996	21	1	0	1
188314501	PE6	1883	145	1	4	1883	855807	9	2014	1377	6	1	0	6	6	1	1	13	1	81	0	0	1883	31	16	16	1	2	0	NA	46	NA	0	NA	1	98	1	1	0	1	-73.526111	-4.4566667	71	11	996	23	1	0	1
188315201	PE6	1883	152	1	2	1883	855807	9	2014	1377	3	1	0	3	3	1	1	16	1	82	1	0	1883	31	16	16	1	2	0	NA	46	NA	0	NA	1	98	1	1	0	1	-73.526111	-4.4566667	71	51	996	21	1	1	1
188316801	PE6	1883	168	1	1	1883	855807	9	2014	1377	6	2	0	6	6	1	1	12	1	82	7	0	1883	31	16	16	1	2	0	NA	46	NA	0	NA	1	98	2	1	0	1	-73.526111	-4.4566667	71	11	996	21	1	1	1
188316802	PE6	1883	168	2	1	1883	855807	9	2014	1377	5	1	0	5	5	2	1	12	1	82	7	0	1883	31	16	16	1	2	0	NA	46	NA	0	NA	1	98	1	1	0	1	-73.526111	-4.4566667	71	11	996	21	1	1	1
188317501	PE6	1883	175	1	1	1883	855807	9	2014	1377	7	2	0	7	7	2	1	15	1	81	0	0	1883	31	16	16	1	2	0	NA	46	NA	0	NA	2	98	2	1	0	1	-73.526111	-4.4566667	13	NA	5	21	1	1	1
188900101	PE6	1889	1	1	2	1889	649484	8	2014	1376	12	2	0	12	12	4	1	13	1	80	6	0	1889	32	16	16	2	3	0	NA	16	NA	0	NA	4	113	2	1	0	1	-74.223611	-4.5475	43	NA	2	32	1	0	1
188900201	PE6	1889	2	1	1	1889	649484	8	2014	1376	7	1	0	7	7	2	1	13	1	79	0	0	1889	32	16	16	2	3	0	NA	16	NA	0	NA	2	113	1	1	0	1	-74.223611	-4.5475	43	NA	2	32	0	0	0
188900301	PE6	1889	3	1	2	1889	649484	8	2014	1376	6	1	0	6	6	1	1	13	1	78	0	0	1889	32	16	16	2	3	0	NA	16	NA	0	NA	1	113	1	1	0	1	-74.223611	-4.5475	43	NA	5	32	1	0	0
188900401	PE6	1889	4	1	1	1889	649484	8	2014	1376	8	1	0	8	8	2	1	13	1	16	0	0	1889	32	16	16	2	3	0	NA	16	NA	0	NA	2	113	1	1	0	1	-74.223611	-4.5475	43	NA	3	32	0	1	0
188900501	PE6	1889	5	1	2	1889	649484	8	2014	1376	11	1	0	11	11	2	1	13	2	79	0	0	1889	32	16	16	2	3	0	NA	16	NA	0	NA	1	113	1	1	0	1	-74.223611	-4.5475	43	NA	2	32	0	0	0
188900601	PE6	1889	6	1	2	1889	649484	8	2014	1376	7	2	0	5	7	1	1	13	1	78	0	0	1889	32	16	16	2	3	0	NA	16	NA	0	NA	1	113	2	1	0	1	-74.223611	-4.5475	43	NA	5	32	1	0	1
188900701	PE6	1889	7	1	1	1889	649484	8	2014	1376	7	2	0	7	7	1	1	14	1	80	6	0	1889	32	16	16	2	3	0	NA	16	NA	0	NA	1	113	2	1	0	1	-74.223611	-4.5475	43	NA	10	32	1	0	0
188900801	PE6	1889	8	1	1	1889	649484	8	2014	1376	4	1	0	4	4	2	1	13	1	79	0	0	1889	32	16	16	2	3	0	NA	16	NA	0	NA	1	113	1	1	0	1	-74.223611	-4.5475	43	NA	5	23	1	0	1
188900901	PE6	1889	9	1	1	1889	649484	8	2014	1376	6	1	0	6	6	3	1	13	1	78	0	0	1889	32	16	16	2	3	0	NA	16	NA	0	NA	3	113	1	1	0	1	-74.223611	-4.5475	43	NA	5	23	0	0	0
188902601	PE6	1889	26	1	1	1889	649484	8	2014	1376	6	1	0	6	6	1	1	16	1	80	6	0	1889	32	16	16	2	3	0	NA	16	NA	0	NA	1	113	1	1	0	1	-74.223611	-4.5475	43	NA	10	32	1	0	0
188902701	PE6	1889	27	1	1	1889	649484	8	2014	1376	3	0	0	3	3	0	1	15	1	79	0	0	1889	32	16	16	2	3	0	NA	16	NA	0	NA	0	113	0	1	0	1	-74.223611	-4.5475	71	21	996	23	0	0	0
188902702	PE6	1889	27	2	1	1889	649484	8	2014	1376	2	1	0	2	2	0	1	15	1	79	0	0	1889	32	16	16	2	3	0	NA	16	NA	0	NA	0	113	1	1	0	1	-74.223611	-4.5475	71	21	996	11	0	1	0
188902801	PE6	1889	28	1	2	1889	649484	8	2014	1376	6	1	0	6	6	2	1	15	1	78	0	0	1889	32	16	16	2	3	0	NA	16	NA	0	NA	2	113	1	1	0	1	-74.223611	-4.5475	43	NA	10	23	0	0	0
188902901	PE6	1889	29	1	1	1889	649484	8	2014	1376	3	0	0	3	3	0	1	15	1	16	0	0	1889	32	16	16	2	3	0	NA	16	NA	0	NA	0	113	0	1	0	1	-74.223611	-4.5475	43	NA	10	32	0	1	0
188903001	PE6	1889	30	1	2	1889	649484	8	2014	1376	4	0	0	3	4	0	1	15	1	79	0	0	1889	32	16	16	2	3	0	NA	16	NA	0	NA	0	113	0	1	0	1	-74.223611	-4.5475	43	NA	5	32	1	0	0
188903101	PE6	1889	31	1	1	1889	649484	8	2014	1376	2	0	0	2	1	0	1	15	1	78	0	0	1889	32	16	16	2	3	0	NA	16	NA	0	NA	0	113	0	1	0	1	-74.223611	-4.5475	43	NA	10	32	0	0	0
188903301	PE6	1889	33	1	1	1889	649484	8	2014	1376	4	1	0	4	4	1	1	15	1	79	0	0	1889	32	16	16	2	3	0	NA	16	NA	0	NA	1	113	1	1	0	1	-74.223611	-4.5475	51	NA	996	32	1	0	1
188903401	PE6	1889	34	1	1	1889	649484	8	2014	1376	5	0	0	5	5	0	1	15	1	78	0	0	1889	32	16	16	2	3	0	NA	16	NA	0	NA	0	113	0	1	0	1	-74.223611	-4.5475	43	NA	5	32	0	0	0
188904301	PE6	1889	43	1	1	1889	649484	8	2014	1376	6	2	0	6	6	1	1	15	1	80	6	0	1889	32	16	16	2	3	0	NA	16	NA	0	NA	1	113	2	1	0	1	-74.223611	-4.5475	43	NA	3	23	0	0	1
188904401	PE6	1889	44	1	1	1889	649484	8	2014	1376	2	0	0	1	2	0	1	15	1	79	0	0	1889	32	16	16	2	3	0	NA	16	NA	0	NA	0	113	0	1	0	1	-74.223611	-4.5475	43	NA	2	23	0	0	0
188904501	PE6	1889	45	1	4	1889	649484	8	2014	1376	6	2	0	6	6	2	1	15	1	78	0	0	1889	32	16	16	2	3	0	NA	16	NA	0	NA	1	113	2	1	0	1	-74.223611	-4.5475	43	NA	5	23	0	0	0
188906801	PE6	1889	68	1	2	1889	649484	8	2014	1376	3	0	0	3	3	0	1	14	1	16	0	0	1889	32	16	16	2	3	0	NA	16	NA	0	NA	0	113	0	1	0	1	-74.223611	-4.5475	43	NA	5	32	0	1	1
188906901	PE6	1889	69	1	1	1889	649484	8	2014	1376	7	1	0	7	7	2	1	15	1	16	0	0	1889	32	16	16	2	3	0	NA	16	NA	0	NA	2	113	1	1	0	1	-74.223611	-4.5475	43	NA	3	32	0	0	0
269500301	PE6	2695	3	1	1	2695	1631200	4	2014	1372	10	2	0	10	10	1	1	8	1	65	0	0	2695	39	20	20	1	2	0	NA	20	NA	0	NA	0	18	2	1	0	1	-81.273975	-4.56388891023	11	NA	996	11	1	1	1
269500601	PE6	2695	6	1	2	2695	1631200	4	2014	1372	4	1	0	4	4	2	1	8	1	67	0	0	2695	39	20	20	1	2	0	NA	20	NA	0	NA	1	18	1	1	0	1	-81.273975	-4.56388891023	11	NA	996	11	1	1	1
269500901	PE6	2695	9	1	2	2695	1631200	4	2014	1372	4	1	0	4	4	0	1	8	1	66	0	0	2695	39	20	20	1	2	0	NA	20	NA	0	NA	0	18	1	1	0	1	-81.273975	-4.56388891023	11	NA	996	11	1	1	1
269501601	PE6	2695	16	1	1	2695	1631200	4	2014	1372	6	2	0	6	6	0	1	9	1	67	0	0	2695	39	20	20	1	2	0	NA	20	NA	0	NA	0	18	2	1	0	1	-81.273975	-4.56388891023	71	11	996	11	1	1	1
269501901	PE6	2695	19	1	1	2695	1631200	4	2014	1372	3	0	0	3	3	0	1	8	2	66	0	0	2695	39	20	20	1	2	0	NA	20	NA	0	NA	0	18	0	1	0	1	-81.273975	-4.56388891023	11	NA	996	11	1	1	1
269501902	PE6	2695	19	2	2	2695	1631200	4	2014	1372	3	1	0	3	3	1	1	10	1	66	0	0	2695	39	20	20	1	2	0	NA	20	NA	0	NA	1	18	1	1	0	1	-81.273975	-4.56388891023	11	NA	996	11	1	0	1
269502201	PE6	2695	22	1	1	2695	1631200	4	2014	1372	1	0	0	1	1	0	1	8	1	65	0	0	2695	39	20	20	1	2	0	NA	20	NA	0	NA	0	18	0	1	0	1	-81.273975	-4.56388891023	11	NA	996	11	0	0	1
269502801	PE6	2695	28	1	2	2695	1631200	4	2014	1372	6	3	0	6	6	0	1	7	1	66	0	0	2695	39	20	20	1	2	0	NA	20	NA	0	NA	0	18	3	1	0	1	-81.273975	-4.56388891023	11	NA	996	11	1	1	1
269503101	PE6	2695	31	1	2	2695	1631200	4	2014	1372	6	1	0	6	6	1	1	8	1	65	0	0	2695	39	20	20	1	2	0	NA	20	NA	0	NA	1	18	1	1	0	1	-81.273975	-4.56388891023	96	96	60	32	1	1	1
269503501	PE6	2695	35	1	2	2695	1631200	4	2014	1372	2	0	0	2	2	0	1	7	1	67	0	0	2695	39	20	20	1	2	0	NA	20	NA	0	NA	0	18	0	1	0	1	-81.273975	-4.56388891023	11	NA	996	11	1	1	1
269503801	PE6	2695	38	1	8	2695	1631200	4	2014	1372	14	3	0	14	14	5	1	8	1	66	0	0	2695	39	20	20	1	2	0	NA	20	NA	0	NA	3	18	3	1	0	1	-81.273975	-4.56388891023	96	96	180	11	1	0	1
269504401	PE6	2695	44	1	2	2695	1631200	4	2014	1372	3	1	0	3	3	1	1	7	1	67	0	0	2695	39	20	20	1	2	0	NA	20	NA	0	NA	1	18	1	1	0	1	-81.273975	-4.56388891023	96	96	1	32	1	1	1
269504701	PE6	2695	47	1	2	2695	1631200	4	2014	1372	6	2	0	6	5	1	1	7	1	66	0	0	2695	39	20	20	1	2	0	NA	20	NA	0	NA	1	18	3	1	0	1	-81.273975	-4.56388891023	11	NA	996	11	1	0	1
269505001	PE6	2695	50	1	1	2695	1631200	4	2014	1372	4	2	0	4	4	0	1	7	1	65	0	0	2695	39	20	20	1	2	0	NA	20	NA	0	NA	0	18	2	1	0	1	-81.273975	-4.56388891023	11	NA	996	21	1	1	1
269505401	PE6	2695	54	1	1	2695	1631200	4	2014	1372	5	1	0	5	5	1	1	9	1	67	0	0	2695	39	20	20	1	2	0	NA	20	NA	0	NA	1	18	1	1	0	1	-81.273975	-4.56388891023	96	96	1	32	1	0	1
269505701	PE6	2695	57	1	1	2695	1631200	4	2014	1372	6	1	0	6	6	1	1	9	1	66	0	0	2695	39	20	20	1	2	0	NA	20	NA	0	NA	1	18	1	1	0	1	-81.273975	-4.56388891023	96	96	15	32	1	1	1
269506001	PE6	2695	60	1	2	2695	1631200	4	2014	1372	2	0	0	2	2	0	1	9	1	65	0	0	2695	39	20	20	1	2	0	NA	20	NA	0	NA	0	18	0	1	0	1	-81.273975	-4.56388891023	96	96	120	32	1	0	1
269506301	PE6	2695	63	1	1	2695	1631200	4	2014	1372	5	3	0	5	5	2	1	8	1	67	0	0	2695	39	20	20	1	2	0	NA	20	NA	0	NA	2	18	3	1	0	1	-81.273975	-4.56388891023	96	96	10	23	1	0	1
269506302	PE6	2695	63	2	2	2695	1631200	4	2014	1372	3	1	0	3	3	1	1	8	1	67	0	0	2695	39	20	20	1	2	0	NA	20	NA	0	NA	1	18	1	1	0	1	-81.273975	-4.56388891023	96	96	5	23	1	0	0
269506601	PE6	2695	66	1	2	2695	1631200	4	2014	1372	3	1	0	3	3	1	1	9	1	66	0	0	2695	39	20	20	1	2	0	NA	20	NA	0	NA	1	18	1	1	0	1	-81.273975	-4.56388891023	96	96	1	32	1	0	1
269506901	PE6	2695	69	1	1	2695	1631200	4	2014	1372	4	0	0	4	4	0	1	9	1	65	0	0	2695	39	20	20	1	2	0	NA	20	NA	0	NA	0	18	0	1	0	1	-81.273975	-4.56388891023	96	96	120	32	0	0	0
269507301	PE6	2695	73	1	2	2695	1631200	4	2014	1372	4	1	0	4	4	0	1	9	1	67	0	0	2695	39	20	20	1	2	0	NA	20	NA	0	NA	0	18	1	1	0	1	-81.273975	-4.56388891023	11	NA	996	11	1	1	1
269507601	PE6	2695	76	1	5	2695	1631200	4	2014	1372	6	2	0	6	6	0	1	9	1	66	0	0	2695	39	20	20	1	2	0	NA	20	NA	0	NA	0	18	2	1	0	1	-81.273975	-4.56388891023	11	NA	996	11	1	1	1
269507901	PE6	2695	79	1	1	2695	1631200	4	2014	1372	4	1	0	4	4	2	1	9	1	65	0	0	2695	39	20	20	1	2	0	NA	20	NA	0	NA	2	18	1	1	0	1	-81.273975	-4.56388891023	96	96	60	32	1	1	1
259700601	PE6	2597	6	1	2	2597	700004	4	2014	1372	6	1	0	4	6	0	1	17	1	59	0	0	2597	31	16	16	1	2	0	NA	16	NA	0	NA	1	146	1	1	0	1	-77.418841	-4.56733501806	43	NA	5	23	1	0	1
259701201	PE6	2597	12	1	2	2597	700004	4	2014	1372	4	1	0	4	4	0	1	17	1	57	0	0	2597	31	16	16	1	2	0	NA	16	NA	0	NA	0	146	1	1	0	1	-77.418841	-4.56733501806	51	NA	996	23	1	0	1
259701801	PE6	2597	18	1	2	2597	700004	4	2014	1372	3	1	0	3	3	1	1	17	1	58	0	0	2597	31	16	16	1	2	0	NA	16	NA	0	NA	1	146	1	1	0	1	-77.418841	-4.56733501806	51	NA	996	22	1	1	1
259702401	PE6	2597	24	1	1	2597	700004	4	2014	1372	3	1	0	3	3	1	1	17	1	59	0	0	2597	31	16	16	1	2	0	NA	16	NA	0	NA	1	146	1	1	0	1	-77.418841	-4.56733501806	43	NA	6	23	1	0	0
259703001	PE6	2597	30	1	1	2597	700004	4	2014	1372	5	0	0	5	1	1	1	19	1	57	0	0	2597	31	16	16	1	2	0	NA	16	NA	0	NA	1	146	1	1	0	1	-77.418841	-4.56733501806	43	NA	2	23	1	0	1
259703601	PE6	2597	36	1	2	2597	700004	4	2014	1372	5	1	0	5	5	1	1	17	1	58	0	0	2597	31	16	16	1	2	0	NA	16	NA	0	NA	0	146	1	1	0	1	-77.418841	-4.56733501806	43	NA	20	23	0	1	0
259704201	PE6	2597	42	1	1	2597	700004	4	2014	1372	4	1	0	4	4	0	1	17	1	59	0	0	2597	31	16	16	1	2	0	NA	16	NA	0	NA	0	146	1	1	0	1	-77.418841	-4.56733501806	51	NA	996	23	1	0	1
259704801	PE6	2597	48	1	1	2597	700004	4	2014	1372	14	4	0	7	14	2	1	19	1	57	0	0	2597	31	16	16	1	2	0	NA	16	NA	0	NA	5	146	4	1	0	1	-77.418841	-4.56733501806	43	NA	10	23	1	0	1
259706001	PE6	2597	60	1	4	2597	700004	4	2014	1372	8	1	0	8	4	2	1	19	1	59	0	0	2597	31	16	16	1	2	0	NA	16	NA	0	NA	2	146	1	1	0	1	-77.418841	-4.56733501806	51	NA	996	21	1	0	1
259706601	PE6	2597	66	1	1	2597	700004	4	2014	1372	2	0	0	2	2	0	1	20	1	57	0	0	2597	31	16	16	1	2	0	NA	16	NA	0	NA	0	146	0	1	0	1	-77.418841	-4.56733501806	51	NA	996	23	1	0	0
259707201	PE6	2597	72	1	1	2597	700004	4	2014	1372	4	0	0	3	4	0	1	18	1	58	0	0	2597	31	16	16	1	2	0	NA	16	NA	0	NA	0	146	0	1	0	1	-77.418841	-4.56733501806	51	NA	996	23	1	0	1
259707901	PE6	2597	79	1	2	2597	700004	4	2014	1372	3	1	0	3	3	0	1	18	1	59	0	0	2597	31	16	16	1	2	0	NA	16	NA	0	NA	0	146	1	1	0	1	-77.418841	-4.56733501806	51	NA	996	23	1	1	1
259708501	PE6	2597	85	1	2	2597	700004	4	2014	1372	4	0	0	4	4	0	1	17	1	57	0	0	2597	31	16	16	1	2	0	NA	16	NA	0	NA	0	146	0	1	0	1	-77.418841	-4.56733501806	43	NA	15	21	1	1	1
259709701	PE6	2597	97	1	2	2597	700004	4	2014	1372	4	1	0	4	4	1	1	19	1	59	0	0	2597	31	16	16	1	2	0	NA	16	NA	0	NA	1	146	1	1	0	1	-77.418841	-4.56733501806	51	NA	996	21	1	1	1
259710301	PE6	2597	103	1	1	2597	700004	4	2014	1372	10	3	0	9	10	2	1	19	1	57	0	0	2597	31	16	16	1	2	0	NA	16	NA	0	NA	1	146	3	1	0	1	-77.418841	-4.56733501806	43	NA	3	23	1	1	1
259710901	PE6	2597	109	1	1	2597	700004	4	2014	1372	2	1	0	2	2	1	1	18	1	58	0	0	2597	31	16	16	1	2	0	NA	16	NA	0	NA	1	146	1	1	0	1	-77.418841	-4.56733501806	43	NA	20	32	1	0	1
259711501	PE6	2597	115	1	1	2597	700004	4	2014	1372	4	1	0	4	4	0	1	18	1	59	0	0	2597	31	16	16	1	2	0	NA	16	NA	0	NA	0	146	1	1	0	1	-77.418841	-4.56733501806	43	NA	10	21	1	1	1
259712101	PE6	2597	121	1	1	2597	700004	4	2014	1372	4	1	0	4	4	0	1	17	1	57	0	0	2597	31	16	16	1	2	0	NA	16	NA	0	NA	0	146	1	1	0	1	-77.418841	-4.56733501806	51	NA	996	23	1	0	0
259712701	PE6	2597	127	1	5	2597	700004	4	2014	1372	5	0	0	5	5	0	1	19	1	58	0	0	2597	31	16	16	1	2	0	NA	16	NA	0	NA	0	146	0	1	0	1	-77.418841	-4.56733501806	43	NA	2	32	1	1	0
259713301	PE6	2597	133	1	2	2597	700004	4	2014	1372	4	1	0	4	3	1	1	18	1	59	0	0	2597	31	16	16	1	2	0	NA	16	NA	0	NA	1	146	1	1	0	1	-77.418841	-4.56733501806	51	NA	996	23	1	1	1
259713901	PE6	2597	139	1	2	2597	700004	4	2014	1372	6	2	0	6	6	1	1	18	1	57	0	0	2597	31	16	16	1	2	0	NA	16	NA	0	NA	1	146	2	1	0	1	-77.418841	-4.56733501806	51	NA	996	22	1	0	1
198000401	PE6	1980	4	1	2	1980	1125832	9	2014	1377	5	2	0	5	5	0	1	21	1	84	7	0	1980	39	20	20	1	2	0	NA	20	NA	0	NA	0	5	2	1	0	1	-81.274722	-4.5811111	71	11	996	11	1	1	1
198000901	PE6	1980	9	1	1	1980	1125832	9	2014	1377	1	0	0	1	1	0	1	21	1	83	7	0	1980	39	20	20	1	2	0	NA	20	NA	0	NA	0	5	0	1	0	1	-81.274722	-4.5811111	71	11	996	11	1	1	1
198002001	PE6	1980	20	1	2	1980	1125832	9	2014	1377	3	1	0	3	3	1	1	22	1	84	7	0	1980	39	20	20	1	2	0	NA	20	NA	0	NA	1	5	1	1	0	1	-81.274722	-4.5811111	11	NA	996	11	1	1	1
198002601	PE6	1980	26	1	2	1980	1125832	9	2014	1377	4	2	0	4	3	0	1	20	1	83	7	0	1980	39	20	20	1	2	0	NA	20	NA	0	NA	0	5	2	1	0	1	-81.274722	-4.5811111	11	NA	996	11	1	1	1
198003101	PE6	1980	31	1	1	1980	1125832	9	2014	1377	1	0	0	1	1	0	1	19	1	84	7	0	1980	39	20	20	1	2	0	NA	20	NA	0	NA	0	5	0	1	0	1	-81.274722	-4.5811111	11	NA	996	11	1	1	0
198003601	PE6	1980	36	1	2	1980	1125832	9	2014	1377	4	1	0	4	4	0	1	18	1	83	7	0	1980	39	20	20	1	2	0	NA	20	NA	0	NA	0	5	1	1	0	1	-81.274722	-4.5811111	11	NA	996	11	1	1	1
198004201	PE6	1980	42	1	2	1980	1125832	9	2014	1377	4	1	0	4	4	1	1	19	1	84	7	0	1980	39	20	20	1	2	0	NA	20	NA	0	NA	1	5	1	1	0	1	-81.274722	-4.5811111	11	NA	996	11	1	1	1
198004701	PE6	1980	47	1	1	1980	1125832	9	2014	1377	3	0	0	3	3	0	1	19	1	83	7	0	1980	39	20	20	1	2	0	NA	20	NA	0	NA	0	5	0	1	0	1	-81.274722	-4.5811111	11	NA	996	11	1	1	1
198005301	PE6	1980	53	1	2	1980	1125832	9	2014	1377	3	1	0	3	3	0	1	18	1	84	7	0	1980	39	20	20	1	2	0	NA	20	NA	0	NA	0	5	1	1	0	1	-81.274722	-4.5811111	71	11	996	11	1	1	1
198005801	PE6	1980	58	1	1	1980	1125832	9	2014	1377	4	1	0	4	4	0	1	21	1	83	7	0	1980	39	20	20	1	2	0	NA	20	NA	0	NA	0	5	1	1	0	1	-81.274722	-4.5811111	11	NA	996	11	1	1	1
198006301	PE6	1980	63	1	2	1980	1125832	9	2014	1377	3	0	0	3	3	0	1	23	1	84	7	0	1980	39	20	20	1	2	0	NA	20	NA	0	NA	0	5	0	1	0	1	-81.274722	-4.5811111	11	NA	996	11	1	1	1
198006901	PE6	1980	69	1	2	1980	1125832	9	2014	1377	3	0	0	3	3	0	1	23	1	83	7	0	1980	39	20	20	1	2	0	NA	20	NA	0	NA	0	5	0	1	0	1	-81.274722	-4.5811111	11	NA	996	11	1	1	1
198007401	PE6	1980	74	1	2	1980	1125832	9	2014	1377	4	1	0	4	3	1	1	20	1	84	7	0	1980	39	20	20	1	2	0	NA	20	NA	0	NA	0	5	1	1	0	1	-81.274722	-4.5811111	11	NA	996	11	1	0	1
198008001	PE6	1980	80	1	1	1980	1125832	9	2014	1377	4	0	0	4	2	0	1	19	1	83	7	0	1980	39	20	20	1	2	0	NA	20	NA	0	NA	0	5	0	1	0	1	-81.274722	-4.5811111	11	NA	996	11	1	1	1
198008501	PE6	1980	85	1	1	1980	1125832	9	2014	1377	3	0	0	3	3	0	1	19	1	84	7	0	1980	39	20	20	1	2	0	NA	20	NA	0	NA	0	5	0	1	0	1	-81.274722	-4.5811111	71	11	996	11	1	1	1
198009001	PE6	1980	90	1	1	1980	1125832	9	2014	1377	1	0	0	1	0	0	1	22	1	83	7	0	1980	39	20	20	1	2	0	NA	20	NA	0	NA	0	5	0	1	0	1	-81.274722	-4.5811111	71	11	996	11	1	0	1
198009601	PE6	1980	96	1	1	1980	1125832	9	2014	1377	5	1	0	5	5	2	1	20	1	84	7	0	1980	39	20	20	1	2	0	NA	20	NA	0	NA	1	5	1	1	0	1	-81.274722	-4.5811111	11	NA	996	11	1	1	1
198010101	PE6	1980	101	1	1	1980	1125832	9	2014	1377	6	1	0	6	6	1	1	19	1	83	7	0	1980	39	20	20	1	2	0	NA	20	NA	0	NA	1	5	1	1	0	1	-81.274722	-4.5811111	11	NA	996	11	1	1	1
198010701	PE6	1980	107	1	1	1980	1125832	9	2014	1377	1	0	0	1	0	0	1	23	1	84	7	0	1980	39	20	20	1	2	0	NA	20	NA	0	NA	0	5	0	1	0	1	-81.274722	-4.5811111	71	11	996	11	1	1	1
198011201	PE6	1980	112	1	1	1980	1125832	9	2014	1377	8	2	0	8	6	1	1	20	1	83	7	0	1980	39	20	20	1	2	0	NA	20	NA	0	NA	1	5	2	1	0	1	-81.274722	-4.5811111	11	NA	996	11	1	1	1
198011701	PE6	1980	117	1	2	1980	1125832	9	2014	1377	4	1	0	4	3	0	1	22	1	84	7	0	1980	39	20	20	1	2	0	NA	20	NA	0	NA	0	5	1	1	0	1	-81.274722	-4.5811111	11	NA	996	11	1	1	1
198012301	PE6	1980	123	1	1	1980	1125832	9	2014	1377	2	1	0	2	2	0	1	22	1	83	7	0	1980	39	20	20	1	2	0	NA	20	NA	0	NA	0	5	1	1	0	1	-81.274722	-4.5811111	71	11	996	11	1	1	1
198012801	PE6	1980	128	1	1	1980	1125832	9	2014	1377	1	0	0	1	1	0	1	21	1	84	7	0	1980	39	20	20	1	2	0	NA	20	NA	0	NA	0	5	0	1	0	1	-81.274722	-4.5811111	71	11	996	11	1	1	1
198013401	PE6	1980	134	1	1	1980	1125832	9	2014	1377	4	0	0	4	4	0	1	20	1	83	7	0	1980	39	20	20	1	2	0	NA	20	NA	0	NA	0	5	0	1	0	1	-81.274722	-4.5811111	11	NA	996	11	1	1	1
269600401	PE6	2696	4	1	2	2696	1690788	7	2014	1375	4	0	0	4	4	0	1	10	1	67	NA	0	2696	39	20	20	1	2	0	NA	20	NA	0	NA	0	87	0	1	0	1	-81.254307	-4.59519770645	11	NA	996	11	1	1	1
269601001	PE6	2696	10	1	2	2696	1690788	7	2014	1375	6	3	0	6	6	1	1	7	1	66	NA	0	2696	39	20	20	1	2	0	NA	20	NA	0	NA	1	87	3	1	0	1	-81.254307	-4.59519770645	11	NA	996	11	1	1	1
269601601	PE6	2696	16	1	2	2696	1690788	7	2014	1375	4	2	0	4	4	0	1	9	1	67	NA	0	2696	39	20	20	1	2	0	NA	20	NA	0	NA	0	87	2	1	0	1	-81.254307	-4.59519770645	11	NA	996	11	1	1	1
269602801	PE6	2696	28	1	2	2696	1690788	7	2014	1375	5	0	0	5	5	1	1	8	1	67	NA	0	2696	39	20	20	1	2	0	NA	20	NA	0	NA	1	87	0	1	0	1	-81.254307	-4.59519770645	11	NA	996	11	1	1	1
269603301	PE6	2696	33	1	2	2696	1690788	7	2014	1375	11	1	0	11	11	1	1	10	1	66	NA	0	2696	39	20	20	1	2	0	NA	20	NA	0	NA	1	87	1	1	0	1	-81.254307	-4.59519770645	11	NA	996	11	1	1	1
269603901	PE6	2696	39	1	1	2696	1690788	7	2014	1375	1	0	0	1	1	0	1	7	1	67	NA	0	2696	39	20	20	1	2	0	NA	20	NA	0	NA	0	87	0	1	0	1	-81.254307	-4.59519770645	11	NA	996	11	1	1	1
269604501	PE6	2696	45	1	2	2696	1690788	7	2014	1375	6	2	0	6	6	1	1	7	1	66	NA	0	2696	39	20	20	1	2	0	NA	20	NA	0	NA	1	87	2	1	0	1	-81.254307	-4.59519770645	11	NA	996	11	1	1	1
269605701	PE6	2696	57	1	1	2696	1690788	7	2014	1375	3	0	0	3	3	0	1	7	1	66	NA	0	2696	39	20	20	1	2	0	NA	20	NA	0	NA	0	87	0	1	0	1	-81.254307	-4.59519770645	11	NA	996	11	1	1	1
269606901	PE6	2696	69	1	1	2696	1690788	7	2014	1375	4	2	0	4	4	2	1	10	1	66	NA	0	2696	39	20	20	1	2	0	NA	20	NA	0	NA	1	87	2	1	0	1	-81.254307	-4.59519770645	11	NA	996	11	1	1	1
269607501	PE6	2696	75	1	2	2696	1690788	7	2014	1375	3	0	0	3	3	0	1	10	1	67	NA	0	2696	39	20	20	1	2	0	NA	20	NA	0	NA	0	87	0	1	0	1	-81.254307	-4.59519770645	11	NA	996	11	1	1	1
269608001	PE6	2696	80	1	2	2696	1690788	7	2014	1375	9	2	0	9	8	1	1	8	1	66	NA	0	2696	39	20	20	1	2	0	NA	20	NA	0	NA	0	87	2	1	0	1	-81.254307	-4.59519770645	71	11	996	11	1	1	1
269608601	PE6	2696	86	1	2	2696	1690788	7	2014	1375	5	1	0	5	5	2	1	9	1	67	NA	0	2696	39	20	20	1	2	0	NA	20	NA	0	NA	1	87	1	1	0	1	-81.254307	-4.59519770645	11	NA	996	11	1	1	1
269609801	PE6	2696	98	1	1	2696	1690788	7	2014	1375	1	0	0	1	1	0	1	8	1	20	NA	0	2696	39	20	20	1	2	0	NA	20	NA	0	NA	0	87	0	1	0	1	-81.254307	-4.59519770645	71	11	996	11	1	0	0
269610401	PE6	2696	104	1	1	2696	1690788	7	2014	1375	2	0	0	2	2	0	1	7	1	20	NA	0	2696	39	20	20	1	2	0	NA	20	NA	0	NA	0	87	0	1	0	1	-81.254307	-4.59519770645	11	NA	996	11	1	1	1
269610402	PE6	2696	104	2	2	2696	1690788	7	2014	1375	3	1	0	3	3	0	1	8	1	20	NA	0	2696	39	20	20	1	2	0	NA	20	NA	0	NA	0	87	1	1	0	1	-81.254307	-4.59519770645	11	NA	996	11	1	0	1
269611001	PE6	2696	110	1	2	2696	1690788	7	2014	1375	4	2	0	4	4	0	1	8	1	20	NA	0	2696	39	20	20	1	2	0	NA	20	NA	0	NA	0	87	2	1	0	1	-81.254307	-4.59519770645	11	NA	996	11	1	1	1
269612201	PE6	2696	122	1	2	2696	1690788	7	2014	1375	5	1	0	5	5	1	1	9	1	67	NA	0	2696	39	20	20	1	2	0	NA	20	NA	0	NA	0	87	1	1	0	1	-81.254307	-4.59519770645	11	NA	996	11	1	1	1
269612701	PE6	2696	127	1	1	2696	1690788	7	2014	1375	1	0	0	1	1	0	1	10	1	67	NA	0	2696	39	20	20	1	2	0	NA	20	NA	0	NA	0	87	0	1	0	1	-81.254307	-4.59519770645	11	NA	996	11	1	1	0
269613901	PE6	2696	139	1	1	2696	1690788	7	2014	1375	6	2	0	6	6	1	1	9	1	66	NA	0	2696	39	20	20	1	2	0	NA	20	NA	0	NA	1	87	2	1	0	1	-81.254307	-4.59519770645	71	11	996	11	1	1	1
269614501	PE6	2696	145	1	4	2696	1690788	7	2014	1375	8	2	0	8	7	2	1	9	1	67	NA	0	2696	39	20	20	1	2	0	NA	20	NA	0	NA	1	87	2	1	0	1	-81.254307	-4.59519770645	11	NA	996	11	1	1	1
143900901	PE6	1439	9	1	1	1439	618473	8	2014	1376	7	1	0	7	7	3	1	22	1	61	7	0	1439	2	1	1	2	3	0	NA	32	NA	0	NA	2	219	1	1	0	1	-77.746111	-4.603889	43	NA	30	23	1	0	0
143901001	PE6	1439	10	1	2	1439	618473	8	2014	1376	3	1	0	3	3	1	1	22	1	62	0	0	1439	2	1	1	2	3	0	NA	32	NA	0	NA	1	219	1	1	0	1	-77.746111	-4.603889	43	NA	20	23	0	0	0
143901101	PE6	1439	11	1	2	1439	618473	8	2014	1376	6	0	0	6	0	1	1	23	2	63	7	0	1439	2	1	1	2	3	0	NA	32	NA	0	NA	1	219	1	1	0	1	-77.746111	-4.603889	43	NA	60	23	0	1	0
143901201	PE6	1439	12	1	2	1439	618473	8	2014	1376	6	1	0	6	6	1	1	22	1	61	0	0	1439	2	1	1	2	3	0	NA	32	NA	0	NA	1	219	1	1	0	1	-77.746111	-4.603889	43	NA	20	23	1	0	0
143901301	PE6	1439	13	1	1	1439	618473	8	2014	1376	5	1	0	5	5	1	1	23	1	62	0	0	1439	2	1	1	2	3	0	NA	32	NA	0	NA	1	219	1	1	0	1	-77.746111	-4.603889	43	NA	10	23	1	0	0
143901601	PE6	1439	16	1	1	1439	618473	8	2014	1376	2	1	0	2	2	0	1	22	1	62	0	0	1439	2	1	1	2	3	0	NA	32	NA	0	NA	0	219	1	1	0	1	-77.746111	-4.603889	43	NA	15	32	0	0	0
143904101	PE6	1439	41	1	1	1439	618473	8	2014	1376	2	1	0	2	2	1	1	24	1	63	7	0	1439	2	1	1	2	3	0	NA	32	NA	0	NA	1	219	1	1	0	1	-77.746111	-4.603889	41	NA	6	23	0	0	0
143904201	PE6	1439	42	1	1	1439	618473	8	2014	1376	7	1	0	7	7	1	1	24	1	61	0	0	1439	2	1	1	2	3	0	NA	32	NA	0	NA	0	219	1	1	0	1	-77.746111	-4.603889	41	NA	10	23	0	1	0
143904301	PE6	1439	43	1	1	1439	618473	8	2014	1376	4	1	0	4	4	2	1	24	1	62	0	0	1439	2	1	1	2	3	0	NA	32	NA	0	NA	2	219	1	1	0	1	-77.746111	-4.603889	41	NA	5	32	0	1	0
143904501	PE6	1439	45	1	1	1439	618473	8	2014	1376	1	0	0	1	1	0	1	24	1	61	0	0	1439	2	1	1	2	3	0	NA	32	NA	0	NA	0	219	0	1	0	1	-77.746111	-4.603889	96	43	5	23	0	0	0
143904601	PE6	1439	46	1	1	1439	618473	8	2014	1376	6	1	0	6	6	3	1	24	1	62	0	0	1439	2	1	1	2	3	0	NA	32	NA	0	NA	2	219	1	1	0	1	-77.746111	-4.603889	43	NA	7	23	0	0	0
143904701	PE6	1439	47	1	1	1439	618473	8	2014	1376	8	1	0	8	8	3	1	24	1	63	7	0	1439	2	1	1	2	3	0	NA	32	NA	0	NA	2	219	1	1	0	1	-77.746111	-4.603889	43	NA	60	23	0	0	0
143904801	PE6	1439	48	1	1	1439	618473	8	2014	1376	4	0	0	4	0	0	1	24	1	61	7	0	1439	2	1	1	2	3	0	NA	32	NA	0	NA	0	219	1	1	0	1	-77.746111	-4.603889	41	NA	2	23	0	0	0
143906501	PE6	1439	65	1	1	1439	618473	8	2014	1376	1	0	0	1	0	0	1	25	1	62	0	0	1439	2	1	1	2	3	0	NA	32	NA	0	NA	0	219	0	1	0	1	-77.746111	-4.603889	11	NA	996	23	1	1	1
143906601	PE6	1439	66	1	1	1439	618473	8	2014	1376	5	3	0	5	5	0	1	24	1	63	0	0	1439	2	1	1	2	3	0	NA	32	NA	0	NA	0	219	3	1	0	1	-77.746111	-4.603889	43	NA	10	23	0	0	0
143906701	PE6	1439	67	1	1	1439	618473	8	2014	1376	3	1	0	3	3	0	1	25	1	61	0	0	1439	2	1	1	2	3	0	NA	32	NA	0	NA	0	219	1	1	0	1	-77.746111	-4.603889	41	NA	10	23	0	1	0
143906801	PE6	1439	68	1	2	1439	618473	8	2014	1376	5	1	0	5	5	0	1	25	1	62	0	0	1439	2	1	1	2	3	0	NA	32	NA	0	NA	0	219	1	1	0	1	-77.746111	-4.603889	43	NA	20	32	0	0	0
143906901	PE6	1439	69	1	2	1439	618473	8	2014	1376	5	1	0	5	5	0	1	25	1	63	7	0	1439	2	1	1	2	3	0	NA	32	NA	0	NA	0	219	1	1	0	1	-77.746111	-4.603889	43	NA	10	23	0	0	0
143907001	PE6	1439	70	1	1	1439	618473	8	2014	1376	6	1	0	5	6	1	1	25	1	61	0	0	1439	2	1	1	2	3	0	NA	32	NA	0	NA	0	219	1	1	0	1	-77.746111	-4.603889	41	NA	5	23	0	1	0
143907101	PE6	1439	71	1	1	1439	618473	8	2014	1376	1	0	0	1	1	0	1	25	1	62	0	0	1439	2	1	1	2	3	0	NA	32	NA	0	NA	0	219	0	1	0	1	-77.746111	-4.603889	43	NA	20	32	0	0	0
143907201	PE6	1439	72	1	1	1439	618473	8	2014	1376	5	1	0	5	5	3	1	25	1	63	7	0	1439	2	1	1	2	3	0	NA	32	NA	0	NA	3	219	1	1	0	1	-77.746111	-4.603889	43	NA	25	23	0	1	0
143908701	PE6	1439	87	1	1	1439	618473	8	2014	1376	2	0	0	2	2	1	1	22	1	32	7	0	1439	2	1	1	2	3	0	NA	32	NA	0	NA	1	219	0	1	0	1	-77.746111	-4.603889	43	NA	5	23	1	0	1
270200401	PE6	2702	4	1	2	2702	1790529	7	2014	1375	5	1	0	5	5	1	1	3	1	67	NA	0	2702	39	20	20	1	2	0	NA	20	NA	0	NA	1	243	1	1	0	1	-80.239278	-4.65949982601	11	NA	996	22	1	0	1
270201001	PE6	2702	10	1	1	2702	1790529	7	2014	1375	1	1	0	1	1	0	1	4	1	66	NA	0	2702	39	20	20	1	2	0	NA	20	NA	0	NA	0	243	1	1	0	1	-80.239278	-4.65949982601	11	NA	996	11	1	1	1
270202601	PE6	2702	26	1	1	2702	1790529	7	2014	1375	2	0	0	2	2	0	1	1	1	66	NA	0	2702	39	20	20	1	2	0	NA	20	NA	0	NA	0	243	0	1	0	1	-80.239278	-4.65949982601	11	NA	996	11	1	1	1
270203201	PE6	2702	32	1	2	2702	1790529	7	2014	1375	5	1	0	5	5	2	1	1	1	67	NA	0	2702	39	20	20	1	2	0	NA	20	NA	0	NA	2	243	1	1	0	1	-80.239278	-4.65949982601	11	NA	996	22	1	1	1
270203801	PE6	2702	38	1	2	2702	1790529	7	2014	1375	4	1	0	4	4	0	1	1	1	66	NA	0	2702	39	20	20	1	2	0	NA	20	NA	0	NA	0	243	1	1	0	1	-80.239278	-4.65949982601	11	NA	996	22	1	1	1
270204301	PE6	2702	43	1	1	2702	1790529	7	2014	1375	2	1	0	2	2	0	1	1	1	67	NA	0	2702	39	20	20	1	2	0	NA	20	NA	0	NA	0	243	1	1	0	1	-80.239278	-4.65949982601	11	NA	996	23	1	0	1
270204901	PE6	2702	49	1	2	2702	1790529	7	2014	1375	4	2	0	4	4	0	1	2	1	66	NA	0	2702	39	20	20	1	2	0	NA	20	NA	0	NA	0	243	2	1	0	1	-80.239278	-4.65949982601	11	NA	996	22	1	1	1
270205401	PE6	2702	54	1	6	2702	1790529	7	2014	1375	7	2	0	7	7	2	1	2	1	67	NA	0	2702	39	20	20	1	2	0	NA	20	NA	0	NA	0	243	2	1	0	1	-80.239278	-4.65949982601	11	NA	996	22	1	1	1
270206001	PE6	2702	60	1	2	2702	1790529	7	2014	1375	6	1	0	6	6	1	1	1	1	66	NA	0	2702	39	20	20	1	2	0	NA	20	NA	0	NA	1	243	1	1	0	1	-80.239278	-4.65949982601	11	NA	996	22	1	1	1
270206601	PE6	2702	66	1	2	2702	1790529	7	2014	1375	7	2	0	7	7	1	1	1	1	67	NA	0	2702	39	20	20	1	2	0	NA	20	NA	0	NA	1	243	2	1	0	1	-80.239278	-4.65949982601	11	NA	996	22	1	1	1
270207101	PE6	2702	71	1	2	2702	1790529	7	2014	1375	4	1	0	4	3	0	1	1	1	66	NA	0	2702	39	20	20	1	2	0	NA	20	NA	0	NA	0	243	1	1	0	1	-80.239278	-4.65949982601	11	NA	996	23	1	1	1
270207701	PE6	2702	77	1	1	2702	1790529	7	2014	1375	4	1	0	4	4	1	1	1	1	20	NA	0	2702	39	20	20	1	2	0	NA	20	NA	0	NA	1	243	1	1	0	1	-80.239278	-4.65949982601	11	NA	996	22	1	1	1
270208201	PE6	2702	82	1	2	2702	1790529	7	2014	1375	4	1	0	4	4	2	1	2	1	66	NA	0	2702	39	20	20	1	2	0	NA	20	NA	0	NA	2	243	1	1	0	1	-80.239278	-4.65949982601	11	NA	996	23	1	0	1
270208801	PE6	2702	88	1	1	2702	1790529	7	2014	1375	7	2	0	7	7	1	1	2	1	67	NA	0	2702	39	20	20	1	2	0	NA	20	NA	0	NA	1	243	2	1	0	1	-80.239278	-4.65949982601	11	NA	996	23	1	1	1
270209401	PE6	2702	94	1	2	2702	1790529	7	2014	1375	4	0	0	4	4	0	1	2	1	20	NA	0	2702	39	20	20	1	2	0	NA	20	NA	0	NA	0	243	0	1	0	1	-80.239278	-4.65949982601	11	NA	996	22	1	0	1
270209901	PE6	2702	99	1	2	2702	1790529	7	2014	1375	3	0	0	3	3	0	1	2	1	67	NA	0	2702	39	20	20	1	2	0	NA	20	NA	0	NA	0	243	0	1	0	1	-80.239278	-4.65949982601	11	NA	996	22	1	1	1
270210501	PE6	2702	105	1	1	2702	1790529	7	2014	1375	1	0	0	1	1	0	1	3	1	66	NA	0	2702	39	20	20	1	2	0	NA	20	NA	0	NA	0	243	0	1	0	1	-80.239278	-4.65949982601	71	11	996	22	1	0	1
270211001	PE6	2702	110	1	2	2702	1790529	7	2014	1375	2	0	0	2	2	0	1	3	1	67	NA	0	2702	39	20	20	1	2	0	NA	20	NA	0	NA	0	243	0	1	0	1	-80.239278	-4.65949982601	71	11	996	22	1	1	1
270211601	PE6	2702	116	1	2	2702	1790529	7	2014	1375	3	1	0	3	3	0	1	1	1	20	NA	0	2702	39	20	20	1	2	0	NA	20	NA	0	NA	0	243	1	1	0	1	-80.239278	-4.65949982601	11	NA	996	22	1	1	1
270212201	PE6	2702	122	1	2	2702	1790529	7	2014	1375	3	0	0	3	3	0	1	3	1	67	NA	0	2702	39	20	20	1	2	0	NA	20	NA	0	NA	0	243	0	1	0	1	-80.239278	-4.65949982601	11	NA	996	22	1	1	1
270212701	PE6	2702	127	1	2	2702	1790529	7	2014	1375	4	0	0	4	4	0	1	2	1	66	NA	0	2702	39	20	20	1	2	0	NA	20	NA	0	NA	0	243	0	1	0	1	-80.239278	-4.65949982601	11	NA	996	22	1	1	1
270213301	PE6	2702	133	1	1	2702	1790529	7	2014	1375	1	0	0	1	1	0	1	5	1	66	NA	0	2702	39	20	20	1	2	0	NA	20	NA	0	NA	0	243	0	1	0	1	-80.239278	-4.65949982601	11	NA	996	22	1	0	0
270213801	PE6	2702	138	1	2	2702	1790529	7	2014	1375	4	1	0	3	4	0	1	2	1	66	NA	0	2702	39	20	20	1	2	0	NA	20	NA	0	NA	0	243	1	1	0	1	-80.239278	-4.65949982601	11	NA	996	22	1	1	1
270700101	PE6	2707	1	1	1	2707	1015432	4	2014	1372	7	1	0	7	7	1	1	23	1	67	0	0	2707	40	20	20	2	3	0	NA	20	NA	0	NA	0	2204	1	1	0	1	-79.59862	-4.75239	43	NA	60	32	0	1	0
270700201	PE6	2707	2	1	2	2707	1015432	4	2014	1372	7	0	0	7	7	0	1	23	1	67	0	0	2707	40	20	20	2	3	0	NA	20	NA	0	NA	0	2204	0	1	0	1	-79.59862	-4.75239	43	NA	30	23	0	1	0
270700401	PE6	2707	4	1	1	2707	1015432	4	2014	1372	1	0	0	1	1	0	1	24	1	66	0	0	2707	40	20	20	2	3	0	NA	20	NA	0	NA	0	2204	0	1	0	1	-79.59862	-4.75239	43	NA	30	32	0	1	0
270700601	PE6	2707	6	1	1	2707	1015432	4	2014	1372	7	2	0	7	7	1	1	23	1	66	0	0	2707	40	20	20	2	3	0	NA	20	NA	0	NA	1	2204	2	1	0	1	-79.59862	-4.75239	43	NA	60	23	0	1	0
270700701	PE6	2707	7	1	1	2707	1015432	4	2014	1372	2	0	0	2	2	0	1	23	1	20	0	0	2707	40	20	20	2	3	0	NA	20	NA	0	NA	0	2204	0	1	0	1	-79.59862	-4.75239	43	NA	30	32	0	1	0
270700801	PE6	2707	8	1	1	2707	1015432	4	2014	1372	2	0	0	2	2	0	1	23	1	20	0	0	2707	40	20	20	2	3	0	NA	20	NA	0	NA	0	2204	0	1	0	1	-79.59862	-4.75239	43	NA	30	23	0	1	0
270702501	PE6	2707	25	1	2	2707	1015432	4	2014	1372	6	1	0	6	6	2	1	25	1	20	0	0	2707	40	20	20	2	3	0	NA	20	NA	0	NA	1	2204	1	1	0	1	-79.59862	-4.75239	43	NA	50	23	0	1	0
270702601	PE6	2707	26	1	1	2707	1015432	4	2014	1372	4	1	0	4	4	1	1	25	1	66	0	0	2707	40	20	20	2	3	0	NA	20	NA	0	NA	1	2204	1	1	0	1	-79.59862	-4.75239	43	NA	30	23	1	1	0
270702701	PE6	2707	27	1	1	2707	1015432	4	2014	1372	4	1	0	4	4	0	1	25	1	67	0	0	2707	40	20	20	2	3	0	NA	20	NA	0	NA	0	2204	1	1	0	1	-79.59862	-4.75239	43	NA	20	23	1	1	0
270702801	PE6	2707	28	1	2	2707	1015432	4	2014	1372	8	2	0	5	8	1	1	27	2	66	0	0	2707	40	20	20	2	3	0	NA	20	NA	0	NA	3	2204	2	1	0	1	-79.59862	-4.75239	11	NA	996	22	1	1	0
270702901	PE6	2707	29	1	2	2707	1015432	4	2014	1372	4	1	0	4	4	0	1	26	1	67	0	0	2707	40	20	20	2	3	0	NA	20	NA	0	NA	0	2204	1	1	0	1	-79.59862	-4.75239	11	NA	996	22	1	1	0
270703001	PE6	2707	30	1	2	2707	1015432	4	2014	1372	6	1	0	6	6	2	1	27	1	66	0	0	2707	40	20	20	2	3	0	NA	20	NA	0	NA	2	2204	1	1	0	1	-79.59862	-4.75239	11	NA	996	22	1	1	0
270703101	PE6	2707	31	1	2	2707	1015432	4	2014	1372	5	1	0	5	5	0	1	27	1	67	0	0	2707	40	20	20	2	3	0	NA	20	NA	0	NA	0	2204	1	1	0	1	-79.59862	-4.75239	11	NA	996	22	0	0	0
270704101	PE6	2707	41	1	1	2707	1015432	4	2014	1372	1	0	0	1	1	0	1	26	1	67	0	0	2707	40	20	20	2	3	0	NA	20	NA	0	NA	0	2204	0	1	0	1	-79.59862	-4.75239	11	NA	996	32	0	0	0
270704201	PE6	2707	42	1	1	2707	1015432	4	2014	1372	3	1	0	3	3	0	1	26	1	66	0	0	2707	40	20	20	2	3	0	NA	20	NA	0	NA	0	2204	1	1	0	1	-79.59862	-4.75239	11	NA	996	22	1	1	0
270704301	PE6	2707	43	1	2	2707	1015432	4	2014	1372	3	0	0	3	3	0	1	26	1	66	0	0	2707	40	20	20	2	3	0	NA	20	NA	0	NA	0	2204	0	1	0	1	-79.59862	-4.75239	11	NA	996	22	1	1	0
270704401	PE6	2707	44	1	2	2707	1015432	4	2014	1372	5	1	0	5	5	0	1	26	1	66	0	0	2707	40	20	20	2	3	0	NA	20	NA	0	NA	0	2204	1	1	0	1	-79.59862	-4.75239	11	NA	996	22	1	1	0
270704501	PE6	2707	45	1	2	2707	1015432	4	2014	1372	5	1	0	5	5	0	1	27	1	67	0	0	2707	40	20	20	2	3	0	NA	20	NA	0	NA	0	2204	1	1	0	1	-79.59862	-4.75239	11	NA	996	21	0	1	0
270704601	PE6	2707	46	1	3	2707	1015432	4	2014	1372	8	1	0	5	6	0	1	26	1	67	0	0	2707	40	20	20	2	3	0	NA	20	NA	0	NA	1	2204	1	1	0	1	-79.59862	-4.75239	11	NA	996	22	1	1	0
270704701	PE6	2707	47	1	2	2707	1015432	4	2014	1372	3	1	0	3	3	0	1	26	1	20	0	0	2707	40	20	20	2	3	0	NA	20	NA	0	NA	0	2204	1	1	0	1	-79.59862	-4.75239	11	NA	996	22	1	1	1
270704801	PE6	2707	48	1	2	2707	1015432	4	2014	1372	2	0	0	2	2	0	1	26	1	66	0	0	2707	40	20	20	2	3	0	NA	20	NA	0	NA	0	2204	0	1	0	1	-79.59862	-4.75239	11	NA	996	22	1	1	0
270601801	PE6	2706	18	1	1	2706	1276448	3	2014	1371	3	1	0	3	3	1	1	21	1	67	0	0	2706	40	20	20	2	3	0	NA	20	NA	0	NA	1	178	1	1	0	1	-80.381831	-4.804992	43	NA	60	21	1	0	0
270601901	PE6	2706	19	1	2	2706	1276448	3	2014	1371	8	2	0	8	8	0	1	21	1	66	0	0	2706	40	20	20	2	3	0	NA	20	NA	0	NA	0	178	2	1	0	1	-80.381831	-4.804992	43	NA	60	23	1	1	0
270602001	PE6	2706	20	1	1	2706	1276448	3	2014	1371	2	0	0	2	2	0	1	21	1	65	0	0	2706	40	20	20	2	3	0	NA	20	NA	0	NA	0	178	0	1	0	1	-80.381831	-4.804992	43	NA	60	21	1	1	1
270602101	PE6	2706	21	1	1	2706	1276448	3	2014	1371	4	2	0	3	4	0	1	21	1	66	0	0	2706	40	20	20	2	3	0	NA	20	NA	0	NA	0	178	2	1	0	1	-80.381831	-4.804992	43	NA	5	23	0	1	1
270602201	PE6	2706	22	1	1	2706	1276448	3	2014	1371	4	1	0	4	4	1	1	21	1	65	0	0	2706	40	20	20	2	3	0	NA	20	NA	0	NA	1	178	1	1	0	1	-80.381831	-4.804992	43	NA	60	21	1	1	1
270602301	PE6	2706	23	1	1	2706	1276448	3	2014	1371	2	0	0	2	2	0	1	21	1	66	0	0	2706	40	20	20	2	3	0	NA	20	NA	0	NA	0	178	0	1	0	1	-80.381831	-4.804992	43	NA	60	21	1	1	1
270602401	PE6	2706	24	1	1	2706	1276448	3	2014	1371	1	0	0	1	1	0	1	21	1	20	0	0	2706	40	20	20	2	3	0	NA	20	NA	0	NA	0	178	0	1	0	1	-80.381831	-4.804992	43	NA	30	22	1	1	0
270602501	PE6	2706	25	1	1	2706	1276448	3	2014	1371	2	0	0	2	1	0	1	21	1	65	0	0	2706	40	20	20	2	3	0	NA	20	NA	0	NA	0	178	0	1	0	1	-80.381831	-4.804992	43	NA	30	21	1	1	1
270605001	PE6	2706	50	1	2	2706	1276448	3	2014	1371	6	1	0	6	6	1	1	22	1	66	0	0	2706	40	20	20	2	3	0	NA	20	NA	0	NA	1	178	1	1	0	1	-80.381831	-4.804992	43	NA	60	32	1	0	1
270605101	PE6	2706	51	1	1	2706	1276448	3	2014	1371	6	1	0	6	6	2	1	22	1	67	0	0	2706	40	20	20	2	3	0	NA	20	NA	0	NA	2	178	1	1	0	1	-80.381831	-4.804992	43	NA	15	32	0	1	0
270605201	PE6	2706	52	1	1	2706	1276448	3	2014	1371	1	0	0	1	1	0	1	22	1	65	0	0	2706	40	20	20	2	3	0	NA	20	NA	0	NA	0	178	0	1	0	1	-80.381831	-4.804992	43	NA	40	32	0	0	0
270605401	PE6	2706	54	1	2	2706	1276448	3	2014	1371	6	1	0	6	6	2	1	22	1	67	0	0	2706	40	20	20	2	3	0	NA	20	NA	0	NA	1	178	1	1	0	1	-80.381831	-4.804992	43	NA	30	32	1	1	0
270605501	PE6	2706	55	1	1	2706	1276448	3	2014	1371	3	3	0	3	3	0	1	22	1	65	0	0	2706	40	20	20	2	3	0	NA	20	NA	0	NA	0	178	3	1	0	1	-80.381831	-4.804992	43	NA	40	32	1	1	1
270605601	PE6	2706	56	1	2	2706	1276448	3	2014	1371	2	0	0	2	2	0	1	22	1	66	0	0	2706	40	20	20	2	3	0	NA	20	NA	0	NA	0	178	0	1	0	1	-80.381831	-4.804992	43	NA	60	32	1	0	0
270605701	PE6	2706	57	1	2	2706	1276448	3	2014	1371	3	1	0	3	3	1	1	22	1	67	0	0	2706	40	20	20	2	3	0	NA	20	NA	0	NA	1	178	1	1	0	1	-80.381831	-4.804992	43	NA	30	32	1	1	1
270609101	PE6	2706	91	1	1	2706	1276448	3	2014	1371	11	3	0	7	11	2	1	23	1	65	0	0	2706	40	20	20	2	3	0	NA	20	NA	0	NA	2	178	3	1	0	1	-80.381831	-4.804992	43	NA	60	32	1	1	1
270609201	PE6	2706	92	1	1	2706	1276448	3	2014	1371	7	1	0	5	7	2	1	24	1	66	0	0	2706	40	20	20	2	3	0	NA	20	NA	0	NA	1	178	1	1	0	1	-80.381831	-4.804992	43	NA	20	32	1	0	1
270609301	PE6	2706	93	1	1	2706	1276448	3	2014	1371	1	0	0	1	0	0	1	23	1	67	0	0	2706	40	20	20	2	3	0	NA	20	NA	0	NA	0	178	0	1	0	1	-80.381831	-4.804992	61	NA	5	23	1	1	0
270609501	PE6	2706	95	1	2	2706	1276448	3	2014	1371	4	0	0	4	4	0	1	23	1	67	0	0	2706	40	20	20	2	3	0	NA	20	NA	0	NA	0	178	0	1	0	1	-80.381831	-4.804992	43	NA	30	23	1	1	1
270609601	PE6	2706	96	1	1	2706	1276448	3	2014	1371	3	2	0	3	3	0	1	24	1	67	0	0	2706	40	20	20	2	3	0	NA	20	NA	0	NA	0	178	2	1	0	1	-80.381831	-4.804992	43	NA	60	32	1	1	1
270609701	PE6	2706	97	1	1	2706	1276448	3	2014	1371	3	1	0	3	3	2	1	23	1	66	0	0	2706	40	20	20	2	3	0	NA	20	NA	0	NA	2	178	1	1	0	1	-80.381831	-4.804992	43	NA	90	32	1	1	1
270609801	PE6	2706	98	1	1	2706	1276448	3	2014	1371	1	1	0	1	1	0	1	23	1	65	0	0	2706	40	20	20	2	3	0	NA	20	NA	0	NA	0	178	1	1	0	1	-80.381831	-4.804992	43	NA	20	32	1	1	1
270801701	PE6	2708	17	1	1	2708	1069761	5	2014	1373	9	2	0	9	9	2	1	23	1	66	0	0	2708	40	20	20	2	3	0	NA	20	NA	0	NA	2	2948	2	1	0	1	-79.895535	-4.83013	96	96	25	32	1	1	0
270801801	PE6	2708	18	1	1	2708	1069761	5	2014	1373	4	1	0	4	4	1	1	23	1	65	0	0	2708	40	20	20	2	3	0	NA	20	NA	0	NA	1	2948	1	1	0	1	-79.895535	-4.83013	11	NA	996	23	0	0	0
270801901	PE6	2708	19	1	2	2708	1069761	5	2014	1373	11	1	0	11	11	3	1	23	1	67	0	0	2708	40	20	20	2	3	0	NA	20	NA	0	NA	2	2948	1	1	0	1	-79.895535	-4.83013	11	NA	996	32	1	1	1
270802001	PE6	2708	20	1	2	2708	1069761	5	2014	1373	5	0	0	5	5	0	1	24	1	67	0	0	2708	40	20	20	2	3	0	NA	20	NA	0	NA	0	2948	0	1	0	1	-79.895535	-4.83013	11	NA	996	32	0	1	0
270802101	PE6	2708	21	1	2	2708	1069761	5	2014	1373	11	2	0	11	11	4	1	24	1	66	0	0	2708	40	20	20	2	3	0	NA	20	NA	0	NA	3	2948	2	1	0	1	-79.895535	-4.83013	11	NA	996	32	0	1	0
270802201	PE6	2708	22	1	2	2708	1069761	5	2014	1373	3	0	0	3	3	0	1	24	1	20	0	0	2708	40	20	20	2	3	0	NA	20	NA	0	NA	0	2948	0	1	0	1	-79.895535	-4.83013	11	NA	996	23	0	1	0
270802301	PE6	2708	23	1	1	2708	1069761	5	2014	1373	3	1	0	3	3	1	1	24	1	65	0	0	2708	40	20	20	2	3	0	NA	20	NA	0	NA	1	2948	1	1	0	1	-79.895535	-4.83013	11	NA	996	23	0	1	0
270802401	PE6	2708	24	1	2	2708	1069761	5	2014	1373	9	2	0	9	9	2	1	24	1	20	0	0	2708	40	20	20	2	3	0	NA	20	NA	0	NA	1	2948	2	1	0	1	-79.895535	-4.83013	13	NA	5	32	1	1	0
270804901	PE6	2708	49	1	1	2708	1069761	5	2014	1373	2	1	0	2	2	0	1	25	1	67	0	0	2708	40	20	20	2	3	0	NA	20	NA	0	NA	0	2948	1	1	0	1	-79.895535	-4.83013	11	NA	996	21	1	1	0
270805001	PE6	2708	50	1	2	2708	1069761	5	2014	1373	11	1	0	11	11	3	1	25	1	66	0	0	2708	40	20	20	2	3	0	NA	20	NA	0	NA	3	2948	1	1	0	1	-79.895535	-4.83013	11	NA	996	21	1	1	0
270805101	PE6	2708	51	1	2	2708	1069761	5	2014	1373	4	1	0	4	4	0	1	25	1	20	0	0	2708	40	20	20	2	3	0	NA	20	NA	0	NA	0	2948	1	1	0	1	-79.895535	-4.83013	11	NA	996	21	1	1	0
270805201	PE6	2708	52	1	1	2708	1069761	5	2014	1373	3	1	0	3	3	2	1	26	1	66	0	0	2708	40	20	20	2	3	0	NA	20	NA	0	NA	2	2948	1	1	0	1	-79.895535	-4.83013	11	NA	996	32	1	1	0
270805301	PE6	2708	53	1	2	2708	1069761	5	2014	1373	5	0	0	5	5	0	1	25	1	20	0	0	2708	40	20	20	2	3	0	NA	20	NA	0	NA	0	2948	0	1	0	1	-79.895535	-4.83013	11	NA	996	21	1	1	1
270805401	PE6	2708	54	1	2	2708	1069761	5	2014	1373	7	1	0	7	7	1	1	25	1	65	0	0	2708	40	20	20	2	3	0	NA	20	NA	0	NA	1	2948	1	1	0	1	-79.895535	-4.83013	11	NA	996	21	1	1	0
270805501	PE6	2708	55	1	2	2708	1069761	5	2014	1373	3	1	0	3	2	1	1	25	1	67	0	0	2708	40	20	20	2	3	0	NA	20	NA	0	NA	1	2948	1	1	0	1	-79.895535	-4.83013	11	NA	996	21	1	1	1
270807301	PE6	2708	73	1	2	2708	1069761	5	2014	1373	3	0	0	3	3	0	1	26	2	65	0	0	2708	40	20	20	2	3	0	NA	20	NA	0	NA	0	2948	0	1	0	1	-79.895535	-4.83013	11	NA	996	22	1	1	1
270807401	PE6	2708	74	1	2	2708	1069761	5	2014	1373	3	0	0	3	3	0	1	26	1	67	0	0	2708	40	20	20	2	3	0	NA	20	NA	0	NA	0	2948	0	1	0	1	-79.895535	-4.83013	11	NA	996	23	1	0	0
270807501	PE6	2708	75	1	1	2708	1069761	5	2014	1373	8	2	0	8	8	1	1	26	1	66	0	0	2708	40	20	20	2	3	0	NA	20	NA	0	NA	1	2948	2	1	0	1	-79.895535	-4.83013	11	NA	996	21	1	1	1
270807601	PE6	2708	76	1	1	2708	1069761	5	2014	1373	3	0	0	3	3	0	1	27	1	65	0	0	2708	40	20	20	2	3	0	NA	20	NA	0	NA	0	2948	0	1	0	1	-79.895535	-4.83013	11	NA	996	23	1	1	0
270807701	PE6	2708	77	1	1	2708	1069761	5	2014	1373	3	0	0	3	3	0	1	27	1	67	0	0	2708	40	20	20	2	3	0	NA	20	NA	0	NA	0	2948	0	1	0	1	-79.895535	-4.83013	11	NA	996	21	1	0	0
270807801	PE6	2708	78	1	2	2708	1069761	5	2014	1373	5	1	0	5	5	2	1	27	1	66	0	0	2708	40	20	20	2	3	0	NA	20	NA	0	NA	2	2948	1	1	0	1	-79.895535	-4.83013	13	NA	10	23	1	1	1
270807901	PE6	2708	79	1	1	2708	1069761	5	2014	1373	7	2	0	7	7	1	1	27	1	65	0	0	2708	40	20	20	2	3	0	NA	20	NA	0	NA	1	2948	2	1	0	1	-79.895535	-4.83013	11	NA	996	21	1	0	0
270808001	PE6	2708	80	1	1	2708	1069761	5	2014	1373	6	1	0	6	6	1	1	27	1	67	0	0	2708	40	20	20	2	3	0	NA	20	NA	0	NA	1	2948	1	1	0	1	-79.895535	-4.83013	11	NA	996	23	1	1	0
198500201	PE6	1985	2	1	2	1985	1869850	11	2014	1379	5	1	0	5	5	1	1	1	1	83	6	0	1985	39	20	20	1	2	0	NA	20	NA	0	NA	1	46	1	1	0	1	-80.606388	-4.8416667	96	96	60	32	1	1	1
198500701	PE6	1985	7	1	2	1985	1869850	11	2014	1379	4	1	0	4	4	2	1	6	1	84	6	0	1985	39	20	20	1	2	0	NA	20	NA	0	NA	1	46	1	1	0	1	-80.606388	-4.8416667	96	96	60	32	1	0	1
198501301	PE6	1985	13	1	2	1985	1869850	11	2014	1379	5	2	0	5	5	1	1	3	1	83	6	0	1985	39	20	20	1	2	0	NA	20	NA	0	NA	1	46	2	1	0	1	-80.606388	-4.8416667	13	NA	60	22	1	0	1
198501801	PE6	1985	18	1	2	1985	1869850	11	2014	1379	8	1	0	8	6	1	1	1	1	84	6	0	1985	39	20	20	1	2	0	NA	20	NA	0	NA	1	46	3	1	0	1	-80.606388	-4.8416667	13	NA	60	23	1	0	1
198502401	PE6	1985	24	1	2	1985	1869850	11	2014	1379	5	1	0	5	5	1	1	1	1	83	6	0	1985	39	20	20	1	2	0	NA	20	NA	0	NA	0	46	1	1	0	1	-80.606388	-4.8416667	13	NA	60	22	1	0	1
198503501	PE6	1985	35	1	2	1985	1869850	10	2014	1378	4	1	0	4	4	0	1	31	1	84	6	0	1985	39	20	20	1	2	0	NA	20	NA	0	NA	0	46	1	1	0	1	-80.606388	-4.8416667	13	NA	30	23	1	1	1
198504001	PE6	1985	40	1	2	1985	1869850	11	2014	1379	6	1	0	6	6	1	1	5	1	83	6	0	1985	39	20	20	1	2	0	NA	20	NA	0	NA	1	46	1	1	0	1	-80.606388	-4.8416667	13	NA	30	22	1	0	1
198504601	PE6	1985	46	1	1	1985	1869850	11	2014	1379	3	0	0	3	3	0	1	3	1	84	6	0	1985	39	20	20	1	2	0	NA	20	NA	0	NA	0	46	0	1	0	1	-80.606388	-4.8416667	13	NA	15	22	1	1	1
198505101	PE6	1985	51	1	4	1985	1869850	11	2014	1379	6	1	0	6	6	0	1	2	1	83	6	0	1985	39	20	20	1	2	0	NA	20	NA	0	NA	0	46	1	1	0	1	-80.606388	-4.8416667	13	NA	20	32	1	1	1
198505601	PE6	1985	56	1	7	1985	1869850	11	2014	1379	14	1	0	10	14	1	1	2	1	84	6	0	1985	39	20	20	1	2	0	NA	20	NA	0	NA	1	46	1	1	0	1	-80.606388	-4.8416667	13	NA	120	23	1	1	1
198506201	PE6	1985	62	1	1	1985	1869850	10	2014	1378	1	0	0	1	1	0	1	31	1	83	6	0	1985	39	20	20	1	2	0	NA	20	NA	0	NA	0	46	0	1	0	1	-80.606388	-4.8416667	13	NA	10	22	1	0	1
198506701	PE6	1985	67	1	2	1985	1869850	11	2014	1379	5	1	0	5	5	2	1	2	1	84	6	0	1985	39	20	20	1	2	0	NA	20	NA	0	NA	1	46	1	1	0	1	-80.606388	-4.8416667	13	NA	120	22	1	1	1
198507301	PE6	1985	73	1	2	1985	1869850	11	2014	1379	2	1	0	2	2	0	1	3	1	83	6	0	1985	39	20	20	1	2	0	NA	20	NA	0	NA	0	46	1	1	0	1	-80.606388	-4.8416667	13	NA	30	22	1	1	1
198507801	PE6	1985	78	1	2	1985	1869850	11	2014	1379	6	1	0	6	5	2	1	1	1	84	6	0	1985	39	20	20	1	2	0	NA	20	NA	0	NA	2	46	1	1	0	1	-80.606388	-4.8416667	61	NA	1	23	1	0	1
198508401	PE6	1985	84	1	2	1985	1869850	11	2014	1379	5	1	0	5	5	1	1	6	1	83	6	0	1985	39	20	20	1	2	0	NA	20	NA	0	NA	1	46	1	1	0	1	-80.606388	-4.8416667	13	NA	60	32	1	0	1
198508901	PE6	1985	89	1	2	1985	1869850	11	2014	1379	5	1	0	5	5	1	1	3	1	84	6	0	1985	39	20	20	1	2	0	NA	20	NA	0	NA	1	46	1	1	0	1	-80.606388	-4.8416667	13	NA	30	32	1	0	1
198509401	PE6	1985	94	1	1	1985	1869850	11	2014	1379	2	1	0	2	2	0	1	2	1	83	6	0	1985	39	20	20	1	2	0	NA	20	NA	0	NA	0	46	1	1	0	1	-80.606388	-4.8416667	13	NA	20	22	1	1	1
198510001	PE6	1985	100	1	2	1985	1869850	11	2014	1379	5	1	0	5	5	1	1	5	1	84	6	0	1985	39	20	20	1	2	0	NA	20	NA	0	NA	1	46	1	1	0	1	-80.606388	-4.8416667	13	NA	30	23	1	1	1
198510501	PE6	1985	105	1	2	1985	1869850	11	2014	1379	3	0	0	3	3	0	1	4	1	83	6	0	1985	39	20	20	1	2	0	NA	20	NA	0	NA	0	46	0	1	0	1	-80.606388	-4.8416667	13	NA	30	22	1	1	1
198511101	PE6	1985	111	1	3	1985	1869850	11	2014	1379	7	3	0	7	7	0	1	4	1	84	6	0	1985	39	20	20	1	2	0	NA	20	NA	0	NA	0	46	3	1	0	1	-80.606388	-4.8416667	11	NA	996	23	1	1	1
198511601	PE6	1985	116	1	1	1985	1869850	11	2014	1379	4	1	0	4	3	0	1	5	1	83	6	0	1985	39	20	20	1	2	0	NA	20	NA	0	NA	0	46	1	1	0	1	-80.606388	-4.8416667	13	NA	60	32	1	1	1
198512201	PE6	1985	122	1	2	1985	1869850	11	2014	1379	4	1	0	4	4	1	1	4	1	84	6	0	1985	39	20	20	1	2	0	NA	20	NA	0	NA	1	46	1	1	0	1	-80.606388	-4.8416667	13	NA	15	23	1	1	1
198512701	PE6	1985	127	1	2	1985	1869850	11	2014	1379	3	1	0	3	3	1	1	4	1	83	6	0	1985	39	20	20	1	2	0	NA	20	NA	0	NA	1	46	1	1	0	1	-80.606388	-4.8416667	13	NA	30	22	1	1	0
198513301	PE6	1985	133	1	2	1985	1869850	11	2014	1379	6	1	0	6	6	1	1	5	1	84	6	0	1985	39	20	20	1	2	0	NA	20	NA	0	NA	1	46	1	1	0	1	-80.606388	-4.8416667	13	NA	60	22	0	1	0
270000101	PE6	2700	1	1	2	2700	1713792	5	2014	1373	3	1	0	3	3	0	1	15	1	65	0	0	2700	39	20	20	1	2	0	NA	20	NA	0	NA	0	39	1	1	0	1	-80.896641	-4.84914646302	96	96	60	32	1	1	1
270000701	PE6	2700	7	1	2	2700	1713792	5	2014	1373	6	1	0	6	6	1	1	17	1	66	0	0	2700	39	20	20	1	2	0	NA	20	NA	0	NA	1	39	1	1	0	1	-80.896641	-4.84914646302	11	NA	996	21	1	1	1
270001301	PE6	2700	13	1	1	2700	1713792	5	2014	1373	4	2	0	4	4	1	1	16	1	67	0	0	2700	39	20	20	1	2	0	NA	20	NA	0	NA	1	39	2	1	0	1	-80.896641	-4.84914646302	11	NA	996	32	1	1	1
270001901	PE6	2700	19	1	2	2700	1713792	5	2014	1373	4	1	0	4	4	0	1	16	1	65	0	0	2700	39	20	20	1	2	0	NA	20	NA	0	NA	0	39	1	1	0	1	-80.896641	-4.84914646302	11	NA	996	32	1	1	1
270002501	PE6	2700	25	1	3	2700	1713792	5	2014	1373	5	0	0	5	5	0	1	15	1	66	0	0	2700	39	20	20	1	2	0	NA	20	NA	0	NA	0	39	0	1	0	1	-80.896641	-4.84914646302	11	NA	996	11	1	0	1
270003101	PE6	2700	31	1	1	2700	1713792	5	2014	1373	6	2	0	6	6	1	1	16	1	67	0	0	2700	39	20	20	1	2	0	NA	20	NA	0	NA	1	39	2	1	0	1	-80.896641	-4.84914646302	71	11	996	11	1	1	1
270003701	PE6	2700	37	1	1	2700	1713792	5	2014	1373	3	2	0	3	3	0	1	15	1	65	0	0	2700	39	20	20	1	2	0	NA	20	NA	0	NA	0	39	2	1	0	1	-80.896641	-4.84914646302	11	NA	996	23	1	1	1
270004301	PE6	2700	43	1	1	2700	1713792	5	2014	1373	5	1	0	5	5	0	1	15	1	66	0	0	2700	39	20	20	1	2	0	NA	20	NA	0	NA	0	39	1	1	0	1	-80.896641	-4.84914646302	96	96	1	21	1	0	1
270004901	PE6	2700	49	1	5	2700	1713792	5	2014	1373	8	2	0	8	8	1	1	17	1	67	0	0	2700	39	20	20	1	2	0	NA	20	NA	0	NA	1	39	2	1	0	1	-80.896641	-4.84914646302	11	NA	996	11	1	1	1
270005501	PE6	2700	55	1	1	2700	1713792	5	2014	1373	2	0	0	2	2	0	1	17	2	65	0	0	2700	39	20	20	1	2	0	NA	20	NA	0	NA	0	39	0	1	0	1	-80.896641	-4.84914646302	11	NA	996	11	1	1	1
270006101	PE6	2700	61	1	1	2700	1713792	5	2014	1373	1	0	0	1	1	0	1	16	1	66	0	0	2700	39	20	20	1	2	0	NA	20	NA	0	NA	0	39	0	1	0	1	-80.896641	-4.84914646302	96	11	996	23	1	1	0
270006701	PE6	2700	67	1	1	2700	1713792	5	2014	1373	2	0	0	2	2	0	1	17	1	67	0	0	2700	39	20	20	1	2	0	NA	20	NA	0	NA	0	39	0	1	0	1	-80.896641	-4.84914646302	11	NA	996	23	1	1	1
270007301	PE6	2700	73	1	1	2700	1713792	5	2014	1373	3	0	0	3	3	0	1	17	1	65	0	0	2700	39	20	20	1	2	0	NA	20	NA	0	NA	0	39	0	1	0	1	-80.896641	-4.84914646302	96	96	60	32	1	0	1
270007801	PE6	2700	78	1	1	2700	1713792	5	2014	1373	1	0	0	1	1	0	1	16	1	66	0	0	2700	39	20	20	1	2	0	NA	20	NA	0	NA	0	39	0	1	0	1	-80.896641	-4.84914646302	96	96	10	32	1	1	0
270008401	PE6	2700	84	1	2	2700	1713792	5	2014	1373	4	1	0	4	4	0	1	15	1	67	0	0	2700	39	20	20	1	2	0	NA	20	NA	0	NA	0	39	1	1	0	1	-80.896641	-4.84914646302	11	NA	996	23	1	1	1
270009001	PE6	2700	90	1	2	2700	1713792	5	2014	1373	5	1	0	5	5	1	1	16	1	65	0	0	2700	39	20	20	1	2	0	NA	20	NA	0	NA	1	39	1	1	0	1	-80.896641	-4.84914646302	11	NA	996	11	1	1	1
270009601	PE6	2700	96	1	2	2700	1713792	5	2014	1373	3	0	0	3	3	0	1	15	1	66	0	0	2700	39	20	20	1	2	0	NA	20	NA	0	NA	0	39	0	1	0	1	-80.896641	-4.84914646302	11	NA	996	11	1	1	1
270010201	PE6	2700	102	1	2	2700	1713792	5	2014	1373	4	1	0	4	4	0	1	15	1	67	0	0	2700	39	20	20	1	2	0	NA	20	NA	0	NA	0	39	1	1	0	1	-80.896641	-4.84914646302	11	NA	996	23	1	1	1
270010801	PE6	2700	108	1	1	2700	1713792	5	2014	1373	6	1	0	2	6	0	1	16	1	65	0	0	2700	39	20	20	1	2	0	NA	20	NA	0	NA	1	39	1	1	0	1	-80.896641	-4.84914646302	11	NA	996	11	1	1	1
270011401	PE6	2700	114	1	1	2700	1713792	5	2014	1373	3	1	0	3	3	0	1	15	1	66	0	0	2700	39	20	20	1	2	0	NA	20	NA	0	NA	0	39	1	1	0	1	-80.896641	-4.84914646302	11	NA	996	21	1	1	1
270011402	PE6	2700	114	2	2	2700	1713792	5	2014	1373	6	1	0	6	6	3	1	14	1	66	0	0	2700	39	20	20	1	2	0	NA	20	NA	0	NA	2	39	1	1	0	1	-80.896641	-4.84914646302	11	NA	996	21	1	0	0
270012001	PE6	2700	120	1	2	2700	1713792	5	2014	1373	2	0	0	2	2	0	1	15	1	67	0	0	2700	39	20	20	1	2	0	NA	20	NA	0	NA	0	39	0	1	0	1	-80.896641	-4.84914646302	11	NA	996	23	1	0	0
270012002	PE6	2700	120	2	2	2700	1713792	5	2014	1373	3	1	0	3	3	1	1	14	1	67	0	0	2700	39	20	20	1	2	0	NA	20	NA	0	NA	1	39	1	1	0	1	-80.896641	-4.84914646302	11	NA	996	23	1	0	1
270012003	PE6	2700	120	3	2	2700	1713792	5	2014	1373	3	1	0	3	3	1	1	14	1	20	0	0	2700	39	20	20	1	2	0	NA	20	NA	0	NA	1	39	1	1	0	1	-80.896641	-4.84914646302	11	NA	996	23	1	0	1
270012601	PE6	2700	126	1	1	2700	1713792	5	2014	1373	4	1	0	4	4	2	1	14	1	65	0	0	2700	39	20	20	1	2	0	NA	20	NA	0	NA	1	39	1	1	0	1	-80.896641	-4.84914646302	96	96	60	32	1	1	1
270013201	PE6	2700	132	1	1	2700	1713792	5	2014	1373	1	0	0	1	1	0	1	16	1	66	0	0	2700	39	20	20	1	2	0	NA	20	NA	0	NA	0	39	0	1	0	1	-80.896641	-4.84914646302	71	11	996	22	1	1	0
270013801	PE6	2700	138	1	1	2700	1713792	5	2014	1373	2	0	0	1	2	0	1	15	1	67	0	0	2700	39	20	20	1	2	0	NA	20	NA	0	NA	0	39	0	1	0	1	-80.896641	-4.84914646302	11	NA	996	32	1	0	1
270014401	PE6	2700	144	1	2	2700	1713792	5	2014	1373	6	1	0	6	6	1	1	15	1	65	0	0	2700	39	20	20	1	2	0	NA	20	NA	0	NA	1	39	1	1	0	1	-80.896641	-4.84914646302	11	NA	996	23	1	1	1
269900301	PE6	2699	3	1	2	2699	1944003	6	2014	1374	4	1	0	4	4	0	1	22	1	66	0	0	2699	39	20	20	1	2	0	NA	20	NA	0	NA	0	42	1	1	0	1	-80.738311	-4.87774170765	11	NA	996	11	1	1	1
269900901	PE6	2699	9	1	1	2699	1944003	6	2014	1374	3	2	0	3	3	0	1	21	1	67	0	0	2699	39	20	20	1	2	0	NA	20	NA	0	NA	0	42	2	1	0	1	-80.738311	-4.87774170765	11	NA	996	23	1	0	1
269901501	PE6	2699	15	1	1	2699	1944003	6	2014	1374	2	0	0	2	2	0	1	22	1	66	0	0	2699	39	20	20	1	2	0	NA	20	NA	0	NA	0	42	0	1	0	1	-80.738311	-4.87774170765	11	NA	996	11	1	0	1
269902101	PE6	2699	21	1	2	2699	1944003	6	2014	1374	5	1	0	5	5	2	1	21	1	20	0	0	2699	39	20	20	1	2	0	NA	20	NA	0	NA	1	42	1	1	0	1	-80.738311	-4.87774170765	11	NA	996	11	1	1	1
269902701	PE6	2699	27	1	2	2699	1944003	6	2014	1374	3	1	0	3	3	0	1	25	1	66	0	0	2699	39	20	20	1	2	0	NA	20	NA	0	NA	0	42	1	1	0	1	-80.738311	-4.87774170765	11	NA	996	11	1	0	1
269903301	PE6	2699	33	1	1	2699	1944003	6	2014	1374	6	1	0	6	6	1	1	23	1	67	0	0	2699	39	20	20	1	2	0	NA	20	NA	0	NA	1	42	1	1	0	1	-80.738311	-4.87774170765	11	NA	996	23	1	0	1
269903901	PE6	2699	39	1	2	2699	1944003	6	2014	1374	5	1	0	5	5	1	1	21	1	66	0	0	2699	39	20	20	1	2	0	NA	20	NA	0	NA	1	42	1	1	0	1	-80.738311	-4.87774170765	11	NA	996	11	1	0	1
269904601	PE6	2699	46	1	2	2699	1944003	6	2014	1374	4	1	0	4	3	1	1	22	1	20	0	0	2699	39	20	20	1	2	0	NA	20	NA	0	NA	1	42	1	1	0	1	-80.738311	-4.87774170765	11	NA	996	23	1	0	1
269905201	PE6	2699	52	1	2	2699	1944003	6	2014	1374	9	2	0	9	9	3	1	24	1	66	0	0	2699	39	20	20	1	2	0	NA	20	NA	0	NA	2	42	2	1	0	1	-80.738311	-4.87774170765	11	NA	996	11	1	1	1
269905801	PE6	2699	58	1	2	2699	1944003	6	2014	1374	4	1	0	4	4	1	1	23	1	67	0	0	2699	39	20	20	1	2	0	NA	20	NA	0	NA	0	42	1	1	0	1	-80.738311	-4.87774170765	11	NA	996	23	1	1	0
269906401	PE6	2699	64	1	1	2699	1944003	6	2014	1374	2	0	0	2	2	0	1	23	1	66	0	0	2699	39	20	20	1	2	0	NA	20	NA	0	NA	0	42	0	1	0	1	-80.738311	-4.87774170765	11	NA	996	11	1	1	1
269907001	PE6	2699	70	1	4	2699	1944003	6	2014	1374	7	2	0	7	6	1	1	24	1	67	0	0	2699	39	20	20	1	2	0	NA	20	NA	0	NA	0	42	2	1	0	1	-80.738311	-4.87774170765	11	NA	996	32	1	0	1
269907601	PE6	2699	76	1	2	2699	1944003	6	2014	1374	5	2	0	5	5	1	1	23	1	66	0	0	2699	39	20	20	1	2	0	NA	20	NA	0	NA	0	42	2	1	0	1	-80.738311	-4.87774170765	11	NA	996	22	1	1	1
269908201	PE6	2699	82	1	2	2699	1944003	6	2014	1374	4	2	0	4	4	0	1	25	1	67	0	0	2699	39	20	20	1	2	0	NA	20	NA	0	NA	0	42	2	1	0	1	-80.738311	-4.87774170765	96	96	10	23	1	1	1
269908801	PE6	2699	88	1	1	2699	1944003	6	2014	1374	1	0	0	1	1	0	1	24	1	66	0	0	2699	39	20	20	1	2	0	NA	20	NA	0	NA	0	42	0	1	0	1	-80.738311	-4.87774170765	11	NA	996	11	1	1	1
269909401	PE6	2699	94	1	2	2699	1944003	6	2014	1374	4	1	0	4	4	1	1	24	1	67	0	0	2699	39	20	20	1	2	0	NA	20	NA	0	NA	1	42	1	1	0	1	-80.738311	-4.87774170765	96	96	10	23	1	0	1
269910001	PE6	2699	100	1	2	2699	1944003	6	2014	1374	4	1	0	4	4	1	1	23	1	20	0	0	2699	39	20	20	1	2	0	NA	20	NA	0	NA	0	42	1	1	0	1	-80.738311	-4.87774170765	11	NA	996	11	1	0	1
269910601	PE6	2699	106	1	2	2699	1944003	6	2014	1374	4	1	0	4	4	1	1	24	1	67	0	0	2699	39	20	20	1	2	0	NA	20	NA	0	NA	1	42	1	1	0	1	-80.738311	-4.87774170765	11	NA	996	23	1	1	1
269911201	PE6	2699	112	1	2	2699	1944003	6	2014	1374	4	1	0	4	4	1	1	23	1	20	0	0	2699	39	20	20	1	2	0	NA	20	NA	0	NA	1	42	1	1	0	1	-80.738311	-4.87774170765	11	NA	996	11	1	1	1
269911901	PE6	2699	119	1	4	2699	1944003	6	2014	1374	6	1	0	6	6	2	1	23	1	67	0	0	2699	39	20	20	1	2	0	NA	20	NA	0	NA	2	42	1	1	0	1	-80.738311	-4.87774170765	11	NA	996	23	1	1	1
269912501	PE6	2699	125	1	1	2699	1944003	6	2014	1374	10	1	0	10	10	1	1	23	1	66	0	0	2699	39	20	20	1	2	0	NA	20	NA	0	NA	1	42	1	1	0	1	-80.738311	-4.87774170765	11	NA	996	11	1	1	1
269913101	PE6	2699	131	1	1	2699	1944003	6	2014	1374	2	1	0	2	2	0	1	25	1	66	0	0	2699	39	20	20	1	2	0	NA	20	NA	0	NA	0	42	1	1	0	1	-80.738311	-4.87774170765	96	96	30	32	1	0	1
269913701	PE6	2699	137	1	3	2699	1944003	6	2014	1374	4	0	0	4	4	0	1	24	1	66	0	0	2699	39	20	20	1	2	0	NA	20	NA	0	NA	0	42	0	1	0	1	-80.738311	-4.87774170765	11	NA	996	11	1	1	1
269914301	PE6	2699	143	1	2	2699	1944003	6	2014	1374	4	1	0	4	4	1	1	25	1	67	0	0	2699	39	20	20	1	2	0	NA	20	NA	0	NA	1	42	1	1	0	1	-80.738311	-4.87774170765	96	96	20	32	1	0	1
215100901	PE6	2151	9	1	1	2151	537426	6	2014	1374	1	1	0	1	1	0	1	6	1	69	0	0	2151	2	1	1	2	3	0	NA	32	NA	0	NA	0	234	1	1	0	1	-77.9250829	-4.896477	11	NA	996	23	0	0	0
215101001	PE6	2151	10	1	1	2151	537426	6	2014	1374	7	3	0	7	7	1	1	3	1	70	0	0	2151	2	1	1	2	3	0	NA	32	NA	0	NA	0	234	3	1	0	1	-77.9250829	-4.896477	11	NA	996	23	0	0	0
215101101	PE6	2151	11	1	2	2151	537426	6	2014	1374	5	1	0	5	4	2	1	4	1	69	0	0	2151	2	1	1	2	3	0	NA	32	NA	0	NA	2	234	1	1	0	1	-77.9250829	-4.896477	11	NA	996	23	0	1	0
215101201	PE6	2151	12	1	2	2151	537426	6	2014	1374	7	1	0	7	6	3	1	4	1	70	0	0	2151	2	1	1	2	3	0	NA	32	NA	0	NA	2	234	1	1	0	1	-77.9250829	-4.896477	11	NA	996	23	0	0	0
215101301	PE6	2151	13	1	2	2151	537426	6	2014	1374	3	0	0	3	2	0	1	5	1	69	0	0	2151	2	1	1	2	3	0	NA	32	NA	0	NA	0	234	0	1	0	1	-77.9250829	-4.896477	11	NA	996	23	0	0	0
215101401	PE6	2151	14	1	1	2151	537426	6	2014	1374	2	1	0	2	2	0	1	8	1	70	0	0	2151	2	1	1	2	3	0	NA	32	NA	0	NA	0	234	1	1	0	1	-77.9250829	-4.896477	11	NA	996	32	0	1	0
215101501	PE6	2151	15	1	1	2151	537426	6	2014	1374	1	0	0	1	1	0	1	4	1	69	0	0	2151	2	1	1	2	3	0	NA	32	NA	0	NA	0	234	0	1	0	1	-77.9250829	-4.896477	12	NA	3	23	0	1	0
215101601	PE6	2151	16	1	1	2151	537426	6	2014	1374	1	0	0	1	1	0	1	9	1	70	0	0	2151	2	1	1	2	3	0	NA	32	NA	0	NA	0	234	0	1	0	1	-77.9250829	-4.896477	12	NA	2	23	0	1	0
215105701	PE6	2151	57	1	4	2151	537426	6	2014	1374	8	2	0	8	8	2	1	5	1	69	0	0	2151	2	1	1	2	3	0	NA	32	NA	0	NA	2	234	2	1	0	1	-77.9250829	-4.896477	41	NA	5	32	0	0	0
215105801	PE6	2151	58	1	2	2151	537426	6	2014	1374	7	1	0	7	7	1	1	5	1	70	0	0	2151	2	1	1	2	3	0	NA	32	NA	0	NA	0	234	1	1	0	1	-77.9250829	-4.896477	41	NA	2	32	0	1	0
215105901	PE6	2151	59	1	1	2151	537426	6	2014	1374	7	1	0	7	7	2	1	3	1	69	0	0	2151	2	1	1	2	3	0	NA	32	NA	0	NA	1	234	1	1	0	1	-77.9250829	-4.896477	41	NA	5	32	0	0	0
215106001	PE6	2151	60	1	1	2151	537426	6	2014	1374	9	1	0	9	8	2	1	7	1	70	0	0	2151	2	1	1	2	3	0	NA	32	NA	0	NA	1	234	1	1	0	1	-77.9250829	-4.896477	41	NA	1	32	0	0	0
215106101	PE6	2151	61	1	2	2151	537426	6	2014	1374	3	1	0	3	3	1	1	5	1	69	0	0	2151	2	1	1	2	3	0	NA	32	NA	0	NA	1	234	1	1	0	1	-77.9250829	-4.896477	11	NA	996	32	0	0	0
215106201	PE6	2151	62	1	1	2151	537426	6	2014	1374	8	0	0	8	0	2	1	4	1	70	0	0	2151	2	1	1	2	3	0	NA	32	NA	0	NA	2	234	2	1	0	1	-77.9250829	-4.896477	11	NA	996	23	0	0	0
215106301	PE6	2151	63	1	1	2151	537426	6	2014	1374	7	1	0	7	7	1	1	4	1	69	0	0	2151	2	1	1	2	3	0	NA	32	NA	0	NA	1	234	1	1	0	1	-77.9250829	-4.896477	11	NA	996	23	0	0	0
215106401	PE6	2151	64	1	2	2151	537426	6	2014	1374	4	1	0	4	4	2	1	5	1	70	0	0	2151	2	1	1	2	3	0	NA	32	NA	0	NA	2	234	1	1	0	1	-77.9250829	-4.896477	11	NA	996	23	0	0	0
215110501	PE6	2151	105	1	2	2151	537426	6	2014	1374	7	1	0	7	6	1	1	9	1	69	0	0	2151	2	1	1	2	3	0	NA	32	NA	0	NA	1	234	1	1	0	1	-77.9250829	-4.896477	11	NA	996	32	0	0	0
215110601	PE6	2151	106	1	1	2151	537426	6	2014	1374	1	0	0	1	1	0	1	3	1	70	0	0	2151	2	1	1	2	3	0	NA	32	NA	0	NA	0	234	0	1	0	1	-77.9250829	-4.896477	96	11	996	23	0	0	0
215110701	PE6	2151	107	1	3	2151	537426	6	2014	1374	10	1	0	10	10	2	1	8	1	69	0	0	2151	2	1	1	2	3	0	NA	32	NA	0	NA	2	234	1	1	0	1	-77.9250829	-4.896477	11	NA	996	23	0	0	0
215110801	PE6	2151	108	1	1	2151	537426	6	2014	1374	5	1	0	5	5	0	1	7	1	70	0	0	2151	2	1	1	2	3	0	NA	32	NA	0	NA	0	234	1	1	0	1	-77.9250829	-4.896477	11	NA	996	23	0	0	0
215110901	PE6	2151	109	1	1	2151	537426	6	2014	1374	6	2	0	6	6	0	1	7	1	69	0	0	2151	2	1	1	2	3	0	NA	32	NA	0	NA	0	234	2	1	0	1	-77.9250829	-4.896477	11	NA	996	23	0	0	0
215110902	PE6	2151	109	2	1	2151	537426	6	2014	1374	5	2	0	1	5	0	1	8	2	69	0	0	2151	2	1	1	2	3	0	NA	32	NA	0	NA	2	234	2	1	0	1	-77.9250829	-4.896477	11	NA	996	23	0	0	0
215111001	PE6	2151	110	1	1	2151	537426	6	2014	1374	4	1	0	4	4	1	1	6	1	70	0	0	2151	2	1	1	2	3	0	NA	32	NA	0	NA	1	234	1	1	0	1	-77.9250829	-4.896477	11	NA	996	23	0	0	0
215111101	PE6	2151	111	1	1	2151	537426	6	2014	1374	2	2	0	2	2	0	1	6	1	69	0	0	2151	2	1	1	2	3	0	NA	32	NA	0	NA	0	234	2	1	0	1	-77.9250829	-4.896477	11	NA	996	23	0	1	0
215111201	PE6	2151	112	1	1	2151	537426	6	2014	1374	3	0	0	1	3	0	1	8	1	70	0	0	2151	2	1	1	2	3	0	NA	32	NA	0	NA	1	234	0	1	0	1	-77.9250829	-4.896477	11	NA	996	23	0	0	0
269800501	PE6	2698	5	1	2	2698	1809669	3	2014	1371	4	1	0	4	4	2	1	11	1	65	0	0	2698	39	20	20	1	2	0	NA	20	NA	0	NA	2	68	1	1	0	1	-80.701801	-4.90201320669	96	96	30	11	1	1	1
269801101	PE6	2698	11	1	2	2698	1809669	3	2014	1371	4	1	0	4	4	0	1	11	1	67	0	0	2698	39	20	20	1	2	0	NA	20	NA	0	NA	0	68	1	1	0	1	-80.701801	-4.90201320669	11	NA	996	11	1	1	1
269801701	PE6	2698	17	1	1	2698	1809669	3	2014	1371	4	2	0	4	4	0	1	11	1	66	0	0	2698	39	20	20	1	2	0	NA	20	NA	0	NA	0	68	2	1	0	1	-80.701801	-4.90201320669	11	NA	996	11	1	1	1
269802301	PE6	2698	23	1	3	2698	1809669	3	2014	1371	4	1	0	4	3	0	1	12	1	66	0	0	2698	39	20	20	1	2	0	NA	20	NA	0	NA	0	68	1	1	0	1	-80.701801	-4.90201320669	11	NA	996	11	1	1	1
269802302	PE6	2698	23	2	1	2698	1809669	3	2014	1371	2	1	0	2	2	1	1	12	1	66	0	0	2698	39	20	20	1	2	0	NA	20	NA	0	NA	0	68	1	1	0	1	-80.701801	-4.90201320669	11	NA	996	11	1	0	1
269802901	PE6	2698	29	1	1	2698	1809669	3	2014	1371	6	2	0	6	6	1	1	12	1	65	0	0	2698	39	20	20	1	2	0	NA	20	NA	0	NA	1	68	2	1	0	1	-80.701801	-4.90201320669	71	11	996	11	1	1	1
269803501	PE6	2698	35	1	2	2698	1809669	3	2014	1371	5	1	0	5	5	0	1	11	1	67	0	0	2698	39	20	20	1	2	0	NA	20	NA	0	NA	0	68	1	1	0	1	-80.701801	-4.90201320669	11	NA	996	11	1	1	1
269804101	PE6	2698	41	1	2	2698	1809669	3	2014	1371	3	0	0	3	2	0	1	11	1	65	0	0	2698	39	20	20	1	2	0	NA	20	NA	0	NA	0	68	0	1	0	1	-80.701801	-4.90201320669	11	NA	996	11	1	1	1
269805301	PE6	2698	53	1	2	2698	1809669	3	2014	1371	8	2	0	8	8	1	1	12	1	66	0	0	2698	39	20	20	1	2	0	NA	20	NA	0	NA	1	68	2	1	0	1	-80.701801	-4.90201320669	11	NA	996	11	1	1	1
269805901	PE6	2698	59	1	2	2698	1809669	3	2014	1371	4	2	0	4	4	0	1	12	1	65	0	0	2698	39	20	20	1	2	0	NA	20	NA	0	NA	0	68	2	1	0	1	-80.701801	-4.90201320669	71	11	996	11	1	0	1
269806501	PE6	2698	65	1	2	2698	1809669	3	2014	1371	6	2	0	6	5	1	1	12	1	67	0	0	2698	39	20	20	1	2	0	NA	20	NA	0	NA	0	68	2	1	0	1	-80.701801	-4.90201320669	11	NA	996	11	1	0	1
269807101	PE6	2698	71	1	1	2698	1809669	3	2014	1371	3	1	0	3	3	0	1	11	1	66	0	0	2698	39	20	20	1	2	0	NA	20	NA	0	NA	0	68	1	1	0	1	-80.701801	-4.90201320669	11	NA	996	11	1	1	1
269807701	PE6	2698	77	1	3	2698	1809669	3	2014	1371	5	1	0	5	5	0	1	12	1	65	0	0	2698	39	20	20	1	2	0	NA	20	NA	0	NA	0	68	1	1	0	1	-80.701801	-4.90201320669	11	NA	996	11	1	0	1
269808401	PE6	2698	84	1	2	2698	1809669	3	2014	1371	2	0	0	2	2	0	1	14	1	67	0	0	2698	39	20	20	1	2	0	NA	20	NA	0	NA	0	68	0	1	0	1	-80.701801	-4.90201320669	11	NA	996	11	1	1	1
269809001	PE6	2698	90	1	2	2698	1809669	3	2014	1371	3	0	0	3	3	0	1	12	1	66	0	0	2698	39	20	20	1	2	0	NA	20	NA	0	NA	0	68	0	1	0	1	-80.701801	-4.90201320669	11	NA	996	11	1	1	1
269810201	PE6	2698	102	1	1	2698	1809669	3	2014	1371	4	3	0	4	4	0	1	13	1	67	0	0	2698	39	20	20	1	2	0	NA	20	NA	0	NA	0	68	3	1	0	1	-80.701801	-4.90201320669	11	NA	996	11	1	1	0
269810801	PE6	2698	108	1	2	2698	1809669	3	2014	1371	4	1	0	4	4	0	1	13	1	66	0	0	2698	39	20	20	1	2	0	NA	20	NA	0	NA	0	68	1	1	0	1	-80.701801	-4.90201320669	11	NA	996	11	1	1	1
269811401	PE6	2698	114	1	1	2698	1809669	3	2014	1371	5	1	0	5	5	1	1	12	1	65	0	0	2698	39	20	20	1	2	0	NA	20	NA	0	NA	1	68	1	1	0	1	-80.701801	-4.90201320669	71	11	996	11	1	1	1
269812001	PE6	2698	120	1	3	2698	1809669	3	2014	1371	6	1	0	6	6	1	1	13	1	67	0	0	2698	39	20	20	1	2	0	NA	20	NA	0	NA	0	68	1	1	0	1	-80.701801	-4.90201320669	11	NA	996	11	1	1	1
269812601	PE6	2698	126	1	1	2698	1809669	3	2014	1371	4	1	0	4	4	0	1	13	1	66	0	0	2698	39	20	20	1	2	0	NA	20	NA	0	NA	0	68	1	1	0	1	-80.701801	-4.90201320669	11	NA	996	11	1	0	1
269813201	PE6	2698	132	1	3	2698	1809669	3	2014	1371	8	1	0	8	8	3	1	13	1	65	0	0	2698	39	20	20	1	2	0	NA	20	NA	0	NA	2	68	1	1	0	1	-80.701801	-4.90201320669	11	NA	996	11	1	0	1
269813801	PE6	2698	138	1	2	2698	1809669	3	2014	1371	6	3	0	6	6	0	1	14	1	67	0	0	2698	39	20	20	1	2	0	NA	20	NA	0	NA	0	68	3	1	0	1	-80.701801	-4.90201320669	11	NA	996	11	1	1	1
269814401	PE6	2698	144	1	4	2698	1809669	3	2014	1371	4	1	0	4	2	0	1	13	1	66	0	0	2698	39	20	20	1	2	0	NA	20	NA	0	NA	0	68	1	1	0	1	-80.701801	-4.90201320669	11	NA	996	11	1	1	1
269814402	PE6	2698	144	2	1	2698	1809669	3	2014	1371	3	1	0	3	3	0	1	13	1	66	0	0	2698	39	20	20	1	2	0	NA	20	NA	0	NA	0	68	1	1	0	1	-80.701801	-4.90201320669	11	NA	996	11	1	1	1
198300201	PE6	1983	2	1	3	1983	1293671	10	2014	1378	4	0	0	4	3	0	1	30	1	84	7	0	1983	39	20	20	1	2	0	NA	20	NA	0	NA	0	64	0	1	0	1	-80.704722	-4.9044444	11	NA	996	11	1	1	1
198300701	PE6	1983	7	1	2	1983	1293671	10	2014	1378	2	0	0	2	2	0	1	28	1	83	7	0	1983	39	20	20	1	2	0	NA	20	NA	0	NA	0	64	0	1	0	1	-80.704722	-4.9044444	11	NA	996	11	1	1	1
198301201	PE6	1983	12	1	1	1983	1293671	10	2014	1378	5	1	0	2	5	0	1	30	1	84	7	0	1983	39	20	20	1	2	0	NA	20	NA	0	NA	0	64	1	1	0	1	-80.704722	-4.9044444	11	NA	996	11	1	1	1
198301202	PE6	1983	12	2	2	1983	1293671	10	2014	1378	5	0	0	5	4	0	1	30	1	84	7	0	1983	39	20	20	1	2	0	NA	20	NA	0	NA	0	64	0	1	0	1	-80.704722	-4.9044444	11	NA	996	11	1	0	0
198301701	PE6	1983	17	1	2	1983	1293671	10	2014	1378	4	1	0	4	3	2	1	29	1	83	7	0	1983	39	20	20	1	2	0	NA	20	NA	0	NA	2	64	1	1	0	1	-80.704722	-4.9044444	11	NA	996	11	1	1	1
198302301	PE6	1983	23	1	2	1983	1293671	10	2014	1378	6	1	0	6	6	0	1	30	1	84	7	0	1983	39	20	20	1	2	0	NA	20	NA	0	NA	0	64	1	1	0	1	-80.704722	-4.9044444	11	NA	996	11	1	1	1
198303301	PE6	1983	33	1	2	1983	1293671	10	2014	1378	2	0	0	2	2	0	1	29	1	84	7	0	1983	39	20	20	1	2	0	NA	20	NA	0	NA	0	64	0	1	0	1	-80.704722	-4.9044444	11	NA	996	11	1	1	1
198303302	PE6	1983	33	2	2	1983	1293671	10	2014	1378	4	1	0	4	4	1	1	28	1	84	7	0	1983	39	20	20	1	2	0	NA	20	NA	0	NA	1	64	1	1	0	1	-80.704722	-4.9044444	11	NA	996	11	1	0	1
198303801	PE6	1983	38	1	2	1983	1293671	10	2014	1378	6	2	0	6	4	0	1	27	1	83	6	0	1983	39	20	20	1	2	0	NA	20	NA	0	NA	0	64	3	1	0	1	-80.704722	-4.9044444	11	NA	996	11	1	1	1
198304301	PE6	1983	43	1	3	1983	1293671	10	2014	1378	5	1	0	5	5	0	1	29	1	84	7	0	1983	39	20	20	1	2	0	NA	20	NA	0	NA	0	64	1	1	0	1	-80.704722	-4.9044444	71	11	996	11	1	1	1
198304801	PE6	1983	48	1	1	1983	1293671	10	2014	1378	4	1	0	3	4	1	1	30	1	83	7	0	1983	39	20	20	1	2	0	NA	20	NA	0	NA	2	64	1	1	0	1	-80.704722	-4.9044444	11	NA	996	11	1	1	1
198305401	PE6	1983	54	1	2	1983	1293671	10	2014	1378	4	2	0	4	4	0	1	28	1	84	0	0	1983	39	20	20	1	2	0	NA	20	NA	0	NA	0	64	2	1	0	1	-80.704722	-4.9044444	11	NA	996	11	1	1	1
198306301	PE6	1983	63	1	1	1983	1293671	10	2014	1378	2	0	0	2	2	0	1	29	1	84	7	0	1983	39	20	20	1	2	0	NA	20	NA	0	NA	0	64	0	1	0	1	-80.704722	-4.9044444	11	NA	996	11	1	1	1
198306801	PE6	1983	68	1	1	1983	1293671	10	2014	1378	4	1	0	4	3	1	1	27	1	83	7	0	1983	39	20	20	1	2	0	NA	20	NA	0	NA	1	64	1	1	0	1	-80.704722	-4.9044444	11	NA	996	11	1	1	1
198307501	PE6	1983	75	1	2	1983	1293671	10	2014	1378	3	1	0	3	3	0	1	27	1	84	7	0	1983	39	20	20	1	2	0	NA	20	NA	0	NA	0	64	1	1	0	1	-80.704722	-4.9044444	11	NA	996	11	1	1	1
198308001	PE6	1983	80	1	2	1983	1293671	10	2014	1378	5	0	0	5	4	1	1	27	1	83	7	0	1983	39	20	20	1	2	0	NA	20	NA	0	NA	0	64	1	1	0	1	-80.704722	-4.9044444	11	NA	996	11	1	1	1
198308601	PE6	1983	86	1	3	1983	1293671	10	2014	1378	3	0	0	3	3	0	1	26	1	84	7	0	1983	39	20	20	1	2	0	NA	20	NA	0	NA	0	64	0	1	0	1	-80.704722	-4.9044444	11	NA	996	11	1	1	1
198309101	PE6	1983	91	1	1	1983	1293671	10	2014	1378	4	1	0	4	4	1	1	30	1	83	7	0	1983	39	20	20	1	2	0	NA	20	NA	0	NA	1	64	1	1	0	1	-80.704722	-4.9044444	71	11	996	11	1	1	1
198309601	PE6	1983	96	1	2	1983	1293671	10	2014	1378	3	0	0	3	3	0	1	27	1	84	7	0	1983	39	20	20	1	2	0	NA	20	NA	0	NA	0	64	0	1	0	1	-80.704722	-4.9044444	11	NA	996	11	1	0	1
198310101	PE6	1983	101	1	3	1983	1293671	10	2014	1378	3	1	0	3	3	0	1	26	1	83	7	0	1983	39	20	20	1	2	0	NA	20	NA	0	NA	0	64	1	1	0	1	-80.704722	-4.9044444	11	NA	996	11	1	1	1
198310501	PE6	1983	105	1	2	1983	1293671	10	2014	1378	4	0	0	4	4	0	1	25	1	84	7	0	1983	39	20	20	1	2	0	NA	20	NA	0	NA	0	64	0	1	0	1	-80.704722	-4.9044444	11	NA	996	11	1	0	1
198310901	PE6	1983	109	1	1	1983	1293671	10	2014	1378	2	0	0	2	2	0	1	25	1	83	7	0	1983	39	20	20	1	2	0	NA	20	NA	0	NA	0	64	0	1	0	1	-80.704722	-4.9044444	11	NA	996	11	1	1	1
198311501	PE6	1983	115	1	2	1983	1293671	10	2014	1378	3	0	0	3	1	0	1	28	1	84	7	0	1983	39	20	20	1	2	0	NA	20	NA	0	NA	0	64	2	1	0	1	-80.704722	-4.9044444	11	NA	996	11	1	1	1
198312001	PE6	1983	120	1	2	1983	1293671	10	2014	1378	4	2	0	4	4	0	1	26	1	83	7	0	1983	39	20	20	1	2	0	NA	20	NA	0	NA	0	64	2	1	0	1	-80.704722	-4.9044444	11	NA	996	11	1	1	1
198312002	PE6	1983	120	2	1	1983	1293671	10	2014	1378	3	1	0	3	3	0	1	26	1	83	7	0	1983	39	20	20	1	2	0	NA	20	NA	0	NA	0	64	1	1	0	1	-80.704722	-4.9044444	11	NA	996	11	1	1	1
198312501	PE6	1983	125	1	2	1983	1293671	10	2014	1378	7	2	0	7	5	3	1	26	1	84	7	0	1983	39	20	20	1	2	0	NA	20	NA	0	NA	3	64	2	1	0	1	-80.704722	-4.9044444	11	NA	996	11	1	1	1
198400401	PE6	1984	4	1	1	1984	1380417	9	2014	1377	4	3	0	4	4	1	1	18	2	99	0	0	1984	39	20	20	1	2	0	NA	50	NA	0	NA	1	64	3	1	0	1	-80.704722	-4.9044444	11	NA	996	11	1	1	1
198401101	PE6	1984	11	1	2	1984	1380417	9	2014	1377	4	1	0	4	4	1	1	18	1	85	0	0	1984	39	20	20	1	2	0	NA	50	NA	0	NA	1	64	1	1	0	1	-80.704722	-4.9044444	71	11	996	11	1	1	1
198402601	PE6	1984	26	1	6	1984	1380417	9	2014	1377	7	2	0	7	7	0	1	18	1	85	0	0	1984	39	20	20	1	2	0	NA	50	NA	0	NA	0	64	2	1	0	1	-80.704722	-4.9044444	11	NA	996	11	1	1	1
198403301	PE6	1984	33	1	1	1984	1380417	9	2014	1377	5	1	0	5	5	0	1	18	1	99	0	0	1984	39	20	20	1	2	0	NA	50	NA	0	NA	0	64	1	1	0	1	-80.704722	-4.9044444	71	11	996	11	1	1	1
198404001	PE6	1984	40	1	2	1984	1380417	9	2014	1377	4	1	0	4	4	0	1	20	1	85	0	0	1984	39	20	20	1	2	0	NA	50	NA	0	NA	0	64	1	1	0	1	-80.704722	-4.9044444	11	NA	996	11	1	1	1
198404701	PE6	1984	47	1	1	1984	1380417	9	2014	1377	3	0	0	3	3	0	1	18	1	99	0	0	1984	39	20	20	1	2	0	NA	50	NA	0	NA	0	64	0	1	0	1	-80.704722	-4.9044444	11	NA	996	11	1	1	1
198405401	PE6	1984	54	1	1	1984	1380417	9	2014	1377	2	0	0	2	2	0	1	18	1	85	0	0	1984	39	20	20	1	2	0	NA	50	NA	0	NA	0	64	0	1	0	1	-80.704722	-4.9044444	11	NA	996	11	1	1	1
[truncated: 25,267 more rows]
[truncated: 848 more columns]
