# Supplementary material for: Mean blood pressure according to the hypertension care cascade: Analysis of six national health surveys in Peru
Source: Lancet Reg Health Am. 2021 Jul 13;1:100016. doi: 10.1016/j.lana.2021.100016 (PMC8442255; doi:10.1016/j.lana.2021.100016)
Supplement: Supplementary file 1 [file mmc1.zip › ENDES2015.csv]

HHID	HV000	CONGLOMERADO	HV002	HV002A	HV003	HV004	HV006	HV007	HV008	HV009	HV010	HV011	HV012	HV013	HV014	HV015	HV016	HV017	HV018	HV019	HV020	HV021	ESTRATO	HV023	HV024.x	HV025.x	HV026	HV027	HV028	HV030	HV031	HV032	HV033	HV035	HV040	HV041	HV042	HV043	HV044	HV005	HV005X	LONGITUDX	LATITUDY	HV201	HV202	HV204	HV205	HV206	HV207
000102701	PE6	1	27	1	1	1	6	2015	1386	4	1	0	4	4	1	1	8	1	1	7	0	1	1	1	1	1	1	0	NA	1	NA	0	NA	1	2339	1	1	0	1	136500	147527	-77.8713888888889	-6.22944444444444	96	96	10	96	0	1
000102801	PE6	1	28	1	1	1	6	2015	1386	1	0	0	1	1	0	1	7	1	1	7	0	1	1	1	1	1	1	0	NA	1	NA	0	NA	0	2339	0	1	0	1	626175	147527	-77.8713888888889	-6.22944444444444	11	NA	996	32	0	1
000104301	PE6	1	43	1	1	1	6	2015	1386	3	1	0	3	3	1	1	9	1	1	7	0	1	1	1	1	1	1	0	NA	1	NA	0	NA	1	2339	1	1	0	1	136500	147527	-77.8713888888889	-6.22944444444444	11	NA	996	11	1	1
000104801	PE6	1	48	1	2	1	6	2015	1386	4	2	0	4	4	0	1	8	1	1	7	0	1	1	1	1	1	1	0	NA	1	NA	0	NA	0	2339	2	1	0	1	626175	147527	-77.8713888888889	-6.22944444444444	11	NA	996	11	1	1
000105001	PE6	1	50	1	3	1	6	2015	1386	6	3	0	6	6	0	1	8	1	1	7	0	1	1	1	1	1	1	0	NA	1	NA	0	NA	0	2339	3	1	0	1	626175	147527	-77.8713888888889	-6.22944444444444	11	NA	996	11	1	1
000107501	PE6	1	75	1	2	1	6	2015	1386	8	1	0	8	8	1	1	8	1	1	7	0	1	1	1	1	1	1	0	NA	1	NA	0	NA	0	2339	1	1	0	1	626175	147527	-77.8713888888889	-6.22944444444444	11	NA	996	11	1	1
000108901	PE6	1	89	1	2	1	6	2015	1386	5	1	0	5	5	1	1	8	1	1	7	0	1	1	1	1	1	1	0	NA	1	NA	0	NA	1	2339	1	1	0	1	136500	147527	-77.8713888888889	-6.22944444444444	11	NA	996	11	1	1
000109001	PE6	1	90	1	1	1	6	2015	1386	2	1	0	2	2	1	1	9	1	1	7	0	1	1	1	1	1	1	0	NA	1	NA	0	NA	1	2339	1	1	0	1	136500	147527	-77.8713888888889	-6.22944444444444	11	NA	996	11	1	1
000200601	PE6	2	6	1	1	2	5	2015	1385	6	1	0	6	6	1	1	13	1	32	13	0	2	1	1	1	1	1	0	NA	32	NA	0	NA	1	2339	1	1	0	1	166760	180231	-77.8713888888889	-6.22944444444444	96	11	996	11	1	1
000203201	PE6	2	32	1	1	2	5	2015	1385	7	4	0	6	6	0	1	13	1	32	4	0	2	1	1	1	1	1	0	NA	32	NA	0	NA	0	2339	4	1	0	1	764987	180231	-77.8713888888889	-6.22944444444444	11	NA	996	21	1	1
000207901	PE6	2	79	1	1	2	5	2015	1385	5	2	0	5	5	1	1	12	1	32	13	0	2	1	1	1	1	1	0	NA	32	NA	0	NA	1	2339	2	1	0	1	166760	180231	-77.8713888888889	-6.22944444444444	12	NA	10	12	1	1
000208001	PE6	2	80	1	1	2	5	2015	1385	3	1	0	3	3	0	1	13	1	32	13	0	2	1	1	1	1	1	0	NA	32	NA	0	NA	0	2339	1	1	0	1	764987	180231	-77.8713888888889	-6.22944444444444	12	NA	5	12	1	1
000211801	PE6	2	118	1	1	2	5	2015	1385	1	0	0	1	0	0	1	12	1	32	13	0	2	1	1	1	1	1	0	NA	32	NA	0	NA	0	2339	0	1	0	1	764987	180231	-77.8713888888889	-6.22944444444444	71	11	996	11	1	1
000211901	PE6	2	119	1	1	2	5	2015	1385	7	2	0	7	7	2	1	12	1	32	13	0	2	1	1	1	1	1	0	NA	32	NA	0	NA	2	2339	2	1	0	1	166760	180231	-77.8713888888889	-6.22944444444444	11	NA	996	11	1	1
000213001	PE6	2	130	1	1	2	5	2015	1385	5	1	0	5	4	2	1	13	1	32	13	0	2	1	1	1	1	1	0	NA	32	NA	0	NA	2	2339	2	1	0	1	166760	180231	-77.8713888888889	-6.22944444444444	43	NA	10	23	1	0
000218601	PE6	2	186	1	1	2	5	2015	1385	3	1	0	3	3	2	1	12	1	32	13	0	2	1	1	1	1	1	0	NA	32	NA	0	NA	2	2339	1	1	0	1	166760	180231	-77.8713888888889	-6.22944444444444	12	NA	5	12	1	0
000303201	PE6	3	32	1	1	3	6	2015	1386	3	1	0	3	3	1	1	5	1	32	6	0	3	1	1	1	1	1	0	NA	32	NA	0	NA	1	2339	1	1	0	1	121082	130862	-77.8713888888889	-6.22944444444444	11	NA	996	11	1	1
000303801	PE6	3	38	1	1	3	6	2015	1386	4	1	0	4	4	0	1	6	1	32	6	0	3	1	1	1	1	1	0	NA	32	NA	0	NA	0	2339	1	1	0	1	555444	130862	-77.8713888888889	-6.22944444444444	11	NA	996	11	1	1
000304101	PE6	3	41	1	1	3	6	2015	1386	2	1	0	2	1	0	1	6	1	32	6	0	3	1	1	1	1	1	0	NA	32	NA	0	NA	0	2339	2	1	0	1	555444	130862	-77.8713888888889	-6.22944444444444	11	NA	996	11	1	1
000304701	PE6	3	47	1	2	3	6	2015	1386	7	2	0	5	7	2	1	6	1	32	6	0	3	1	1	1	1	1	0	NA	32	NA	0	NA	1	2339	2	1	0	1	121082	130862	-77.8713888888889	-6.22944444444444	11	NA	996	11	1	1
000305001	PE6	3	50	1	2	3	6	2015	1386	5	1	0	5	3	1	1	6	1	32	6	0	3	1	1	1	1	1	0	NA	32	NA	0	NA	1	2339	1	1	0	1	121082	130862	-77.8713888888889	-6.22944444444444	96	96	5	32	1	0
000307201	PE6	3	72	1	2	3	6	2015	1386	4	1	0	4	4	1	1	5	1	32	6	0	3	1	1	1	1	1	0	NA	32	NA	0	NA	1	2339	1	1	0	1	121082	130862	-77.8713888888889	-6.22944444444444	11	NA	996	11	1	1
000308601	PE6	3	86	1	1	3	6	2015	1386	1	1	0	1	1	0	1	7	1	32	6	0	3	1	1	1	1	1	0	NA	32	NA	0	NA	0	2339	1	1	0	1	555444	130862	-77.8713888888889	-6.22944444444444	12	NA	3	12	1	0
000308701	PE6	3	87	1	1	3	6	2015	1386	3	1	0	3	3	1	1	5	1	32	6	0	3	1	1	1	1	1	0	NA	32	NA	0	NA	1	2339	1	1	0	1	121082	130862	-77.8713888888889	-6.22944444444444	12	NA	5	12	1	0
000400201	PE6	4	2	1	2	4	5	2015	1385	3	1	0	3	3	1	1	9	1	1	16	0	4	1	1	1	1	1	0	NA	16	NA	0	NA	1	2339	1	1	0	1	100367	108475	-77.8713888888889	-6.22944444444444	96	96	2	11	1	1
000401101	PE6	4	11	1	1	4	5	2015	1385	4	1	0	4	4	1	1	11	1	1	16	0	4	1	1	1	1	1	0	NA	1	NA	0	NA	1	2339	1	1	0	1	100367	108475	-77.8713888888889	-6.22944444444444	12	NA	998	12	1	1
000401401	PE6	4	14	1	2	4	5	2015	1385	4	1	0	4	4	1	1	11	1	1	16	0	4	1	1	1	1	1	0	NA	1	NA	0	NA	1	2339	1	1	0	1	100367	108475	-77.8713888888889	-6.22944444444444	12	NA	1	12	1	1
000402001	PE6	4	20	1	1	4	5	2015	1385	3	1	0	3	3	1	1	9	1	1	16	0	4	1	1	1	1	1	0	NA	1	NA	0	NA	1	2339	1	1	0	1	100367	108475	-77.8713888888889	-6.22944444444444	12	NA	10	12	0	0
000402401	PE6	4	24	1	2	4	5	2015	1385	3	1	0	3	3	0	1	11	1	1	16	0	4	1	1	1	1	1	0	NA	1	NA	0	NA	0	2339	1	1	0	1	460419	108475	-77.8713888888889	-6.22944444444444	11	NA	996	21	0	1
000406101	PE6	4	61	1	1	4	5	2015	1385	1	0	0	1	0	0	1	11	1	1	16	0	4	1	1	1	1	1	0	NA	1	NA	0	NA	0	2339	0	1	0	1	460419	108475	-77.8713888888889	-6.22944444444444	12	NA	998	12	1	1
000407201	PE6	4	72	1	2	4	5	2015	1385	4	1	0	4	4	2	1	9	1	1	16	0	4	1	1	1	1	1	0	NA	1	NA	0	NA	2	2339	1	1	0	1	100367	108475	-77.8713888888889	-6.22944444444444	11	NA	996	11	1	1
000407301	PE6	4	73	1	1	4	5	2015	1385	3	1	0	3	3	1	1	11	1	1	16	0	4	1	1	1	1	1	0	NA	1	NA	0	NA	1	2339	1	1	0	1	100367	108475	-77.8713888888889	-6.22944444444444	12	NA	1	11	1	1
000500601	PE6	5	6	1	2	5	3	2015	1383	5	0	0	5	5	0	1	6	1	1	12	0	5	1	1	1	1	1	0	NA	1	NA	0	NA	0	2339	0	1	0	1	968132	228092	-77.8713888888889	-6.22944444444444	11	NA	996	11	1	1
000501201	PE6	5	12	1	2	5	3	2015	1383	4	1	0	4	4	1	1	6	1	1	12	0	5	1	1	1	1	1	0	NA	1	NA	0	NA	0	2339	1	1	0	1	968132	228092	-77.8713888888889	-6.22944444444444	12	NA	5	12	1	0
000503101	PE6	5	31	1	1	5	3	2015	1383	3	1	0	3	2	1	1	7	1	1	12	0	5	1	1	1	1	1	0	NA	1	NA	0	NA	1	2339	1	1	0	1	211044	228092	-77.8713888888889	-6.22944444444444	12	NA	5	11	1	0
000503501	PE6	5	35	1	1	5	3	2015	1383	3	1	0	3	3	1	1	6	1	1	12	0	5	1	1	1	1	1	0	NA	1	NA	0	NA	1	2339	1	1	0	1	211044	228092	-77.8713888888889	-6.22944444444444	11	NA	996	11	1	1
000506501	PE6	5	65	1	1	5	3	2015	1383	6	1	0	6	5	2	1	6	1	1	12	0	5	1	1	1	1	1	0	NA	1	NA	0	NA	1	2339	1	1	0	1	211044	228092	-77.8713888888889	-6.22944444444444	11	NA	996	11	1	1
000506701	PE6	5	67	1	1	5	3	2015	1383	4	2	0	4	4	1	1	7	1	1	12	0	5	1	1	1	1	1	0	NA	1	NA	0	NA	1	2339	2	1	0	1	211044	228092	-77.8713888888889	-6.22944444444444	11	NA	996	11	1	1
000507301	PE6	5	73	1	2	5	3	2015	1383	2	1	0	2	2	0	1	10	1	1	12	0	5	1	1	1	1	1	0	NA	1	NA	0	NA	0	2339	1	1	0	1	968132	228092	-77.8713888888889	-6.22944444444444	11	NA	996	11	1	1
000511901	PE6	5	119	1	2	5	3	2015	1383	3	1	0	3	3	1	1	7	1	1	12	0	5	1	1	1	1	1	0	NA	1	NA	0	NA	1	2339	1	1	0	1	211044	228092	-77.8713888888889	-6.22944444444444	12	NA	3	12	1	0
000600501	PE6	6	5	1	2	6	4	2015	1384	2	1	0	2	2	0	1	9	1	65	0	0	6	1	1	1	1	1	0	NA	32	NA	0	NA	0	2339	1	1	0	1	996435	234760	-77.8713888888889	-6.22944444444444	12	NA	5	12	1	0
000602601	PE6	6	26	1	2	6	4	2015	1384	3	1	0	3	3	1	1	11	1	66	0	0	6	1	1	1	1	1	0	NA	32	NA	0	NA	1	2339	1	1	0	1	217214	234760	-77.8713888888889	-6.22944444444444	12	NA	3	12	1	0
000604901	PE6	6	49	1	1	6	4	2015	1384	3	1	0	3	3	1	1	10	1	65	0	0	6	1	1	1	1	1	0	NA	32	NA	0	NA	1	2339	1	1	0	1	217214	234760	-77.8713888888889	-6.22944444444444	11	NA	996	11	1	1
000608601	PE6	6	86	1	2	6	4	2015	1384	6	3	0	6	6	1	1	10	1	65	0	0	6	1	1	1	1	1	0	NA	32	NA	0	NA	1	2339	3	1	0	1	217214	234760	-77.8713888888889	-6.22944444444444	11	NA	996	11	1	1
000610901	PE6	6	109	1	1	6	4	2015	1384	1	0	0	1	1	0	1	13	1	66	0	0	6	1	1	1	1	1	0	NA	32	NA	0	NA	0	2339	0	1	0	1	996435	234760	-77.8713888888889	-6.22944444444444	96	12	3	12	1	0
000613701	PE6	6	137	1	1	6	4	2015	1384	4	1	0	4	4	1	1	9	1	66	0	0	6	1	1	1	1	1	0	NA	32	NA	0	NA	1	2339	1	1	0	1	217214	234760	-77.8713888888889	-6.22944444444444	12	NA	3	12	1	1
000615301	PE6	6	153	1	2	6	4	2015	1384	4	1	0	4	3	1	1	10	1	65	0	0	6	1	1	1	1	1	0	NA	32	NA	0	NA	1	2339	1	1	0	1	217214	234760	-77.8713888888889	-6.22944444444444	11	NA	996	11	1	0
000617601	PE6	6	176	1	2	6	4	2015	1384	5	1	0	5	5	0	1	11	1	66	0	0	6	1	1	1	1	1	0	NA	32	NA	0	NA	0	2339	1	1	0	1	996435	234760	-77.8713888888889	-6.22944444444444	11	NA	996	11	1	1
000700601	PE6	7	6	1	2	7	7	2015	1387	3	1	0	3	3	1	1	11	1	1	8	0	7	1	1	1	1	1	0	NA	1	NA	0	NA	1	2339	1	1	0	1	190459	205844	-77.871389	-6.229444	11	NA	996	11	1	1
000700901	PE6	7	9	1	2	7	7	2015	1387	6	2	0	6	6	1	1	10	1	1	8	0	7	1	1	1	1	1	0	NA	1	NA	0	NA	1	2339	2	1	0	1	190459	205844	-77.871389	-6.229444	11	NA	996	11	1	1
000706201	PE6	7	62	1	1	7	7	2015	1387	4	1	0	4	4	1	1	10	1	1	8	0	7	1	1	1	1	1	0	NA	1	NA	0	NA	1	2339	1	1	0	1	190459	205844	-77.871389	-6.229444	11	NA	996	11	1	1
000706501	PE6	7	65	1	2	7	7	2015	1387	8	4	0	8	8	1	1	10	1	1	8	0	7	1	1	1	1	1	0	NA	1	NA	0	NA	1	2339	4	1	0	1	190459	205844	-77.871389	-6.229444	11	NA	996	11	1	1
000710701	PE6	7	107	1	1	7	7	2015	1387	1	0	0	1	0	0	1	10	1	1	8	0	7	1	1	1	1	1	0	NA	1	NA	0	NA	0	2339	0	1	0	1	873703	205844	-77.871389	-6.229444	11	NA	996	11	1	0
000712001	PE6	7	120	1	2	7	7	2015	1387	4	1	0	4	3	2	1	10	1	1	8	0	7	1	1	1	1	1	0	NA	1	NA	0	NA	2	2339	1	1	0	1	190459	205844	-77.871389	-6.229444	11	NA	996	23	1	1
000802901	PE6	8	29	1	2	8	4	2015	1384	4	1	0	4	4	1	1	12	1	50	6	0	8	2	1	1	1	2	0	NA	50	NA	0	NA	1	531	1	1	0	1	197895	203523	-78.4361111111111	-5.41555555555556	11	NA	996	11	1	1
000803201	PE6	8	32	1	1	8	4	2015	1384	1	0	0	1	1	0	1	12	1	50	6	0	8	2	1	1	1	2	0	NA	50	NA	0	NA	0	531	0	1	0	1	994145	203523	-78.4361111111111	-5.41555555555556	11	NA	996	32	1	1
000805501	PE6	8	55	1	2	8	4	2015	1384	3	1	0	3	3	1	1	12	1	50	6	0	8	2	1	1	1	2	0	NA	50	NA	0	NA	1	531	1	1	0	1	197895	203523	-78.4361111111111	-5.41555555555556	11	NA	996	32	1	1
000807201	PE6	8	72	1	1	8	4	2015	1384	5	1	0	5	5	1	1	13	1	50	6	0	8	2	1	1	1	2	0	NA	50	NA	0	NA	1	531	1	1	0	1	197895	203523	-78.4361111111111	-5.41555555555556	11	NA	996	23	1	1
000808601	PE6	8	86	1	2	8	4	2015	1384	4	1	0	4	4	2	1	12	1	50	6	0	8	2	1	1	1	2	0	NA	50	NA	0	NA	1	531	1	1	0	1	197895	203523	-78.4361111111111	-5.41555555555556	96	96	10	32	1	1
000809701	PE6	8	97	1	2	8	4	2015	1384	3	1	0	3	2	1	1	12	1	50	6	0	8	2	1	1	1	2	0	NA	50	NA	0	NA	0	531	1	1	0	1	994145	203523	-78.4361111111111	-5.41555555555556	11	NA	996	11	1	0
000812001	PE6	8	120	1	1	8	4	2015	1384	6	2	0	6	5	2	1	13	1	50	6	0	8	2	1	1	1	2	0	NA	50	NA	0	NA	2	531	2	1	0	1	197895	203523	-78.4361111111111	-5.41555555555556	11	NA	996	11	1	0
000813701	PE6	8	137	1	1	8	4	2015	1384	4	0	0	4	4	0	1	13	1	50	6	0	8	2	1	1	1	2	0	NA	50	NA	0	NA	0	531	0	1	0	1	994145	203523	-78.4361111111111	-5.41555555555556	11	NA	996	11	1	1
000900701	PE6	9	7	1	1	9	6	2015	1386	5	1	0	5	5	2	1	19	1	50	5	0	9	2	1	1	1	2	0	NA	50	NA	0	NA	1	433	1	1	0	1	167926	172701	-78.4886111111111	-5.44527777777778	11	NA	996	21	1	0
000900801	PE6	9	8	1	2	9	6	2015	1386	4	1	0	4	4	1	1	19	1	50	5	0	9	2	1	1	1	2	0	NA	50	NA	0	NA	1	433	1	1	0	1	167926	172701	-78.4886111111111	-5.44527777777778	11	NA	996	21	1	1
000901901	PE6	9	19	1	1	9	6	2015	1386	3	1	0	3	3	1	1	21	1	50	5	0	9	2	1	1	1	2	0	NA	50	NA	0	NA	1	433	1	1	0	1	167926	172701	-78.4886111111111	-5.44527777777778	11	NA	996	21	1	0
000904001	PE6	9	40	1	1	9	6	2015	1386	2	0	0	2	2	0	1	20	1	50	5	0	9	2	1	1	1	2	0	NA	50	NA	0	NA	0	433	0	1	0	1	843593	172701	-78.4886111111111	-5.44527777777778	11	NA	996	21	1	1
000904201	PE6	9	42	1	2	9	6	2015	1386	4	1	0	4	4	1	1	21	1	50	5	0	9	2	1	1	1	2	0	NA	50	NA	0	NA	1	433	1	1	0	1	167926	172701	-78.4886111111111	-5.44527777777778	11	NA	996	23	1	1
000904701	PE6	9	47	1	3	9	6	2015	1386	5	2	0	5	3	1	1	21	1	50	5	0	9	2	1	1	1	2	0	NA	50	NA	0	NA	1	433	2	1	0	1	167926	172701	-78.4886111111111	-5.44527777777778	11	NA	996	21	1	1
000906201	PE6	9	62	1	1	9	6	2015	1386	3	0	0	3	3	0	1	20	1	50	5	0	9	2	1	1	1	2	0	NA	50	NA	0	NA	0	433	0	1	0	1	843593	172701	-78.4886111111111	-5.44527777777778	11	NA	996	21	1	1
000907201	PE6	9	72	1	1	9	6	2015	1386	7	1	0	7	7	1	1	20	1	50	5	0	9	2	1	1	1	2	0	NA	50	NA	0	NA	1	433	1	1	0	1	167926	172701	-78.4886111111111	-5.44527777777778	11	NA	996	22	1	0
000908201	PE6	9	82	1	1	9	6	2015	1386	1	0	0	1	1	0	1	20	1	50	5	0	9	2	1	1	1	2	0	NA	50	NA	0	NA	0	433	0	1	0	1	843593	172701	-78.4886111111111	-5.44527777777778	11	NA	996	21	1	1
000908301	PE6	9	83	1	3	9	6	2015	1386	4	1	0	4	3	1	1	21	1	50	5	0	9	2	1	1	1	2	0	NA	50	NA	0	NA	1	433	2	1	0	1	167926	172701	-78.4886111111111	-5.44527777777778	11	NA	996	22	1	1
001002501	PE6	10	25	1	2	10	6	2015	1386	3	1	0	3	3	1	1	16	1	50	8	0	10	2	1	1	1	2	0	NA	50	NA	0	NA	1	421	1	1	0	1	200542	206245	-78.5319444444444	-5.63888888888889	11	NA	996	23	1	1
001003901	PE6	10	39	1	1	10	6	2015	1386	5	2	0	5	5	1	1	16	1	50	8	0	10	2	1	1	1	2	0	NA	50	NA	0	NA	1	421	2	1	0	1	200542	206245	-78.5319444444444	-5.63888888888889	96	96	5	23	0	0
001005301	PE6	10	53	1	2	10	6	2015	1386	2	0	0	2	2	0	1	16	1	50	8	0	10	2	1	1	1	2	0	NA	50	NA	0	NA	0	421	0	1	0	1	1007443	206245	-78.5319444444444	-5.63888888888889	11	NA	996	23	1	1
001005701	PE6	10	57	1	1	10	6	2015	1386	5	1	0	5	4	0	1	16	1	50	8	0	10	2	1	1	1	2	0	NA	50	NA	0	NA	0	421	1	1	0	1	1007443	206245	-78.5319444444444	-5.63888888888889	11	NA	996	23	1	1
001007401	PE6	10	74	1	2	10	6	2015	1386	8	3	0	8	8	1	1	16	1	50	8	0	10	2	1	1	1	2	0	NA	50	NA	0	NA	1	421	3	1	0	1	200542	206245	-78.5319444444444	-5.63888888888889	11	NA	996	11	1	1
001007601	PE6	10	76	1	1	10	6	2015	1386	3	1	0	3	3	1	1	17	1	50	8	0	10	2	1	1	1	2	0	NA	50	NA	0	NA	1	421	1	1	0	1	200542	206245	-78.5319444444444	-5.63888888888889	11	NA	996	23	1	0
001010701	PE6	10	107	1	1	10	6	2015	1386	2	1	0	2	2	1	1	17	1	50	8	0	10	2	1	1	1	2	0	NA	50	NA	0	NA	1	421	1	1	0	1	200542	206245	-78.5319444444444	-5.63888888888889	11	NA	996	11	1	1
001011301	PE6	10	113	1	1	10	6	2015	1386	7	1	0	7	7	2	1	17	1	50	8	0	10	2	1	1	1	2	0	NA	50	NA	0	NA	2	421	1	1	0	1	200542	206245	-78.5319444444444	-5.63888888888889	11	NA	996	11	1	1
001011401	PE6	10	114	1	1	10	6	2015	1386	2	1	0	2	2	0	1	16	1	50	8	0	10	2	1	1	1	2	0	NA	50	NA	0	NA	0	421	1	1	0	1	1007443	206245	-78.5319444444444	-5.63888888888889	11	NA	996	11	1	1
001100701	PE6	11	7	1	1	11	7	2015	1387	2	1	0	2	2	0	1	9	1	20	15	0	11	2	1	1	1	2	0	NA	20	NA	0	NA	0	421	1	1	0	1	659206	134953	-78.5319444444444	-5.63888888888889	71	11	996	11	1	1
001102601	PE6	11	26	1	2	11	7	2015	1387	4	1	0	4	4	1	1	9	1	20	15	0	11	2	1	1	1	2	0	NA	20	NA	0	NA	1	421	1	1	0	1	131222	134953	-78.5319444444444	-5.63888888888889	11	NA	996	11	1	1
001103501	PE6	11	35	1	2	11	7	2015	1387	6	2	0	6	6	3	1	10	1	20	15	0	11	2	1	1	1	2	0	NA	20	NA	0	NA	2	421	2	1	0	1	131222	134953	-78.5319444444444	-5.63888888888889	11	NA	996	11	1	1
001103801	PE6	11	38	1	1	11	7	2015	1387	2	0	0	2	2	0	1	9	1	20	15	0	11	2	1	1	1	2	0	NA	20	NA	0	NA	0	421	0	1	0	1	659206	134953	-78.5319444444444	-5.63888888888889	11	NA	996	11	1	1
001104401	PE6	11	44	1	3	11	7	2015	1387	5	1	0	5	5	1	1	9	1	20	15	0	11	2	1	1	1	2	0	NA	20	NA	0	NA	1	421	1	1	0	1	131222	134953	-78.5319444444444	-5.63888888888889	11	NA	996	11	1	1
001105401	PE6	11	54	1	2	11	7	2015	1387	4	1	0	4	4	1	1	9	1	20	15	0	11	2	1	1	1	2	0	NA	20	NA	0	NA	1	421	1	1	0	1	131222	134953	-78.5319444444444	-5.63888888888889	11	NA	996	11	1	1
001106401	PE6	11	64	1	1	11	7	2015	1387	1	0	0	1	1	0	1	10	1	20	15	0	11	2	1	1	1	2	0	NA	20	NA	0	NA	0	421	0	1	0	1	659206	134953	-78.5319444444444	-5.63888888888889	11	NA	996	11	1	1
001109901	PE6	11	99	1	2	11	7	2015	1387	3	1	0	3	3	1	1	10	1	20	15	0	11	2	1	1	1	2	0	NA	20	NA	0	NA	1	421	1	1	0	1	131222	134953	-78.5319444444444	-5.63888888888889	11	NA	996	11	0	1
001110401	PE6	11	104	1	1	11	7	2015	1387	3	1	0	3	3	1	1	10	1	20	15	0	11	2	1	1	1	2	0	NA	20	NA	0	NA	1	421	1	1	0	1	131222	134953	-78.5319444444444	-5.63888888888889	12	NA	10	12	1	0
001200101	PE6	12	1	1	1	12	7	2015	1387	5	1	0	5	5	1	1	7	1	32	8	0	12	2	1	1	1	2	0	NA	32	NA	0	NA	1	933	1	1	0	1	157597	162078	-78.4419444444444	-5.58555555555556	11	NA	996	11	1	0
001201201	PE6	12	12	1	2	12	7	2015	1387	6	1	0	3	6	1	1	8	1	32	8	0	12	2	1	1	1	2	0	NA	32	NA	0	NA	1	933	1	1	0	1	157597	162078	-78.4419444444444	-5.58555555555556	96	96	10	23	1	1
001202101	PE6	12	21	1	2	12	7	2015	1387	5	1	0	5	5	0	1	7	1	32	8	0	12	2	1	1	1	2	0	NA	32	NA	0	NA	0	933	1	1	0	1	791700	162078	-78.4419444444444	-5.58555555555556	11	NA	996	11	1	1
001203201	PE6	12	32	1	2	12	7	2015	1387	6	2	0	6	6	1	1	8	1	32	8	0	12	2	1	1	1	2	0	NA	32	NA	0	NA	1	933	2	1	0	1	157597	162078	-78.4419444444444	-5.58555555555556	11	NA	996	11	1	1
001203801	PE6	12	38	1	2	12	7	2015	1387	4	1	0	4	4	1	1	9	1	32	8	0	12	2	1	1	1	2	0	NA	32	NA	0	NA	1	933	1	1	0	1	157597	162078	-78.4419444444444	-5.58555555555556	11	NA	996	11	1	1
001206201	PE6	12	62	1	2	12	7	2015	1387	4	1	0	4	4	1	1	7	1	32	8	0	12	2	1	1	1	2	0	NA	32	NA	0	NA	1	933	1	1	0	1	157597	162078	-78.4419444444444	-5.58555555555556	11	NA	996	23	1	1
001207901	PE6	12	79	1	2	12	7	2015	1387	2	1	0	2	2	0	1	8	1	32	8	0	12	2	1	1	1	2	0	NA	32	NA	0	NA	0	933	1	1	0	1	791700	162078	-78.4419444444444	-5.58555555555556	11	NA	996	11	1	1
001209101	PE6	12	91	1	1	12	7	2015	1387	2	1	0	2	2	1	1	9	1	32	8	0	12	2	1	1	1	2	0	NA	32	NA	0	NA	1	933	1	1	0	1	157597	162078	-78.4419444444444	-5.58555555555556	96	96	5	23	1	1
001209801	PE6	12	98	1	3	12	7	2015	1387	6	2	0	5	6	1	1	8	1	32	8	0	12	2	1	1	1	2	0	NA	32	NA	0	NA	1	933	2	1	0	1	157597	162078	-78.4419444444444	-5.58555555555556	11	NA	996	11	1	1
001211901	PE6	12	119	1	1	12	7	2015	1387	3	0	0	3	3	0	1	7	1	32	8	0	12	2	1	1	1	2	0	NA	32	NA	0	NA	0	933	0	1	0	1	791700	162078	-78.4419444444444	-5.58555555555556	11	NA	996	11	1	1
001300201	PE6	13	2	1	2	13	3	2015	1383	2	0	0	2	2	0	1	7	1	65	0	0	13	2	1	1	1	2	0	NA	32	NA	0	NA	0	446	0	1	0	1	718160	147022	-78.4427777777778	-5.75583333333333	11	NA	996	11	1	0
001302501	PE6	13	25	1	2	13	3	2015	1383	6	1	0	6	6	1	1	7	1	65	0	0	13	2	1	1	1	2	0	NA	32	NA	0	NA	1	446	1	1	0	1	142958	147022	-78.4427777777778	-5.75583333333333	11	NA	996	11	1	1
001303601	PE6	13	36	1	2	13	3	2015	1383	5	1	0	4	5	1	1	8	1	65	0	0	13	2	1	1	1	2	0	NA	32	NA	0	NA	1	446	1	1	0	1	142958	147022	-78.4427777777778	-5.75583333333333	11	NA	996	11	1	1
001303901	PE6	13	39	1	2	13	3	2015	1383	6	1	0	4	6	1	1	7	1	66	0	0	13	2	1	1	1	2	0	NA	32	NA	0	NA	1	446	1	1	0	1	142958	147022	-78.4427777777778	-5.75583333333333	11	NA	996	11	1	1
001308601	PE6	13	86	1	2	13	3	2015	1383	3	1	0	3	3	1	1	7	1	65	0	0	13	2	1	1	1	2	0	NA	32	NA	0	NA	1	446	1	1	0	1	142958	147022	-78.4427777777778	-5.75583333333333	11	NA	996	11	1	0
001309501	PE6	13	95	1	1	13	3	2015	1383	3	0	0	3	0	1	1	8	1	66	0	0	13	2	1	1	1	2	0	NA	32	NA	0	NA	1	446	1	1	0	1	142958	147022	-78.4427777777778	-5.75583333333333	12	NA	5	12	1	0
001310501	PE6	13	105	1	1	13	3	2015	1383	2	1	0	2	2	0	1	8	1	65	0	0	13	2	1	1	1	2	0	NA	32	NA	0	NA	0	446	1	1	0	1	718160	147022	-78.4427777777778	-5.75583333333333	12	NA	5	21	1	1
001401701	PE6	14	17	1	1	14	6	2015	1386	3	0	0	3	3	0	1	11	1	1	5	0	14	2	1	1	1	2	0	NA	1	NA	0	NA	0	446	0	1	0	1	974534	199508	-78.4427777777778	-5.75583333333333	11	NA	996	11	1	1
001402201	PE6	14	22	1	1	14	6	2015	1386	2	1	0	2	2	0	1	13	1	1	5	0	14	2	1	1	1	2	0	NA	1	NA	0	NA	0	446	1	1	0	1	974534	199508	-78.4427777777778	-5.75583333333333	11	NA	996	11	1	1
001403301	PE6	14	33	1	1	14	6	2015	1386	3	1	0	3	3	1	1	12	1	1	5	0	14	2	1	1	1	2	0	NA	1	NA	0	NA	1	446	1	1	0	1	193992	199508	-78.4427777777778	-5.75583333333333	11	NA	996	11	1	0
001406201	PE6	14	62	1	2	14	6	2015	1386	5	1	0	5	5	1	1	12	1	1	5	0	14	2	1	1	1	2	0	NA	1	NA	0	NA	1	446	1	1	0	1	193992	199508	-78.4427777777778	-5.75583333333333	11	NA	996	11	1	1
001408401	PE6	14	84	1	1	14	6	2015	1386	4	1	0	4	4	0	1	11	1	1	5	0	14	2	1	1	1	2	0	NA	1	NA	0	NA	0	446	1	1	0	1	974534	199508	-78.4427777777778	-5.75583333333333	11	NA	996	11	1	1
001410501	PE6	14	105	1	1	14	6	2015	1386	4	1	0	4	4	2	1	12	1	1	5	0	14	2	1	1	1	2	0	NA	1	NA	0	NA	2	446	1	1	0	1	193992	199508	-78.4427777777778	-5.75583333333333	11	NA	996	11	1	1
001410601	PE6	14	106	1	2	14	6	2015	1386	8	3	0	8	8	1	1	11	1	1	5	0	14	2	1	1	1	2	0	NA	1	NA	0	NA	1	446	3	1	0	1	193992	199508	-78.4427777777778	-5.75583333333333	11	NA	996	11	1	1
001412801	PE6	14	128	1	1	14	6	2015	1386	5	1	0	5	5	2	1	12	1	1	5	0	14	2	1	1	1	2	0	NA	1	NA	0	NA	2	446	1	1	0	1	193992	199508	-78.4427777777778	-5.75583333333333	11	NA	996	11	1	1
001503701	PE6	15	37	1	1	15	7	2015	1387	2	1	0	2	2	0	1	2	1	20	15	0	15	2	1	1	1	2	0	NA	20	NA	0	NA	0	446	1	1	0	1	823916	168673	-78.4427777777778	-5.75583333333333	11	NA	996	32	1	0
001504901	PE6	15	49	1	1	15	7	2015	1387	3	2	0	3	3	1	1	1	1	20	15	0	15	2	1	1	1	2	0	NA	20	NA	0	NA	1	446	2	1	0	1	164009	168673	-78.4427777777778	-5.75583333333333	12	NA	10	12	1	0
001506601	PE6	15	66	1	2	15	7	2015	1387	6	2	0	6	6	0	1	1	1	20	15	0	15	2	1	1	1	2	0	NA	20	NA	0	NA	0	446	2	1	0	1	823916	168673	-78.4427777777778	-5.75583333333333	96	96	1	32	1	0
001509101	PE6	15	91	1	1	15	7	2015	1387	4	1	0	4	4	0	1	1	1	20	15	0	15	2	1	1	1	2	0	NA	20	NA	0	NA	0	446	1	1	0	1	823916	168673	-78.4427777777778	-5.75583333333333	11	NA	996	11	1	1
001509601	PE6	15	96	1	1	15	7	2015	1387	2	1	0	2	2	1	1	1	1	20	15	0	15	2	1	1	1	2	0	NA	20	NA	0	NA	1	446	1	1	0	1	164009	168673	-78.4427777777778	-5.75583333333333	96	96	10	32	1	0
001510501	PE6	15	105	1	2	15	7	2015	1387	6	1	0	6	6	1	1	2	1	20	15	0	15	2	1	1	1	2	0	NA	20	NA	0	NA	1	446	1	1	0	1	164009	168673	-78.4427777777778	-5.75583333333333	11	NA	996	11	1	1
001512201	PE6	15	122	1	1	15	7	2015	1387	1	0	0	1	1	0	1	2	1	20	15	0	15	2	1	1	1	2	0	NA	20	NA	0	NA	0	446	0	1	0	1	823916	168673	-78.4427777777778	-5.75583333333333	11	NA	996	11	1	1
001514401	PE6	15	144	1	2	15	7	2015	1387	3	1	0	3	3	1	1	2	1	20	15	0	15	2	1	1	1	2	0	NA	20	NA	0	NA	1	446	1	1	0	1	164009	168673	-78.4427777777778	-5.75583333333333	71	11	996	11	1	1
001514601	PE6	15	146	1	2	15	7	2015	1387	5	2	0	5	5	1	1	2	1	20	15	0	15	2	1	1	1	2	0	NA	20	NA	0	NA	1	446	2	1	0	1	164009	168673	-78.4427777777778	-5.75583333333333	11	NA	996	11	1	1
001600401	PE6	16	4	1	2	16	6	2015	1386	5	1	0	5	5	1	1	15	1	1	16	0	16	2	1	1	1	2	0	NA	1	NA	0	NA	1	446	1	1	0	1	192929	198414	-78.4427777777778	-5.75583333333333	11	NA	996	11	1	1
001603901	PE6	16	39	1	1	16	6	2015	1386	2	1	0	2	2	1	1	17	1	1	16	0	16	2	1	1	1	2	0	NA	1	NA	0	NA	1	446	1	1	0	1	192929	198414	-78.4427777777778	-5.75583333333333	11	NA	996	23	0	0
001604601	PE6	16	46	1	2	16	6	2015	1386	4	1	0	4	4	1	1	15	1	1	16	0	16	2	1	1	1	2	0	NA	1	NA	0	NA	1	446	1	1	0	1	192929	198414	-78.4427777777778	-5.75583333333333	43	NA	60	23	0	1
001608001	PE6	16	80	1	2	16	6	2015	1386	2	0	0	2	2	0	1	15	1	1	16	0	16	2	1	1	1	2	0	NA	1	NA	0	NA	0	446	0	1	0	1	969194	198414	-78.4427777777778	-5.75583333333333	11	NA	996	11	1	1
001608301	PE6	16	83	1	2	16	6	2015	1386	4	1	0	4	4	2	1	16	1	1	16	0	16	2	1	1	1	2	0	NA	1	NA	0	NA	2	446	1	1	0	1	192929	198414	-78.4427777777778	-5.75583333333333	11	NA	996	11	1	1
001609401	PE6	16	94	1	2	16	6	2015	1386	5	1	0	5	4	2	1	16	1	1	16	0	16	2	1	1	1	2	0	NA	1	NA	0	NA	1	446	1	1	0	1	192929	198414	-78.4427777777778	-5.75583333333333	96	96	5	23	1	0
001610701	PE6	16	107	1	1	16	6	2015	1386	6	2	0	6	6	1	1	15	1	1	16	0	16	2	1	1	1	2	0	NA	1	NA	0	NA	1	446	2	1	0	1	192929	198414	-78.4427777777778	-5.75583333333333	11	NA	996	11	1	1
001700201	PE6	17	2	1	1	17	5	2015	1385	3	1	0	3	3	1	1	18	1	32	12	0	17	2	1	1	1	2	0	NA	32	NA	0	NA	1	1545	1	1	0	1	146158	150314	-78.4936111111111	-5.84777777777778	11	NA	996	23	1	0
001701001	PE6	17	10	1	1	17	5	2015	1385	5	1	0	4	4	2	1	19	1	32	12	0	17	2	1	1	1	2	0	NA	32	NA	0	NA	2	1545	1	1	0	1	146158	150314	-78.4936111111111	-5.84777777777778	11	NA	996	23	1	0
001701601	PE6	17	16	1	1	17	5	2015	1385	4	0	0	4	3	1	1	18	1	32	12	0	17	2	1	1	1	2	0	NA	32	NA	0	NA	1	1545	1	1	0	1	146158	150314	-78.4936111111111	-5.84777777777778	11	NA	996	23	1	1
001702301	PE6	17	23	1	1	17	5	2015	1385	1	0	0	1	1	0	1	17	1	32	12	0	17	2	1	1	1	2	0	NA	32	NA	0	NA	0	1545	0	1	0	1	734238	150314	-78.4936111111111	-5.84777777777778	11	NA	996	23	1	1
001702501	PE6	17	25	1	2	17	5	2015	1385	4	1	0	4	4	1	1	18	1	32	12	0	17	2	1	1	1	2	0	NA	32	NA	0	NA	1	1545	1	1	0	1	146158	150314	-78.4936111111111	-5.84777777777778	11	NA	996	23	1	0
001702901	PE6	17	29	1	2	17	5	2015	1385	4	1	0	4	4	1	1	18	1	32	12	0	17	2	1	1	1	2	0	NA	32	NA	0	NA	1	1545	1	1	0	1	146158	150314	-78.4936111111111	-5.84777777777778	96	96	10	32	1	0
001703501	PE6	17	35	1	1	17	5	2015	1385	2	0	0	2	1	0	1	17	1	32	12	0	17	2	1	1	1	2	0	NA	32	NA	0	NA	0	1545	0	1	0	1	734238	150314	-78.4936111111111	-5.84777777777778	11	NA	996	23	1	1
001703701	PE6	17	37	1	1	17	5	2015	1385	3	1	0	3	3	1	1	19	1	32	12	0	17	2	1	1	1	2	0	NA	32	NA	0	NA	1	1545	1	1	0	1	146158	150314	-78.4936111111111	-5.84777777777778	96	96	20	23	0	1
001703901	PE6	17	39	1	2	17	5	2015	1385	4	1	0	4	4	0	1	19	1	32	12	0	17	2	1	1	1	2	0	NA	32	NA	0	NA	0	1545	1	1	0	1	734238	150314	-78.4936111111111	-5.84777777777778	11	NA	996	23	1	1
001800401	PE6	18	4	1	2	18	4	2015	1384	5	1	0	5	5	2	1	16	1	1	8	0	18	2	1	1	1	2	0	NA	1	NA	0	NA	2	1690	1	1	0	1	156940	161403	-78.3116666666667	-5.92361111111111	11	NA	996	23	1	1
001803401	PE6	18	34	1	2	18	4	2015	1384	4	1	0	4	4	1	1	17	1	1	8	0	18	2	1	1	1	2	0	NA	1	NA	0	NA	1	1690	1	1	0	1	156940	161403	-78.3116666666667	-5.92361111111111	11	NA	996	11	1	1
001803801	PE6	18	38	1	2	18	4	2015	1384	3	0	0	3	3	0	1	16	1	1	8	0	18	2	1	1	1	2	0	NA	1	NA	0	NA	0	1690	0	1	0	1	788403	161403	-78.3116666666667	-5.92361111111111	11	NA	996	11	1	1
001804401	PE6	18	44	1	2	18	4	2015	1384	5	1	0	5	4	1	1	17	1	1	8	0	18	2	1	1	1	2	0	NA	1	NA	0	NA	1	1690	2	1	0	1	156940	161403	-78.3116666666667	-5.92361111111111	11	NA	996	11	1	0
001807001	PE6	18	70	1	1	18	4	2015	1384	4	1	0	4	4	0	1	17	1	1	8	0	18	2	1	1	1	2	0	NA	1	NA	0	NA	0	1690	1	1	0	1	788403	161403	-78.3116666666667	-5.92361111111111	11	NA	996	11	1	1
001807701	PE6	18	77	1	1	18	4	2015	1384	5	1	0	5	5	1	1	16	1	1	8	0	18	2	1	1	1	2	0	NA	1	NA	0	NA	1	1690	1	1	0	1	156940	161403	-78.3116666666667	-5.92361111111111	11	NA	996	11	1	1
001809001	PE6	18	90	1	1	18	4	2015	1384	2	0	0	2	0	1	1	17	1	1	8	0	18	2	1	1	1	2	0	NA	1	NA	0	NA	1	1690	1	1	0	1	156940	161403	-78.3116666666667	-5.92361111111111	96	96	5	23	1	1
001809401	PE6	18	94	1	1	18	4	2015	1384	6	1	0	6	6	1	1	16	1	1	8	0	18	2	1	1	1	2	0	NA	1	NA	0	NA	1	1690	1	1	0	1	156940	161403	-78.3116666666667	-5.92361111111111	11	NA	996	23	1	1
001811301	PE6	18	113	1	2	18	4	2015	1384	7	1	0	7	6	2	1	16	1	1	8	0	18	2	1	1	1	2	0	NA	1	NA	0	NA	1	1690	1	1	0	1	156940	161403	-78.3116666666667	-5.92361111111111	11	NA	996	11	1	1
001902401	PE6	19	24	1	2	19	4	2015	1384	5	1	0	5	5	1	1	11	1	63	0	0	19	2	1	1	1	2	0	NA	1	NA	0	NA	1	455	1	1	0	1	174265	179221	-78.4266666666667	-5.73638888888889	11	NA	996	11	1	0
001902801	PE6	19	28	1	2	19	4	2015	1384	7	2	0	7	7	1	1	10	1	64	0	0	19	2	1	1	1	2	0	NA	1	NA	0	NA	0	455	2	1	0	1	875438	179221	-78.4266666666667	-5.73638888888889	11	NA	996	11	1	1
001903301	PE6	19	33	1	2	19	4	2015	1384	2	0	0	2	2	0	1	10	1	63	0	0	19	2	1	1	1	2	0	NA	1	NA	0	NA	0	455	0	1	0	1	875438	179221	-78.4266666666667	-5.73638888888889	11	NA	996	11	1	1
001907401	PE6	19	74	1	1	19	4	2015	1384	4	1	0	4	4	2	1	10	1	64	0	0	19	2	1	1	1	2	0	NA	1	NA	0	NA	1	455	1	1	0	1	174265	179221	-78.4266666666667	-5.73638888888889	11	NA	996	23	1	1
001908301	PE6	19	83	1	1	19	4	2015	1384	4	1	0	4	4	0	1	10	1	63	0	0	19	2	1	1	1	2	0	NA	1	NA	0	NA	0	455	1	1	0	1	875438	179221	-78.4266666666667	-5.73638888888889	11	NA	996	11	1	1
001912001	PE6	19	120	1	2	19	4	2015	1384	4	1	0	4	4	1	1	9	1	63	0	0	19	2	1	1	1	2	0	NA	1	NA	0	NA	0	455	1	1	0	1	875438	179221	-78.4266666666667	-5.73638888888889	11	NA	996	11	1	0
001914101	PE6	19	141	1	2	19	4	2015	1384	6	2	0	5	6	2	1	10	1	64	0	0	19	2	1	1	1	2	0	NA	1	NA	0	NA	1	455	2	1	0	1	174265	179221	-78.4266666666667	-5.73638888888889	11	NA	996	23	1	1
001916601	PE6	19	166	1	2	19	4	2015	1384	4	1	0	4	4	1	1	11	1	63	0	0	19	2	1	1	1	2	0	NA	1	NA	0	NA	1	455	1	1	0	1	174265	179221	-78.4266666666667	-5.73638888888889	11	NA	996	23	1	0
001917101	PE6	19	171	1	1	19	4	2015	1384	3	1	0	3	3	1	1	11	1	64	0	0	19	2	1	1	1	2	0	NA	1	NA	0	NA	1	455	1	1	0	1	174265	179221	-78.4266666666667	-5.73638888888889	11	NA	996	23	1	0
002001401	PE6	20	14	1	1	20	3	2015	1383	4	2	0	4	4	0	1	19	1	64	0	0	20	2	1	1	1	2	0	NA	1	NA	0	NA	0	455	2	1	0	1	895412	183310	-78.4266666666667	-5.73638888888889	11	NA	996	11	1	1
002001501	PE6	20	15	1	2	20	3	2015	1383	4	1	0	4	4	1	1	18	1	63	0	0	20	2	1	1	1	2	0	NA	1	NA	0	NA	1	455	1	1	0	1	178242	183310	-78.4266666666667	-5.73638888888889	11	NA	996	11	1	1
002001601	PE6	20	16	1	1	20	3	2015	1383	4	1	0	4	4	2	1	18	1	64	0	0	20	2	1	1	1	2	0	NA	1	NA	0	NA	2	455	1	1	0	1	178242	183310	-78.4266666666667	-5.73638888888889	11	NA	996	11	1	0
002001901	PE6	20	19	1	1	20	3	2015	1383	5	0	0	5	4	1	1	20	1	63	0	0	20	2	1	1	1	2	0	NA	1	NA	0	NA	1	455	1	1	0	1	178242	183310	-78.4266666666667	-5.73638888888889	11	NA	996	11	1	1
002007601	PE6	20	76	1	2	20	3	2015	1383	6	1	0	6	5	1	1	18	1	63	0	0	20	2	1	1	1	2	0	NA	1	NA	0	NA	1	455	1	1	0	1	178242	183310	-78.4266666666667	-5.73638888888889	11	NA	996	11	1	0
002010601	PE6	20	106	1	1	20	3	2015	1383	4	2	0	4	4	0	1	18	1	64	0	0	20	2	1	1	1	2	0	NA	1	NA	0	NA	0	455	2	1	0	1	895412	183310	-78.4266666666667	-5.73638888888889	11	NA	996	11	1	1
002010901	PE6	20	109	1	1	20	3	2015	1383	7	2	0	3	7	2	1	18	1	63	0	0	20	2	1	1	1	2	0	NA	1	NA	0	NA	2	455	2	1	0	1	178242	183310	-78.4266666666667	-5.73638888888889	11	NA	996	11	1	1
002011201	PE6	20	112	1	2	20	3	2015	1383	3	0	0	3	3	0	1	18	1	64	0	0	20	2	1	1	1	2	0	NA	1	NA	0	NA	0	455	0	1	0	1	895412	183310	-78.4266666666667	-5.73638888888889	11	NA	996	11	1	1
002014701	PE6	20	147	1	2	20	3	2015	1383	6	2	0	6	6	0	1	19	1	63	0	0	20	2	1	1	1	2	0	NA	1	NA	0	NA	0	455	2	1	0	1	895412	183310	-78.4266666666667	-5.73638888888889	11	NA	996	11	1	1
002100701	PE6	21	7	1	3	21	3	2015	1383	4	2	0	4	3	1	1	22	1	63	0	0	21	2	1	1	1	2	0	NA	1	NA	0	NA	1	1022	2	1	0	1	152654	156995	-78.3730555555556	-5.68472222222222	11	NA	996	23	1	1
002101601	PE6	21	16	1	1	21	3	2015	1383	2	0	0	2	2	1	1	21	1	64	0	0	21	2	1	1	1	2	0	NA	1	NA	0	NA	1	1022	0	1	0	1	152654	156995	-78.3730555555556	-5.68472222222222	11	NA	996	23	1	0
002104501	PE6	21	45	1	2	21	3	2015	1383	4	1	0	4	4	1	1	22	1	63	0	0	21	2	1	1	1	2	0	NA	1	NA	0	NA	1	1022	1	1	0	1	152654	156995	-78.3730555555556	-5.68472222222222	11	NA	996	23	1	1
002107001	PE6	21	70	1	1	21	3	2015	1383	4	1	0	4	4	0	1	21	1	64	0	0	21	2	1	1	1	2	0	NA	1	NA	0	NA	0	1022	1	1	0	1	766871	156995	-78.3730555555556	-5.68472222222222	11	NA	996	23	1	0
002107701	PE6	21	77	1	2	21	3	2015	1383	4	1	0	4	4	1	1	22	1	63	0	0	21	2	1	1	1	2	0	NA	1	NA	0	NA	1	1022	1	1	0	1	152654	156995	-78.3730555555556	-5.68472222222222	11	NA	996	23	1	1
002108501	PE6	21	85	1	2	21	3	2015	1383	5	1	0	5	5	2	1	21	1	63	0	0	21	2	1	1	1	2	0	NA	1	NA	0	NA	1	1022	1	1	0	1	152654	156995	-78.3730555555556	-5.68472222222222	11	NA	996	23	1	0
002109301	PE6	21	93	1	2	21	3	2015	1383	4	1	0	4	4	2	1	22	1	64	0	0	21	2	1	1	1	2	0	NA	1	NA	0	NA	2	1022	1	1	0	1	152654	156995	-78.3730555555556	-5.68472222222222	11	NA	996	23	1	1
002111401	PE6	21	114	1	1	21	3	2015	1383	3	1	0	3	2	0	1	21	1	63	0	0	21	2	1	1	1	2	0	NA	1	NA	0	NA	0	1022	1	1	0	1	766871	156995	-78.3730555555556	-5.68472222222222	11	NA	996	22	1	1
002113701	PE6	21	137	1	1	21	3	2015	1383	4	1	0	4	4	1	1	22	1	64	0	0	21	2	1	1	1	2	0	NA	1	NA	0	NA	1	1022	1	1	0	1	152654	156995	-78.3730555555556	-5.68472222222222	11	NA	996	23	1	1
002201501	PE6	22	15	1	1	22	4	2015	1384	3	0	0	3	3	0	1	21	1	50	9	0	22	2	1	1	1	2	0	NA	50	NA	0	NA	0	1222	0	1	0	1	647857	132630	-78.4219444444444	-6.09555555555556	11	NA	996	11	1	0
002203301	PE6	22	33	1	6	22	4	2015	1384	8	2	0	8	6	2	1	21	1	50	9	0	22	2	1	1	1	2	0	NA	50	NA	0	NA	2	1222	2	1	0	1	128963	132630	-78.4219444444444	-6.09555555555556	11	NA	996	11	1	0
002205301	PE6	22	53	1	2	22	4	2015	1384	3	1	0	3	3	1	1	21	1	50	9	0	22	2	1	1	1	2	0	NA	50	NA	0	NA	1	1222	1	1	0	1	128963	132630	-78.4219444444444	-6.09555555555556	96	96	10	32	1	0
002206501	PE6	22	65	1	2	22	4	2015	1384	4	1	0	4	4	1	1	22	1	50	9	0	22	2	1	1	1	2	0	NA	50	NA	0	NA	1	1222	1	1	0	1	128963	132630	-78.4219444444444	-6.09555555555556	11	NA	996	11	1	1
002206801	PE6	22	68	1	2	22	4	2015	1384	2	2	0	2	2	0	1	22	1	50	9	0	22	2	1	1	1	2	0	NA	50	NA	0	NA	0	1222	2	1	0	1	647857	132630	-78.4219444444444	-6.09555555555556	11	NA	996	11	1	0
002206901	PE6	22	69	1	2	22	4	2015	1384	3	1	0	3	3	1	1	21	1	50	9	0	22	2	1	1	1	2	0	NA	50	NA	0	NA	1	1222	1	1	0	1	128963	132630	-78.4219444444444	-6.09555555555556	11	NA	996	11	1	0
002207401	PE6	22	74	1	2	22	4	2015	1384	6	2	0	3	6	1	1	23	1	50	9	0	22	2	1	1	1	2	0	NA	50	NA	0	NA	1	1222	2	1	0	1	128963	132630	-78.4219444444444	-6.09555555555556	11	NA	996	23	1	0
002208301	PE6	22	83	1	2	22	4	2015	1384	5	1	0	4	5	1	1	23	1	50	9	0	22	2	1	1	1	2	0	NA	50	NA	0	NA	1	1222	1	1	0	1	128963	132630	-78.4219444444444	-6.09555555555556	11	NA	996	11	1	0
002208801	PE6	22	88	1	2	22	4	2015	1384	7	2	0	5	7	2	1	22	1	50	9	0	22	2	1	1	1	2	0	NA	50	NA	0	NA	2	1222	2	1	0	1	128963	132630	-78.4219444444444	-6.09555555555556	11	NA	996	11	1	1
002300801	PE6	23	8	1	1	23	6	2015	1386	4	1	0	4	4	2	1	28	1	32	13	0	23	2	1	1	1	2	0	NA	13	NA	0	NA	1	1222	1	1	0	1	127888	131525	-78.4219444444444	-6.09555555555556	11	NA	996	12	1	1
002304001	PE6	23	40	1	1	23	6	2015	1386	3	1	0	3	3	1	1	27	1	32	13	0	23	2	1	1	1	2	0	NA	32	NA	0	NA	1	1222	1	1	0	1	127888	131525	-78.4219444444444	-6.09555555555556	11	NA	996	11	1	1
002304301	PE6	23	43	1	1	23	6	2015	1386	5	1	0	5	5	1	1	27	1	32	13	0	23	2	1	1	1	2	0	NA	32	NA	0	NA	1	1222	1	1	0	1	127888	131525	-78.4219444444444	-6.09555555555556	11	NA	996	11	1	0
002305301	PE6	23	53	1	1	23	6	2015	1386	6	2	0	6	6	1	1	28	1	32	13	0	23	2	1	1	1	2	0	NA	32	NA	0	NA	1	1222	2	1	0	1	127888	131525	-78.4219444444444	-6.09555555555556	11	NA	996	11	1	0
002305801	PE6	23	58	1	1	23	6	2015	1386	2	0	0	2	2	0	1	26	1	32	13	0	23	2	1	1	1	2	0	NA	32	NA	0	NA	0	1222	0	1	0	1	642458	131525	-78.4219444444444	-6.09555555555556	11	NA	996	11	1	1
002307101	PE6	23	71	1	1	23	6	2015	1386	6	1	0	6	5	1	1	27	1	32	13	0	23	2	1	1	1	2	0	NA	32	NA	0	NA	1	1222	2	1	0	1	127888	131525	-78.4219444444444	-6.09555555555556	11	NA	996	11	1	1
002308601	PE6	23	86	1	1	23	6	2015	1386	4	1	0	4	4	1	1	28	1	32	13	0	23	2	1	1	1	2	0	NA	32	NA	0	NA	1	1222	1	1	0	1	127888	131525	-78.4219444444444	-6.09555555555556	11	NA	996	11	1	1
002309001	PE6	23	90	1	1	23	6	2015	1386	6	1	0	6	6	2	1	28	1	32	13	0	23	2	1	1	1	2	0	NA	32	NA	0	NA	1	1222	1	1	0	1	127888	131525	-78.4219444444444	-6.09555555555556	96	96	5	23	1	1
002309501	PE6	23	95	1	1	23	6	2015	1386	5	1	0	5	5	0	1	26	1	32	13	0	23	2	1	1	1	2	0	NA	32	NA	0	NA	0	1222	1	1	0	1	642458	131525	-78.4219444444444	-6.09555555555556	11	NA	996	11	1	1
002401101	PE6	24	11	1	1	24	5	2015	1385	2	1	0	2	2	1	1	27	1	1	6	0	24	2	1	1	1	2	0	NA	1	NA	0	NA	1	1299	1	1	0	1	152513	156849	-77.9805555555556	-5.94194444444444	12	NA	5	11	1	1
002403801	PE6	24	38	1	2	24	5	2015	1385	2	1	0	2	2	0	1	28	1	1	6	0	24	2	1	1	1	2	0	NA	1	NA	0	NA	0	1299	1	1	0	1	766161	156849	-77.9805555555556	-5.94194444444444	11	NA	996	11	1	1
002404201	PE6	24	42	1	1	24	5	2015	1385	4	1	0	4	2	1	1	28	1	1	6	0	24	2	1	1	1	2	0	NA	1	NA	0	NA	1	1299	2	1	0	1	152513	156849	-77.9805555555556	-5.94194444444444	11	NA	996	11	1	1
002405901	PE6	24	59	1	2	24	5	2015	1385	5	2	0	5	4	1	1	26	1	1	6	0	24	2	1	1	1	2	0	NA	1	NA	0	NA	1	1299	2	1	0	1	152513	156849	-77.9805555555556	-5.94194444444444	11	NA	996	11	1	1
002406101	PE6	24	61	1	3	24	5	2015	1385	5	1	0	5	4	1	1	26	1	1	6	0	24	2	1	1	1	2	0	NA	1	NA	0	NA	1	1299	1	1	0	1	152513	156849	-77.9805555555556	-5.94194444444444	11	NA	996	11	1	1
002408301	PE6	24	83	1	2	24	5	2015	1385	6	1	0	6	5	1	1	27	1	1	6	0	24	2	1	1	1	2	0	NA	1	NA	0	NA	0	1299	1	1	0	1	766161	156849	-77.9805555555556	-5.94194444444444	11	NA	996	11	1	1
002409401	PE6	24	94	1	2	24	5	2015	1385	3	1	0	3	3	1	1	26	1	1	6	0	24	2	1	1	1	2	0	NA	1	NA	0	NA	1	1299	1	1	0	1	152513	156849	-77.9805555555556	-5.94194444444444	11	NA	996	11	1	0
002409701	PE6	24	97	1	1	24	5	2015	1385	2	0	0	2	1	0	1	26	1	1	6	0	24	2	1	1	1	2	0	NA	1	NA	0	NA	0	1299	0	1	0	1	766161	156849	-77.9805555555556	-5.94194444444444	11	NA	996	11	1	1
002410001	PE6	24	100	1	1	24	5	2015	1385	4	2	0	4	4	0	1	26	1	1	6	0	24	2	1	1	1	2	0	NA	1	NA	0	NA	0	1299	2	1	0	1	766161	156849	-77.9805555555556	-5.94194444444444	12	NA	2	12	1	1
002411901	PE6	24	119	1	1	24	5	2015	1385	3	1	0	3	3	1	1	27	1	1	6	0	24	2	1	1	1	2	0	NA	1	NA	0	NA	1	1299	1	1	0	1	152513	156849	-77.9805555555556	-5.94194444444444	71	11	996	11	1	1
002504101	PE6	25	41	1	1	25	4	2015	1384	1	0	0	1	1	0	1	16	1	66	0	0	25	2	1	1	1	2	0	NA	32	NA	0	NA	0	2225	0	1	0	1	871577	178430	-77.9713888888889	-5.83361111111111	96	11	996	11	1	0
002504201	PE6	25	42	1	2	25	4	2015	1384	5	1	0	5	5	1	1	16	1	65	0	0	25	2	1	1	1	2	0	NA	32	NA	0	NA	1	2225	1	1	0	1	173497	178430	-77.9713888888889	-5.83361111111111	11	NA	996	11	1	1
002505301	PE6	25	53	1	1	25	4	2015	1384	4	1	0	4	4	2	1	15	1	66	0	0	25	2	1	1	1	2	0	NA	32	NA	0	NA	2	2225	1	1	0	1	173497	178430	-77.9713888888889	-5.83361111111111	11	NA	996	11	1	0
002507001	PE6	25	70	1	2	25	4	2015	1384	3	1	0	3	3	1	1	14	2	65	0	0	25	2	1	1	1	2	0	NA	32	NA	0	NA	1	2225	1	1	0	1	173497	178430	-77.9713888888889	-5.83361111111111	12	NA	5	12	1	0
002507101	PE6	25	71	1	1	25	4	2015	1384	2	1	0	2	2	1	1	16	1	66	0	0	25	2	1	1	1	2	0	NA	32	NA	0	NA	1	2225	1	1	0	1	173497	178430	-77.9713888888889	-5.83361111111111	12	NA	2	12	1	1
002508101	PE6	25	81	1	1	25	4	2015	1384	4	2	0	4	4	1	1	14	1	66	0	0	25	2	1	1	1	2	0	NA	32	NA	0	NA	1	2225	2	1	0	1	173497	178430	-77.9713888888889	-5.83361111111111	11	NA	996	11	1	0
002509701	PE6	25	97	1	2	25	4	2015	1384	3	1	0	3	2	1	1	14	1	65	0	0	25	2	1	1	1	2	0	NA	32	NA	0	NA	1	2225	1	1	0	1	173497	178430	-77.9713888888889	-5.83361111111111	11	NA	996	11	1	1
002512601	PE6	25	126	1	2	25	4	2015	1384	5	1	0	5	3	0	1	14	1	66	0	0	25	2	1	1	1	2	0	NA	32	NA	0	NA	0	2225	1	1	0	1	871577	178430	-77.9713888888889	-5.83361111111111	11	NA	996	11	1	1
002513501	PE6	25	135	1	1	25	4	2015	1384	11	3	0	8	11	1	1	15	1	65	0	0	25	2	1	1	1	2	0	NA	32	NA	0	NA	1	2225	3	1	0	1	173497	178430	-77.9713888888889	-5.83361111111111	11	NA	996	23	1	1
002600101	PE6	26	1	1	2	26	6	2015	1386	5	1	0	5	5	1	1	9	1	32	7	0	26	2	1	1	1	2	0	NA	4	NA	0	NA	1	2225	1	1	0	1	154590	158986	-77.9713888888889	-5.83361111111111	11	NA	996	11	1	0
002602201	PE6	26	22	1	1	26	6	2015	1386	6	1	0	6	5	1	1	9	1	32	7	0	26	2	1	1	1	2	0	NA	32	NA	0	NA	1	2225	1	1	0	1	154590	158986	-77.9713888888889	-5.83361111111111	11	NA	996	11	1	1
002602601	PE6	26	26	1	2	26	6	2015	1386	7	2	0	7	7	1	1	10	1	32	7	0	26	2	1	1	1	2	0	NA	32	NA	0	NA	1	2225	2	1	0	1	154590	158986	-77.9713888888889	-5.83361111111111	96	11	996	11	1	1
002603701	PE6	26	37	1	2	26	6	2015	1386	3	1	0	3	3	1	1	10	1	32	7	0	26	2	1	1	1	2	0	NA	32	NA	0	NA	1	2225	1	1	0	1	154590	158986	-77.9713888888889	-5.83361111111111	11	NA	996	11	1	1
002607801	PE6	26	78	1	1	26	6	2015	1386	2	0	0	2	2	0	1	9	1	32	7	0	26	2	1	1	1	2	0	NA	32	NA	0	NA	0	2225	0	1	0	1	776598	158986	-77.9713888888889	-5.83361111111111	11	NA	996	11	1	0
002608401	PE6	26	84	1	1	26	6	2015	1386	4	2	0	4	4	0	1	9	1	32	7	0	26	2	1	1	1	2	0	NA	32	NA	0	NA	0	2225	2	1	0	1	776598	158986	-77.9713888888889	-5.83361111111111	11	NA	996	11	1	0
002608601	PE6	26	86	1	2	26	6	2015	1386	6	1	0	6	6	2	1	10	1	32	7	0	26	2	1	1	1	2	0	NA	32	NA	0	NA	1	2225	1	1	0	1	154590	158986	-77.9713888888889	-5.83361111111111	11	NA	996	11	1	1
002611001	PE6	26	110	1	2	26	6	2015	1386	5	1	0	5	5	2	1	10	1	32	7	0	26	2	1	1	1	2	0	NA	32	NA	0	NA	2	2225	1	1	0	1	154590	158986	-77.9713888888889	-5.83361111111111	11	NA	996	11	1	1
002701901	PE6	27	19	1	1	27	4	2015	1384	4	3	0	2	4	0	1	17	1	66	0	0	27	2	1	1	1	2	0	NA	32	NA	0	NA	0	1995	3	1	0	1	805130	164827	-77.9772222222222	-5.69083333333333	11	NA	996	23	1	1
002703901	PE6	27	39	1	2	27	4	2015	1384	3	1	0	3	2	1	1	17	1	65	0	0	27	2	1	1	1	2	0	NA	32	NA	0	NA	1	1995	1	1	0	1	160270	164827	-77.9772222222222	-5.69083333333333	11	NA	996	11	1	0
002704601	PE6	27	46	1	1	27	4	2015	1384	3	0	0	3	2	1	1	17	1	66	0	0	27	2	1	1	1	2	0	NA	32	NA	0	NA	0	1995	1	1	0	1	805130	164827	-77.9772222222222	-5.69083333333333	11	NA	996	11	1	1
002705201	PE6	27	52	1	2	27	4	2015	1384	5	1	0	5	4	1	1	17	1	65	0	0	27	2	1	1	1	2	0	NA	32	NA	0	NA	1	1995	1	1	0	1	160270	164827	-77.9772222222222	-5.69083333333333	11	NA	996	11	1	0
002705501	PE6	27	55	1	1	27	4	2015	1384	2	0	0	2	2	0	1	17	1	66	0	0	27	2	1	1	1	2	0	NA	32	NA	0	NA	0	1995	0	1	0	1	805130	164827	-77.9772222222222	-5.69083333333333	11	NA	996	32	1	0
002706401	PE6	27	64	1	2	27	4	2015	1384	5	1	0	5	4	1	1	18	1	65	0	0	27	2	1	1	1	2	0	NA	32	NA	0	NA	0	1995	1	1	0	1	805130	164827	-77.9772222222222	-5.69083333333333	11	NA	996	11	1	1
002708501	PE6	27	85	1	2	27	4	2015	1384	4	1	0	4	4	2	1	17	1	66	0	0	27	2	1	1	1	2	0	NA	32	NA	0	NA	2	1995	1	1	0	1	160270	164827	-77.9772222222222	-5.69083333333333	12	NA	2	23	0	1
002708701	PE6	27	87	1	2	27	4	2015	1384	8	3	0	8	7	2	1	17	1	65	0	0	27	2	1	1	1	2	0	NA	32	NA	0	NA	1	1995	3	1	0	1	160270	164827	-77.9772222222222	-5.69083333333333	11	NA	996	11	1	1
002713001	PE6	27	130	1	1	27	4	2015	1384	6	2	0	6	6	1	1	18	1	66	0	0	27	2	1	1	1	2	0	NA	32	NA	0	NA	1	1995	2	1	0	1	160270	164827	-77.9772222222222	-5.69083333333333	11	NA	996	11	1	1
002801401	PE6	28	14	1	2	28	7	2015	1387	6	1	0	6	6	2	1	1	1	32	12	0	28	2	1	1	1	2	0	NA	32	NA	0	NA	2	1783	1	1	0	1	188728	194095	-78.3297222222222	-6.19166666666667	11	NA	996	11	1	1
002804301	PE6	28	43	1	2	28	7	2015	1387	4	1	0	4	4	2	1	1	1	32	12	0	28	2	1	1	1	2	0	NA	32	NA	0	NA	2	1783	1	1	0	1	188728	194095	-78.3297222222222	-6.19166666666667	12	NA	5	12	1	1
002805801	PE6	28	58	1	2	28	7	2015	1387	6	1	0	6	5	2	1	1	1	32	12	0	28	2	1	1	1	2	0	NA	32	NA	0	NA	1	1783	1	1	0	1	188728	194095	-78.3297222222222	-6.19166666666667	11	NA	996	11	1	0
002807801	PE6	28	78	1	2	28	6	2015	1386	8	1	0	6	8	2	1	30	1	32	12	0	28	2	1	1	1	2	0	NA	32	NA	0	NA	1	1783	1	1	0	1	188728	194095	-78.3297222222222	-6.19166666666667	11	NA	996	11	1	0
002808501	PE6	28	85	1	2	28	7	2015	1387	4	1	0	4	4	1	1	2	1	32	12	0	28	2	1	1	1	2	0	NA	32	NA	0	NA	1	1783	1	1	0	1	188728	194095	-78.3297222222222	-6.19166666666667	12	NA	5	12	1	0
002808901	PE6	28	89	1	1	28	6	2015	1386	3	1	0	3	3	1	1	30	1	32	12	0	28	2	1	1	1	2	0	NA	32	NA	0	NA	1	1783	1	1	0	1	188728	194095	-78.3297222222222	-6.19166666666667	12	NA	5	23	1	0
002809701	PE6	28	97	1	1	28	7	2015	1387	3	0	0	3	3	0	1	1	1	32	12	0	28	2	1	1	1	2	0	NA	32	NA	0	NA	0	1783	0	1	0	1	948094	194095	-78.3297222222222	-6.19166666666667	11	NA	996	12	1	1
002810301	PE6	28	103	1	1	28	7	2015	1387	3	0	0	3	0	1	1	2	1	32	12	0	28	2	1	1	1	2	0	NA	32	NA	0	NA	1	1783	1	1	0	1	188728	194095	-78.3297222222222	-6.19166666666667	12	NA	5	12	1	0
002902501	PE6	29	25	1	6	29	5	2015	1385	9	2	0	9	8	1	1	6	1	32	9	0	29	2	1	1	1	2	0	NA	32	NA	0	NA	1	2339	2	1	0	1	146158	150314	-77.9469444444444	-6.165	11	NA	996	11	1	1
002902901	PE6	29	29	1	1	29	5	2015	1385	2	1	0	2	2	0	1	6	1	32	9	0	29	2	1	1	1	2	0	NA	32	NA	0	NA	0	2339	1	1	0	1	734238	150314	-77.9469444444444	-6.165	11	NA	996	11	1	0
002904601	PE6	29	46	1	2	29	5	2015	1385	5	0	0	4	4	0	1	6	1	32	9	0	29	2	1	1	1	2	0	NA	32	NA	0	NA	0	2339	1	1	0	1	734238	150314	-77.9469444444444	-6.165	11	NA	996	11	1	1
002905101	PE6	29	51	1	2	29	5	2015	1385	6	1	0	6	5	1	1	7	1	32	9	0	29	2	1	1	1	2	0	NA	32	NA	0	NA	1	2339	1	1	0	1	146158	150314	-77.9469444444444	-6.165	11	NA	996	11	1	1
002905401	PE6	29	54	1	1	29	5	2015	1385	3	1	0	3	3	2	1	7	1	32	9	0	29	2	1	1	1	2	0	NA	32	NA	0	NA	2	2339	1	1	0	1	146158	150314	-77.9469444444444	-6.165	96	96	3	32	1	1
002907701	PE6	29	77	1	2	29	5	2015	1385	7	1	0	7	7	2	1	7	1	32	9	0	29	2	1	1	1	2	0	NA	32	NA	0	NA	1	2339	1	1	0	1	146158	150314	-77.9469444444444	-6.165	11	NA	996	11	1	0
002908001	PE6	29	80	1	2	29	5	2015	1385	4	1	0	4	3	1	1	7	1	32	9	0	29	2	1	1	1	2	0	NA	32	NA	0	NA	1	2339	1	1	0	1	146158	150314	-77.9469444444444	-6.165	96	11	996	11	0	0
002910101	PE6	29	101	1	1	29	5	2015	1385	2	0	0	2	2	1	1	6	1	32	9	0	29	2	1	1	1	2	0	NA	32	NA	0	NA	1	2339	0	1	0	1	146158	150314	-77.9469444444444	-6.165	12	NA	5	12	1	1
002910102	PE6	29	101	2	1	29	5	2015	1385	1	1	0	1	1	0	1	8	1	32	9	0	29	2	1	1	1	2	0	NA	32	NA	0	NA	0	2339	1	1	0	1	734238	150314	-77.9469444444444	-6.165	12	NA	2	12	1	1
002910301	PE6	29	103	1	2	29	5	2015	1385	3	0	0	3	3	0	1	7	1	32	9	0	29	2	1	1	1	2	0	NA	32	NA	0	NA	0	2339	0	1	0	1	734238	150314	-77.9469444444444	-6.165	11	NA	996	11	1	0
003000201	PE6	30	2	1	2	30	3	2015	1383	3	0	0	3	3	0	1	18	1	65	0	0	30	2	1	1	1	2	0	NA	32	NA	0	NA	0	2795	0	1	0	1	644068	131854	-77.8191666666667	-6.4825	11	NA	996	11	1	0
003001701	PE6	30	17	1	2	30	3	2015	1383	3	1	0	3	3	1	1	18	1	66	0	0	30	2	1	1	1	2	0	NA	32	NA	0	NA	0	2795	1	1	0	1	644068	131854	-77.8191666666667	-6.4825	11	NA	996	11	1	1
003002701	PE6	30	27	1	1	30	3	2015	1383	2	1	0	2	2	1	1	17	1	65	0	0	30	2	1	1	1	2	0	NA	32	NA	0	NA	1	2795	1	1	0	1	128209	131854	-77.8191666666667	-6.4825	11	NA	996	11	1	0
003004701	PE6	30	47	1	2	30	3	2015	1383	5	1	0	5	5	0	1	18	1	66	0	0	30	2	1	1	1	2	0	NA	32	NA	0	NA	0	2795	1	1	0	1	644068	131854	-77.8191666666667	-6.4825	11	NA	996	11	1	1
003005601	PE6	30	56	1	1	30	3	2015	1383	4	1	0	4	4	1	1	18	1	65	0	0	30	2	1	1	1	2	0	NA	32	NA	0	NA	1	2795	1	1	0	1	128209	131854	-77.8191666666667	-6.4825	11	NA	996	11	1	1
003007101	PE6	30	71	1	2	30	3	2015	1383	4	1	0	4	4	0	1	18	1	66	0	0	30	2	1	1	1	2	0	NA	32	NA	0	NA	0	2795	1	1	0	1	644068	131854	-77.8191666666667	-6.4825	96	11	996	11	1	1
003007401	PE6	30	74	1	2	30	3	2015	1383	5	1	0	5	5	1	1	19	1	65	0	0	30	2	1	1	1	2	0	NA	32	NA	0	NA	1	2795	1	1	0	1	128209	131854	-77.8191666666667	-6.4825	11	NA	996	11	1	0
003008401	PE6	30	84	1	2	30	3	2015	1383	6	1	0	6	6	1	1	19	1	66	0	0	30	2	1	1	1	2	0	NA	32	NA	0	NA	1	2795	1	1	0	1	128209	131854	-77.8191666666667	-6.4825	96	11	996	11	1	1
003009001	PE6	30	90	1	2	30	3	2015	1383	2	0	0	2	2	0	1	18	1	65	0	0	30	2	1	1	1	2	0	NA	32	NA	0	NA	0	2795	0	1	0	1	644068	131854	-77.8191666666667	-6.4825	11	NA	996	11	1	1
003009601	PE6	30	96	1	2	30	3	2015	1383	3	1	0	3	3	1	1	19	1	66	0	0	30	2	1	1	1	2	0	NA	32	NA	0	NA	0	2795	1	1	0	1	644068	131854	-77.8191666666667	-6.4825	11	NA	996	11	1	1
003103301	PE6	31	33	1	2	31	7	2015	1387	5	1	0	5	4	1	1	13	1	1	8	0	31	2	1	1	1	2	0	NA	1	NA	0	NA	1	1584	1	1	0	1	155588	160012	-77.4830555555556	-6.39555555555556	11	NA	996	11	1	1
003104401	PE6	31	44	1	3	31	7	2015	1387	5	1	0	5	4	1	1	14	1	1	8	0	31	2	1	1	1	2	0	NA	1	NA	0	NA	1	1584	1	1	0	1	155588	160012	-77.4830555555556	-6.39555555555556	11	NA	996	11	1	0
003105101	PE6	31	51	1	2	31	7	2015	1387	5	2	0	5	5	1	1	14	1	1	8	0	31	2	1	1	1	2	0	NA	1	NA	0	NA	1	1584	2	1	0	1	155588	160012	-77.4830555555556	-6.39555555555556	11	NA	996	11	1	1
003108501	PE6	31	85	1	6	31	7	2015	1387	8	2	0	8	8	2	1	15	1	1	8	0	31	2	1	1	1	2	0	NA	1	NA	0	NA	2	1584	2	1	0	1	155588	160012	-77.4830555555556	-6.39555555555556	11	NA	996	11	1	1
003110301	PE6	31	103	1	2	31	7	2015	1387	3	0	0	3	3	0	1	13	1	1	8	0	31	2	1	1	1	2	0	NA	1	NA	0	NA	0	1584	0	1	0	1	781608	160012	-77.4830555555556	-6.39555555555556	11	NA	996	11	1	1
003110901	PE6	31	109	1	2	31	7	2015	1387	5	1	0	5	5	0	1	14	1	1	8	0	31	2	1	1	1	2	0	NA	1	NA	0	NA	0	1584	1	1	0	1	781608	160012	-77.4830555555556	-6.39555555555556	11	NA	996	11	1	1
003111501	PE6	31	115	1	2	31	7	2015	1387	4	1	0	4	4	1	1	15	1	1	8	0	31	2	1	1	1	2	0	NA	1	NA	0	NA	1	1584	1	1	0	1	155588	160012	-77.4830555555556	-6.39555555555556	11	NA	996	11	1	1
003112201	PE6	31	122	1	2	31	7	2015	1387	8	2	0	8	7	1	1	15	1	1	8	0	31	2	1	1	1	2	0	NA	1	NA	0	NA	0	1584	2	1	0	1	781608	160012	-77.4830555555556	-6.39555555555556	11	NA	996	11	1	1
003116101	PE6	31	161	1	2	31	7	2015	1387	4	1	0	4	4	2	1	15	1	1	8	0	31	2	1	1	1	2	0	NA	1	NA	0	NA	1	1584	1	1	0	1	155588	160012	-77.4830555555556	-6.39555555555556	11	NA	996	11	0	0
003200201	PE6	32	2	1	1	32	7	2015	1387	9	1	0	9	9	2	1	12	1	32	8	0	32	3	1	1	2	3	0	NA	32	NA	0	NA	1	303	1	1	0	1	108580	121363	-78.1591666666667	-4.45027777777778	11	NA	996	23	0	0
003200301	PE6	32	3	1	2	32	7	2015	1387	4	2	0	4	4	0	1	12	1	32	8	0	32	3	1	1	2	3	0	NA	32	NA	0	NA	0	303	2	1	0	1	289191	121363	-78.1591666666667	-4.45027777777778	11	NA	996	23	0	0
003200701	PE6	32	7	1	1	32	7	2015	1387	5	1	0	4	5	1	1	12	1	32	8	0	32	3	1	1	2	3	0	NA	32	NA	0	NA	1	303	1	1	0	1	108580	121363	-78.1591666666667	-4.45027777777778	11	NA	996	23	0	0
003201201	PE6	32	12	1	2	32	7	2015	1387	4	1	0	4	4	2	1	13	1	32	8	0	32	3	1	1	2	3	0	NA	32	NA	0	NA	2	303	1	1	0	1	108580	121363	-78.1591666666667	-4.45027777777778	11	NA	996	23	0	0
003201501	PE6	32	15	1	1	32	7	2015	1387	8	2	0	8	8	1	1	13	1	32	8	0	32	3	1	1	2	3	0	NA	32	NA	0	NA	1	303	2	1	0	1	108580	121363	-78.1591666666667	-4.45027777777778	11	NA	996	23	0	0
003201601	PE6	32	16	1	2	32	7	2015	1387	5	1	0	5	5	1	1	13	1	32	8	0	32	3	1	1	2	3	0	NA	32	NA	0	NA	0	303	1	1	0	1	108580	121363	-78.1591666666667	-4.45027777777778	11	NA	996	23	0	0
003202301	PE6	32	23	1	1	32	7	2015	1387	7	2	0	6	7	1	1	13	1	32	8	0	32	3	1	1	2	3	0	NA	32	NA	0	NA	1	303	2	1	0	1	108580	121363	-78.1591666666667	-4.45027777777778	11	NA	996	23	0	0
003202601	PE6	32	26	1	2	32	7	2015	1387	3	1	0	3	3	1	1	15	1	32	8	0	32	3	1	1	2	3	0	NA	32	NA	0	NA	1	303	1	1	0	1	108580	121363	-78.1591666666667	-4.45027777777778	11	NA	996	23	0	1
003203401	PE6	32	34	1	1	32	7	2015	1387	8	2	0	8	8	1	1	13	1	32	8	0	32	3	1	1	2	3	0	NA	32	NA	0	NA	1	303	2	1	0	1	108580	121363	-78.1591666666667	-4.45027777777778	11	NA	996	22	0	1
003203701	PE6	32	37	1	1	32	7	2015	1387	6	1	0	6	6	1	1	14	1	32	8	0	32	3	1	1	2	3	0	NA	32	NA	0	NA	0	303	1	1	0	1	289191	121363	-78.1591666666667	-4.45027777777778	11	NA	996	23	0	0
003203901	PE6	32	39	1	1	32	7	2015	1387	3	0	0	3	3	0	1	12	1	32	8	0	32	3	1	1	2	3	0	NA	32	NA	0	NA	0	303	0	1	0	1	289191	121363	-78.1591666666667	-4.45027777777778	11	NA	996	23	0	0
003204001	PE6	32	40	1	2	32	7	2015	1387	5	1	0	5	5	2	1	13	1	32	8	0	32	3	1	1	2	3	0	NA	32	NA	0	NA	2	303	1	1	0	1	108580	121363	-78.1591666666667	-4.45027777777778	11	NA	996	23	0	0
003204601	PE6	32	46	1	2	32	7	2015	1387	5	2	0	4	5	2	1	14	1	32	8	0	32	3	1	1	2	3	0	NA	32	NA	0	NA	1	303	2	1	0	1	108580	121363	-78.1591666666667	-4.45027777777778	11	NA	996	23	0	1
003300101	PE6	33	1	1	1	33	6	2015	1386	12	3	0	12	12	3	1	19	1	1	7	0	33	3	1	1	2	3	0	NA	1	NA	0	NA	2	257	3	1	0	1	187288	209336	-78.25	-4.43944444444444	11	NA	996	23	0	0
003300201	PE6	33	2	1	1	33	6	2015	1386	4	1	0	4	4	2	1	22	1	1	7	0	33	3	1	1	2	3	0	NA	1	NA	0	NA	1	257	1	1	0	1	187288	209336	-78.25	-4.43944444444444	12	NA	5	23	0	0
003300301	PE6	33	3	1	2	33	6	2015	1386	8	2	0	8	7	0	1	20	1	1	7	0	33	3	1	1	2	3	0	NA	1	NA	0	NA	0	257	2	1	0	1	498820	209336	-78.25	-4.43944444444444	11	NA	996	23	0	0
003300401	PE6	33	4	1	1	33	6	2015	1386	8	2	0	8	8	3	1	19	1	1	7	0	33	3	1	1	2	3	0	NA	1	NA	0	NA	3	257	2	1	0	1	187288	209336	-78.25	-4.43944444444444	12	NA	5	23	0	0
003302601	PE6	33	26	1	1	33	6	2015	1386	7	1	0	7	7	1	1	20	1	1	7	0	33	3	1	1	2	3	0	NA	1	NA	0	NA	1	257	1	1	0	1	187288	209336	-78.25	-4.43944444444444	12	NA	5	23	0	1
003302901	PE6	33	29	1	1	33	6	2015	1386	4	1	0	4	4	2	1	20	1	1	7	0	33	3	1	1	2	3	0	NA	1	NA	0	NA	1	257	1	1	0	1	187288	209336	-78.25	-4.43944444444444	11	NA	996	23	0	0
003308201	PE6	33	82	1	1	33	6	2015	1386	8	2	0	8	8	2	1	21	1	1	7	0	33	3	1	1	2	3	0	NA	1	NA	0	NA	1	257	2	1	0	1	187288	209336	-78.25	-4.43944444444444	12	NA	5	23	0	0
003308301	PE6	33	83	1	1	33	6	2015	1386	9	1	0	9	9	3	1	22	1	1	7	0	33	3	1	1	2	3	0	NA	1	NA	0	NA	2	257	1	1	0	1	187288	209336	-78.25	-4.43944444444444	11	NA	996	23	0	0
003308401	PE6	33	84	1	1	33	6	2015	1386	8	1	0	8	8	3	1	21	1	1	7	0	33	3	1	1	2	3	0	NA	1	NA	0	NA	2	257	1	1	0	1	187288	209336	-78.25	-4.43944444444444	12	NA	5	23	0	0
003308501	PE6	33	85	1	1	33	6	2015	1386	2	1	0	2	2	0	1	21	1	1	7	0	33	3	1	1	2	3	0	NA	1	NA	0	NA	0	257	1	1	0	1	498820	209336	-78.25	-4.43944444444444	11	NA	996	23	0	1
003400201	PE6	34	2	1	1	34	5	2015	1385	4	1	0	4	4	1	1	28	1	32	15	0	34	3	1	1	2	3	0	NA	32	NA	0	NA	1	516	1	1	0	1	205722	229941	-78.2822222222222	-4.53222222222222	43	NA	5	23	0	0
003400301	PE6	34	3	1	1	34	5	2015	1385	3	0	0	3	3	1	1	28	1	32	15	0	34	3	1	1	2	3	0	NA	32	NA	0	NA	0	516	0	1	0	1	547918	229941	-78.2822222222222	-4.53222222222222	43	NA	5	23	0	0
003400401	PE6	34	4	1	2	34	5	2015	1385	4	1	0	4	4	2	1	29	1	32	15	0	34	3	1	1	2	3	0	NA	32	NA	0	NA	2	516	1	1	0	1	205722	229941	-78.2822222222222	-4.53222222222222	43	NA	5	23	0	0
003400501	PE6	34	5	1	1	34	5	2015	1385	6	1	0	6	6	2	1	28	1	32	15	0	34	3	1	1	2	3	0	NA	32	NA	0	NA	1	516	1	1	0	1	205722	229941	-78.2822222222222	-4.53222222222222	43	NA	15	23	0	0
003400701	PE6	34	7	1	1	34	5	2015	1385	4	1	0	4	4	1	1	28	1	32	15	0	34	3	1	1	2	3	0	NA	32	NA	0	NA	1	516	1	1	0	1	205722	229941	-78.2822222222222	-4.53222222222222	43	NA	5	23	0	0
003400801	PE6	34	8	1	1	34	5	2015	1385	3	0	0	3	3	0	1	30	1	32	15	0	34	3	1	1	2	3	0	NA	32	NA	0	NA	0	516	0	1	0	1	547918	229941	-78.2822222222222	-4.53222222222222	43	NA	10	23	0	1
003400901	PE6	34	9	1	2	34	5	2015	1385	3	1	0	3	3	1	1	29	1	32	15	0	34	3	1	1	2	3	0	NA	32	NA	0	NA	1	516	1	1	0	1	205722	229941	-78.2822222222222	-4.53222222222222	41	NA	10	23	0	1
003402101	PE6	34	21	1	1	34	5	2015	1385	5	1	0	5	5	1	1	29	1	32	15	0	34	3	1	1	2	3	0	NA	32	NA	0	NA	1	516	1	1	0	1	205722	229941	-78.2822222222222	-4.53222222222222	43	NA	5	23	0	1
003402201	PE6	34	22	1	1	34	5	2015	1385	6	1	0	6	6	4	1	29	1	32	15	0	34	3	1	1	2	3	0	NA	32	NA	0	NA	3	516	1	1	0	1	205722	229941	-78.2822222222222	-4.53222222222222	43	NA	10	23	0	0
003402401	PE6	34	24	1	1	34	5	2015	1385	7	1	0	7	7	3	1	28	1	32	15	0	34	3	1	1	2	3	0	NA	32	NA	0	NA	2	516	1	1	0	1	205722	229941	-78.2822222222222	-4.53222222222222	43	NA	10	23	0	0
003402501	PE6	34	25	1	2	34	5	2015	1385	4	1	0	4	4	0	1	28	1	32	15	0	34	3	1	1	2	3	0	NA	32	NA	0	NA	0	516	1	1	0	1	547918	229941	-78.2822222222222	-4.53222222222222	43	NA	5	23	0	0
003502101	PE6	35	21	1	1	35	4	2015	1384	4	2	0	4	4	2	1	20	1	1	12	0	35	3	1	1	2	3	0	NA	1	NA	0	NA	1	190	2	1	0	1	228249	255120	-77.7191665	-3.98375	43	NA	7	32	0	0
003502201	PE6	35	22	1	1	35	4	2015	1384	6	1	0	6	6	1	1	20	1	1	12	0	35	3	1	1	2	3	0	NA	1	NA	0	NA	0	190	1	1	0	1	607917	255120	-77.7191665	-3.98375	43	NA	2	32	0	1
003502301	PE6	35	23	1	1	35	4	2015	1384	6	0	0	6	6	0	1	21	1	1	12	0	35	3	1	1	2	3	0	NA	1	NA	0	NA	0	190	0	1	0	1	607917	255120	-77.7191665	-3.98375	43	NA	3	32	0	1
003502501	PE6	35	25	1	1	35	4	2015	1384	7	1	0	7	7	1	1	21	1	1	12	0	35	3	1	1	2	3	0	NA	1	NA	0	NA	1	190	1	1	0	1	228249	255120	-77.7191665	-3.98375	43	NA	10	32	0	0
003505701	PE6	35	57	1	1	35	4	2015	1384	2	0	0	2	2	0	1	23	1	1	12	0	35	3	1	1	2	3	0	NA	1	NA	0	NA	0	190	0	1	0	1	607917	255120	-77.7191665	-3.98375	43	NA	2	32	0	1
003505801	PE6	35	58	1	1	35	4	2015	1384	2	0	0	2	2	1	1	23	1	1	12	0	35	3	1	1	2	3	0	NA	1	NA	0	NA	1	190	0	1	0	1	228249	255120	-77.7191665	-3.98375	43	NA	15	32	0	0
003505901	PE6	35	59	1	2	35	4	2015	1384	5	1	0	5	5	1	1	22	1	1	12	0	35	3	1	1	2	3	0	NA	1	NA	0	NA	1	190	1	1	0	1	228249	255120	-77.7191665	-3.98375	43	NA	6	32	0	0
003506001	PE6	35	60	1	1	35	4	2015	1384	6	1	0	6	6	3	1	22	1	1	12	0	35	3	1	1	2	3	0	NA	1	NA	0	NA	2	190	1	1	0	1	228249	255120	-77.7191665	-3.98375	43	NA	10	32	0	0
003508201	PE6	35	82	1	1	35	4	2015	1384	5	1	0	5	5	2	1	22	1	1	12	0	35	3	1	1	2	3	0	NA	1	NA	0	NA	2	190	1	1	0	1	228249	255120	-77.7191665	-3.98375	43	NA	10	23	0	0
003508301	PE6	35	83	1	1	35	4	2015	1384	5	1	0	5	5	3	1	24	1	1	12	0	35	3	1	1	2	3	0	NA	1	NA	0	NA	3	190	1	1	0	1	228249	255120	-77.7191665	-3.98375	43	NA	4	32	0	0
003508401	PE6	35	84	1	1	35	4	2015	1384	1	0	0	1	1	0	1	23	1	1	12	0	35	3	1	1	2	3	0	NA	1	NA	0	NA	0	190	0	1	0	1	607917	255120	-77.7191665	-3.98375	43	NA	2	32	0	0
003508501	PE6	35	85	1	1	35	4	2015	1384	2	1	0	2	2	0	1	24	1	1	12	0	35	3	1	1	2	3	0	NA	1	NA	0	NA	0	190	1	1	0	1	607917	255120	-77.7191665	-3.98375	43	NA	2	32	0	0
003508601	PE6	35	86	1	2	35	4	2015	1384	6	1	0	6	6	4	1	22	1	1	12	0	35	3	1	1	2	3	0	NA	1	NA	0	NA	3	190	1	1	0	1	228249	255120	-77.7191665	-3.98375	43	NA	10	32	0	0
003608301	PE6	36	83	1	1	36	4	2015	1384	7	1	0	7	7	0	1	3	1	65	0	0	36	3	1	1	2	3	0	NA	32	NA	0	NA	0	217	1	1	0	1	850584	356959	-77.6575	-4.4581945	11	NA	996	23	0	0
003608401	PE6	36	84	1	2	36	4	2015	1384	3	1	0	3	3	1	1	2	1	66	0	0	36	3	1	1	2	3	0	NA	32	NA	0	NA	1	217	1	1	0	1	319361	356959	-77.6575	-4.4581945	11	NA	996	23	0	0
003608501	PE6	36	85	1	1	36	4	2015	1384	4	0	0	4	4	0	1	2	1	65	0	0	36	3	1	1	2	3	0	NA	32	NA	0	NA	0	217	0	1	0	1	850584	356959	-77.6575	-4.4581945	11	NA	996	23	0	0
003608601	PE6	36	86	1	1	36	4	2015	1384	1	0	0	1	0	0	1	2	1	66	0	0	36	3	1	1	2	3	0	NA	32	NA	0	NA	0	217	0	1	0	1	850584	356959	-77.6575	-4.4581945	11	NA	996	32	0	1
003608701	PE6	36	87	1	1	36	4	2015	1384	7	2	0	7	7	0	1	3	1	65	0	0	36	3	1	1	2	3	0	NA	32	NA	0	NA	0	217	2	1	0	1	850584	356959	-77.6575	-4.4581945	11	NA	996	23	0	0
003616601	PE6	36	166	1	1	36	4	2015	1384	5	1	0	5	5	2	1	3	1	66	0	0	36	3	1	1	2	3	0	NA	32	NA	0	NA	1	217	1	1	0	1	319361	356959	-77.6575	-4.4581945	43	NA	15	23	0	1
003616701	PE6	36	167	1	1	36	4	2015	1384	8	1	0	8	8	1	1	4	1	65	0	0	36	3	1	1	2	3	0	NA	32	NA	0	NA	1	217	1	1	0	1	319361	356959	-77.6575	-4.4581945	43	NA	10	23	0	0
003617001	PE6	36	170	1	1	36	4	2015	1384	4	1	0	4	4	1	1	3	1	66	0	0	36	3	1	1	2	3	0	NA	32	NA	0	NA	1	217	1	1	0	1	319361	356959	-77.6575	-4.4581945	43	NA	20	23	0	1
003617101	PE6	36	171	1	1	36	4	2015	1384	3	1	0	3	3	1	1	4	1	65	0	0	36	3	1	1	2	3	0	NA	32	NA	0	NA	1	217	1	1	0	1	319361	356959	-77.6575	-4.4581945	43	NA	6	23	0	0
003617201	PE6	36	172	1	2	36	4	2015	1384	11	2	0	6	11	4	1	4	1	66	0	0	36	3	1	1	2	3	0	NA	32	NA	0	NA	3	217	2	1	0	1	319361	356959	-77.6575	-4.4581945	43	NA	5	23	0	0
003617301	PE6	36	173	1	1	36	4	2015	1384	1	0	0	1	1	0	1	5	1	65	0	0	36	3	1	1	2	3	0	NA	32	NA	0	NA	0	217	0	1	0	1	850584	356959	-77.6575	-4.4581945	41	NA	30	23	0	0
003617401	PE6	36	174	1	1	36	4	2015	1384	4	1	0	4	4	2	1	5	1	66	0	0	36	3	1	1	2	3	0	NA	32	NA	0	NA	2	217	1	1	0	1	319361	356959	-77.6575	-4.4581945	41	NA	30	23	0	0
003617501	PE6	36	175	1	1	36	4	2015	1384	7	1	0	7	7	0	1	5	1	65	0	0	36	3	1	1	2	3	0	NA	32	NA	0	NA	0	217	1	1	0	1	850584	356959	-77.6575	-4.4581945	43	NA	10	23	0	0
003701601	PE6	37	16	1	1	37	3	2015	1383	6	2	0	6	4	0	1	28	1	66	0	0	37	3	1	1	2	3	0	NA	32	NA	0	NA	0	266	2	1	0	1	576455	241917	-78.1862963333	-4.810741	43	NA	5	23	0	1
003701901	PE6	37	19	1	1	37	3	2015	1383	4	1	0	1	4	1	1	31	1	65	0	0	37	3	1	1	2	3	0	NA	32	NA	0	NA	1	266	1	1	0	1	216436	241917	-78.1862963333	-4.810741	43	NA	20	32	0	0
003702001	PE6	37	20	1	2	37	3	2015	1383	5	1	0	5	4	0	1	28	1	66	0	0	37	3	1	1	2	3	0	NA	32	NA	0	NA	0	266	1	1	0	1	576455	241917	-78.1862963333	-4.810741	43	NA	5	23	0	0
003703901	PE6	37	39	1	1	37	3	2015	1383	6	1	0	6	6	1	1	29	1	66	0	0	37	3	1	1	2	3	0	NA	32	NA	0	NA	1	266	1	1	0	1	216436	241917	-78.1862963333	-4.810741	43	NA	3	23	0	0
003704001	PE6	37	40	1	2	37	3	2015	1383	5	1	0	5	4	2	1	29	1	65	0	0	37	3	1	1	2	3	0	NA	32	NA	0	NA	2	266	1	1	0	1	216436	241917	-78.1862963333	-4.810741	43	NA	10	32	0	0
003707101	PE6	37	71	1	1	37	3	2015	1383	6	1	0	6	6	2	1	30	1	66	0	0	37	3	1	1	2	3	0	NA	32	NA	0	NA	2	266	1	1	0	1	216436	241917	-78.1862963333	-4.810741	11	NA	996	23	0	0
003707201	PE6	37	72	1	2	37	3	2015	1383	4	1	0	4	3	2	1	30	1	65	0	0	37	3	1	1	2	3	0	NA	32	NA	0	NA	2	266	1	1	0	1	216436	241917	-78.1862963333	-4.810741	43	NA	15	23	0	0
003707301	PE6	37	73	1	2	37	3	2015	1383	7	1	0	7	6	1	1	30	1	66	0	0	37	3	1	1	2	3	0	NA	32	NA	0	NA	1	266	1	1	0	1	216436	241917	-78.1862963333	-4.810741	11	NA	996	23	0	0
003802101	PE6	38	21	1	1	38	5	2015	1385	4	1	0	4	3	1	1	29	1	1	6	0	38	3	1	1	2	3	0	NA	1	NA	0	NA	1	1611	1	1	0	1	164904	184318	-78.352778	-5.463889	11	NA	996	23	0	1
003802201	PE6	38	22	1	1	38	5	2015	1385	3	1	0	3	3	1	1	29	1	1	6	0	38	3	1	1	2	3	0	NA	1	NA	0	NA	1	1611	1	1	0	1	164904	184318	-78.352778	-5.463889	11	NA	996	23	0	0
003802301	PE6	38	23	1	1	38	5	2015	1385	4	1	0	4	4	1	1	30	1	1	6	0	38	3	1	1	2	3	0	NA	1	NA	0	NA	1	1611	1	1	0	1	164904	184318	-78.352778	-5.463889	11	NA	996	23	0	0
003802401	PE6	38	24	1	1	38	5	2015	1385	2	0	0	2	1	0	1	30	1	1	6	0	38	3	1	1	2	3	0	NA	1	NA	0	NA	0	1611	0	1	0	1	439204	184318	-78.352778	-5.463889	11	NA	996	21	0	1
003802501	PE6	38	25	1	1	38	5	2015	1385	2	1	0	2	1	0	1	30	1	1	6	0	38	3	1	1	2	3	0	NA	1	NA	0	NA	0	1611	1	1	0	1	439204	184318	-78.352778	-5.463889	11	NA	996	23	0	1
003802801	PE6	38	28	1	1	38	5	2015	1385	5	1	0	5	5	2	1	31	1	1	6	0	38	3	1	1	2	3	0	NA	1	NA	0	NA	2	1611	1	1	0	1	164904	184318	-78.352778	-5.463889	11	NA	996	23	0	0
003802901	PE6	38	29	1	1	38	6	2015	1386	5	0	0	5	2	0	1	1	1	1	6	0	38	3	1	1	2	3	0	NA	1	NA	0	NA	0	1611	1	1	0	1	439204	184318	-78.352778	-5.463889	11	NA	996	23	0	0
003803101	PE6	38	31	1	1	38	5	2015	1385	5	1	0	5	5	2	1	31	1	1	6	0	38	3	1	1	2	3	0	NA	1	NA	0	NA	2	1611	1	1	0	1	164904	184318	-78.352778	-5.463889	11	NA	996	23	0	0
003803201	PE6	38	32	1	1	38	5	2015	1385	1	0	0	1	1	0	1	31	1	1	6	0	38	3	1	1	2	3	0	NA	1	NA	0	NA	0	1611	0	1	0	1	439204	184318	-78.352778	-5.463889	11	NA	996	21	0	1
003803301	PE6	38	33	1	1	38	5	2015	1385	10	3	0	10	10	0	1	31	1	1	6	0	38	3	1	1	2	3	0	NA	1	NA	0	NA	0	1611	3	1	0	1	439204	184318	-78.352778	-5.463889	11	NA	996	23	0	1
003803501	PE6	38	35	1	1	38	5	2015	1385	4	1	0	4	4	2	1	31	1	1	6	0	38	3	1	1	2	3	0	NA	1	NA	0	NA	2	1611	1	1	0	1	164904	184318	-78.352778	-5.463889	43	NA	5	23	0	0
003803601	PE6	38	36	1	1	38	6	2015	1386	2	0	0	2	2	0	1	1	1	1	6	0	38	3	1	1	2	3	0	NA	1	NA	0	NA	0	1611	0	1	0	1	439204	184318	-78.352778	-5.463889	11	NA	996	23	0	1
003900101	PE6	39	1	1	2	39	3	2015	1383	7	1	0	7	7	1	1	31	1	20	12	0	39	3	1	1	2	3	0	NA	20	NA	0	NA	1	700	1	1	0	1	211037	235882	-78.4227777777778	-5.67333333333333	96	96	998	11	1	1
003900701	PE6	39	7	1	2	39	3	2015	1383	7	3	0	7	7	1	1	31	1	20	12	0	39	3	1	1	2	3	0	NA	20	NA	0	NA	1	700	3	1	0	1	211037	235882	-78.4227777777778	-5.67333333333333	11	NA	996	11	1	1
003901401	PE6	39	14	1	1	39	4	2015	1384	3	0	0	3	3	0	1	1	1	20	12	0	39	3	1	1	2	3	0	NA	20	NA	0	NA	0	700	0	1	0	1	562074	235882	-78.4227777777778	-5.67333333333333	11	NA	996	11	1	1
003902101	PE6	39	21	1	1	39	4	2015	1384	4	1	0	4	4	1	1	2	1	20	12	0	39	3	1	1	2	3	0	NA	20	NA	0	NA	1	700	1	1	0	1	211037	235882	-78.4227777777778	-5.67333333333333	51	NA	996	23	1	1
003902501	PE6	39	25	1	2	39	4	2015	1384	4	1	0	4	4	2	1	1	1	20	12	0	39	3	1	1	2	3	0	NA	20	NA	0	NA	2	700	1	1	0	1	211037	235882	-78.4227777777778	-5.67333333333333	11	NA	996	11	1	0
003902901	PE6	39	29	1	2	39	4	2015	1384	5	1	0	5	4	1	1	1	1	20	12	0	39	3	1	1	2	3	0	NA	20	NA	0	NA	1	700	1	1	0	1	211037	235882	-78.4227777777778	-5.67333333333333	51	NA	996	23	1	1
003904001	PE6	39	40	1	1	39	4	2015	1384	5	1	0	5	5	1	1	3	1	20	12	0	39	3	1	1	2	3	0	NA	20	NA	0	NA	1	700	1	1	0	1	211037	235882	-78.4227777777778	-5.67333333333333	11	NA	996	11	1	0
003904401	PE6	39	44	1	2	39	4	2015	1384	5	2	0	4	5	2	1	2	1	20	12	0	39	3	1	1	2	3	0	NA	20	NA	0	NA	2	700	2	1	0	1	211037	235882	-78.4227777777778	-5.67333333333333	11	NA	996	11	1	0
003904501	PE6	39	45	1	2	39	4	2015	1384	4	1	0	4	4	1	1	2	1	20	12	0	39	3	1	1	2	3	0	NA	20	NA	0	NA	1	700	1	1	0	1	211037	235882	-78.4227777777778	-5.67333333333333	11	NA	996	11	1	1
003904801	PE6	39	48	1	2	39	4	2015	1384	4	1	0	4	4	2	1	2	1	20	12	0	39	3	1	1	2	3	0	NA	20	NA	0	NA	2	700	1	1	0	1	211037	235882	-78.4227777777778	-5.67333333333333	11	NA	996	11	1	1
003905501	PE6	39	55	1	2	39	4	2015	1384	2	0	0	2	2	0	1	2	1	20	12	0	39	3	1	1	2	3	0	NA	20	NA	0	NA	0	700	0	1	0	1	562074	235882	-78.4227777777778	-5.67333333333333	51	NA	996	11	1	0
003906101	PE6	39	61	1	2	39	4	2015	1384	4	1	0	4	4	1	1	3	1	20	12	0	39	3	1	1	2	3	0	NA	20	NA	0	NA	1	700	1	1	0	1	211037	235882	-78.4227777777778	-5.67333333333333	11	NA	996	11	1	0
003906701	PE6	39	67	1	2	39	4	2015	1384	2	0	0	2	2	0	1	1	1	20	12	0	39	3	1	1	2	3	0	NA	20	NA	0	NA	0	700	0	1	0	1	562074	235882	-78.4227777777778	-5.67333333333333	11	NA	996	11	1	0
003907901	PE6	39	79	1	2	39	4	2015	1384	5	2	0	4	5	1	1	3	1	20	12	0	39	3	1	1	2	3	0	NA	20	NA	0	NA	1	700	2	1	0	1	211037	235882	-78.4227777777778	-5.67333333333333	51	NA	996	11	1	1
004001101	PE6	40	11	1	1	40	4	2015	1384	4	1	0	4	3	0	1	19	1	50	12	0	40	3	1	1	2	3	0	NA	50	NA	0	NA	0	1835	1	1	0	1	482349	202424	-78.3655555	-5.6056945	11	NA	996	23	0	1
004001201	PE6	40	12	1	2	40	4	2015	1384	2	1	0	2	2	0	1	18	1	50	12	0	40	3	1	1	2	3	0	NA	50	NA	0	NA	0	1835	1	1	0	1	482349	202424	-78.3655555	-5.6056945	11	NA	996	23	0	1
004001301	PE6	40	13	1	1	40	4	2015	1384	1	0	0	1	1	0	1	19	1	50	12	0	40	3	1	1	2	3	0	NA	50	NA	0	NA	0	1835	0	1	0	1	482349	202424	-78.3655555	-5.6056945	11	NA	996	23	0	1
004001401	PE6	40	14	1	1	40	4	2015	1384	4	1	0	4	4	1	1	19	1	50	12	0	40	3	1	1	2	3	0	NA	50	NA	0	NA	1	1835	1	1	0	1	181104	202424	-78.3655555	-5.6056945	41	NA	10	32	0	1
004001501	PE6	40	15	1	1	40	4	2015	1384	3	1	0	3	3	1	1	18	1	50	12	0	40	3	1	1	2	3	0	NA	50	NA	0	NA	1	1835	1	1	0	1	181104	202424	-78.3655555	-5.6056945	43	NA	20	23	0	1
004006701	PE6	40	67	1	2	40	4	2015	1384	3	1	0	3	3	1	1	15	1	50	12	0	40	3	1	1	2	3	0	NA	50	NA	0	NA	1	1835	1	1	0	1	181104	202424	-78.3655555	-5.6056945	11	NA	996	23	0	1
004006801	PE6	40	68	1	1	40	4	2015	1384	1	0	0	1	1	0	1	17	1	50	12	0	40	3	1	1	2	3	0	NA	50	NA	0	NA	0	1835	0	1	0	1	482349	202424	-78.3655555	-5.6056945	11	NA	996	21	0	1
004006901	PE6	40	69	1	2	40	4	2015	1384	3	1	0	3	3	1	1	17	1	50	12	0	40	3	1	1	2	3	0	NA	50	NA	0	NA	1	1835	1	1	0	1	181104	202424	-78.3655555	-5.6056945	11	NA	996	23	0	1
004007001	PE6	40	70	1	1	40	4	2015	1384	3	1	0	3	3	0	1	15	1	50	12	0	40	3	1	1	2	3	0	NA	50	NA	0	NA	0	1835	1	1	0	1	482349	202424	-78.3655555	-5.6056945	11	NA	996	23	0	0
004007101	PE6	40	71	1	2	40	4	2015	1384	4	1	0	4	4	0	1	17	1	50	12	0	40	3	1	1	2	3	0	NA	50	NA	0	NA	0	1835	1	1	0	1	482349	202424	-78.3655555	-5.6056945	11	NA	996	23	0	1
004007201	PE6	40	72	1	2	40	4	2015	1384	4	1	0	4	4	2	1	16	1	50	12	0	40	3	1	1	2	3	0	NA	50	NA	0	NA	2	1835	1	1	0	1	181104	202424	-78.3655555	-5.6056945	11	NA	996	32	0	0
004007301	PE6	40	73	1	1	40	4	2015	1384	3	1	0	3	3	1	1	16	1	50	12	0	40	3	1	1	2	3	0	NA	50	NA	0	NA	1	1835	1	1	0	1	181104	202424	-78.3655555	-5.6056945	96	96	30	23	0	1
004007401	PE6	40	74	1	2	40	4	2015	1384	3	1	0	3	2	1	1	16	1	50	12	0	40	3	1	1	2	3	0	NA	50	NA	0	NA	0	1835	1	1	0	1	482349	202424	-78.3655555	-5.6056945	11	NA	996	23	0	1
004007501	PE6	40	75	1	1	40	4	2015	1384	2	1	0	2	2	1	1	16	1	50	12	0	40	3	1	1	2	3	0	NA	50	NA	0	NA	1	1835	1	1	0	1	181104	202424	-78.3655555	-5.6056945	11	NA	996	22	0	1
004007601	PE6	40	76	1	1	40	4	2015	1384	1	0	0	1	1	0	1	17	1	50	12	0	40	3	1	1	2	3	0	NA	50	NA	0	NA	0	1835	0	1	0	1	482349	202424	-78.3655555	-5.6056945	96	96	15	23	0	0
004101101	PE6	41	11	1	1	41	5	2015	1385	1	0	0	1	1	0	1	23	1	61	6	0	41	3	1	1	2	3	0	NA	61	NA	0	NA	0	393	0	1	0	1	453383	190268	-78.550833	-5.5759725	71	11	996	22	1	0
004101201	PE6	41	12	1	2	41	5	2015	1385	6	1	0	6	6	1	1	22	1	61	6	0	41	3	1	1	2	3	0	NA	61	NA	0	NA	1	393	1	1	0	1	170228	190268	-78.550833	-5.5759725	11	NA	996	23	1	0
004101301	PE6	41	13	1	2	41	5	2015	1385	5	1	0	5	5	0	1	22	1	61	6	0	41	3	1	1	2	3	0	NA	61	NA	0	NA	0	393	1	1	0	1	453383	190268	-78.550833	-5.5759725	11	NA	996	22	1	1
004101401	PE6	41	14	1	2	41	5	2015	1385	5	1	0	5	5	2	1	22	1	61	6	0	41	3	1	1	2	3	0	NA	61	NA	0	NA	2	393	1	1	0	1	170228	190268	-78.550833	-5.5759725	11	NA	996	23	1	1
004101501	PE6	41	15	1	1	41	5	2015	1385	4	1	0	4	4	2	1	22	1	61	6	0	41	3	1	1	2	3	0	NA	61	NA	0	NA	2	393	1	1	0	1	170228	190268	-78.550833	-5.5759725	11	NA	996	23	1	1
004109201	PE6	41	92	1	2	41	5	2015	1385	5	2	0	5	5	1	1	23	1	61	6	0	41	3	1	1	2	3	0	NA	61	NA	0	NA	1	393	2	1	0	1	170228	190268	-78.550833	-5.5759725	11	NA	996	23	1	1
004109301	PE6	41	93	1	1	41	5	2015	1385	7	2	0	7	6	0	1	24	1	61	6	0	41	3	1	1	2	3	0	NA	61	NA	0	NA	0	393	2	1	0	1	453383	190268	-78.550833	-5.5759725	11	NA	996	23	1	1
004109401	PE6	41	94	1	1	41	5	2015	1385	5	2	0	5	4	1	1	24	1	61	6	0	41	3	1	1	2	3	0	NA	61	NA	0	NA	1	393	2	1	0	1	170228	190268	-78.550833	-5.5759725	11	NA	996	23	1	1
004109501	PE6	41	95	1	2	41	5	2015	1385	4	1	0	4	3	1	1	23	1	61	6	0	41	3	1	1	2	3	0	NA	61	NA	0	NA	1	393	1	1	0	1	170228	190268	-78.550833	-5.5759725	11	NA	996	23	1	1
004109601	PE6	41	96	1	1	41	5	2015	1385	2	0	0	2	2	0	1	25	1	61	6	0	41	3	1	1	2	3	0	NA	61	NA	0	NA	0	393	0	1	0	1	453383	190268	-78.550833	-5.5759725	11	NA	996	23	1	1
004109701	PE6	41	97	1	2	41	5	2015	1385	5	1	0	5	5	1	1	24	1	61	6	0	41	3	1	1	2	3	0	NA	61	NA	0	NA	1	393	1	1	0	1	170228	190268	-78.550833	-5.5759725	11	NA	996	23	1	1
004109801	PE6	41	98	1	2	41	5	2015	1385	3	1	0	3	3	0	1	23	1	61	6	0	41	3	1	1	2	3	0	NA	61	NA	0	NA	0	393	1	1	0	1	453383	190268	-78.550833	-5.5759725	11	NA	996	23	1	1
004109901	PE6	41	99	1	2	41	5	2015	1385	5	1	0	5	5	1	1	25	1	61	6	0	41	3	1	1	2	3	0	NA	61	NA	0	NA	1	393	1	1	0	1	170228	190268	-78.550833	-5.5759725	11	NA	996	23	1	1
004110001	PE6	41	100	1	1	41	5	2015	1385	3	1	0	3	3	0	1	24	1	61	6	0	41	3	1	1	2	3	0	NA	61	NA	0	NA	0	393	1	1	0	1	453383	190268	-78.550833	-5.5759725	11	NA	996	23	1	1
004110101	PE6	41	101	1	1	41	5	2015	1385	4	1	0	4	4	0	1	24	1	61	6	0	41	3	1	1	2	3	0	NA	61	NA	0	NA	0	393	1	1	0	1	453383	190268	-78.550833	-5.5759725	11	NA	996	23	1	1
004200101	PE6	42	1	1	1	42	6	2015	1386	3	0	0	2	3	0	1	15	1	32	9	0	42	3	1	1	2	3	0	NA	32	NA	0	NA	0	1323	0	1	0	1	402756	169022	-78.4008333333333	-5.6175	11	NA	996	23	1	1
004200201	PE6	42	2	1	2	42	6	2015	1386	3	1	0	3	3	1	1	15	1	32	9	0	42	3	1	1	2	3	0	NA	32	NA	0	NA	1	1323	1	1	0	1	151219	169022	-78.4008333333333	-5.6175	96	96	5	32	1	0
004200301	PE6	42	3	1	2	42	6	2015	1386	5	1	0	5	5	1	1	16	1	32	9	0	42	3	1	1	2	3	0	NA	32	NA	0	NA	1	1323	1	1	0	1	151219	169022	-78.4008333333333	-5.6175	11	NA	996	23	1	1
004200401	PE6	42	4	1	1	42	6	2015	1386	1	0	0	1	1	0	1	15	1	32	9	0	42	3	1	1	2	3	0	NA	32	NA	0	NA	0	1323	0	1	0	1	402756	169022	-78.4008333333333	-5.6175	11	NA	996	21	1	1
004200501	PE6	42	5	1	1	42	6	2015	1386	4	0	0	4	4	0	1	16	1	32	9	0	42	3	1	1	2	3	0	NA	32	NA	0	NA	0	1323	0	1	0	1	402756	169022	-78.4008333333333	-5.6175	11	NA	996	23	1	1
004201101	PE6	42	11	1	2	42	6	2015	1386	2	1	0	2	2	0	1	16	1	32	9	0	42	3	1	1	2	3	0	NA	32	NA	0	NA	0	1323	1	1	0	1	402756	169022	-78.4008333333333	-5.6175	11	NA	996	11	1	1
004201201	PE6	42	12	1	2	42	6	2015	1386	3	0	0	3	3	0	1	17	1	32	9	0	42	3	1	1	2	3	0	NA	32	NA	0	NA	0	1323	0	1	0	1	402756	169022	-78.4008333333333	-5.6175	11	NA	996	23	1	1
004201301	PE6	42	13	1	2	42	6	2015	1386	4	1	0	4	3	1	1	14	1	32	9	0	42	3	1	1	2	3	0	NA	32	NA	0	NA	1	1323	1	1	0	1	151219	169022	-78.4008333333333	-5.6175	96	96	5	12	1	0
004201401	PE6	42	14	1	2	42	6	2015	1386	4	2	0	4	4	0	1	15	1	32	9	0	42	3	1	1	2	3	0	NA	32	NA	0	NA	0	1323	2	1	0	1	402756	169022	-78.4008333333333	-5.6175	11	NA	996	21	1	1
004201501	PE6	42	15	1	2	42	6	2015	1386	4	1	0	4	4	1	1	15	1	32	0	0	42	3	1	1	2	3	0	NA	32	NA	0	NA	1	1323	1	1	0	1	151219	169022	-78.4008333333333	-5.6175	11	NA	996	23	1	1
004202101	PE6	42	21	1	1	42	6	2015	1386	1	0	0	1	0	0	1	15	1	32	9	0	42	3	1	1	2	3	0	NA	32	NA	0	NA	0	1323	0	1	0	1	402756	169022	-78.4008333333333	-5.6175	11	NA	996	23	1	1
004202201	PE6	42	22	1	2	42	6	2015	1386	2	1	0	2	2	0	1	16	1	32	9	0	42	3	1	1	2	3	0	NA	32	NA	0	NA	0	1323	1	1	0	1	402756	169022	-78.4008333333333	-5.6175	11	NA	996	21	1	1
004202301	PE6	42	23	1	1	42	6	2015	1386	3	1	0	3	3	1	1	14	1	32	9	0	42	3	1	1	2	3	0	NA	32	NA	0	NA	1	1323	1	1	0	1	151219	169022	-78.4008333333333	-5.6175	11	NA	996	21	1	0
004202401	PE6	42	24	1	2	42	6	2015	1386	4	1	0	4	4	1	1	14	1	32	9	0	42	3	1	1	2	3	0	NA	32	NA	0	NA	1	1323	1	1	0	1	151219	169022	-78.4008333333333	-5.6175	11	NA	996	23	1	1
004202501	PE6	42	25	1	2	42	6	2015	1386	7	1	0	7	6	1	1	14	1	32	9	0	42	3	1	1	2	3	0	NA	32	NA	0	NA	1	1323	1	1	0	1	151219	169022	-78.4008333333333	-5.6175	11	NA	996	23	1	0
004304601	PE6	43	46	1	2	43	6	2015	1386	5	1	0	5	5	1	1	19	1	32	7	0	43	3	1	1	2	3	0	NA	32	NA	0	NA	0	404	1	1	0	1	520545	218453	-78.6455555555556	-5.6625	11	NA	996	23	1	0
004304701	PE6	43	47	1	3	43	6	2015	1386	5	1	0	5	5	1	1	21	1	32	7	0	43	3	1	1	2	3	0	NA	32	NA	0	NA	1	404	1	1	0	1	195444	218453	-78.6455555555556	-5.6625	11	NA	996	23	1	1
004304801	PE6	43	48	1	2	43	6	2015	1386	3	1	0	3	3	1	1	21	1	32	7	0	43	3	1	1	2	3	0	NA	32	NA	0	NA	1	404	1	1	0	1	195444	218453	-78.6455555555556	-5.6625	11	NA	996	23	1	0
004304901	PE6	43	49	1	1	43	6	2015	1386	4	1	0	4	2	1	1	22	1	32	7	0	43	3	1	1	2	3	0	NA	32	NA	0	NA	0	404	2	1	0	1	520545	218453	-78.6455555555556	-5.6625	11	NA	996	23	1	1
004305001	PE6	43	50	1	1	43	6	2015	1386	2	1	0	2	2	0	1	22	1	32	7	0	43	3	1	1	2	3	0	NA	32	NA	0	NA	0	404	1	1	0	1	520545	218453	-78.6455555555556	-5.6625	11	NA	996	21	1	0
004305101	PE6	43	51	1	2	43	6	2015	1386	5	2	0	5	5	2	1	20	1	32	7	0	43	3	1	1	2	3	0	NA	32	NA	0	NA	2	404	2	1	0	1	195444	218453	-78.6455555555556	-5.6625	11	NA	996	21	1	1
004305201	PE6	43	52	1	2	43	6	2015	1386	5	0	0	5	5	0	1	20	1	32	7	0	43	3	1	1	2	3	0	NA	32	NA	0	NA	0	404	0	1	0	1	520545	218453	-78.6455555555556	-5.6625	11	NA	996	21	1	1
004305202	PE6	43	52	2	1	43	6	2015	1386	1	1	0	1	1	0	1	22	1	32	7	0	43	3	1	1	2	3	0	NA	32	NA	0	NA	0	404	1	1	0	1	520545	218453	-78.6455555555556	-5.6625	11	NA	996	11	1	1
004305301	PE6	43	53	1	2	43	6	2015	1386	3	1	0	3	3	1	1	20	1	32	7	0	43	3	1	1	2	3	0	NA	32	NA	0	NA	1	404	1	1	0	1	195444	218453	-78.6455555555556	-5.6625	11	NA	996	23	1	1
004305401	PE6	43	54	1	1	43	6	2015	1386	2	1	0	2	2	1	1	22	1	32	7	0	43	3	1	1	2	3	0	NA	32	NA	0	NA	1	404	1	1	0	1	195444	218453	-78.6455555555556	-5.6625	11	NA	996	21	1	0
004305501	PE6	43	55	1	1	43	6	2015	1386	1	0	0	1	1	0	1	19	1	32	7	0	43	3	1	1	2	3	0	NA	32	NA	0	NA	0	404	0	1	0	1	520545	218453	-78.6455555555556	-5.6625	11	NA	996	23	1	0
004308101	PE6	43	81	1	1	43	6	2015	1386	3	0	0	3	3	0	1	21	1	32	7	0	43	3	1	1	2	3	0	NA	32	NA	0	NA	0	404	0	1	0	1	520545	218453	-78.6455555555556	-5.6625	11	NA	996	21	1	0
004308301	PE6	43	83	1	2	43	6	2015	1386	5	2	0	5	5	1	1	20	1	32	7	0	43	3	1	1	2	3	0	NA	32	NA	0	NA	1	404	2	1	0	1	195444	218453	-78.6455555555556	-5.6625	11	NA	996	21	1	1
004308501	PE6	43	85	1	1	43	6	2015	1386	1	0	0	1	1	0	1	20	1	32	7	0	43	3	1	1	2	3	0	NA	32	NA	0	NA	0	404	0	1	0	1	520545	218453	-78.6455555555556	-5.6625	11	NA	996	21	0	1
004409001	PE6	44	90	1	1	44	5	2015	1385	6	1	0	6	4	1	1	24	1	32	6	0	44	3	1	1	2	3	0	NA	32	NA	0	NA	1	1531	2	1	0	1	253315	283136	-78.419028	-5.859722	11	NA	996	23	1	1
004409101	PE6	44	91	1	1	44	5	2015	1385	3	0	0	3	3	0	1	23	1	32	6	0	44	3	1	1	2	3	0	NA	32	NA	0	NA	0	1531	0	1	0	1	674676	283136	-78.419028	-5.859722	11	NA	996	23	1	1
004409201	PE6	44	92	1	2	44	5	2015	1385	5	1	0	5	5	1	1	23	1	32	6	0	44	3	1	1	2	3	0	NA	32	NA	0	NA	1	1531	1	1	0	1	253315	283136	-78.419028	-5.859722	11	NA	996	23	1	1
004409301	PE6	44	93	1	2	44	5	2015	1385	4	2	0	4	3	0	1	23	1	32	6	0	44	3	1	1	2	3	0	NA	32	NA	0	NA	0	1531	2	1	0	1	674676	283136	-78.419028	-5.859722	11	NA	996	23	1	1
004409401	PE6	44	94	1	1	44	5	2015	1385	5	1	0	5	5	2	1	23	1	32	6	0	44	3	1	1	2	3	0	NA	32	NA	0	NA	1	1531	1	1	0	1	253315	283136	-78.419028	-5.859722	11	NA	996	23	1	1
004410801	PE6	44	108	1	2	44	5	2015	1385	3	1	0	3	2	1	1	24	1	32	6	0	44	3	1	1	2	3	0	NA	32	NA	0	NA	1	1531	1	1	0	1	253315	283136	-78.419028	-5.859722	11	NA	996	32	1	1
004410901	PE6	44	109	1	1	44	5	2015	1385	7	2	0	7	7	1	1	24	1	32	6	0	44	3	1	1	2	3	0	NA	32	NA	0	NA	1	1531	2	1	0	1	253315	283136	-78.419028	-5.859722	11	NA	996	23	1	1
004411001	PE6	44	110	1	2	44	5	2015	1385	4	1	0	4	4	1	1	24	1	32	6	0	44	3	1	1	2	3	0	NA	32	NA	0	NA	1	1531	1	1	0	1	253315	283136	-78.419028	-5.859722	11	NA	996	23	1	0
004411101	PE6	44	111	1	1	44	5	2015	1385	2	0	0	2	2	0	1	26	1	32	6	0	44	3	1	1	2	3	0	NA	32	NA	0	NA	0	1531	0	1	0	1	674676	283136	-78.419028	-5.859722	11	NA	996	23	1	1
004411201	PE6	44	112	1	2	44	5	2015	1385	2	1	0	2	2	0	1	24	1	32	6	0	44	3	1	1	2	3	0	NA	32	NA	0	NA	0	1531	1	1	0	1	674676	283136	-78.419028	-5.859722	11	NA	996	23	1	0
004411801	PE6	44	118	1	1	44	5	2015	1385	3	1	0	3	3	1	1	25	1	32	6	0	44	3	1	1	2	3	0	NA	32	NA	0	NA	1	1531	1	1	0	1	253315	283136	-78.419028	-5.859722	11	NA	996	32	1	1
004411901	PE6	44	119	1	1	44	5	2015	1385	3	1	0	3	3	1	1	25	1	32	6	0	44	3	1	1	2	3	0	NA	32	NA	0	NA	1	1531	1	1	0	1	253315	283136	-78.419028	-5.859722	96	96	10	32	0	0
004412001	PE6	44	120	1	1	44	5	2015	1385	5	1	0	5	5	1	1	25	1	32	6	0	44	3	1	1	2	3	0	NA	32	NA	0	NA	1	1531	1	1	0	1	253315	283136	-78.419028	-5.859722	11	NA	996	23	1	0
004412101	PE6	44	121	1	2	44	5	2015	1385	3	1	0	3	3	0	1	25	1	32	6	0	44	3	1	1	2	3	0	NA	32	NA	0	NA	0	1531	1	1	0	1	674676	283136	-78.419028	-5.859722	11	NA	996	23	1	1
004412201	PE6	44	122	1	1	44	5	2015	1385	4	1	0	2	4	1	1	25	1	32	6	0	44	3	1	1	2	3	0	NA	32	NA	0	NA	1	1531	1	1	0	1	253315	283136	-78.419028	-5.859722	11	NA	996	23	1	1
004503601	PE6	45	36	1	4	45	7	2015	1387	7	2	0	7	7	1	1	6	1	20	8	0	45	3	1	1	2	3	0	NA	20	NA	0	NA	1	1849	2	1	0	1	194884	217827	-78.55625	-5.9280555	11	NA	996	32	0	1
004503701	PE6	45	37	1	2	45	7	2015	1387	3	1	0	3	3	1	1	7	1	20	8	0	45	3	1	1	2	3	0	NA	20	NA	0	NA	1	1849	1	1	0	1	194884	217827	-78.55625	-5.9280555	96	96	5	32	0	1
004503801	PE6	45	38	1	1	45	7	2015	1387	1	0	0	1	1	0	1	7	1	20	8	0	45	3	1	1	2	3	0	NA	20	NA	0	NA	0	1849	0	1	0	1	519052	217827	-78.55625	-5.9280555	43	NA	10	32	0	1
004503901	PE6	45	39	1	1	45	7	2015	1387	5	1	0	5	5	2	1	6	1	20	8	0	45	3	1	1	2	3	0	NA	20	NA	0	NA	2	1849	1	1	0	1	194884	217827	-78.55625	-5.9280555	43	NA	60	32	0	1
004504501	PE6	45	45	1	3	45	7	2015	1387	5	1	0	5	5	0	1	7	1	20	8	0	45	3	1	1	2	3	0	NA	20	NA	0	NA	0	1849	1	1	0	1	519052	217827	-78.55625	-5.9280555	43	NA	30	32	0	1
004504701	PE6	45	47	1	1	45	7	2015	1387	4	1	0	4	4	2	1	7	1	20	8	0	45	3	1	1	2	3	0	NA	20	NA	0	NA	1	1849	1	1	0	1	194884	217827	-78.55625	-5.9280555	43	NA	120	32	0	0
004504901	PE6	45	49	1	1	45	7	2015	1387	5	1	0	5	5	1	1	6	1	20	8	0	45	3	1	1	2	3	0	NA	20	NA	0	NA	1	1849	1	1	0	1	194884	217827	-78.55625	-5.9280555	43	NA	30	32	0	1
004510301	PE6	45	103	1	1	45	7	2015	1387	8	1	0	8	7	2	1	4	1	20	8	0	45	3	1	1	2	3	0	NA	20	NA	0	NA	2	1849	1	1	0	1	194884	217827	-78.55625	-5.9280555	43	NA	10	23	1	1
004510401	PE6	45	104	1	1	45	7	2015	1387	3	0	0	2	3	0	1	4	1	20	8	0	45	3	1	1	2	3	0	NA	20	NA	0	NA	0	1849	0	1	0	1	519052	217827	-78.55625	-5.9280555	96	96	5	32	1	1
004510501	PE6	45	105	1	2	45	7	2015	1387	3	1	0	3	3	1	1	4	1	20	8	0	45	3	1	1	2	3	0	NA	20	NA	0	NA	1	1849	1	1	0	1	194884	217827	-78.55625	-5.9280555	96	96	5	32	1	1
004510601	PE6	45	106	1	1	45	7	2015	1387	6	2	0	6	6	1	1	4	1	20	8	0	45	3	1	1	2	3	0	NA	20	NA	0	NA	0	1849	2	1	0	1	519052	217827	-78.55625	-5.9280555	96	96	5	32	1	0
004510701	PE6	45	107	1	2	45	7	2015	1387	4	1	0	4	4	1	1	4	1	20	8	0	45	3	1	1	2	3	0	NA	20	NA	0	NA	1	1849	1	1	0	1	194884	217827	-78.55625	-5.9280555	43	NA	10	32	1	1
004600101	PE6	46	1	1	2	46	5	2015	1385	4	1	0	4	4	1	1	19	1	61	12	0	46	3	1	1	2	3	0	NA	61	NA	0	NA	0	1039	1	1	0	1	581957	244226	-78.1733333333333	-5.98583333333333	11	NA	996	23	1	1
004600201	PE6	46	2	1	2	46	5	2015	1385	5	2	0	5	5	0	1	18	1	61	12	0	46	3	1	1	2	3	0	NA	61	NA	0	NA	0	1039	2	1	0	1	581957	244226	-78.1733333333333	-5.98583333333333	11	NA	996	22	1	1
004600301	PE6	46	3	1	2	46	5	2015	1385	6	1	0	6	6	1	1	18	1	61	12	0	46	3	1	1	2	3	0	NA	61	NA	0	NA	1	1039	1	1	0	1	218502	244226	-78.1733333333333	-5.98583333333333	11	NA	996	23	1	1
004600401	PE6	46	4	1	1	46	5	2015	1385	4	1	0	4	4	1	1	20	1	61	12	0	46	3	1	1	2	3	0	NA	61	NA	0	NA	1	1039	1	1	0	1	218502	244226	-78.1733333333333	-5.98583333333333	11	NA	996	23	0	0
004602601	PE6	46	26	1	2	46	5	2015	1385	4	1	0	4	4	1	1	18	1	61	12	0	46	3	1	1	2	3	0	NA	61	NA	0	NA	1	1039	1	1	0	1	218502	244226	-78.1733333333333	-5.98583333333333	11	NA	996	23	1	1
004602701	PE6	46	27	1	2	46	5	2015	1385	4	0	0	4	4	0	1	18	1	61	12	0	46	3	1	1	2	3	0	NA	61	NA	0	NA	0	1039	0	1	0	1	581957	244226	-78.1733333333333	-5.98583333333333	11	NA	996	23	1	1
004602801	PE6	46	28	1	2	46	5	2015	1385	5	1	0	5	5	1	1	18	1	61	12	0	46	3	1	1	2	3	0	NA	61	NA	0	NA	0	1039	1	1	0	1	581957	244226	-78.1733333333333	-5.98583333333333	11	NA	996	23	1	1
004602901	PE6	46	29	1	2	46	5	2015	1385	4	0	0	4	0	1	1	18	1	61	12	0	46	3	1	1	2	3	0	NA	61	NA	0	NA	1	1039	1	1	0	1	218502	244226	-78.1733333333333	-5.98583333333333	11	NA	996	23	1	0
004603001	PE6	46	30	1	2	46	5	2015	1385	8	1	0	8	8	1	1	19	1	61	12	0	46	3	1	1	2	3	0	NA	61	NA	0	NA	1	1039	1	1	0	1	218502	244226	-78.1733333333333	-5.98583333333333	11	NA	996	22	1	1
004609601	PE6	46	96	1	1	46	5	2015	1385	7	1	0	7	7	2	1	17	1	61	12	0	46	3	1	1	2	3	0	NA	61	NA	0	NA	2	1039	1	1	0	1	218502	244226	-78.1733333333333	-5.98583333333333	11	NA	996	22	0	1
004609701	PE6	46	97	1	1	46	5	2015	1385	3	1	0	3	2	0	1	17	1	61	12	0	46	3	1	1	2	3	0	NA	61	NA	0	NA	0	1039	1	1	0	1	581957	244226	-78.1733333333333	-5.98583333333333	11	NA	996	22	1	1
004609801	PE6	46	98	1	1	46	5	2015	1385	3	1	0	3	3	1	1	17	1	61	12	0	46	3	1	1	2	3	0	NA	61	NA	0	NA	1	1039	1	1	0	1	218502	244226	-78.1733333333333	-5.98583333333333	11	NA	996	22	1	0
004610001	PE6	46	100	1	1	46	5	2015	1385	3	1	0	3	3	1	1	17	1	61	12	0	46	3	1	1	2	3	0	NA	61	NA	0	NA	1	1039	1	1	0	1	218502	244226	-78.1733333333333	-5.98583333333333	11	NA	996	22	1	0
004700201	PE6	47	2	1	2	47	3	2015	1383	2	0	0	2	2	0	1	20	1	20	8	0	47	3	1	1	2	3	0	NA	20	NA	0	NA	0	2083	0	1	0	1	726586	304921	-78.0691666666667	-5.87444444444444	41	NA	10	11	1	1
004702301	PE6	47	23	1	1	47	3	2015	1383	2	1	0	2	2	0	1	18	1	20	8	0	47	3	1	1	2	3	0	NA	20	NA	0	NA	0	2083	1	1	0	1	726586	304921	-78.0691666666667	-5.87444444444444	11	NA	996	11	1	1
004702401	PE6	47	24	1	2	47	3	2015	1383	5	1	0	3	5	0	1	18	1	20	8	0	47	3	1	1	2	3	0	NA	20	NA	0	NA	0	2083	1	1	0	1	726586	304921	-78.0691666666667	-5.87444444444444	11	NA	996	11	1	0
004703701	PE6	47	37	1	2	47	3	2015	1383	4	1	0	4	4	1	1	19	1	20	8	0	47	3	1	1	2	3	0	NA	20	NA	0	NA	1	2083	1	1	0	1	272805	304921	-78.0691666666667	-5.87444444444444	96	96	5	32	1	1
004703801	PE6	47	38	1	2	47	3	2015	1383	6	1	0	6	6	2	1	19	1	20	8	0	47	3	1	1	2	3	0	NA	20	NA	0	NA	2	2083	1	1	0	1	272805	304921	-78.0691666666667	-5.87444444444444	11	NA	996	23	1	1
004704801	PE6	47	48	1	2	47	3	2015	1383	3	1	0	3	3	1	1	18	1	20	8	0	47	3	1	1	2	3	0	NA	20	NA	0	NA	1	2083	1	1	0	1	272805	304921	-78.0691666666667	-5.87444444444444	11	NA	996	11	1	1
004706801	PE6	47	68	1	1	47	3	2015	1383	2	0	0	2	2	0	1	19	1	20	8	0	47	3	1	1	2	3	0	NA	20	NA	0	NA	0	2083	0	1	0	1	726586	304921	-78.0691666666667	-5.87444444444444	11	NA	996	23	1	1
004706901	PE6	47	69	1	1	47	3	2015	1383	3	1	0	3	3	0	1	19	1	20	8	0	47	3	1	1	2	3	0	NA	20	NA	0	NA	0	2083	1	1	0	1	726586	304921	-78.0691666666667	-5.87444444444444	11	NA	996	11	1	1
004707201	PE6	47	72	1	1	47	3	2015	1383	4	1	0	4	4	1	1	19	1	20	8	0	47	3	1	1	2	3	0	NA	20	NA	0	NA	1	2083	1	1	0	1	272805	304921	-78.0691666666667	-5.87444444444444	11	NA	996	23	1	1
004708001	PE6	47	80	1	2	47	3	2015	1383	6	1	0	6	5	1	1	17	1	20	8	0	47	3	1	1	2	3	0	NA	20	NA	0	NA	1	2083	1	1	0	1	272805	304921	-78.0691666666667	-5.87444444444444	11	NA	996	11	1	1
004709001	PE6	47	90	1	2	47	3	2015	1383	4	0	0	4	3	1	1	20	1	20	8	0	47	3	1	1	2	3	0	NA	20	NA	0	NA	1	2083	1	1	0	1	272805	304921	-78.0691666666667	-5.87444444444444	96	96	1	32	1	0
004710101	PE6	47	101	1	1	47	3	2015	1383	1	0	0	1	1	0	1	18	1	20	8	0	47	3	1	1	2	3	0	NA	20	NA	0	NA	0	2083	0	1	0	1	726586	304921	-78.0691666666667	-5.87444444444444	11	NA	996	11	1	1
004710401	PE6	47	104	1	2	47	3	2015	1383	3	1	0	3	3	1	1	17	1	20	8	0	47	3	1	1	2	3	0	NA	20	NA	0	NA	1	2083	1	1	0	1	272805	304921	-78.0691666666667	-5.87444444444444	11	NA	996	11	1	1
004711901	PE6	47	119	1	1	47	3	2015	1383	2	1	0	2	2	1	1	20	1	20	8	0	47	3	1	1	2	3	0	NA	20	NA	0	NA	1	2083	1	1	0	1	272805	304921	-78.0691666666667	-5.87444444444444	96	96	5	11	1	1
004800201	PE6	48	2	1	2	48	5	2015	1385	4	1	0	4	4	2	1	12	1	61	16	0	48	3	1	1	2	3	0	NA	61	NA	0	NA	2	1991	1	1	0	1	176119	196853	-77.7958333333333	-5.90055555555556	11	NA	996	11	1	1
004801301	PE6	48	13	1	2	48	5	2015	1385	4	1	0	4	4	0	1	14	1	61	16	0	48	3	1	1	2	3	0	NA	61	NA	0	NA	0	1991	1	1	0	1	469074	196853	-77.7958333333333	-5.90055555555556	11	NA	996	11	1	1
004802101	PE6	48	21	1	2	48	5	2015	1385	4	1	0	4	4	1	1	13	1	61	16	0	48	3	1	1	2	3	0	NA	61	NA	0	NA	1	1991	1	1	0	1	176119	196853	-77.7958333333333	-5.90055555555556	11	NA	996	11	1	1
004803501	PE6	48	35	1	2	48	5	2015	1385	4	1	0	4	4	1	1	12	1	61	16	0	48	3	1	1	2	3	0	NA	61	NA	0	NA	1	1991	1	1	0	1	176119	196853	-77.7958333333333	-5.90055555555556	11	NA	996	11	1	1
004803701	PE6	48	37	1	1	48	5	2015	1385	3	0	0	3	0	1	1	15	1	61	16	0	48	3	1	1	2	3	0	NA	61	NA	0	NA	1	1991	1	1	0	1	176119	196853	-77.7958333333333	-5.90055555555556	71	11	996	11	1	1
004804401	PE6	48	44	1	2	48	5	2015	1385	6	2	0	6	5	2	1	13	1	61	16	0	48	3	1	1	2	3	0	NA	61	NA	0	NA	1	1991	2	1	0	1	176119	196853	-77.7958333333333	-5.90055555555556	11	NA	996	11	1	0
004805001	PE6	48	50	1	2	48	5	2015	1385	3	0	0	2	3	0	1	14	1	61	16	0	48	3	1	1	2	3	0	NA	61	NA	0	NA	0	1991	0	1	0	1	469074	196853	-77.7958333333333	-5.90055555555556	11	NA	996	11	1	1
004805002	PE6	48	50	2	1	48	5	2015	1385	5	1	0	5	5	1	1	14	1	61	16	0	48	3	1	1	2	3	0	NA	61	NA	0	NA	1	1991	1	1	0	1	176119	196853	-77.7958333333333	-5.90055555555556	11	NA	996	11	1	0
004805601	PE6	48	56	1	5	48	5	2015	1385	6	2	0	6	6	1	1	12	1	61	16	0	48	3	1	1	2	3	0	NA	61	NA	0	NA	1	1991	2	1	0	1	176119	196853	-77.7958333333333	-5.90055555555556	96	96	998	32	1	1
004805701	PE6	48	57	1	1	48	5	2015	1385	2	0	0	2	2	0	1	14	1	61	16	0	48	3	1	1	2	3	0	NA	61	NA	0	NA	0	1991	0	1	0	1	469074	196853	-77.7958333333333	-5.90055555555556	11	NA	996	11	1	0
004806501	PE6	48	65	1	2	48	5	2015	1385	5	1	0	4	4	1	1	13	1	61	16	0	48	3	1	1	2	3	0	NA	61	NA	0	NA	1	1991	1	1	0	1	176119	196853	-77.7958333333333	-5.90055555555556	11	NA	996	11	1	0
004806801	PE6	48	68	1	1	48	5	2015	1385	5	2	0	5	5	1	1	13	1	61	16	0	48	3	1	1	2	3	0	NA	61	NA	0	NA	1	1991	2	1	0	1	176119	196853	-77.7958333333333	-5.90055555555556	11	NA	996	11	1	1
004806802	PE6	48	68	2	1	48	5	2015	1385	2	0	0	2	2	0	1	13	1	61	16	0	48	3	1	1	2	3	0	NA	61	NA	0	NA	0	1991	0	1	0	1	469074	196853	-77.7958333333333	-5.90055555555556	11	NA	996	11	1	1
004807001	PE6	48	70	1	2	48	5	2015	1385	4	1	0	4	3	0	1	13	1	61	16	0	48	3	1	1	2	3	0	NA	61	NA	0	NA	0	1991	1	1	0	1	469074	196853	-77.7958333333333	-5.90055555555556	11	NA	996	11	1	1
004808501	PE6	48	85	1	2	48	5	2015	1385	7	1	0	7	7	2	1	15	1	61	16	0	48	3	1	1	2	3	0	NA	61	NA	0	NA	2	1991	1	1	0	1	176119	196853	-77.7958333333333	-5.90055555555556	11	NA	996	11	1	1
004900601	PE6	49	6	1	2	49	3	2015	1383	4	1	0	4	4	2	1	11	1	64	0	0	49	3	1	1	2	3	0	NA	1	NA	0	NA	2	2353	1	1	0	1	251414	281012	-77.9505555	-6.1706945	11	NA	996	23	1	0
004900701	PE6	49	7	1	2	49	3	2015	1383	3	1	0	3	3	1	1	11	1	63	0	0	49	3	1	1	2	3	0	NA	1	NA	0	NA	1	2353	1	1	0	1	251414	281012	-77.9505555	-6.1706945	11	NA	996	23	1	1
004900801	PE6	49	8	1	1	49	3	2015	1383	2	0	0	2	0	0	1	11	1	64	0	0	49	3	1	1	2	3	0	NA	1	NA	0	NA	0	2353	0	1	0	1	669615	281012	-77.9505555	-6.1706945	11	NA	996	11	1	1
004900901	PE6	49	9	1	2	49	3	2015	1383	4	0	0	4	3	0	1	11	1	63	0	0	49	3	1	1	2	3	0	NA	1	NA	0	NA	0	2353	0	1	0	1	669615	281012	-77.9505555	-6.1706945	11	NA	996	23	1	1
004901001	PE6	49	10	1	2	49	3	2015	1383	4	1	0	4	4	0	1	11	1	64	0	0	49	3	1	1	2	3	0	NA	1	NA	0	NA	0	2353	1	1	0	1	669615	281012	-77.9505555	-6.1706945	11	NA	996	23	1	0
004903701	PE6	49	37	1	2	49	3	2015	1383	4	0	0	4	1	1	1	14	1	63	0	0	49	3	1	1	2	3	0	NA	1	NA	0	NA	1	2353	1	1	0	1	251414	281012	-77.9505555	-6.1706945	11	NA	996	23	1	1
004903801	PE6	49	38	1	1	49	4	2015	1384	3	2	0	3	3	0	1	27	1	64	12	0	49	3	1	1	2	3	0	NA	1	NA	0	NA	0	2353	2	1	0	1	669615	281012	-77.9505555	-6.1706945	11	NA	996	11	0	0
004903901	PE6	49	39	1	1	49	3	2015	1383	7	3	0	7	7	1	1	13	2	63	0	0	49	3	1	1	2	3	0	NA	1	NA	0	NA	1	2353	3	1	0	1	251414	281012	-77.9505555	-6.1706945	21	NA	996	23	0	1
004904001	PE6	49	40	1	2	49	3	2015	1383	5	2	0	5	5	1	1	12	1	64	0	0	49	3	1	1	2	3	0	NA	1	NA	0	NA	1	2353	2	1	0	1	251414	281012	-77.9505555	-6.1706945	11	NA	996	23	1	1
004904101	PE6	49	41	1	2	49	3	2015	1383	6	1	0	6	6	0	1	13	1	63	0	0	49	3	1	1	2	3	0	NA	1	NA	0	NA	0	2353	1	1	0	1	669615	281012	-77.9505555	-6.1706945	11	NA	996	11	1	1
004904201	PE6	49	42	1	2	49	3	2015	1383	5	1	0	5	5	2	1	13	1	64	0	0	49	3	1	1	2	3	0	NA	1	NA	0	NA	2	2353	1	1	0	1	251414	281012	-77.9505555	-6.1706945	11	NA	996	23	0	1
004904301	PE6	49	43	1	1	49	3	2015	1383	4	2	0	4	4	1	1	12	1	63	0	0	49	3	1	1	2	3	0	NA	1	NA	0	NA	1	2353	2	1	0	1	251414	281012	-77.9505555	-6.1706945	11	NA	996	23	0	1
004904401	PE6	49	44	1	2	49	3	2015	1383	4	1	0	4	4	1	1	13	1	64	0	0	49	3	1	1	2	3	0	NA	1	NA	0	NA	1	2353	1	1	0	1	251414	281012	-77.9505555	-6.1706945	11	NA	996	11	0	1
004904501	PE6	49	45	1	1	49	3	2015	1383	1	0	0	1	1	0	1	13	1	63	0	0	49	3	1	1	2	3	0	NA	1	NA	0	NA	0	2353	0	1	0	1	669615	281012	-77.9505555	-6.1706945	11	NA	996	23	1	1
004904601	PE6	49	46	1	1	49	3	2015	1383	3	0	0	3	3	0	1	13	1	64	0	0	49	3	1	1	2	3	0	NA	1	NA	0	NA	0	2353	0	1	0	1	669615	281012	-77.9505555	-6.1706945	11	NA	996	11	1	1
005000701	PE6	50	7	1	3	50	4	2015	1384	3	1	0	3	3	0	1	27	1	65	0	0	50	3	1	1	2	3	0	NA	32	NA	0	NA	0	2377	1	1	0	1	467295	196106	-78.1336111111111	-6.45444444444444	11	NA	996	11	1	1
005000801	PE6	50	8	1	2	50	4	2015	1384	6	1	0	6	6	2	1	29	1	66	0	0	50	3	1	1	2	3	0	NA	32	NA	0	NA	2	2377	1	1	0	1	175451	196106	-78.1336111111111	-6.45444444444444	11	NA	996	23	1	0
005000901	PE6	50	9	1	2	50	4	2015	1384	4	1	0	4	4	1	1	29	1	65	0	0	50	3	1	1	2	3	0	NA	32	NA	0	NA	0	2377	1	1	0	1	467295	196106	-78.1336111111111	-6.45444444444444	11	NA	996	23	1	1
005001001	PE6	50	10	1	2	50	4	2015	1384	5	1	0	4	4	1	1	29	1	66	0	0	50	3	1	1	2	3	0	NA	32	NA	0	NA	1	2377	1	1	0	1	175451	196106	-78.1336111111111	-6.45444444444444	11	NA	996	23	1	1
005002101	PE6	50	21	1	2	50	5	2015	1385	6	1	0	6	6	1	1	1	1	65	0	0	50	3	1	1	2	3	0	NA	32	NA	0	NA	1	2377	1	1	0	1	175451	196106	-78.1336111111111	-6.45444444444444	11	NA	996	23	1	1
005002201	PE6	50	22	1	2	50	4	2015	1384	4	1	0	4	3	1	1	29	1	66	0	0	50	3	1	1	2	3	0	NA	32	NA	0	NA	1	2377	1	1	0	1	175451	196106	-78.1336111111111	-6.45444444444444	11	NA	996	23	1	0
005002301	PE6	50	23	1	2	50	4	2015	1384	12	1	0	8	11	2	1	29	1	65	0	0	50	3	1	1	2	3	0	NA	32	NA	0	NA	2	2377	1	1	0	1	175451	196106	-78.1336111111111	-6.45444444444444	11	NA	996	23	1	1
005002401	PE6	50	24	1	2	50	4	2015	1384	5	1	0	5	5	1	1	30	1	66	0	0	50	3	1	1	2	3	0	NA	32	NA	0	NA	0	2377	1	1	0	1	467295	196106	-78.1336111111111	-6.45444444444444	11	NA	996	23	1	1
005002501	PE6	50	25	1	2	50	4	2015	1384	10	3	0	10	8	3	1	30	1	65	0	0	50	3	1	1	2	3	0	NA	32	NA	0	NA	3	2377	3	1	0	1	175451	196106	-78.1336111111111	-6.45444444444444	11	NA	996	23	1	1
005002601	PE6	50	26	1	1	50	4	2015	1384	3	1	0	3	3	1	1	30	1	66	0	0	50	3	1	1	2	3	0	NA	32	NA	0	NA	1	2377	1	1	0	1	175451	196106	-78.1336111111111	-6.45444444444444	12	NA	5	32	1	1
005002701	PE6	50	27	1	1	50	4	2015	1384	1	0	0	1	1	0	1	30	1	65	0	0	50	3	1	1	2	3	0	NA	32	NA	0	NA	0	2377	0	1	0	1	467295	196106	-78.1336111111111	-6.45444444444444	96	96	5	32	1	1
005002801	PE6	50	28	1	2	50	5	2015	1385	4	1	0	4	4	2	1	1	1	66	0	0	50	3	1	1	2	3	0	NA	32	NA	0	NA	1	2377	1	1	0	1	175451	196106	-78.1336111111111	-6.45444444444444	11	NA	996	11	1	1
005002901	PE6	50	29	1	1	50	4	2015	1384	2	0	0	2	1	0	1	30	1	65	0	0	50	3	1	1	2	3	0	NA	32	NA	0	NA	0	2377	0	1	0	1	467295	196106	-78.1336111111111	-6.45444444444444	11	NA	996	23	1	0
005003001	PE6	50	30	1	2	50	4	2015	1384	9	1	0	9	9	2	1	30	1	66	0	0	50	3	1	1	2	3	0	NA	32	NA	0	NA	2	2377	1	1	0	1	175451	196106	-78.1336111111111	-6.45444444444444	96	96	10	23	1	1
005102101	PE6	51	21	1	2	51	4	2015	1384	5	1	0	5	5	1	1	4	1	64	0	0	51	3	1	1	2	3	0	NA	1	NA	0	NA	0	3028	1	1	0	1	551392	231399	-77.9668055	-6.47	11	NA	996	11	1	1
005102201	PE6	51	22	1	2	51	4	2015	1384	3	0	0	3	0	0	1	4	1	63	0	0	51	3	1	1	2	3	0	NA	1	NA	0	NA	0	3028	1	1	0	1	551392	231399	-77.9668055	-6.47	11	NA	996	32	1	1
005102301	PE6	51	23	1	1	51	4	2015	1384	4	0	0	4	4	0	1	4	1	64	0	0	51	3	1	1	2	3	0	NA	1	NA	0	NA	0	3028	0	1	0	1	551392	231399	-77.9668055	-6.47	11	NA	996	23	1	1
005102401	PE6	51	24	1	1	51	4	2015	1384	7	2	0	6	7	1	1	4	1	63	0	0	51	3	1	1	2	3	0	NA	1	NA	0	NA	1	3028	2	1	0	1	207026	231399	-77.9668055	-6.47	11	NA	996	11	1	1
005102501	PE6	51	25	1	2	51	4	2015	1384	4	1	0	4	4	2	1	5	1	64	0	0	51	3	1	1	2	3	0	NA	1	NA	0	NA	2	3028	1	1	0	1	207026	231399	-77.9668055	-6.47	11	NA	996	23	0	1
005105301	PE6	51	53	1	2	51	4	2015	1384	2	1	0	2	2	0	1	6	1	63	0	0	51	3	1	1	2	3	0	NA	1	NA	0	NA	0	3028	1	1	0	1	551392	231399	-77.9668055	-6.47	11	NA	996	23	1	1
005105401	PE6	51	54	1	1	51	4	2015	1384	6	0	0	6	5	2	1	6	1	64	0	0	51	3	1	1	2	3	0	NA	1	NA	0	NA	2	3028	1	1	0	1	207026	231399	-77.9668055	-6.47	11	NA	996	23	1	1
005105501	PE6	51	55	1	1	51	4	2015	1384	2	0	0	2	2	0	1	6	1	63	0	0	51	3	1	1	2	3	0	NA	1	NA	0	NA	0	3028	0	1	0	1	551392	231399	-77.9668055	-6.47	11	NA	996	23	1	1
005105601	PE6	51	56	1	2	51	4	2015	1384	4	1	0	4	4	1	1	6	1	64	0	0	51	3	1	1	2	3	0	NA	1	NA	0	NA	1	3028	1	1	0	1	207026	231399	-77.9668055	-6.47	11	NA	996	23	1	0
005105701	PE6	51	57	1	1	51	4	2015	1384	2	0	0	2	2	0	1	6	1	63	0	0	51	3	1	1	2	3	0	NA	1	NA	0	NA	0	3028	0	1	0	1	551392	231399	-77.9668055	-6.47	11	NA	996	23	1	1
005105801	PE6	51	58	1	1	51	4	2015	1384	5	0	0	4	5	0	1	5	1	64	0	0	51	3	1	1	2	3	0	NA	1	NA	0	NA	0	3028	0	1	0	1	551392	231399	-77.9668055	-6.47	11	NA	996	23	1	1
005105901	PE6	51	59	1	1	51	4	2015	1384	8	1	0	8	8	1	1	5	1	63	0	0	51	3	1	1	2	3	0	NA	1	NA	0	NA	1	3028	1	1	0	1	207026	231399	-77.9668055	-6.47	11	NA	996	23	1	1
005106001	PE6	51	60	1	2	51	4	2015	1384	5	1	0	5	5	1	1	5	1	64	0	0	51	3	1	1	2	3	0	NA	1	NA	0	NA	1	3028	1	1	0	1	207026	231399	-77.9668055	-6.47	11	NA	996	23	1	1
005106101	PE6	51	61	1	2	51	4	2015	1384	4	1	0	4	4	1	1	5	1	63	0	0	51	3	1	1	2	3	0	NA	1	NA	0	NA	1	3028	1	1	0	1	207026	231399	-77.9668055	-6.47	11	NA	996	23	1	1
005106201	PE6	51	62	1	3	51	4	2015	1384	6	1	0	3	5	1	1	6	1	64	0	0	51	3	1	1	2	3	0	NA	1	NA	0	NA	1	3028	2	1	0	1	207026	231399	-77.9668055	-6.47	11	NA	996	23	1	1
005200301	PE6	52	3	1	1	52	3	2015	1383	7	1	0	7	7	2	1	13	1	66	0	0	52	3	1	1	2	3	0	NA	32	NA	0	NA	1	2426	1	1	0	1	185991	207888	-77.8025	-6.61333333333333	11	NA	996	11	1	0
005200801	PE6	52	8	1	2	52	3	2015	1383	4	1	0	4	4	1	1	14	1	65	0	0	52	3	1	1	2	3	0	NA	32	NA	0	NA	1	2426	1	1	0	1	185991	207888	-77.8025	-6.61333333333333	11	NA	996	11	1	1
005201201	PE6	52	12	1	2	52	3	2015	1383	4	1	0	4	4	0	1	14	1	66	0	0	52	3	1	1	2	3	0	NA	32	NA	0	NA	0	2426	1	1	0	1	495368	207888	-77.8025	-6.61333333333333	11	NA	996	11	1	1
005202201	PE6	52	22	1	2	52	3	2015	1383	3	1	0	3	3	1	1	13	1	65	0	0	52	3	1	1	2	3	0	NA	32	NA	0	NA	1	2426	1	1	0	1	185991	207888	-77.8025	-6.61333333333333	11	NA	996	11	1	1
005203601	PE6	52	36	1	1	52	3	2015	1383	2	0	0	2	2	0	1	13	1	66	0	0	52	3	1	1	2	3	0	NA	32	NA	0	NA	0	2426	0	1	0	1	495368	207888	-77.8025	-6.61333333333333	11	NA	996	11	1	1
005203901	PE6	52	39	1	1	52	3	2015	1383	5	1	0	5	4	1	1	15	1	65	0	0	52	3	1	1	2	3	0	NA	32	NA	0	NA	0	2426	1	1	0	1	495368	207888	-77.8025	-6.61333333333333	11	NA	996	11	1	1
005204401	PE6	52	44	1	1	52	3	2015	1383	1	0	0	1	1	0	1	15	1	66	0	0	52	3	1	1	2	3	0	NA	32	NA	0	NA	0	2426	0	1	0	1	495368	207888	-77.8025	-6.61333333333333	96	11	996	11	1	0
005204501	PE6	52	45	1	2	52	3	2015	1383	5	2	0	5	5	1	1	15	1	65	0	0	52	3	1	1	2	3	0	NA	32	NA	0	NA	1	2426	2	1	0	1	185991	207888	-77.8025	-6.61333333333333	11	NA	996	11	1	1
005204901	PE6	52	49	1	1	52	3	2015	1383	3	1	0	3	3	0	1	13	1	66	0	0	52	3	1	1	2	3	0	NA	32	NA	0	NA	0	2426	1	1	0	1	495368	207888	-77.8025	-6.61333333333333	11	NA	996	11	1	1
005205301	PE6	52	53	1	1	52	3	2015	1383	3	0	0	3	1	0	1	16	1	65	0	0	52	3	1	1	2	3	0	NA	32	NA	0	NA	0	2426	0	1	0	1	495368	207888	-77.8025	-6.61333333333333	11	NA	996	11	1	1
005206001	PE6	52	60	1	1	52	3	2015	1383	2	0	0	2	1	0	1	16	1	66	0	0	52	3	1	1	2	3	0	NA	32	NA	0	NA	0	2426	1	1	0	1	495368	207888	-77.8025	-6.61333333333333	11	NA	996	11	1	1
005206701	PE6	52	67	1	2	52	3	2015	1383	5	1	0	4	5	1	1	13	1	65	0	0	52	3	1	1	2	3	0	NA	32	NA	0	NA	1	2426	1	1	0	1	185991	207888	-77.8025	-6.61333333333333	11	NA	996	11	1	1
005207401	PE6	52	74	1	1	52	3	2015	1383	5	1	0	5	5	1	1	13	1	66	0	0	52	3	1	1	2	3	0	NA	32	NA	0	NA	1	2426	1	1	0	1	185991	207888	-77.8025	-6.61333333333333	11	NA	996	11	1	1
005207801	PE6	52	78	1	2	52	3	2015	1383	5	3	0	4	5	1	1	14	1	65	0	0	52	3	1	1	2	3	0	NA	32	NA	0	NA	1	2426	3	1	0	1	185991	207888	-77.8025	-6.61333333333333	11	NA	996	11	1	1
005207901	PE6	52	79	1	2	52	3	2015	1383	5	0	0	5	5	0	1	14	1	66	0	0	52	3	1	1	2	3	0	NA	32	NA	0	NA	0	2426	0	1	0	1	495368	207888	-77.8025	-6.61333333333333	11	NA	996	11	1	1
005300901	PE6	53	9	1	1	53	4	2015	1384	6	1	0	6	6	1	1	29	1	1	13	0	53	3	1	1	2	3	0	NA	1	NA	0	NA	1	2279	1	1	0	1	230364	257484	-77.7961111111111	-6.66722222222222	11	NA	996	11	1	1
005301001	PE6	53	10	1	1	53	4	2015	1384	5	1	0	5	5	0	1	29	1	1	13	0	53	3	1	1	2	3	0	NA	1	NA	0	NA	0	2279	1	1	0	1	613549	257484	-77.7961111111111	-6.66722222222222	11	NA	996	23	1	1
005301201	PE6	53	12	1	1	53	4	2015	1384	6	1	0	6	6	1	1	28	1	1	13	0	53	3	1	1	2	3	0	NA	1	NA	0	NA	1	2279	1	1	0	1	230364	257484	-77.7961111111111	-6.66722222222222	11	NA	996	11	1	1
005302401	PE6	53	24	1	1	53	4	2015	1384	3	1	0	3	3	1	1	28	1	1	13	0	53	3	1	1	2	3	0	NA	1	NA	0	NA	1	2279	1	1	0	1	230364	257484	-77.7961111111111	-6.66722222222222	12	NA	2	12	1	1
005305301	PE6	53	53	1	1	53	4	2015	1384	2	1	0	2	2	1	1	30	1	1	13	0	53	3	1	1	2	3	0	NA	1	NA	0	NA	1	2279	1	1	0	1	230364	257484	-77.7961111111111	-6.66722222222222	11	NA	996	11	1	1
005306001	PE6	53	60	1	1	53	4	2015	1384	5	2	0	5	4	1	1	29	1	1	13	0	53	3	1	1	2	3	0	NA	1	NA	0	NA	1	2279	2	1	0	1	230364	257484	-77.7961111111111	-6.66722222222222	11	NA	996	11	1	0
005307001	PE6	53	70	1	1	53	4	2015	1384	7	2	0	7	7	1	1	28	1	1	13	0	53	3	1	1	2	3	0	NA	1	NA	0	NA	1	2279	2	1	0	1	230364	257484	-77.7961111111111	-6.66722222222222	11	NA	996	11	1	1
005307101	PE6	53	71	1	1	53	4	2015	1384	6	2	0	6	6	2	1	29	1	1	13	0	53	3	1	1	2	3	0	NA	1	NA	0	NA	2	2279	2	1	0	1	230364	257484	-77.7961111111111	-6.66722222222222	11	NA	996	11	1	1
005307301	PE6	53	73	1	1	53	4	2015	1384	1	0	0	1	1	0	1	28	1	1	13	0	53	3	1	1	2	3	0	NA	1	NA	0	NA	0	2279	0	1	0	1	613549	257484	-77.7961111111111	-6.66722222222222	11	NA	996	11	1	1
005308601	PE6	53	86	1	1	53	4	2015	1384	6	1	0	6	4	1	1	28	1	1	13	0	53	3	1	1	2	3	0	NA	1	NA	0	NA	1	2279	1	1	0	1	230364	257484	-77.7961111111111	-6.66722222222222	96	96	1	11	1	1
005309101	PE6	53	91	1	1	53	4	2015	1384	2	1	0	2	2	0	1	28	1	1	13	0	53	3	1	1	2	3	0	NA	1	NA	0	NA	0	2279	1	1	0	1	613549	257484	-77.7961111111111	-6.66722222222222	11	NA	996	11	1	1
005309201	PE6	53	92	1	1	53	4	2015	1384	4	1	0	4	4	1	1	28	1	1	13	0	53	3	1	1	2	3	0	NA	1	NA	0	NA	1	2279	1	1	0	1	230364	257484	-77.7961111111111	-6.66722222222222	11	NA	996	11	1	1
005401801	PE6	54	18	1	1	54	5	2015	1385	1	0	0	1	1	0	1	14	1	1	14	0	54	3	1	1	2	3	0	NA	1	NA	0	NA	0	1684	0	1	0	1	651995	273618	-77.5369444444444	-6.4275	11	NA	996	11	1	1
005402201	PE6	54	22	1	2	54	5	2015	1385	4	1	0	4	4	1	1	14	1	1	14	0	54	3	1	1	2	3	0	NA	1	NA	0	NA	1	1684	1	1	0	1	244799	273618	-77.5369444444444	-6.4275	11	NA	996	11	1	1
005404401	PE6	54	44	1	2	54	5	2015	1385	3	1	0	3	2	1	1	14	1	1	14	0	54	3	1	1	2	3	0	NA	1	NA	0	NA	1	1684	1	1	0	1	244799	273618	-77.5369444444444	-6.4275	11	NA	996	11	1	1
005405401	PE6	54	54	1	2	54	5	2015	1385	2	0	0	2	2	0	1	14	1	1	14	0	54	3	1	1	2	3	0	NA	1	NA	0	NA	0	1684	0	1	0	1	651995	273618	-77.5369444444444	-6.4275	12	NA	3	21	1	0
005407501	PE6	54	75	1	1	54	5	2015	1385	4	2	0	4	4	1	1	15	1	1	14	0	54	3	1	1	2	3	0	NA	1	NA	0	NA	0	1684	2	1	0	1	651995	273618	-77.5369444444444	-6.4275	11	NA	996	32	1	1
005408101	PE6	54	81	1	1	54	5	2015	1385	3	0	0	3	3	0	1	14	1	1	14	0	54	3	1	1	2	3	0	NA	1	NA	0	NA	0	1684	0	1	0	1	651995	273618	-77.5369444444444	-6.4275	11	NA	996	23	1	0
005408201	PE6	54	82	1	2	54	5	2015	1385	5	1	0	5	4	1	1	16	1	1	14	0	54	3	1	1	2	3	0	NA	1	NA	0	NA	1	1684	1	1	0	1	244799	273618	-77.5369444444444	-6.4275	11	NA	996	22	1	0
005408801	PE6	54	88	1	2	54	5	2015	1385	8	3	0	6	8	1	1	15	1	1	14	0	54	3	1	1	2	3	0	NA	1	NA	0	NA	1	1684	3	1	0	1	244799	273618	-77.5369444444444	-6.4275	11	NA	996	11	1	1
005409001	PE6	54	90	1	1	54	5	2015	1385	4	1	0	4	4	1	1	15	1	1	14	0	54	3	1	1	2	3	0	NA	1	NA	0	NA	1	1684	1	1	0	1	244799	273618	-77.5369444444444	-6.4275	11	NA	996	11	1	1
005410001	PE6	54	100	1	2	54	5	2015	1385	2	0	0	2	2	0	1	14	1	1	14	0	54	3	1	1	2	3	0	NA	1	NA	0	NA	0	1684	0	1	0	1	651995	273618	-77.5369444444444	-6.4275	11	NA	996	23	1	1
005410101	PE6	54	101	1	2	54	5	2015	1385	4	1	0	4	3	2	1	15	1	1	14	0	54	3	1	1	2	3	0	NA	1	NA	0	NA	1	1684	1	1	0	1	244799	273618	-77.5369444444444	-6.4275	11	NA	996	11	1	0
005412701	PE6	54	127	1	2	54	5	2015	1385	3	0	0	3	2	0	1	14	1	1	14	0	54	3	1	1	2	3	0	NA	1	NA	0	NA	0	1684	0	1	0	1	651995	273618	-77.5369444444444	-6.4275	11	NA	996	11	1	0
005500101	PE6	55	1	1	2	55	3	2015	1383	2	0	0	2	0	0	1	22	1	20	9	0	55	3	1	1	2	3	0	NA	20	NA	0	NA	0	1562	0	1	0	1	578961	242969	-77.5103703333	-6.40953666667	11	NA	996	21	1	1
005500201	PE6	55	2	1	2	55	3	2015	1383	3	0	0	3	3	0	1	22	1	20	9	0	55	3	1	1	2	3	0	NA	20	NA	0	NA	0	1562	0	1	0	1	578961	242969	-77.5103703333	-6.40953666667	11	NA	996	32	1	1
005500401	PE6	55	4	1	1	55	3	2015	1383	3	2	0	3	3	0	1	22	1	20	9	0	55	3	1	1	2	3	0	NA	20	NA	0	NA	0	1562	2	1	0	1	578961	242969	-77.5103703333	-6.40953666667	11	NA	996	23	1	1
005500501	PE6	55	5	1	1	55	3	2015	1383	2	1	0	2	2	1	1	22	1	20	9	0	55	3	1	1	2	3	0	NA	20	NA	0	NA	1	1562	1	1	0	1	217377	242969	-77.5103703333	-6.40953666667	11	NA	996	22	1	1
005502201	PE6	55	22	1	2	55	3	2015	1383	5	2	0	5	5	0	1	25	1	20	9	0	55	3	1	1	2	3	0	NA	20	NA	0	NA	0	1562	2	1	0	1	578961	242969	-77.5103703333	-6.40953666667	11	NA	996	23	1	1
005502301	PE6	55	23	1	2	55	3	2015	1383	3	0	0	3	2	0	1	26	1	20	9	0	55	3	1	1	2	3	0	NA	20	NA	0	NA	0	1562	0	1	0	1	578961	242969	-77.5103703333	-6.40953666667	11	NA	996	23	1	1
005502401	PE6	55	24	1	1	55	3	2015	1383	2	0	0	2	2	0	1	25	1	20	9	0	55	3	1	1	2	3	0	NA	20	NA	0	NA	0	1562	0	1	0	1	578961	242969	-77.5103703333	-6.40953666667	11	NA	996	22	1	1
005502501	PE6	55	25	1	2	55	3	2015	1383	4	1	0	4	4	1	1	25	1	20	9	0	55	3	1	1	2	3	0	NA	20	NA	0	NA	1	1562	1	1	0	1	217377	242969	-77.5103703333	-6.40953666667	11	NA	996	23	1	0
005502601	PE6	55	26	1	2	55	3	2015	1383	4	1	0	4	4	1	1	25	1	20	9	0	55	3	1	1	2	3	0	NA	20	NA	0	NA	1	1562	1	1	0	1	217377	242969	-77.5103703333	-6.40953666667	11	NA	996	23	1	1
005506101	PE6	55	61	1	1	55	3	2015	1383	4	1	0	4	4	1	1	24	1	20	9	0	55	3	1	1	2	3	0	NA	20	NA	0	NA	1	1562	1	1	0	1	217377	242969	-77.5103703333	-6.40953666667	11	NA	996	22	1	1
005506201	PE6	55	62	1	1	55	3	2015	1383	5	1	0	5	5	1	1	23	1	20	9	0	55	3	1	1	2	3	0	NA	20	NA	0	NA	1	1562	1	1	0	1	217377	242969	-77.5103703333	-6.40953666667	11	NA	996	22	1	1
005506301	PE6	55	63	1	2	55	3	2015	1383	4	1	0	4	4	0	1	24	1	20	9	0	55	3	1	1	2	3	0	NA	20	NA	0	NA	0	1562	1	1	0	1	578961	242969	-77.5103703333	-6.40953666667	11	NA	996	23	1	1
005506401	PE6	55	64	1	2	55	3	2015	1383	4	1	0	4	4	0	1	23	1	20	9	0	55	3	1	1	2	3	0	NA	20	NA	0	NA	0	1562	1	1	0	1	578961	242969	-77.5103703333	-6.40953666667	11	NA	996	23	1	1
005506501	PE6	55	65	1	2	55	3	2015	1383	6	2	0	4	6	2	1	23	1	20	9	0	55	3	1	1	2	3	0	NA	20	NA	0	NA	2	1562	2	1	0	1	217377	242969	-77.5103703333	-6.40953666667	11	NA	996	22	1	1
005602601	PE6	56	26	1	1	56	5	2015	1385	1	0	0	1	1	0	1	22	1	1	14	0	56	3	1	1	2	3	0	NA	1	NA	0	NA	0	2562	0	1	0	1	363944	152734	-77.3238888888889	-6.34944444444444	11	NA	996	23	1	1
005602801	PE6	56	28	1	2	56	5	2015	1385	5	1	0	5	5	2	1	20	1	1	14	0	56	3	1	1	2	3	0	NA	1	NA	0	NA	1	2562	1	1	0	1	136647	152734	-77.3238888888889	-6.34944444444444	11	NA	996	23	1	1
005602901	PE6	56	29	1	1	56	5	2015	1385	3	1	0	3	3	0	1	23	1	1	14	0	56	3	1	1	2	3	0	NA	1	NA	0	NA	0	2562	1	1	0	1	363944	152734	-77.3238888888889	-6.34944444444444	11	NA	996	23	1	1
005603001	PE6	56	30	1	2	56	5	2015	1385	4	1	0	4	4	1	1	20	1	1	14	0	56	3	1	1	2	3	0	NA	1	NA	0	NA	1	2562	1	1	0	1	136647	152734	-77.3238888888889	-6.34944444444444	11	NA	996	23	1	1
005603101	PE6	56	31	1	2	56	5	2015	1385	5	1	0	5	5	0	1	20	1	1	14	0	56	3	1	1	2	3	0	NA	1	NA	0	NA	0	2562	1	1	0	1	363944	152734	-77.3238888888889	-6.34944444444444	11	NA	996	23	1	1
005603201	PE6	56	32	1	1	56	5	2015	1385	1	0	0	1	1	0	1	21	1	1	14	0	56	3	1	1	2	3	0	NA	1	NA	0	NA	0	2562	0	1	0	1	363944	152734	-77.3238888888889	-6.34944444444444	11	NA	996	32	0	1
005603301	PE6	56	33	1	1	56	5	2015	1385	6	1	0	6	6	2	1	20	1	1	14	0	56	3	1	1	2	3	0	NA	1	NA	0	NA	2	2562	1	1	0	1	136647	152734	-77.3238888888889	-6.34944444444444	11	NA	996	23	1	1
005603401	PE6	56	34	1	2	56	5	2015	1385	4	1	0	4	4	1	1	20	1	1	14	0	56	3	1	1	2	3	0	NA	1	NA	0	NA	1	2562	1	1	0	1	136647	152734	-77.3238888888889	-6.34944444444444	11	NA	996	23	1	1
005603501	PE6	56	35	1	1	56	5	2015	1385	2	0	0	1	2	0	1	22	1	1	14	0	56	3	1	1	2	3	0	NA	1	NA	0	NA	0	2562	0	1	0	1	363944	152734	-77.3238888888889	-6.34944444444444	11	NA	996	23	1	1
005604101	PE6	56	41	1	2	56	5	2015	1385	7	2	0	7	7	1	1	21	1	1	14	0	56	3	1	1	2	3	0	NA	1	NA	0	NA	1	2562	2	1	0	1	136647	152734	-77.3238888888889	-6.34944444444444	11	NA	996	23	1	1
005604201	PE6	56	42	1	2	56	5	2015	1385	4	1	0	4	3	1	1	21	1	1	14	0	56	3	1	1	2	3	0	NA	1	NA	0	NA	1	2562	1	1	0	1	136647	152734	-77.3238888888889	-6.34944444444444	11	NA	996	23	1	1
005604301	PE6	56	43	1	2	56	5	2015	1385	5	1	0	5	5	1	1	21	1	1	14	0	56	3	1	1	2	3	0	NA	1	NA	0	NA	1	2562	1	1	0	1	136647	152734	-77.3238888888889	-6.34944444444444	11	NA	996	23	1	1
005604401	PE6	56	44	1	2	56	5	2015	1385	3	1	0	3	3	0	1	22	1	1	14	0	56	3	1	1	2	3	0	NA	1	NA	0	NA	0	2562	1	1	0	1	363944	152734	-77.3238888888889	-6.34944444444444	11	NA	996	23	1	1
005604501	PE6	56	45	1	2	56	5	2015	1385	4	1	0	4	4	1	1	22	1	1	14	0	56	3	1	1	2	3	0	NA	1	NA	0	NA	0	2562	1	1	0	1	363944	152734	-77.3238888888889	-6.34944444444444	11	NA	996	23	1	1
005700101	PE6	57	1	1	1	57	3	2015	1383	2	0	0	2	2	0	1	26	1	63	0	0	57	3	1	1	2	3	0	NA	1	NA	0	NA	0	1656	0	1	0	1	631223	264901	-77.3572222222222	-6.44083333333333	11	NA	996	11	1	1
005700201	PE6	57	2	1	1	57	3	2015	1383	4	1	0	4	4	1	1	26	1	64	0	0	57	3	1	1	2	3	0	NA	1	NA	0	NA	0	1656	1	1	0	1	631223	264901	-77.3572222222222	-6.44083333333333	11	NA	996	11	1	0
005700301	PE6	57	3	1	2	57	3	2015	1383	3	1	0	3	3	1	1	26	1	63	0	0	57	3	1	1	2	3	0	NA	1	NA	0	NA	1	1656	1	1	0	1	237000	264901	-77.3572222222222	-6.44083333333333	11	NA	996	11	1	0
005700401	PE6	57	4	1	1	57	3	2015	1383	3	0	0	2	3	0	1	26	1	64	0	0	57	3	1	1	2	3	0	NA	1	NA	0	NA	0	1656	0	1	0	1	631223	264901	-77.3572222222222	-6.44083333333333	11	NA	996	11	1	0
005700501	PE6	57	5	1	1	57	3	2015	1383	1	0	0	1	1	0	1	26	1	63	0	0	57	3	1	1	2	3	0	NA	1	NA	0	NA	0	1656	0	1	0	1	631223	264901	-77.3572222222222	-6.44083333333333	96	96	15	32	1	1
005701701	PE6	57	17	1	1	57	3	2015	1383	5	1	0	5	5	1	1	27	1	63	0	0	57	3	1	1	2	3	0	NA	1	NA	0	NA	1	1656	1	1	0	1	237000	264901	-77.3572222222222	-6.44083333333333	11	NA	996	11	1	1
005701801	PE6	57	18	1	1	57	3	2015	1383	2	0	0	2	2	0	1	27	1	64	0	0	57	3	1	1	2	3	0	NA	1	NA	0	NA	0	1656	0	1	0	1	631223	264901	-77.3572222222222	-6.44083333333333	11	NA	996	32	1	1
005701901	PE6	57	19	1	1	57	3	2015	1383	2	0	0	2	2	0	1	27	1	63	0	0	57	3	1	1	2	3	0	NA	1	NA	0	NA	0	1656	0	1	0	1	631223	264901	-77.3572222222222	-6.44083333333333	11	NA	996	11	1	1
005702001	PE6	57	20	1	1	57	3	2015	1383	2	1	0	2	2	1	1	27	1	64	0	0	57	3	1	1	2	3	0	NA	1	NA	0	NA	1	1656	1	1	0	1	237000	264901	-77.3572222222222	-6.44083333333333	11	NA	996	11	1	0
005705101	PE6	57	51	1	1	57	3	2015	1383	2	0	0	2	2	0	1	27	1	63	0	0	57	3	1	1	2	3	0	NA	1	NA	0	NA	0	1656	0	1	0	1	631223	264901	-77.3572222222222	-6.44083333333333	11	NA	996	11	1	1
005705201	PE6	57	52	1	1	57	3	2015	1383	5	1	0	5	5	0	1	28	1	64	0	0	57	3	1	1	2	3	0	NA	1	NA	0	NA	0	1656	1	1	0	1	631223	264901	-77.3572222222222	-6.44083333333333	11	NA	996	11	1	1
005705401	PE6	57	54	1	2	57	3	2015	1383	6	0	0	6	6	0	1	28	1	64	0	0	57	3	1	1	2	3	0	NA	1	NA	0	NA	0	1656	0	1	0	1	631223	264901	-77.3572222222222	-6.44083333333333	11	NA	996	11	1	1
005705501	PE6	57	55	1	2	57	3	2015	1383	3	0	0	3	3	1	1	28	1	63	0	0	57	3	1	1	2	3	0	NA	1	NA	0	NA	1	1656	0	1	0	1	237000	264901	-77.3572222222222	-6.44083333333333	11	NA	996	11	1	1
005800701	PE6	58	7	1	2	58	4	2015	1384	4	2	0	4	4	1	1	23	1	66	0	0	58	3	1	1	2	3	0	NA	32	NA	0	NA	1	2073	2	1	0	1	189550	211865	-77.328611	-6.4519445	11	NA	996	21	0	1
005800801	PE6	58	8	1	2	58	4	2015	1384	4	1	0	4	4	0	1	23	1	65	0	0	58	3	1	1	2	3	0	NA	32	NA	0	NA	0	2073	1	1	0	1	504846	211865	-77.328611	-6.4519445	96	96	4	32	0	0
005801001	PE6	58	10	1	2	58	4	2015	1384	7	1	0	6	7	1	1	23	1	65	0	0	58	3	1	1	2	3	0	NA	32	NA	0	NA	1	2073	1	1	0	1	189550	211865	-77.328611	-6.4519445	11	NA	996	23	0	1
005802101	PE6	58	21	1	2	58	4	2015	1384	7	2	0	7	7	1	1	24	1	66	0	0	58	3	1	1	2	3	0	NA	32	NA	0	NA	1	2073	2	1	0	1	189550	211865	-77.328611	-6.4519445	11	NA	996	23	0	1
005802201	PE6	58	22	1	2	58	4	2015	1384	6	2	0	6	5	1	1	24	1	65	0	0	58	3	1	1	2	3	0	NA	32	NA	0	NA	1	2073	2	1	0	1	189550	211865	-77.328611	-6.4519445	11	NA	996	21	0	1
005802301	PE6	58	23	1	2	58	4	2015	1384	3	1	0	3	3	1	1	24	1	66	0	0	58	3	1	1	2	3	0	NA	32	NA	0	NA	1	2073	1	1	0	1	189550	211865	-77.328611	-6.4519445	96	96	10	32	0	1
005802401	PE6	58	24	1	2	58	4	2015	1384	7	1	0	6	7	3	1	23	1	65	0	0	58	3	1	1	2	3	0	NA	32	NA	0	NA	2	2073	1	1	0	1	189550	211865	-77.328611	-6.4519445	11	NA	996	23	0	1
005802501	PE6	58	25	1	1	58	4	2015	1384	8	1	0	8	8	1	1	23	1	66	0	0	58	3	1	1	2	3	0	NA	32	NA	0	NA	1	2073	1	1	0	1	189550	211865	-77.328611	-6.4519445	96	11	996	23	0	0
005806401	PE6	58	64	1	2	58	4	2015	1384	5	1	0	4	5	1	1	25	1	65	0	0	58	3	1	1	2	3	0	NA	32	NA	0	NA	1	2073	1	1	0	1	189550	211865	-77.328611	-6.4519445	11	NA	996	32	1	0
005806501	PE6	58	65	1	1	58	4	2015	1384	3	1	0	3	3	1	1	26	1	66	0	0	58	3	1	1	2	3	0	NA	32	NA	0	NA	1	2073	1	1	0	1	189550	211865	-77.328611	-6.4519445	11	NA	996	32	1	1
005806701	PE6	58	67	1	1	58	4	2015	1384	3	1	0	3	3	1	1	25	1	66	0	0	58	3	1	1	2	3	0	NA	32	NA	0	NA	1	2073	1	1	0	1	189550	211865	-77.328611	-6.4519445	51	NA	996	23	1	1
005806801	PE6	58	68	1	2	58	4	2015	1384	3	1	0	3	3	1	1	26	1	65	0	0	58	3	1	1	2	3	0	NA	32	NA	0	NA	1	2073	1	1	0	1	189550	211865	-77.328611	-6.4519445	11	NA	996	23	1	1
005904501	PE6	59	45	1	1	59	6	2015	1386	8	2	0	8	8	2	1	26	1	1	7	0	59	3	1	1	2	3	0	NA	1	NA	0	NA	2	1711	2	1	0	1	296774	331712	-77.6004165	-6.4911115	11	NA	996	23	1	1
005904601	PE6	59	46	1	2	59	6	2015	1386	5	1	0	5	5	0	1	26	1	1	7	0	59	3	1	1	2	3	0	NA	1	NA	0	NA	0	1711	1	1	0	1	790425	331712	-77.6004165	-6.4911115	11	NA	996	22	1	1
005904701	PE6	59	47	1	2	59	6	2015	1386	5	1	0	5	5	1	1	26	1	1	7	0	59	3	1	1	2	3	0	NA	1	NA	0	NA	1	1711	1	1	0	1	296774	331712	-77.6004165	-6.4911115	11	NA	996	23	1	1
005904801	PE6	59	48	1	1	59	6	2015	1386	8	2	0	8	8	2	1	26	1	1	7	0	59	3	1	1	2	3	0	NA	1	NA	0	NA	1	1711	2	1	0	1	296774	331712	-77.6004165	-6.4911115	11	NA	996	23	1	0
005904901	PE6	59	49	1	1	59	6	2015	1386	3	0	0	3	3	0	1	26	1	1	7	0	59	3	1	1	2	3	0	NA	1	NA	0	NA	0	1711	0	1	0	1	790425	331712	-77.6004165	-6.4911115	11	NA	996	22	1	1
005909301	PE6	59	93	1	1	59	6	2015	1386	3	1	0	3	3	0	1	27	1	1	7	0	59	3	1	1	2	3	0	NA	1	NA	0	NA	0	1711	1	1	0	1	790425	331712	-77.6004165	-6.4911115	11	NA	996	11	1	1
005909401	PE6	59	94	1	1	59	6	2015	1386	4	1	0	4	4	1	1	28	1	1	7	0	59	3	1	1	2	3	0	NA	1	NA	0	NA	1	1711	1	1	0	1	296774	331712	-77.6004165	-6.4911115	11	NA	996	23	1	1
005911701	PE6	59	117	1	2	59	6	2015	1386	7	2	0	7	6	1	1	27	1	1	7	0	59	3	1	1	2	3	0	NA	1	NA	0	NA	1	1711	2	1	0	1	296774	331712	-77.6004165	-6.4911115	11	NA	996	23	1	1
005911801	PE6	59	118	1	1	59	6	2015	1386	3	0	0	3	3	0	1	28	1	1	7	0	59	3	1	1	2	3	0	NA	1	NA	0	NA	0	1711	0	1	0	1	790425	331712	-77.6004165	-6.4911115	96	96	5	23	1	1
005911901	PE6	59	119	1	2	59	6	2015	1386	5	1	0	5	5	2	1	27	1	1	7	0	59	3	1	1	2	3	0	NA	1	NA	0	NA	1	1711	1	1	0	1	296774	331712	-77.6004165	-6.4911115	11	NA	996	23	1	1
005912001	PE6	59	120	1	1	59	6	2015	1386	2	0	0	2	2	1	1	28	1	1	7	0	59	3	1	1	2	3	0	NA	1	NA	0	NA	1	1711	0	1	0	1	296774	331712	-77.6004165	-6.4911115	11	NA	996	11	1	1
006000901	PE6	60	9	1	1	60	7	2015	1387	2	1	0	2	2	0	1	6	1	1	15	0	60	3	1	1	2	3	0	NA	1	NA	0	NA	0	1300	1	1	0	1	429055	180058	-77.390417	-6.544167	11	NA	996	23	1	0
006001001	PE6	60	10	1	1	60	7	2015	1387	7	2	0	7	7	1	1	6	1	1	15	0	60	3	1	1	2	3	0	NA	1	NA	0	NA	1	1300	2	1	0	1	161093	180058	-77.390417	-6.544167	11	NA	996	23	1	0
006001101	PE6	60	11	1	2	60	7	2015	1387	7	1	0	7	7	1	1	1	1	1	15	0	60	3	1	1	2	3	0	NA	1	NA	0	NA	1	1300	1	1	0	1	161093	180058	-77.390417	-6.544167	11	NA	996	21	1	0
006001201	PE6	60	12	1	2	60	7	2015	1387	7	1	0	7	7	1	1	1	1	1	15	0	60	3	1	1	2	3	0	NA	1	NA	0	NA	1	1300	1	1	0	1	161093	180058	-77.390417	-6.544167	11	NA	996	23	1	1
006001301	PE6	60	13	1	1	60	7	2015	1387	1	0	0	1	1	0	1	2	1	1	15	0	60	3	1	1	2	3	0	NA	1	NA	0	NA	0	1300	0	1	0	1	429055	180058	-77.390417	-6.544167	11	NA	996	23	1	1
006001401	PE6	60	14	1	1	60	7	2015	1387	6	1	0	6	6	1	1	2	1	1	15	0	60	3	1	1	2	3	0	NA	1	NA	0	NA	1	1300	1	1	0	1	161093	180058	-77.390417	-6.544167	43	NA	2	23	1	1
006001501	PE6	60	15	1	2	60	7	2015	1387	5	1	0	5	5	0	1	2	1	1	15	0	60	3	1	1	2	3	0	NA	1	NA	0	NA	0	1300	1	1	0	1	429055	180058	-77.390417	-6.544167	11	NA	996	23	1	0
006001601	PE6	60	16	1	2	60	7	2015	1387	5	1	0	5	5	0	1	1	1	1	15	0	60	3	1	1	2	3	0	NA	1	NA	0	NA	0	1300	1	1	0	1	429055	180058	-77.390417	-6.544167	11	NA	996	23	1	0
006001701	PE6	60	17	1	2	60	7	2015	1387	7	1	0	7	7	1	1	1	1	1	15	0	60	3	1	1	2	3	0	NA	1	NA	0	NA	1	1300	1	1	0	1	161093	180058	-77.390417	-6.544167	11	NA	996	23	1	1
006004801	PE6	60	48	1	2	60	7	2015	1387	2	0	0	2	2	0	1	5	1	1	15	0	60	3	1	1	2	3	0	NA	1	NA	0	NA	0	1300	0	1	0	1	429055	180058	-77.390417	-6.544167	11	NA	996	23	0	0
006004901	PE6	60	49	1	1	60	7	2015	1387	5	1	0	5	5	2	1	4	1	1	15	0	60	3	1	1	2	3	0	NA	1	NA	0	NA	1	1300	1	1	0	1	161093	180058	-77.390417	-6.544167	11	NA	996	23	0	1
006005001	PE6	60	50	1	2	60	7	2015	1387	4	1	0	4	4	2	1	4	1	1	15	0	60	3	1	1	2	3	0	NA	1	NA	0	NA	1	1300	1	1	0	1	161093	180058	-77.390417	-6.544167	11	NA	996	23	0	0
006100301	PE6	61	3	1	2	61	5	2015	1385	4	2	0	4	4	0	1	9	1	2	5	0	61	1	2	2	1	1	0	NA	2	NA	0	NA	0	39	2	1	0	1	1553544	415003	-78.6180555555556	-9.02388888888889	11	NA	996	11	1	0
006102001	PE6	61	20	1	1	61	5	2015	1385	5	1	0	5	5	2	1	11	1	2	5	0	61	1	2	2	1	1	0	NA	2	NA	0	NA	2	39	1	1	0	1	390067	415003	-78.6180555555556	-9.02388888888889	11	NA	996	11	1	1
006103101	PE6	61	31	1	2	61	5	2015	1385	5	3	0	5	5	1	1	11	1	2	5	0	61	1	2	2	1	1	0	NA	2	NA	0	NA	0	39	3	1	0	1	1553544	415003	-78.6180555555556	-9.02388888888889	11	NA	996	11	1	0
006103501	PE6	61	35	1	2	61	5	2015	1385	3	0	0	3	3	0	1	9	1	2	5	0	61	1	2	2	1	1	0	NA	2	NA	0	NA	0	39	0	1	0	1	1553544	415003	-78.6180555555556	-9.02388888888889	11	NA	996	11	1	1
006106201	PE6	61	62	1	2	61	5	2015	1385	9	2	0	9	9	1	1	11	1	2	5	0	61	1	2	2	1	1	0	NA	2	NA	0	NA	1	39	2	1	0	1	390067	415003	-78.6180555555556	-9.02388888888889	11	NA	996	11	1	1
006107701	PE6	61	77	1	1	61	5	2015	1385	3	2	0	3	3	1	1	11	1	2	5	0	61	1	2	2	1	1	0	NA	2	NA	0	NA	1	39	2	1	0	1	390067	415003	-78.6180555555556	-9.02388888888889	11	NA	996	11	1	1
006110601	PE6	61	106	1	2	61	5	2015	1385	4	1	0	4	4	1	1	12	1	2	5	0	61	1	2	2	1	1	0	NA	2	NA	0	NA	1	39	1	1	0	1	390067	415003	-78.6180555555556	-9.02388888888889	71	11	996	11	1	1
006111001	PE6	61	110	1	1	61	5	2015	1385	3	0	0	3	3	1	1	12	1	2	5	0	61	1	2	2	1	1	0	NA	2	NA	0	NA	1	39	0	1	0	1	390067	415003	-78.6180555555556	-9.02388888888889	11	NA	996	11	1	1
006111401	PE6	61	114	1	2	61	5	2015	1385	3	0	0	3	3	0	1	12	1	2	5	0	61	1	2	2	1	1	0	NA	2	NA	0	NA	0	39	0	1	0	1	1553544	415003	-78.6180555555556	-9.02388888888889	11	NA	996	11	1	1
006112201	PE6	61	122	1	2	61	5	2015	1385	5	3	0	5	5	0	1	12	1	2	5	0	61	1	2	2	1	1	0	NA	2	NA	0	NA	0	39	3	1	0	1	1553544	415003	-78.6180555555556	-9.02388888888889	11	NA	996	11	1	1
006202901	PE6	62	29	1	2	62	6	2015	1386	4	2	0	4	4	0	1	7	1	2	5	0	62	1	2	2	1	1	0	NA	2	NA	0	NA	0	39	2	1	0	1	2085366	557070	-78.6180555555556	-9.02388888888889	11	NA	996	11	1	0
006203801	PE6	62	38	1	1	62	6	2015	1386	3	1	0	3	3	0	1	7	1	2	5	0	62	1	2	2	1	1	0	NA	2	NA	0	NA	0	39	1	1	0	1	2085366	557070	-78.6180555555556	-9.02388888888889	11	NA	996	11	1	1
006204801	PE6	62	48	1	1	62	6	2015	1386	3	1	0	3	3	0	1	7	1	2	5	0	62	1	2	2	1	1	0	NA	2	NA	0	NA	0	39	1	1	0	1	2085366	557070	-78.6180555555556	-9.02388888888889	11	NA	996	11	1	0
006205701	PE6	62	57	1	1	62	6	2015	1386	4	2	0	4	4	0	1	8	1	2	5	0	62	1	2	2	1	1	0	NA	2	NA	0	NA	0	39	2	1	0	1	2085366	557070	-78.6180555555556	-9.02388888888889	11	NA	996	11	1	1
006205801	PE6	62	58	1	5	62	6	2015	1386	8	1	0	8	8	1	1	8	1	2	5	0	62	1	2	2	1	1	0	NA	2	NA	0	NA	1	39	1	1	0	1	523598	557070	-78.6180555555556	-9.02388888888889	11	NA	996	11	1	0
006209001	PE6	62	90	1	1	62	6	2015	1386	4	1	0	4	4	1	1	7	1	2	5	0	62	1	2	2	1	1	0	NA	2	NA	0	NA	1	39	1	1	0	1	523598	557070	-78.6180555555556	-9.02388888888889	11	NA	996	11	1	1
006209701	PE6	62	97	1	2	62	6	2015	1386	4	1	0	4	4	1	1	8	1	2	5	0	62	1	2	2	1	1	0	NA	2	NA	0	NA	1	39	1	1	0	1	523598	557070	-78.6180555555556	-9.02388888888889	11	NA	996	11	1	1
006210801	PE6	62	108	1	1	62	6	2015	1386	5	1	0	4	5	2	1	8	1	2	5	0	62	1	2	2	1	1	0	NA	2	NA	0	NA	2	39	1	1	0	1	523598	557070	-78.6180555555556	-9.02388888888889	11	NA	996	11	1	1
006213301	PE6	62	133	1	2	62	6	2015	1386	4	1	0	4	4	1	1	9	1	2	5	0	62	1	2	2	1	1	0	NA	2	NA	0	NA	1	39	1	1	0	1	523598	557070	-78.6180555555556	-9.02388888888889	11	NA	996	11	1	1
006214001	PE6	62	140	1	4	62	6	2015	1386	7	3	0	7	6	0	1	9	1	2	5	0	62	1	2	2	1	1	0	NA	2	NA	0	NA	0	39	3	1	0	1	2085366	557070	-78.6180555555556	-9.02388888888889	11	NA	996	11	1	0
006300301	PE6	63	3	1	2	63	6	2015	1386	7	2	0	7	7	1	1	10	1	2	12	0	63	1	2	2	1	1	0	NA	2	NA	0	NA	1	13	2	1	0	1	595739	633823	-78.5841666666667	-9.07583333333333	11	NA	996	11	1	1
006301001	PE6	63	10	1	1	63	6	2015	1386	7	3	0	7	7	1	1	10	1	2	12	0	63	1	2	2	1	1	0	NA	2	NA	0	NA	1	13	3	1	0	1	595739	633823	-78.5841666666667	-9.07583333333333	11	NA	996	11	1	1
006302301	PE6	63	23	1	2	63	6	2015	1386	3	0	0	3	3	0	1	11	1	2	12	0	63	1	2	2	1	1	0	NA	2	NA	0	NA	0	13	0	1	0	1	2372685	633823	-78.5841666666667	-9.07583333333333	11	NA	996	11	1	1
006306201	PE6	63	62	1	1	63	6	2015	1386	3	1	0	3	3	1	1	11	1	2	12	0	63	1	2	2	1	1	0	NA	2	NA	0	NA	1	13	1	1	0	1	595739	633823	-78.5841666666667	-9.07583333333333	11	NA	996	11	1	0
006309901	PE6	63	99	1	2	63	6	2015	1386	4	1	0	4	4	1	1	10	1	2	12	0	63	1	2	2	1	1	0	NA	2	NA	0	NA	1	13	1	1	0	1	595739	633823	-78.5841666666667	-9.07583333333333	11	NA	996	11	1	1
006312001	PE6	63	120	1	2	63	6	2015	1386	4	1	0	4	4	1	1	11	1	2	12	0	63	1	2	2	1	1	0	NA	2	NA	0	NA	1	13	1	1	0	1	595739	633823	-78.5841666666667	-9.07583333333333	11	NA	996	11	1	1
006312401	PE6	63	124	1	1	63	6	2015	1386	5	3	0	5	4	0	1	11	1	2	12	0	63	1	2	2	1	1	0	NA	2	NA	0	NA	0	13	3	1	0	1	2372685	633823	-78.5841666666667	-9.07583333333333	11	NA	996	11	1	1
006401101	PE6	64	11	1	1	64	4	2015	1384	3	2	0	3	3	0	1	5	1	2	3	0	64	1	2	2	1	1	0	NA	2	NA	0	NA	0	13	2	1	0	1	2003683	535250	-78.5841666666667	-9.07583333333333	11	NA	996	11	1	1
006401501	PE6	64	15	1	1	64	3	2015	1383	4	2	0	4	4	0	1	7	1	2	9	0	64	1	2	2	1	1	0	NA	2	NA	0	NA	0	13	2	1	0	1	2003683	535250	-78.5841666666667	-9.07583333333333	11	NA	996	11	1	0
006401502	PE6	64	15	2	1	64	3	2015	1383	3	1	0	3	3	1	1	7	1	2	9	0	64	1	2	2	1	1	0	NA	2	NA	0	NA	1	13	1	1	0	1	503089	535250	-78.5841666666667	-9.07583333333333	11	NA	996	11	1	1
006401601	PE6	64	16	1	2	64	3	2015	1383	6	1	0	6	6	1	1	9	1	2	9	0	64	1	2	2	1	1	0	NA	2	NA	0	NA	1	13	1	1	0	1	503089	535250	-78.5841666666667	-9.07583333333333	11	NA	996	11	1	0
006403901	PE6	64	39	1	4	64	3	2015	1383	7	1	0	7	6	1	1	7	1	2	9	0	64	1	2	2	1	1	0	NA	2	NA	0	NA	1	13	1	1	0	1	503089	535250	-78.5841666666667	-9.07583333333333	11	NA	996	11	1	1
006404001	PE6	64	40	1	2	64	3	2015	1383	8	4	0	6	8	2	1	7	1	2	9	0	64	1	2	2	1	1	0	NA	2	NA	0	NA	1	13	4	1	0	1	503089	535250	-78.5841666666667	-9.07583333333333	11	NA	996	11	1	1
006407001	PE6	64	70	1	2	64	3	2015	1383	4	1	0	4	4	0	1	8	1	2	9	0	64	1	2	2	1	1	0	NA	2	NA	0	NA	0	13	1	1	0	1	2003683	535250	-78.5841666666667	-9.07583333333333	11	NA	996	11	1	0
006409401	PE6	64	94	1	1	64	3	2015	1383	4	1	0	4	4	2	1	6	1	2	9	0	64	1	2	2	1	1	0	NA	2	NA	0	NA	1	13	1	1	0	1	503089	535250	-78.5841666666667	-9.07583333333333	11	NA	996	11	1	1
006410301	PE6	64	103	1	1	64	3	2015	1383	1	0	0	1	1	0	1	6	1	2	9	0	64	1	2	2	1	1	0	NA	2	NA	0	NA	0	13	0	1	0	1	2003683	535250	-78.5841666666667	-9.07583333333333	11	NA	996	11	1	1
006410401	PE6	64	104	1	2	64	3	2015	1383	4	1	0	4	4	1	1	7	1	2	9	0	64	1	2	2	1	1	0	NA	2	NA	0	NA	1	13	1	1	0	1	503089	535250	-78.5841666666667	-9.07583333333333	11	NA	996	11	1	0
006412801	PE6	64	128	1	2	64	4	2015	1384	5	2	0	5	5	1	1	3	1	2	6	0	64	1	2	2	1	1	0	NA	2	NA	0	NA	1	13	2	1	0	1	503089	535250	-78.5841666666667	-9.07583333333333	11	NA	996	11	1	1
006501001	PE6	65	10	1	3	65	5	2015	1385	5	2	0	5	5	1	1	13	1	2	5	0	65	1	2	2	1	1	0	NA	2	NA	0	NA	1	13	2	1	0	1	535762	570012	-78.5841666666667	-9.07583333333333	11	NA	996	11	1	1
006501401	PE6	65	14	1	3	65	5	2015	1385	7	3	0	7	6	1	1	14	1	2	5	0	65	1	2	2	1	1	0	NA	2	NA	0	NA	1	13	3	1	0	1	535762	570012	-78.5841666666667	-9.07583333333333	11	NA	996	11	1	1
006501601	PE6	65	16	1	1	65	5	2015	1385	4	1	0	4	4	0	1	16	1	2	5	0	65	1	2	2	1	1	0	NA	2	NA	0	NA	0	13	1	1	0	1	2133813	570012	-78.5841666666667	-9.07583333333333	11	NA	996	11	1	1
006504401	PE6	65	44	1	1	65	5	2015	1385	6	1	0	6	6	2	1	13	1	2	5	0	65	1	2	2	1	1	0	NA	2	NA	0	NA	2	13	1	1	0	1	535762	570012	-78.5841666666667	-9.07583333333333	11	NA	996	11	1	1
006504402	PE6	65	44	2	2	65	5	2015	1385	6	1	0	6	6	3	1	13	1	2	5	0	65	1	2	2	1	1	0	NA	2	NA	0	NA	3	13	1	1	0	1	535762	570012	-78.5841666666667	-9.07583333333333	11	NA	996	11	1	1
006506301	PE6	65	63	1	2	65	5	2015	1385	4	1	0	4	4	1	1	13	1	2	5	0	65	1	2	2	1	1	0	NA	2	NA	0	NA	1	13	1	1	0	1	535762	570012	-78.5841666666667	-9.07583333333333	11	NA	996	11	1	0
006510501	PE6	65	105	1	2	65	5	2015	1385	4	1	0	4	4	1	1	16	1	2	5	0	65	1	2	2	1	1	0	NA	2	NA	0	NA	1	13	1	1	0	1	535762	570012	-78.5841666666667	-9.07583333333333	11	NA	996	11	1	1
006511801	PE6	65	118	1	3	65	5	2015	1385	6	1	0	6	6	1	1	14	1	2	5	0	65	1	2	2	1	1	0	NA	2	NA	0	NA	0	13	1	1	0	1	2133813	570012	-78.5841666666667	-9.07583333333333	11	NA	996	11	1	1
006513201	PE6	65	132	1	1	65	5	2015	1385	3	0	0	3	3	0	1	13	1	2	5	0	65	1	2	2	1	1	0	NA	2	NA	0	NA	0	13	0	1	0	1	2133813	570012	-78.5841666666667	-9.07583333333333	11	NA	996	11	1	1
006513202	PE6	65	132	2	2	65	5	2015	1385	7	3	0	7	7	1	1	15	1	2	5	0	65	1	2	2	1	1	0	NA	2	NA	0	NA	1	13	3	1	0	1	535762	570012	-78.5841666666667	-9.07583333333333	11	NA	996	11	1	0
006600801	PE6	66	8	1	1	66	7	2015	1387	6	1	0	6	6	1	1	7	1	2	12	0	66	1	2	2	1	1	0	NA	2	NA	0	NA	1	13	1	1	0	1	325670	346490	-78.5841666666667	-9.07583333333333	11	NA	996	11	1	0
006601601	PE6	66	16	1	2	66	7	2015	1387	2	0	0	2	2	0	1	7	1	2	12	0	66	1	2	2	1	1	0	NA	2	NA	0	NA	0	13	0	1	0	1	1297068	346490	-78.5841666666667	-9.07583333333333	11	NA	996	11	1	1
006603801	PE6	66	38	1	1	66	7	2015	1387	3	0	0	3	3	0	1	7	1	2	12	0	66	1	2	2	1	1	0	NA	2	NA	0	NA	0	13	0	1	0	1	1297068	346490	-78.5841666666667	-9.07583333333333	11	NA	996	11	1	1
006603901	PE6	66	39	1	1	66	7	2015	1387	2	0	0	2	2	0	1	7	1	2	12	0	66	1	2	2	1	1	0	NA	2	NA	0	NA	0	13	0	1	0	1	1297068	346490	-78.5841666666667	-9.07583333333333	71	11	996	11	1	1
006604101	PE6	66	41	1	1	66	7	2015	1387	2	1	0	2	2	0	1	9	1	2	12	0	66	1	2	2	1	1	0	NA	2	NA	0	NA	0	13	1	1	0	1	1297068	346490	-78.5841666666667	-9.07583333333333	11	NA	996	11	1	1
006605801	PE6	66	58	1	2	66	7	2015	1387	5	1	0	5	5	1	1	9	1	2	12	0	66	1	2	2	1	1	0	NA	2	NA	0	NA	0	13	1	1	0	1	1297068	346490	-78.5841666666667	-9.07583333333333	11	NA	996	11	1	1
006606901	PE6	66	69	1	1	66	7	2015	1387	2	0	0	2	2	1	1	7	1	2	12	0	66	1	2	2	1	1	0	NA	2	NA	0	NA	1	13	0	1	0	1	325670	346490	-78.5841666666667	-9.07583333333333	11	NA	996	11	1	1
006607301	PE6	66	73	1	1	66	7	2015	1387	3	1	0	3	3	1	1	7	1	2	12	0	66	1	2	2	1	1	0	NA	2	NA	0	NA	1	13	1	1	0	1	325670	346490	-78.5841666666667	-9.07583333333333	11	NA	996	11	1	0
006607801	PE6	66	78	1	2	66	7	2015	1387	4	1	0	4	4	1	1	9	1	2	12	0	66	1	2	2	1	1	0	NA	2	NA	0	NA	1	13	1	1	0	1	325670	346490	-78.5841666666667	-9.07583333333333	71	11	996	11	1	1
006607901	PE6	66	79	1	1	66	7	2015	1387	2	2	0	2	2	0	1	8	1	2	12	0	66	1	2	2	1	1	0	NA	2	NA	0	NA	0	13	2	1	0	1	1297068	346490	-78.5841666666667	-9.07583333333333	11	NA	996	11	1	1
006704101	PE6	67	41	1	1	67	3	2015	1383	3	1	0	3	3	0	1	11	1	2	6	0	67	1	2	2	1	1	0	NA	2	NA	0	NA	0	13	1	1	0	1	2185349	583779	-78.5841666666667	-9.07583333333333	11	NA	996	11	1	0
006706101	PE6	67	61	1	4	67	3	2015	1383	5	1	0	5	4	1	1	13	1	2	6	0	67	1	2	2	1	1	0	NA	2	NA	0	NA	1	13	1	1	0	1	548702	583779	-78.5841666666667	-9.07583333333333	11	NA	996	11	1	1
006707001	PE6	67	70	1	2	67	3	2015	1383	2	0	0	2	2	0	1	11	1	2	6	0	67	1	2	2	1	1	0	NA	2	NA	0	NA	0	13	0	1	0	1	2185349	583779	-78.5841666666667	-9.07583333333333	21	NA	996	11	1	0
006710201	PE6	67	102	1	2	67	3	2015	1383	4	1	0	4	4	2	1	12	1	2	6	0	67	1	2	2	1	1	0	NA	2	NA	0	NA	2	13	1	1	0	1	548702	583779	-78.5841666666667	-9.07583333333333	11	NA	996	11	1	1
006711701	PE6	67	117	1	3	67	3	2015	1383	3	2	0	3	3	1	1	11	1	2	6	0	67	1	2	2	1	1	0	NA	2	NA	0	NA	1	13	2	1	0	1	548702	583779	-78.5841666666667	-9.07583333333333	11	NA	996	11	1	1
006712001	PE6	67	120	1	2	67	3	2015	1383	4	1	0	4	4	1	1	11	1	2	6	0	67	1	2	2	1	1	0	NA	2	NA	0	NA	0	13	1	1	0	1	2185349	583779	-78.5841666666667	-9.07583333333333	11	NA	996	11	1	0
006713001	PE6	67	130	1	2	67	3	2015	1383	5	1	0	5	5	1	1	12	1	2	6	0	67	1	2	2	1	1	0	NA	2	NA	0	NA	1	13	1	1	0	1	548702	583779	-78.5841666666667	-9.07583333333333	11	NA	996	11	1	1
006715301	PE6	67	153	1	1	67	3	2015	1383	1	0	0	1	1	0	1	12	1	2	6	0	67	1	2	2	1	1	0	NA	2	NA	0	NA	0	13	0	1	0	1	2185349	583779	-78.5841666666667	-9.07583333333333	11	NA	996	11	1	1
006807001	PE6	68	70	1	1	68	4	2015	1384	4	1	0	4	4	1	1	10	1	2	16	0	68	1	2	2	1	1	0	NA	2	NA	0	NA	1	13	1	1	0	1	603784	642382	-78.5841666666667	-9.07583333333333	11	NA	996	11	1	1
006807601	PE6	68	76	1	2	68	4	2015	1384	4	1	0	4	4	1	1	11	1	2	16	0	68	1	2	2	1	1	0	NA	2	NA	0	NA	1	13	1	1	0	1	603784	642382	-78.5841666666667	-9.07583333333333	11	NA	996	11	1	1
006807701	PE6	68	77	1	1	68	4	2015	1384	5	1	0	5	5	2	1	6	1	2	16	0	68	1	2	2	1	1	0	NA	2	NA	0	NA	2	13	1	1	0	1	603784	642382	-78.5841666666667	-9.07583333333333	11	NA	996	11	1	1
006808301	PE6	68	83	1	1	68	4	2015	1384	2	0	0	2	2	0	1	6	1	2	16	0	68	1	2	2	1	1	0	NA	2	NA	0	NA	0	13	0	1	0	1	2404726	642382	-78.5841666666667	-9.07583333333333	11	NA	996	11	1	0
006809201	PE6	68	92	1	1	68	4	2015	1384	14	3	0	14	12	1	1	6	1	2	16	0	68	1	2	2	1	1	0	NA	2	NA	0	NA	1	13	3	1	0	1	603784	642382	-78.5841666666667	-9.07583333333333	11	NA	996	11	1	1
006813901	PE6	68	139	1	3	68	4	2015	1384	5	3	0	3	5	0	1	7	1	2	16	0	68	1	2	2	1	1	0	NA	2	NA	0	NA	0	13	3	1	0	1	2404726	642382	-78.5841666666667	-9.07583333333333	11	NA	996	11	1	1
006813902	PE6	68	139	2	2	68	4	2015	1384	3	1	0	3	3	0	1	7	1	2	16	0	68	1	2	2	1	1	0	NA	2	NA	0	NA	0	13	1	1	0	1	2404726	642382	-78.5841666666667	-9.07583333333333	11	NA	996	11	1	1
006813903	PE6	68	139	3	2	68	4	2015	1384	5	2	0	5	5	0	1	7	1	2	16	0	68	1	2	2	1	1	0	NA	2	NA	0	NA	0	13	2	1	0	1	2404726	642382	-78.5841666666667	-9.07583333333333	11	NA	996	11	1	1
006901901	PE6	69	19	1	1	69	6	2015	1386	6	3	0	6	6	2	1	15	1	2	12	0	69	1	2	2	1	1	0	NA	2	NA	0	NA	2	13	3	1	0	1	556242	591801	-78.5841666666667	-9.07583333333333	11	NA	996	11	1	1
006904701	PE6	69	47	1	1	69	6	2015	1386	5	1	0	5	5	1	1	15	1	2	12	0	69	1	2	2	1	1	0	NA	2	NA	0	NA	1	13	1	1	0	1	556242	591801	-78.5841666666667	-9.07583333333333	11	NA	996	11	1	1
006906801	PE6	69	68	1	1	69	6	2015	1386	1	0	0	1	1	0	1	14	1	2	12	0	69	1	2	2	1	1	0	NA	2	NA	0	NA	0	13	0	1	0	1	2215378	591801	-78.5841666666667	-9.07583333333333	11	NA	996	11	1	1
006907901	PE6	69	79	1	1	69	6	2015	1386	1	0	0	1	1	0	1	28	1	2	12	0	69	1	2	2	1	1	0	NA	2	NA	0	NA	0	13	0	1	0	1	2215378	591801	-78.5841666666667	-9.07583333333333	11	NA	996	11	1	1
006909201	PE6	69	92	1	2	69	6	2015	1386	5	1	0	5	5	1	1	15	1	2	12	0	69	1	2	2	1	1	0	NA	2	NA	0	NA	1	13	1	1	0	1	556242	591801	-78.5841666666667	-9.07583333333333	11	NA	996	11	1	1
006911501	PE6	69	115	1	2	69	6	2015	1386	4	1	0	4	4	1	1	15	1	2	12	0	69	1	2	2	1	1	0	NA	2	NA	0	NA	1	13	1	1	0	1	556242	591801	-78.5841666666667	-9.07583333333333	11	NA	996	11	1	1
006914001	PE6	69	140	1	2	69	6	2015	1386	4	1	0	4	4	0	1	14	1	2	12	0	69	1	2	2	1	1	0	NA	2	NA	0	NA	0	13	1	1	0	1	2215378	591801	-78.5841666666667	-9.07583333333333	11	NA	996	11	1	0
006914501	PE6	69	145	1	4	69	6	2015	1386	12	4	0	8	12	1	1	14	1	2	12	0	69	1	2	2	1	1	0	NA	2	NA	0	NA	1	13	4	1	0	1	556242	591801	-78.5841666666667	-9.07583333333333	11	NA	996	11	1	0
007003601	PE6	70	36	1	2	70	5	2015	1385	5	1	0	5	5	1	1	16	1	2	16	0	70	1	2	2	1	1	0	NA	2	NA	0	NA	1	13	1	1	0	1	497020	528793	-78.5841666666667	-9.07583333333333	11	NA	996	11	1	1
007003701	PE6	70	37	1	2	70	5	2015	1385	6	1	0	6	6	0	1	16	1	2	16	0	70	1	2	2	1	1	0	NA	2	NA	0	NA	0	13	1	1	0	1	1979513	528793	-78.5841666666667	-9.07583333333333	11	NA	996	11	1	1
007005001	PE6	70	50	1	2	70	5	2015	1385	6	1	0	6	6	1	1	18	1	2	16	0	70	1	2	2	1	1	0	NA	2	NA	0	NA	1	13	1	1	0	1	497020	528793	-78.5841666666667	-9.07583333333333	71	11	996	11	1	1
007007501	PE6	70	75	1	1	70	5	2015	1385	2	0	0	2	2	0	1	17	1	2	16	0	70	1	2	2	1	1	0	NA	2	NA	0	NA	0	13	0	1	0	1	1979513	528793	-78.5841666666667	-9.07583333333333	11	NA	996	11	1	1
007008601	PE6	70	86	1	1	70	5	2015	1385	5	1	0	5	2	1	1	18	1	2	16	0	70	1	2	2	1	1	0	NA	2	NA	0	NA	1	13	2	1	0	1	497020	528793	-78.5841666666667	-9.07583333333333	11	NA	996	11	1	1
007009401	PE6	70	94	1	4	70	5	2015	1385	7	2	0	7	7	1	1	16	1	2	16	0	70	1	2	2	1	1	0	NA	2	NA	0	NA	1	13	2	1	0	1	497020	528793	-78.5841666666667	-9.07583333333333	11	NA	996	11	1	1
007010501	PE6	70	105	1	1	70	5	2015	1385	2	1	0	2	2	0	1	17	1	2	16	0	70	1	2	2	1	1	0	NA	2	NA	0	NA	0	13	1	1	0	1	1979513	528793	-78.5841666666667	-9.07583333333333	11	NA	996	11	1	1
007011901	PE6	70	119	1	1	70	5	2015	1385	4	1	0	4	4	1	1	18	1	2	16	0	70	1	2	2	1	1	0	NA	2	NA	0	NA	1	13	1	1	0	1	497020	528793	-78.5841666666667	-9.07583333333333	11	NA	996	11	1	0
007012001	PE6	70	120	1	3	70	5	2015	1385	3	1	0	3	3	0	1	18	1	2	16	0	70	1	2	2	1	1	0	NA	2	NA	0	NA	0	13	1	1	0	1	1979513	528793	-78.5841666666667	-9.07583333333333	11	NA	996	11	1	1
007014101	PE6	70	141	1	1	70	5	2015	1385	6	2	0	5	6	1	1	17	1	2	16	0	70	1	2	2	1	1	0	NA	2	NA	0	NA	1	13	2	1	0	1	497020	528793	-78.5841666666667	-9.07583333333333	11	NA	996	11	1	1
007100401	PE6	71	4	1	2	71	4	2015	1384	3	1	0	3	3	1	1	10	1	2	10	0	71	1	2	2	1	1	0	NA	2	NA	0	NA	1	13	1	1	0	1	676921	720195	-78.5841666666667	-9.07583333333333	11	NA	996	11	1	1
007102301	PE6	71	23	1	2	71	4	2015	1384	3	1	0	3	3	1	1	10	1	2	10	0	71	1	2	2	1	1	0	NA	2	NA	0	NA	1	13	1	1	0	1	676921	720195	-78.5841666666667	-9.07583333333333	11	NA	996	11	1	1
007104101	PE6	71	41	1	1	71	4	2015	1384	3	1	0	3	3	0	1	13	1	2	10	0	71	1	2	2	1	1	0	NA	2	NA	0	NA	0	13	1	1	0	1	2696016	720195	-78.5841666666667	-9.07583333333333	11	NA	996	11	1	1
007106301	PE6	71	63	1	2	71	4	2015	1384	5	2	0	5	4	1	1	9	1	2	10	0	71	1	2	2	1	1	0	NA	2	NA	0	NA	1	13	2	1	0	1	676921	720195	-78.5841666666667	-9.07583333333333	11	NA	996	11	1	1
007106601	PE6	71	66	1	2	71	4	2015	1384	4	1	0	4	4	0	1	9	1	2	10	0	71	1	2	2	1	1	0	NA	2	NA	0	NA	0	13	1	1	0	1	2696016	720195	-78.5841666666667	-9.07583333333333	11	NA	996	11	1	1
007107001	PE6	71	70	1	1	71	4	2015	1384	3	1	0	3	3	0	1	13	1	2	10	0	71	1	2	2	1	1	0	NA	2	NA	0	NA	0	13	1	1	0	1	2696016	720195	-78.5841666666667	-9.07583333333333	11	NA	996	11	1	1
007107101	PE6	71	71	1	3	71	4	2015	1384	6	2	0	6	6	1	1	9	1	2	10	0	71	1	2	2	1	1	0	NA	2	NA	0	NA	1	13	2	1	0	1	676921	720195	-78.5841666666667	-9.07583333333333	11	NA	996	11	1	0
007111401	PE6	71	114	1	2	71	4	2015	1384	5	2	0	5	4	2	1	9	1	2	10	0	71	1	2	2	1	1	0	NA	2	NA	0	NA	2	13	2	1	0	1	676921	720195	-78.5841666666667	-9.07583333333333	11	NA	996	11	1	1
007112101	PE6	71	121	1	1	71	4	2015	1384	2	0	0	2	2	0	1	9	1	2	10	0	71	1	2	2	1	1	0	NA	2	NA	0	NA	0	13	0	1	0	1	2696016	720195	-78.5841666666667	-9.07583333333333	11	NA	996	11	1	1
007112601	PE6	71	126	1	2	71	4	2015	1384	4	0	0	4	3	1	1	9	1	2	10	0	71	1	2	2	1	1	0	NA	2	NA	0	NA	1	13	1	1	0	1	676921	720195	-78.5841666666667	-9.07583333333333	11	NA	996	11	1	0
007200201	PE6	72	2	1	1	72	3	2015	1383	4	1	0	4	4	1	1	14	1	2	6	0	72	1	2	2	1	1	0	NA	2	NA	0	NA	1	22	1	1	0	1	490934	522318	-78.5313888888889	-9.11555555555556	11	NA	996	11	1	1
007201301	PE6	72	13	1	2	72	3	2015	1383	4	1	0	4	4	1	1	14	1	2	6	0	72	1	2	2	1	1	0	NA	2	NA	0	NA	1	22	1	1	0	1	490934	522318	-78.5313888888889	-9.11555555555556	11	NA	996	11	1	1
007202201	PE6	72	22	1	2	72	3	2015	1383	5	1	0	5	5	1	1	14	1	2	6	0	72	1	2	2	1	1	0	NA	2	NA	0	NA	1	22	1	1	0	1	490934	522318	-78.5313888888889	-9.11555555555556	11	NA	996	11	1	1
007203501	PE6	72	35	1	2	72	3	2015	1383	3	2	0	3	3	0	1	14	1	2	6	0	72	1	2	2	1	1	0	NA	2	NA	0	NA	0	22	2	1	0	1	1955274	522318	-78.5313888888889	-9.11555555555556	11	NA	996	11	1	1
007203701	PE6	72	37	1	1	72	3	2015	1383	2	1	0	2	2	0	1	15	1	2	6	0	72	1	2	2	1	1	0	NA	2	NA	0	NA	0	22	1	1	0	1	1955274	522318	-78.5313888888889	-9.11555555555556	11	NA	996	11	1	0
007208201	PE6	72	82	1	1	72	3	2015	1383	1	0	0	1	0	0	1	17	1	2	6	0	72	1	2	2	1	1	0	NA	2	NA	0	NA	0	22	0	1	0	1	1955274	522318	-78.5313888888889	-9.11555555555556	11	NA	996	11	1	0
007211801	PE6	72	118	1	2	72	3	2015	1383	4	1	0	4	4	1	1	17	1	2	6	0	72	1	2	2	1	1	0	NA	2	NA	0	NA	1	22	1	1	0	1	490934	522318	-78.5313888888889	-9.11555555555556	11	NA	996	11	1	1
007213801	PE6	72	138	1	1	72	3	2015	1383	3	1	0	3	3	0	1	14	1	2	6	0	72	1	2	2	1	1	0	NA	2	NA	0	NA	0	22	1	1	0	1	1955274	522318	-78.5313888888889	-9.11555555555556	11	NA	996	11	1	0
007213901	PE6	72	139	1	1	72	3	2015	1383	4	1	0	4	4	0	1	15	1	2	6	0	72	1	2	2	1	1	0	NA	2	NA	0	NA	0	22	1	1	0	1	1955274	522318	-78.5313888888889	-9.11555555555556	11	NA	996	11	1	1
007302701	PE6	73	27	1	2	73	5	2015	1385	5	1	0	5	5	1	1	22	1	2	8	0	73	1	2	2	1	1	0	NA	2	NA	0	NA	1	22	1	1	0	1	595134	633179	-78.5313888888889	-9.11555555555556	11	NA	996	11	1	1
007305501	PE6	73	55	1	1	73	5	2015	1385	4	1	0	4	4	2	1	20	1	2	8	0	73	1	2	2	1	1	0	NA	2	NA	0	NA	1	22	1	1	0	1	595134	633179	-78.5313888888889	-9.11555555555556	96	96	2	11	1	0
007308501	PE6	73	85	1	2	73	5	2015	1385	2	1	0	2	2	0	1	22	1	2	8	0	73	1	2	2	1	1	0	NA	2	NA	0	NA	0	22	1	1	0	1	2370275	633179	-78.5313888888889	-9.11555555555556	71	11	996	11	1	1
007308801	PE6	73	88	1	1	73	5	2015	1385	1	0	0	1	1	0	1	20	1	2	8	0	73	1	2	2	1	1	0	NA	2	NA	0	NA	0	22	0	1	0	1	2370275	633179	-78.5313888888889	-9.11555555555556	11	NA	996	11	1	1
007312201	PE6	73	122	1	1	73	5	2015	1385	4	2	0	4	4	2	1	20	1	2	8	0	73	1	2	2	1	1	0	NA	2	NA	0	NA	1	22	2	1	0	1	595134	633179	-78.5313888888889	-9.11555555555556	11	NA	996	11	1	0
007312701	PE6	73	127	1	2	73	5	2015	1385	4	1	0	4	4	0	1	20	1	2	8	0	73	1	2	2	1	1	0	NA	2	NA	0	NA	0	22	1	1	0	1	2370275	633179	-78.5313888888889	-9.11555555555556	11	NA	996	11	1	1
007317601	PE6	73	176	1	2	73	5	2015	1385	6	2	0	6	6	1	1	21	1	2	8	0	73	1	2	2	1	1	0	NA	2	NA	0	NA	1	22	2	1	0	1	595134	633179	-78.5313888888889	-9.11555555555556	11	NA	996	11	1	1
007318701	PE6	73	187	1	1	73	5	2015	1385	7	4	0	7	7	1	1	20	1	2	8	0	73	1	2	2	1	1	0	NA	2	NA	0	NA	1	22	4	1	0	1	595134	633179	-78.5313888888889	-9.11555555555556	11	NA	996	11	1	1
007400401	PE6	74	4	1	2	74	4	2015	1384	4	1	0	4	4	0	1	13	1	2	10	0	74	1	2	2	1	1	0	NA	2	NA	0	NA	0	22	1	1	0	1	1821055	486464	-78.5313888888889	-9.11555555555556	11	NA	996	11	1	1
007403201	PE6	74	32	1	1	74	4	2015	1384	4	0	0	4	4	1	1	13	1	2	10	0	74	1	2	2	1	1	0	NA	2	NA	0	NA	1	22	0	1	0	1	457234	486464	-78.5313888888889	-9.11555555555556	11	NA	996	11	1	1
007404501	PE6	74	45	1	2	74	4	2015	1384	6	2	0	6	6	1	1	13	1	2	10	0	74	1	2	2	1	1	0	NA	2	NA	0	NA	1	22	2	1	0	1	457234	486464	-78.5313888888889	-9.11555555555556	71	11	996	11	1	1
007405301	PE6	74	53	1	2	74	7	2015	1387	5	1	0	5	5	1	1	12	1	2	4	0	74	1	2	2	1	1	0	NA	2	NA	0	NA	0	22	1	1	0	1	1821055	486464	-78.5313888888889	-9.11555555555556	11	NA	996	11	1	0
007406301	PE6	74	63	1	2	74	4	2015	1384	4	1	0	4	4	1	1	16	1	2	10	0	74	1	2	2	1	1	0	NA	2	NA	0	NA	1	22	1	1	0	1	457234	486464	-78.5313888888889	-9.11555555555556	11	NA	996	11	1	1
007407901	PE6	74	79	1	2	74	4	2015	1384	7	1	0	7	6	1	1	14	1	2	10	0	74	1	2	2	1	1	0	NA	2	NA	0	NA	1	22	1	1	0	1	457234	486464	-78.5313888888889	-9.11555555555556	11	NA	996	11	1	1
007409501	PE6	74	95	1	2	74	4	2015	1384	4	1	0	4	4	1	1	14	1	2	10	0	74	1	2	2	1	1	0	NA	2	NA	0	NA	1	22	1	1	0	1	457234	486464	-78.5313888888889	-9.11555555555556	11	NA	996	11	1	1
007409601	PE6	74	96	1	1	74	4	2015	1384	2	0	0	2	1	0	1	15	1	2	10	0	74	1	2	2	1	1	0	NA	2	NA	0	NA	0	22	0	1	0	1	1821055	486464	-78.5313888888889	-9.11555555555556	11	NA	996	11	1	1
007409801	PE6	74	98	1	1	74	4	2015	1384	3	1	0	3	3	1	1	15	1	2	10	0	74	1	2	2	1	1	0	NA	2	NA	0	NA	1	22	1	1	0	1	457234	486464	-78.5313888888889	-9.11555555555556	11	NA	996	11	1	1
007505901	PE6	75	59	1	4	75	3	2015	1383	8	4	0	8	8	1	1	31	1	2	6	0	75	1	2	2	1	1	0	NA	2	NA	0	NA	1	22	4	1	0	1	627401	667509	-78.5313888888889	-9.11555555555556	11	NA	996	11	1	1
007506701	PE6	75	67	1	2	75	3	2015	1383	5	1	0	5	5	1	1	31	1	2	6	0	75	1	2	2	1	1	0	NA	2	NA	0	NA	1	22	1	1	0	1	627401	667509	-78.5313888888889	-9.11555555555556	11	NA	996	11	1	1
007507101	PE6	75	71	1	3	75	3	2015	1383	9	2	0	9	9	3	1	31	1	2	6	0	75	1	2	2	1	1	0	NA	2	NA	0	NA	2	22	2	1	0	1	627401	667509	-78.5313888888889	-9.11555555555556	11	NA	996	11	1	1
007510601	PE6	75	106	1	1	75	4	2015	1384	5	1	0	5	5	1	1	1	1	2	6	0	75	1	2	2	1	1	0	NA	2	NA	0	NA	1	22	1	1	0	1	627401	667509	-78.5313888888889	-9.11555555555556	11	NA	996	11	1	0
007511701	PE6	75	117	1	1	75	3	2015	1383	1	0	0	1	1	0	1	31	1	2	6	0	75	1	2	2	1	1	0	NA	2	NA	0	NA	0	22	0	1	0	1	2498789	667509	-78.5313888888889	-9.11555555555556	11	NA	996	11	1	1
007511801	PE6	75	118	1	2	75	3	2015	1383	3	1	0	3	3	1	1	31	1	2	6	0	75	1	2	2	1	1	0	NA	2	NA	0	NA	1	22	1	1	0	1	627401	667509	-78.5313888888889	-9.11555555555556	11	NA	996	11	1	1
007512401	PE6	75	124	1	1	75	4	2015	1384	6	2	0	6	5	1	1	1	1	2	6	0	75	1	2	2	1	1	0	NA	2	NA	0	NA	0	22	2	1	0	1	2498789	667509	-78.5313888888889	-9.11555555555556	11	NA	996	11	1	1
007512901	PE6	75	129	1	2	75	4	2015	1384	6	2	0	6	6	1	1	2	1	2	6	0	75	1	2	2	1	1	0	NA	2	NA	0	NA	1	22	2	1	0	1	627401	667509	-78.5313888888889	-9.11555555555556	11	NA	996	11	1	0
007513801	PE6	75	138	1	2	75	3	2015	1383	3	1	0	3	3	1	1	31	1	2	6	0	75	1	2	2	1	1	0	NA	2	NA	0	NA	1	22	1	1	0	1	627401	667509	-78.5313888888889	-9.11555555555556	11	NA	996	11	1	1
007601401	PE6	76	14	1	1	76	4	2015	1384	3	1	0	3	3	0	1	13	1	30	9	0	76	1	2	2	1	1	0	NA	30	NA	0	NA	0	3023	1	1	0	1	2322933	620532	-77.5344444444444	-9.51888888888889	11	NA	996	11	1	0
007602001	PE6	76	20	1	2	76	4	2015	1384	5	1	0	5	3	1	1	11	1	30	9	0	76	1	2	2	1	1	0	NA	30	NA	0	NA	1	3023	1	1	0	1	583247	620532	-77.5344444444444	-9.51888888888889	11	NA	996	11	1	1
007602301	PE6	76	23	1	5	76	4	2015	1384	8	1	0	8	8	1	1	11	1	30	9	0	76	1	2	2	1	1	0	NA	30	NA	0	NA	0	3023	1	1	0	1	2322933	620532	-77.5344444444444	-9.51888888888889	11	NA	996	11	1	1
007607401	PE6	76	74	1	2	76	4	2015	1384	3	1	0	3	3	1	1	12	1	30	9	0	76	1	2	2	1	1	0	NA	30	NA	0	NA	1	3023	1	1	0	1	583247	620532	-77.5344444444444	-9.51888888888889	96	96	5	23	1	0
007608301	PE6	76	83	1	1	76	4	2015	1384	2	0	0	2	2	0	1	12	1	30	9	0	76	1	2	2	1	1	0	NA	30	NA	0	NA	0	3023	0	1	0	1	2322933	620532	-77.5344444444444	-9.51888888888889	11	NA	996	11	1	1
007609401	PE6	76	94	1	1	76	4	2015	1384	5	1	0	5	5	2	1	12	1	30	9	0	76	1	2	2	1	1	0	NA	30	NA	0	NA	1	3023	1	1	0	1	583247	620532	-77.5344444444444	-9.51888888888889	96	96	2	11	1	0
007610101	PE6	76	101	1	3	76	4	2015	1384	5	1	0	5	4	1	1	12	1	30	9	0	76	1	2	2	1	1	0	NA	30	NA	0	NA	0	3023	1	1	0	1	2322933	620532	-77.5344444444444	-9.51888888888889	11	NA	996	32	1	1
007610201	PE6	76	102	1	2	76	4	2015	1384	3	1	0	3	3	1	1	25	1	30	4	0	76	1	2	2	1	1	0	NA	30	NA	0	NA	1	3023	1	1	0	1	583247	620532	-77.5344444444444	-9.51888888888889	96	96	5	32	1	1
007612301	PE6	76	123	1	3	76	4	2015	1384	5	2	0	5	5	1	1	12	1	30	9	0	76	1	2	2	1	1	0	NA	30	NA	0	NA	1	3023	2	1	0	1	583247	620532	-77.5344444444444	-9.51888888888889	11	NA	996	11	1	1
007613001	PE6	76	130	1	2	76	4	2015	1384	8	3	0	8	8	1	1	11	1	30	9	0	76	1	2	2	1	1	0	NA	30	NA	0	NA	1	3023	3	1	0	1	583247	620532	-77.5344444444444	-9.51888888888889	11	NA	996	11	1	1
007702101	PE6	77	21	1	1	77	6	2015	1386	3	1	0	3	3	1	1	29	1	30	7	0	77	1	2	2	1	1	0	NA	30	NA	0	NA	1	3023	1	1	0	1	387392	412157	-77.5344444444444	-9.51888888888889	11	NA	996	11	1	1
007703101	PE6	77	31	1	2	77	6	2015	1386	7	1	0	7	7	2	1	29	1	30	7	0	77	1	2	2	1	1	0	NA	30	NA	0	NA	1	3023	1	1	0	1	387392	412157	-77.5344444444444	-9.51888888888889	11	NA	996	11	1	1
007703201	PE6	77	32	1	1	77	6	2015	1386	8	3	0	8	8	1	1	28	1	30	7	0	77	1	2	2	1	1	0	NA	30	NA	0	NA	1	3023	3	1	0	1	387392	412157	-77.5344444444444	-9.51888888888889	11	NA	996	11	1	0
007703801	PE6	77	38	1	2	77	6	2015	1386	4	2	0	4	4	0	1	28	1	30	7	0	77	1	2	2	1	1	0	NA	30	NA	0	NA	0	3023	2	1	0	1	1542891	412157	-77.5344444444444	-9.51888888888889	11	NA	996	11	1	1
007704501	PE6	77	45	1	1	77	6	2015	1386	4	1	0	4	4	0	1	29	1	30	7	0	77	1	2	2	1	1	0	NA	30	NA	0	NA	0	3023	1	1	0	1	1542891	412157	-77.5344444444444	-9.51888888888889	11	NA	996	11	1	1
007705501	PE6	77	55	1	1	77	6	2015	1386	4	1	0	4	4	1	1	28	1	30	7	0	77	1	2	2	1	1	0	NA	30	NA	0	NA	1	3023	1	1	0	1	387392	412157	-77.5344444444444	-9.51888888888889	11	NA	996	11	1	1
007705701	PE6	77	57	1	2	77	6	2015	1386	5	1	0	5	5	0	1	29	1	30	7	0	77	1	2	2	1	1	0	NA	30	NA	0	NA	0	3023	1	1	0	1	1542891	412157	-77.5344444444444	-9.51888888888889	11	NA	996	11	1	0
007705702	PE6	77	57	2	2	77	6	2015	1386	4	1	0	4	4	1	1	30	1	30	7	0	77	1	2	2	1	1	0	NA	30	NA	0	NA	1	3023	1	1	0	1	387392	412157	-77.5344444444444	-9.51888888888889	96	96	5	32	1	1
007705801	PE6	77	58	1	1	77	6	2015	1386	4	0	0	4	3	0	1	29	1	30	7	0	77	1	2	2	1	1	0	NA	30	NA	0	NA	0	3023	1	1	0	1	1542891	412157	-77.5344444444444	-9.51888888888889	11	NA	996	11	1	1
007706201	PE6	77	62	1	2	77	6	2015	1386	7	1	0	6	7	1	1	30	1	30	7	0	77	1	2	2	1	1	0	NA	30	NA	0	NA	1	3023	1	1	0	1	387392	412157	-77.5344444444444	-9.51888888888889	11	NA	996	11	1	1
007706801	PE6	77	68	1	1	77	6	2015	1386	1	0	0	1	0	0	1	30	1	30	7	0	77	1	2	2	1	1	0	NA	30	NA	0	NA	0	3023	0	1	0	1	1542891	412157	-77.5344444444444	-9.51888888888889	11	NA	996	12	1	1
007800501	PE6	78	5	1	1	78	5	2015	1385	3	1	0	3	3	1	1	31	1	30	13	0	78	1	2	2	1	1	0	NA	30	NA	0	NA	1	3023	1	1	0	1	625198	665165	-77.5344444444444	-9.51888888888889	11	NA	996	11	1	1
007801201	PE6	78	12	1	1	78	5	2015	1385	4	2	0	4	4	0	1	31	1	30	13	0	78	1	2	2	1	1	0	NA	30	NA	0	NA	0	3023	2	1	0	1	2490014	665165	-77.5344444444444	-9.51888888888889	11	NA	996	11	1	1
007801901	PE6	78	19	1	1	78	5	2015	1385	4	1	0	4	4	1	1	31	1	30	13	0	78	1	2	2	1	1	0	NA	30	NA	0	NA	1	3023	1	1	0	1	625198	665165	-77.5344444444444	-9.51888888888889	11	NA	996	11	1	1
007803901	PE6	78	39	1	2	78	6	2015	1386	2	1	0	2	2	0	1	8	1	30	4	0	78	1	2	2	1	1	0	NA	30	NA	0	NA	0	3023	1	1	0	1	2490014	665165	-77.5344444444444	-9.51888888888889	11	NA	996	11	1	1
007808001	PE6	78	80	1	1	78	5	2015	1385	8	3	0	8	8	1	1	30	1	30	13	0	78	1	2	2	1	1	0	NA	30	NA	0	NA	1	3023	3	1	0	1	625198	665165	-77.5344444444444	-9.51888888888889	11	NA	996	11	1	1
007808301	PE6	78	83	1	1	78	5	2015	1385	6	1	0	6	6	1	1	30	1	30	13	0	78	1	2	2	1	1	0	NA	30	NA	0	NA	1	3023	1	1	0	1	625198	665165	-77.5344444444444	-9.51888888888889	11	NA	996	11	1	1
007809201	PE6	78	92	1	1	78	5	2015	1385	4	1	0	4	4	0	1	30	1	30	13	0	78	1	2	2	1	1	0	NA	30	NA	0	NA	0	3023	1	1	0	1	2490014	665165	-77.5344444444444	-9.51888888888889	11	NA	996	23	1	0
007810101	PE6	78	101	1	1	78	7	2015	1387	1	1	0	1	1	0	1	4	1	30	4	0	78	1	2	2	1	1	0	NA	30	NA	0	NA	0	3023	1	1	0	1	2490014	665165	-77.5344444444444	-9.51888888888889	96	96	1	11	1	0
007811902	PE6	78	119	2	1	78	6	2015	1386	4	1	0	4	4	1	1	1	1	30	13	0	78	1	2	2	1	1	0	NA	30	NA	0	NA	1	3023	1	1	0	1	625198	665165	-77.5344444444444	-9.51888888888889	96	96	5	32	1	1
007906701	PE6	79	67	1	2	79	3	2015	1383	5	1	0	4	5	1	1	11	1	84	0	0	79	1	2	2	1	1	0	NA	6	NA	0	NA	1	3038	1	1	0	1	705088	750162	-77.5333333333333	-9.52722222222222	11	NA	996	11	1	1
007909401	PE6	79	94	1	2	79	3	2015	1383	4	1	0	4	4	2	1	11	1	83	0	0	79	1	2	2	1	1	0	NA	6	NA	0	NA	2	3038	1	1	0	1	705088	750162	-77.5333333333333	-9.52722222222222	96	96	5	32	1	1
007910301	PE6	79	103	1	2	79	3	2015	1383	3	1	0	3	3	1	1	12	1	84	0	0	79	1	2	2	1	1	0	NA	6	NA	0	NA	1	3038	1	1	0	1	705088	750162	-77.5333333333333	-9.52722222222222	11	NA	996	11	1	0
007912001	PE6	79	120	1	2	79	3	2015	1383	4	1	0	4	4	1	1	11	1	83	0	0	79	1	2	2	1	1	0	NA	6	NA	0	NA	1	3038	1	1	0	1	705088	750162	-77.5333333333333	-9.52722222222222	11	NA	996	11	1	1
007912201	PE6	79	122	1	1	79	3	2015	1383	4	1	0	4	4	1	1	12	1	84	0	0	79	1	2	2	1	1	0	NA	6	NA	0	NA	1	3038	1	1	0	1	705088	750162	-77.5333333333333	-9.52722222222222	11	NA	996	11	1	1
007912501	PE6	79	125	1	1	79	3	2015	1383	2	1	0	2	2	0	1	11	1	83	0	0	79	1	2	2	1	1	0	NA	6	NA	0	NA	0	3038	1	1	0	1	2808196	750162	-77.5333333333333	-9.52722222222222	11	NA	996	11	1	1
007913501	PE6	79	135	1	2	79	3	2015	1383	5	1	0	5	5	1	1	13	1	84	0	0	79	1	2	2	1	1	0	NA	6	NA	0	NA	1	3038	1	1	0	1	705088	750162	-77.5333333333333	-9.52722222222222	12	NA	2	12	1	1
007915901	PE6	79	159	1	1	79	3	2015	1383	1	0	0	1	1	0	1	12	1	83	0	0	79	1	2	2	1	1	0	NA	6	NA	0	NA	0	3038	0	1	0	1	2808196	750162	-77.5333333333333	-9.52722222222222	12	NA	5	11	1	0
008001401	PE6	80	14	1	1	80	4	2015	1384	5	1	0	5	5	1	1	8	1	30	13	0	80	1	2	2	1	1	0	NA	30	NA	0	NA	1	3038	1	1	0	1	432204	459834	-77.5333333333333	-9.52722222222222	11	NA	996	11	1	0
008001402	PE6	80	14	2	1	80	4	2015	1384	3	1	0	3	3	1	1	8	1	30	13	0	80	1	2	2	1	1	0	NA	30	NA	0	NA	1	3038	1	1	0	1	432204	459834	-77.5333333333333	-9.52722222222222	96	96	1	11	1	0
008002901	PE6	80	29	1	1	80	4	2015	1384	5	1	0	5	5	1	1	9	1	30	13	0	80	1	2	2	1	1	0	NA	13	NA	0	NA	1	3038	1	1	0	1	432204	459834	-77.5333333333333	-9.52722222222222	11	NA	996	11	1	1
008005601	PE6	80	56	1	2	80	7	2015	1387	5	2	0	5	5	1	1	14	1	30	4	0	80	1	2	2	1	1	0	NA	30	NA	0	NA	1	3038	2	1	0	1	432204	459834	-77.5333333333333	-9.52722222222222	11	NA	996	12	1	0
008006301	PE6	80	63	1	1	80	4	2015	1384	1	0	0	1	1	0	1	11	1	30	4	0	80	1	2	2	1	1	0	NA	30	NA	0	NA	0	3038	0	1	0	1	1721365	459834	-77.5333333333333	-9.52722222222222	71	11	996	11	1	0
008008401	PE6	80	84	1	1	80	4	2015	1384	2	0	0	2	2	0	1	9	1	30	13	0	80	1	2	2	1	1	0	NA	30	NA	0	NA	0	3038	0	1	0	1	1721365	459834	-77.5333333333333	-9.52722222222222	11	NA	996	11	1	1
008008601	PE6	80	86	1	1	80	4	2015	1384	7	4	0	7	7	0	1	9	1	30	13	0	80	1	2	2	1	1	0	NA	30	NA	0	NA	0	3038	4	1	0	1	1721365	459834	-77.5333333333333	-9.52722222222222	11	NA	996	11	1	1
008009101	PE6	80	91	1	1	80	4	2015	1384	6	2	0	5	6	1	1	9	1	30	13	0	80	1	2	2	1	1	0	NA	30	NA	0	NA	1	3038	2	1	0	1	432204	459834	-77.5333333333333	-9.52722222222222	11	NA	996	11	1	0
008011401	PE6	80	114	1	1	80	4	2015	1384	5	3	0	5	5	0	1	10	1	30	13	0	80	1	2	2	1	1	0	NA	30	NA	0	NA	0	3038	3	1	0	1	1721365	459834	-77.5333333333333	-9.52722222222222	11	NA	996	11	1	1
008013501	PE6	80	135	1	1	80	4	2015	1384	1	0	0	1	0	0	1	10	1	30	13	0	80	1	2	2	1	1	0	NA	30	NA	0	NA	0	3038	1	1	0	1	1721365	459834	-77.5333333333333	-9.52722222222222	12	NA	5	12	1	1
008107101	PE6	81	71	1	1	81	5	2015	1385	4	1	0	4	4	2	1	6	1	30	12	0	81	1	2	2	1	1	0	NA	30	NA	0	NA	2	3038	1	1	0	1	419732	446564	-77.5333333333333	-9.52722222222222	11	NA	996	11	1	1
008108101	PE6	81	81	1	4	81	5	2015	1385	7	2	0	7	7	1	1	6	1	30	12	0	81	1	2	2	1	1	0	NA	30	NA	0	NA	1	3038	2	1	0	1	419732	446564	-77.5333333333333	-9.52722222222222	11	NA	996	11	1	1
008108301	PE6	81	83	1	4	81	5	2015	1385	4	2	0	4	4	0	1	7	1	30	12	0	81	1	2	2	1	1	0	NA	30	NA	0	NA	0	3038	2	1	0	1	1671692	446564	-77.5333333333333	-9.52722222222222	11	NA	996	11	1	1
008109301	PE6	81	93	1	1	81	5	2015	1385	4	1	0	4	4	2	1	7	1	30	4	0	81	1	2	2	1	1	0	NA	30	NA	0	NA	1	3038	1	1	0	1	419732	446564	-77.5333333333333	-9.52722222222222	11	NA	996	11	1	1
008109801	PE6	81	98	1	2	81	6	2015	1386	5	2	0	5	5	0	1	6	1	30	4	0	81	1	2	2	1	1	0	NA	30	NA	0	NA	0	3038	2	1	0	1	1671692	446564	-77.5333333333333	-9.52722222222222	11	NA	996	11	1	1
008111301	PE6	81	113	1	1	81	5	2015	1385	3	1	0	3	3	1	1	7	1	30	4	0	81	1	2	2	1	1	0	NA	30	NA	0	NA	1	3038	1	1	0	1	419732	446564	-77.5333333333333	-9.52722222222222	11	NA	996	11	1	1
008112901	PE6	81	129	1	2	81	5	2015	1385	4	1	0	4	4	1	1	7	1	30	12	0	81	1	2	2	1	1	0	NA	30	NA	0	NA	1	3038	1	1	0	1	419732	446564	-77.5333333333333	-9.52722222222222	11	NA	996	11	1	1
008113001	PE6	81	130	1	2	81	5	2015	1385	5	1	0	5	5	1	1	7	1	30	12	0	81	1	2	2	1	1	0	NA	30	NA	0	NA	1	3038	1	1	0	1	419732	446564	-77.5333333333333	-9.52722222222222	11	NA	996	11	1	1
008200201	PE6	82	2	1	1	82	7	2015	1387	1	0	0	1	1	0	1	10	1	2	14	0	82	1	2	2	1	1	0	NA	2	NA	0	NA	0	22	0	1	0	1	1148379	306770	-78.5313888888889	-9.11555555555556	13	NA	998	23	1	0
008201101	PE6	82	11	1	2	82	7	2015	1387	4	2	0	4	3	1	1	10	1	2	14	0	82	1	2	2	1	1	0	NA	2	NA	0	NA	1	22	2	1	0	1	288337	306770	-78.5313888888889	-9.11555555555556	13	NA	15	22	1	0
008201401	PE6	82	14	1	2	82	7	2015	1387	3	1	0	3	3	0	1	10	1	2	14	0	82	1	2	2	1	1	0	NA	2	NA	0	NA	0	22	1	1	0	1	1148379	306770	-78.5313888888889	-9.11555555555556	13	NA	998	21	1	1
008201601	PE6	82	16	1	1	82	7	2015	1387	3	1	0	3	3	1	1	10	1	2	14	0	82	1	2	2	1	1	0	NA	2	NA	0	NA	1	22	1	1	0	1	288337	306770	-78.5313888888889	-9.11555555555556	13	NA	20	23	1	0
008204101	PE6	82	41	1	4	82	7	2015	1387	7	1	0	7	7	1	1	11	1	2	14	0	82	1	2	2	1	1	0	NA	2	NA	0	NA	1	22	1	1	0	1	288337	306770	-78.5313888888889	-9.11555555555556	61	NA	20	23	1	1
008205401	PE6	82	54	1	2	82	7	2015	1387	3	0	0	3	3	0	1	10	1	2	14	0	82	1	2	2	1	1	0	NA	2	NA	0	NA	0	22	0	1	0	1	1148379	306770	-78.5313888888889	-9.11555555555556	61	NA	5	22	1	1
008205901	PE6	82	59	1	1	82	7	2015	1387	4	1	0	4	4	2	1	11	1	2	14	0	82	1	2	2	1	1	0	NA	2	NA	0	NA	2	22	1	1	0	1	288337	306770	-78.5313888888889	-9.11555555555556	61	NA	5	21	1	1
008206701	PE6	82	67	1	2	82	7	2015	1387	4	1	0	4	4	2	1	10	1	2	14	0	82	1	2	2	1	1	0	NA	2	NA	0	NA	2	22	1	1	0	1	288337	306770	-78.5313888888889	-9.11555555555556	61	NA	20	23	1	0
008303501	PE6	83	35	1	1	83	6	2015	1386	4	0	0	4	0	2	1	18	1	2	15	0	83	1	2	2	1	1	0	NA	2	NA	0	NA	1	22	1	1	0	1	443596	471954	-78.5313888888889	-9.11555555555556	61	NA	5	23	1	0
008303901	PE6	83	39	1	1	83	6	2015	1386	4	1	0	4	4	1	1	17	1	2	15	0	83	1	2	2	1	1	0	NA	2	NA	0	NA	1	22	1	1	0	1	443596	471954	-78.5313888888889	-9.11555555555556	61	NA	15	21	1	1
008305101	PE6	83	51	1	2	83	6	2015	1386	4	1	0	4	4	1	1	17	1	2	15	0	83	1	2	2	1	1	0	NA	2	NA	0	NA	1	22	1	1	0	1	443596	471954	-78.5313888888889	-9.11555555555556	61	NA	5	22	1	1
008305801	PE6	83	58	1	2	83	6	2015	1386	8	2	0	8	7	2	1	18	1	2	15	0	83	1	2	2	1	1	0	NA	2	NA	0	NA	1	22	2	1	0	1	443596	471954	-78.5313888888889	-9.11555555555556	61	NA	30	23	1	1
008307001	PE6	83	70	1	1	83	6	2015	1386	1	0	0	1	1	0	1	17	1	2	15	0	83	1	2	2	1	1	0	NA	2	NA	0	NA	0	22	0	1	0	1	1766738	471954	-78.5313888888889	-9.11555555555556	61	NA	5	23	1	0
008307901	PE6	83	79	1	1	83	6	2015	1386	1	0	0	1	1	0	1	19	1	2	15	0	83	1	2	2	1	1	0	NA	2	NA	0	NA	0	22	0	1	0	1	1766738	471954	-78.5313888888889	-9.11555555555556	71	61	5	23	1	1
008309101	PE6	83	91	1	1	83	6	2015	1386	5	1	0	5	5	1	1	17	1	2	15	0	83	1	2	2	1	1	0	NA	2	NA	0	NA	1	22	1	1	0	1	443596	471954	-78.5313888888889	-9.11555555555556	61	NA	10	21	1	1
008309501	PE6	83	95	1	1	83	6	2015	1386	5	2	0	5	5	0	1	18	1	2	15	0	83	1	2	2	1	1	0	NA	2	NA	0	NA	0	22	2	1	0	1	1766738	471954	-78.5313888888889	-9.11555555555556	61	NA	10	23	1	1
008403101	PE6	84	31	1	1	84	5	2015	1385	2	1	0	2	2	1	1	25	1	2	8	0	84	1	2	2	1	1	0	NA	2	NA	0	NA	1	22	1	1	0	1	746820	794562	-78.5313888888889	-9.11555555555556	11	NA	996	23	1	1
008404201	PE6	84	42	1	1	84	5	2015	1385	2	2	0	2	2	0	1	23	1	2	8	0	84	1	2	2	1	1	0	NA	2	NA	0	NA	0	22	2	1	0	1	2974406	794562	-78.5313888888889	-9.11555555555556	96	96	6	23	1	1
008404801	PE6	84	48	1	1	84	5	2015	1385	2	1	0	2	2	1	1	23	1	2	8	0	84	1	2	2	1	1	0	NA	2	NA	0	NA	1	22	1	1	0	1	746820	794562	-78.5313888888889	-9.11555555555556	61	NA	60	32	1	0
008404901	PE6	84	49	1	1	84	6	2015	1386	3	1	0	3	3	1	1	16	1	2	4	0	84	1	2	2	1	1	0	NA	2	NA	0	NA	0	22	1	1	0	1	2974406	794562	-78.5313888888889	-9.11555555555556	61	NA	10	23	0	1
008405701	PE6	84	57	1	1	84	5	2015	1385	3	1	0	3	3	1	1	23	1	2	8	0	84	1	2	2	1	1	0	NA	2	NA	0	NA	1	22	1	1	0	1	746820	794562	-78.5313888888889	-9.11555555555556	11	NA	996	22	1	1
008408001	PE6	84	80	1	2	84	6	2015	1386	5	2	0	5	5	1	1	16	1	2	4	0	84	1	2	2	1	1	0	NA	2	NA	0	NA	1	22	2	1	0	1	746820	794562	-78.5313888888889	-9.11555555555556	11	NA	996	11	1	1
008409201	PE6	84	92	1	1	84	5	2015	1385	1	0	0	1	1	0	1	23	1	2	8	0	84	1	2	2	1	1	0	NA	2	NA	0	NA	0	22	0	1	0	1	2974406	794562	-78.5313888888889	-9.11555555555556	11	NA	996	11	1	1
008409301	PE6	84	93	1	1	84	5	2015	1385	2	1	0	2	2	1	1	23	1	2	8	0	84	1	2	2	1	1	0	NA	2	NA	0	NA	0	22	1	1	0	1	2974406	794562	-78.5313888888889	-9.11555555555556	11	NA	996	11	1	1
008409901	PE6	84	99	1	2	84	5	2015	1385	4	1	0	4	3	2	1	24	1	2	8	0	84	1	2	2	1	1	0	NA	2	NA	0	NA	2	22	1	1	0	1	746820	794562	-78.5313888888889	-9.11555555555556	11	NA	996	11	1	1
008410801	PE6	84	108	1	1	84	5	2015	1385	8	1	0	8	7	2	1	24	1	2	8	0	84	1	2	2	1	1	0	NA	2	NA	0	NA	2	22	1	1	0	1	746820	794562	-78.5313888888889	-9.11555555555556	11	NA	996	11	1	1
008502001	PE6	85	20	1	2	85	4	2015	1384	5	2	0	5	5	2	1	16	1	2	10	0	85	1	2	2	1	1	0	NA	2	NA	0	NA	2	22	2	1	0	1	369957	393607	-78.5313888888889	-9.11555555555556	11	NA	996	23	1	0
008505201	PE6	85	52	1	2	85	4	2015	1384	6	1	0	6	5	1	1	18	1	2	10	0	85	1	2	2	1	1	0	NA	2	NA	0	NA	1	22	1	1	0	1	369957	393607	-78.5313888888889	-9.11555555555556	11	NA	996	11	1	1
008505501	PE6	85	55	1	1	85	4	2015	1384	1	0	0	1	1	0	1	16	1	2	10	0	85	1	2	2	1	1	0	NA	2	NA	0	NA	0	22	0	1	0	1	1473450	393607	-78.5313888888889	-9.11555555555556	11	NA	996	32	1	0
008505601	PE6	85	56	1	2	85	4	2015	1384	5	1	0	5	4	2	1	17	1	2	10	0	85	1	2	2	1	1	0	NA	2	NA	0	NA	1	22	1	1	0	1	369957	393607	-78.5313888888889	-9.11555555555556	11	NA	996	11	1	1
008506301	PE6	85	63	1	1	85	4	2015	1384	5	1	0	5	5	1	1	17	1	2	10	0	85	1	2	2	1	1	0	NA	2	NA	0	NA	1	22	1	1	0	1	369957	393607	-78.5313888888889	-9.11555555555556	11	NA	996	11	1	1
008507701	PE6	85	77	1	1	85	4	2015	1384	1	0	0	1	1	0	1	16	1	2	10	0	85	1	2	2	1	1	0	NA	2	NA	0	NA	0	22	0	1	0	1	1473450	393607	-78.5313888888889	-9.11555555555556	11	NA	996	11	1	1
008508501	PE6	85	85	1	2	85	4	2015	1384	4	0	0	4	4	0	1	16	1	2	10	0	85	1	2	2	1	1	0	NA	2	NA	0	NA	0	22	0	1	0	1	1473450	393607	-78.5313888888889	-9.11555555555556	11	NA	996	11	1	0
008508801	PE6	85	88	1	2	85	4	2015	1384	6	1	0	6	6	2	1	18	1	2	10	0	85	1	2	2	1	1	0	NA	2	NA	0	NA	1	22	1	1	0	1	369957	393607	-78.5313888888889	-9.11555555555556	11	NA	996	11	1	0
008509101	PE6	85	91	1	2	85	4	2015	1384	3	1	0	3	3	1	1	17	1	2	10	0	85	1	2	2	1	1	0	NA	2	NA	0	NA	1	22	1	1	0	1	369957	393607	-78.5313888888889	-9.11555555555556	11	NA	996	23	1	0
008600801	PE6	86	8	1	3	86	5	2015	1385	5	1	0	5	3	1	1	9	1	30	15	0	86	1	2	2	1	1	0	NA	30	NA	0	NA	1	3023	1	1	0	1	503891	536103	-77.5344444444444	-9.51888888888889	11	NA	996	11	1	0
008601201	PE6	86	12	1	2	86	5	2015	1385	2	2	0	2	2	0	1	12	1	30	15	0	86	1	2	2	1	1	0	NA	30	NA	0	NA	0	3023	2	1	0	1	2006877	536103	-77.5344444444444	-9.51888888888889	11	NA	996	23	1	1
008603201	PE6	86	32	1	2	86	5	2015	1385	5	1	0	5	5	1	1	11	1	30	15	0	86	1	2	2	1	1	0	NA	30	NA	0	NA	1	3023	1	1	0	1	503891	536103	-77.5344444444444	-9.51888888888889	11	NA	996	11	1	1
008604301	PE6	86	43	1	3	86	5	2015	1385	4	1	0	4	3	0	1	11	1	30	4	0	86	1	2	2	1	1	0	NA	30	NA	0	NA	0	3023	2	1	0	1	2006877	536103	-77.5344444444444	-9.51888888888889	11	NA	996	11	1	1
008604801	PE6	86	48	1	2	86	5	2015	1385	3	1	0	3	3	1	1	11	1	30	15	0	86	1	2	2	1	1	0	NA	30	NA	0	NA	0	3023	1	1	0	1	2006877	536103	-77.5344444444444	-9.51888888888889	11	NA	996	11	1	1
008607101	PE6	86	71	1	1	86	5	2015	1385	4	1	0	4	4	1	1	9	1	30	15	0	86	1	2	2	1	1	0	NA	30	NA	0	NA	0	3023	1	1	0	1	2006877	536103	-77.5344444444444	-9.51888888888889	11	NA	996	11	1	1
008608301	PE6	86	83	1	3	86	5	2015	1385	4	1	0	4	3	1	1	12	1	30	15	0	86	1	2	2	1	1	0	NA	30	NA	0	NA	1	3023	1	1	0	1	503891	536103	-77.5344444444444	-9.51888888888889	11	NA	996	11	1	1
008608302	PE6	86	83	2	1	86	5	2015	1385	4	1	0	4	4	2	1	11	1	30	4	0	86	1	2	2	1	1	0	NA	30	NA	0	NA	1	3023	1	1	0	1	503891	536103	-77.5344444444444	-9.51888888888889	96	96	5	11	1	1
008608303	PE6	86	83	3	1	86	5	2015	1385	4	1	0	4	4	1	1	18	1	30	4	0	86	1	2	2	1	1	0	NA	30	NA	0	NA	1	3023	1	1	0	1	503891	536103	-77.5344444444444	-9.51888888888889	11	NA	996	11	1	1
008609901	PE6	86	99	1	1	86	5	2015	1385	3	1	0	3	3	1	1	11	1	30	15	0	86	1	2	2	1	1	0	NA	30	NA	0	NA	1	3023	1	1	0	1	503891	536103	-77.5344444444444	-9.51888888888889	11	NA	996	11	1	0
008610101	PE6	86	101	1	1	86	5	2015	1385	2	1	0	2	2	0	1	9	1	30	15	0	86	1	2	2	1	1	0	NA	30	NA	0	NA	0	3023	1	1	0	1	2006877	536103	-77.5344444444444	-9.51888888888889	96	96	5	32	1	1
008610701	PE6	86	107	1	1	86	5	2015	1385	6	2	0	6	6	0	1	11	1	30	15	0	86	1	2	2	1	1	0	NA	30	NA	0	NA	0	3023	2	1	0	1	2006877	536103	-77.5344444444444	-9.51888888888889	11	NA	996	11	1	1
008700401	PE6	87	4	1	2	87	6	2015	1386	4	1	0	4	3	1	1	25	1	2	15	0	87	2	2	2	1	2	0	NA	2	NA	0	NA	1	480	1	1	0	1	660826	724583	-78.1844444444444	-9.13777777777778	11	NA	996	11	1	1
008701601	PE6	87	16	1	1	87	6	2015	1386	4	1	0	4	4	2	1	25	1	2	15	0	87	2	2	2	1	2	0	NA	2	NA	0	NA	1	480	1	1	0	1	660826	724583	-78.1844444444444	-9.13777777777778	11	NA	996	11	1	0
008703601	PE6	87	36	1	2	87	6	2015	1386	5	1	0	5	5	1	1	25	1	2	15	0	87	2	2	2	1	2	0	NA	2	NA	0	NA	1	480	1	1	0	1	660826	724583	-78.1844444444444	-9.13777777777778	11	NA	996	11	1	0
008705101	PE6	87	51	1	1	87	6	2015	1386	1	0	0	1	1	0	1	25	1	2	15	0	87	2	2	2	1	2	0	NA	2	NA	0	NA	0	480	0	1	0	1	2876986	724583	-78.1844444444444	-9.13777777777778	11	NA	996	11	1	1
008707101	PE6	87	71	1	1	87	6	2015	1386	1	0	0	1	1	0	1	26	1	2	15	0	87	2	2	2	1	2	0	NA	2	NA	0	NA	0	480	0	1	0	1	2876986	724583	-78.1844444444444	-9.13777777777778	11	NA	996	11	1	1
008707901	PE6	87	79	1	2	87	6	2015	1386	2	1	0	2	2	0	1	25	1	2	15	0	87	2	2	2	1	2	0	NA	2	NA	0	NA	0	480	1	1	0	1	2876986	724583	-78.1844444444444	-9.13777777777778	11	NA	996	11	1	0
008708601	PE6	87	86	1	2	87	6	2015	1386	9	1	0	8	7	1	1	26	1	2	15	0	87	2	2	2	1	2	0	NA	2	NA	0	NA	1	480	2	1	0	1	660826	724583	-78.1844444444444	-9.13777777777778	11	NA	996	11	1	1
008709101	PE6	87	91	1	1	87	6	2015	1386	5	1	0	5	5	1	1	26	1	2	15	0	87	2	2	2	1	2	0	NA	2	NA	0	NA	1	480	1	1	0	1	660826	724583	-78.1844444444444	-9.13777777777778	11	NA	996	11	1	1
008709601	PE6	87	96	1	2	87	6	2015	1386	3	1	0	3	3	1	1	26	1	2	15	0	87	2	2	2	1	2	0	NA	2	NA	0	NA	1	480	1	1	0	1	660826	724583	-78.1844444444444	-9.13777777777778	11	NA	996	11	1	1
008709901	PE6	87	99	1	2	87	6	2015	1386	2	0	0	2	2	0	1	27	1	2	15	0	87	2	2	2	1	2	0	NA	2	NA	0	NA	0	480	0	1	0	1	2876986	724583	-78.1844444444444	-9.13777777777778	11	NA	996	11	1	0
008801901	PE6	88	19	1	1	88	7	2015	1387	4	1	0	4	4	1	1	2	1	30	7	0	88	2	2	2	1	2	0	NA	30	NA	0	NA	1	2278	1	1	0	1	709622	778087	-77.8108333333333	-9.04722222222222	11	NA	996	12	1	1
008802801	PE6	88	28	1	2	88	7	2015	1387	5	1	0	5	5	1	1	3	1	30	7	0	88	2	2	2	1	2	0	NA	30	NA	0	NA	1	2278	1	1	0	1	709622	778087	-77.8108333333333	-9.04722222222222	11	NA	996	11	1	0
008802901	PE6	88	29	1	4	88	7	2015	1387	10	2	0	10	10	1	1	2	1	30	7	0	88	2	2	2	1	2	0	NA	30	NA	0	NA	1	2278	2	1	0	1	709622	778087	-77.8108333333333	-9.04722222222222	11	NA	996	11	1	1
008808001	PE6	88	80	1	3	88	7	2015	1387	6	2	0	6	6	2	1	2	1	30	7	0	88	2	2	2	1	2	0	NA	30	NA	0	NA	2	2278	2	1	0	1	709622	778087	-77.8108333333333	-9.04722222222222	11	NA	996	11	1	1
008809801	PE6	88	98	1	2	88	7	2015	1387	2	1	0	2	2	0	1	2	1	30	7	0	88	2	2	2	1	2	0	NA	30	NA	0	NA	0	2278	1	1	0	1	3089424	778087	-77.8108333333333	-9.04722222222222	11	NA	996	11	1	1
008812901	PE6	88	129	1	2	88	7	2015	1387	4	1	0	4	4	1	1	2	1	30	7	0	88	2	2	2	1	2	0	NA	30	NA	0	NA	1	2278	1	1	0	1	709622	778087	-77.8108333333333	-9.04722222222222	11	NA	996	11	1	1
008814101	PE6	88	141	1	1	88	7	2015	1387	7	4	0	7	7	1	1	3	1	30	7	0	88	2	2	2	1	2	0	NA	30	NA	0	NA	1	2278	4	1	0	1	709622	778087	-77.8108333333333	-9.04722222222222	11	NA	996	11	1	0
008818501	PE6	88	185	1	2	88	7	2015	1387	4	1	0	4	4	1	1	3	1	30	7	0	88	2	2	2	1	2	0	NA	30	NA	0	NA	1	2278	1	1	0	1	709622	778087	-77.8108333333333	-9.04722222222222	11	NA	996	11	1	1
008900501	PE6	89	5	1	2	89	3	2015	1383	4	1	0	4	4	1	1	8	1	30	9	0	89	2	2	2	1	2	0	NA	30	NA	0	NA	1	3057	1	1	0	1	504205	552851	-77.4591666666667	-8.81472222222222	11	NA	996	11	1	1
008902101	PE6	89	21	1	1	89	3	2015	1383	3	2	0	3	3	0	1	9	1	30	9	0	89	2	2	2	1	2	0	NA	30	NA	0	NA	0	3057	2	1	0	1	2195117	552851	-77.4591666666667	-8.81472222222222	11	NA	996	11	1	0
008903501	PE6	89	35	1	5	89	3	2015	1383	6	1	0	6	6	1	1	9	1	30	9	0	89	2	2	2	1	2	0	NA	30	NA	0	NA	1	3057	1	1	0	1	504205	552851	-77.4591666666667	-8.81472222222222	11	NA	996	11	1	0
008903801	PE6	89	38	1	2	89	3	2015	1383	5	1	0	5	5	1	1	8	1	30	9	0	89	2	2	2	1	2	0	NA	30	NA	0	NA	0	3057	1	1	0	1	504205	552851	-77.4591666666667	-8.81472222222222	11	NA	996	32	0	0
008905501	PE6	89	55	1	2	89	5	2015	1385	6	1	0	6	6	1	1	23	1	30	7	0	89	2	2	2	1	2	0	NA	30	NA	0	NA	1	3057	1	1	0	1	504205	552851	-77.4591666666667	-8.81472222222222	11	NA	996	11	1	0
008907401	PE6	89	74	1	1	89	3	2015	1383	4	0	0	4	1	0	1	9	1	30	9	0	89	2	2	2	1	2	0	NA	30	NA	0	NA	0	3057	0	1	0	1	2195117	552851	-77.4591666666667	-8.81472222222222	11	NA	996	23	1	0
008909501	PE6	89	95	1	1	89	3	2015	1383	4	1	0	4	4	1	1	9	1	30	9	0	89	2	2	2	1	2	0	NA	30	NA	0	NA	1	3057	1	1	0	1	504205	552851	-77.4591666666667	-8.81472222222222	11	NA	996	11	1	0
008910401	PE6	89	104	1	4	89	3	2015	1383	6	2	0	6	4	0	1	9	1	30	9	0	89	2	2	2	1	2	0	NA	30	NA	0	NA	0	3057	2	1	0	1	2195117	552851	-77.4591666666667	-8.81472222222222	11	NA	996	11	1	0
008910801	PE6	89	108	1	1	89	3	2015	1383	4	2	0	4	4	1	1	9	1	30	9	0	89	2	2	2	1	2	0	NA	30	NA	0	NA	1	3057	2	1	0	1	504205	552851	-77.4591666666667	-8.81472222222222	96	11	996	11	1	1
009001001	PE6	90	10	1	1	90	6	2015	1386	5	1	0	5	5	0	1	22	1	2	13	0	90	2	2	2	1	2	0	NA	2	NA	0	NA	0	45	1	1	0	1	2251795	567126	-78.3036111111111	-9.475	11	NA	996	11	1	1
009003401	PE6	90	34	1	1	90	6	2015	1386	3	1	0	3	3	1	1	22	1	2	13	0	90	2	2	2	1	2	0	NA	2	NA	0	NA	1	45	1	1	0	1	517224	567126	-78.3036111111111	-9.475	11	NA	996	11	1	0
009004901	PE6	90	49	1	1	90	6	2015	1386	4	1	0	3	3	0	1	22	1	2	13	0	90	2	2	2	1	2	0	NA	2	NA	0	NA	0	45	1	1	0	1	2251795	567126	-78.3036111111111	-9.475	11	NA	996	11	1	1
009005501	PE6	90	55	1	1	90	6	2015	1386	6	1	0	6	6	2	1	22	1	2	13	0	90	2	2	2	1	2	0	NA	2	NA	0	NA	1	45	1	1	0	1	517224	567126	-78.3036111111111	-9.475	11	NA	996	11	1	1
009005901	PE6	90	59	1	1	90	6	2015	1386	8	0	0	8	3	1	1	23	1	2	13	0	90	2	2	2	1	2	0	NA	2	NA	0	NA	1	45	1	1	0	1	517224	567126	-78.3036111111111	-9.475	11	NA	996	11	0	1
009008701	PE6	90	87	1	1	90	6	2015	1386	3	1	0	3	3	1	1	23	1	2	13	0	90	2	2	2	1	2	0	NA	2	NA	0	NA	0	45	1	1	0	1	2251795	567126	-78.3036111111111	-9.475	11	NA	996	11	1	0
009009701	PE6	90	97	1	1	90	6	2015	1386	6	2	0	6	6	1	1	23	1	2	13	0	90	2	2	2	1	2	0	NA	2	NA	0	NA	1	45	2	1	0	1	517224	567126	-78.3036111111111	-9.475	11	NA	996	11	1	1
009009801	PE6	90	98	1	1	90	6	2015	1386	7	1	0	7	7	1	1	23	1	2	13	0	90	2	2	2	1	2	0	NA	2	NA	0	NA	1	45	1	1	0	1	517224	567126	-78.3036111111111	-9.475	11	NA	996	11	1	1
009100501	PE6	91	5	1	2	91	7	2015	1387	3	1	0	3	3	0	1	13	1	2	5	0	91	2	2	2	1	2	0	NA	2	NA	0	NA	0	45	1	1	0	1	2333823	587785	-78.3036111111111	-9.475	11	NA	996	11	1	1
009101301	PE6	91	13	1	2	91	7	2015	1387	5	1	0	5	5	1	1	13	1	2	5	0	91	2	2	2	1	2	0	NA	2	NA	0	NA	1	45	1	1	0	1	536065	587785	-78.3036111111111	-9.475	11	NA	996	11	1	1
009101701	PE6	91	17	1	1	91	7	2015	1387	3	1	0	3	3	0	1	13	1	2	5	0	91	2	2	2	1	2	0	NA	2	NA	0	NA	0	45	1	1	0	1	2333823	587785	-78.3036111111111	-9.475	11	NA	996	11	1	1
009108701	PE6	91	87	1	2	91	7	2015	1387	5	1	0	5	4	1	1	14	1	2	5	0	91	2	2	2	1	2	0	NA	2	NA	0	NA	1	45	1	1	0	1	536065	587785	-78.3036111111111	-9.475	11	NA	996	11	1	1
009109601	PE6	91	96	1	1	91	7	2015	1387	3	0	0	3	2	0	1	13	1	2	5	0	91	2	2	2	1	2	0	NA	2	NA	0	NA	0	45	0	1	0	1	2333823	587785	-78.3036111111111	-9.475	11	NA	996	11	1	1
009110701	PE6	91	107	1	2	91	7	2015	1387	4	1	0	4	4	2	1	13	1	2	5	0	91	2	2	2	1	2	0	NA	2	NA	0	NA	2	45	1	1	0	1	536065	587785	-78.3036111111111	-9.475	11	NA	996	11	1	0
009111101	PE6	91	111	1	1	91	7	2015	1387	6	1	0	6	6	2	1	14	1	2	5	0	91	2	2	2	1	2	0	NA	2	NA	0	NA	2	45	1	1	0	1	536065	587785	-78.3036111111111	-9.475	11	NA	996	11	1	1
009200501	PE6	92	5	1	1	92	5	2015	1385	1	0	0	1	1	0	1	27	1	2	13	0	92	2	2	2	1	2	0	NA	2	NA	0	NA	0	806	0	1	0	1	2279182	574023	-77.9955555555556	-9.50972222222222	11	NA	996	11	1	0
009201201	PE6	92	12	1	1	92	5	2015	1385	5	1	0	5	5	1	1	27	1	2	13	0	92	2	2	2	1	2	0	NA	2	NA	0	NA	1	806	1	1	0	1	523514	574023	-77.9955555555556	-9.50972222222222	11	NA	996	11	1	1
009202501	PE6	92	25	1	1	92	5	2015	1385	3	1	0	3	3	1	1	28	1	2	13	0	92	2	2	2	1	2	0	NA	2	NA	0	NA	1	806	1	1	0	1	523514	574023	-77.9955555555556	-9.50972222222222	11	NA	996	11	1	0
009204201	PE6	92	42	1	1	92	5	2015	1385	3	1	0	3	3	1	1	27	1	2	13	0	92	2	2	2	1	2	0	NA	2	NA	0	NA	1	806	1	1	0	1	523514	574023	-77.9955555555556	-9.50972222222222	11	NA	996	11	1	1
009205101	PE6	92	51	1	1	92	5	2015	1385	2	0	0	2	2	0	1	28	1	2	13	0	92	2	2	2	1	2	0	NA	2	NA	0	NA	0	806	0	1	0	1	2279182	574023	-77.9955555555556	-9.50972222222222	11	NA	996	11	1	1
009205601	PE6	92	56	1	1	92	5	2015	1385	6	2	0	6	6	1	1	28	1	2	13	0	92	2	2	2	1	2	0	NA	2	NA	0	NA	1	806	2	1	0	1	523514	574023	-77.9955555555556	-9.50972222222222	11	NA	996	11	1	1
009208201	PE6	92	82	1	1	92	5	2015	1385	3	1	0	3	2	1	1	27	1	2	13	0	92	2	2	2	1	2	0	NA	2	NA	0	NA	1	806	1	1	0	1	523514	574023	-77.9955555555556	-9.50972222222222	11	NA	996	11	1	1
009208601	PE6	92	86	1	1	92	5	2015	1385	6	1	0	6	6	2	1	28	1	2	13	0	92	2	2	2	1	2	0	NA	2	NA	0	NA	2	806	1	1	0	1	523514	574023	-77.9955555555556	-9.50972222222222	11	NA	996	11	1	1
009209001	PE6	92	90	1	1	92	5	2015	1385	3	0	0	3	3	1	1	28	1	2	13	0	92	2	2	2	1	2	0	NA	2	NA	0	NA	1	806	0	1	0	1	523514	574023	-77.9955555555556	-9.50972222222222	11	NA	996	11	1	1
009209401	PE6	92	94	1	1	92	5	2015	1385	6	1	0	6	6	1	1	28	1	2	13	0	92	2	2	2	1	2	0	NA	2	NA	0	NA	1	806	1	1	0	1	523514	574023	-77.9955555555556	-9.50972222222222	11	NA	996	23	1	0
009301101	PE6	93	11	1	1	93	3	2015	1383	8	2	0	8	8	2	1	21	1	2	7	0	93	2	2	2	1	2	0	NA	2	NA	0	NA	2	2632	2	1	0	1	606877	665430	-77.6469444444444	-9.28055555555556	11	NA	996	11	1	1
009302301	PE6	93	23	1	2	93	3	2015	1383	3	1	0	3	3	1	1	20	1	2	7	0	93	2	2	2	1	2	0	NA	2	NA	0	NA	1	2632	1	1	0	1	606877	665430	-77.6469444444444	-9.28055555555556	11	NA	996	11	1	1
009304001	PE6	93	40	1	1	93	3	2015	1383	3	1	0	3	3	1	1	22	1	2	7	0	93	2	2	2	1	2	0	NA	2	NA	0	NA	1	2632	1	1	0	1	606877	665430	-77.6469444444444	-9.28055555555556	11	NA	996	11	1	1
009308901	PE6	93	89	1	1	93	3	2015	1383	3	1	0	3	3	1	1	21	1	2	7	0	93	2	2	2	1	2	0	NA	2	NA	0	NA	1	2632	1	1	0	1	606877	665430	-77.6469444444444	-9.28055555555556	11	NA	996	11	1	1
009310001	PE6	93	100	1	1	93	3	2015	1383	3	1	0	3	3	0	1	20	1	2	7	0	93	2	2	2	1	2	0	NA	2	NA	0	NA	0	2632	1	1	0	1	2642114	665430	-77.6469444444444	-9.28055555555556	11	NA	996	11	1	1
009310401	PE6	93	104	1	1	93	3	2015	1383	5	3	0	5	5	0	1	20	1	2	7	0	93	2	2	2	1	2	0	NA	2	NA	0	NA	0	2632	3	1	0	1	2642114	665430	-77.6469444444444	-9.28055555555556	11	NA	996	11	1	1
009310601	PE6	93	106	1	1	93	3	2015	1383	5	1	0	5	5	1	1	20	1	2	7	0	93	2	2	2	1	2	0	NA	2	NA	0	NA	1	2632	1	1	0	1	606877	665430	-77.6469444444444	-9.28055555555556	11	NA	996	11	1	0
009311801	PE6	93	118	1	1	93	3	2015	1383	2	0	0	2	0	0	1	22	1	2	7	0	93	2	2	2	1	2	0	NA	2	NA	0	NA	0	2632	0	1	0	1	2642114	665430	-77.6469444444444	-9.28055555555556	11	NA	996	11	1	1
009400401	PE6	94	4	1	2	94	6	2015	1386	3	1	0	3	3	1	1	1	1	2	4	0	94	2	2	2	1	2	0	NA	2	NA	0	NA	1	3141	1	1	0	1	641584	703485	-77.1772222222222	-9.58694444444444	11	NA	996	11	1	1
009401801	PE6	94	18	1	2	94	6	2015	1386	3	1	0	3	3	1	1	1	1	2	4	0	94	2	2	2	1	2	0	NA	2	NA	0	NA	1	3141	1	1	0	1	641584	703485	-77.1772222222222	-9.58694444444444	11	NA	996	11	1	0
009402801	PE6	94	28	1	2	94	6	2015	1386	5	2	0	5	5	1	1	1	1	2	4	0	94	2	2	2	1	2	0	NA	2	NA	0	NA	1	3141	2	1	0	1	641584	703485	-77.1772222222222	-9.58694444444444	11	NA	996	11	1	1
009407901	PE6	94	79	1	2	94	6	2015	1386	4	2	0	4	4	1	1	2	1	2	4	0	94	2	2	2	1	2	0	NA	2	NA	0	NA	0	3141	2	1	0	1	641584	703485	-77.1772222222222	-9.58694444444444	11	NA	996	11	1	1
009408701	PE6	94	87	1	1	94	6	2015	1386	4	1	0	4	4	1	1	2	1	2	4	0	94	2	2	2	1	2	0	NA	2	NA	0	NA	1	3141	1	1	0	1	641584	703485	-77.1772222222222	-9.58694444444444	11	NA	996	11	1	1
009408901	PE6	94	89	1	1	94	6	2015	1386	5	1	0	5	5	0	1	2	1	2	4	0	94	2	2	2	1	2	0	NA	2	NA	0	NA	0	3141	1	1	0	1	2793213	703485	-77.1772222222222	-9.58694444444444	11	NA	996	11	1	1
009409401	PE6	94	94	1	4	94	6	2015	1386	6	2	0	6	6	2	1	1	1	2	4	0	94	2	2	2	1	2	0	NA	2	NA	0	NA	2	3141	2	1	0	1	641584	703485	-77.1772222222222	-9.58694444444444	11	NA	996	11	1	1
009410001	PE6	94	100	1	2	94	6	2015	1386	4	1	0	4	4	1	1	1	1	2	4	0	94	2	2	2	1	2	0	NA	2	NA	0	NA	1	3141	1	1	0	1	641584	703485	-77.1772222222222	-9.58694444444444	11	NA	996	11	1	1
009411301	PE6	94	113	1	1	94	6	2015	1386	2	1	0	2	2	0	1	2	1	2	4	0	94	2	2	2	1	2	0	NA	2	NA	0	NA	0	3141	1	1	0	1	2793213	703485	-77.1772222222222	-9.58694444444444	11	NA	996	11	1	1
009411601	PE6	94	116	1	1	94	6	2015	1386	2	0	0	2	2	0	1	1	1	2	4	0	94	2	2	2	1	2	0	NA	2	NA	0	NA	0	3141	0	1	0	1	2793213	703485	-77.1772222222222	-9.58694444444444	11	NA	996	11	1	1
009500101	PE6	95	1	1	2	95	7	2015	1387	2	0	0	2	2	0	1	7	1	30	8	0	95	3	2	2	2	3	0	NA	30	NA	0	NA	0	305	0	1	0	1	1405948	484181	-78.4630555	-8.7931945	43	NA	20	23	1	1
009500201	PE6	95	2	1	2	95	7	2015	1387	2	0	0	2	2	0	1	7	1	30	8	0	95	3	2	2	2	3	0	NA	30	NA	0	NA	0	305	0	1	0	1	1405948	484181	-78.4630555	-8.7931945	43	NA	60	22	1	1
009500301	PE6	95	3	1	1	95	7	2015	1387	5	1	0	5	5	2	1	7	1	30	8	0	95	3	2	2	2	3	0	NA	30	NA	0	NA	2	305	1	1	0	1	461437	484181	-78.4630555	-8.7931945	43	NA	60	23	1	0
009500401	PE6	95	4	1	1	95	7	2015	1387	3	1	0	3	3	1	1	7	1	30	8	0	95	3	2	2	2	3	0	NA	30	NA	0	NA	1	305	1	1	0	1	461437	484181	-78.4630555	-8.7931945	43	NA	60	22	1	1
009500501	PE6	95	5	1	1	95	7	2015	1387	2	0	0	2	2	0	1	7	1	30	8	0	95	3	2	2	2	3	0	NA	30	NA	0	NA	0	305	0	1	0	1	1405948	484181	-78.4630555	-8.7931945	71	43	30	22	1	1
009503601	PE6	95	36	1	2	95	7	2015	1387	5	1	0	5	5	1	1	8	1	30	8	0	95	3	2	2	2	3	0	NA	30	NA	0	NA	1	305	1	1	0	1	461437	484181	-78.4630555	-8.7931945	11	NA	996	22	1	1
009503701	PE6	95	37	1	10	95	7	2015	1387	13	4	0	13	13	2	1	8	1	30	8	0	95	3	2	2	2	3	0	NA	30	NA	0	NA	2	305	4	1	0	1	461437	484181	-78.4630555	-8.7931945	11	NA	996	21	1	1
009503801	PE6	95	38	1	2	95	7	2015	1387	2	0	0	2	2	0	1	8	1	30	8	0	95	3	2	2	2	3	0	NA	30	NA	0	NA	0	305	0	1	0	1	1405948	484181	-78.4630555	-8.7931945	11	NA	996	23	1	0
009503901	PE6	95	39	1	1	95	7	2015	1387	1	0	0	1	1	0	1	8	1	30	8	0	95	3	2	2	2	3	0	NA	30	NA	0	NA	0	305	0	1	0	1	1405948	484181	-78.4630555	-8.7931945	11	NA	996	23	1	0
009506501	PE6	95	65	1	2	95	7	2015	1387	4	1	0	4	3	1	1	9	1	30	8	0	95	3	2	2	2	3	0	NA	30	NA	0	NA	0	305	1	1	0	1	1405948	484181	-78.4630555	-8.7931945	43	NA	30	22	1	0
009506601	PE6	95	66	1	1	95	7	2015	1387	1	0	0	1	1	0	1	9	1	30	8	0	95	3	2	2	2	3	0	NA	30	NA	0	NA	0	305	0	1	0	1	1405948	484181	-78.4630555	-8.7931945	43	NA	5	22	1	0
009506701	PE6	95	67	1	2	95	7	2015	1387	4	1	0	4	4	1	1	9	1	30	8	0	95	3	2	2	2	3	0	NA	30	NA	0	NA	1	305	1	1	0	1	461437	484181	-78.4630555	-8.7931945	43	NA	30	23	1	0
009506801	PE6	95	68	1	1	95	7	2015	1387	2	0	0	2	1	0	1	9	1	30	8	0	95	3	2	2	2	3	0	NA	30	NA	0	NA	0	305	0	1	0	1	1405948	484181	-78.4630555	-8.7931945	43	NA	30	22	1	0
009506901	PE6	95	69	1	2	95	7	2015	1387	4	1	0	4	4	2	1	9	1	30	8	0	95	3	2	2	2	3	0	NA	30	NA	0	NA	1	305	1	1	0	1	461437	484181	-78.4630555	-8.7931945	43	NA	20	32	1	1
009602601	PE6	96	26	1	1	96	3	2015	1383	4	1	0	3	4	0	1	25	1	2	5	0	96	3	2	2	2	3	0	NA	2	NA	0	NA	0	2741	1	1	0	1	1375109	473560	-78.0824073333	-8.79675933333	12	NA	5	23	1	0
009602701	PE6	96	27	1	1	96	3	2015	1383	2	1	0	2	2	1	1	25	1	2	5	0	96	3	2	2	2	3	0	NA	2	NA	0	NA	1	2741	1	1	0	1	451316	473560	-78.0824073333	-8.79675933333	12	NA	5	32	1	1
009602801	PE6	96	28	1	2	96	3	2015	1383	4	1	0	4	4	1	1	25	1	2	5	0	96	3	2	2	2	3	0	NA	2	NA	0	NA	1	2741	1	1	0	1	451316	473560	-78.0824073333	-8.79675933333	96	96	30	32	1	0
009602901	PE6	96	29	1	1	96	3	2015	1383	3	1	0	3	3	0	1	25	1	2	5	0	96	3	2	2	2	3	0	NA	2	NA	0	NA	0	2741	1	1	0	1	1375109	473560	-78.0824073333	-8.79675933333	11	NA	996	23	1	1
009603001	PE6	96	30	1	1	96	3	2015	1383	6	0	0	6	6	0	1	25	1	2	5	0	96	3	2	2	2	3	0	NA	2	NA	0	NA	0	2741	0	1	0	1	1375109	473560	-78.0824073333	-8.79675933333	12	NA	5	23	1	0
009605001	PE6	96	50	1	2	96	3	2015	1383	2	0	0	2	2	0	1	26	1	2	5	0	96	3	2	2	2	3	0	NA	2	NA	0	NA	0	2741	0	1	0	1	1375109	473560	-78.0824073333	-8.79675933333	11	NA	996	23	1	0
009605201	PE6	96	52	1	3	96	3	2015	1383	3	0	0	3	1	0	1	26	1	2	5	0	96	3	2	2	2	3	0	NA	2	NA	0	NA	0	2741	0	1	0	1	1375109	473560	-78.0824073333	-8.79675933333	11	NA	996	23	1	1
009605301	PE6	96	53	1	1	96	3	2015	1383	3	1	0	3	3	1	1	26	1	2	5	0	96	3	2	2	2	3	0	NA	2	NA	0	NA	1	2741	1	1	0	1	451316	473560	-78.0824073333	-8.79675933333	96	96	20	32	1	1
009605401	PE6	96	54	1	1	96	3	2015	1383	2	0	0	2	2	0	1	26	1	2	5	0	96	3	2	2	2	3	0	NA	2	NA	0	NA	0	2741	0	1	0	1	1375109	473560	-78.0824073333	-8.79675933333	11	NA	996	32	1	1
009605701	PE6	96	57	1	1	96	3	2015	1383	4	0	0	4	4	0	1	27	1	2	5	0	96	3	2	2	2	3	0	NA	2	NA	0	NA	0	2741	0	1	0	1	1375109	473560	-78.0824073333	-8.79675933333	43	NA	15	32	1	0
009605801	PE6	96	58	1	4	96	3	2015	1383	8	2	0	8	8	2	1	27	1	2	5	0	96	3	2	2	2	3	0	NA	2	NA	0	NA	2	2741	2	1	0	1	451316	473560	-78.0824073333	-8.79675933333	11	NA	996	23	1	1
009700201	PE6	97	2	1	1	97	4	2015	1384	4	1	0	4	4	1	1	20	1	2	7	0	97	3	2	2	2	3	0	NA	2	NA	0	NA	1	3341	1	1	0	1	474030	497394	-78.0347222222222	-8.47166666666667	11	NA	996	22	1	1
009700401	PE6	97	4	1	1	97	4	2015	1384	5	1	0	5	5	0	1	21	1	2	7	0	97	3	2	2	2	3	0	NA	2	NA	0	NA	0	3341	1	1	0	1	1444317	497394	-78.0347222222222	-8.47166666666667	11	NA	996	11	1	1
009701401	PE6	97	14	1	1	97	4	2015	1384	1	0	0	1	1	0	1	20	1	2	7	0	97	3	2	2	2	3	0	NA	2	NA	0	NA	0	3341	0	1	0	1	1444317	497394	-78.0347222222222	-8.47166666666667	11	NA	996	11	1	1
009701601	PE6	97	16	1	1	97	4	2015	1384	4	1	0	4	4	1	1	21	1	2	7	0	97	3	2	2	2	3	0	NA	2	NA	0	NA	1	3341	1	1	0	1	474030	497394	-78.0347222222222	-8.47166666666667	11	NA	996	11	1	1
009701801	PE6	97	18	1	6	97	4	2015	1384	7	3	0	7	7	2	1	21	1	2	7	0	97	3	2	2	2	3	0	NA	2	NA	0	NA	2	3341	3	1	0	1	474030	497394	-78.0347222222222	-8.47166666666667	11	NA	996	11	1	1
009701901	PE6	97	19	1	1	97	4	2015	1384	4	1	0	4	4	1	1	21	1	2	7	0	97	3	2	2	2	3	0	NA	2	NA	0	NA	1	3341	1	1	0	1	474030	497394	-78.0347222222222	-8.47166666666667	11	NA	996	11	1	1
009702001	PE6	97	20	1	2	97	4	2015	1384	2	0	0	2	2	0	1	20	1	2	7	0	97	3	2	2	2	3	0	NA	2	NA	0	NA	0	3341	0	1	0	1	1444317	497394	-78.0347222222222	-8.47166666666667	11	NA	996	11	1	0
009702601	PE6	97	26	1	2	97	4	2015	1384	4	1	0	4	4	1	1	21	1	2	7	0	97	3	2	2	2	3	0	NA	2	NA	0	NA	1	3341	1	1	0	1	474030	497394	-78.0347222222222	-8.47166666666667	11	NA	996	11	1	1
009702801	PE6	97	28	1	1	97	4	2015	1384	1	0	0	1	0	0	1	24	1	2	7	0	97	3	2	2	2	3	0	NA	2	NA	0	NA	0	3341	0	1	0	1	1444317	497394	-78.0347222222222	-8.47166666666667	11	NA	996	11	1	1
009703301	PE6	97	33	1	1	97	4	2015	1384	7	1	0	7	7	2	1	23	1	2	7	0	97	3	2	2	2	3	0	NA	2	NA	0	NA	2	3341	1	1	0	1	474030	497394	-78.0347222222222	-8.47166666666667	11	NA	996	11	1	0
009703401	PE6	97	34	1	2	97	4	2015	1384	5	1	0	5	5	2	1	22	1	2	7	0	97	3	2	2	2	3	0	NA	2	NA	0	NA	2	3341	1	1	0	1	474030	497394	-78.0347222222222	-8.47166666666667	11	NA	996	11	1	0
009705501	PE6	97	55	1	2	97	4	2015	1384	8	3	0	6	8	3	1	22	1	2	7	0	97	3	2	2	2	3	0	NA	2	NA	0	NA	3	3341	3	1	0	1	474030	497394	-78.0347222222222	-8.47166666666667	11	NA	996	11	1	1
009705801	PE6	97	58	1	1	97	4	2015	1384	3	0	0	3	0	1	1	23	1	2	7	0	97	3	2	2	2	3	0	NA	2	NA	0	NA	1	3341	1	1	0	1	474030	497394	-78.0347222222222	-8.47166666666667	11	NA	996	11	1	0
009800901	PE6	98	9	1	1	98	6	2015	1386	2	0	0	2	2	0	1	30	1	2	8	0	98	3	2	2	2	3	0	NA	2	NA	0	NA	0	3377	0	1	0	1	1653537	569445	-77.5688888888889	-8.535	11	NA	996	11	1	1
009801201	PE6	98	12	1	2	98	7	2015	1387	2	0	0	2	1	0	1	2	1	2	8	0	98	3	2	2	2	3	0	NA	2	NA	0	NA	0	3377	1	1	0	1	1653537	569445	-77.5688888888889	-8.535	11	NA	996	32	1	1
009801301	PE6	98	13	1	1	98	6	2015	1386	2	0	0	2	2	1	1	30	1	2	8	0	98	3	2	2	2	3	0	NA	2	NA	0	NA	0	3377	0	1	0	1	1653537	569445	-77.5688888888889	-8.535	11	NA	996	11	1	0
009801501	PE6	98	15	1	2	98	6	2015	1386	2	0	0	2	2	0	1	30	1	2	8	0	98	3	2	2	2	3	0	NA	2	NA	0	NA	0	3377	0	1	0	1	1653537	569445	-77.5688888888889	-8.535	11	NA	996	11	1	0
009801601	PE6	98	16	1	1	98	7	2015	1387	5	1	0	5	5	1	1	1	1	2	8	0	98	3	2	2	2	3	0	NA	2	NA	0	NA	1	3377	1	1	0	1	542697	569445	-77.5688888888889	-8.535	11	NA	996	11	1	1
009801701	PE6	98	17	1	1	98	7	2015	1387	5	1	0	4	5	1	1	1	1	2	8	0	98	3	2	2	2	3	0	NA	2	NA	0	NA	1	3377	1	1	0	1	542697	569445	-77.5688888888889	-8.535	11	NA	996	11	1	1
009802201	PE6	98	22	1	1	98	6	2015	1386	8	3	0	5	8	1	1	30	1	2	8	0	98	3	2	2	2	3	0	NA	2	NA	0	NA	1	3377	3	1	0	1	542697	569445	-77.5688888888889	-8.535	11	NA	996	11	1	0
009802501	PE6	98	25	1	2	98	6	2015	1386	4	1	0	4	4	1	1	30	1	2	8	0	98	3	2	2	2	3	0	NA	2	NA	0	NA	1	3377	1	1	0	1	542697	569445	-77.5688888888889	-8.535	11	NA	996	11	1	0
009803201	PE6	98	32	1	1	98	6	2015	1386	1	0	0	1	1	0	1	30	1	2	8	0	98	3	2	2	2	3	0	NA	2	NA	0	NA	0	3377	0	1	0	1	1653537	569445	-77.5688888888889	-8.535	11	NA	996	21	1	1
009803401	PE6	98	34	1	1	98	6	2015	1386	5	1	0	5	5	1	1	30	1	2	8	0	98	3	2	2	2	3	0	NA	2	NA	0	NA	1	3377	1	1	0	1	542697	569445	-77.5688888888889	-8.535	11	NA	996	11	1	0
009804301	PE6	98	43	1	2	98	7	2015	1387	6	2	0	6	6	1	1	1	1	2	8	0	98	3	2	2	2	3	0	NA	2	NA	0	NA	1	3377	2	1	0	1	542697	569445	-77.5688888888889	-8.535	11	NA	996	11	1	1
009805001	PE6	98	50	1	2	98	7	2015	1387	3	1	0	3	3	1	1	1	1	2	8	0	98	3	2	2	2	3	0	NA	2	NA	0	NA	1	3377	1	1	0	1	542697	569445	-77.5688888888889	-8.535	11	NA	996	11	1	1
009806601	PE6	98	66	1	1	98	7	2015	1387	2	0	0	2	2	0	1	3	1	2	8	0	98	3	2	2	2	3	0	NA	2	NA	0	NA	0	3377	0	1	0	1	1653537	569445	-77.5688888888889	-8.535	11	NA	996	11	1	0
009807701	PE6	98	77	1	1	98	7	2015	1387	4	1	0	4	4	1	1	1	1	2	8	0	98	3	2	2	2	3	0	NA	2	NA	0	NA	1	3377	1	1	0	1	542697	569445	-77.5688888888889	-8.535	11	NA	996	11	1	0
009900601	PE6	99	6	1	2	99	4	2015	1384	9	1	0	9	9	2	1	27	1	2	7	0	99	3	2	2	2	3	0	NA	2	NA	0	NA	2	2231	1	1	0	1	581069	609709	-77.8916665	-8.66	11	NA	996	11	1	0
009900701	PE6	99	7	1	1	99	4	2015	1384	3	0	0	2	3	0	1	27	1	2	7	0	99	3	2	2	2	3	0	NA	2	NA	0	NA	0	2231	0	1	0	1	1770453	609709	-77.8916665	-8.66	11	NA	996	11	1	1
009900801	PE6	99	8	1	2	99	4	2015	1384	4	1	0	4	3	2	1	27	1	2	7	0	99	3	2	2	2	3	0	NA	2	NA	0	NA	2	2231	1	1	0	1	581069	609709	-77.8916665	-8.66	11	NA	996	11	1	0
009900901	PE6	99	9	1	1	99	4	2015	1384	4	1	0	4	4	2	1	26	1	2	7	0	99	3	2	2	2	3	0	NA	2	NA	0	NA	1	2231	1	1	0	1	581069	609709	-77.8916665	-8.66	11	NA	996	23	0	0
009901001	PE6	99	10	1	2	99	4	2015	1384	2	0	0	2	1	0	1	26	1	2	7	0	99	3	2	2	2	3	0	NA	2	NA	0	NA	0	2231	0	1	0	1	1770453	609709	-77.8916665	-8.66	11	NA	996	11	1	1
009904601	PE6	99	46	1	2	99	4	2015	1384	2	0	0	2	2	0	1	29	1	2	7	0	99	3	2	2	2	3	0	NA	2	NA	0	NA	0	2231	0	1	0	1	1770453	609709	-77.8916665	-8.66	11	NA	996	32	1	0
009904701	PE6	99	47	1	2	99	4	2015	1384	4	1	0	4	4	0	1	24	1	2	7	0	99	3	2	2	2	3	0	NA	2	NA	0	NA	0	2231	1	1	0	1	1770453	609709	-77.8916665	-8.66	11	NA	996	11	1	0
009904801	PE6	99	48	1	2	99	4	2015	1384	9	1	0	9	8	3	1	28	1	2	7	0	99	3	2	2	2	3	0	NA	2	NA	0	NA	2	2231	1	1	0	1	581069	609709	-77.8916665	-8.66	11	NA	996	32	1	1
009904901	PE6	99	49	1	2	99	4	2015	1384	4	1	0	4	4	0	1	29	1	2	7	0	99	3	2	2	2	3	0	NA	2	NA	0	NA	0	2231	1	1	0	1	1770453	609709	-77.8916665	-8.66	11	NA	996	11	1	1
009905001	PE6	99	50	1	1	99	4	2015	1384	6	1	0	6	6	1	1	29	1	2	7	0	99	3	2	2	2	3	0	NA	2	NA	0	NA	1	2231	1	1	0	1	581069	609709	-77.8916665	-8.66	11	NA	996	11	1	1
009905101	PE6	99	51	1	2	99	4	2015	1384	4	1	0	4	4	1	1	28	1	2	7	0	99	3	2	2	2	3	0	NA	2	NA	0	NA	0	2231	1	1	0	1	1770453	609709	-77.8916665	-8.66	11	NA	996	11	1	1
009905301	PE6	99	53	1	1	99	4	2015	1384	2	0	0	2	2	0	1	29	1	2	7	0	99	3	2	2	2	3	0	NA	2	NA	0	NA	0	2231	0	1	0	1	1770453	609709	-77.8916665	-8.66	11	NA	996	11	1	1
009905501	PE6	99	55	1	2	99	4	2015	1384	4	1	0	4	4	1	1	29	1	2	7	0	99	3	2	2	2	3	0	NA	2	NA	0	NA	1	2231	1	1	0	1	581069	609709	-77.8916665	-8.66	11	NA	996	11	1	1
010001101	PE6	100	11	1	2	100	4	2015	1384	5	1	0	5	4	1	1	21	1	30	5	0	100	3	2	2	2	3	0	NA	30	NA	0	NA	1	2702	1	1	0	1	545700	572596	-77.797639	-8.9220835	11	NA	996	32	1	1
010001201	PE6	100	12	1	1	100	4	2015	1384	3	1	0	3	3	1	1	21	1	30	5	0	100	3	2	2	2	3	0	NA	30	NA	0	NA	1	2702	1	1	0	1	545700	572596	-77.797639	-8.9220835	96	96	5	32	0	1
010001301	PE6	100	13	1	2	100	4	2015	1384	3	1	0	3	3	0	1	21	1	30	5	0	100	3	2	2	2	3	0	NA	30	NA	0	NA	0	2702	1	1	0	1	1662687	572596	-77.797639	-8.9220835	11	NA	996	22	1	1
010001401	PE6	100	14	1	2	100	4	2015	1384	4	1	0	4	4	1	1	21	1	30	5	0	100	3	2	2	2	3	0	NA	30	NA	0	NA	1	2702	1	1	0	1	545700	572596	-77.797639	-8.9220835	11	NA	996	23	1	0
010001501	PE6	100	15	1	2	100	4	2015	1384	4	1	0	4	4	1	1	21	1	30	5	0	100	3	2	2	2	3	0	NA	30	NA	0	NA	1	2702	1	1	0	1	545700	572596	-77.797639	-8.9220835	11	NA	996	32	1	0
010002101	PE6	100	21	1	2	100	4	2015	1384	3	1	0	3	3	1	1	21	1	30	5	0	100	3	2	2	2	3	0	NA	30	NA	0	NA	1	2702	1	1	0	1	545700	572596	-77.797639	-8.9220835	96	96	15	32	1	1
010002301	PE6	100	23	1	2	100	4	2015	1384	3	1	0	3	3	1	1	22	1	30	5	0	100	3	2	2	2	3	0	NA	30	NA	0	NA	1	2702	1	1	0	1	545700	572596	-77.797639	-8.9220835	11	NA	996	22	1	1
010002401	PE6	100	24	1	1	100	4	2015	1384	6	1	0	6	5	1	1	22	1	30	5	0	100	3	2	2	2	3	0	NA	30	NA	0	NA	1	2702	2	1	0	1	545700	572596	-77.797639	-8.9220835	96	96	5	32	1	1
010002501	PE6	100	25	1	2	100	4	2015	1384	4	2	0	4	4	0	1	22	1	30	5	0	100	3	2	2	2	3	0	NA	30	NA	0	NA	0	2702	2	1	0	1	1662687	572596	-77.797639	-8.9220835	11	NA	996	32	1	1
010008701	PE6	100	87	1	1	100	4	2015	1384	4	1	0	4	4	1	1	23	1	30	5	0	100	3	2	2	2	3	0	NA	30	NA	0	NA	1	2702	1	1	0	1	545700	572596	-77.797639	-8.9220835	43	NA	5	23	0	0
010008801	PE6	100	88	1	1	100	4	2015	1384	1	0	0	1	1	0	1	23	1	30	5	0	100	3	2	2	2	3	0	NA	30	NA	0	NA	0	2702	0	1	0	1	1662687	572596	-77.797639	-8.9220835	43	NA	5	32	0	1
010008901	PE6	100	89	1	1	100	4	2015	1384	3	1	0	3	3	1	1	23	1	30	5	0	100	3	2	2	2	3	0	NA	30	NA	0	NA	1	2702	1	1	0	1	545700	572596	-77.797639	-8.9220835	43	NA	5	32	0	1
010009001	PE6	100	90	1	2	100	4	2015	1384	5	1	0	5	5	3	1	23	1	30	5	0	100	3	2	2	2	3	0	NA	30	NA	0	NA	3	2702	1	1	0	1	545700	572596	-77.797639	-8.9220835	43	NA	2	32	0	1
010009101	PE6	100	91	1	1	100	4	2015	1384	9	0	0	9	4	0	1	23	1	30	5	0	100	3	2	2	2	3	0	NA	30	NA	0	NA	0	2702	1	1	0	1	1662687	572596	-77.797639	-8.9220835	43	NA	5	32	0	1
010102201	PE6	101	22	1	1	101	6	2015	1386	2	0	0	2	2	0	1	10	1	30	8	0	101	3	2	2	2	3	0	NA	30	NA	0	NA	0	2851	0	1	0	1	1145587	394518	-77.7848615	-8.9545835	11	NA	996	32	1	0
010102301	PE6	101	23	1	1	101	6	2015	1386	7	2	0	7	7	0	1	9	1	30	8	0	101	3	2	2	2	3	0	NA	30	NA	0	NA	0	2851	2	1	0	1	1145587	394518	-77.7848615	-8.9545835	11	NA	996	23	1	1
010102501	PE6	101	25	1	1	101	6	2015	1386	5	1	0	5	5	2	1	10	1	30	8	0	101	3	2	2	2	3	0	NA	30	NA	0	NA	2	2851	1	1	0	1	375986	394518	-77.7848615	-8.9545835	96	96	5	32	1	0
010102601	PE6	101	26	1	2	101	6	2015	1386	3	0	0	3	1	0	1	10	1	30	8	0	101	3	2	2	2	3	0	NA	30	NA	0	NA	0	2851	0	1	0	1	1145587	394518	-77.7848615	-8.9545835	11	NA	996	32	1	0
010104201	PE6	101	42	1	1	101	6	2015	1386	1	0	0	1	1	0	1	10	1	30	8	0	101	3	2	2	2	3	0	NA	30	NA	0	NA	0	2851	0	1	0	1	1145587	394518	-77.7848615	-8.9545835	11	NA	996	23	1	1
010104301	PE6	101	43	1	2	101	6	2015	1386	4	1	0	4	4	0	1	9	1	30	8	0	101	3	2	2	2	3	0	NA	30	NA	0	NA	0	2851	1	1	0	1	1145587	394518	-77.7848615	-8.9545835	11	NA	996	23	1	1
010104501	PE6	101	45	1	2	101	6	2015	1386	6	1	0	6	4	1	1	10	1	30	8	0	101	3	2	2	2	3	0	NA	30	NA	0	NA	1	2851	1	1	0	1	375986	394518	-77.7848615	-8.9545835	11	NA	996	23	1	1
010104601	PE6	101	46	1	2	101	6	2015	1386	3	1	0	3	3	0	1	11	1	30	8	0	101	3	2	2	2	3	0	NA	30	NA	0	NA	0	2851	1	1	0	1	1145587	394518	-77.7848615	-8.9545835	43	NA	3	23	1	1
010106201	PE6	101	62	1	2	101	6	2015	1386	5	1	0	5	4	1	1	9	1	30	8	0	101	3	2	2	2	3	0	NA	30	NA	0	NA	1	2851	1	1	0	1	375986	394518	-77.7848615	-8.9545835	11	NA	996	23	1	1
010106301	PE6	101	63	1	1	101	6	2015	1386	2	1	0	2	2	0	1	9	1	30	8	0	101	3	2	2	2	3	0	NA	30	NA	0	NA	0	2851	1	1	0	1	1145587	394518	-77.7848615	-8.9545835	11	NA	996	23	1	1
010106401	PE6	101	64	1	2	101	6	2015	1386	4	1	0	4	3	2	1	10	1	30	8	0	101	3	2	2	2	3	0	NA	30	NA	0	NA	1	2851	1	1	0	1	375986	394518	-77.7848615	-8.9545835	96	96	5	23	1	1
010106501	PE6	101	65	1	2	101	6	2015	1386	2	0	0	2	2	0	1	9	1	30	8	0	101	3	2	2	2	3	0	NA	30	NA	0	NA	0	2851	0	1	0	1	1145587	394518	-77.7848615	-8.9545835	11	NA	996	22	1	0
010106601	PE6	101	66	1	1	101	6	2015	1386	2	0	0	2	2	0	1	10	1	30	8	0	101	3	2	2	2	3	0	NA	30	NA	0	NA	0	2851	0	1	0	1	1145587	394518	-77.7848615	-8.9545835	11	NA	996	23	1	1
010201201	PE6	102	12	1	1	102	6	2015	1386	4	1	0	4	4	1	1	13	1	30	7	0	102	3	2	2	2	3	0	NA	30	NA	0	NA	1	2601	1	1	0	1	328431	344618	-77.7915275	-8.9959725	11	NA	996	23	1	0
010201301	PE6	102	13	1	2	102	6	2015	1386	5	1	0	5	5	1	1	13	1	30	7	0	102	3	2	2	2	3	0	NA	30	NA	0	NA	1	2601	1	1	0	1	328431	344618	-77.7915275	-8.9959725	11	NA	996	23	1	0
010201401	PE6	102	14	1	2	102	6	2015	1386	5	1	0	5	5	2	1	13	1	30	7	0	102	3	2	2	2	3	0	NA	30	NA	0	NA	1	2601	1	1	0	1	328431	344618	-77.7915275	-8.9959725	96	96	5	32	1	0
010201501	PE6	102	15	1	1	102	6	2015	1386	2	0	0	2	2	0	1	14	1	30	7	0	102	3	2	2	2	3	0	NA	30	NA	0	NA	0	2601	0	1	0	1	1000691	344618	-77.7915275	-8.9959725	11	NA	996	23	1	1
010201601	PE6	102	16	1	1	102	6	2015	1386	3	1	0	3	3	0	1	14	1	30	7	0	102	3	2	2	2	3	0	NA	30	NA	0	NA	0	2601	1	1	0	1	1000691	344618	-77.7915275	-8.9959725	11	NA	996	22	1	1
010202201	PE6	102	22	1	1	102	6	2015	1386	6	3	0	6	6	1	1	14	1	30	7	0	102	3	2	2	2	3	0	NA	30	NA	0	NA	1	2601	3	1	0	1	328431	344618	-77.7915275	-8.9959725	11	NA	996	24	1	1
010202301	PE6	102	23	1	1	102	6	2015	1386	2	0	0	2	2	0	1	14	1	30	7	0	102	3	2	2	2	3	0	NA	30	NA	0	NA	0	2601	0	1	0	1	1000691	344618	-77.7915275	-8.9959725	11	NA	996	23	1	0
010202401	PE6	102	24	1	2	102	7	2015	1387	2	1	0	2	2	0	1	11	1	30	4	0	102	3	2	2	2	3	0	NA	30	NA	0	NA	0	2601	1	1	0	1	1000691	344618	-77.7915275	-8.9959725	96	96	5	32	1	0
010202501	PE6	102	25	1	2	102	6	2015	1386	3	1	0	3	3	1	1	14	1	30	7	0	102	3	2	2	2	3	0	NA	30	NA	0	NA	1	2601	1	1	0	1	328431	344618	-77.7915275	-8.9959725	11	NA	996	23	1	0
010202601	PE6	102	26	1	2	102	6	2015	1386	4	1	0	4	4	1	1	13	1	30	7	0	102	3	2	2	2	3	0	NA	30	NA	0	NA	1	2601	1	1	0	1	328431	344618	-77.7915275	-8.9959725	11	NA	996	23	1	0
010205701	PE6	102	57	1	1	102	6	2015	1386	3	1	0	3	3	0	1	16	1	30	7	0	102	3	2	2	2	3	0	NA	30	NA	0	NA	0	2601	1	1	0	1	1000691	344618	-77.7915275	-8.9959725	11	NA	996	23	1	1
010205801	PE6	102	58	1	1	102	6	2015	1386	4	1	0	4	4	1	1	15	1	30	7	0	102	3	2	2	2	3	0	NA	30	NA	0	NA	1	2601	1	1	0	1	328431	344618	-77.7915275	-8.9959725	11	NA	996	23	1	1
010205901	PE6	102	59	1	2	102	6	2015	1386	5	3	0	5	5	0	1	15	1	30	7	0	102	3	2	2	2	3	0	NA	30	NA	0	NA	0	2601	3	1	0	1	1000691	344618	-77.7915275	-8.9959725	11	NA	996	23	1	1
010206001	PE6	102	60	1	2	102	6	2015	1386	3	1	0	3	3	0	1	15	1	30	7	0	102	3	2	2	2	3	0	NA	30	NA	0	NA	0	2601	1	1	0	1	1000691	344618	-77.7915275	-8.9959725	96	96	10	32	1	1
010304001	PE6	103	40	1	1	103	5	2015	1385	3	0	0	3	2	1	1	4	1	87	0	0	103	3	2	2	2	3	0	NA	38	NA	0	NA	1	3194	1	1	0	1	454113	476495	-77.9545835	-9.21375	11	NA	996	32	1	1
010304101	PE6	103	41	1	2	103	5	2015	1385	2	1	0	2	1	0	1	3	1	88	0	0	103	3	2	2	2	3	0	NA	38	NA	0	NA	0	3194	1	1	0	1	1383632	476495	-77.9545835	-9.21375	11	NA	996	23	1	1
010304201	PE6	103	42	1	1	103	5	2015	1385	6	1	0	6	6	2	1	3	1	87	0	0	103	3	2	2	2	3	0	NA	38	NA	0	NA	2	3194	1	1	0	1	454113	476495	-77.9545835	-9.21375	96	96	5	32	0	1
010304301	PE6	103	43	1	1	103	5	2015	1385	2	0	0	2	2	0	1	4	1	88	0	0	103	3	2	2	2	3	0	NA	38	NA	0	NA	0	3194	0	1	0	1	1383632	476495	-77.9545835	-9.21375	11	NA	996	23	1	1
010305101	PE6	103	51	1	2	103	5	2015	1385	4	0	0	4	4	0	1	2	1	87	0	0	103	3	2	2	2	3	0	NA	38	NA	0	NA	0	3194	0	1	0	1	1383632	476495	-77.9545835	-9.21375	43	NA	10	23	1	0
010305201	PE6	103	52	1	2	103	5	2015	1385	5	2	0	5	5	0	1	2	1	88	0	0	103	3	2	2	2	3	0	NA	38	NA	0	NA	0	3194	2	1	0	1	1383632	476495	-77.9545835	-9.21375	43	NA	5	23	1	1
010305301	PE6	103	53	1	1	103	4	2015	1384	5	1	0	5	5	1	1	30	1	87	0	0	103	3	2	2	2	3	0	NA	38	NA	0	NA	1	3194	1	1	0	1	454113	476495	-77.9545835	-9.21375	43	NA	20	23	1	1
010305401	PE6	103	54	1	6	103	4	2015	1384	7	2	0	7	7	1	1	30	1	88	0	0	103	3	2	2	2	3	0	NA	38	NA	0	NA	1	3194	2	1	0	1	454113	476495	-77.9545835	-9.21375	43	NA	10	23	1	1
010305501	PE6	103	55	1	1	103	5	2015	1385	4	1	0	4	4	2	1	1	1	87	0	0	103	3	2	2	2	3	0	NA	38	NA	0	NA	2	3194	1	1	0	1	454113	476495	-77.9545835	-9.21375	43	NA	5	23	1	1
010306201	PE6	103	62	1	1	103	5	2015	1385	5	1	0	5	5	1	1	1	1	87	0	0	103	3	2	2	2	3	0	NA	38	NA	0	NA	1	3194	1	1	0	1	454113	476495	-77.9545835	-9.21375	11	NA	996	11	1	1
010306301	PE6	103	63	1	1	103	5	2015	1385	3	1	0	3	3	1	1	1	1	88	0	0	103	3	2	2	2	3	0	NA	38	NA	0	NA	1	3194	1	1	0	1	454113	476495	-77.9545835	-9.21375	11	NA	996	11	1	1
010306401	PE6	103	64	1	2	103	5	2015	1385	5	1	0	5	5	1	1	2	1	87	0	0	103	3	2	2	2	3	0	NA	38	NA	0	NA	1	3194	1	1	0	1	454113	476495	-77.9545835	-9.21375	12	NA	2	12	1	1
010306501	PE6	103	65	1	2	103	5	2015	1385	3	1	0	3	3	1	1	3	1	88	0	0	103	3	2	2	2	3	0	NA	38	NA	0	NA	0	3194	1	1	0	1	1383632	476495	-77.9545835	-9.21375	11	NA	996	11	1	1
010400101	PE6	104	1	1	2	104	5	2015	1385	5	1	0	5	5	0	1	20	1	30	12	0	104	3	2	2	2	3	0	NA	30	NA	0	NA	0	3053	1	1	0	1	1506769	518901	-77.4097222222222	-8.91944444444444	11	NA	996	23	1	1
010400301	PE6	104	3	1	2	104	5	2015	1385	4	1	0	4	4	1	1	21	1	30	12	0	104	3	2	2	2	3	0	NA	30	NA	0	NA	1	3053	1	1	0	1	494527	518901	-77.4097222222222	-8.91944444444444	11	NA	996	32	1	0
010400401	PE6	104	4	1	1	104	5	2015	1385	5	0	0	5	4	1	1	22	1	30	12	0	104	3	2	2	2	3	0	NA	30	NA	0	NA	1	3053	0	1	0	1	494527	518901	-77.4097222222222	-8.91944444444444	11	NA	996	32	1	1
010400501	PE6	104	5	1	2	104	5	2015	1385	5	1	0	5	5	1	1	20	1	30	12	0	104	3	2	2	2	3	0	NA	30	NA	0	NA	1	3053	1	1	0	1	494527	518901	-77.4097222222222	-8.91944444444444	11	NA	996	32	0	0
010400601	PE6	104	6	1	1	104	5	2015	1385	5	1	0	5	5	1	1	20	1	30	12	0	104	3	2	2	2	3	0	NA	30	NA	0	NA	1	3053	1	1	0	1	494527	518901	-77.4097222222222	-8.91944444444444	11	NA	996	23	1	1
010400701	PE6	104	7	1	1	104	5	2015	1385	1	0	0	1	0	0	1	20	1	30	12	0	104	3	2	2	2	3	0	NA	30	NA	0	NA	0	3053	0	1	0	1	1506769	518901	-77.4097222222222	-8.91944444444444	11	NA	996	32	0	0
010400901	PE6	104	9	1	1	104	5	2015	1385	2	0	0	2	2	0	1	21	1	30	12	0	104	3	2	2	2	3	0	NA	30	NA	0	NA	0	3053	0	1	0	1	1506769	518901	-77.4097222222222	-8.91944444444444	11	NA	996	22	1	1
010401201	PE6	104	12	1	1	104	5	2015	1385	4	1	0	4	4	0	1	21	1	30	12	0	104	3	2	2	2	3	0	NA	30	NA	0	NA	0	3053	1	1	0	1	1506769	518901	-77.4097222222222	-8.91944444444444	11	NA	996	22	1	1
010402001	PE6	104	20	1	1	104	5	2015	1385	3	0	0	3	3	0	1	20	1	30	12	0	104	3	2	2	2	3	0	NA	30	NA	0	NA	0	3053	0	1	0	1	1506769	518901	-77.4097222222222	-8.91944444444444	11	NA	996	22	1	1
010402201	PE6	104	22	1	1	104	5	2015	1385	2	1	0	2	2	0	1	20	1	30	12	0	104	3	2	2	2	3	0	NA	30	NA	0	NA	0	3053	1	1	0	1	1506769	518901	-77.4097222222222	-8.91944444444444	11	NA	996	22	1	0
010402301	PE6	104	23	1	1	104	5	2015	1385	5	1	0	5	5	2	1	21	1	30	12	0	104	3	2	2	2	3	0	NA	30	NA	0	NA	2	3053	1	1	0	1	494527	518901	-77.4097222222222	-8.91944444444444	11	NA	996	22	1	1
010402801	PE6	104	28	1	1	104	5	2015	1385	1	0	0	1	1	0	1	20	1	30	12	0	104	3	2	2	2	3	0	NA	30	NA	0	NA	0	3053	0	1	0	1	1506769	518901	-77.4097222222222	-8.91944444444444	12	NA	5	22	1	1
010403701	PE6	104	37	1	1	104	5	2015	1385	2	1	0	2	2	1	1	20	1	30	12	0	104	3	2	2	2	3	0	NA	30	NA	0	NA	1	3053	1	1	0	1	494527	518901	-77.4097222222222	-8.91944444444444	11	NA	996	22	1	1
010403901	PE6	104	39	1	2	104	5	2015	1385	3	1	0	3	3	0	1	21	1	30	12	0	104	3	2	2	2	3	0	NA	30	NA	0	NA	0	3053	1	1	0	1	1506769	518901	-77.4097222222222	-8.91944444444444	11	NA	996	22	1	0
010404001	PE6	104	40	1	1	104	5	2015	1385	1	0	0	1	1	0	1	20	1	30	12	0	104	3	2	2	2	3	0	NA	30	NA	0	NA	0	3053	0	1	0	1	1506769	518901	-77.4097222222222	-8.91944444444444	11	NA	996	23	1	0
010501601	PE6	105	16	1	2	105	7	2015	1387	3	1	0	3	3	1	1	12	1	30	4	0	105	3	2	2	2	3	0	NA	30	NA	0	NA	1	3005	1	1	0	1	500483	525151	-77.536389	-9.4606945	11	NA	996	11	1	1
010501701	PE6	105	17	1	2	105	6	2015	1386	4	1	0	4	4	2	1	3	1	30	8	0	105	3	2	2	2	3	0	NA	30	NA	0	NA	1	3005	1	1	0	1	500483	525151	-77.536389	-9.4606945	11	NA	996	22	1	0
010501901	PE6	105	19	1	1	105	6	2015	1386	1	0	0	1	1	0	1	4	1	30	8	0	105	3	2	2	2	3	0	NA	30	NA	0	NA	0	3005	0	1	0	1	1524916	525151	-77.536389	-9.4606945	96	96	20	32	1	0
010502001	PE6	105	20	1	2	105	6	2015	1386	4	1	0	4	4	1	1	2	1	30	8	0	105	3	2	2	2	3	0	NA	30	NA	0	NA	1	3005	1	1	0	1	500483	525151	-77.536389	-9.4606945	11	NA	996	22	1	1
010503101	PE6	105	31	1	2	105	6	2015	1386	4	1	0	4	4	0	1	3	1	30	8	0	105	3	2	2	2	3	0	NA	30	NA	0	NA	0	3005	1	1	0	1	1524916	525151	-77.536389	-9.4606945	11	NA	996	22	1	1
010503201	PE6	105	32	1	2	105	6	2015	1386	8	3	0	8	8	1	1	3	1	30	8	0	105	3	2	2	2	3	0	NA	30	NA	0	NA	1	3005	3	1	0	1	500483	525151	-77.536389	-9.4606945	11	NA	996	22	1	0
010503301	PE6	105	33	1	1	105	6	2015	1386	2	0	0	2	2	0	1	2	1	30	8	0	105	3	2	2	2	3	0	NA	30	NA	0	NA	0	3005	0	1	0	1	1524916	525151	-77.536389	-9.4606945	11	NA	996	32	1	0
010503401	PE6	105	34	1	1	105	6	2015	1386	3	1	0	3	3	1	1	3	1	30	8	0	105	3	2	2	2	3	0	NA	30	NA	0	NA	1	3005	1	1	0	1	500483	525151	-77.536389	-9.4606945	96	96	5	23	0	1
010503501	PE6	105	35	1	1	105	6	2015	1386	4	0	0	4	1	1	1	3	1	30	4	0	105	3	2	2	2	3	0	NA	30	NA	0	NA	1	3005	1	1	0	1	500483	525151	-77.536389	-9.4606945	11	NA	996	23	0	1
010510801	PE6	105	108	1	2	105	6	2015	1386	4	1	0	4	4	2	1	4	1	30	8	0	105	3	2	2	2	3	0	NA	30	NA	0	NA	2	3005	1	1	0	1	500483	525151	-77.536389	-9.4606945	11	NA	996	22	1	1
010510901	PE6	105	109	1	2	105	6	2015	1386	4	2	0	4	4	1	1	4	1	30	8	0	105	3	2	2	2	3	0	NA	30	NA	0	NA	1	3005	2	1	0	1	500483	525151	-77.536389	-9.4606945	11	NA	996	22	1	0
010511001	PE6	105	110	1	1	105	6	2015	1386	5	1	0	5	5	1	1	4	1	30	8	0	105	3	2	2	2	3	0	NA	30	NA	0	NA	1	3005	1	1	0	1	500483	525151	-77.536389	-9.4606945	11	NA	996	22	1	1
010511101	PE6	105	111	1	2	105	6	2015	1386	5	1	0	5	5	1	1	4	1	30	8	0	105	3	2	2	2	3	0	NA	30	NA	0	NA	1	3005	1	1	0	1	500483	525151	-77.536389	-9.4606945	11	NA	996	22	1	1
010511201	PE6	105	112	1	1	105	6	2015	1386	4	0	0	4	0	1	1	5	1	30	8	0	105	3	2	2	2	3	0	NA	30	NA	0	NA	1	3005	2	1	0	1	500483	525151	-77.536389	-9.4606945	96	96	5	32	1	1
010600101	PE6	106	1	1	2	106	4	2015	1384	3	1	0	3	3	1	1	17	1	86	0	0	106	3	2	2	2	3	0	NA	37	NA	0	NA	1	3345	1	1	0	1	592463	621664	-77.50625	-9.6258335	11	NA	996	23	1	1
010600201	PE6	106	2	1	1	106	4	2015	1384	5	2	0	5	5	0	1	18	1	85	0	0	106	3	2	2	2	3	0	NA	37	NA	0	NA	0	3345	2	1	0	1	1805168	621664	-77.50625	-9.6258335	11	NA	996	23	1	1
010600301	PE6	106	3	1	2	106	4	2015	1384	8	3	0	8	7	1	1	17	1	86	0	0	106	3	2	2	2	3	0	NA	37	NA	0	NA	1	3345	3	1	0	1	592463	621664	-77.50625	-9.6258335	11	NA	996	22	1	0
010600401	PE6	106	4	1	2	106	4	2015	1384	3	1	0	3	3	1	1	17	1	85	0	0	106	3	2	2	2	3	0	NA	37	NA	0	NA	1	3345	1	1	0	1	592463	621664	-77.50625	-9.6258335	11	NA	996	32	1	1
010600501	PE6	106	5	1	4	106	4	2015	1384	5	3	0	5	5	0	1	19	1	86	0	0	106	3	2	2	2	3	0	NA	37	NA	0	NA	0	3345	3	1	0	1	1805168	621664	-77.50625	-9.6258335	11	NA	996	23	1	1
010601001	PE6	106	10	1	1	106	4	2015	1384	5	1	0	2	5	0	1	20	1	85	0	0	106	3	2	2	2	3	0	NA	37	NA	0	NA	0	3345	1	1	0	1	1805168	621664	-77.50625	-9.6258335	41	NA	10	23	1	1
010601101	PE6	106	11	1	2	106	4	2015	1384	2	0	0	2	1	0	1	19	1	86	0	0	106	3	2	2	2	3	0	NA	37	NA	0	NA	0	3345	0	1	0	1	1805168	621664	-77.50625	-9.6258335	11	NA	996	23	1	1
010601201	PE6	106	12	1	1	106	4	2015	1384	7	4	0	6	7	1	1	18	1	85	0	0	106	3	2	2	2	3	0	NA	37	NA	0	NA	1	3345	4	1	0	1	592463	621664	-77.50625	-9.6258335	11	NA	996	23	1	0
010601301	PE6	106	13	1	1	106	4	2015	1384	2	1	0	2	2	0	1	18	1	86	0	0	106	3	2	2	2	3	0	NA	37	NA	0	NA	0	3345	1	1	0	1	1805168	621664	-77.50625	-9.6258335	11	NA	996	32	1	1
010601401	PE6	106	14	1	2	106	4	2015	1384	2	0	0	2	2	0	1	19	1	85	0	0	106	3	2	2	2	3	0	NA	37	NA	0	NA	0	3345	0	1	0	1	1805168	621664	-77.50625	-9.6258335	11	NA	996	23	1	0
010602001	PE6	106	20	1	1	106	4	2015	1384	4	1	0	4	4	0	1	18	1	86	0	0	106	3	2	2	2	3	0	NA	37	NA	0	NA	0	3345	1	1	0	1	1805168	621664	-77.50625	-9.6258335	11	NA	996	23	1	1
010602101	PE6	106	21	1	1	106	4	2015	1384	4	1	0	4	4	0	1	19	2	85	0	0	106	3	2	2	2	3	0	NA	37	NA	0	NA	0	3345	1	1	0	1	1805168	621664	-77.50625	-9.6258335	11	NA	996	21	1	1
010602201	PE6	106	22	1	2	106	4	2015	1384	5	1	0	5	5	1	1	19	1	86	0	0	106	3	2	2	2	3	0	NA	37	NA	0	NA	1	3345	1	1	0	1	592463	621664	-77.50625	-9.6258335	11	NA	996	23	1	1
010602301	PE6	106	23	1	1	106	4	2015	1384	1	0	0	1	1	0	1	18	1	85	0	0	106	3	2	2	2	3	0	NA	37	NA	0	NA	0	3345	0	1	0	1	1805168	621664	-77.50625	-9.6258335	41	NA	10	32	1	0
010602401	PE6	106	24	1	1	106	4	2015	1384	1	0	0	1	1	0	1	20	1	86	0	0	106	3	2	2	2	3	0	NA	37	NA	0	NA	0	3345	0	1	0	1	1805168	621664	-77.50625	-9.6258335	11	NA	996	21	1	1
010700601	PE6	107	6	1	2	107	4	2015	1384	6	2	0	6	6	1	1	16	1	30	9	0	107	3	2	2	2	3	0	NA	30	NA	0	NA	1	3131	2	1	0	1	332794	349197	-77.5566666666667	-9.30805555555555	11	NA	996	32	1	1
010700701	PE6	107	7	1	1	107	4	2015	1384	2	0	0	2	2	0	1	16	1	30	9	0	107	3	2	2	2	3	0	NA	30	NA	0	NA	0	3131	0	1	0	1	1013987	349197	-77.5566666666667	-9.30805555555555	11	NA	996	32	1	0
010700901	PE6	107	9	1	1	107	4	2015	1384	4	1	0	4	4	1	1	16	1	30	9	0	107	3	2	2	2	3	0	NA	30	NA	0	NA	1	3131	1	1	0	1	332794	349197	-77.5566666666667	-9.30805555555555	11	NA	996	23	1	1
010701001	PE6	107	10	1	1	107	4	2015	1384	3	0	0	3	2	0	1	18	1	30	9	0	107	3	2	2	2	3	0	NA	30	NA	0	NA	0	3131	0	1	0	1	1013987	349197	-77.5566666666667	-9.30805555555555	11	NA	996	32	1	1
010701101	PE6	107	11	1	1	107	4	2015	1384	1	0	0	1	1	0	1	16	1	30	9	0	107	3	2	2	2	3	0	NA	30	NA	0	NA	0	3131	0	1	0	1	1013987	349197	-77.5566666666667	-9.30805555555555	11	NA	996	32	1	0
010701102	PE6	107	11	2	1	107	4	2015	1384	4	1	0	4	4	1	1	16	1	30	9	0	107	3	2	2	2	3	0	NA	30	NA	0	NA	1	3131	1	1	0	1	332794	349197	-77.5566666666667	-9.30805555555555	11	NA	996	32	1	1
010701201	PE6	107	12	1	1	107	4	2015	1384	1	0	0	1	1	0	1	16	1	30	9	0	107	3	2	2	2	3	0	NA	30	NA	0	NA	0	3131	0	1	0	1	1013987	349197	-77.5566666666667	-9.30805555555555	11	NA	996	23	1	0
010701202	PE6	107	12	2	2	107	4	2015	1384	4	1	0	4	4	1	1	16	1	30	9	0	107	3	2	2	2	3	0	NA	30	NA	0	NA	1	3131	1	1	0	1	332794	349197	-77.5566666666667	-9.30805555555555	11	NA	996	32	1	1
010701301	PE6	107	13	1	2	107	4	2015	1384	4	1	0	4	4	1	1	16	1	30	9	0	107	3	2	2	2	3	0	NA	30	NA	0	NA	1	3131	1	1	0	1	332794	349197	-77.5566666666667	-9.30805555555555	96	96	5	32	1	1
010701401	PE6	107	14	1	1	107	4	2015	1384	2	0	0	2	2	0	1	16	1	30	9	0	107	3	2	2	2	3	0	NA	30	NA	0	NA	0	3131	0	1	0	1	1013987	349197	-77.5566666666667	-9.30805555555555	11	NA	996	32	0	0
010701501	PE6	107	15	1	1	107	4	2015	1384	7	3	0	4	7	1	1	18	1	30	9	0	107	3	2	2	2	3	0	NA	30	NA	0	NA	1	3131	3	1	0	1	332794	349197	-77.5566666666667	-9.30805555555555	11	NA	996	32	1	1
010703101	PE6	107	31	1	2	107	4	2015	1384	4	1	0	4	4	2	1	17	1	30	9	0	107	3	2	2	2	3	0	NA	30	NA	0	NA	2	3131	1	1	0	1	332794	349197	-77.5566666666667	-9.30805555555555	96	96	2	32	1	1
010703201	PE6	107	32	1	2	107	4	2015	1384	5	2	0	4	5	0	1	17	1	30	9	0	107	3	2	2	2	3	0	NA	30	NA	0	NA	0	3131	2	1	0	1	1013987	349197	-77.5566666666667	-9.30805555555555	11	NA	996	32	1	1
010703301	PE6	107	33	1	4	107	4	2015	1384	8	3	0	8	8	2	1	17	1	30	9	0	107	3	2	2	2	3	0	NA	30	NA	0	NA	2	3131	3	1	0	1	332794	349197	-77.5566666666667	-9.30805555555555	11	NA	996	23	1	1
010703401	PE6	107	34	1	1	107	4	2015	1384	5	0	0	5	4	0	1	17	1	30	9	0	107	3	2	2	2	3	0	NA	30	NA	0	NA	0	3131	0	1	0	1	1013987	349197	-77.5566666666667	-9.30805555555555	11	NA	996	23	1	0
010703501	PE6	107	35	1	2	107	4	2015	1384	6	2	0	6	6	2	1	18	1	30	9	0	107	3	2	2	2	3	0	NA	30	NA	0	NA	1	3131	2	1	0	1	332794	349197	-77.5566666666667	-9.30805555555555	11	NA	996	32	1	1
010802801	PE6	108	28	1	1	108	3	2015	1383	4	0	0	2	4	0	1	21	1	30	13	0	108	3	2	2	2	3	0	NA	30	NA	0	NA	0	3271	0	1	0	1	1667320	574192	-77.614722	-9.39	11	NA	996	22	1	1
010802901	PE6	108	29	1	1	108	3	2015	1383	2	0	0	2	2	0	1	20	1	30	13	0	108	3	2	2	2	3	0	NA	30	NA	0	NA	0	3271	0	1	0	1	1667320	574192	-77.614722	-9.39	11	NA	996	11	1	1
010803001	PE6	108	30	1	1	108	3	2015	1383	4	1	0	4	4	1	1	21	1	30	13	0	108	3	2	2	2	3	0	NA	30	NA	0	NA	1	3271	1	1	0	1	547221	574192	-77.614722	-9.39	11	NA	996	11	1	1
010803101	PE6	108	31	1	1	108	3	2015	1383	1	0	0	1	1	0	1	20	1	30	13	0	108	3	2	2	2	3	0	NA	30	NA	0	NA	0	3271	0	1	0	1	1667320	574192	-77.614722	-9.39	11	NA	996	32	1	0
010803201	PE6	108	32	1	1	108	3	2015	1383	9	2	0	6	9	3	1	20	1	30	13	0	108	3	2	2	2	3	0	NA	30	NA	0	NA	2	3271	2	1	0	1	547221	574192	-77.614722	-9.39	11	NA	996	22	1	0
010804301	PE6	108	43	1	1	108	3	2015	1383	2	0	0	2	2	0	1	21	1	30	13	0	108	3	2	2	2	3	0	NA	30	NA	0	NA	0	3271	0	1	0	1	1667320	574192	-77.614722	-9.39	11	NA	996	11	1	1
010804401	PE6	108	44	1	1	108	3	2015	1383	7	1	0	7	7	1	1	21	1	30	13	0	108	3	2	2	2	3	0	NA	30	NA	0	NA	1	3271	1	1	0	1	547221	574192	-77.614722	-9.39	11	NA	996	22	1	1
010804501	PE6	108	45	1	1	108	3	2015	1383	5	1	0	5	5	1	1	22	1	30	13	0	108	3	2	2	2	3	0	NA	30	NA	0	NA	1	3271	1	1	0	1	547221	574192	-77.614722	-9.39	11	NA	996	11	1	0
010804601	PE6	108	46	1	1	108	3	2015	1383	4	1	0	4	4	0	1	22	1	30	13	0	108	3	2	2	2	3	0	NA	30	NA	0	NA	0	3271	1	1	0	1	1667320	574192	-77.614722	-9.39	11	NA	996	22	1	1
010804701	PE6	108	47	1	1	108	3	2015	1383	3	1	0	3	3	1	1	22	1	30	13	0	108	3	2	2	2	3	0	NA	30	NA	0	NA	1	3271	1	1	0	1	547221	574192	-77.614722	-9.39	96	96	8	32	1	0
010806801	PE6	108	68	1	1	108	3	2015	1383	5	1	0	5	4	2	1	22	1	30	13	0	108	3	2	2	2	3	0	NA	30	NA	0	NA	1	3271	1	1	0	1	547221	574192	-77.614722	-9.39	11	NA	996	22	1	0
010806901	PE6	108	69	1	1	108	3	2015	1383	8	2	0	8	8	1	1	22	1	30	13	0	108	3	2	2	2	3	0	NA	30	NA	0	NA	0	3271	2	1	0	1	1667320	574192	-77.614722	-9.39	11	NA	996	11	1	1
010807001	PE6	108	70	1	1	108	3	2015	1383	4	1	0	4	4	1	1	22	1	30	13	0	108	3	2	2	2	3	0	NA	30	NA	0	NA	1	3271	1	1	0	1	547221	574192	-77.614722	-9.39	11	NA	996	22	1	1
010807101	PE6	108	71	1	1	108	3	2015	1383	1	0	0	1	0	0	1	24	1	30	13	0	108	3	2	2	2	3	0	NA	30	NA	0	NA	0	3271	0	1	0	1	1667320	574192	-77.614722	-9.39	11	NA	996	11	1	1
010807201	PE6	108	72	1	1	108	3	2015	1383	6	1	0	6	6	0	1	23	1	30	13	0	108	3	2	2	2	3	0	NA	30	NA	0	NA	0	3271	1	1	0	1	1667320	574192	-77.614722	-9.39	11	NA	996	22	1	1
010902601	PE6	109	26	1	2	109	6	2015	1386	6	1	0	6	6	0	1	20	1	30	15	0	109	3	2	2	2	3	0	NA	30	NA	0	NA	0	3957	1	1	0	1	1334866	459701	-77.185926	-9.23018533333	11	NA	996	23	1	0
010902701	PE6	109	27	1	1	109	6	2015	1386	6	1	0	6	6	3	1	20	1	30	15	0	109	3	2	2	2	3	0	NA	30	NA	0	NA	1	3957	1	1	0	1	438108	459701	-77.185926	-9.23018533333	11	NA	996	32	0	0
010902801	PE6	109	28	1	1	109	6	2015	1386	3	0	0	3	3	1	1	20	1	30	15	0	109	3	2	2	2	3	0	NA	30	NA	0	NA	1	3957	0	1	0	1	438108	459701	-77.185926	-9.23018533333	11	NA	996	11	1	0
010902901	PE6	109	29	1	1	109	6	2015	1386	5	1	0	2	5	1	1	20	1	30	15	0	109	3	2	2	2	3	0	NA	30	NA	0	NA	1	3957	1	1	0	1	438108	459701	-77.185926	-9.23018533333	11	NA	996	11	1	0
010903001	PE6	109	30	1	2	109	6	2015	1386	6	1	0	6	6	2	1	20	1	30	15	0	109	3	2	2	2	3	0	NA	30	NA	0	NA	2	3957	1	1	0	1	438108	459701	-77.185926	-9.23018533333	11	NA	996	32	0	0
010906201	PE6	109	62	1	1	109	6	2015	1386	4	1	0	4	4	1	1	21	1	30	15	0	109	3	2	2	2	3	0	NA	30	NA	0	NA	1	3957	1	1	0	1	438108	459701	-77.185926	-9.23018533333	11	NA	996	22	1	1
010906301	PE6	109	63	1	2	109	6	2015	1386	3	0	0	3	3	0	1	21	1	30	15	0	109	3	2	2	2	3	0	NA	30	NA	0	NA	0	3957	0	1	0	1	1334866	459701	-77.185926	-9.23018533333	11	NA	996	22	1	1
010906401	PE6	109	64	1	1	109	6	2015	1386	1	0	0	1	1	0	1	21	1	30	15	0	109	3	2	2	2	3	0	NA	30	NA	0	NA	0	3957	0	1	0	1	1334866	459701	-77.185926	-9.23018533333	11	NA	996	22	1	1
010906501	PE6	109	65	1	1	109	6	2015	1386	5	1	0	5	5	1	1	21	1	30	15	0	109	3	2	2	2	3	0	NA	30	NA	0	NA	1	3957	1	1	0	1	438108	459701	-77.185926	-9.23018533333	11	NA	996	22	1	1
010906601	PE6	109	66	1	1	109	6	2015	1386	4	1	0	4	4	1	1	21	1	30	15	0	109	3	2	2	2	3	0	NA	30	NA	0	NA	1	3957	1	1	0	1	438108	459701	-77.185926	-9.23018533333	11	NA	996	32	1	1
010907201	PE6	109	72	1	1	109	6	2015	1386	2	1	0	2	2	0	1	23	1	30	15	0	109	3	2	2	2	3	0	NA	30	NA	0	NA	0	3957	1	1	0	1	1334866	459701	-77.185926	-9.23018533333	41	NA	5	32	1	0
010907301	PE6	109	73	1	2	109	6	2015	1386	4	1	0	4	4	2	1	22	1	30	15	0	109	3	2	2	2	3	0	NA	30	NA	0	NA	2	3957	1	1	0	1	438108	459701	-77.185926	-9.23018533333	41	NA	5	32	0	1
010907401	PE6	109	74	1	2	109	6	2015	1386	7	2	0	7	7	0	1	22	1	30	15	0	109	3	2	2	2	3	0	NA	30	NA	0	NA	0	3957	2	1	0	1	1334866	459701	-77.185926	-9.23018533333	41	NA	10	32	1	1
010907501	PE6	109	75	1	2	109	6	2015	1386	8	2	0	8	8	0	1	22	1	30	15	0	109	3	2	2	2	3	0	NA	30	NA	0	NA	0	3957	2	1	0	1	1334866	459701	-77.185926	-9.23018533333	41	NA	5	32	1	1
011005801	PE6	110	58	1	1	110	4	2015	1384	5	1	0	5	5	2	1	29	1	30	5	0	110	3	2	2	2	3	0	NA	30	NA	0	NA	2	3681	1	1	0	1	495913	520355	-77.0254165	-9.481528	11	NA	996	22	1	0
011005901	PE6	110	59	1	1	110	4	2015	1384	3	1	0	3	3	1	1	30	1	30	5	0	110	3	2	2	2	3	0	NA	30	NA	0	NA	0	3681	1	1	0	1	1510990	520355	-77.0254165	-9.481528	11	NA	996	32	1	0
011006201	PE6	110	62	1	2	110	4	2015	1384	3	1	0	3	3	1	1	29	1	30	5	0	110	3	2	2	2	3	0	NA	30	NA	0	NA	1	3681	1	1	0	1	495913	520355	-77.0254165	-9.481528	11	NA	996	32	1	0
011006301	PE6	110	63	1	2	110	4	2015	1384	4	1	0	4	4	1	1	29	1	30	5	0	110	3	2	2	2	3	0	NA	30	NA	0	NA	1	3681	1	1	0	1	495913	520355	-77.0254165	-9.481528	11	NA	996	32	1	1
011006401	PE6	110	64	1	1	110	4	2015	1384	4	1	0	4	3	1	1	30	1	30	5	0	110	3	2	2	2	3	0	NA	30	NA	0	NA	1	3681	1	1	0	1	495913	520355	-77.0254165	-9.481528	11	NA	996	32	1	1
011006501	PE6	110	65	1	1	110	4	2015	1384	2	1	0	2	2	0	1	30	1	30	5	0	110	3	2	2	2	3	0	NA	30	NA	0	NA	0	3681	1	1	0	1	1510990	520355	-77.0254165	-9.481528	11	NA	996	23	1	1
011006601	PE6	110	66	1	1	110	4	2015	1384	3	1	0	3	3	1	1	28	1	30	5	0	110	3	2	2	2	3	0	NA	30	NA	0	NA	1	3681	1	1	0	1	495913	520355	-77.0254165	-9.481528	11	NA	996	32	1	1
011006901	PE6	110	69	1	2	110	4	2015	1384	4	1	0	4	4	1	1	28	1	30	5	0	110	3	2	2	2	3	0	NA	30	NA	0	NA	1	3681	1	1	0	1	495913	520355	-77.0254165	-9.481528	12	NA	10	22	1	0
011007001	PE6	110	70	1	1	110	4	2015	1384	5	1	0	5	5	1	1	28	1	30	5	0	110	3	2	2	2	3	0	NA	30	NA	0	NA	1	3681	1	1	0	1	495913	520355	-77.0254165	-9.481528	11	NA	996	32	1	0
011007101	PE6	110	71	1	1	110	4	2015	1384	10	1	0	10	5	1	1	29	1	30	5	0	110	3	2	2	2	3	0	NA	30	NA	0	NA	1	3681	4	1	0	1	495913	520355	-77.0254165	-9.481528	11	NA	996	22	1	1
011007201	PE6	110	72	1	2	110	4	2015	1384	2	0	0	2	0	0	1	29	1	30	5	0	110	3	2	2	2	3	0	NA	30	NA	0	NA	0	3681	1	1	0	1	1510990	520355	-77.0254165	-9.481528	11	NA	996	22	0	0
011007301	PE6	110	73	1	1	110	5	2015	1385	5	1	0	5	4	1	1	1	1	30	5	0	110	3	2	2	2	3	0	NA	30	NA	0	NA	1	3681	1	1	0	1	495913	520355	-77.0254165	-9.481528	11	NA	996	22	1	0
011102601	PE6	111	26	1	1	111	3	2015	1383	3	1	0	3	3	1	1	13	1	30	5	0	111	3	2	2	2	3	0	NA	30	NA	0	NA	1	3271	1	1	0	1	520118	545754	-77.139861	-9.5058335	11	NA	996	11	0	0
011102701	PE6	111	27	1	1	111	3	2015	1383	3	1	0	3	3	1	1	13	1	30	5	0	111	3	2	2	2	3	0	NA	30	NA	0	NA	1	3271	1	1	0	1	520118	545754	-77.139861	-9.5058335	96	96	1	32	1	0
011102801	PE6	111	28	1	3	111	3	2015	1383	3	0	0	3	3	0	1	13	1	30	5	0	111	3	2	2	2	3	0	NA	30	NA	0	NA	0	3271	0	1	0	1	1584741	545754	-77.139861	-9.5058335	11	NA	996	11	1	0
011102901	PE6	111	29	1	2	111	3	2015	1383	4	1	0	4	4	1	1	13	1	30	5	0	111	3	2	2	2	3	0	NA	30	NA	0	NA	1	3271	1	1	0	1	520118	545754	-77.139861	-9.5058335	11	NA	996	11	1	1
011103001	PE6	111	30	1	2	111	3	2015	1383	3	1	0	3	3	1	1	13	1	30	5	0	111	3	2	2	2	3	0	NA	30	NA	0	NA	1	3271	1	1	0	1	520118	545754	-77.139861	-9.5058335	11	NA	996	23	0	0
011108301	PE6	111	83	1	1	111	3	2015	1383	2	1	0	2	2	1	1	14	1	30	5	0	111	3	2	2	2	3	0	NA	30	NA	0	NA	1	3271	1	1	0	1	520118	545754	-77.139861	-9.5058335	11	NA	996	11	1	0
011108401	PE6	111	84	1	1	111	3	2015	1383	3	0	0	3	0	1	1	17	1	30	5	0	111	3	2	2	2	3	0	NA	30	NA	0	NA	1	3271	1	1	0	1	520118	545754	-77.139861	-9.5058335	96	96	5	32	0	0
011108501	PE6	111	85	1	1	111	3	2015	1383	6	1	0	6	6	1	1	15	1	30	5	0	111	3	2	2	2	3	0	NA	30	NA	0	NA	1	3271	1	1	0	1	520118	545754	-77.139861	-9.5058335	11	NA	996	11	1	1
011108601	PE6	111	86	1	2	111	3	2015	1383	5	2	0	5	5	0	1	14	1	30	5	0	111	3	2	2	2	3	0	NA	30	NA	0	NA	0	3271	2	1	0	1	1584741	545754	-77.139861	-9.5058335	11	NA	996	11	1	1
011110301	PE6	111	103	1	2	111	3	2015	1383	4	2	0	4	4	0	1	15	1	30	5	0	111	3	2	2	2	3	0	NA	30	NA	0	NA	0	3271	2	1	0	1	1584741	545754	-77.139861	-9.5058335	11	NA	996	11	1	1
011110302	PE6	111	103	2	2	111	3	2015	1383	2	0	0	2	2	0	1	16	1	30	5	0	111	3	2	2	2	3	0	NA	30	NA	0	NA	0	3271	0	1	0	1	1584741	545754	-77.139861	-9.5058335	11	NA	996	32	1	1
011110401	PE6	111	104	1	1	111	3	2015	1383	7	2	0	7	7	1	1	15	1	30	5	0	111	3	2	2	2	3	0	NA	30	NA	0	NA	1	3271	2	1	0	1	520118	545754	-77.139861	-9.5058335	11	NA	996	11	1	1
011110501	PE6	111	105	1	1	111	3	2015	1383	4	1	0	4	4	0	1	15	1	30	5	0	111	3	2	2	2	3	0	NA	30	NA	0	NA	0	3271	1	1	0	1	1584741	545754	-77.139861	-9.5058335	11	NA	996	11	1	1
011110601	PE6	111	106	1	2	111	3	2015	1383	8	0	0	8	6	2	1	15	1	30	5	0	111	3	2	2	2	3	0	NA	30	NA	0	NA	1	3271	1	1	0	1	520118	545754	-77.139861	-9.5058335	11	NA	996	11	1	1
011110701	PE6	111	107	1	2	111	3	2015	1383	4	1	0	4	4	1	1	15	1	30	5	0	111	3	2	2	2	3	0	NA	30	NA	0	NA	1	3271	1	1	0	1	520118	545754	-77.139861	-9.5058335	11	NA	996	11	1	1
011200601	PE6	112	6	1	1	112	3	2015	1383	6	2	0	6	6	0	1	26	1	30	10	0	112	3	2	2	2	3	0	NA	30	NA	0	NA	0	3543	2	1	0	1	1546030	532422	-77.19625	-9.65375	11	NA	996	11	1	1
011200701	PE6	112	7	1	1	112	3	2015	1383	4	1	0	4	4	2	1	26	1	30	10	0	112	3	2	2	2	3	0	NA	30	NA	0	NA	2	3543	1	1	0	1	507413	532422	-77.19625	-9.65375	11	NA	996	23	1	1
011200801	PE6	112	8	1	1	112	3	2015	1383	4	0	0	4	1	2	1	29	1	30	10	0	112	3	2	2	2	3	0	NA	30	NA	0	NA	2	3543	1	1	0	1	507413	532422	-77.19625	-9.65375	96	96	4	23	1	1
011200901	PE6	112	9	1	1	112	3	2015	1383	5	1	0	5	5	2	1	26	1	30	10	0	112	3	2	2	2	3	0	NA	30	NA	0	NA	2	3543	1	1	0	1	507413	532422	-77.19625	-9.65375	11	NA	996	32	1	1
011201001	PE6	112	10	1	2	112	3	2015	1383	7	1	0	7	7	0	1	26	1	30	10	0	112	3	2	2	2	3	0	NA	30	NA	0	NA	0	3543	1	1	0	1	1546030	532422	-77.19625	-9.65375	11	NA	996	32	1	1
011201101	PE6	112	11	1	2	112	3	2015	1383	2	0	0	2	2	0	1	26	1	30	10	0	112	3	2	2	2	3	0	NA	30	NA	0	NA	0	3543	0	1	0	1	1546030	532422	-77.19625	-9.65375	11	NA	996	32	1	1
011201201	PE6	112	12	1	2	112	3	2015	1383	6	1	0	6	6	2	1	23	1	30	10	0	112	3	2	2	2	3	0	NA	30	NA	0	NA	2	3543	1	1	0	1	507413	532422	-77.19625	-9.65375	11	NA	996	32	1	1
011201301	PE6	112	13	1	1	112	5	2015	1385	2	0	0	2	2	0	1	2	1	30	10	0	112	3	2	2	2	3	0	NA	30	NA	0	NA	0	3543	0	1	0	1	1546030	532422	-77.19625	-9.65375	11	NA	996	32	1	0
011201401	PE6	112	14	1	2	112	3	2015	1383	5	1	0	5	3	1	1	26	1	30	10	0	112	3	2	2	2	3	0	NA	30	NA	0	NA	1	3543	1	1	0	1	507413	532422	-77.19625	-9.65375	11	NA	996	23	1	1
011201501	PE6	112	15	1	2	112	3	2015	1383	3	0	0	2	2	0	1	26	1	30	10	0	112	3	2	2	2	3	0	NA	30	NA	0	NA	0	3543	0	1	0	1	1546030	532422	-77.19625	-9.65375	11	NA	996	32	1	1
011209101	PE6	112	91	1	1	112	3	2015	1383	9	2	0	2	9	3	1	28	1	30	10	0	112	3	2	2	2	3	0	NA	30	NA	0	NA	2	3543	2	1	0	1	507413	532422	-77.19625	-9.65375	11	NA	996	23	1	1
011209201	PE6	112	92	1	1	112	3	2015	1383	8	1	0	8	8	1	1	28	1	30	10	0	112	3	2	2	2	3	0	NA	30	NA	0	NA	0	3543	1	1	0	1	1546030	532422	-77.19625	-9.65375	11	NA	996	22	1	1
011209401	PE6	112	94	1	1	112	3	2015	1383	4	1	0	4	4	0	1	28	1	30	10	0	112	3	2	2	2	3	0	NA	30	NA	0	NA	0	3543	1	1	0	1	1546030	532422	-77.19625	-9.65375	11	NA	996	23	1	1
011209501	PE6	112	95	1	1	112	3	2015	1383	1	0	0	1	1	0	1	28	1	30	10	0	112	3	2	2	2	3	0	NA	30	NA	0	NA	0	3543	0	1	0	1	1546030	532422	-77.19625	-9.65375	11	NA	996	32	1	1
011301101	PE6	113	11	1	1	113	5	2015	1385	4	2	0	4	4	1	1	14	1	30	13	0	113	3	2	2	2	3	0	NA	30	NA	0	NA	1	3621	2	1	0	1	462599	485399	-77.6045835	-9.735278	11	NA	996	32	1	1
011301201	PE6	113	12	1	1	113	5	2015	1385	5	1	0	5	5	0	1	14	1	30	13	0	113	3	2	2	2	3	0	NA	30	NA	0	NA	0	3621	1	1	0	1	1409487	485399	-77.6045835	-9.735278	11	NA	996	22	1	0
011301301	PE6	113	13	1	1	113	5	2015	1385	3	1	0	3	3	0	1	14	1	30	13	0	113	3	2	2	2	3	0	NA	30	NA	0	NA	0	3621	1	1	0	1	1409487	485399	-77.6045835	-9.735278	11	NA	996	22	1	1
011301401	PE6	113	14	1	1	113	5	2015	1385	5	1	0	5	3	2	1	14	1	30	13	0	113	3	2	2	2	3	0	NA	30	NA	0	NA	1	3621	1	1	0	1	462599	485399	-77.6045835	-9.735278	11	NA	996	22	1	1
011301501	PE6	113	15	1	1	113	5	2015	1385	4	1	0	4	4	0	1	15	1	30	13	0	113	3	2	2	2	3	0	NA	30	NA	0	NA	0	3621	1	1	0	1	1409487	485399	-77.6045835	-9.735278	11	NA	996	22	1	1
011302601	PE6	113	26	1	1	113	5	2015	1385	1	1	0	1	1	0	1	15	1	30	13	0	113	3	2	2	2	3	0	NA	30	NA	0	NA	0	3621	1	1	0	1	1409487	485399	-77.6045835	-9.735278	11	NA	996	32	1	1
011302701	PE6	113	27	1	1	113	5	2015	1385	7	1	0	7	7	1	1	14	1	30	13	0	113	3	2	2	2	3	0	NA	30	NA	0	NA	1	3621	1	1	0	1	462599	485399	-77.6045835	-9.735278	11	NA	996	32	1	0
011302901	PE6	113	29	1	1	113	5	2015	1385	2	0	0	2	2	0	1	15	1	30	13	0	113	3	2	2	2	3	0	NA	30	NA	0	NA	0	3621	0	1	0	1	1409487	485399	-77.6045835	-9.735278	11	NA	996	22	1	1
011303001	PE6	113	30	1	1	113	5	2015	1385	3	1	0	3	3	1	1	14	1	30	13	0	113	3	2	2	2	3	0	NA	30	NA	0	NA	1	3621	1	1	0	1	462599	485399	-77.6045835	-9.735278	96	96	3	32	1	1
011303301	PE6	113	33	1	1	113	5	2015	1385	3	1	0	3	3	1	1	16	1	30	13	0	113	3	2	2	2	3	0	NA	30	NA	0	NA	1	3621	1	1	0	1	462599	485399	-77.6045835	-9.735278	11	NA	996	23	1	1
011303401	PE6	113	34	1	1	113	5	2015	1385	1	0	0	1	1	0	1	16	1	30	13	0	113	3	2	2	2	3	0	NA	30	NA	0	NA	0	3621	0	1	0	1	1409487	485399	-77.6045835	-9.735278	96	96	5	32	0	0
011303501	PE6	113	35	1	1	113	5	2015	1385	2	0	0	2	2	0	1	16	1	30	13	0	113	3	2	2	2	3	0	NA	30	NA	0	NA	0	3621	0	1	0	1	1409487	485399	-77.6045835	-9.735278	11	NA	996	23	1	1
011303601	PE6	113	36	1	1	113	5	2015	1385	8	1	0	8	8	1	1	16	1	30	13	0	113	3	2	2	2	3	0	NA	30	NA	0	NA	1	3621	1	1	0	1	462599	485399	-77.6045835	-9.735278	11	NA	996	23	1	1
011400501	PE6	114	5	1	3	114	4	2015	1384	6	2	0	6	5	1	1	2	1	30	8	0	114	3	2	2	2	3	0	NA	30	NA	0	NA	1	3137	2	1	0	1	518589	544149	-77.4419444444444	-10.3361111111111	11	NA	996	32	1	1
011400901	PE6	114	9	1	1	114	4	2015	1384	7	0	0	7	4	3	1	1	1	30	8	0	114	3	2	2	2	3	0	NA	30	NA	0	NA	3	3137	1	1	0	1	518589	544149	-77.4419444444444	-10.3361111111111	11	NA	996	11	1	1
011401501	PE6	114	15	1	1	114	4	2015	1384	2	0	0	1	2	0	1	2	1	30	8	0	114	3	2	2	2	3	0	NA	30	NA	0	NA	0	3137	0	1	0	1	1580082	544149	-77.4419444444444	-10.3361111111111	11	NA	996	32	1	0
011401901	PE6	114	19	1	2	114	4	2015	1384	8	2	0	8	8	2	1	1	1	30	8	0	114	3	2	2	2	3	0	NA	30	NA	0	NA	2	3137	2	1	0	1	518589	544149	-77.4419444444444	-10.3361111111111	11	NA	996	32	1	1
011403201	PE6	114	32	1	2	114	4	2015	1384	4	1	0	4	3	1	1	2	1	30	8	0	114	3	2	2	2	3	0	NA	30	NA	0	NA	1	3137	1	1	0	1	518589	544149	-77.4419444444444	-10.3361111111111	96	43	6	32	1	1
011403501	PE6	114	35	1	1	114	4	2015	1384	6	0	0	6	0	2	1	2	1	30	8	0	114	3	2	2	2	3	0	NA	30	NA	0	NA	1	3137	1	1	0	1	518589	544149	-77.4419444444444	-10.3361111111111	11	NA	996	32	1	1
011404101	PE6	114	41	1	2	114	4	2015	1384	7	2	0	7	6	2	1	3	1	30	8	0	114	3	2	2	2	3	0	NA	30	NA	0	NA	1	3137	2	1	0	1	518589	544149	-77.4419444444444	-10.3361111111111	11	NA	996	11	1	1
011404601	PE6	114	46	1	1	114	4	2015	1384	1	0	0	1	1	0	1	2	1	30	8	0	114	3	2	2	2	3	0	NA	30	NA	0	NA	0	3137	0	1	0	1	1580082	544149	-77.4419444444444	-10.3361111111111	11	NA	996	22	1	1
011405201	PE6	114	52	1	2	114	4	2015	1384	5	1	0	5	5	1	1	2	1	30	8	0	114	3	2	2	2	3	0	NA	30	NA	0	NA	1	3137	1	1	0	1	518589	544149	-77.4419444444444	-10.3361111111111	11	NA	996	11	1	0
011406501	PE6	114	65	1	2	114	4	2015	1384	8	1	0	8	6	1	1	1	1	30	8	0	114	3	2	2	2	3	0	NA	30	NA	0	NA	1	3137	1	1	0	1	518589	544149	-77.4419444444444	-10.3361111111111	11	NA	996	22	1	0
011407901	PE6	114	79	1	2	114	4	2015	1384	2	0	0	2	1	0	1	2	1	30	8	0	114	3	2	2	2	3	0	NA	30	NA	0	NA	0	3137	0	1	0	1	1580082	544149	-77.4419444444444	-10.3361111111111	11	NA	996	22	1	1
011502401	PE6	115	24	1	1	115	4	2015	1384	4	1	0	4	4	1	1	6	1	69	0	0	115	1	3	3	1	1	0	NA	33	NA	0	NA	1	2619	1	1	0	1	213965	222599	-72.8725	-13.6211111111111	11	NA	996	11	1	1
011505601	PE6	115	56	1	2	115	4	2015	1384	5	1	0	5	3	0	1	8	1	70	0	0	115	1	3	3	1	1	0	NA	33	NA	0	NA	0	2619	2	1	0	1	1192643	222599	-72.8725	-13.6211111111111	12	NA	1	11	1	1
011508101	PE6	115	81	1	1	115	4	2015	1384	3	1	0	3	3	1	1	7	1	69	0	0	115	1	3	3	1	1	0	NA	33	NA	0	NA	1	2619	1	1	0	1	213965	222599	-72.8725	-13.6211111111111	11	NA	996	11	1	1
011510401	PE6	115	104	1	2	115	4	2015	1384	9	3	0	9	9	2	1	6	1	69	0	0	115	1	3	3	1	1	0	NA	33	NA	0	NA	2	2619	3	1	0	1	213965	222599	-72.8725	-13.6211111111111	11	NA	996	11	1	1
011510601	PE6	115	106	1	2	115	4	2015	1384	3	1	0	3	3	1	1	6	1	70	0	0	115	1	3	3	1	1	0	NA	33	NA	0	NA	1	2619	1	1	0	1	213965	222599	-72.8725	-13.6211111111111	12	NA	3	12	1	1
011511401	PE6	115	114	1	2	115	4	2015	1384	4	1	0	4	4	2	1	7	1	69	0	0	115	1	3	3	1	1	0	NA	33	NA	0	NA	2	2619	1	1	0	1	213965	222599	-72.8725	-13.6211111111111	11	NA	996	11	1	1
011512401	PE6	115	124	1	5	115	4	2015	1384	6	3	0	6	5	1	1	6	1	70	0	0	115	1	3	3	1	1	0	NA	33	NA	0	NA	1	2619	3	1	0	1	213965	222599	-72.8725	-13.6211111111111	12	NA	2	12	1	1
011512701	PE6	115	127	1	2	115	4	2015	1384	3	1	0	3	3	1	1	6	1	69	0	0	115	1	3	3	1	1	0	NA	33	NA	0	NA	1	2619	1	1	0	1	213965	222599	-72.8725	-13.6211111111111	11	NA	996	12	1	1
011516001	PE6	115	160	1	1	115	4	2015	1384	6	1	0	6	3	1	1	7	1	70	0	0	115	1	3	3	1	1	0	NA	33	NA	0	NA	1	2619	1	1	0	1	213965	222599	-72.8725	-13.6211111111111	11	NA	996	11	1	1
011600101	PE6	116	1	1	1	116	5	2015	1385	4	1	0	4	4	1	1	9	1	67	0	0	116	1	3	3	1	1	0	NA	3	NA	0	NA	1	2392	1	1	0	1	272674	283677	-72.8791666666667	-13.6366666666667	11	NA	996	11	1	1
011602301	PE6	116	23	1	2	116	5	2015	1385	3	1	0	3	3	1	1	9	1	67	0	0	116	1	3	3	1	1	0	NA	3	NA	0	NA	1	2392	1	1	0	1	272674	283677	-72.8791666666667	-13.6366666666667	11	NA	996	11	1	1
011603701	PE6	116	37	1	1	116	5	2015	1385	4	1	0	4	4	0	1	12	1	68	0	0	116	1	3	3	1	1	0	NA	3	NA	0	NA	0	2392	1	1	0	1	1519886	283677	-72.8791666666667	-13.6366666666667	11	NA	996	11	1	1
011608801	PE6	116	88	1	1	116	5	2015	1385	5	2	0	5	5	1	1	9	1	68	0	0	116	1	3	3	1	1	0	NA	3	NA	0	NA	1	2392	2	1	0	1	272674	283677	-72.8791666666667	-13.6366666666667	12	NA	3	12	1	1
011612201	PE6	116	122	1	1	116	5	2015	1385	5	1	0	5	5	1	1	11	1	67	0	0	116	1	3	3	1	1	0	NA	3	NA	0	NA	1	2392	1	1	0	1	272674	283677	-72.8791666666667	-13.6366666666667	11	NA	996	11	1	1
011614401	PE6	116	144	1	2	116	5	2015	1385	7	1	0	7	7	1	1	9	1	68	0	0	116	1	3	3	1	1	0	NA	3	NA	0	NA	1	2392	1	1	0	1	272674	283677	-72.8791666666667	-13.6366666666667	11	NA	996	11	1	1
011619401	PE6	116	194	1	2	116	5	2015	1385	7	3	0	7	7	2	1	9	1	67	0	0	116	1	3	3	1	1	0	NA	3	NA	0	NA	1	2392	3	1	0	1	272674	283677	-72.8791666666667	-13.6366666666667	11	NA	996	11	1	1
011621301	PE6	116	213	1	1	116	5	2015	1385	4	1	0	4	4	0	1	11	1	68	0	0	116	1	3	3	1	1	0	NA	3	NA	0	NA	0	2392	1	1	0	1	1519886	283677	-72.8791666666667	-13.6366666666667	11	NA	996	11	1	1
011702501	PE6	117	25	1	2	117	3	2015	1383	6	1	0	5	6	2	1	8	1	67	0	0	117	1	3	3	1	1	0	NA	3	NA	0	NA	2	2392	1	1	0	1	173659	180667	-72.8791666666667	-13.6366666666667	11	NA	996	11	1	1
011703701	PE6	117	37	1	1	117	3	2015	1383	3	0	0	3	3	0	1	7	1	68	0	0	117	1	3	3	1	1	0	NA	3	NA	0	NA	0	2392	0	1	0	1	967979	180667	-72.8791666666667	-13.6366666666667	12	NA	3	12	1	1
011704501	PE6	117	45	1	2	117	7	2015	1387	2	0	0	2	1	0	1	5	1	67	0	0	117	1	3	3	1	1	0	NA	3	NA	0	NA	0	2392	0	1	0	1	967979	180667	-72.8791666666667	-13.6366666666667	11	NA	996	11	1	1
011707901	PE6	117	79	1	1	117	3	2015	1383	4	1	0	4	4	2	1	7	1	67	0	0	117	1	3	3	1	1	0	NA	3	NA	0	NA	2	2392	1	1	0	1	173659	180667	-72.8791666666667	-13.6366666666667	11	NA	996	11	1	1
011708301	PE6	117	83	1	1	117	3	2015	1383	3	1	0	3	3	1	1	7	1	68	0	0	117	1	3	3	1	1	0	NA	3	NA	0	NA	1	2392	1	1	0	1	173659	180667	-72.8791666666667	-13.6366666666667	11	NA	996	11	1	1
011708701	PE6	117	87	1	5	117	3	2015	1383	9	3	0	8	8	2	1	6	1	67	0	0	117	1	3	3	1	1	0	NA	3	NA	0	NA	2	2392	3	1	0	1	173659	180667	-72.8791666666667	-13.6366666666667	11	NA	996	11	1	0
011711201	PE6	117	112	1	1	117	3	2015	1383	4	1	0	4	4	1	1	9	1	67	0	0	117	1	3	3	1	1	0	NA	3	NA	0	NA	1	2392	1	1	0	1	173659	180667	-72.8791666666667	-13.6366666666667	11	NA	996	11	1	1
011713401	PE6	117	134	1	1	117	3	2015	1383	3	1	0	3	3	1	1	8	1	68	0	0	117	1	3	3	1	1	0	NA	3	NA	0	NA	1	2392	1	1	0	1	173659	180667	-72.8791666666667	-13.6366666666667	12	NA	5	12	1	1
011801701	PE6	118	17	1	1	118	3	2015	1383	2	0	0	2	2	0	1	8	1	69	0	0	118	1	3	3	1	1	0	NA	33	NA	0	NA	0	2392	0	1	0	1	657978	122808	-72.8791666666667	-13.6366666666667	11	NA	996	11	1	1
011801801	PE6	118	18	1	1	118	3	2015	1383	3	1	0	3	3	1	1	7	1	70	0	0	118	1	3	3	1	1	0	NA	33	NA	0	NA	1	2392	1	1	0	1	118044	122808	-72.8791666666667	-13.6366666666667	11	NA	996	11	1	1
011801901	PE6	118	19	1	1	118	3	2015	1383	3	1	0	3	3	1	1	7	1	69	0	0	118	1	3	3	1	1	0	NA	33	NA	0	NA	1	2392	1	1	0	1	118044	122808	-72.8791666666667	-13.6366666666667	11	NA	996	12	1	0
011802501	PE6	118	25	1	1	118	3	2015	1383	5	0	0	5	4	0	1	7	1	70	2	0	118	1	3	3	1	1	0	NA	33	NA	0	NA	0	2392	1	1	0	1	657978	122808	-72.8791666666667	-13.6366666666667	11	NA	996	11	1	1
011802701	PE6	118	27	1	2	118	3	2015	1383	4	1	0	4	4	1	1	24	2	69	0	0	118	1	3	3	1	1	0	NA	33	NA	0	NA	0	2392	1	1	0	1	118044	122808	-72.8791666666667	-13.6366666666667	11	NA	996	11	1	1
011802801	PE6	118	28	1	3	118	3	2015	1383	3	0	0	3	3	0	1	9	1	70	0	0	118	1	3	3	1	1	0	NA	33	NA	0	NA	0	2392	0	1	0	1	657978	122808	-72.8791666666667	-13.6366666666667	11	NA	996	11	1	1
011803401	PE6	118	34	1	2	118	3	2015	1383	4	1	0	4	4	0	1	7	1	69	0	0	118	1	3	3	1	1	0	NA	33	NA	0	NA	0	2392	1	1	0	1	657978	122808	-72.8791666666667	-13.6366666666667	11	NA	996	11	1	1
011803801	PE6	118	38	1	1	118	3	2015	1383	1	0	0	1	1	0	1	7	1	70	0	0	118	1	3	3	1	1	0	NA	33	NA	0	NA	0	2392	0	1	0	1	657978	122808	-72.8791666666667	-13.6366666666667	11	NA	996	11	1	1
011803901	PE6	118	39	1	1	118	3	2015	1383	4	1	0	4	4	0	1	8	1	69	0	0	118	1	3	3	1	1	0	NA	33	NA	0	NA	0	2392	1	1	0	1	657978	122808	-72.8791666666667	-13.6366666666667	11	NA	996	11	1	1
011900101	PE6	119	1	1	1	119	4	2015	1384	6	1	0	6	3	1	1	3	1	70	0	0	119	1	3	3	1	1	0	NA	33	NA	0	NA	1	2392	2	1	0	1	226644	235790	-72.8791666666667	-13.6366666666667	11	NA	996	11	1	1
011902001	PE6	119	20	1	1	119	4	2015	1384	4	1	0	4	4	1	1	5	1	69	0	0	119	1	3	3	1	1	0	NA	33	NA	0	NA	1	2392	1	1	0	1	226644	235790	-72.8791666666667	-13.6366666666667	11	NA	996	11	1	1
011902101	PE6	119	21	1	2	119	4	2015	1384	4	2	0	4	4	1	1	5	1	70	0	0	119	1	3	3	1	1	0	NA	33	NA	0	NA	1	2392	2	1	0	1	226644	235790	-72.8791666666667	-13.6366666666667	11	NA	996	11	1	1
011902201	PE6	119	22	1	2	119	4	2015	1384	5	2	0	3	5	0	1	3	1	69	0	0	119	1	3	3	1	1	0	NA	33	NA	0	NA	0	2392	2	1	0	1	1263318	235790	-72.8791666666667	-13.6366666666667	11	NA	996	11	1	1
011903001	PE6	119	30	1	2	119	4	2015	1384	3	1	0	3	3	1	1	5	1	70	0	0	119	1	3	3	1	1	0	NA	33	NA	0	NA	1	2392	1	1	0	1	226644	235790	-72.8791666666667	-13.6366666666667	12	NA	2	12	1	1
011904601	PE6	119	46	1	1	119	4	2015	1384	3	2	0	2	3	1	1	4	1	69	0	0	119	1	3	3	1	1	0	NA	33	NA	0	NA	0	2392	2	1	0	1	1263318	235790	-72.8791666666667	-13.6366666666667	11	NA	996	11	1	1
011906901	PE6	119	69	1	1	119	4	2015	1384	5	1	0	5	4	1	1	3	1	70	0	0	119	1	3	3	1	1	0	NA	33	NA	0	NA	1	2392	1	1	0	1	226644	235790	-72.8791666666667	-13.6366666666667	11	NA	996	11	1	1
011908801	PE6	119	88	1	2	119	4	2015	1384	5	1	0	5	5	1	1	3	1	69	0	0	119	1	3	3	1	1	0	NA	33	NA	0	NA	1	2392	1	1	0	1	226644	235790	-72.8791666666667	-13.6366666666667	11	NA	996	11	1	1
011909701	PE6	119	97	1	1	119	4	2015	1384	1	0	0	1	1	0	1	4	1	70	0	0	119	1	3	3	1	1	0	NA	33	NA	0	NA	0	2392	0	1	0	1	1263318	235790	-72.8791666666667	-13.6366666666667	12	NA	2	11	1	1
011912601	PE6	119	126	1	1	119	4	2015	1384	3	2	0	3	3	0	1	6	1	69	0	0	119	1	3	3	1	1	0	NA	33	NA	0	NA	0	2392	2	1	0	1	1263318	235790	-72.8791666666667	-13.6366666666667	11	NA	996	11	1	1
012000301	PE6	120	3	1	1	120	6	2015	1386	5	2	0	5	5	1	1	7	1	68	0	0	120	1	3	3	1	1	0	NA	3	NA	0	NA	0	2392	2	1	0	1	1960321	365882	-72.8791666666667	-13.6366666666667	11	NA	996	11	1	1
012004201	PE6	120	42	1	1	120	6	2015	1386	3	0	0	3	2	1	1	7	1	67	0	0	120	1	3	3	1	1	0	NA	3	NA	0	NA	1	2392	1	1	0	1	351690	365882	-72.8791666666667	-13.6366666666667	11	NA	996	11	1	1
012007901	PE6	120	79	1	1	120	6	2015	1386	5	2	0	5	5	0	1	7	1	68	0	0	120	1	3	3	1	1	0	NA	3	NA	0	NA	0	2392	2	1	0	1	1960321	365882	-72.8791666666667	-13.6366666666667	11	NA	996	11	1	1
012008001	PE6	120	80	1	2	120	6	2015	1386	3	1	0	3	3	1	1	8	1	67	0	0	120	1	3	3	1	1	0	NA	3	NA	0	NA	1	2392	1	1	0	1	351690	365882	-72.8791666666667	-13.6366666666667	11	NA	996	11	1	1
012010201	PE6	120	102	1	2	120	6	2015	1386	5	1	0	5	4	1	1	8	1	68	0	0	120	1	3	3	1	1	0	NA	3	NA	0	NA	1	2392	1	1	0	1	351690	365882	-72.8791666666667	-13.6366666666667	11	NA	996	11	1	1
012013101	PE6	120	131	1	1	120	7	2015	1387	1	0	0	1	1	0	1	5	2	68	0	0	120	1	3	3	1	1	0	NA	3	NA	0	NA	0	2392	0	1	0	1	1960321	365882	-72.8791666666667	-13.6366666666667	11	NA	996	11	1	1
012013301	PE6	120	133	1	1	120	6	2015	1386	3	1	0	3	2	1	1	7	1	67	0	0	120	1	3	3	1	1	0	NA	3	NA	0	NA	1	2392	1	1	0	1	351690	365882	-72.8791666666667	-13.6366666666667	11	NA	996	11	1	1
012100301	PE6	121	3	1	2	121	5	2015	1385	5	1	0	5	5	1	1	1	1	69	0	0	121	1	3	3	1	1	0	NA	33	NA	0	NA	1	2392	1	1	0	1	251426	261572	-72.8791666666667	-13.6366666666667	11	NA	996	11	1	1
012100601	PE6	121	6	1	2	121	5	2015	1385	3	1	0	3	3	1	1	2	1	70	0	0	121	1	3	3	1	1	0	NA	33	NA	0	NA	1	2392	1	1	0	1	251426	261572	-72.8791666666667	-13.6366666666667	11	NA	996	11	1	1
012101601	PE6	121	16	1	2	121	5	2015	1385	4	2	0	4	4	0	1	2	1	69	0	0	121	1	3	3	1	1	0	NA	33	NA	0	NA	0	2392	2	1	0	1	1401451	261572	-72.8791666666667	-13.6366666666667	11	NA	996	11	1	1
012102501	PE6	121	25	1	2	121	5	2015	1385	3	0	0	3	3	0	1	3	1	70	0	0	121	1	3	3	1	1	0	NA	33	NA	0	NA	0	2392	0	1	0	1	1401451	261572	-72.8791666666667	-13.6366666666667	11	NA	996	11	1	0
012108401	PE6	121	84	1	1	121	5	2015	1385	5	2	0	5	5	1	1	1	1	69	0	0	121	1	3	3	1	1	0	NA	33	NA	0	NA	1	2392	2	1	0	1	251426	261572	-72.8791666666667	-13.6366666666667	11	NA	996	32	1	1
012111101	PE6	121	111	1	1	121	5	2015	1385	4	1	0	4	4	1	1	1	1	70	0	0	121	1	3	3	1	1	0	NA	33	NA	0	NA	1	2392	1	1	0	1	251426	261572	-72.8791666666667	-13.6366666666667	11	NA	996	11	1	1
012112301	PE6	121	123	1	2	121	5	2015	1385	4	1	0	4	4	1	1	1	1	69	0	0	121	1	3	3	1	1	0	NA	33	NA	0	NA	1	2392	1	1	0	1	251426	261572	-72.8791666666667	-13.6366666666667	11	NA	996	11	1	1
012118301	PE6	121	183	1	1	121	5	2015	1385	5	1	0	5	5	2	1	1	1	70	0	0	121	1	3	3	1	1	0	NA	33	NA	0	NA	1	2392	1	1	0	1	251426	261572	-72.8791666666667	-13.6366666666667	11	NA	996	11	1	1
012118601	PE6	121	186	1	1	121	5	2015	1385	6	0	0	5	5	1	1	3	1	69	0	0	121	1	3	3	1	1	0	NA	33	NA	0	NA	1	2392	1	1	0	1	251426	261572	-72.8791666666667	-13.6366666666667	11	NA	996	11	1	1
012120101	PE6	121	201	1	2	121	7	2015	1387	3	1	0	3	3	1	1	1	3	70	0	0	121	1	3	3	1	1	0	NA	33	NA	0	NA	0	2392	1	1	0	1	1401451	261572	-72.8791666666667	-13.6366666666667	12	NA	5	12	1	1
012200101	PE6	122	1	1	2	122	7	2015	1387	4	1	0	4	4	2	1	6	1	67	0	0	122	1	3	3	1	1	0	NA	3	NA	0	NA	1	2392	1	1	0	1	243657	253490	-72.8791666666667	-13.6366666666667	11	NA	996	11	1	1
012204101	PE6	122	41	1	2	122	7	2015	1387	4	1	0	4	4	1	1	6	1	68	0	0	122	1	3	3	1	1	0	NA	3	NA	0	NA	1	2392	1	1	0	1	243657	253490	-72.8791666666667	-13.6366666666667	11	NA	996	11	1	1
012205401	PE6	122	54	1	2	122	7	2015	1387	3	1	0	3	2	1	1	5	1	68	0	0	122	1	3	3	1	1	0	NA	3	NA	0	NA	1	2392	1	1	0	1	243657	253490	-72.8791666666667	-13.6366666666667	12	NA	5	12	1	1
012207001	PE6	122	70	1	2	122	7	2015	1387	5	1	0	5	5	2	1	5	1	67	0	0	122	1	3	3	1	1	0	NA	3	NA	0	NA	1	2392	1	1	0	1	243657	253490	-72.8791666666667	-13.6366666666667	11	NA	996	12	1	1
012207801	PE6	122	78	1	3	122	7	2015	1387	3	1	0	3	3	0	1	6	1	68	0	0	122	1	3	3	1	1	0	NA	3	NA	0	NA	0	2392	1	1	0	1	1358147	253490	-72.8791666666667	-13.6366666666667	11	NA	996	11	1	1
012208901	PE6	122	89	1	1	122	7	2015	1387	4	0	0	4	3	0	1	6	1	67	0	0	122	1	3	3	1	1	0	NA	3	NA	0	NA	0	2392	0	1	0	1	1358147	253490	-72.8791666666667	-13.6366666666667	11	NA	996	11	1	0
012210501	PE6	122	105	1	2	122	7	2015	1387	5	1	0	5	5	1	1	6	1	68	0	0	122	1	3	3	1	1	0	NA	3	NA	0	NA	1	2392	1	1	0	1	243657	253490	-72.8791666666667	-13.6366666666667	12	NA	5	12	1	1
012211601	PE6	122	116	1	1	122	7	2015	1387	7	2	0	7	7	0	1	5	1	67	0	0	122	1	3	3	1	1	0	NA	3	NA	0	NA	0	2392	2	1	0	1	1358147	253490	-72.8791666666667	-13.6366666666667	12	NA	5	12	1	1
012213001	PE6	122	130	1	3	122	7	2015	1387	4	2	0	4	4	1	1	5	1	68	0	0	122	1	3	3	1	1	0	NA	3	NA	0	NA	1	2392	2	1	0	1	243657	253490	-72.8791666666667	-13.6366666666667	11	NA	996	11	1	1
012304401	PE6	123	44	1	2	123	4	2015	1384	3	1	0	3	3	1	1	5	1	68	0	0	123	1	3	3	1	1	0	NA	3	NA	0	NA	1	2392	1	1	0	1	278131	289355	-72.8791666666667	-13.6366666666667	12	NA	2	12	1	1
012306301	PE6	123	63	1	1	123	4	2015	1384	3	1	0	3	3	1	1	5	1	67	0	0	123	1	3	3	1	1	0	NA	3	NA	0	NA	1	2392	1	1	0	1	278131	289355	-72.8791666666667	-13.6366666666667	12	NA	5	12	1	1
012309501	PE6	123	95	1	1	123	4	2015	1384	5	1	0	5	5	3	1	5	1	68	0	0	123	1	3	3	1	1	0	NA	3	NA	0	NA	2	2392	1	1	0	1	278131	289355	-72.8791666666667	-13.6366666666667	12	NA	2	12	1	1
012314601	PE6	123	146	1	1	123	4	2015	1384	5	1	0	5	5	1	1	5	1	67	0	0	123	1	3	3	1	1	0	NA	3	NA	0	NA	1	2392	1	1	0	1	278131	289355	-72.8791666666667	-13.6366666666667	11	NA	996	11	1	1
012315501	PE6	123	155	1	1	123	4	2015	1384	1	0	0	1	1	0	1	6	1	68	0	0	123	1	3	3	1	1	0	NA	3	NA	0	NA	0	2392	0	1	0	1	1550305	289355	-72.8791666666667	-13.6366666666667	12	NA	5	12	1	1
012317201	PE6	123	172	1	1	123	4	2015	1384	5	1	0	5	5	1	1	5	1	67	0	0	123	1	3	3	1	1	0	NA	3	NA	0	NA	1	2392	1	1	0	1	278131	289355	-72.8791666666667	-13.6366666666667	11	NA	996	11	1	1
012319301	PE6	123	193	1	1	123	4	2015	1384	2	1	0	2	2	1	1	6	1	68	0	0	123	1	3	3	1	1	0	NA	3	NA	0	NA	1	2392	1	1	0	1	278131	289355	-72.8791666666667	-13.6366666666667	12	NA	5	12	1	1
012319401	PE6	123	194	1	2	123	4	2015	1384	7	2	0	7	7	1	1	6	1	67	0	0	123	1	3	3	1	1	0	NA	3	NA	0	NA	0	2392	2	1	0	1	1550305	289355	-72.8791666666667	-13.6366666666667	12	NA	5	12	1	1
012319801	PE6	123	198	1	2	123	4	2015	1384	2	0	0	2	2	0	1	5	1	68	0	0	123	1	3	3	1	1	0	NA	3	NA	0	NA	0	2392	0	1	0	1	1550305	289355	-72.8791666666667	-13.6366666666667	11	NA	996	11	1	1
012320701	PE6	123	207	1	1	123	4	2015	1384	4	1	0	4	4	1	1	6	1	67	0	0	123	1	3	3	1	1	0	NA	3	NA	0	NA	1	2392	1	1	0	1	278131	289355	-72.8791666666667	-13.6366666666667	12	NA	5	12	1	1
012400101	PE6	124	1	1	1	124	5	2015	1385	2	0	0	2	1	0	1	24	1	67	0	0	124	2	3	3	1	2	0	NA	3	NA	0	NA	0	3262	0	1	0	1	819961	215495	-73.6730555555555	-13.3608333333333	11	NA	996	23	1	1
012400301	PE6	124	3	1	1	124	5	2015	1385	3	0	0	3	3	0	1	23	1	68	0	0	124	2	3	3	1	2	0	NA	3	NA	0	NA	0	3262	0	1	0	1	819961	215495	-73.6730555555555	-13.3608333333333	11	NA	996	23	0	1
012401101	PE6	124	11	1	2	124	5	2015	1385	3	1	0	3	2	1	1	23	1	68	0	0	124	2	3	3	1	2	0	NA	3	NA	0	NA	1	3262	1	1	0	1	202834	215495	-73.6730555555555	-13.3608333333333	96	96	5	23	1	1
012401401	PE6	124	14	1	2	124	5	2015	1385	9	2	0	9	9	2	1	22	1	67	0	0	124	2	3	3	1	2	0	NA	3	NA	0	NA	2	3262	2	1	0	1	202834	215495	-73.6730555555555	-13.3608333333333	11	NA	996	23	1	1
012403001	PE6	124	30	1	1	124	5	2015	1385	5	0	0	5	3	1	1	23	1	68	0	0	124	2	3	3	1	2	0	NA	3	NA	0	NA	1	3262	1	1	0	1	202834	215495	-73.6730555555555	-13.3608333333333	11	NA	996	23	1	1
012404401	PE6	124	44	1	2	124	5	2015	1385	6	1	0	6	5	1	1	22	1	67	0	0	124	2	3	3	1	2	0	NA	3	NA	0	NA	1	3262	1	1	0	1	202834	215495	-73.6730555555555	-13.3608333333333	11	NA	996	23	1	1
012404801	PE6	124	48	1	2	124	5	2015	1385	10	2	0	10	10	2	1	22	1	68	0	0	124	2	3	3	1	2	0	NA	3	NA	0	NA	2	3262	2	1	0	1	202834	215495	-73.6730555555555	-13.3608333333333	11	NA	996	23	1	1
012405201	PE6	124	52	1	1	124	5	2015	1385	2	0	0	2	2	0	1	23	1	67	0	0	124	2	3	3	1	2	0	NA	3	NA	0	NA	0	3262	0	1	0	1	819961	215495	-73.6730555555555	-13.3608333333333	11	NA	996	32	1	1
012405501	PE6	124	55	1	2	124	5	2015	1385	6	1	0	6	6	2	1	24	2	68	0	0	124	2	3	3	1	2	0	NA	3	NA	0	NA	2	3262	1	1	0	1	202834	215495	-73.6730555555555	-13.3608333333333	11	NA	996	32	1	1
012501001	PE6	125	10	1	1	125	6	2015	1386	1	0	0	1	1	0	1	24	1	67	0	0	125	2	3	3	1	2	0	NA	3	NA	0	NA	0	3209	0	1	0	1	1064299	279710	-73.6769444444444	-13.5327777777778	11	NA	996	11	1	1
012503401	PE6	125	34	1	2	125	6	2015	1386	9	1	0	9	8	1	1	24	1	68	0	0	125	2	3	3	1	2	0	NA	3	NA	0	NA	1	3209	1	1	0	1	263276	279710	-73.6769444444444	-13.5327777777778	11	NA	996	23	1	1
012504401	PE6	125	44	1	2	125	6	2015	1386	5	1	0	5	5	2	1	23	1	67	0	0	125	2	3	3	1	2	0	NA	3	NA	0	NA	1	3209	1	1	0	1	263276	279710	-73.6769444444444	-13.5327777777778	96	96	10	32	1	1
012505601	PE6	125	56	1	2	125	6	2015	1386	8	1	0	8	7	1	1	23	1	68	0	0	125	2	3	3	1	2	0	NA	3	NA	0	NA	1	3209	1	1	0	1	263276	279710	-73.6769444444444	-13.5327777777778	11	NA	996	23	1	1
012509401	PE6	125	94	1	2	125	6	2015	1386	4	1	0	4	4	1	1	24	1	67	0	0	125	2	3	3	1	2	0	NA	3	NA	0	NA	1	3209	1	1	0	1	263276	279710	-73.6769444444444	-13.5327777777778	12	NA	5	11	1	1
012509601	PE6	125	96	1	2	125	6	2015	1386	4	1	0	3	4	0	1	25	1	68	0	0	125	2	3	3	1	2	0	NA	3	NA	0	NA	0	3209	1	1	0	1	1064299	279710	-73.6769444444444	-13.5327777777778	11	NA	996	11	1	1
012510501	PE6	125	105	1	2	125	6	2015	1386	3	1	0	3	3	0	1	24	1	67	0	0	125	2	3	3	1	2	0	NA	3	NA	0	NA	0	3209	1	1	0	1	1064299	279710	-73.6769444444444	-13.5327777777778	11	NA	996	11	1	1
012511701	PE6	125	117	1	2	125	6	2015	1386	4	1	0	4	4	1	1	23	1	68	0	0	125	2	3	3	1	2	0	NA	3	NA	0	NA	1	3209	1	1	0	1	263276	279710	-73.6769444444444	-13.5327777777778	11	NA	996	11	1	0
012512701	PE6	125	127	1	1	125	6	2015	1386	1	0	0	1	1	0	1	23	1	67	0	0	125	2	3	3	1	2	0	NA	3	NA	0	NA	0	3209	0	1	0	1	1064299	279710	-73.6769444444444	-13.5327777777778	12	NA	5	12	1	1
012513301	PE6	125	133	1	1	125	6	2015	1386	5	1	0	5	5	1	1	24	1	68	0	0	125	2	3	3	1	2	0	NA	3	NA	0	NA	1	3209	1	1	0	1	263276	279710	-73.6769444444444	-13.5327777777778	12	NA	3	12	1	1
012600101	PE6	126	1	1	1	126	5	2015	1385	2	1	0	2	2	0	1	26	1	68	0	0	126	2	3	3	1	2	0	NA	3	NA	0	NA	0	3209	1	1	0	1	1045266	274708	-73.6769444444444	-13.5327777777778	11	NA	996	11	1	1
012601501	PE6	126	15	1	1	126	5	2015	1385	4	1	0	4	3	1	1	25	1	67	0	0	126	2	3	3	1	2	0	NA	3	NA	0	NA	1	3209	1	1	0	1	258567	274708	-73.6769444444444	-13.5327777777778	11	NA	996	11	1	0
012604001	PE6	126	40	1	2	126	5	2015	1385	4	1	0	4	4	1	1	25	1	68	0	0	126	2	3	3	1	2	0	NA	3	NA	0	NA	1	3209	1	1	0	1	258567	274708	-73.6769444444444	-13.5327777777778	11	NA	996	32	1	1
012605301	PE6	126	53	1	2	126	5	2015	1385	4	1	0	4	3	0	1	25	1	67	0	0	126	2	3	3	1	2	0	NA	3	NA	0	NA	0	3209	1	1	0	1	1045266	274708	-73.6769444444444	-13.5327777777778	11	NA	996	11	1	1
012609701	PE6	126	97	1	2	126	5	2015	1385	4	1	0	4	4	1	1	25	1	68	0	0	126	2	3	3	1	2	0	NA	3	NA	0	NA	1	3209	1	1	0	1	258567	274708	-73.6769444444444	-13.5327777777778	11	NA	996	11	1	1
012612501	PE6	126	125	1	1	126	5	2015	1385	1	1	0	1	1	0	1	25	1	67	0	0	126	2	3	3	1	2	0	NA	3	NA	0	NA	0	3209	1	1	0	1	1045266	274708	-73.6769444444444	-13.5327777777778	11	NA	996	32	1	1
012612701	PE6	126	127	1	2	126	5	2015	1385	2	1	0	2	2	0	1	27	1	68	0	0	126	2	3	3	1	2	0	NA	3	NA	0	NA	0	3209	1	1	0	1	1045266	274708	-73.6769444444444	-13.5327777777778	11	NA	996	23	1	1
012613101	PE6	126	131	1	2	126	5	2015	1385	7	2	0	7	7	1	1	26	1	67	0	0	126	2	3	3	1	2	0	NA	3	NA	0	NA	0	3209	2	1	0	1	1045266	274708	-73.6769444444444	-13.5327777777778	11	NA	996	11	1	1
012615001	PE6	126	150	1	1	126	5	2015	1385	5	1	0	5	5	2	1	26	1	68	0	0	126	2	3	3	1	2	0	NA	3	NA	0	NA	2	3209	1	1	0	1	258567	274708	-73.6769444444444	-13.5327777777778	12	NA	5	12	1	1
012615301	PE6	126	153	1	1	126	5	2015	1385	2	1	0	2	2	0	1	26	1	67	0	0	126	2	3	3	1	2	0	NA	3	NA	0	NA	0	3209	1	1	0	1	1045266	274708	-73.6769444444444	-13.5327777777778	11	NA	996	11	1	1
012700101	PE6	127	1	1	1	127	7	2015	1387	4	1	0	4	4	2	1	13	1	67	0	0	127	2	3	3	1	2	0	NA	3	NA	0	NA	2	2795	1	1	0	1	143015	151943	-73.7222222222222	-13.5175	11	NA	996	23	1	1
012700401	PE6	127	4	1	2	127	7	2015	1387	3	1	0	3	3	1	1	13	1	68	0	0	127	2	3	3	1	2	0	NA	3	NA	0	NA	1	2795	1	1	0	1	143015	151943	-73.7222222222222	-13.5175	12	NA	5	12	1	1
012700801	PE6	127	8	1	1	127	7	2015	1387	6	1	0	6	6	1	1	13	1	67	0	0	127	2	3	3	1	2	0	NA	3	NA	0	NA	1	2795	1	1	0	1	143015	151943	-73.7222222222222	-13.5175	12	NA	5	12	1	1
012701601	PE6	127	16	1	1	127	7	2015	1387	2	0	0	2	2	0	1	13	1	67	0	0	127	2	3	3	1	2	0	NA	3	NA	0	NA	0	2795	0	1	0	1	578142	151943	-73.7222222222222	-13.5175	11	NA	996	11	1	1
012701701	PE6	127	17	1	5	127	7	2015	1387	7	2	0	7	6	2	1	13	1	68	0	0	127	2	3	3	1	2	0	NA	3	NA	0	NA	1	2795	2	1	0	1	143015	151943	-73.7222222222222	-13.5175	11	NA	996	11	1	1
012704501	PE6	127	45	1	2	127	7	2015	1387	4	1	0	3	4	1	1	13	1	67	0	0	127	2	3	3	1	2	0	NA	3	NA	0	NA	1	2795	1	1	0	1	143015	151943	-73.7222222222222	-13.5175	11	NA	996	11	1	1
012704901	PE6	127	49	1	1	127	7	2015	1387	4	1	0	4	4	2	1	13	1	68	0	0	127	2	3	3	1	2	0	NA	3	NA	0	NA	2	2795	1	1	0	1	143015	151943	-73.7222222222222	-13.5175	11	NA	996	11	1	1
012705701	PE6	127	57	1	1	127	7	2015	1387	6	2	0	5	6	1	1	14	1	67	0	0	127	2	3	3	1	2	0	NA	3	NA	0	NA	1	2795	2	1	0	1	143015	151943	-73.7222222222222	-13.5175	11	NA	996	11	1	1
012706301	PE6	127	63	1	2	127	7	2015	1387	8	1	0	8	8	2	1	14	1	68	0	0	127	2	3	3	1	2	0	NA	3	NA	0	NA	2	2795	1	1	0	1	143015	151943	-73.7222222222222	-13.5175	11	NA	996	23	1	1
012800901	PE6	128	9	1	6	128	6	2015	1386	6	2	0	6	6	2	1	14	1	69	0	0	128	2	3	3	1	2	0	NA	33	NA	0	NA	2	2830	2	1	0	1	305500	324570	-73.4277777777778	-13.6536111111111	11	NA	996	11	1	1
012805701	PE6	128	57	1	1	128	6	2015	1386	6	2	0	6	6	1	1	15	1	70	0	0	128	2	3	3	1	2	0	NA	33	NA	0	NA	1	2830	2	1	0	1	305500	324570	-73.4277777777778	-13.6536111111111	11	NA	996	11	1	1
012809201	PE6	128	92	1	3	128	6	2015	1386	4	1	0	4	4	1	1	14	1	69	0	0	128	2	3	3	1	2	0	NA	33	NA	0	NA	1	2830	1	1	0	1	305500	324570	-73.4277777777778	-13.6536111111111	11	NA	996	11	1	1
012811901	PE6	128	119	1	2	128	6	2015	1386	7	1	0	7	7	1	1	15	1	70	0	0	128	2	3	3	1	2	0	NA	33	NA	0	NA	1	2830	1	1	0	1	305500	324570	-73.4277777777778	-13.6536111111111	11	NA	996	11	1	1
012812001	PE6	128	120	1	1	128	6	2015	1386	4	1	0	4	3	1	1	15	1	69	0	0	128	2	3	3	1	2	0	NA	33	NA	0	NA	1	2830	1	1	0	1	305500	324570	-73.4277777777778	-13.6536111111111	11	NA	996	11	1	1
012813601	PE6	128	136	1	1	128	6	2015	1386	3	1	0	3	3	1	1	14	1	70	0	0	128	2	3	3	1	2	0	NA	33	NA	0	NA	0	2830	1	1	0	1	1234991	324570	-73.4277777777778	-13.6536111111111	11	NA	996	11	1	1
012814701	PE6	128	147	1	2	128	6	2015	1386	3	1	0	3	3	1	1	15	1	69	0	0	128	2	3	3	1	2	0	NA	33	NA	0	NA	1	2830	1	1	0	1	305500	324570	-73.4277777777778	-13.6536111111111	11	NA	996	11	1	1
012817501	PE6	128	175	1	2	128	6	2015	1386	3	1	0	3	3	1	1	14	1	70	0	0	128	2	3	3	1	2	0	NA	33	NA	0	NA	1	2830	1	1	0	1	305500	324570	-73.4277777777778	-13.6536111111111	11	NA	996	11	1	1
012900601	PE6	129	6	1	1	129	7	2015	1387	2	1	0	2	2	1	1	10	1	68	0	0	129	2	3	3	1	2	0	NA	3	NA	0	NA	1	2901	1	1	0	1	271518	288467	-73.3847222222222	-13.6561111111111	12	NA	5	12	1	1
012901101	PE6	129	11	1	2	129	7	2015	1387	3	1	0	3	2	1	1	9	1	67	0	0	129	2	3	3	1	2	0	NA	3	NA	0	NA	1	2901	1	1	0	1	271518	288467	-73.3847222222222	-13.6561111111111	12	NA	5	12	1	1
012904001	PE6	129	40	1	2	129	7	2015	1387	2	0	0	2	2	0	1	9	1	68	0	0	129	2	3	3	1	2	0	NA	3	NA	0	NA	0	2901	0	1	0	1	1097619	288467	-73.3847222222222	-13.6561111111111	12	NA	998	12	1	1
012906501	PE6	129	65	1	1	129	7	2015	1387	4	2	0	4	4	0	1	9	1	67	0	0	129	2	3	3	1	2	0	NA	3	NA	0	NA	0	2901	2	1	0	1	1097619	288467	-73.3847222222222	-13.6561111111111	12	NA	5	12	1	1
012907601	PE6	129	76	1	2	129	7	2015	1387	2	0	0	2	2	0	1	9	1	68	0	0	129	2	3	3	1	2	0	NA	3	NA	0	NA	0	2901	0	1	0	1	1097619	288467	-73.3847222222222	-13.6561111111111	11	NA	996	11	1	1
012908301	PE6	129	83	1	2	129	7	2015	1387	9	2	0	9	9	1	1	9	1	67	0	0	129	2	3	3	1	2	0	NA	3	NA	0	NA	1	2901	2	1	0	1	271518	288467	-73.3847222222222	-13.6561111111111	11	NA	996	11	1	1
012911701	PE6	129	117	1	1	129	7	2015	1387	2	1	0	2	2	1	1	10	1	67	0	0	129	2	3	3	1	2	0	NA	3	NA	0	NA	0	2901	1	1	0	1	271518	288467	-73.3847222222222	-13.6561111111111	11	NA	996	11	1	0
012913101	PE6	129	131	1	1	129	7	2015	1387	1	0	0	1	1	0	1	9	1	68	0	0	129	2	3	3	1	2	0	NA	3	NA	0	NA	0	2901	0	1	0	1	1097619	288467	-73.3847222222222	-13.6561111111111	12	NA	3	12	1	0
012917101	PE6	129	171	1	1	129	7	2015	1387	2	1	0	2	2	0	1	10	1	67	0	0	129	2	3	3	1	2	0	NA	3	NA	0	NA	0	2901	1	1	0	1	1097619	288467	-73.3847222222222	-13.6561111111111	11	NA	996	11	1	1
013003501	PE6	130	35	1	3	130	6	2015	1386	5	3	0	5	5	0	1	19	1	67	0	0	130	2	3	3	1	2	0	NA	3	NA	0	NA	0	2901	3	1	0	1	1499856	394180	-73.3847222222222	-13.6561111111111	12	NA	10	32	1	1
013006501	PE6	130	65	1	1	130	6	2015	1386	2	0	0	2	0	0	1	21	1	68	0	0	130	2	3	3	1	2	0	NA	3	NA	0	NA	0	2901	1	1	0	1	1499856	394180	-73.3847222222222	-13.6561111111111	11	NA	996	11	1	0
013007201	PE6	130	72	1	1	130	6	2015	1386	7	2	0	7	7	1	1	20	1	67	0	0	130	2	3	3	1	2	0	NA	3	NA	0	NA	1	2901	2	1	0	1	371019	394180	-73.3847222222222	-13.6561111111111	11	NA	996	23	1	0
013009601	PE6	130	96	1	1	130	6	2015	1386	4	1	0	4	4	2	1	19	1	68	0	0	130	2	3	3	1	2	0	NA	3	NA	0	NA	2	2901	1	1	0	1	371019	394180	-73.3847222222222	-13.6561111111111	96	96	6	23	1	1
013010501	PE6	130	105	1	2	130	6	2015	1386	8	2	0	6	8	2	1	19	1	67	0	0	130	2	3	3	1	2	0	NA	3	NA	0	NA	1	2901	2	1	0	1	371019	394180	-73.3847222222222	-13.6561111111111	11	NA	996	11	1	1
013011501	PE6	130	115	1	1	130	6	2015	1386	8	0	0	8	6	0	1	21	1	68	0	0	130	2	3	3	1	2	0	NA	3	NA	0	NA	0	2901	2	1	0	1	1499856	394180	-73.3847222222222	-13.6561111111111	11	NA	996	32	1	1
013012601	PE6	130	126	1	1	130	6	2015	1386	3	1	0	3	3	1	1	21	1	67	0	0	130	2	3	3	1	2	0	NA	3	NA	0	NA	1	2901	1	1	0	1	371019	394180	-73.3847222222222	-13.6561111111111	96	96	10	23	1	1
013013101	PE6	130	131	1	1	130	6	2015	1386	1	1	0	1	1	0	1	19	1	68	0	0	130	2	3	3	1	2	0	NA	3	NA	0	NA	0	2901	1	1	0	1	1499856	394180	-73.3847222222222	-13.6561111111111	11	NA	996	11	1	0
013013601	PE6	130	136	1	2	130	6	2015	1386	3	1	0	3	3	1	1	19	1	67	0	0	130	2	3	3	1	2	0	NA	3	NA	0	NA	1	2901	1	1	0	1	371019	394180	-73.3847222222222	-13.6561111111111	11	NA	996	11	1	0
013100601	PE6	131	6	1	2	131	5	2015	1385	8	2	0	8	8	1	1	14	1	69	0	0	131	2	3	3	1	2	0	NA	33	NA	0	NA	1	2901	2	1	0	1	297329	315889	-73.3847222222222	-13.6561111111111	11	NA	996	11	1	1
013101601	PE6	131	16	1	1	131	5	2015	1385	1	0	0	1	1	0	1	15	1	70	0	0	131	2	3	3	1	2	0	NA	33	NA	0	NA	0	2901	0	1	0	1	1201959	315889	-73.3847222222222	-13.6561111111111	12	NA	2	12	1	0
013102301	PE6	131	23	1	2	131	5	2015	1385	4	2	0	4	4	0	1	15	1	69	0	0	131	2	3	3	1	2	0	NA	33	NA	0	NA	0	2901	2	1	0	1	1201959	315889	-73.3847222222222	-13.6561111111111	11	NA	996	11	1	1
013107501	PE6	131	75	1	2	131	5	2015	1385	3	1	0	3	3	1	1	13	1	70	0	0	131	2	3	3	1	2	0	NA	33	NA	0	NA	1	2901	1	1	0	1	297329	315889	-73.3847222222222	-13.6561111111111	12	NA	5	12	1	1
013110301	PE6	131	103	1	1	131	5	2015	1385	7	1	0	7	7	1	1	14	1	69	0	0	131	2	3	3	1	2	0	NA	33	NA	0	NA	1	2901	1	1	0	1	297329	315889	-73.3847222222222	-13.6561111111111	11	NA	996	11	1	1
013112101	PE6	131	121	1	2	131	5	2015	1385	3	0	0	3	3	0	1	13	1	70	0	0	131	2	3	3	1	2	0	NA	33	NA	0	NA	0	2901	0	1	0	1	1201959	315889	-73.3847222222222	-13.6561111111111	11	NA	996	11	1	1
013113501	PE6	131	135	1	1	131	5	2015	1385	7	2	0	7	7	1	1	13	1	69	0	0	131	2	3	3	1	2	0	NA	33	NA	0	NA	1	2901	2	1	0	1	297329	315889	-73.3847222222222	-13.6561111111111	11	NA	996	11	0	1
013114801	PE6	131	148	1	2	131	5	2015	1385	6	2	0	5	5	1	1	14	1	70	0	0	131	2	3	3	1	2	0	NA	33	NA	0	NA	1	2901	2	1	0	1	297329	315889	-73.3847222222222	-13.6561111111111	12	NA	1	12	1	1
013119101	PE6	131	191	1	1	131	5	2015	1385	6	2	0	6	6	2	1	13	1	69	0	0	131	2	3	3	1	2	0	NA	33	NA	0	NA	2	2901	2	1	0	1	297329	315889	-73.3847222222222	-13.6561111111111	11	NA	996	32	1	1
013204601	PE6	132	46	1	4	132	4	2015	1384	5	0	0	5	5	0	1	25	1	31	12	0	132	2	3	3	1	2	0	NA	31	NA	0	NA	0	2901	0	1	0	1	1381342	363033	-73.3847222222222	-13.6561111111111	11	NA	996	11	1	1
013207301	PE6	132	73	1	1	132	4	2015	1384	3	1	0	3	3	1	1	26	1	31	12	0	132	2	3	3	1	2	0	NA	31	NA	0	NA	1	2901	1	1	0	1	341703	363033	-73.3847222222222	-13.6561111111111	11	NA	996	11	1	1
013211801	PE6	132	118	1	1	132	4	2015	1384	3	0	0	3	3	0	1	28	1	31	12	0	132	2	3	3	1	2	0	NA	31	NA	0	NA	0	2901	0	1	0	1	1381342	363033	-73.3847222222222	-13.6561111111111	11	NA	996	11	1	0
013212501	PE6	132	125	1	2	132	4	2015	1384	4	1	0	4	4	0	1	28	1	31	12	0	132	2	3	3	1	2	0	NA	31	NA	0	NA	0	2901	1	1	0	1	1381342	363033	-73.3847222222222	-13.6561111111111	11	NA	996	11	1	1
013212701	PE6	132	127	1	2	132	4	2015	1384	4	1	0	4	4	1	1	27	1	31	12	0	132	2	3	3	1	2	0	NA	31	NA	0	NA	1	2901	1	1	0	1	341703	363033	-73.3847222222222	-13.6561111111111	11	NA	996	11	1	0
013213901	PE6	132	139	1	2	132	4	2015	1384	5	0	0	5	5	1	1	25	1	31	12	0	132	2	3	3	1	2	0	NA	31	NA	0	NA	1	2901	0	1	0	1	341703	363033	-73.3847222222222	-13.6561111111111	11	NA	996	21	1	1
013217301	PE6	132	173	1	1	132	4	2015	1384	4	1	0	4	3	2	1	27	1	31	12	0	132	2	3	3	1	2	0	NA	31	NA	0	NA	2	2901	1	1	0	1	341703	363033	-73.3847222222222	-13.6561111111111	11	NA	996	11	1	1
013218001	PE6	132	180	1	1	132	4	2015	1384	1	0	0	1	1	0	1	27	1	31	12	0	132	2	3	3	1	2	0	NA	31	NA	0	NA	0	2901	0	1	0	1	1381342	363033	-73.3847222222222	-13.6561111111111	11	NA	996	11	1	1
013218501	PE6	132	185	1	2	132	4	2015	1384	10	2	0	10	10	2	1	26	1	31	12	0	132	2	3	3	1	2	0	NA	31	NA	0	NA	2	2901	2	1	0	1	341703	363033	-73.3847222222222	-13.6561111111111	11	NA	996	11	1	1
013301201	PE6	133	12	1	2	133	3	2015	1383	7	2	0	7	6	1	1	26	1	68	0	0	133	2	3	3	1	2	0	NA	3	NA	0	NA	1	3521	2	1	0	1	175164	186098	-73.0763888888889	-13.6736111111111	11	NA	996	32	1	0
013304501	PE6	133	45	1	2	133	3	2015	1383	4	1	0	3	4	0	1	25	1	67	0	0	133	2	3	3	1	2	0	NA	3	NA	0	NA	0	3521	1	1	0	1	708106	186098	-73.0763888888889	-13.6736111111111	11	NA	996	23	1	1
013304601	PE6	133	46	1	2	133	3	2015	1383	3	1	0	3	3	1	1	24	1	68	0	0	133	2	3	3	1	2	0	NA	3	NA	0	NA	1	3521	1	1	0	1	175164	186098	-73.0763888888889	-13.6736111111111	11	NA	996	23	1	1
013304901	PE6	133	49	1	1	133	3	2015	1383	7	1	0	5	7	2	1	24	1	67	0	0	133	2	3	3	1	2	0	NA	3	NA	0	NA	2	3521	1	1	0	1	175164	186098	-73.0763888888889	-13.6736111111111	11	NA	996	23	1	1
013305301	PE6	133	53	1	1	133	3	2015	1383	4	1	0	4	4	0	1	24	1	68	0	0	133	2	3	3	1	2	0	NA	3	NA	0	NA	0	3521	1	1	0	1	708106	186098	-73.0763888888889	-13.6736111111111	11	NA	996	23	1	1
013306401	PE6	133	64	1	1	133	3	2015	1383	2	0	0	2	2	0	1	25	1	67	0	0	133	2	3	3	1	2	0	NA	3	NA	0	NA	0	3521	0	1	0	1	708106	186098	-73.0763888888889	-13.6736111111111	11	NA	996	11	1	1
013306801	PE6	133	68	1	4	133	3	2015	1383	7	1	0	7	7	2	1	25	1	68	0	0	133	2	3	3	1	2	0	NA	3	NA	0	NA	2	3521	1	1	0	1	175164	186098	-73.0763888888889	-13.6736111111111	11	NA	996	23	1	0
013307101	PE6	133	71	1	1	133	3	2015	1383	4	1	0	4	1	1	1	25	1	67	0	0	133	2	3	3	1	2	0	NA	3	NA	0	NA	1	3521	2	1	0	1	175164	186098	-73.0763888888889	-13.6736111111111	11	NA	996	32	1	0
013307401	PE6	133	74	1	2	133	3	2015	1383	9	2	0	9	9	3	1	24	1	68	0	0	133	2	3	3	1	2	0	NA	3	NA	0	NA	3	3521	2	1	0	1	175164	186098	-73.0763888888889	-13.6736111111111	11	NA	996	32	1	0
013400501	PE6	134	5	1	1	134	6	2015	1386	6	1	0	6	3	0	1	18	1	69	0	0	134	2	3	3	1	2	0	NA	33	NA	0	NA	0	3739	1	1	0	1	830153	218174	-73.5413888888889	-13.6433333333333	11	NA	996	11	1	1
013403301	PE6	134	33	1	1	134	6	2015	1386	4	1	0	4	4	1	1	17	1	69	0	0	134	2	3	3	1	2	0	NA	33	NA	0	NA	1	3739	1	1	0	1	205355	218174	-73.5413888888889	-13.6433333333333	11	NA	996	11	1	1
013405201	PE6	134	52	1	1	134	6	2015	1386	1	1	0	1	1	0	1	19	1	70	0	0	134	2	3	3	1	2	0	NA	33	NA	0	NA	0	3739	1	1	0	1	830153	218174	-73.5413888888889	-13.6433333333333	11	NA	996	11	1	1
013405801	PE6	134	58	1	2	134	6	2015	1386	4	1	0	4	4	1	1	18	1	69	0	0	134	2	3	3	1	2	0	NA	33	NA	0	NA	1	3739	1	1	0	1	205355	218174	-73.5413888888889	-13.6433333333333	11	NA	996	11	1	0
013408001	PE6	134	80	1	1	134	6	2015	1386	4	0	0	4	4	1	1	18	1	70	0	0	134	2	3	3	1	2	0	NA	33	NA	0	NA	1	3739	0	1	0	1	205355	218174	-73.5413888888889	-13.6433333333333	11	NA	996	11	1	1
013410001	PE6	134	100	1	3	134	6	2015	1386	6	1	0	6	6	2	1	17	1	69	0	0	134	2	3	3	1	2	0	NA	33	NA	0	NA	2	3739	1	1	0	1	205355	218174	-73.5413888888889	-13.6433333333333	11	NA	996	11	1	1
013411101	PE6	134	111	1	5	134	6	2015	1386	6	2	0	6	5	1	1	17	1	70	0	0	134	2	3	3	1	2	0	NA	33	NA	0	NA	1	3739	2	1	0	1	205355	218174	-73.5413888888889	-13.6433333333333	11	NA	996	11	1	1
013411801	PE6	134	118	1	2	134	6	2015	1386	4	0	0	4	3	0	1	19	1	69	0	0	134	2	3	3	1	2	0	NA	33	NA	0	NA	0	3739	0	1	0	1	830153	218174	-73.5413888888889	-13.6433333333333	11	NA	996	11	1	1
013501101	PE6	135	11	1	1	135	5	2015	1385	8	1	0	8	8	2	1	21	1	69	0	0	135	2	3	3	1	2	0	NA	33	NA	0	NA	1	3293	1	1	0	1	197457	209783	-73.5933333333333	-13.6897222222222	11	NA	996	23	1	1
013501201	PE6	135	12	1	2	135	5	2015	1385	4	2	0	4	4	0	1	23	1	70	0	0	135	2	3	3	1	2	0	NA	33	NA	0	NA	0	3293	2	1	0	1	798224	209783	-73.5933333333333	-13.6897222222222	12	NA	2	23	1	1
013501401	PE6	135	14	1	1	135	5	2015	1385	3	1	0	3	3	1	1	23	1	70	0	0	135	2	3	3	1	2	0	NA	33	NA	0	NA	1	3293	1	1	0	1	197457	209783	-73.5933333333333	-13.6897222222222	11	NA	996	23	1	1
013502301	PE6	135	23	1	1	135	5	2015	1385	5	1	0	5	5	3	1	23	1	69	0	0	135	2	3	3	1	2	0	NA	33	NA	0	NA	2	3293	1	1	0	1	197457	209783	-73.5933333333333	-13.6897222222222	11	NA	996	23	0	1
013504501	PE6	135	45	1	2	135	5	2015	1385	5	1	0	5	5	1	1	22	1	69	0	0	135	2	3	3	1	2	0	NA	33	NA	0	NA	1	3293	1	1	0	1	197457	209783	-73.5933333333333	-13.6897222222222	11	NA	996	23	1	1
013504701	PE6	135	47	1	1	135	5	2015	1385	5	1	0	5	5	1	1	22	1	70	0	0	135	2	3	3	1	2	0	NA	33	NA	0	NA	1	3293	1	1	0	1	197457	209783	-73.5933333333333	-13.6897222222222	11	NA	996	11	1	1
013505201	PE6	135	52	1	2	135	5	2015	1385	4	2	0	4	4	1	1	22	1	69	0	0	135	2	3	3	1	2	0	NA	33	NA	0	NA	0	3293	2	1	0	1	798224	209783	-73.5933333333333	-13.6897222222222	11	NA	996	23	1	1
013506301	PE6	135	63	1	1	135	5	2015	1385	2	1	0	2	2	0	1	24	1	70	0	0	135	2	3	3	1	2	0	NA	33	NA	0	NA	0	3293	1	1	0	1	798224	209783	-73.5933333333333	-13.6897222222222	11	NA	996	23	1	1
013600701	PE6	136	7	1	1	136	7	2015	1387	4	1	0	4	4	1	1	5	1	70	0	0	136	2	3	3	1	2	0	NA	33	NA	0	NA	1	2911	1	1	0	1	269578	286406	-73.2430555555556	-14.295	12	NA	2	12	1	1
013601501	PE6	136	15	1	1	136	7	2015	1387	2	1	0	2	2	1	1	5	1	69	0	0	136	2	3	3	1	2	0	NA	33	NA	0	NA	1	2911	1	1	0	1	269578	286406	-73.2430555555556	-14.295	11	NA	996	11	1	1
013602801	PE6	136	28	1	1	136	7	2015	1387	1	0	0	1	1	0	1	7	1	70	0	0	136	2	3	3	1	2	0	NA	33	NA	0	NA	0	2911	0	1	0	1	1089776	286406	-73.2430555555556	-14.295	11	NA	996	11	1	1
013604001	PE6	136	40	1	1	136	7	2015	1387	2	1	0	2	2	1	1	5	1	69	0	0	136	2	3	3	1	2	0	NA	33	NA	0	NA	1	2911	1	1	0	1	269578	286406	-73.2430555555556	-14.295	12	NA	2	12	1	0
013605101	PE6	136	51	1	1	136	7	2015	1387	6	0	0	6	0	0	1	6	1	70	0	0	136	2	3	3	1	2	0	NA	33	NA	0	NA	0	2911	2	1	0	1	1089776	286406	-73.2430555555556	-14.295	11	NA	996	11	1	1
013605301	PE6	136	53	1	2	136	7	2015	1387	4	1	0	4	3	2	1	6	1	69	0	0	136	2	3	3	1	2	0	NA	33	NA	0	NA	1	2911	1	1	0	1	269578	286406	-73.2430555555556	-14.295	12	NA	5	12	1	0
013609701	PE6	136	97	1	2	136	7	2015	1387	5	1	0	5	5	2	1	5	1	70	0	0	136	2	3	3	1	2	0	NA	33	NA	0	NA	1	2911	1	1	0	1	269578	286406	-73.2430555555556	-14.295	12	NA	4	12	1	1
013610901	PE6	136	109	1	2	136	7	2015	1387	7	1	0	7	6	2	1	6	1	69	0	0	136	2	3	3	1	2	0	NA	33	NA	0	NA	2	2911	1	1	0	1	269578	286406	-73.2430555555556	-14.295	11	NA	996	11	1	0
013611301	PE6	136	113	1	2	136	7	2015	1387	4	2	0	4	4	1	1	5	1	70	0	0	136	2	3	3	1	2	0	NA	33	NA	0	NA	0	2911	2	1	0	1	1089776	286406	-73.2430555555556	-14.295	11	NA	996	11	1	1
013612001	PE6	136	120	1	2	136	7	2015	1387	7	2	0	6	7	1	1	4	1	69	0	0	136	2	3	3	1	2	0	NA	33	NA	0	NA	1	2911	2	1	0	1	269578	286406	-73.2430555555556	-14.295	11	NA	996	12	1	1
013700601	PE6	137	6	1	1	137	6	2015	1386	4	1	0	4	3	0	1	13	1	70	0	0	137	2	3	3	1	2	0	NA	33	NA	0	NA	0	2901	1	1	0	1	1266158	332761	-73.384722	-13.656111	11	NA	996	23	1	1
013701401	PE6	137	14	1	3	137	6	2015	1386	3	0	0	3	3	0	1	13	1	69	0	0	137	2	3	3	1	2	0	NA	33	NA	0	NA	0	2901	0	1	0	1	1266158	332761	-73.384722	-13.656111	96	96	2	23	1	1
013702301	PE6	137	23	1	2	137	6	2015	1386	6	2	0	6	5	1	1	12	1	70	0	0	137	2	3	3	1	2	0	NA	33	NA	0	NA	0	2901	2	1	0	1	1266158	332761	-73.384722	-13.656111	11	NA	996	11	1	1
013703301	PE6	137	33	1	1	137	6	2015	1386	3	1	0	3	3	1	1	11	1	69	0	0	137	2	3	3	1	2	0	NA	33	NA	0	NA	1	2901	1	1	0	1	313209	332761	-73.384722	-13.656111	11	NA	996	12	1	1
013704201	PE6	137	42	1	2	137	6	2015	1386	4	1	0	4	4	1	1	11	1	70	0	0	137	2	3	3	1	2	0	NA	33	NA	0	NA	1	2901	1	1	0	1	313209	332761	-73.384722	-13.656111	12	NA	5	12	1	1
013705001	PE6	137	50	1	2	137	6	2015	1386	6	1	0	5	6	2	1	11	1	69	0	0	137	2	3	3	1	2	0	NA	33	NA	0	NA	2	2901	1	1	0	1	313209	332761	-73.384722	-13.656111	11	NA	996	23	1	1
013707801	PE6	137	78	1	2	137	6	2015	1386	4	1	0	4	3	1	1	13	1	70	0	0	137	2	3	3	1	2	0	NA	33	NA	0	NA	1	2901	1	1	0	1	313209	332761	-73.384722	-13.656111	11	NA	996	11	1	1
013709301	PE6	137	93	1	1	137	6	2015	1386	5	1	0	5	5	2	1	12	1	69	0	0	137	2	3	3	1	2	0	NA	33	NA	0	NA	2	2901	1	1	0	1	313209	332761	-73.384722	-13.656111	96	96	2	23	1	1
013709501	PE6	137	95	1	2	137	6	2015	1386	7	3	0	7	7	1	1	11	1	70	0	0	137	2	3	3	1	2	0	NA	33	NA	0	NA	1	2901	3	1	0	1	313209	332761	-73.384722	-13.656111	11	NA	996	11	1	1
013710301	PE6	137	103	1	2	137	6	2015	1386	3	1	0	3	2	1	1	12	1	69	0	0	137	2	3	3	1	2	0	NA	33	NA	0	NA	1	2901	1	1	0	1	313209	332761	-73.384722	-13.656111	96	96	5	23	1	1
013800601	PE6	138	6	1	2	138	3	2015	1383	6	0	0	6	6	0	1	12	1	68	0	0	138	3	3	3	2	3	0	NA	3	NA	0	NA	0	3149	0	1	0	1	616678	165457	-73.6905555	-13.3905555	11	NA	996	23	1	1
013800801	PE6	138	8	1	1	138	3	2015	1383	3	1	0	3	3	1	1	12	1	68	0	0	138	3	3	3	2	3	0	NA	3	NA	0	NA	1	3149	1	1	0	1	168644	165457	-73.6905555	-13.3905555	11	NA	996	23	0	1
013800901	PE6	138	9	1	1	138	3	2015	1383	5	2	0	5	5	0	1	11	1	67	0	0	138	3	3	3	2	3	0	NA	3	NA	0	NA	0	3149	2	1	0	1	616678	165457	-73.6905555	-13.3905555	11	NA	996	23	1	1
013801001	PE6	138	10	1	1	138	3	2015	1383	5	0	0	5	5	1	1	13	1	68	0	0	138	3	3	3	2	3	0	NA	3	NA	0	NA	1	3149	0	1	0	1	168644	165457	-73.6905555	-13.3905555	11	NA	996	23	1	1
013801801	PE6	138	18	1	1	138	3	2015	1383	5	1	0	3	5	1	1	12	1	67	0	0	138	3	3	3	2	3	0	NA	3	NA	0	NA	1	3149	1	1	0	1	168644	165457	-73.6905555	-13.3905555	11	NA	996	23	1	1
013801901	PE6	138	19	1	2	138	3	2015	1383	6	1	0	6	5	2	1	12	1	68	0	0	138	3	3	3	2	3	0	NA	3	NA	0	NA	1	3149	1	1	0	1	168644	165457	-73.6905555	-13.3905555	11	NA	996	23	1	1
013802001	PE6	138	20	1	2	138	3	2015	1383	4	2	0	4	4	0	1	12	1	67	0	0	138	3	3	3	2	3	0	NA	3	NA	0	NA	0	3149	2	1	0	1	616678	165457	-73.6905555	-13.3905555	11	NA	996	23	1	1
013804801	PE6	138	48	1	1	138	3	2015	1383	3	1	0	3	3	1	1	15	1	67	0	0	138	3	3	3	2	3	0	NA	3	NA	0	NA	1	3149	1	1	0	1	168644	165457	-73.6905555	-13.3905555	41	NA	6	32	1	1
013805001	PE6	138	50	1	2	138	3	2015	1383	7	1	0	7	7	2	1	14	1	68	0	0	138	3	3	3	2	3	0	NA	3	NA	0	NA	2	3149	1	1	0	1	168644	165457	-73.6905555	-13.3905555	11	NA	996	23	0	1
013805101	PE6	138	51	1	1	138	3	2015	1383	5	1	0	5	4	0	1	13	1	67	0	0	138	3	3	3	2	3	0	NA	3	NA	0	NA	0	3149	1	1	0	1	616678	165457	-73.6905555	-13.3905555	11	NA	996	23	1	1
013805201	PE6	138	52	1	1	138	3	2015	1383	5	1	0	5	4	1	1	14	1	68	0	0	138	3	3	3	2	3	0	NA	3	NA	0	NA	1	3149	1	1	0	1	168644	165457	-73.6905555	-13.3905555	11	NA	996	23	1	1
013901601	PE6	139	16	1	1	139	4	2015	1384	6	1	0	6	6	1	1	30	1	68	0	0	139	3	3	3	2	3	0	NA	3	NA	0	NA	1	2039	1	1	0	1	234891	230453	-73.8355555555556	-13.4061111111111	11	NA	996	23	1	0
013901701	PE6	139	17	1	2	139	4	2015	1384	3	1	0	3	3	0	1	30	1	67	0	0	139	3	3	3	2	3	0	NA	3	NA	0	NA	0	2039	1	1	0	1	858921	230453	-73.8355555555556	-13.4061111111111	11	NA	996	22	1	1
013901801	PE6	139	18	1	1	139	5	2015	1385	6	1	0	5	6	1	1	1	1	67	0	0	139	3	3	3	2	3	0	NA	3	NA	0	NA	1	2039	1	1	0	1	234891	230453	-73.8355555555556	-13.4061111111111	11	NA	996	23	1	1
013901901	PE6	139	19	1	2	139	5	2015	1385	5	1	0	5	5	0	1	1	1	67	0	0	139	3	3	3	2	3	0	NA	3	NA	0	NA	0	2039	1	1	0	1	858921	230453	-73.8355555555556	-13.4061111111111	11	NA	996	23	1	1
013902001	PE6	139	20	1	1	139	5	2015	1385	4	1	0	4	3	1	1	1	1	68	0	0	139	3	3	3	2	3	0	NA	3	NA	0	NA	1	2039	2	1	0	1	234891	230453	-73.8355555555556	-13.4061111111111	11	NA	996	23	1	1
013902101	PE6	139	21	1	2	139	4	2015	1384	3	1	0	3	2	1	1	30	1	67	0	0	139	3	3	3	2	3	0	NA	3	NA	0	NA	1	2039	1	1	0	1	234891	230453	-73.8355555555556	-13.4061111111111	11	NA	996	23	1	1
013902201	PE6	139	22	1	1	139	4	2015	1384	4	2	0	4	4	0	1	30	1	68	0	0	139	3	3	3	2	3	0	NA	3	NA	0	NA	0	2039	2	1	0	1	858921	230453	-73.8355555555556	-13.4061111111111	11	NA	996	23	1	1
013902301	PE6	139	23	1	2	139	4	2015	1384	4	1	0	4	2	0	1	29	1	67	0	0	139	3	3	3	2	3	0	NA	3	NA	0	NA	0	2039	2	1	0	1	858921	230453	-73.8355555555556	-13.4061111111111	11	NA	996	23	1	1
013902401	PE6	139	24	1	1	139	4	2015	1384	4	1	0	4	4	1	1	29	1	68	0	0	139	3	3	3	2	3	0	NA	3	NA	0	NA	1	2039	1	1	0	1	234891	230453	-73.8355555555556	-13.4061111111111	11	NA	996	23	1	1
013902601	PE6	139	26	1	1	139	5	2015	1385	4	2	0	4	3	0	1	2	1	68	0	0	139	3	3	3	2	3	0	NA	3	NA	0	NA	0	2039	2	1	0	1	858921	230453	-73.8355555555556	-13.4061111111111	11	NA	996	23	1	1
013902701	PE6	139	27	1	2	139	4	2015	1384	4	1	0	4	4	1	1	29	1	67	0	0	139	3	3	3	2	3	0	NA	3	NA	0	NA	1	2039	1	1	0	1	234891	230453	-73.8355555555556	-13.4061111111111	11	NA	996	23	1	1
013902901	PE6	139	29	1	1	139	4	2015	1384	1	0	0	1	1	0	1	29	1	67	0	0	139	3	3	3	2	3	0	NA	3	NA	0	NA	0	2039	0	1	0	1	858921	230453	-73.8355555555556	-13.4061111111111	43	NA	15	32	0	1
013903001	PE6	139	30	1	2	139	4	2015	1384	5	1	0	5	5	2	1	29	1	68	0	0	139	3	3	3	2	3	0	NA	3	NA	0	NA	2	2039	1	1	0	1	234891	230453	-73.8355555555556	-13.4061111111111	11	NA	996	32	1	1
014003601	PE6	140	36	1	1	140	3	2015	1383	4	0	0	3	4	0	1	19	1	67	0	0	140	3	3	3	2	3	0	NA	3	NA	0	NA	0	3826	0	1	0	1	821672	220458	-73.690139	-13.427222	11	NA	996	23	1	1
014003701	PE6	140	37	1	1	140	3	2015	1383	1	0	0	1	1	0	1	18	1	68	0	0	140	3	3	3	2	3	0	NA	3	NA	0	NA	0	3826	0	1	0	1	821672	220458	-73.690139	-13.427222	11	NA	996	23	1	0
014003801	PE6	140	38	1	1	140	3	2015	1383	5	2	0	5	4	1	1	18	1	67	0	0	140	3	3	3	2	3	0	NA	3	NA	0	NA	1	3826	3	1	0	1	224704	220458	-73.690139	-13.427222	11	NA	996	23	1	1
014003901	PE6	140	39	1	1	140	3	2015	1383	4	2	0	2	3	0	1	18	1	68	0	0	140	3	3	3	2	3	0	NA	3	NA	0	NA	0	3826	3	1	0	1	821672	220458	-73.690139	-13.427222	11	NA	996	23	1	1
014004001	PE6	140	40	1	2	140	3	2015	1383	8	2	0	8	8	2	1	18	1	67	0	0	140	3	3	3	2	3	0	NA	3	NA	0	NA	2	3826	2	1	0	1	224704	220458	-73.690139	-13.427222	11	NA	996	23	1	1
014004101	PE6	140	41	1	2	140	3	2015	1383	7	1	0	7	6	0	1	19	1	68	0	0	140	3	3	3	2	3	0	NA	3	NA	0	NA	0	3826	2	1	0	1	821672	220458	-73.690139	-13.427222	11	NA	996	23	1	1
014004201	PE6	140	42	1	1	140	3	2015	1383	4	1	0	4	4	1	1	19	1	67	0	0	140	3	3	3	2	3	0	NA	3	NA	0	NA	1	3826	1	1	0	1	224704	220458	-73.690139	-13.427222	96	96	3	23	1	1
014010201	PE6	140	102	1	1	140	3	2015	1383	6	1	0	6	6	1	1	16	1	67	0	0	140	3	3	3	2	3	0	NA	3	NA	0	NA	1	3826	1	1	0	1	224704	220458	-73.690139	-13.427222	11	NA	996	22	1	1
014010301	PE6	140	103	1	1	140	3	2015	1383	1	0	0	1	1	0	1	17	1	68	0	0	140	3	3	3	2	3	0	NA	3	NA	0	NA	0	3826	0	1	0	1	821672	220458	-73.690139	-13.427222	11	NA	996	23	1	0
014010401	PE6	140	104	1	1	140	3	2015	1383	5	1	0	5	5	2	1	17	1	3	0	0	140	3	3	3	2	3	0	NA	3	NA	0	NA	2	3826	1	1	0	1	224704	220458	-73.690139	-13.427222	11	NA	996	23	1	1
014010501	PE6	140	105	1	1	140	3	2015	1383	4	1	0	4	4	2	1	17	1	68	0	0	140	3	3	3	2	3	0	NA	3	NA	0	NA	2	3826	1	1	0	1	224704	220458	-73.690139	-13.427222	12	NA	5	23	1	1
014010601	PE6	140	106	1	2	140	3	2015	1383	5	3	0	3	5	1	1	17	1	67	0	0	140	3	3	3	2	3	0	NA	3	NA	0	NA	1	3826	3	1	0	1	224704	220458	-73.690139	-13.427222	11	NA	996	23	1	1
014102201	PE6	141	22	1	2	141	6	2015	1386	6	1	0	5	5	1	1	27	1	68	0	0	141	3	3	3	2	3	0	NA	3	NA	0	NA	1	3187	1	1	0	1	146986	144209	-73.6818055	-13.5209725	11	NA	996	23	1	1
014102301	PE6	141	23	1	6	141	6	2015	1386	8	3	0	8	7	1	1	26	1	67	0	0	141	3	3	3	2	3	0	NA	3	NA	0	NA	1	3187	3	1	0	1	146986	144209	-73.6818055	-13.5209725	11	NA	996	23	1	1
014102401	PE6	141	24	1	2	141	6	2015	1386	10	2	0	10	10	4	1	26	1	68	0	0	141	3	3	3	2	3	0	NA	3	NA	0	NA	3	3187	2	1	0	1	146986	144209	-73.6818055	-13.5209725	11	NA	996	23	1	0
014102501	PE6	141	25	1	1	141	6	2015	1386	6	1	0	6	6	2	1	26	1	67	0	0	141	3	3	3	2	3	0	NA	3	NA	0	NA	2	3187	1	1	0	1	146986	144209	-73.6818055	-13.5209725	12	NA	5	32	1	1
014102601	PE6	141	26	1	2	141	6	2015	1386	3	1	0	3	3	1	1	26	1	68	0	0	141	3	3	3	2	3	0	NA	3	NA	0	NA	1	3187	1	1	0	1	146986	144209	-73.6818055	-13.5209725	11	NA	996	12	1	1
014105401	PE6	141	54	1	1	141	6	2015	1386	2	1	0	2	2	0	1	29	1	67	0	0	141	3	3	3	2	3	0	NA	3	NA	0	NA	0	3187	1	1	0	1	537481	144209	-73.6818055	-13.5209725	43	NA	1	23	1	0
014105501	PE6	141	55	1	1	141	6	2015	1386	1	0	0	1	1	0	1	28	1	68	0	0	141	3	3	3	2	3	0	NA	3	NA	0	NA	0	3187	0	1	0	1	537481	144209	-73.6818055	-13.5209725	11	NA	996	23	0	1
014105601	PE6	141	56	1	2	141	6	2015	1386	6	2	0	6	6	2	1	28	1	67	0	0	141	3	3	3	2	3	0	NA	3	NA	0	NA	2	3187	2	1	0	1	146986	144209	-73.6818055	-13.5209725	11	NA	996	23	1	1
014105801	PE6	141	58	1	2	141	6	2015	1386	3	0	0	3	3	0	1	28	1	67	0	0	141	3	3	3	2	3	0	NA	3	NA	0	NA	0	3187	0	1	0	1	537481	144209	-73.6818055	-13.5209725	11	NA	996	23	1	1
014107501	PE6	141	75	1	1	141	6	2015	1386	10	2	0	6	10	3	1	27	1	67	0	0	141	3	3	3	2	3	0	NA	3	NA	0	NA	2	3187	2	1	0	1	146986	144209	-73.6818055	-13.5209725	11	NA	996	23	1	0
014107601	PE6	141	76	1	1	141	6	2015	1386	6	2	0	6	6	1	1	28	1	68	0	0	141	3	3	3	2	3	0	NA	3	NA	0	NA	1	3187	2	1	0	1	146986	144209	-73.6818055	-13.5209725	11	NA	996	23	1	1
014107701	PE6	141	77	1	2	141	6	2015	1386	4	2	0	4	4	0	1	29	1	67	0	0	141	3	3	3	2	3	0	NA	3	NA	0	NA	0	3187	2	1	0	1	537481	144209	-73.6818055	-13.5209725	11	NA	996	23	1	1
014107801	PE6	141	78	1	1	141	6	2015	1386	3	0	0	3	3	0	1	29	1	68	0	0	141	3	3	3	2	3	0	NA	3	NA	0	NA	0	3187	0	1	0	1	537481	144209	-73.6818055	-13.5209725	11	NA	996	23	1	1
014207101	PE6	142	71	1	1	142	4	2015	1384	4	1	0	4	4	0	1	24	1	67	0	0	142	3	3	3	2	3	0	NA	3	NA	0	NA	0	3478	1	1	0	1	1274034	341829	-73.6593055	-13.5352775	11	NA	996	23	1	1
014207201	PE6	142	72	1	1	142	4	2015	1384	3	1	0	3	3	1	1	24	1	68	0	0	142	3	3	3	2	3	0	NA	3	NA	0	NA	1	3478	1	1	0	1	348412	341829	-73.6593055	-13.5352775	11	NA	996	32	1	1
014207301	PE6	142	73	1	2	142	4	2015	1384	5	0	0	5	5	1	1	25	1	67	0	0	142	3	3	3	2	3	0	NA	3	NA	0	NA	1	3478	0	1	0	1	348412	341829	-73.6593055	-13.5352775	11	NA	996	11	1	1
014207401	PE6	142	74	1	1	142	4	2015	1384	4	1	0	4	4	1	1	24	1	68	0	0	142	3	3	3	2	3	0	NA	3	NA	0	NA	1	3478	1	1	0	1	348412	341829	-73.6593055	-13.5352775	11	NA	996	11	1	1
014207501	PE6	142	75	1	3	142	4	2015	1384	7	1	0	7	4	1	1	24	1	67	4	0	142	3	3	3	2	3	0	NA	3	NA	0	NA	1	3478	2	1	0	1	348412	341829	-73.6593055	-13.5352775	11	NA	996	23	1	1
014208601	PE6	142	86	1	1	142	4	2015	1384	5	0	0	5	0	3	1	26	1	68	0	0	142	3	3	3	2	3	0	NA	3	NA	0	NA	2	3478	1	1	0	1	348412	341829	-73.6593055	-13.5352775	11	NA	996	32	0	1
014208701	PE6	142	87	1	1	142	4	2015	1384	5	0	0	5	1	1	1	26	1	67	0	0	142	3	3	3	2	3	0	NA	3	NA	0	NA	1	3478	1	1	0	1	348412	341829	-73.6593055	-13.5352775	43	NA	10	32	1	1
014208801	PE6	142	88	1	2	142	4	2015	1384	7	1	0	7	7	1	1	25	1	67	0	0	142	3	3	3	2	3	0	NA	3	NA	0	NA	1	3478	1	1	0	1	348412	341829	-73.6593055	-13.5352775	11	NA	996	23	1	1
014209001	PE6	142	90	1	3	142	4	2015	1384	5	2	0	5	4	0	1	27	1	68	0	0	142	3	3	3	2	3	0	NA	3	NA	0	NA	0	3478	2	1	0	1	1274034	341829	-73.6593055	-13.5352775	11	NA	996	23	1	1
014209101	PE6	142	91	1	2	142	4	2015	1384	3	0	0	3	3	0	1	26	1	67	0	0	142	3	3	3	2	3	0	NA	3	NA	0	NA	0	3478	0	1	0	1	1274034	341829	-73.6593055	-13.5352775	11	NA	996	23	1	1
014209201	PE6	142	92	1	1	142	4	2015	1384	4	1	0	4	4	2	1	25	1	68	0	0	142	3	3	3	2	3	0	NA	3	NA	0	NA	2	3478	1	1	0	1	348412	341829	-73.6593055	-13.5352775	11	NA	996	23	1	1
014209401	PE6	142	94	1	2	142	4	2015	1384	5	1	0	5	5	3	1	24	1	68	0	0	142	3	3	3	2	3	0	NA	3	NA	0	NA	3	3478	1	1	0	1	348412	341829	-73.6593055	-13.5352775	96	96	5	32	0	1
014209501	PE6	142	95	1	1	142	4	2015	1384	3	0	0	3	3	0	1	24	1	67	0	0	142	3	3	3	2	3	0	NA	3	NA	0	NA	0	3478	0	1	0	1	1274034	341829	-73.6593055	-13.5352775	11	NA	996	23	1	1
014301101	PE6	143	11	1	2	143	3	2015	1383	4	1	0	4	4	0	1	29	1	21	9	0	143	3	3	3	2	3	0	NA	21	NA	0	NA	0	3188	1	1	0	1	548672	147211	-73.1133333333333	-13.5583333333333	11	NA	996	11	1	1
014301201	PE6	143	12	1	2	143	3	2015	1383	3	1	0	3	3	1	1	29	1	21	9	0	143	3	3	3	2	3	0	NA	21	NA	0	NA	1	3188	1	1	0	1	150046	147211	-73.1133333333333	-13.5583333333333	11	NA	996	11	1	1
014301301	PE6	143	13	1	1	143	3	2015	1383	1	0	0	1	1	0	1	29	1	21	9	0	143	3	3	3	2	3	0	NA	21	NA	0	NA	0	3188	0	1	0	1	548672	147211	-73.1133333333333	-13.5583333333333	96	96	6	32	1	0
014301401	PE6	143	14	1	1	143	3	2015	1383	4	1	0	4	4	0	1	29	1	21	9	0	143	3	3	3	2	3	0	NA	21	NA	0	NA	0	3188	1	1	0	1	548672	147211	-73.1133333333333	-13.5583333333333	11	NA	996	11	1	1
014301501	PE6	143	15	1	1	143	3	2015	1383	3	1	0	3	3	0	1	29	1	21	9	0	143	3	3	3	2	3	0	NA	21	NA	0	NA	0	3188	1	1	0	1	548672	147211	-73.1133333333333	-13.5583333333333	11	NA	996	23	1	1
014302101	PE6	143	21	1	1	143	3	2015	1383	1	0	0	1	1	0	1	31	1	21	9	0	143	3	3	3	2	3	0	NA	21	NA	0	NA	0	3188	0	1	0	1	548672	147211	-73.1133333333333	-13.5583333333333	11	NA	996	21	1	1
014302201	PE6	143	22	1	1	143	3	2015	1383	5	0	0	5	2	1	1	31	1	21	9	0	143	3	3	3	2	3	0	NA	21	NA	0	NA	1	3188	1	1	0	1	150046	147211	-73.1133333333333	-13.5583333333333	11	NA	996	23	1	1
014302401	PE6	143	24	1	2	143	3	2015	1383	3	1	0	3	3	1	1	31	1	21	9	0	143	3	3	3	2	3	0	NA	21	NA	0	NA	1	3188	1	1	0	1	150046	147211	-73.1133333333333	-13.5583333333333	11	NA	996	23	1	1
014302501	PE6	143	25	1	2	143	3	2015	1383	5	1	0	4	5	1	1	30	1	21	9	0	143	3	3	3	2	3	0	NA	21	NA	0	NA	1	3188	1	1	0	1	150046	147211	-73.1133333333333	-13.5583333333333	11	NA	996	23	1	1
014302601	PE6	143	26	1	1	143	3	2015	1383	2	0	0	2	2	0	1	30	1	21	9	0	143	3	3	3	2	3	0	NA	21	NA	0	NA	0	3188	0	1	0	1	548672	147211	-73.1133333333333	-13.5583333333333	11	NA	996	23	1	0
014302701	PE6	143	27	1	2	143	3	2015	1383	5	1	0	5	4	1	1	30	1	21	9	0	143	3	3	3	2	3	0	NA	21	NA	0	NA	1	3188	1	1	0	1	150046	147211	-73.1133333333333	-13.5583333333333	11	NA	996	21	1	1
014302801	PE6	143	28	1	2	143	3	2015	1383	3	1	0	3	3	0	1	30	1	21	9	0	143	3	3	3	2	3	0	NA	21	NA	0	NA	0	3188	1	1	0	1	548672	147211	-73.1133333333333	-13.5583333333333	11	NA	996	23	1	1
014302901	PE6	143	29	1	1	143	3	2015	1383	2	0	0	2	2	0	1	30	1	21	9	0	143	3	3	3	2	3	0	NA	21	NA	0	NA	0	3188	0	1	0	1	548672	147211	-73.1133333333333	-13.5583333333333	43	NA	10	32	0	1
014303001	PE6	143	30	1	2	143	3	2015	1383	2	0	0	2	1	0	1	31	1	21	9	0	143	3	3	3	2	3	0	NA	21	NA	0	NA	0	3188	0	1	0	1	548672	147211	-73.1133333333333	-13.5583333333333	43	NA	10	32	0	1
014401101	PE6	144	11	1	1	144	4	2015	1384	2	0	0	2	2	0	1	20	1	69	0	0	144	3	3	3	2	3	0	NA	33	NA	0	NA	0	3513	0	1	0	1	562389	150892	-73.488194	-13.6666665	11	NA	996	11	1	1
014401201	PE6	144	12	1	1	144	4	2015	1384	6	1	0	6	6	1	1	20	1	70	0	0	144	3	3	3	2	3	0	NA	33	NA	0	NA	1	3513	1	1	0	1	153797	150892	-73.488194	-13.6666665	11	NA	996	11	1	1
014401301	PE6	144	13	1	2	144	4	2015	1384	6	1	0	6	6	0	1	20	1	69	0	0	144	3	3	3	2	3	0	NA	33	NA	0	NA	0	3513	1	1	0	1	562389	150892	-73.488194	-13.6666665	11	NA	996	11	1	1
014401401	PE6	144	14	1	2	144	4	2015	1384	6	1	0	6	5	1	1	20	1	70	0	0	144	3	3	3	2	3	0	NA	33	NA	0	NA	1	3513	1	1	0	1	153797	150892	-73.488194	-13.6666665	11	NA	996	11	1	1
014401501	PE6	144	15	1	2	144	4	2015	1384	5	2	0	5	5	0	1	20	1	69	0	0	144	3	3	3	2	3	0	NA	33	NA	0	NA	0	3513	2	1	0	1	562389	150892	-73.488194	-13.6666665	11	NA	996	11	1	1
014404001	PE6	144	40	1	2	144	4	2015	1384	6	1	0	6	6	1	1	17	1	70	0	0	144	3	3	3	2	3	0	NA	33	NA	0	NA	0	3513	1	1	0	1	562389	150892	-73.488194	-13.6666665	11	NA	996	23	1	1
014404101	PE6	144	41	1	1	144	4	2015	1384	4	0	0	4	4	0	1	19	1	69	0	0	144	3	3	3	2	3	0	NA	33	NA	0	NA	0	3513	0	1	0	1	562389	150892	-73.488194	-13.6666665	11	NA	996	23	1	1
014404201	PE6	144	42	1	1	144	4	2015	1384	2	1	0	1	2	0	1	18	1	70	0	0	144	3	3	3	2	3	0	NA	33	NA	0	NA	0	3513	1	1	0	1	562389	150892	-73.488194	-13.6666665	11	NA	996	32	1	0
014404301	PE6	144	43	1	1	144	4	2015	1384	3	1	0	3	3	1	1	17	1	69	0	0	144	3	3	3	2	3	0	NA	33	NA	0	NA	1	3513	1	1	0	1	153797	150892	-73.488194	-13.6666665	11	NA	996	32	1	0
014404401	PE6	144	44	1	1	144	4	2015	1384	2	0	0	2	2	0	1	18	1	70	0	0	144	3	3	3	2	3	0	NA	33	NA	0	NA	0	3513	0	1	0	1	562389	150892	-73.488194	-13.6666665	11	NA	996	32	1	1
014406001	PE6	144	60	1	2	144	4	2015	1384	7	1	0	7	7	2	1	17	1	69	0	0	144	3	3	3	2	3	0	NA	33	NA	0	NA	1	3513	1	1	0	1	153797	150892	-73.488194	-13.6666665	11	NA	996	32	1	1
014406101	PE6	144	61	1	1	144	4	2015	1384	1	0	0	1	1	0	1	19	1	70	0	0	144	3	3	3	2	3	0	NA	33	NA	0	NA	0	3513	0	1	0	1	562389	150892	-73.488194	-13.6666665	11	NA	996	32	1	1
014406201	PE6	144	62	1	1	144	4	2015	1384	5	1	0	5	5	1	1	16	1	69	0	0	144	3	3	3	2	3	0	NA	33	NA	0	NA	1	3513	1	1	0	1	153797	150892	-73.488194	-13.6666665	11	NA	996	23	1	1
014406301	PE6	144	63	1	1	144	4	2015	1384	2	1	0	2	2	0	1	17	1	70	0	0	144	3	3	3	2	3	0	NA	33	NA	0	NA	0	3513	1	1	0	1	562389	150892	-73.488194	-13.6666665	11	NA	996	23	1	1
014406401	PE6	144	64	1	2	144	4	2015	1384	2	1	0	2	2	0	1	18	1	69	0	0	144	3	3	3	2	3	0	NA	33	NA	0	NA	0	3513	1	1	0	1	562389	150892	-73.488194	-13.6666665	11	NA	996	23	1	1
014504801	PE6	145	48	1	1	145	5	2015	1385	9	2	0	9	9	5	1	5	1	70	0	0	145	3	3	3	2	3	0	NA	33	NA	0	NA	4	3126	2	1	0	1	163119	160036	-73.4751853333	-13.637963	11	NA	996	23	1	1
014504901	PE6	145	49	1	2	145	5	2015	1385	6	2	0	6	6	1	1	4	1	69	0	0	145	3	3	3	2	3	0	NA	33	NA	0	NA	1	3126	2	1	0	1	163119	160036	-73.4751853333	-13.637963	11	NA	996	23	1	1
014505001	PE6	145	50	1	1	145	5	2015	1385	1	0	0	1	1	0	1	8	1	70	0	0	145	3	3	3	2	3	0	NA	33	NA	0	NA	0	3126	0	1	0	1	596473	160036	-73.4751853333	-13.637963	96	96	8	32	0	1
014505101	PE6	145	51	1	2	145	5	2015	1385	4	2	0	4	4	0	1	5	1	69	0	0	145	3	3	3	2	3	0	NA	33	NA	0	NA	0	3126	2	1	0	1	596473	160036	-73.4751853333	-13.637963	11	NA	996	23	1	1
014505201	PE6	145	52	1	2	145	5	2015	1385	8	3	0	8	7	1	1	5	1	70	0	0	145	3	3	3	2	3	0	NA	33	NA	0	NA	1	3126	3	1	0	1	163119	160036	-73.4751853333	-13.637963	11	NA	996	23	1	1
014506601	PE6	145	66	1	2	145	5	2015	1385	6	1	0	6	5	1	1	5	1	69	0	0	145	3	3	3	2	3	0	NA	33	NA	0	NA	1	3126	1	1	0	1	163119	160036	-73.4751853333	-13.637963	11	NA	996	23	1	1
014506701	PE6	145	67	1	1	145	5	2015	1385	6	1	0	6	6	1	1	6	1	70	0	0	145	3	3	3	2	3	0	NA	33	NA	0	NA	1	3126	1	1	0	1	163119	160036	-73.4751853333	-13.637963	11	NA	996	23	1	1
014506801	PE6	145	68	1	2	145	5	2015	1385	3	1	0	3	3	0	1	6	1	69	0	0	145	3	3	3	2	3	0	NA	33	NA	0	NA	0	3126	1	1	0	1	596473	160036	-73.4751853333	-13.637963	11	NA	996	23	1	1
014506901	PE6	145	69	1	2	145	5	2015	1385	7	1	0	7	6	1	1	6	1	70	0	0	145	3	3	3	2	3	0	NA	33	NA	0	NA	1	3126	2	1	0	1	163119	160036	-73.4751853333	-13.637963	11	NA	996	11	1	1
014507001	PE6	145	70	1	1	145	5	2015	1385	1	0	0	1	1	0	1	8	1	69	0	0	145	3	3	3	2	3	0	NA	33	NA	0	NA	0	3126	0	1	0	1	596473	160036	-73.4751853333	-13.637963	11	NA	996	32	1	1
014508301	PE6	145	83	1	2	145	5	2015	1385	4	2	0	4	3	0	1	7	1	70	0	0	145	3	3	3	2	3	0	NA	33	NA	0	NA	0	3126	2	1	0	1	596473	160036	-73.4751853333	-13.637963	11	NA	996	21	1	1
014508401	PE6	145	84	1	1	145	5	2015	1385	2	0	0	2	2	0	1	7	1	69	0	0	145	3	3	3	2	3	0	NA	33	NA	0	NA	0	3126	0	1	0	1	596473	160036	-73.4751853333	-13.637963	11	NA	996	23	1	1
014508501	PE6	145	85	1	2	145	5	2015	1385	3	1	0	3	3	1	1	7	1	70	0	0	145	3	3	3	2	3	0	NA	33	NA	0	NA	1	3126	1	1	0	1	163119	160036	-73.4751853333	-13.637963	11	NA	996	32	1	1
014508601	PE6	145	86	1	1	145	5	2015	1385	3	1	0	3	3	1	1	6	1	69	0	0	145	3	3	3	2	3	0	NA	33	NA	0	NA	1	3126	1	1	0	1	163119	160036	-73.4751853333	-13.637963	11	NA	996	11	1	1
014508701	PE6	145	87	1	2	145	5	2015	1385	6	1	0	6	5	1	1	7	1	70	0	0	145	3	3	3	2	3	0	NA	33	NA	0	NA	1	3126	1	1	0	1	163119	160036	-73.4751853333	-13.637963	11	NA	996	21	1	1
014601101	PE6	146	11	1	1	146	6	2015	1386	1	0	0	1	1	0	1	21	2	67	0	0	146	3	3	3	2	3	0	NA	3	NA	0	NA	0	2976	0	1	0	1	746713	200346	-73.457083	-13.6620835	11	NA	996	23	1	1
014601201	PE6	146	12	1	2	146	3	2015	1383	6	1	0	6	4	2	1	28	1	68	0	0	146	3	3	3	2	3	0	NA	3	NA	0	NA	2	2976	1	1	0	1	204205	200346	-73.457083	-13.6620835	11	NA	996	21	1	1
014601301	PE6	146	13	1	2	146	3	2015	1383	6	1	0	5	6	1	1	28	1	67	0	0	146	3	3	3	2	3	0	NA	3	NA	0	NA	1	2976	1	1	0	1	204205	200346	-73.457083	-13.6620835	11	NA	996	21	1	1
014601401	PE6	146	14	1	1	146	3	2015	1383	4	2	0	4	4	1	1	28	1	68	0	0	146	3	3	3	2	3	0	NA	3	NA	0	NA	1	2976	2	1	0	1	204205	200346	-73.457083	-13.6620835	11	NA	996	23	1	1
014601501	PE6	146	15	1	2	146	3	2015	1383	3	1	0	3	3	0	1	28	1	67	0	0	146	3	3	3	2	3	0	NA	3	NA	0	NA	0	2976	1	1	0	1	746713	200346	-73.457083	-13.6620835	11	NA	996	21	1	1
014604001	PE6	146	40	1	1	146	6	2015	1386	1	0	0	1	0	0	1	21	1	68	0	0	146	3	3	3	2	3	0	NA	3	NA	0	NA	0	2976	0	1	0	1	746713	200346	-73.457083	-13.6620835	96	96	5	32	1	1
014604101	PE6	146	41	1	1	146	3	2015	1383	5	1	0	5	5	1	1	30	1	67	0	0	146	3	3	3	2	3	0	NA	3	NA	0	NA	1	2976	1	1	0	1	204205	200346	-73.457083	-13.6620835	11	NA	996	11	1	1
014604201	PE6	146	42	1	1	146	3	2015	1383	4	1	0	4	3	0	1	30	1	68	0	0	146	3	3	3	2	3	0	NA	3	NA	0	NA	0	2976	1	1	0	1	746713	200346	-73.457083	-13.6620835	11	NA	996	11	1	1
014604301	PE6	146	43	1	1	146	3	2015	1383	4	0	0	4	4	0	1	30	1	67	0	0	146	3	3	3	2	3	0	NA	3	NA	0	NA	0	2976	0	1	0	1	746713	200346	-73.457083	-13.6620835	11	NA	996	11	1	1
014604401	PE6	146	44	1	1	146	3	2015	1383	8	2	0	8	8	3	1	29	1	68	0	0	146	3	3	3	2	3	0	NA	3	NA	0	NA	3	2976	2	1	0	1	204205	200346	-73.457083	-13.6620835	11	NA	996	11	1	1
014609501	PE6	146	95	1	1	146	3	2015	1383	5	1	0	5	4	0	1	29	1	67	0	0	146	3	3	3	2	3	0	NA	3	NA	0	NA	0	2976	1	1	0	1	746713	200346	-73.457083	-13.6620835	11	NA	996	23	1	1
014609601	PE6	146	96	1	2	146	3	2015	1383	3	1	0	3	3	0	1	29	1	68	0	0	146	3	3	3	2	3	0	NA	3	NA	0	NA	0	2976	1	1	0	1	746713	200346	-73.457083	-13.6620835	11	NA	996	23	1	1
014609701	PE6	146	97	1	1	146	3	2015	1383	2	0	0	1	2	1	1	29	1	67	0	0	146	3	3	3	2	3	0	NA	3	NA	0	NA	0	2976	0	1	0	1	746713	200346	-73.457083	-13.6620835	12	NA	10	12	1	0
014609801	PE6	146	98	1	1	146	3	2015	1383	4	1	0	4	4	1	1	29	1	68	0	0	146	3	3	3	2	3	0	NA	3	NA	0	NA	1	2976	1	1	0	1	204205	200346	-73.457083	-13.6620835	12	NA	5	12	1	1
014609901	PE6	146	99	1	1	146	3	2015	1383	4	1	0	4	4	1	1	29	1	67	0	0	146	3	3	3	2	3	0	NA	3	NA	0	NA	1	2976	1	1	0	1	204205	200346	-73.457083	-13.6620835	12	NA	5	12	1	0
014700201	PE6	147	2	1	2	147	5	2015	1385	6	1	0	6	6	2	1	16	1	69	0	0	147	3	3	3	2	3	0	NA	33	NA	0	NA	2	3591	1	1	0	1	226173	221899	-73.3727777777778	-13.77	11	NA	996	21	1	1
014700301	PE6	147	3	1	2	147	5	2015	1385	4	1	0	4	3	2	1	17	1	70	0	0	147	3	3	3	2	3	0	NA	33	NA	0	NA	2	3591	1	1	0	1	226173	221899	-73.3727777777778	-13.77	96	96	5	32	0	1
014700401	PE6	147	4	1	1	147	5	2015	1385	3	1	0	3	2	0	1	19	1	69	0	0	147	3	3	3	2	3	0	NA	33	NA	0	NA	0	3591	1	1	0	1	827043	221899	-73.3727777777778	-13.77	11	NA	996	23	1	1
014700501	PE6	147	5	1	2	147	5	2015	1385	3	1	0	3	3	0	1	19	1	70	0	0	147	3	3	3	2	3	0	NA	33	NA	0	NA	0	3591	1	1	0	1	827043	221899	-73.3727777777778	-13.77	11	NA	996	23	1	1
014709101	PE6	147	91	1	1	147	5	2015	1385	8	1	0	8	7	0	1	18	1	69	0	0	147	3	3	3	2	3	0	NA	33	NA	0	NA	0	3591	1	1	0	1	827043	221899	-73.3727777777778	-13.77	11	NA	996	23	1	1
014709201	PE6	147	92	1	2	147	5	2015	1385	3	1	0	3	3	1	1	18	1	70	0	0	147	3	3	3	2	3	0	NA	33	NA	0	NA	1	3591	1	1	0	1	226173	221899	-73.3727777777778	-13.77	11	NA	996	21	1	1
014709301	PE6	147	93	1	2	147	5	2015	1385	6	1	0	6	5	1	1	17	1	69	0	0	147	3	3	3	2	3	0	NA	33	NA	0	NA	1	3591	1	1	0	1	226173	221899	-73.3727777777778	-13.77	11	NA	996	23	1	1
014709401	PE6	147	94	1	3	147	5	2015	1385	7	1	0	7	7	1	1	17	1	70	0	0	147	3	3	3	2	3	0	NA	33	NA	0	NA	1	3591	1	1	0	1	226173	221899	-73.3727777777778	-13.77	11	NA	996	23	1	1
014709501	PE6	147	95	1	1	147	5	2015	1385	2	0	0	2	1	0	1	18	1	69	0	0	147	3	3	3	2	3	0	NA	33	NA	0	NA	0	3591	0	1	0	1	827043	221899	-73.3727777777778	-13.77	11	NA	996	23	1	1
014710601	PE6	147	106	1	2	147	5	2015	1385	2	0	0	2	2	0	1	20	1	70	0	0	147	3	3	3	2	3	0	NA	33	NA	0	NA	0	3591	0	1	0	1	827043	221899	-73.3727777777778	-13.77	11	NA	996	23	1	1
014710701	PE6	147	107	1	1	147	5	2015	1385	2	0	0	2	2	0	1	19	1	69	0	0	147	3	3	3	2	3	0	NA	33	NA	0	NA	0	3591	0	1	0	1	827043	221899	-73.3727777777778	-13.77	11	NA	996	32	1	1
014710801	PE6	147	108	1	1	147	5	2015	1385	1	0	0	1	1	0	1	20	1	70	0	0	147	3	3	3	2	3	0	NA	33	NA	0	NA	0	3591	0	1	0	1	827043	221899	-73.3727777777778	-13.77	41	NA	3	23	0	1
014710901	PE6	147	109	1	2	147	5	2015	1385	5	1	0	5	5	1	1	17	1	69	0	0	147	3	3	3	2	3	0	NA	33	NA	0	NA	1	3591	1	1	0	1	226173	221899	-73.3727777777778	-13.77	41	NA	10	23	0	1
014711001	PE6	147	110	1	2	147	5	2015	1385	5	1	0	5	3	1	1	18	1	70	0	0	147	3	3	3	2	3	0	NA	33	NA	0	NA	1	3591	1	1	0	1	226173	221899	-73.3727777777778	-13.77	11	NA	996	21	1	0
014800501	PE6	148	5	1	1	148	4	2015	1384	3	1	0	3	3	1	1	23	1	70	0	0	148	3	3	3	2	3	0	NA	33	NA	0	NA	1	3248	1	1	0	1	190439	186841	-73.5283333333333	-13.7455555555556	11	NA	996	23	1	1
014800601	PE6	148	6	1	2	148	4	2015	1384	4	1	0	4	3	0	1	22	1	69	0	0	148	3	3	3	2	3	0	NA	33	NA	0	NA	0	3248	1	1	0	1	696375	186841	-73.5283333333333	-13.7455555555556	11	NA	996	23	1	1
014800701	PE6	148	7	1	1	148	4	2015	1384	2	0	0	2	2	0	1	24	4	70	0	0	148	3	3	3	2	3	0	NA	33	NA	0	NA	0	3248	0	1	0	1	696375	186841	-73.5283333333333	-13.7455555555556	11	NA	996	23	1	1
014800801	PE6	148	8	1	1	148	4	2015	1384	2	0	0	2	2	0	1	26	1	69	0	0	148	3	3	3	2	3	0	NA	33	NA	0	NA	0	3248	0	1	0	1	696375	186841	-73.5283333333333	-13.7455555555556	11	NA	996	23	1	0
014800901	PE6	148	9	1	1	148	4	2015	1384	1	0	0	1	1	0	1	26	1	70	0	0	148	3	3	3	2	3	0	NA	33	NA	0	NA	0	3248	0	1	0	1	696375	186841	-73.5283333333333	-13.7455555555556	11	NA	996	23	1	1
014802501	PE6	148	25	1	2	148	4	2015	1384	3	1	0	3	3	0	1	24	1	69	0	0	148	3	3	3	2	3	0	NA	33	NA	0	NA	0	3248	1	1	0	1	696375	186841	-73.5283333333333	-13.7455555555556	11	NA	996	23	1	1
014802601	PE6	148	26	1	2	148	4	2015	1384	4	1	0	4	3	1	1	23	1	70	0	0	148	3	3	3	2	3	0	NA	33	NA	0	NA	0	3248	2	1	0	1	696375	186841	-73.5283333333333	-13.7455555555556	11	NA	996	23	0	1
014802701	PE6	148	27	1	1	148	4	2015	1384	6	1	0	6	6	2	1	24	1	69	0	0	148	3	3	3	2	3	0	NA	33	NA	0	NA	1	3248	1	1	0	1	190439	186841	-73.5283333333333	-13.7455555555556	11	NA	996	23	1	1
014802801	PE6	148	28	1	1	148	4	2015	1384	6	1	0	6	4	2	1	23	1	70	0	0	148	3	3	3	2	3	0	NA	33	NA	0	NA	2	3248	1	1	0	1	190439	186841	-73.5283333333333	-13.7455555555556	11	NA	996	23	1	1
014802901	PE6	148	29	1	2	148	4	2015	1384	4	1	0	4	2	1	1	23	1	69	0	0	148	3	3	3	2	3	0	NA	33	NA	0	NA	1	3248	1	1	0	1	190439	186841	-73.5283333333333	-13.7455555555556	11	NA	996	23	1	1
014804001	PE6	148	40	1	1	148	4	2015	1384	3	0	0	3	1	1	1	25	1	70	0	0	148	3	3	3	2	3	0	NA	33	NA	0	NA	1	3248	1	1	0	1	190439	186841	-73.5283333333333	-13.7455555555556	11	NA	996	23	1	1
014804201	PE6	148	42	1	1	148	4	2015	1384	2	0	0	2	2	0	1	25	1	70	0	0	148	3	3	3	2	3	0	NA	33	NA	0	NA	0	3248	0	1	0	1	696375	186841	-73.5283333333333	-13.7455555555556	11	NA	996	23	1	1
014804301	PE6	148	43	1	1	148	4	2015	1384	6	2	0	6	6	1	1	23	1	69	0	0	148	3	3	3	2	3	0	NA	33	NA	0	NA	0	3248	2	1	0	1	696375	186841	-73.5283333333333	-13.7455555555556	11	NA	996	23	1	1
014804401	PE6	148	44	1	1	148	4	2015	1384	1	1	0	1	1	0	1	24	1	70	0	0	148	3	3	3	2	3	0	NA	33	NA	0	NA	0	3248	1	1	0	1	696375	186841	-73.5283333333333	-13.7455555555556	11	NA	996	23	1	1
014900801	PE6	149	8	1	1	149	4	2015	1384	4	1	0	4	4	2	1	13	1	70	0	0	149	3	3	3	2	3	0	NA	33	NA	0	NA	2	3307	1	1	0	1	197013	193291	-73.4727777777778	-13.7855555555556	11	NA	996	11	1	1
014901001	PE6	149	10	1	2	149	4	2015	1384	5	1	0	5	5	3	1	13	1	69	0	0	149	3	3	3	2	3	0	NA	33	NA	0	NA	2	3307	1	1	0	1	197013	193291	-73.4727777777778	-13.7855555555556	96	96	2	32	1	1
014901601	PE6	149	16	1	1	149	4	2015	1384	2	1	0	2	2	0	1	15	1	70	0	0	149	3	3	3	2	3	0	NA	33	NA	0	NA	0	3307	1	1	0	1	720416	193291	-73.4727777777778	-13.7855555555556	11	NA	996	11	1	1
014904301	PE6	149	43	1	1	149	4	2015	1384	4	1	0	4	4	2	1	12	1	69	0	0	149	3	3	3	2	3	0	NA	33	NA	0	NA	2	3307	1	1	0	1	197013	193291	-73.4727777777778	-13.7855555555556	11	NA	996	11	1	1
014904401	PE6	149	44	1	2	149	4	2015	1384	4	1	0	4	4	2	1	13	1	70	0	0	149	3	3	3	2	3	0	NA	33	NA	0	NA	2	3307	1	1	0	1	197013	193291	-73.4727777777778	-13.7855555555556	11	NA	996	11	1	1
014904501	PE6	149	45	1	7	149	4	2015	1384	8	1	0	8	6	1	1	11	1	69	0	0	149	3	3	3	2	3	0	NA	33	NA	0	NA	1	3307	2	1	0	1	197013	193291	-73.4727777777778	-13.7855555555556	11	NA	996	11	1	1
014905401	PE6	149	54	1	2	149	4	2015	1384	7	1	0	7	4	1	1	12	1	70	0	0	149	3	3	3	2	3	0	NA	33	NA	0	NA	1	3307	2	1	0	1	197013	193291	-73.4727777777778	-13.7855555555556	11	NA	996	11	1	1
014906401	PE6	149	64	1	2	149	4	2015	1384	4	1	0	4	4	1	1	14	1	69	0	0	149	3	3	3	2	3	0	NA	33	NA	0	NA	1	3307	1	1	0	1	197013	193291	-73.4727777777778	-13.7855555555556	11	NA	996	11	1	1
014907001	PE6	149	70	1	1	149	4	2015	1384	2	1	0	2	2	0	1	14	1	70	0	0	149	3	3	3	2	3	0	NA	33	NA	0	NA	0	3307	1	1	0	1	720416	193291	-73.4727777777778	-13.7855555555556	96	96	5	32	1	1
014907301	PE6	149	73	1	1	149	4	2015	1384	3	0	0	2	3	0	1	15	1	69	0	0	149	3	3	3	2	3	0	NA	33	NA	0	NA	0	3307	0	1	0	1	720416	193291	-73.4727777777778	-13.7855555555556	11	NA	996	11	1	1
014908301	PE6	149	83	1	2	149	4	2015	1384	4	1	0	4	3	2	1	12	1	70	0	0	149	3	3	3	2	3	0	NA	33	NA	0	NA	0	3307	1	1	0	1	720416	193291	-73.4727777777778	-13.7855555555556	96	96	1	12	1	1
014908601	PE6	149	86	1	2	149	4	2015	1384	3	1	0	3	3	1	1	12	1	69	0	0	149	3	3	3	2	3	0	NA	33	NA	0	NA	1	3307	1	1	0	1	197013	193291	-73.4727777777778	-13.7855555555556	11	NA	996	11	1	0
014908701	PE6	149	87	1	1	149	4	2015	1384	2	0	0	2	2	0	1	13	1	70	0	0	149	3	3	3	2	3	0	NA	33	NA	0	NA	0	3307	0	1	0	1	720416	193291	-73.4727777777778	-13.7855555555556	11	NA	996	11	1	1
014908801	PE6	149	88	1	2	149	4	2015	1384	2	1	0	2	1	0	1	13	1	69	0	0	149	3	3	3	2	3	0	NA	33	NA	0	NA	0	3307	1	1	0	1	720416	193291	-73.4727777777778	-13.7855555555556	96	96	10	32	1	1
014909001	PE6	149	90	1	1	149	4	2015	1384	6	1	0	4	4	2	1	12	1	70	0	0	149	3	3	3	2	3	0	NA	33	NA	0	NA	2	3307	2	1	0	1	197013	193291	-73.4727777777778	-13.7855555555556	11	NA	996	11	1	1
015000601	PE6	150	6	1	5	150	7	2015	1387	7	1	0	7	7	1	1	11	1	69	0	0	150	3	3	3	2	3	0	NA	33	NA	0	NA	1	3500	1	1	0	1	209724	205761	-73.615833	-13.935278	11	NA	996	23	1	1
015000701	PE6	150	7	1	1	150	7	2015	1387	6	0	0	5	6	0	1	12	1	70	0	0	150	3	3	3	2	3	0	NA	33	NA	0	NA	0	3500	0	1	0	1	766894	205761	-73.615833	-13.935278	11	NA	996	23	1	1
015000801	PE6	150	8	1	2	150	7	2015	1387	4	1	0	4	4	2	1	12	1	69	0	0	150	3	3	3	2	3	0	NA	33	NA	0	NA	2	3500	1	1	0	1	209724	205761	-73.615833	-13.935278	96	96	3	32	0	1
015000901	PE6	150	9	1	1	150	7	2015	1387	6	0	0	6	0	2	1	12	1	70	0	0	150	3	3	3	2	3	0	NA	33	NA	0	NA	1	3500	1	1	0	1	209724	205761	-73.615833	-13.935278	96	96	5	23	1	1
015003801	PE6	150	38	1	1	150	7	2015	1387	3	1	0	3	3	1	1	10	1	70	0	0	150	3	3	3	2	3	0	NA	33	NA	0	NA	1	3500	1	1	0	1	209724	205761	-73.615833	-13.935278	96	96	5	32	1	1
015003901	PE6	150	39	1	1	150	7	2015	1387	2	0	0	2	2	1	1	10	1	69	0	0	150	3	3	3	2	3	0	NA	33	NA	0	NA	0	3500	0	1	0	1	766894	205761	-73.615833	-13.935278	11	NA	996	23	1	0
015004001	PE6	150	40	1	2	150	7	2015	1387	5	1	0	5	5	2	1	10	1	70	0	0	150	3	3	3	2	3	0	NA	33	NA	0	NA	2	3500	1	1	0	1	209724	205761	-73.615833	-13.935278	11	NA	996	23	1	1
015004101	PE6	150	41	1	1	150	7	2015	1387	1	0	0	1	1	0	1	13	1	69	0	0	150	3	3	3	2	3	0	NA	33	NA	0	NA	0	3500	0	1	0	1	766894	205761	-73.615833	-13.935278	96	96	5	32	1	1
015004201	PE6	150	42	1	1	150	7	2015	1387	3	1	0	3	3	1	1	11	1	70	0	0	150	3	3	3	2	3	0	NA	33	NA	0	NA	1	3500	1	1	0	1	209724	205761	-73.615833	-13.935278	11	NA	996	23	1	1
015004801	PE6	150	48	1	2	150	7	2015	1387	6	1	0	6	6	2	1	10	1	69	0	0	150	3	3	3	2	3	0	NA	33	NA	0	NA	1	3500	1	1	0	1	209724	205761	-73.615833	-13.935278	11	NA	996	23	1	1
015004901	PE6	150	49	1	2	150	7	2015	1387	2	1	0	2	2	0	1	13	1	70	0	0	150	3	3	3	2	3	0	NA	33	NA	0	NA	0	3500	1	1	0	1	766894	205761	-73.615833	-13.935278	11	NA	996	23	1	1
015005101	PE6	150	51	1	2	150	7	2015	1387	5	1	0	5	5	2	1	10	1	70	0	0	150	3	3	3	2	3	0	NA	33	NA	0	NA	2	3500	1	1	0	1	209724	205761	-73.615833	-13.935278	11	NA	996	32	1	1
015005201	PE6	150	52	1	1	150	7	2015	1387	6	0	0	6	0	1	1	13	1	69	0	0	150	3	3	3	2	3	0	NA	33	NA	0	NA	1	3500	0	1	0	1	209724	205761	-73.615833	-13.935278	11	NA	996	23	1	1
015102601	PE6	151	26	1	1	151	5	2015	1385	1	0	0	1	1	0	1	25	1	51	12	0	151	3	3	3	2	3	0	NA	51	NA	0	NA	0	2962	0	1	0	1	888319	238340	-72.7541665	-13.5522225	11	NA	996	23	1	1
015102701	PE6	151	27	1	2	151	5	2015	1385	3	0	0	3	3	0	1	25	1	51	12	0	151	3	3	3	2	3	0	NA	51	NA	0	NA	0	2962	0	1	0	1	888319	238340	-72.7541665	-13.5522225	11	NA	996	21	1	1
015102801	PE6	151	28	1	1	151	5	2015	1385	2	0	0	1	2	0	1	24	1	51	12	0	151	3	3	3	2	3	0	NA	51	NA	0	NA	0	2962	0	1	0	1	888319	238340	-72.7541665	-13.5522225	11	NA	996	23	1	1
015102901	PE6	151	29	1	2	151	5	2015	1385	7	2	0	7	7	2	1	23	1	51	12	0	151	3	3	3	2	3	0	NA	51	NA	0	NA	2	2962	2	1	0	1	242930	238340	-72.7541665	-13.5522225	11	NA	996	23	1	1
015103601	PE6	151	36	1	2	151	5	2015	1385	4	1	0	4	4	2	1	22	1	51	12	0	151	3	3	3	2	3	0	NA	51	NA	0	NA	2	2962	1	1	0	1	242930	238340	-72.7541665	-13.5522225	11	NA	996	23	1	1
015103701	PE6	151	37	1	1	151	5	2015	1385	3	1	0	3	3	1	1	22	1	51	12	0	151	3	3	3	2	3	0	NA	51	NA	0	NA	1	2962	1	1	0	1	242930	238340	-72.7541665	-13.5522225	11	NA	996	11	1	1
015103801	PE6	151	38	1	1	151	5	2015	1385	1	0	0	1	1	0	1	25	1	51	12	0	151	3	3	3	2	3	0	NA	51	NA	0	NA	0	2962	0	1	0	1	888319	238340	-72.7541665	-13.5522225	11	NA	996	23	1	1
015103901	PE6	151	39	1	3	151	5	2015	1385	6	1	0	6	6	0	1	23	1	51	12	0	151	3	3	3	2	3	0	NA	51	NA	0	NA	0	2962	1	1	0	1	888319	238340	-72.7541665	-13.5522225	11	NA	996	23	0	1
015104001	PE6	151	40	1	2	151	5	2015	1385	8	2	0	8	8	2	1	23	1	51	12	0	151	3	3	3	2	3	0	NA	51	NA	0	NA	2	2962	2	1	0	1	242930	238340	-72.7541665	-13.5522225	11	NA	996	23	1	1
015109601	PE6	151	96	1	1	151	5	2015	1385	2	1	0	2	2	0	1	25	1	51	12	0	151	3	3	3	2	3	0	NA	51	NA	0	NA	0	2962	1	1	0	1	888319	238340	-72.7541665	-13.5522225	96	96	10	23	1	0
015109701	PE6	151	97	1	1	151	5	2015	1385	3	1	0	3	3	0	1	24	1	51	12	0	151	3	3	3	2	3	0	NA	51	NA	0	NA	0	2962	1	1	0	1	888319	238340	-72.7541665	-13.5522225	11	NA	996	23	1	1
015109801	PE6	151	98	1	1	151	5	2015	1385	2	1	0	2	2	1	1	23	1	51	12	0	151	3	3	3	2	3	0	NA	51	NA	0	NA	1	2962	1	1	0	1	242930	238340	-72.7541665	-13.5522225	96	96	15	23	1	1
015109901	PE6	151	99	1	2	151	5	2015	1385	9	2	0	9	9	2	1	22	1	51	12	0	151	3	3	3	2	3	0	NA	51	NA	0	NA	2	2962	2	1	0	1	242930	238340	-72.7541665	-13.5522225	11	NA	996	23	1	1
015110001	PE6	151	100	1	2	151	5	2015	1385	4	1	0	4	4	1	1	22	1	51	12	0	151	3	3	3	2	3	0	NA	51	NA	0	NA	1	2962	1	1	0	1	242930	238340	-72.7541665	-13.5522225	11	NA	996	23	1	1
015200101	PE6	152	1	1	1	152	3	2015	1383	3	0	0	3	3	0	1	20	1	70	0	0	152	3	3	3	2	3	0	NA	33	NA	0	NA	0	2748	0	1	0	1	837193	224623	-72.8611111111111	-13.6091666666667	11	NA	996	11	1	1
015200201	PE6	152	2	1	2	152	3	2015	1383	6	1	0	6	5	1	1	19	1	69	0	0	152	3	3	3	2	3	0	NA	33	NA	0	NA	1	2748	1	1	0	1	228948	224623	-72.8611111111111	-13.6091666666667	11	NA	996	11	1	1
015200301	PE6	152	3	1	3	152	3	2015	1383	5	2	0	5	5	0	1	21	1	70	0	0	152	3	3	3	2	3	0	NA	33	NA	0	NA	0	2748	2	1	0	1	837193	224623	-72.8611111111111	-13.6091666666667	11	NA	996	32	1	1
015200401	PE6	152	4	1	2	152	3	2015	1383	4	1	0	4	4	1	1	21	1	69	0	0	152	3	3	3	2	3	0	NA	33	NA	0	NA	1	2748	1	1	0	1	228948	224623	-72.8611111111111	-13.6091666666667	11	NA	996	11	1	1
015200501	PE6	152	5	1	1	152	3	2015	1383	3	0	0	3	3	0	1	23	1	70	0	0	152	3	3	3	2	3	0	NA	33	NA	0	NA	0	2748	0	1	0	1	837193	224623	-72.8611111111111	-13.6091666666667	11	NA	996	11	1	1
015201101	PE6	152	11	1	2	152	3	2015	1383	4	1	0	4	4	1	1	20	1	69	0	0	152	3	3	3	2	3	0	NA	33	NA	0	NA	1	2748	1	1	0	1	228948	224623	-72.8611111111111	-13.6091666666667	11	NA	996	11	1	1
015201201	PE6	152	12	1	2	152	3	2015	1383	4	0	0	4	4	0	1	23	1	70	0	0	152	3	3	3	2	3	0	NA	33	NA	0	NA	0	2748	0	1	0	1	837193	224623	-72.8611111111111	-13.6091666666667	11	NA	996	23	1	1
015201301	PE6	152	13	1	1	152	3	2015	1383	5	0	0	5	5	0	1	23	1	69	0	0	152	3	3	3	2	3	0	NA	33	NA	0	NA	0	2748	0	1	0	1	837193	224623	-72.8611111111111	-13.6091666666667	11	NA	996	11	1	1
015201401	PE6	152	14	1	2	152	3	2015	1383	5	1	0	5	5	0	1	19	1	70	0	0	152	3	3	3	2	3	0	NA	33	NA	0	NA	0	2748	1	1	0	1	837193	224623	-72.8611111111111	-13.6091666666667	12	NA	2	12	1	1
015201501	PE6	152	15	1	2	152	3	2015	1383	3	1	0	3	2	1	1	20	1	69	0	0	152	3	3	3	2	3	0	NA	33	NA	0	NA	1	2748	1	1	0	1	228948	224623	-72.8611111111111	-13.6091666666667	11	NA	996	11	1	1
015201601	PE6	152	16	1	3	152	3	2015	1383	4	2	0	4	4	0	1	19	1	70	0	0	152	3	3	3	2	3	0	NA	33	NA	0	NA	0	2748	2	1	0	1	837193	224623	-72.8611111111111	-13.6091666666667	11	NA	996	32	1	1
015201701	PE6	152	17	1	1	152	3	2015	1383	4	1	0	4	4	2	1	19	1	69	0	0	152	3	3	3	2	3	0	NA	33	NA	0	NA	1	2748	1	1	0	1	228948	224623	-72.8611111111111	-13.6091666666667	11	NA	996	21	1	1
015201801	PE6	152	18	1	3	152	3	2015	1383	7	2	0	6	6	1	1	20	1	70	0	0	152	3	3	3	2	3	0	NA	33	NA	0	NA	1	2748	2	1	0	1	228948	224623	-72.8611111111111	-13.6091666666667	12	NA	5	12	1	1
015201901	PE6	152	19	1	1	152	3	2015	1383	3	1	0	3	3	0	1	19	1	69	0	0	152	3	3	3	2	3	0	NA	33	NA	0	NA	0	2748	1	1	0	1	837193	224623	-72.8611111111111	-13.6091666666667	11	NA	996	21	1	1
015202001	PE6	152	20	1	1	152	3	2015	1383	2	1	0	2	2	1	1	21	1	70	0	0	152	3	3	3	2	3	0	NA	33	NA	0	NA	0	2748	1	1	0	1	837193	224623	-72.8611111111111	-13.6091666666667	11	NA	996	11	1	1
015302001	PE6	153	20	1	2	153	6	2015	1386	3	1	0	3	3	1	1	12	1	67	0	0	153	3	3	3	2	3	0	NA	3	NA	0	NA	1	2974	1	1	0	1	140908	138246	-72.8896296667	-13.9652776667	11	NA	996	23	1	1
015302101	PE6	153	21	1	2	153	6	2015	1386	4	1	0	4	4	1	1	12	1	68	0	0	153	3	3	3	2	3	0	NA	3	NA	0	NA	1	2974	1	1	0	1	140908	138246	-72.8896296667	-13.9652776667	11	NA	996	23	1	1
015302201	PE6	153	22	1	1	153	6	2015	1386	5	0	0	5	2	1	1	12	1	67	0	0	153	3	3	3	2	3	0	NA	3	NA	0	NA	1	2974	1	1	0	1	140908	138246	-72.8896296667	-13.9652776667	11	NA	996	23	1	1
015304901	PE6	153	49	1	2	153	6	2015	1386	4	1	0	3	4	1	1	12	1	68	0	0	153	3	3	3	2	3	0	NA	3	NA	0	NA	1	2974	1	1	0	1	140908	138246	-72.8896296667	-13.9652776667	96	96	5	32	0	1
015305001	PE6	153	50	1	1	153	6	2015	1386	4	1	0	4	4	0	1	12	1	67	0	0	153	3	3	3	2	3	0	NA	3	NA	0	NA	0	2974	1	1	0	1	515257	138246	-72.8896296667	-13.9652776667	11	NA	996	23	1	1
015305101	PE6	153	51	1	1	153	6	2015	1386	3	2	0	3	3	0	1	15	1	68	0	0	153	3	3	3	2	3	0	NA	3	NA	0	NA	0	2974	2	1	0	1	515257	138246	-72.8896296667	-13.9652776667	11	NA	996	23	1	1
015305201	PE6	153	52	1	2	153	6	2015	1386	3	0	0	3	0	1	1	14	1	67	0	0	153	3	3	3	2	3	0	NA	3	NA	0	NA	1	2974	1	1	0	1	140908	138246	-72.8896296667	-13.9652776667	12	NA	5	12	1	1
015305301	PE6	153	53	1	2	153	6	2015	1386	3	0	0	3	3	0	1	13	1	68	0	0	153	3	3	3	2	3	0	NA	3	NA	0	NA	0	2974	0	1	0	1	515257	138246	-72.8896296667	-13.9652776667	43	NA	4	23	1	1
015307601	PE6	153	76	1	1	153	6	2015	1386	2	0	0	2	2	0	1	14	1	67	0	0	153	3	3	3	2	3	0	NA	3	NA	0	NA	0	2974	0	1	0	1	515257	138246	-72.8896296667	-13.9652776667	11	NA	996	23	1	1
015307701	PE6	153	77	1	1	153	6	2015	1386	3	1	0	3	3	1	1	14	1	68	0	0	153	3	3	3	2	3	0	NA	3	NA	0	NA	1	2974	1	1	0	1	140908	138246	-72.8896296667	-13.9652776667	11	NA	996	23	1	1
015307801	PE6	153	78	1	1	153	6	2015	1386	1	0	0	1	1	0	1	14	1	67	0	0	153	3	3	3	2	3	0	NA	3	NA	0	NA	0	2974	0	1	0	1	515257	138246	-72.8896296667	-13.9652776667	11	NA	996	23	1	1
015308001	PE6	153	80	1	1	153	6	2015	1386	4	0	0	4	1	1	1	14	1	68	0	0	153	3	3	3	2	3	0	NA	3	NA	0	NA	1	2974	1	1	0	1	140908	138246	-72.8896296667	-13.9652776667	11	NA	996	21	1	1
015401601	PE6	154	16	1	2	154	3	2015	1383	2	0	0	2	1	0	1	23	1	21	9	0	154	3	3	3	2	3	0	NA	21	NA	0	NA	0	3157	0	1	0	1	860799	230956	-72.989722	-13.7860183333	11	NA	996	32	1	1
015401701	PE6	154	17	1	2	154	3	2015	1383	3	1	0	3	3	1	1	23	1	21	9	0	154	3	3	3	2	3	0	NA	21	NA	0	NA	1	3157	1	1	0	1	235404	230956	-72.989722	-13.7860183333	11	NA	996	32	1	1
015401801	PE6	154	18	1	2	154	3	2015	1383	4	1	0	4	4	0	1	23	1	21	9	0	154	3	3	3	2	3	0	NA	21	NA	0	NA	0	3157	1	1	0	1	860799	230956	-72.989722	-13.7860183333	11	NA	996	32	1	1
015402001	PE6	154	20	1	2	154	3	2015	1383	2	0	0	2	1	0	1	23	1	21	9	0	154	3	3	3	2	3	0	NA	21	NA	0	NA	0	3157	0	1	0	1	860799	230956	-72.989722	-13.7860183333	11	NA	996	23	1	1
015403101	PE6	154	31	1	1	154	3	2015	1383	3	0	0	3	2	0	1	24	1	21	9	0	154	3	3	3	2	3	0	NA	21	NA	0	NA	0	3157	1	1	0	1	860799	230956	-72.989722	-13.7860183333	11	NA	996	23	1	1
015403201	PE6	154	32	1	1	154	3	2015	1383	3	0	0	3	3	0	1	24	1	21	9	0	154	3	3	3	2	3	0	NA	21	NA	0	NA	0	3157	0	1	0	1	860799	230956	-72.989722	-13.7860183333	11	NA	996	23	1	1
015403301	PE6	154	33	1	1	154	3	2015	1383	4	1	0	4	4	1	1	24	1	21	9	0	154	3	3	3	2	3	0	NA	21	NA	0	NA	1	3157	1	1	0	1	235404	230956	-72.989722	-13.7860183333	11	NA	996	32	1	1
015403401	PE6	154	34	1	1	154	3	2015	1383	1	0	0	1	1	0	1	24	1	21	9	0	154	3	3	3	2	3	0	NA	21	NA	0	NA	0	3157	0	1	0	1	860799	230956	-72.989722	-13.7860183333	11	NA	996	23	1	1
015403501	PE6	154	35	1	2	154	3	2015	1383	4	1	0	4	4	2	1	24	1	21	9	0	154	3	3	3	2	3	0	NA	21	NA	0	NA	2	3157	1	1	0	1	235404	230956	-72.989722	-13.7860183333	96	96	15	32	1	1
015409101	PE6	154	91	1	1	154	3	2015	1383	1	1	0	1	1	0	1	26	1	21	9	0	154	3	3	3	2	3	0	NA	21	NA	0	NA	0	3157	1	1	0	1	860799	230956	-72.989722	-13.7860183333	11	NA	996	23	1	1
015409201	PE6	154	92	1	1	154	3	2015	1383	1	0	0	1	1	0	1	26	1	21	9	0	154	3	3	3	2	3	0	NA	21	NA	0	NA	0	3157	0	1	0	1	860799	230956	-72.989722	-13.7860183333	11	NA	996	23	1	0
015409401	PE6	154	94	1	2	154	3	2015	1383	3	1	0	3	3	1	1	26	1	21	9	0	154	3	3	3	2	3	0	NA	21	NA	0	NA	1	3157	1	1	0	1	235404	230956	-72.989722	-13.7860183333	13	NA	18	23	1	1
015409501	PE6	154	95	1	2	154	3	2015	1383	2	0	0	2	1	0	1	27	1	21	9	0	154	3	3	3	2	3	0	NA	21	NA	0	NA	0	3157	0	1	0	1	860799	230956	-72.989722	-13.7860183333	11	NA	996	23	1	1
015500101	PE6	155	1	1	2	155	6	2015	1386	5	1	0	5	2	0	1	2	1	70	0	0	155	3	3	3	2	3	0	NA	33	NA	0	NA	0	2859	2	1	0	1	695404	186580	-73.1827777777778	-13.9238888888889	11	NA	996	11	1	0
015500201	PE6	155	2	1	1	155	5	2015	1385	5	2	0	5	5	1	1	31	1	69	0	0	155	3	3	3	2	3	0	NA	33	NA	0	NA	1	2859	2	1	0	1	190173	186580	-73.1827777777778	-13.9238888888889	11	NA	996	11	1	1
015501701	PE6	155	17	1	2	155	5	2015	1385	5	1	0	3	5	1	1	31	1	70	0	0	155	3	3	3	2	3	0	NA	33	NA	0	NA	1	2859	1	1	0	1	190173	186580	-73.1827777777778	-13.9238888888889	11	NA	996	11	1	1
015502301	PE6	155	23	1	2	155	5	2015	1385	4	1	0	4	4	2	1	30	1	69	0	0	155	3	3	3	2	3	0	NA	33	NA	0	NA	2	2859	1	1	0	1	190173	186580	-73.1827777777778	-13.9238888888889	12	NA	5	32	1	0
015502701	PE6	155	27	1	1	155	5	2015	1385	1	0	0	1	1	0	1	31	1	70	0	0	155	3	3	3	2	3	0	NA	33	NA	0	NA	0	2859	0	1	0	1	695404	186580	-73.1827777777778	-13.9238888888889	11	NA	996	32	1	1
015504101	PE6	155	41	1	2	155	6	2015	1386	5	0	0	5	4	1	1	2	1	69	0	0	155	3	3	3	2	3	0	NA	33	NA	0	NA	1	2859	1	1	0	1	190173	186580	-73.1827777777778	-13.9238888888889	11	NA	996	11	1	1
015504501	PE6	155	45	1	2	155	5	2015	1385	4	1	0	4	4	2	1	30	1	70	0	0	155	3	3	3	2	3	0	NA	33	NA	0	NA	1	2859	1	1	0	1	190173	186580	-73.1827777777778	-13.9238888888889	11	NA	996	23	1	1
015505801	PE6	155	58	1	1	155	5	2015	1385	4	1	0	4	4	1	1	31	1	69	0	0	155	3	3	3	2	3	0	NA	33	NA	0	NA	1	2859	1	1	0	1	190173	186580	-73.1827777777778	-13.9238888888889	11	NA	996	11	1	1
015505901	PE6	155	59	1	2	155	5	2015	1385	4	1	0	4	4	1	1	30	1	70	0	0	155	3	3	3	2	3	0	NA	33	NA	0	NA	1	2859	1	1	0	1	190173	186580	-73.1827777777778	-13.9238888888889	11	NA	996	11	1	1
015507101	PE6	155	71	1	1	155	5	2015	1385	4	1	0	4	4	2	1	31	1	69	0	0	155	3	3	3	2	3	0	NA	33	NA	0	NA	2	2859	1	1	0	1	190173	186580	-73.1827777777778	-13.9238888888889	11	NA	996	11	1	0
015509001	PE6	155	90	1	2	155	6	2015	1386	5	1	0	5	4	1	1	1	1	70	0	0	155	3	3	3	2	3	0	NA	33	NA	0	NA	1	2859	1	1	0	1	190173	186580	-73.1827777777778	-13.9238888888889	11	NA	996	11	1	1
015509101	PE6	155	91	1	1	155	6	2015	1386	1	0	0	1	1	0	1	1	1	69	0	0	155	3	3	3	2	3	0	NA	33	NA	0	NA	0	2859	0	1	0	1	695404	186580	-73.1827777777778	-13.9238888888889	11	NA	996	11	1	0
015509301	PE6	155	93	1	2	155	5	2015	1385	5	1	0	5	5	1	1	31	1	70	0	0	155	3	3	3	2	3	0	NA	33	NA	0	NA	1	2859	1	1	0	1	190173	186580	-73.1827777777778	-13.9238888888889	11	NA	996	11	1	1
015510501	PE6	155	105	1	2	155	6	2015	1386	8	1	0	8	8	2	1	1	1	69	0	0	155	3	3	3	2	3	0	NA	33	NA	0	NA	1	2859	1	1	0	1	190173	186580	-73.1827777777778	-13.9238888888889	11	NA	996	23	1	1
015510701	PE6	155	107	1	2	155	6	2015	1386	3	1	0	3	3	1	1	1	1	70	0	0	155	3	3	3	2	3	0	NA	33	NA	0	NA	1	2859	1	1	0	1	190173	186580	-73.1827777777778	-13.9238888888889	11	NA	996	32	1	0
015600201	PE6	156	2	1	1	156	5	2015	1385	6	1	0	5	5	1	1	30	1	67	15	0	156	3	3	3	2	3	0	NA	3	NA	0	NA	1	3324	1	1	0	1	209724	205761	-73.1080553333	-13.9912963333	11	NA	996	32	0	1
015600301	PE6	156	3	1	1	156	5	2015	1385	2	0	0	2	2	0	1	30	1	68	15	0	156	3	3	3	2	3	0	NA	3	NA	0	NA	0	3324	0	1	0	1	766894	205761	-73.1080553333	-13.9912963333	11	NA	996	32	1	1
015600401	PE6	156	4	1	1	156	5	2015	1385	2	0	0	2	2	0	1	30	1	67	0	0	156	3	3	3	2	3	0	NA	3	NA	0	NA	0	3324	0	1	0	1	766894	205761	-73.1080553333	-13.9912963333	11	NA	996	23	1	1
015600501	PE6	156	5	1	1	156	5	2015	1385	2	0	0	2	1	0	1	30	1	68	0	0	156	3	3	3	2	3	0	NA	3	NA	0	NA	0	3324	0	1	0	1	766894	205761	-73.1080553333	-13.9912963333	41	NA	10	32	0	1
015600601	PE6	156	6	1	1	156	5	2015	1385	4	1	0	4	4	0	1	30	1	67	0	0	156	3	3	3	2	3	0	NA	3	NA	0	NA	0	3324	1	1	0	1	766894	205761	-73.1080553333	-13.9912963333	11	NA	996	23	1	1
015601501	PE6	156	15	1	1	156	5	2015	1385	2	0	0	2	1	0	1	31	1	68	0	0	156	3	3	3	2	3	0	NA	3	NA	0	NA	0	3324	0	1	0	1	766894	205761	-73.1080553333	-13.9912963333	41	NA	998	32	0	0
015601601	PE6	156	16	1	2	156	5	2015	1385	4	0	0	4	0	2	1	31	1	67	0	0	156	3	3	3	2	3	0	NA	3	NA	0	NA	1	3324	1	1	0	1	209724	205761	-73.1080553333	-13.9912963333	41	NA	30	23	0	1
015601801	PE6	156	18	1	1	156	5	2015	1385	4	1	0	4	4	1	1	31	1	68	0	0	156	3	3	3	2	3	0	NA	3	NA	0	NA	1	3324	1	1	0	1	209724	205761	-73.1080553333	-13.9912963333	41	NA	20	32	0	1
015604801	PE6	156	48	1	1	156	6	2015	1386	2	0	0	2	2	0	1	1	1	67	0	0	156	3	3	3	2	3	0	NA	3	NA	0	NA	0	3324	0	1	0	1	766894	205761	-73.1080553333	-13.9912963333	43	NA	15	23	1	1
015604901	PE6	156	49	1	1	156	6	2015	1386	2	1	0	1	2	0	1	1	1	68	0	0	156	3	3	3	2	3	0	NA	3	NA	0	NA	0	3324	1	1	0	1	766894	205761	-73.1080553333	-13.9912963333	43	NA	30	23	1	0
015605001	PE6	156	50	1	1	156	6	2015	1386	1	0	0	1	1	0	1	1	1	67	0	0	156	3	3	3	2	3	0	NA	3	NA	0	NA	0	3324	0	1	0	1	766894	205761	-73.1080553333	-13.9912963333	96	43	15	32	0	0
015605101	PE6	156	51	1	2	156	6	2015	1386	4	1	0	4	4	0	1	1	1	68	0	0	156	3	3	3	2	3	0	NA	3	NA	0	NA	0	3324	1	1	0	1	766894	205761	-73.1080553333	-13.9912963333	43	NA	15	23	1	1
015605201	PE6	156	52	1	1	156	7	2015	1387	1	0	0	1	0	0	1	1	2	67	0	0	156	3	3	3	2	3	0	NA	3	NA	0	NA	0	3324	0	1	0	1	766894	205761	-73.1080553333	-13.9912963333	43	NA	5	32	1	1
015700401	PE6	157	4	1	1	157	4	2015	1384	3	0	0	1	3	0	1	10	1	67	0	0	157	3	3	3	2	3	0	NA	3	NA	0	NA	0	3115	0	1	0	1	539666	144795	-73.2686111111111	-14.1330555555556	11	NA	996	11	1	1
015700501	PE6	157	5	1	2	157	4	2015	1384	4	0	0	4	2	0	1	9	1	68	0	0	157	3	3	3	2	3	0	NA	3	NA	0	NA	0	3115	1	1	0	1	539666	144795	-73.2686111111111	-14.1330555555556	11	NA	996	11	1	1
015700701	PE6	157	7	1	1	157	4	2015	1384	1	0	0	1	1	0	1	10	1	67	0	0	157	3	3	3	2	3	0	NA	3	NA	0	NA	0	3115	0	1	0	1	539666	144795	-73.2686111111111	-14.1330555555556	11	NA	996	32	0	0
015701101	PE6	157	11	1	2	157	4	2015	1384	6	1	0	6	6	1	1	10	1	68	0	0	157	3	3	3	2	3	0	NA	3	NA	0	NA	0	3115	1	1	0	1	539666	144795	-73.2686111111111	-14.1330555555556	11	NA	996	11	1	1
015701601	PE6	157	16	1	1	157	4	2015	1384	5	1	0	5	5	1	1	9	1	67	0	0	157	3	3	3	2	3	0	NA	3	NA	0	NA	1	3115	1	1	0	1	147583	144795	-73.2686111111111	-14.1330555555556	11	NA	996	11	1	0
015701701	PE6	157	17	1	2	157	4	2015	1384	4	0	0	4	1	1	1	11	1	68	0	0	157	3	3	3	2	3	0	NA	3	NA	0	NA	1	3115	1	1	0	1	147583	144795	-73.2686111111111	-14.1330555555556	11	NA	996	11	1	1
015701801	PE6	157	18	1	1	157	4	2015	1384	3	0	0	2	3	0	1	9	1	67	0	0	157	3	3	3	2	3	0	NA	3	NA	0	NA	0	3115	0	1	0	1	539666	144795	-73.2686111111111	-14.1330555555556	11	NA	996	11	1	1
015702001	PE6	157	20	1	2	157	4	2015	1384	3	0	0	3	0	0	1	9	1	68	0	0	157	3	3	3	2	3	0	NA	3	NA	0	NA	0	3115	1	1	0	1	539666	144795	-73.2686111111111	-14.1330555555556	11	NA	996	11	1	1
015702301	PE6	157	23	1	2	157	4	2015	1384	6	2	0	6	6	1	1	9	1	68	0	0	157	3	3	3	2	3	0	NA	3	NA	0	NA	1	3115	2	1	0	1	147583	144795	-73.2686111111111	-14.1330555555556	11	NA	996	11	1	1
015702501	PE6	157	25	1	1	157	4	2015	1384	4	0	0	4	4	0	1	10	1	67	0	0	157	3	3	3	2	3	0	NA	3	NA	0	NA	0	3115	0	1	0	1	539666	144795	-73.2686111111111	-14.1330555555556	11	NA	996	11	1	1
015702601	PE6	157	26	1	1	157	4	2015	1384	2	0	0	2	2	0	1	10	1	68	0	0	157	3	3	3	2	3	0	NA	3	NA	0	NA	0	3115	0	1	0	1	539666	144795	-73.2686111111111	-14.1330555555556	12	NA	2	32	1	1
015703101	PE6	157	31	1	1	157	4	2015	1384	2	0	0	2	1	0	1	10	1	67	0	0	157	3	3	3	2	3	0	NA	3	NA	0	NA	0	3115	0	1	0	1	539666	144795	-73.2686111111111	-14.1330555555556	11	NA	996	11	1	1
015703601	PE6	157	36	1	1	157	4	2015	1384	2	0	0	2	2	0	1	10	1	68	3	0	157	3	3	3	2	3	0	NA	3	NA	0	NA	0	3115	0	1	0	1	539666	144795	-73.2686111111111	-14.1330555555556	11	NA	996	11	1	0
015703701	PE6	157	37	1	1	157	4	2015	1384	2	0	0	2	1	0	1	9	1	67	0	0	157	3	3	3	2	3	0	NA	3	NA	0	NA	0	3115	1	1	0	1	539666	144795	-73.2686111111111	-14.1330555555556	11	NA	996	11	1	1
015800401	PE6	158	4	1	2	158	6	2015	1386	6	2	0	6	5	1	1	4	1	69	0	0	158	3	3	3	2	3	0	NA	33	NA	0	NA	1	3338	2	1	0	1	221882	217689	-73.160833	-14.378333	11	NA	996	32	1	1
015800501	PE6	158	5	1	1	158	6	2015	1386	7	1	0	5	6	2	1	5	1	70	0	0	158	3	3	3	2	3	0	NA	33	NA	0	NA	1	3338	1	1	0	1	221882	217689	-73.160833	-14.378333	11	NA	996	11	1	1
015801101	PE6	158	11	1	2	158	6	2015	1386	3	1	0	3	3	1	1	5	1	69	0	0	158	3	3	3	2	3	0	NA	33	NA	0	NA	1	3338	1	1	0	1	221882	217689	-73.160833	-14.378333	11	NA	996	32	1	1
015802201	PE6	158	22	1	1	158	6	2015	1386	1	0	0	1	1	0	1	4	1	70	0	0	158	3	3	3	2	3	0	NA	33	NA	0	NA	0	3338	0	1	0	1	811352	217689	-73.160833	-14.378333	11	NA	996	11	1	1
015802401	PE6	158	24	1	2	158	6	2015	1386	5	1	0	5	5	1	1	4	1	69	0	0	158	3	3	3	2	3	0	NA	33	NA	0	NA	1	3338	1	1	0	1	221882	217689	-73.160833	-14.378333	11	NA	996	32	1	0
015802901	PE6	158	29	1	2	158	7	2015	1387	6	2	0	6	6	0	1	16	3	70	0	0	158	3	3	3	2	3	0	NA	33	NA	0	NA	0	3338	2	1	0	1	811352	217689	-73.160833	-14.378333	11	NA	996	11	1	1
015804001	PE6	158	40	1	1	158	6	2015	1386	4	1	0	4	4	1	1	7	1	69	0	0	158	3	3	3	2	3	0	NA	33	NA	0	NA	1	3338	1	1	0	1	221882	217689	-73.160833	-14.378333	96	96	5	32	1	1
015804701	PE6	158	47	1	1	158	6	2015	1386	1	0	0	1	0	0	1	7	1	70	0	0	158	3	3	3	2	3	0	NA	33	NA	0	NA	0	3338	0	1	0	1	811352	217689	-73.160833	-14.378333	11	NA	996	32	0	0
015805001	PE6	158	50	1	2	158	6	2015	1386	4	1	0	4	4	1	1	4	1	69	0	0	158	3	3	3	2	3	0	NA	33	NA	0	NA	1	3338	1	1	0	1	221882	217689	-73.160833	-14.378333	11	NA	996	11	1	1
015805101	PE6	158	51	1	2	158	6	2015	1386	7	1	0	7	7	2	1	5	1	70	0	0	158	3	3	3	2	3	0	NA	33	NA	0	NA	2	3338	1	1	0	1	221882	217689	-73.160833	-14.378333	11	NA	996	32	1	1
015805801	PE6	158	58	1	2	158	6	2015	1386	3	0	0	2	3	0	1	5	1	69	0	0	158	3	3	3	2	3	0	NA	33	NA	0	NA	0	3338	0	1	0	1	811352	217689	-73.160833	-14.378333	11	NA	996	11	1	1
015806201	PE6	158	62	1	2	158	6	2015	1386	4	0	0	4	3	1	1	4	1	70	0	0	158	3	3	3	2	3	0	NA	33	NA	0	NA	1	3338	1	1	0	1	221882	217689	-73.160833	-14.378333	11	NA	996	11	1	1
015806601	PE6	158	66	1	1	158	6	2015	1386	4	1	0	4	4	1	1	6	1	69	0	0	158	3	3	3	2	3	0	NA	33	NA	0	NA	1	3338	1	1	0	1	221882	217689	-73.160833	-14.378333	11	NA	996	11	1	1
015806901	PE6	158	69	1	2	158	6	2015	1386	3	0	0	2	3	0	1	4	1	70	0	0	158	3	3	3	2	3	0	NA	33	NA	0	NA	0	3338	0	1	0	1	811352	217689	-73.160833	-14.378333	11	NA	996	11	1	1
015807301	PE6	158	73	1	2	158	6	2015	1386	5	1	0	5	5	2	1	6	1	69	0	0	158	3	3	3	2	3	0	NA	33	NA	0	NA	1	3338	1	1	0	1	221882	217689	-73.160833	-14.378333	11	NA	996	32	1	0
015902601	PE6	159	26	1	1	159	3	2015	1383	3	0	0	3	0	1	1	29	1	70	0	0	159	3	3	3	2	3	0	NA	33	NA	0	NA	1	3640	1	1	0	1	201658	197847	-72.8777777777778	-14.3652777777778	11	NA	996	11	1	1
015902701	PE6	159	27	1	2	159	3	2015	1383	4	1	0	4	4	2	1	27	1	69	0	0	159	3	3	3	2	3	0	NA	33	NA	0	NA	2	3640	1	1	0	1	201658	197847	-72.8777777777778	-14.3652777777778	11	NA	996	32	1	1
015903601	PE6	159	36	1	1	159	3	2015	1383	3	1	0	1	3	0	1	28	1	69	0	0	159	3	3	3	2	3	0	NA	33	NA	0	NA	0	3640	1	1	0	1	737398	197847	-72.8777777777778	-14.3652777777778	11	NA	996	11	1	1
015905901	PE6	159	59	1	1	159	3	2015	1383	8	1	0	8	8	2	1	27	1	70	0	0	159	3	3	3	2	3	0	NA	0	NA	0	NA	2	3640	1	1	0	1	201658	197847	-72.8777777777778	-14.3652777777778	12	NA	2	12	1	0
015906901	PE6	159	69	1	1	159	3	2015	1383	3	1	0	3	3	1	1	28	1	69	0	0	159	3	3	3	2	3	0	NA	33	NA	0	NA	1	3640	1	1	0	1	201658	197847	-72.8777777777778	-14.3652777777778	11	NA	996	21	1	1
015907301	PE6	159	73	1	2	159	3	2015	1383	5	1	0	5	5	1	1	26	1	70	0	0	159	3	3	3	2	3	0	NA	33	NA	0	NA	1	3640	1	1	0	1	201658	197847	-72.8777777777778	-14.3652777777778	12	NA	1	12	1	1
015907801	PE6	159	78	1	1	159	3	2015	1383	3	1	0	3	3	1	1	26	1	69	0	0	159	3	3	3	2	3	0	NA	33	NA	0	NA	1	3640	1	1	0	1	201658	197847	-72.8777777777778	-14.3652777777778	11	NA	996	11	1	1
015908201	PE6	159	82	1	1	159	3	2015	1383	2	0	0	2	2	0	1	27	1	70	0	0	159	3	3	3	2	3	0	NA	33	NA	0	NA	0	3640	0	1	0	1	737398	197847	-72.8777777777778	-14.3652777777778	11	NA	996	11	1	1
015909901	PE6	159	99	1	3	159	3	2015	1383	4	1	0	4	4	1	1	26	1	69	0	0	159	3	3	3	2	3	0	NA	33	NA	0	NA	1	3640	1	1	0	1	201658	197847	-72.8777777777778	-14.3652777777778	11	NA	996	11	1	1
015910501	PE6	159	105	1	1	159	3	2015	1383	4	1	0	4	4	1	1	26	1	70	0	0	159	3	3	3	2	3	0	NA	33	NA	0	NA	1	3640	1	1	0	1	201658	197847	-72.8777777777778	-14.3652777777778	12	NA	3	11	1	0
015911101	PE6	159	111	1	2	159	3	2015	1383	4	1	0	4	4	1	1	28	1	69	0	0	159	3	3	3	2	3	0	NA	33	NA	0	NA	1	3640	1	1	0	1	201658	197847	-72.8777777777778	-14.3652777777778	11	NA	996	32	1	1
015911401	PE6	159	114	1	1	159	3	2015	1383	5	1	0	4	5	1	1	28	1	70	0	0	159	3	3	3	2	3	0	NA	33	NA	0	NA	1	3640	1	1	0	1	201658	197847	-72.8777777777778	-14.3652777777778	11	NA	996	11	1	0
015912001	PE6	159	120	1	2	159	3	2015	1383	8	1	0	8	8	1	1	25	1	69	0	0	159	3	3	3	2	3	0	NA	33	NA	0	NA	1	3640	1	1	0	1	201658	197847	-72.8777777777778	-14.3652777777778	11	NA	996	23	1	1
016001101	PE6	160	11	1	2	160	6	2015	1386	4	1	0	4	4	1	1	26	1	69	0	0	160	3	3	3	2	3	0	NA	33	NA	0	NA	1	3513	1	1	0	1	159390	156378	-72.6219443333	-14.1291666667	11	NA	996	11	1	0
016001201	PE6	160	12	1	1	160	6	2015	1386	5	1	0	5	5	1	1	26	1	70	0	0	160	3	3	3	2	3	0	NA	33	NA	0	NA	1	3513	1	1	0	1	159390	156378	-72.6219443333	-14.1291666667	11	NA	996	11	1	1
016001301	PE6	160	13	1	1	160	6	2015	1386	3	0	0	3	3	0	1	28	1	69	0	0	160	3	3	3	2	3	0	NA	33	NA	0	NA	0	3513	0	1	0	1	582839	156378	-72.6219443333	-14.1291666667	11	NA	996	23	1	1
016001501	PE6	160	15	1	2	160	6	2015	1386	5	1	0	5	5	2	1	26	1	69	0	0	160	3	3	3	2	3	0	NA	33	NA	0	NA	2	3513	1	1	0	1	159390	156378	-72.6219443333	-14.1291666667	11	NA	996	23	1	0
016003801	PE6	160	38	1	1	160	6	2015	1386	1	0	0	1	1	0	1	28	1	70	0	0	160	3	3	3	2	3	0	NA	33	NA	0	NA	0	3513	0	1	0	1	582839	156378	-72.6219443333	-14.1291666667	11	NA	996	21	1	1
016003901	PE6	160	39	1	2	160	6	2015	1386	5	2	0	5	5	0	1	27	1	69	0	0	160	3	3	3	2	3	0	NA	33	NA	0	NA	0	3513	2	1	0	1	582839	156378	-72.6219443333	-14.1291666667	12	NA	2	21	1	1
016004101	PE6	160	41	1	1	160	6	2015	1386	1	0	0	1	0	0	1	29	1	69	0	0	160	3	3	3	2	3	0	NA	33	NA	0	NA	0	3513	0	1	0	1	582839	156378	-72.6219443333	-14.1291666667	11	NA	996	23	1	0
016004201	PE6	160	42	1	1	160	6	2015	1386	7	2	0	7	7	1	1	25	1	70	0	0	160	3	3	3	2	3	0	NA	33	NA	0	NA	1	3513	2	1	0	1	159390	156378	-72.6219443333	-14.1291666667	11	NA	996	21	1	1
016005101	PE6	160	51	1	2	160	6	2015	1386	8	1	0	8	6	2	1	27	1	69	0	0	160	3	3	3	2	3	0	NA	33	NA	0	NA	2	3513	2	1	0	1	159390	156378	-72.6219443333	-14.1291666667	11	NA	996	21	1	1
016005201	PE6	160	52	1	2	160	6	2015	1386	2	0	0	2	2	0	1	27	1	70	0	0	160	3	3	3	2	3	0	NA	33	NA	0	NA	0	3513	0	1	0	1	582839	156378	-72.6219443333	-14.1291666667	11	NA	996	21	1	1
016005301	PE6	160	53	1	2	160	6	2015	1386	5	1	0	5	5	1	1	25	1	69	0	0	160	3	3	3	2	3	0	NA	33	NA	0	NA	1	3513	1	1	0	1	159390	156378	-72.6219443333	-14.1291666667	11	NA	996	23	1	1
016005401	PE6	160	54	1	1	160	6	2015	1386	1	0	0	1	1	0	1	29	1	70	0	0	160	3	3	3	2	3	0	NA	33	NA	0	NA	0	3513	0	1	0	1	582839	156378	-72.6219443333	-14.1291666667	11	NA	996	21	1	1
016005501	PE6	160	55	1	2	160	6	2015	1386	6	1	0	4	6	1	1	25	1	69	0	0	160	3	3	3	2	3	0	NA	33	NA	0	NA	1	3513	1	1	0	1	159390	156378	-72.6219443333	-14.1291666667	11	NA	996	23	1	1
016101601	PE6	161	16	1	1	161	3	2015	1383	2	0	0	2	0	0	1	15	1	70	0	0	161	3	3	3	2	3	0	NA	33	NA	0	NA	0	3124	0	1	0	1	711120	190797	-72.2739816667	-13.7183333333	11	NA	996	23	1	1
016101701	PE6	161	17	1	3	161	3	2015	1383	4	1	0	4	3	1	1	14	1	69	0	0	161	3	3	3	2	3	0	NA	33	NA	0	NA	1	3124	1	1	0	1	194471	190797	-72.2739816667	-13.7183333333	11	NA	996	23	1	1
016101801	PE6	161	18	1	1	161	3	2015	1383	2	0	0	2	2	0	1	15	1	70	0	0	161	3	3	3	2	3	0	NA	33	NA	0	NA	0	3124	0	1	0	1	711120	190797	-72.2739816667	-13.7183333333	11	NA	996	23	1	1
016101901	PE6	161	19	1	1	161	3	2015	1383	4	1	0	4	3	1	1	15	1	69	0	0	161	3	3	3	2	3	0	NA	33	NA	0	NA	1	3124	1	1	0	1	194471	190797	-72.2739816667	-13.7183333333	11	NA	996	23	1	1
016105801	PE6	161	58	1	2	161	3	2015	1383	7	3	0	7	7	1	1	12	1	69	0	0	161	3	3	3	2	3	0	NA	33	NA	0	NA	1	3124	3	1	0	1	194471	190797	-72.2739816667	-13.7183333333	41	NA	3	23	1	1
016105901	PE6	161	59	1	2	161	3	2015	1383	4	1	0	4	4	2	1	13	1	70	0	0	161	3	3	3	2	3	0	NA	33	NA	0	NA	1	3124	1	1	0	1	194471	190797	-72.2739816667	-13.7183333333	11	NA	996	23	1	1
016106001	PE6	161	60	1	2	161	3	2015	1383	4	1	0	4	4	0	1	13	1	69	0	0	161	3	3	3	2	3	0	NA	33	NA	0	NA	0	3124	1	1	0	1	711120	190797	-72.2739816667	-13.7183333333	11	NA	996	23	1	1
016106101	PE6	161	61	1	2	161	3	2015	1383	5	0	0	5	0	1	1	15	1	70	0	0	161	3	3	3	2	3	0	NA	33	NA	0	NA	1	3124	1	1	0	1	194471	190797	-72.2739816667	-13.7183333333	96	96	4	23	1	1
016109101	PE6	161	91	1	1	161	3	2015	1383	5	1	0	5	5	1	1	13	1	69	0	0	161	3	3	3	2	3	0	NA	33	NA	0	NA	1	3124	1	1	0	1	194471	190797	-72.2739816667	-13.7183333333	11	NA	996	23	1	1
016109201	PE6	161	92	1	1	161	3	2015	1383	6	1	0	6	6	2	1	14	1	70	0	0	161	3	3	3	2	3	0	NA	33	NA	0	NA	1	3124	1	1	0	1	194471	190797	-72.2739816667	-13.7183333333	11	NA	996	32	1	1
016109301	PE6	161	93	1	2	161	3	2015	1383	8	1	0	8	8	2	1	14	1	69	0	0	161	3	3	3	2	3	0	NA	33	NA	0	NA	1	3124	1	1	0	1	194471	190797	-72.2739816667	-13.7183333333	11	NA	996	32	1	0
016109401	PE6	161	94	1	2	161	3	2015	1383	4	1	0	4	4	1	1	14	1	70	0	0	161	3	3	3	2	3	0	NA	33	NA	0	NA	1	3124	1	1	0	1	194471	190797	-72.2739816667	-13.7183333333	11	NA	996	32	1	1
016109501	PE6	161	95	1	1	161	3	2015	1383	2	0	0	2	2	0	1	16	1	69	0	0	161	3	3	3	2	3	0	NA	33	NA	0	NA	0	3124	0	1	0	1	711120	190797	-72.2739816667	-13.7183333333	11	NA	996	23	1	1
016200601	PE6	162	6	1	1	162	4	2015	1384	2	0	0	2	2	0	1	18	1	68	0	0	162	3	3	3	2	3	0	NA	3	NA	0	NA	0	3579	0	1	0	1	744115	199649	-72.3352777777778	-13.7702777777778	12	NA	5	12	1	1
016200701	PE6	162	7	1	1	162	4	2015	1384	4	1	0	4	4	1	1	16	1	67	0	0	162	3	3	3	2	3	0	NA	3	NA	0	NA	1	3579	1	1	0	1	203494	199649	-72.3352777777778	-13.7702777777778	11	NA	996	23	1	1
016200801	PE6	162	8	1	2	162	4	2015	1384	3	1	0	3	3	0	1	16	1	68	0	0	162	3	3	3	2	3	0	NA	3	NA	0	NA	0	3579	1	1	0	1	744115	199649	-72.3352777777778	-13.7702777777778	11	NA	996	23	1	1
016200901	PE6	162	9	1	2	162	4	2015	1384	2	0	0	2	2	0	1	17	1	67	0	0	162	3	3	3	2	3	0	NA	3	NA	0	NA	0	3579	0	1	0	1	744115	199649	-72.3352777777778	-13.7702777777778	11	NA	996	32	1	1
016201001	PE6	162	10	1	2	162	4	2015	1384	6	0	0	6	3	2	1	17	1	68	0	0	162	3	3	3	2	3	0	NA	3	NA	0	NA	2	3579	1	1	0	1	203494	199649	-72.3352777777778	-13.7702777777778	11	NA	996	23	1	1
016203601	PE6	162	36	1	2	162	4	2015	1384	6	0	0	6	0	2	1	16	1	67	0	0	162	3	3	3	2	3	0	NA	3	NA	0	NA	1	3579	1	1	0	1	203494	199649	-72.3352777777778	-13.7702777777778	11	NA	996	23	1	1
016203701	PE6	162	37	1	1	162	4	2015	1384	2	0	0	2	1	0	1	18	1	68	0	0	162	3	3	3	2	3	0	NA	3	NA	0	NA	0	3579	0	1	0	1	744115	199649	-72.3352777777778	-13.7702777777778	11	NA	996	23	1	1
016204001	PE6	162	40	1	1	162	4	2015	1384	1	0	0	1	1	0	1	18	1	67	0	0	162	3	3	3	2	3	0	NA	3	NA	0	NA	0	3579	0	1	0	1	744115	199649	-72.3352777777778	-13.7702777777778	11	NA	996	32	0	0
016204601	PE6	162	46	1	1	162	4	2015	1384	1	0	0	1	0	0	1	19	1	68	0	0	162	3	3	3	2	3	0	NA	3	NA	0	NA	0	3579	0	1	0	1	744115	199649	-72.3352777777778	-13.7702777777778	12	NA	3	23	1	1
016204701	PE6	162	47	1	2	162	4	2015	1384	5	0	0	5	0	1	1	17	1	67	0	0	162	3	3	3	2	3	0	NA	3	NA	0	NA	1	3579	1	1	0	1	203494	199649	-72.3352777777778	-13.7702777777778	11	NA	996	23	1	1
016204801	PE6	162	48	1	1	162	4	2015	1384	2	1	0	2	2	1	1	16	1	68	0	0	162	3	3	3	2	3	0	NA	3	NA	0	NA	1	3579	1	1	0	1	203494	199649	-72.3352777777778	-13.7702777777778	12	NA	5	12	1	1
016204901	PE6	162	49	1	2	162	4	2015	1384	5	2	0	5	5	0	1	18	1	67	0	0	162	3	3	3	2	3	0	NA	3	NA	0	NA	0	3579	2	1	0	1	744115	199649	-72.3352777777778	-13.7702777777778	11	NA	996	23	1	1
016205001	PE6	162	50	1	1	162	4	2015	1384	2	1	0	2	2	1	1	17	1	68	0	0	162	3	3	3	2	3	0	NA	3	NA	0	NA	1	3579	1	1	0	1	203494	199649	-72.3352777777778	-13.7702777777778	12	NA	5	32	1	0
016305101	PE6	163	51	1	1	163	5	2015	1385	3	1	0	3	2	1	1	15	1	68	0	0	163	3	3	3	2	3	0	NA	3	NA	0	NA	1	3928	1	1	0	1	156433	153478	-72.2663888888889	-13.98	11	NA	996	21	0	1
016305201	PE6	163	52	1	1	163	5	2015	1385	3	1	0	3	3	1	1	15	1	67	0	0	163	3	3	3	2	3	0	NA	3	NA	0	NA	1	3928	1	1	0	1	156433	153478	-72.2663888888889	-13.98	11	NA	996	21	1	1
016305301	PE6	163	53	1	1	163	5	2015	1385	5	1	0	5	5	1	1	14	1	68	0	0	163	3	3	3	2	3	0	NA	3	NA	0	NA	1	3928	1	1	0	1	156433	153478	-72.2663888888889	-13.98	11	NA	996	21	1	1
016305401	PE6	163	54	1	2	163	5	2015	1385	5	1	0	5	3	0	1	15	1	67	0	0	163	3	3	3	2	3	0	NA	3	NA	0	NA	0	3928	1	1	0	1	572027	153478	-72.2663888888889	-13.98	11	NA	996	21	1	1
016305501	PE6	163	55	1	2	163	5	2015	1385	4	1	0	4	4	1	1	15	1	68	0	0	163	3	3	3	2	3	0	NA	3	NA	0	NA	1	3928	1	1	0	1	156433	153478	-72.2663888888889	-13.98	11	NA	996	21	1	1
016306601	PE6	163	66	1	2	163	5	2015	1385	3	0	0	3	1	0	1	16	1	67	0	0	163	3	3	3	2	3	0	NA	3	NA	0	NA	0	3928	1	1	0	1	572027	153478	-72.2663888888889	-13.98	11	NA	996	21	1	1
016306801	PE6	163	68	1	2	163	5	2015	1385	3	1	0	3	3	1	1	15	1	67	0	0	163	3	3	3	2	3	0	NA	3	NA	0	NA	1	3928	1	1	0	1	156433	153478	-72.2663888888889	-13.98	96	96	15	32	1	1
016306901	PE6	163	69	1	3	163	5	2015	1385	4	1	0	4	3	1	1	15	1	68	0	0	163	3	3	3	2	3	0	NA	3	NA	0	NA	1	3928	1	1	0	1	156433	153478	-72.2663888888889	-13.98	11	NA	996	11	1	1
016307001	PE6	163	70	1	1	163	5	2015	1385	6	3	0	6	6	1	1	14	1	67	0	0	163	3	3	3	2	3	0	NA	3	NA	0	NA	1	3928	3	1	0	1	156433	153478	-72.2663888888889	-13.98	13	NA	5	21	1	1
016307101	PE6	163	71	1	1	163	5	2015	1385	4	1	0	4	4	1	1	16	1	68	0	0	163	3	3	3	2	3	0	NA	3	NA	0	NA	1	3928	1	1	0	1	156433	153478	-72.2663888888889	-13.98	11	NA	996	21	1	1
016307201	PE6	163	72	1	1	163	5	2015	1385	5	1	0	5	5	1	1	17	1	67	0	0	163	3	3	3	2	3	0	NA	3	NA	0	NA	1	3928	1	1	0	1	156433	153478	-72.2663888888889	-13.98	11	NA	996	21	1	1
016307301	PE6	163	73	1	1	163	5	2015	1385	3	1	0	3	3	1	1	14	1	68	0	0	163	3	3	3	2	3	0	NA	3	NA	0	NA	1	3928	1	1	0	1	156433	153478	-72.2663888888889	-13.98	96	96	10	32	1	1
016307401	PE6	163	74	1	1	163	5	2015	1385	5	2	0	5	3	1	1	14	1	67	0	0	163	3	3	3	2	3	0	NA	3	NA	0	NA	1	3928	3	1	0	1	156433	153478	-72.2663888888889	-13.98	12	NA	5	23	0	1
016307501	PE6	163	75	1	1	163	5	2015	1385	4	2	0	4	4	0	1	17	1	68	0	0	163	3	3	3	2	3	0	NA	3	NA	0	NA	0	3928	2	1	0	1	572027	153478	-72.2663888888889	-13.98	11	NA	996	21	1	1
016400101	PE6	164	1	1	2	164	3	2015	1383	5	1	0	5	3	1	1	18	1	21	10	0	164	3	3	3	2	3	0	NA	21	NA	0	NA	1	3571	1	1	0	1	181761	178326	-72.1166665	-14.18625	11	NA	996	23	1	1
016400201	PE6	164	2	1	1	164	3	2015	1383	5	1	0	5	5	2	1	18	1	21	10	0	164	3	3	3	2	3	0	NA	21	NA	0	NA	1	3571	1	1	0	1	181761	178326	-72.1166665	-14.18625	11	NA	996	23	1	1
016400501	PE6	164	5	1	2	164	3	2015	1383	5	1	0	3	4	1	1	18	1	21	10	0	164	3	3	3	2	3	0	NA	21	NA	0	NA	1	3571	1	1	0	1	181761	178326	-72.1166665	-14.18625	11	NA	996	23	1	1
016404601	PE6	164	46	1	2	164	3	2015	1383	4	0	0	4	0	0	1	20	1	21	10	0	164	3	3	3	2	3	0	NA	21	NA	0	NA	0	3571	1	1	0	1	664641	178326	-72.1166665	-14.18625	11	NA	996	32	0	1
016404701	PE6	164	47	1	1	164	3	2015	1383	4	1	0	2	4	1	1	18	1	21	10	0	164	3	3	3	2	3	0	NA	21	NA	0	NA	1	3571	1	1	0	1	181761	178326	-72.1166665	-14.18625	11	NA	996	23	0	1
016404801	PE6	164	48	1	1	164	3	2015	1383	7	1	0	7	6	2	1	18	1	21	10	0	164	3	3	3	2	3	0	NA	21	NA	0	NA	2	3571	1	1	0	1	181761	178326	-72.1166665	-14.18625	11	NA	996	23	1	1
016404901	PE6	164	49	1	1	164	3	2015	1383	6	1	0	6	6	1	1	20	1	21	10	0	164	3	3	3	2	3	0	NA	21	NA	0	NA	1	3571	1	1	0	1	181761	178326	-72.1166665	-14.18625	11	NA	996	23	1	1
016405001	PE6	164	50	1	1	164	3	2015	1383	5	1	0	5	5	0	1	20	1	21	10	0	164	3	3	3	2	3	0	NA	21	NA	0	NA	0	3571	1	1	0	1	664641	178326	-72.1166665	-14.18625	96	96	10	23	1	1
016406901	PE6	164	69	1	5	164	3	2015	1383	7	1	0	7	3	1	1	19	1	21	10	0	164	3	3	3	2	3	0	NA	21	NA	0	NA	1	3571	1	1	0	1	181761	178326	-72.1166665	-14.18625	11	NA	996	22	1	1
016407001	PE6	164	70	1	1	164	3	2015	1383	2	1	0	2	2	0	1	19	1	21	10	0	164	3	3	3	2	3	0	NA	21	NA	0	NA	0	3571	1	1	0	1	664641	178326	-72.1166665	-14.18625	11	NA	996	22	1	1
016407101	PE6	164	71	1	2	164	3	2015	1383	4	1	0	4	4	1	1	19	1	21	10	0	164	3	3	3	2	3	0	NA	21	NA	0	NA	1	3571	1	1	0	1	181761	178326	-72.1166665	-14.18625	11	NA	996	22	1	1
016407201	PE6	164	72	1	4	164	3	2015	1383	6	1	0	6	6	0	1	19	1	21	10	0	164	3	3	3	2	3	0	NA	21	NA	0	NA	0	3571	1	1	0	1	664641	178326	-72.1166665	-14.18625	11	NA	996	22	1	1
016407301	PE6	164	73	1	2	164	3	2015	1383	5	1	0	5	4	1	1	19	1	21	10	0	164	3	3	3	2	3	0	NA	21	NA	0	NA	1	3571	1	1	0	1	181761	178326	-72.1166665	-14.18625	11	NA	996	22	1	1
016500601	PE6	165	6	1	1	165	7	2015	1387	3	1	0	3	3	0	1	10	1	59	16	0	165	1	4	4	1	1	0	NA	59	NA	0	NA	0	2419	1	1	0	1	2146099	384681	-71.5611111111111	-16.375	11	NA	996	11	1	1
016500701	PE6	165	7	1	2	165	6	2015	1386	4	1	0	4	4	1	1	29	1	59	16	0	165	1	4	4	1	1	0	NA	59	NA	0	NA	1	2419	1	1	0	1	416962	384681	-71.5611111111111	-16.375	11	NA	996	11	1	0
016502401	PE6	165	24	1	3	165	7	2015	1387	5	1	0	5	5	1	1	9	1	59	16	0	165	1	4	4	1	1	0	NA	59	NA	0	NA	0	2419	1	1	0	1	2146099	384681	-71.5611111111111	-16.375	11	NA	996	11	1	1
016503001	PE6	165	30	1	2	165	6	2015	1386	6	1	0	6	6	2	1	29	1	59	16	0	165	1	4	4	1	1	0	NA	59	NA	0	NA	1	2419	1	1	0	1	416962	384681	-71.5611111111111	-16.375	11	NA	996	11	1	0
016504201	PE6	165	42	1	1	165	7	2015	1387	4	1	0	4	4	0	1	1	1	59	16	0	165	1	4	4	1	1	0	NA	59	NA	0	NA	0	2419	1	1	0	1	2146099	384681	-71.5611111111111	-16.375	11	NA	996	11	1	1
016505501	PE6	165	55	1	1	165	7	2015	1387	7	2	0	7	7	1	1	1	1	59	16	0	165	1	4	4	1	1	0	NA	59	NA	0	NA	1	2419	2	1	0	1	416962	384681	-71.5611111111111	-16.375	11	NA	996	11	1	1
016508201	PE6	165	82	1	2	165	7	2015	1387	4	1	0	4	4	1	1	2	1	59	16	0	165	1	4	4	1	1	0	NA	59	NA	0	NA	1	2419	1	1	0	1	416962	384681	-71.5611111111111	-16.375	11	NA	996	11	1	1
016508301	PE6	165	83	1	2	165	7	2015	1387	5	1	0	5	4	2	1	1	1	59	16	0	165	1	4	4	1	1	0	NA	59	NA	0	NA	1	2419	2	1	0	1	416962	384681	-71.5611111111111	-16.375	11	NA	996	11	1	1
016601301	PE6	166	13	1	2	166	4	2015	1384	4	1	0	4	3	0	1	28	1	4	15	0	166	1	4	4	1	1	0	NA	4	NA	0	NA	0	2419	1	1	0	1	2649504	474915	-71.5611111111111	-16.375	11	NA	996	11	1	1
016601401	PE6	166	14	1	2	166	4	2015	1384	6	1	0	6	6	1	1	28	1	4	15	0	166	1	4	4	1	1	0	NA	4	NA	0	NA	1	2419	1	1	0	1	514768	474915	-71.5611111111111	-16.375	11	NA	996	11	1	1
016605501	PE6	166	55	1	2	166	4	2015	1384	7	1	0	7	7	1	1	28	1	4	15	0	166	1	4	4	1	1	0	NA	4	NA	0	NA	1	2419	1	1	0	1	514768	474915	-71.5611111111111	-16.375	11	NA	996	11	1	0
016607801	PE6	166	78	1	1	166	4	2015	1384	5	2	0	5	5	1	1	26	1	4	15	0	166	1	4	4	1	1	0	NA	4	NA	0	NA	1	2419	2	1	0	1	514768	474915	-71.5611111111111	-16.375	11	NA	996	11	1	1
016607901	PE6	166	79	1	2	166	4	2015	1384	4	1	0	4	4	1	1	27	1	4	15	0	166	1	4	4	1	1	0	NA	4	NA	0	NA	1	2419	1	1	0	1	514768	474915	-71.5611111111111	-16.375	11	NA	996	11	1	0
016610301	PE6	166	103	1	1	166	4	2015	1384	6	3	0	6	5	1	1	27	1	4	15	0	166	1	4	4	1	1	0	NA	4	NA	0	NA	1	2419	3	1	0	1	514768	474915	-71.5611111111111	-16.375	11	NA	996	11	1	1
016611301	PE6	166	113	1	2	166	4	2015	1384	6	2	0	6	6	0	1	26	1	4	15	0	166	1	4	4	1	1	0	NA	4	NA	0	NA	0	2419	2	1	0	1	2649504	474915	-71.5611111111111	-16.375	11	NA	996	11	1	1
016612201	PE6	166	122	1	1	166	4	2015	1384	4	1	0	4	4	1	1	26	1	4	15	0	166	1	4	4	1	1	0	NA	4	NA	0	NA	1	2419	1	1	0	1	514768	474915	-71.5611111111111	-16.375	11	NA	996	11	1	0
016612601	PE6	166	126	1	5	166	4	2015	1384	7	1	0	7	7	1	1	26	1	4	15	0	166	1	4	4	1	1	0	NA	4	NA	0	NA	1	2419	1	1	0	1	514768	474915	-71.5611111111111	-16.375	11	NA	996	11	1	1
016612801	PE6	166	128	1	2	166	4	2015	1384	6	2	0	6	6	1	1	26	1	4	15	0	166	1	4	4	1	1	0	NA	4	NA	0	NA	0	2419	2	1	0	1	2649504	474915	-71.5611111111111	-16.375	12	NA	1	12	1	1
016701901	PE6	167	19	1	2	167	6	2015	1386	4	1	0	4	4	1	1	2	1	59	5	0	167	1	4	4	1	1	0	NA	59	NA	0	NA	1	2419	1	1	0	1	563282	519673	-71.5611111111111	-16.375	11	NA	996	11	1	1
016702201	PE6	167	22	1	2	167	6	2015	1386	4	2	0	4	3	0	1	2	1	59	5	0	167	1	4	4	1	1	0	NA	59	NA	0	NA	0	2419	2	1	0	1	2899206	519673	-71.5611111111111	-16.375	11	NA	996	11	1	1
016702801	PE6	167	28	1	1	167	6	2015	1386	3	0	0	3	3	0	1	2	1	59	5	0	167	1	4	4	1	1	0	NA	59	NA	0	NA	0	2419	0	1	0	1	2899206	519673	-71.5611111111111	-16.375	11	NA	996	11	1	1
016703301	PE6	167	33	1	2	167	6	2015	1386	4	1	0	4	4	1	1	4	1	59	5	0	167	1	4	4	1	1	0	NA	59	NA	0	NA	1	2419	1	1	0	1	563282	519673	-71.5611111111111	-16.375	11	NA	996	11	1	1
016703501	PE6	167	35	1	1	167	6	2015	1386	6	3	0	6	6	1	1	3	1	59	5	0	167	1	4	4	1	1	0	NA	59	NA	0	NA	1	2419	3	1	0	1	563282	519673	-71.5611111111111	-16.375	11	NA	996	11	1	1
016704101	PE6	167	41	1	2	167	6	2015	1386	3	1	0	3	3	0	1	2	1	59	5	0	167	1	4	4	1	1	0	NA	59	NA	0	NA	0	2419	1	1	0	1	2899206	519673	-71.5611111111111	-16.375	11	NA	996	11	1	1
016705901	PE6	167	59	1	2	167	6	2015	1386	4	1	0	4	4	1	1	1	1	59	5	0	167	1	4	4	1	1	0	NA	59	NA	0	NA	1	2419	1	1	0	1	563282	519673	-71.5611111111111	-16.375	11	NA	996	11	1	1
016706701	PE6	167	67	1	2	167	6	2015	1386	5	1	0	4	5	1	1	2	1	59	5	0	167	1	4	4	1	1	0	NA	59	NA	0	NA	1	2419	1	1	0	1	563282	519673	-71.5611111111111	-16.375	11	NA	996	11	1	1
016712501	PE6	167	125	1	2	167	6	2015	1386	3	1	0	3	3	1	1	2	1	59	5	0	167	1	4	4	1	1	0	NA	59	NA	0	NA	1	2419	1	1	0	1	563282	519673	-71.5611111111111	-16.375	11	NA	996	11	1	1
016714901	PE6	167	149	1	2	167	6	2015	1386	6	1	0	6	6	1	1	1	1	59	5	0	167	1	4	4	1	1	0	NA	59	NA	0	NA	1	2419	1	1	0	1	563282	519673	-71.5611111111111	-16.375	11	NA	996	11	1	1
016800201	PE6	168	2	1	1	168	4	2015	1384	3	1	0	3	3	0	1	29	1	4	4	0	168	1	4	4	1	1	0	NA	4	NA	0	NA	0	2419	1	1	0	1	2315769	415094	-71.5611111111111	-16.375	11	NA	996	11	1	0
016800301	PE6	168	3	1	2	168	4	2015	1384	2	0	0	2	2	0	1	29	1	4	4	0	168	1	4	4	1	1	0	NA	4	NA	0	NA	0	2419	0	1	0	1	2315769	415094	-71.5611111111111	-16.375	12	NA	3	12	1	0
016800401	PE6	168	4	1	2	168	4	2015	1384	4	1	0	4	4	2	1	29	1	4	4	0	168	1	4	4	1	1	0	NA	4	NA	0	NA	2	2419	1	1	0	1	449927	415094	-71.5611111111111	-16.375	11	NA	996	12	1	0
016801601	PE6	168	16	1	2	168	5	2015	1385	4	1	0	4	4	1	1	3	1	4	4	0	168	1	4	4	1	1	0	NA	4	NA	0	NA	1	2419	1	1	0	1	449927	415094	-71.5611111111111	-16.375	11	NA	996	11	1	1
016802101	PE6	168	21	1	1	168	4	2015	1384	4	1	0	4	4	1	1	30	1	4	4	0	168	1	4	4	1	1	0	NA	4	NA	0	NA	1	2419	1	1	0	1	449927	415094	-71.5611111111111	-16.375	11	NA	996	11	1	1
016803601	PE6	168	36	1	3	168	4	2015	1384	6	2	0	6	5	1	1	30	1	4	4	0	168	1	4	4	1	1	0	NA	4	NA	0	NA	1	2419	2	1	0	1	449927	415094	-71.5611111111111	-16.375	11	NA	996	11	1	1
016805001	PE6	168	50	1	1	168	4	2015	1384	3	1	0	3	3	0	1	30	1	4	4	0	168	1	4	4	1	1	0	NA	4	NA	0	NA	0	2419	1	1	0	1	2315769	415094	-71.5611111111111	-16.375	11	NA	996	11	1	1
016805701	PE6	168	57	1	2	168	4	2015	1384	6	2	0	5	6	1	1	29	1	4	4	0	168	1	4	4	1	1	0	NA	4	NA	0	NA	1	2419	2	1	0	1	449927	415094	-71.5611111111111	-16.375	11	NA	996	11	1	0
016807901	PE6	168	79	1	2	168	4	2015	1384	5	1	0	5	5	3	1	30	1	4	4	0	168	1	4	4	1	1	0	NA	4	NA	0	NA	2	2419	1	1	0	1	449927	415094	-71.5611111111111	-16.375	11	NA	996	11	1	1
016900501	PE6	169	5	1	2	169	4	2015	1384	5	1	0	5	5	1	1	8	1	4	5	0	169	1	4	4	1	1	0	NA	4	NA	0	NA	1	2419	1	1	0	1	404073	372791	-71.5611111111111	-16.375	11	NA	996	11	1	1
016900601	PE6	169	6	1	2	169	4	2015	1384	5	1	0	5	5	1	1	8	1	4	5	0	169	1	4	4	1	1	0	NA	4	NA	0	NA	1	2419	1	1	0	1	404073	372791	-71.5611111111111	-16.375	11	NA	996	11	1	1
016901001	PE6	169	10	1	1	169	4	2015	1384	6	1	0	6	6	1	1	8	1	4	5	0	169	1	4	4	1	1	0	NA	4	NA	0	NA	1	2419	1	1	0	1	404073	372791	-71.5611111111111	-16.375	11	NA	996	11	1	1
016901501	PE6	169	15	1	3	169	4	2015	1384	3	2	0	3	2	0	1	8	1	4	5	0	169	1	4	4	1	1	0	NA	4	NA	0	NA	0	2419	2	1	0	1	2079761	372791	-71.5611111111111	-16.375	11	NA	996	11	1	1
016903101	PE6	169	31	1	2	169	4	2015	1384	5	1	0	5	5	1	1	9	1	4	5	0	169	1	4	4	1	1	0	NA	4	NA	0	NA	1	2419	1	1	0	1	404073	372791	-71.5611111111111	-16.375	11	NA	996	11	1	1
016903501	PE6	169	35	1	2	169	4	2015	1384	5	2	0	5	5	0	1	8	1	4	5	0	169	1	4	4	1	1	0	NA	4	NA	0	NA	0	2419	2	1	0	1	2079761	372791	-71.5611111111111	-16.375	11	NA	996	11	1	1
016905901	PE6	169	59	1	1	169	4	2015	1384	8	1	0	8	7	1	1	9	1	4	5	0	169	1	4	4	1	1	0	NA	4	NA	0	NA	1	2419	1	1	0	1	404073	372791	-71.5611111111111	-16.375	11	NA	996	11	1	1
016907901	PE6	169	79	1	2	169	4	2015	1384	10	3	0	10	10	2	1	8	1	4	5	0	169	1	4	4	1	1	0	NA	4	NA	0	NA	2	2419	3	1	0	1	404073	372791	-71.5611111111111	-16.375	11	NA	996	11	1	1
016909901	PE6	169	99	1	2	169	4	2015	1384	3	2	0	3	3	0	1	9	1	4	5	0	169	1	4	4	1	1	0	NA	4	NA	0	NA	0	2419	2	1	0	1	2079761	372791	-71.5611111111111	-16.375	11	NA	996	11	1	1
016911201	PE6	169	112	1	2	169	4	2015	1384	5	1	0	5	5	3	1	9	1	4	5	0	169	1	4	4	1	1	0	NA	4	NA	0	NA	2	2419	1	1	0	1	404073	372791	-71.5611111111111	-16.375	11	NA	996	11	1	1
017002001	PE6	170	20	1	2	170	6	2015	1386	7	3	0	6	7	0	1	4	1	59	7	0	170	1	4	4	1	1	0	NA	59	NA	0	NA	0	2419	3	1	0	1	2763556	495359	-71.5611111111111	-16.375	11	NA	996	11	1	1
017002701	PE6	170	27	1	1	170	6	2015	1386	1	0	0	1	1	0	1	6	1	59	7	0	170	1	4	4	1	1	0	NA	59	NA	0	NA	0	2419	0	1	0	1	2763556	495359	-71.5611111111111	-16.375	11	NA	996	11	1	1
017004301	PE6	170	43	1	3	170	6	2015	1386	3	0	0	3	3	0	1	6	1	59	7	0	170	1	4	4	1	1	0	NA	59	NA	0	NA	0	2419	0	1	0	1	2763556	495359	-71.5611111111111	-16.375	11	NA	996	11	1	1
017009301	PE6	170	93	1	1	170	6	2015	1386	2	1	0	2	2	1	1	6	1	59	7	0	170	1	4	4	1	1	0	NA	59	NA	0	NA	1	2419	1	1	0	1	536927	495359	-71.5611111111111	-16.375	11	NA	996	11	1	1
017011001	PE6	170	110	1	2	170	6	2015	1386	3	0	0	3	3	1	1	5	1	59	7	0	170	1	4	4	1	1	0	NA	59	NA	0	NA	0	2419	0	1	0	1	2763556	495359	-71.5611111111111	-16.375	11	NA	996	11	1	1
017012901	PE6	170	129	1	2	170	6	2015	1386	5	1	0	5	5	1	1	5	1	59	7	0	170	1	4	4	1	1	0	NA	59	NA	0	NA	0	2419	1	1	0	1	2763556	495359	-71.5611111111111	-16.375	13	NA	20	23	1	1
017013101	PE6	170	131	1	1	170	6	2015	1386	5	2	0	3	5	1	1	5	1	59	7	0	170	1	4	4	1	1	0	NA	59	NA	0	NA	1	2419	2	1	0	1	536927	495359	-71.5611111111111	-16.375	13	NA	5	23	1	1
017013601	PE6	170	136	1	1	170	6	2015	1386	7	2	0	7	7	1	1	4	1	59	7	0	170	1	4	4	1	1	0	NA	59	NA	0	NA	1	2419	2	1	0	1	536927	495359	-71.5611111111111	-16.375	13	NA	30	23	1	1
017015801	PE6	170	158	1	1	170	6	2015	1386	4	1	0	4	4	1	1	4	1	59	7	0	170	1	4	4	1	1	0	NA	59	NA	0	NA	1	2419	1	1	0	1	536927	495359	-71.5611111111111	-16.375	11	NA	996	11	1	1
017017401	PE6	170	174	1	5	170	6	2015	1386	6	1	0	6	6	2	1	5	1	59	7	0	170	1	4	4	1	1	0	NA	59	NA	0	NA	1	2419	1	1	0	1	536927	495359	-71.5611111111111	-16.375	11	NA	996	11	1	1
017100101	PE6	171	1	1	2	171	3	2015	1383	4	1	0	4	4	2	1	7	1	59	9	0	171	1	4	4	1	1	0	NA	59	NA	0	NA	2	2594	1	1	0	1	587141	541685	-71.5813888888889	-16.3236111111111	11	NA	996	11	1	1
017102901	PE6	171	29	1	1	171	3	2015	1383	3	1	0	3	3	1	1	13	1	59	9	0	171	1	4	4	1	1	0	NA	59	NA	0	NA	1	2594	1	1	0	1	587141	541685	-71.5813888888889	-16.3236111111111	11	NA	996	23	1	0
017103601	PE6	171	36	1	2	171	3	2015	1383	5	1	0	5	5	2	1	7	1	59	9	0	171	1	4	4	1	1	0	NA	59	NA	0	NA	2	2594	1	1	0	1	587141	541685	-71.5813888888889	-16.3236111111111	11	NA	996	11	1	0
017104001	PE6	171	40	1	2	171	3	2015	1383	4	1	0	4	4	2	1	6	1	59	9	0	171	1	4	4	1	1	0	NA	59	NA	0	NA	2	2594	1	1	0	1	587141	541685	-71.5813888888889	-16.3236111111111	11	NA	996	23	1	0
017105901	PE6	171	59	1	1	171	3	2015	1383	4	1	0	4	4	1	1	8	1	59	9	0	171	1	4	4	1	1	0	NA	59	NA	0	NA	0	2594	1	1	0	1	3022009	541685	-71.5813888888889	-16.3236111111111	11	NA	996	11	1	1
017106701	PE6	171	67	1	1	171	3	2015	1383	3	0	0	3	1	1	1	7	1	59	9	0	171	1	4	4	1	1	0	NA	59	NA	0	NA	1	2594	1	1	0	1	587141	541685	-71.5813888888889	-16.3236111111111	11	NA	996	23	1	1
017108301	PE6	171	83	1	2	171	3	2015	1383	5	1	0	5	5	1	1	7	1	59	9	0	171	1	4	4	1	1	0	NA	59	NA	0	NA	1	2594	1	1	0	1	587141	541685	-71.5813888888889	-16.3236111111111	11	NA	996	11	1	1
017108601	PE6	171	86	1	1	171	3	2015	1383	2	0	0	2	2	0	1	15	1	59	9	0	171	1	4	4	1	1	0	NA	59	NA	0	NA	0	2594	0	1	0	1	3022009	541685	-71.5813888888889	-16.3236111111111	11	NA	996	11	1	1
017111201	PE6	171	112	1	2	171	3	2015	1383	4	1	0	4	4	2	1	6	1	59	9	0	171	1	4	4	1	1	0	NA	59	NA	0	NA	2	2594	1	1	0	1	587141	541685	-71.5813888888889	-16.3236111111111	11	NA	996	23	1	1
017111801	PE6	171	118	1	2	171	3	2015	1383	7	3	0	7	7	2	1	7	1	59	9	0	171	1	4	4	1	1	0	NA	59	NA	0	NA	2	2594	3	1	0	1	587141	541685	-71.5813888888889	-16.3236111111111	11	NA	996	23	1	0
017201601	PE6	172	16	1	2	172	6	2015	1386	6	3	0	6	6	1	1	26	1	4	7	0	172	1	4	4	1	1	0	NA	4	NA	0	NA	1	2236	3	1	0	1	425412	392477	-71.5677777777778	-16.4286111111111	11	NA	996	11	1	1
017202201	PE6	172	22	1	2	172	6	2015	1386	3	1	0	3	3	1	1	26	1	4	7	0	172	1	4	4	1	1	0	NA	4	NA	0	NA	1	2236	1	1	0	1	425412	392477	-71.5677777777778	-16.4286111111111	11	NA	996	11	1	0
017204501	PE6	172	45	1	1	172	6	2015	1386	8	1	0	7	8	1	1	26	1	4	7	0	172	1	4	4	1	1	0	NA	4	NA	0	NA	1	2236	1	1	0	1	425412	392477	-71.5677777777778	-16.4286111111111	96	96	8	12	1	1
017205801	PE6	172	58	1	3	172	6	2015	1386	4	0	0	3	4	0	1	26	1	4	7	0	172	1	4	4	1	1	0	NA	4	NA	0	NA	0	2236	0	1	0	1	2189590	392477	-71.5677777777778	-16.4286111111111	11	NA	996	11	1	1
017205901	PE6	172	59	1	1	172	6	2015	1386	4	1	0	4	4	0	1	26	1	4	7	0	172	1	4	4	1	1	0	NA	4	NA	0	NA	0	2236	1	1	0	1	2189590	392477	-71.5677777777778	-16.4286111111111	12	NA	998	12	1	1
017208701	PE6	172	87	1	2	172	6	2015	1386	5	1	0	5	5	2	1	25	1	4	7	0	172	1	4	4	1	1	0	NA	4	NA	0	NA	1	2236	1	1	0	1	425412	392477	-71.5677777777778	-16.4286111111111	11	NA	996	11	1	1
017211501	PE6	172	115	1	2	172	6	2015	1386	4	1	0	4	4	0	1	25	1	4	7	0	172	1	4	4	1	1	0	NA	4	NA	0	NA	0	2236	1	1	0	1	2189590	392477	-71.5677777777778	-16.4286111111111	11	NA	996	11	1	1
017212501	PE6	172	125	1	4	172	6	2015	1386	8	1	0	8	8	1	1	25	1	4	7	0	172	1	4	4	1	1	0	NA	4	NA	0	NA	1	2236	1	1	0	1	425412	392477	-71.5677777777778	-16.4286111111111	11	NA	996	11	1	1
017213301	PE6	172	133	1	2	172	6	2015	1386	2	1	0	2	2	0	1	25	1	4	7	0	172	1	4	4	1	1	0	NA	4	NA	0	NA	0	2236	1	1	0	1	2189590	392477	-71.5677777777778	-16.4286111111111	11	NA	996	11	1	1
017307901	PE6	173	79	1	2	173	6	2015	1386	5	1	0	5	5	1	1	10	1	59	5	0	173	1	4	4	1	1	0	NA	59	NA	0	NA	1	2337	1	1	0	1	496170	457757	-71.5377777777778	-16.4008333333333	11	NA	996	11	1	1
017308301	PE6	173	83	1	2	173	6	2015	1386	5	1	0	5	5	0	1	13	1	59	5	0	173	1	4	4	1	1	0	NA	59	NA	0	NA	0	2337	1	1	0	1	2553780	457757	-71.5377777777778	-16.4008333333333	11	NA	996	11	1	1
017308501	PE6	173	85	1	2	173	6	2015	1386	5	2	0	5	5	1	1	9	1	59	5	0	173	1	4	4	1	1	0	NA	59	NA	0	NA	1	2337	2	1	0	1	496170	457757	-71.5377777777778	-16.4008333333333	11	NA	996	11	1	1
017309101	PE6	173	91	1	1	173	6	2015	1386	2	0	0	2	2	0	1	8	1	59	5	0	173	1	4	4	1	1	0	NA	59	NA	0	NA	0	2337	0	1	0	1	2553780	457757	-71.5377777777778	-16.4008333333333	11	NA	996	11	1	1
017309401	PE6	173	94	1	2	173	6	2015	1386	5	2	0	5	5	1	1	9	1	59	5	0	173	1	4	4	1	1	0	NA	59	NA	0	NA	1	2337	2	1	0	1	496170	457757	-71.5377777777778	-16.4008333333333	11	NA	996	11	1	1
017313101	PE6	173	131	1	2	173	6	2015	1386	5	1	0	5	5	0	1	9	1	59	5	0	173	1	4	4	1	1	0	NA	59	NA	0	NA	0	2337	1	1	0	1	2553780	457757	-71.5377777777778	-16.4008333333333	71	11	996	11	1	1
017315401	PE6	173	154	1	1	173	6	2015	1386	2	1	0	2	2	0	1	9	1	59	5	0	173	1	4	4	1	1	0	NA	59	NA	0	NA	0	2337	1	1	0	1	2553780	457757	-71.5377777777778	-16.4008333333333	11	NA	996	11	1	1
017400501	PE6	174	5	1	3	174	4	2015	1384	3	1	0	3	3	0	1	14	1	4	5	0	174	1	4	4	1	1	0	NA	4	NA	0	NA	0	2337	1	1	0	1	2333273	418232	-71.5377777777778	-16.4008333333333	11	NA	996	11	1	1
017402601	PE6	174	26	1	2	174	6	2015	1386	5	1	0	5	5	1	1	11	1	4	4	0	174	1	4	4	1	1	0	NA	4	NA	0	NA	1	2337	1	1	0	1	453328	418232	-71.5377777777778	-16.4008333333333	12	NA	998	12	1	1
017405201	PE6	174	52	1	1	174	4	2015	1384	1	0	0	1	1	0	1	12	1	4	5	0	174	1	4	4	1	1	0	NA	4	NA	0	NA	0	2337	0	1	0	1	2333273	418232	-71.5377777777778	-16.4008333333333	11	NA	996	11	1	1
017405601	PE6	174	56	1	2	174	6	2015	1386	5	1	0	5	5	1	1	11	1	4	5	0	174	1	4	4	1	1	0	NA	4	NA	0	NA	1	2337	1	1	0	1	453328	418232	-71.5377777777778	-16.4008333333333	11	NA	996	11	1	1
017406001	PE6	174	60	1	2	174	4	2015	1384	4	1	0	4	4	1	1	12	1	4	5	0	174	1	4	4	1	1	0	NA	4	NA	0	NA	1	2337	1	1	0	1	453328	418232	-71.5377777777778	-16.4008333333333	12	NA	998	12	1	1
017406201	PE6	174	62	1	1	174	4	2015	1384	3	1	0	3	3	1	1	12	1	4	5	0	174	1	4	4	1	1	0	NA	4	NA	0	NA	1	2337	1	1	0	1	453328	418232	-71.5377777777778	-16.4008333333333	12	NA	1	12	1	0
017406901	PE6	174	69	1	1	174	4	2015	1384	4	2	0	4	4	1	1	12	1	4	5	0	174	1	4	4	1	1	0	NA	4	NA	0	NA	1	2337	2	1	0	1	453328	418232	-71.5377777777778	-16.4008333333333	12	NA	1	12	1	1
017407301	PE6	174	73	1	2	174	4	2015	1384	4	1	0	4	4	0	1	13	1	4	5	0	174	1	4	4	1	1	0	NA	4	NA	0	NA	0	2337	1	1	0	1	2333273	418232	-71.5377777777778	-16.4008333333333	11	NA	996	11	1	1
017407701	PE6	174	77	1	1	174	4	2015	1384	4	1	0	4	4	1	1	12	1	4	5	0	174	1	4	4	1	1	0	NA	4	NA	0	NA	1	2337	1	1	0	1	453328	418232	-71.5377777777778	-16.4008333333333	11	NA	996	11	1	1
017408101	PE6	174	81	1	1	174	4	2015	1384	1	0	0	1	1	0	1	14	1	4	5	0	174	1	4	4	1	1	0	NA	4	NA	0	NA	0	2337	0	1	0	1	2333273	418232	-71.5377777777778	-16.4008333333333	11	NA	996	11	1	1
017502001	PE6	175	20	1	2	175	5	2015	1385	4	1	0	4	4	1	1	3	1	4	7	0	175	1	4	4	1	1	0	NA	4	NA	0	NA	1	2337	1	1	0	1	473820	437138	-71.5377777777778	-16.4008333333333	11	NA	996	11	1	1
017502601	PE6	175	26	1	2	175	5	2015	1385	8	2	0	8	8	1	1	4	1	4	7	0	175	1	4	4	1	1	0	NA	4	NA	0	NA	1	2337	2	1	0	1	473820	437138	-71.5377777777778	-16.4008333333333	11	NA	996	11	1	1
017503001	PE6	175	30	1	2	175	5	2015	1385	4	1	0	4	4	0	1	5	1	4	7	0	175	1	4	4	1	1	0	NA	4	NA	0	NA	0	2337	1	1	0	1	2438748	437138	-71.5377777777778	-16.4008333333333	11	NA	996	11	1	1
017503401	PE6	175	34	1	1	175	5	2015	1385	5	1	0	5	5	0	1	3	1	4	7	0	175	1	4	4	1	1	0	NA	4	NA	0	NA	0	2337	1	1	0	1	2438748	437138	-71.5377777777778	-16.4008333333333	11	NA	996	11	1	1
017504501	PE6	175	45	1	2	175	5	2015	1385	5	1	0	5	5	1	1	3	1	4	7	0	175	1	4	4	1	1	0	NA	4	NA	0	NA	1	2337	1	1	0	1	473820	437138	-71.5377777777778	-16.4008333333333	11	NA	996	11	1	1
017504601	PE6	175	46	1	2	175	5	2015	1385	4	1	0	4	4	0	1	3	1	4	7	0	175	1	4	4	1	1	0	NA	4	NA	0	NA	0	2337	1	1	0	1	2438748	437138	-71.5377777777778	-16.4008333333333	11	NA	996	11	1	1
017505401	PE6	175	54	1	3	175	5	2015	1385	4	1	0	4	4	1	1	3	1	4	7	0	175	1	4	4	1	1	0	NA	4	NA	0	NA	1	2337	1	1	0	1	473820	437138	-71.5377777777778	-16.4008333333333	11	NA	996	11	1	1
017508001	PE6	175	80	1	2	175	5	2015	1385	4	2	0	4	4	1	1	3	1	4	7	0	175	1	4	4	1	1	0	NA	4	NA	0	NA	1	2337	2	1	0	1	473820	437138	-71.5377777777778	-16.4008333333333	11	NA	996	11	1	1
017510901	PE6	175	109	1	2	175	7	2015	1387	3	1	0	3	3	0	1	6	1	4	4	0	175	1	4	4	1	1	0	NA	4	NA	0	NA	0	2337	1	1	0	1	2438748	437138	-71.5377777777778	-16.4008333333333	11	NA	996	11	1	1
017513001	PE6	175	130	1	1	175	5	2015	1385	4	1	0	4	4	1	1	5	1	4	7	0	175	1	4	4	1	1	0	NA	4	NA	0	NA	1	2337	1	1	0	1	473820	437138	-71.5377777777778	-16.4008333333333	11	NA	996	11	1	1
017601701	PE6	176	17	1	2	176	3	2015	1383	5	1	0	5	5	1	1	13	1	59	3	0	176	1	4	4	1	1	0	NA	59	NA	0	NA	1	2343	1	1	0	1	662289	611015	-71.5538888888889	-16.395	11	NA	996	11	1	1
017603201	PE6	176	32	1	2	176	3	2015	1383	4	1	0	4	4	1	1	15	1	59	3	0	176	1	4	4	1	1	0	NA	59	NA	0	NA	1	2343	1	1	0	1	662289	611015	-71.5538888888889	-16.395	11	NA	996	11	1	1
017604101	PE6	176	41	1	2	176	7	2015	1387	2	0	0	2	2	0	1	9	1	59	4	0	176	1	4	4	1	1	0	NA	59	NA	0	NA	0	2343	0	1	0	1	3408792	611015	-71.5538888888889	-16.395	11	NA	996	11	1	1
017606801	PE6	176	68	1	5	176	3	2015	1383	8	2	0	8	6	1	1	13	1	59	3	0	176	1	4	4	1	1	0	NA	59	NA	0	NA	1	2343	2	1	0	1	662289	611015	-71.5538888888889	-16.395	11	NA	996	11	1	1
017607101	PE6	176	71	1	3	176	3	2015	1383	6	1	0	6	6	2	1	14	1	59	3	0	176	1	4	4	1	1	0	NA	59	NA	0	NA	2	2343	1	1	0	1	662289	611015	-71.5538888888889	-16.395	11	NA	996	11	1	1
017609001	PE6	176	90	1	1	176	3	2015	1383	4	1	0	4	4	1	1	14	1	59	3	0	176	1	4	4	1	1	0	NA	59	NA	0	NA	1	2343	1	1	0	1	662289	611015	-71.5538888888889	-16.395	11	NA	996	11	1	1
017610301	PE6	176	103	1	2	176	3	2015	1383	5	2	0	5	5	0	1	14	1	59	3	0	176	1	4	4	1	1	0	NA	59	NA	0	NA	0	2343	2	1	0	1	3408792	611015	-71.5538888888889	-16.395	11	NA	996	11	1	1
017617901	PE6	176	179	1	2	176	3	2015	1383	4	1	0	4	4	0	1	14	1	59	3	0	176	1	4	4	1	1	0	NA	59	NA	0	NA	0	2343	1	1	0	1	3408792	611015	-71.5538888888889	-16.395	11	NA	996	11	1	1
017701801	PE6	177	18	1	2	177	3	2015	1383	5	2	0	5	5	2	1	18	1	59	6	0	177	1	4	4	1	1	0	NA	59	NA	0	NA	1	2368	2	1	0	1	561170	517724	-71.5491666666667	-16.3880555555556	11	NA	996	11	1	1
017702101	PE6	177	21	1	3	177	3	2015	1383	4	1	0	4	4	0	1	17	1	59	6	0	177	1	4	4	1	1	0	NA	59	NA	0	NA	0	2368	1	1	0	1	2888333	517724	-71.5491666666667	-16.3880555555556	11	NA	996	11	1	1
017703301	PE6	177	33	1	2	177	3	2015	1383	4	1	0	4	4	1	1	18	1	59	6	0	177	1	4	4	1	1	0	NA	59	NA	0	NA	1	2368	1	1	0	1	561170	517724	-71.5491666666667	-16.3880555555556	11	NA	996	11	1	1
017705801	PE6	177	58	1	2	177	3	2015	1383	5	1	0	5	5	1	1	19	1	59	6	0	177	1	4	4	1	1	0	NA	59	NA	0	NA	1	2368	1	1	0	1	561170	517724	-71.5491666666667	-16.3880555555556	11	NA	996	11	1	1
017708401	PE6	177	84	1	2	177	3	2015	1383	3	1	0	3	2	1	1	17	1	59	6	0	177	1	4	4	1	1	0	NA	59	NA	0	NA	1	2368	1	1	0	1	561170	517724	-71.5491666666667	-16.3880555555556	11	NA	996	11	1	1
017710501	PE6	177	105	1	2	177	3	2015	1383	2	0	0	2	2	0	1	19	1	59	6	0	177	1	4	4	1	1	0	NA	59	NA	0	NA	0	2368	0	1	0	1	2888333	517724	-71.5491666666667	-16.3880555555556	11	NA	996	11	1	1
017711401	PE6	177	114	1	1	177	3	2015	1383	5	0	0	5	1	1	1	17	1	59	6	0	177	1	4	4	1	1	0	NA	59	NA	0	NA	1	2368	1	1	0	1	561170	517724	-71.5491666666667	-16.3880555555556	11	NA	996	11	1	0
017713901	PE6	177	139	1	1	177	3	2015	1383	4	1	0	4	4	1	1	17	1	59	6	0	177	1	4	4	1	1	0	NA	59	NA	0	NA	1	2368	1	1	0	1	561170	517724	-71.5491666666667	-16.3880555555556	11	NA	996	11	1	0
017714801	PE6	177	148	1	2	177	3	2015	1383	4	1	0	4	4	1	1	18	1	59	6	0	177	1	4	4	1	1	0	NA	59	NA	0	NA	1	2368	1	1	0	1	561170	517724	-71.5491666666667	-16.3880555555556	11	NA	996	11	1	1
017800401	PE6	178	4	1	1	178	6	2015	1386	4	1	0	4	3	1	1	12	1	59	13	0	178	1	4	4	1	1	0	NA	59	NA	0	NA	1	2460	1	1	0	1	490813	452815	-71.5272222222222	-16.3705555555556	11	NA	996	11	1	0
017800501	PE6	178	5	1	1	178	6	2015	1386	3	1	0	3	3	1	1	11	1	59	13	0	178	1	4	4	1	1	0	NA	59	NA	0	NA	1	2460	1	1	0	1	490813	452815	-71.5272222222222	-16.3705555555556	11	NA	996	11	1	1
017800901	PE6	178	9	1	1	178	6	2015	1386	11	2	0	11	11	2	1	11	1	59	13	0	178	1	4	4	1	1	0	NA	59	NA	0	NA	2	2460	2	1	0	1	490813	452815	-71.5272222222222	-16.3705555555556	11	NA	996	11	1	0
017801901	PE6	178	19	1	1	178	6	2015	1386	3	0	0	3	3	0	1	11	1	59	13	0	178	1	4	4	1	1	0	NA	59	NA	0	NA	0	2460	0	1	0	1	2526211	452815	-71.5272222222222	-16.3705555555556	11	NA	996	11	1	1
017803801	PE6	178	38	1	1	178	6	2015	1386	4	2	0	4	4	1	1	11	1	59	13	0	178	1	4	4	1	1	0	NA	59	NA	0	NA	1	2460	2	1	0	1	490813	452815	-71.5272222222222	-16.3705555555556	11	NA	996	11	1	1
017804301	PE6	178	43	1	1	178	6	2015	1386	4	1	0	4	4	1	1	10	1	59	13	0	178	1	4	4	1	1	0	NA	59	NA	0	NA	1	2460	1	1	0	1	490813	452815	-71.5272222222222	-16.3705555555556	11	NA	996	11	1	1
017805701	PE6	178	57	1	1	178	6	2015	1386	9	2	0	9	9	2	1	12	1	59	13	0	178	1	4	4	1	1	0	NA	59	NA	0	NA	2	2460	2	1	0	1	490813	452815	-71.5272222222222	-16.3705555555556	11	NA	996	11	1	1
017809101	PE6	178	91	1	1	178	6	2015	1386	2	0	0	2	2	0	1	11	1	59	13	0	178	1	4	4	1	1	0	NA	59	NA	0	NA	0	2460	0	1	0	1	2526211	452815	-71.5272222222222	-16.3705555555556	11	NA	996	11	1	1
017810001	PE6	178	100	1	1	178	6	2015	1386	5	2	0	5	5	1	1	10	1	59	13	0	178	1	4	4	1	1	0	NA	59	NA	0	NA	1	2460	2	1	0	1	490813	452815	-71.5272222222222	-16.3705555555556	11	NA	996	11	1	1
017900801	PE6	179	8	1	2	179	6	2015	1386	4	1	0	4	4	1	1	11	1	4	4	0	179	1	4	4	1	1	0	NA	4	NA	0	NA	1	2460	1	1	0	1	597969	551675	-71.5272222222222	-16.3705555555556	12	NA	3	23	1	1
017901001	PE6	179	10	1	1	179	3	2015	1383	5	1	0	5	5	1	1	8	1	4	9	0	179	1	4	4	1	1	0	NA	4	NA	0	NA	1	2460	1	1	0	1	3077738	551675	-71.5272222222222	-16.3705555555556	11	NA	996	11	1	1
017904301	PE6	179	43	1	1	179	3	2015	1383	1	0	0	1	1	0	1	6	1	4	9	0	179	1	4	4	1	1	0	NA	4	NA	0	NA	0	2460	0	1	0	1	3077738	551675	-71.5272222222222	-16.3705555555556	11	NA	996	11	1	1
017904901	PE6	179	49	1	2	179	3	2015	1383	5	1	0	5	5	2	1	7	1	4	9	0	179	1	4	4	1	1	0	NA	4	NA	0	NA	2	2460	1	1	0	1	597969	551675	-71.5272222222222	-16.3705555555556	11	NA	996	11	1	1
017906601	PE6	179	66	1	2	179	3	2015	1383	4	1	0	4	4	1	1	7	1	4	9	0	179	1	4	4	1	1	0	NA	4	NA	0	NA	1	2460	1	1	0	1	597969	551675	-71.5272222222222	-16.3705555555556	11	NA	996	32	1	1
017906901	PE6	179	69	1	1	179	3	2015	1383	5	5	0	5	5	0	1	7	1	4	9	0	179	1	4	4	1	1	0	NA	4	NA	0	NA	0	2460	5	1	0	1	3077738	551675	-71.5272222222222	-16.3705555555556	11	NA	996	11	1	1
017907601	PE6	179	76	1	1	179	3	2015	1383	3	1	0	3	3	1	1	7	1	4	9	0	179	1	4	4	1	1	0	NA	4	NA	0	NA	1	2460	1	1	0	1	597969	551675	-71.5272222222222	-16.3705555555556	11	NA	996	23	1	1
017908901	PE6	179	89	1	1	179	3	2015	1383	4	1	0	4	4	0	1	8	1	4	9	0	179	1	4	4	1	1	0	NA	4	NA	0	NA	0	2460	1	1	0	1	3077738	551675	-71.5272222222222	-16.3705555555556	11	NA	996	11	1	1
017909301	PE6	179	93	1	1	179	3	2015	1383	5	1	0	5	5	1	1	8	1	4	9	0	179	1	4	4	1	1	0	NA	4	NA	0	NA	1	2460	1	1	0	1	597969	551675	-71.5272222222222	-16.3705555555556	11	NA	996	11	1	1
017910201	PE6	179	102	1	2	179	3	2015	1383	5	1	0	5	2	1	1	7	1	4	9	0	179	1	4	4	1	1	0	NA	4	NA	0	NA	1	2460	2	1	0	1	597969	551675	-71.5272222222222	-16.3705555555556	11	NA	996	11	1	0
018002801	PE6	180	28	1	3	180	4	2015	1384	4	0	0	4	2	0	1	2	1	4	7	0	180	1	4	4	1	1	0	NA	4	NA	0	NA	0	2460	1	1	0	1	2322617	416322	-71.5272222222222	-16.3705555555556	11	NA	996	11	1	1
018006801	PE6	180	68	1	2	180	4	2015	1384	6	1	0	6	6	2	1	1	1	4	7	0	180	1	4	4	1	1	0	NA	4	NA	0	NA	2	2460	1	1	0	1	451258	416322	-71.5272222222222	-16.3705555555556	11	NA	996	11	1	1
018008501	PE6	180	85	1	2	180	4	2015	1384	6	3	0	5	6	0	1	1	1	4	7	0	180	1	4	4	1	1	0	NA	4	NA	0	NA	0	2460	3	1	0	1	2322617	416322	-71.5272222222222	-16.3705555555556	11	NA	996	11	1	1
018009201	PE6	180	92	1	1	180	4	2015	1384	5	3	0	5	5	1	1	2	1	4	7	0	180	1	4	4	1	1	0	NA	4	NA	0	NA	1	2460	3	1	0	1	451258	416322	-71.5272222222222	-16.3705555555556	11	NA	996	11	1	1
018010901	PE6	180	109	1	2	180	4	2015	1384	4	1	0	4	4	1	1	2	1	4	7	0	180	1	4	4	1	1	0	NA	4	NA	0	NA	0	2460	1	1	0	1	451258	416322	-71.5272222222222	-16.3705555555556	11	NA	996	11	1	1
018014701	PE6	180	147	1	1	180	4	2015	1384	4	1	0	4	4	0	1	2	1	4	7	0	180	1	4	4	1	1	0	NA	4	NA	0	NA	0	2460	1	1	0	1	2322617	416322	-71.5272222222222	-16.3705555555556	11	NA	996	11	1	1
018015001	PE6	180	150	1	2	180	4	2015	1384	4	2	0	4	4	0	1	2	1	4	7	0	180	1	4	4	1	1	0	NA	4	NA	0	NA	0	2460	2	1	0	1	2322617	416322	-71.5272222222222	-16.3705555555556	11	NA	996	11	1	1
018100801	PE6	181	8	1	1	181	5	2015	1385	2	0	0	2	2	0	1	7	1	4	7	0	181	1	4	4	1	1	0	NA	4	NA	0	NA	0	2460	0	1	0	1	2454688	439995	-71.5272222222222	-16.3705555555556	11	NA	996	11	1	1
018101101	PE6	181	11	1	2	181	5	2015	1385	4	1	0	4	3	2	1	7	1	4	7	0	181	1	4	4	1	1	0	NA	4	NA	0	NA	1	2460	1	1	0	1	476917	439995	-71.5272222222222	-16.3705555555556	11	NA	996	11	1	1
018101501	PE6	181	15	1	3	181	5	2015	1385	7	1	0	7	7	0	1	6	1	4	7	0	181	1	4	4	1	1	0	NA	4	NA	0	NA	0	2460	1	1	0	1	2454688	439995	-71.5272222222222	-16.3705555555556	11	NA	996	12	1	1
018101502	PE6	181	15	2	2	181	5	2015	1385	4	1	0	4	4	1	1	6	1	4	7	0	181	1	4	4	1	1	0	NA	4	NA	0	NA	1	2460	1	1	0	1	476917	439995	-71.5272222222222	-16.3705555555556	12	NA	998	12	1	1
018101503	PE6	181	15	3	1	181	5	2015	1385	6	1	0	6	6	2	1	7	1	4	7	0	181	1	4	4	1	1	0	NA	4	NA	0	NA	1	2460	1	1	0	1	476917	439995	-71.5272222222222	-16.3705555555556	12	NA	998	12	1	1
018102901	PE6	181	29	1	2	181	5	2015	1385	4	2	0	4	4	0	1	6	1	4	7	0	181	1	4	4	1	1	0	NA	4	NA	0	NA	0	2460	2	1	0	1	2454688	439995	-71.5272222222222	-16.3705555555556	11	NA	996	11	1	1
018104301	PE6	181	43	1	2	181	5	2015	1385	10	3	0	10	10	2	1	6	1	4	7	0	181	1	4	4	1	1	0	NA	4	NA	0	NA	2	2460	3	1	0	1	476917	439995	-71.5272222222222	-16.3705555555556	11	NA	996	11	1	1
018104501	PE6	181	45	1	1	181	5	2015	1385	7	2	0	7	7	0	1	6	1	4	7	0	181	1	4	4	1	1	0	NA	4	NA	0	NA	0	2460	2	1	0	1	2454688	439995	-71.5272222222222	-16.3705555555556	11	NA	996	11	1	1
018105101	PE6	181	51	1	3	181	5	2015	1385	5	1	0	5	5	1	1	7	1	4	7	0	181	1	4	4	1	1	0	NA	4	NA	0	NA	0	2460	1	1	0	1	2454688	439995	-71.5272222222222	-16.3705555555556	11	NA	996	11	1	1
018105401	PE6	181	54	1	2	181	5	2015	1385	5	1	0	5	4	2	1	6	1	4	7	0	181	1	4	4	1	1	0	NA	4	NA	0	NA	2	2460	1	1	0	1	476917	439995	-71.5272222222222	-16.3705555555556	11	NA	996	11	1	0
018109501	PE6	181	95	1	2	181	5	2015	1385	5	1	0	5	5	1	1	7	1	4	7	0	181	1	4	4	1	1	0	NA	4	NA	0	NA	1	2460	1	1	0	1	476917	439995	-71.5272222222222	-16.3705555555556	11	NA	996	11	1	1
018110901	PE6	181	109	1	5	181	5	2015	1385	5	2	0	5	5	1	1	6	1	4	7	0	181	1	4	4	1	1	0	NA	4	NA	0	NA	1	2460	2	1	0	1	476917	439995	-71.5272222222222	-16.3705555555556	11	NA	996	11	1	0
018200201	PE6	182	2	1	1	182	7	2015	1387	2	0	0	2	2	0	1	14	1	34	4	0	182	1	4	4	1	1	0	NA	34	NA	0	NA	0	2415	0	1	0	1	1336565	239575	-71.5211111111111	-16.395	11	NA	996	11	1	1
018201501	PE6	182	15	1	1	182	6	2015	1386	3	2	0	3	3	1	1	7	1	34	12	0	182	1	4	4	1	1	0	NA	34	NA	0	NA	1	2415	2	1	0	1	259679	239575	-71.5211111111111	-16.395	11	NA	996	11	1	1
018203001	PE6	182	30	1	2	182	6	2015	1386	4	1	0	4	4	1	1	7	1	34	12	0	182	1	4	4	1	1	0	NA	34	NA	0	NA	1	2415	1	1	0	1	259679	239575	-71.5211111111111	-16.395	11	NA	996	11	1	1
018203201	PE6	182	32	1	1	182	6	2015	1386	4	1	0	4	4	2	1	6	1	34	12	0	182	1	4	4	1	1	0	NA	34	NA	0	NA	1	2415	1	1	0	1	259679	239575	-71.5211111111111	-16.395	11	NA	996	11	1	1
018205001	PE6	182	50	1	4	182	6	2015	1386	8	1	0	8	8	1	1	6	1	34	12	0	182	1	4	4	1	1	0	NA	34	NA	0	NA	1	2415	1	1	0	1	259679	239575	-71.5211111111111	-16.395	11	NA	996	11	1	1
018206401	PE6	182	64	1	2	182	6	2015	1386	3	1	0	3	3	1	1	6	1	34	12	0	182	1	4	4	1	1	0	NA	34	NA	0	NA	1	2415	1	1	0	1	259679	239575	-71.5211111111111	-16.395	11	NA	996	11	1	1
018208801	PE6	182	88	1	1	182	7	2015	1387	2	0	0	2	2	0	1	14	1	34	4	0	182	1	4	4	1	1	0	NA	34	NA	0	NA	0	2415	0	1	0	1	1336565	239575	-71.5211111111111	-16.395	11	NA	996	11	1	1
018300401	PE6	183	4	1	1	183	4	2015	1384	3	1	0	3	3	1	1	28	1	59	12	0	183	1	4	4	1	1	0	NA	59	NA	0	NA	1	2415	1	1	0	1	467746	431533	-71.5211111111111	-16.395	11	NA	996	11	1	0
018301001	PE6	183	10	1	2	183	4	2015	1384	2	0	0	2	2	0	1	27	1	59	12	0	183	1	4	4	1	1	0	NA	59	NA	0	NA	0	2415	0	1	0	1	2407482	431533	-71.5211111111111	-16.395	11	NA	996	11	1	1
018302201	PE6	183	22	1	1	183	4	2015	1384	4	1	0	4	4	1	1	27	1	59	12	0	183	1	4	4	1	1	0	NA	59	NA	0	NA	1	2415	1	1	0	1	467746	431533	-71.5211111111111	-16.395	11	NA	996	11	1	1
018303301	PE6	183	33	1	1	183	4	2015	1384	5	1	0	5	5	0	1	27	1	59	12	0	183	1	4	4	1	1	0	NA	59	NA	0	NA	0	2415	1	1	0	1	2407482	431533	-71.5211111111111	-16.395	11	NA	996	11	1	1
018303801	PE6	183	38	1	1	183	4	2015	1384	6	1	0	6	6	1	1	28	1	59	12	0	183	1	4	4	1	1	0	NA	59	NA	0	NA	0	2415	1	1	0	1	2407482	431533	-71.5211111111111	-16.395	11	NA	996	11	1	1
018304601	PE6	183	46	1	1	183	4	2015	1384	2	0	0	2	2	0	1	28	1	59	12	0	183	1	4	4	1	1	0	NA	59	NA	0	NA	0	2415	0	1	0	1	2407482	431533	-71.5211111111111	-16.395	11	NA	996	11	1	1
018308401	PE6	183	84	1	1	183	4	2015	1384	4	1	0	4	2	1	1	28	1	59	12	0	183	1	4	4	1	1	0	NA	59	NA	0	NA	1	2415	2	1	0	1	467746	431533	-71.5211111111111	-16.395	11	NA	996	11	1	1
018310301	PE6	183	103	1	2	183	4	2015	1384	4	1	0	4	4	2	1	27	1	59	12	0	183	1	4	4	1	1	0	NA	59	NA	0	NA	2	2415	1	1	0	1	467746	431533	-71.5211111111111	-16.395	11	NA	996	11	1	1
018403501	PE6	184	35	1	4	184	5	2015	1385	5	1	0	4	5	1	1	24	1	34	16	0	184	1	4	4	1	1	0	NA	34	NA	0	NA	1	2415	1	1	0	1	545654	503410	-71.5211111111111	-16.395	11	NA	996	11	1	0
018406201	PE6	184	62	1	1	184	6	2015	1386	6	2	0	6	6	2	1	7	1	34	4	0	184	1	4	4	1	1	0	NA	34	NA	0	NA	2	2415	2	1	0	1	545654	503410	-71.5211111111111	-16.395	11	NA	996	11	1	1
018407501	PE6	184	75	1	2	184	5	2015	1385	3	1	0	3	3	1	1	23	1	34	16	0	184	1	4	4	1	1	0	NA	34	NA	0	NA	1	2415	1	1	0	1	545654	503410	-71.5211111111111	-16.395	11	NA	996	11	1	0
018411001	PE6	184	110	1	3	184	5	2015	1385	5	1	0	5	5	1	1	23	1	34	16	0	184	1	4	4	1	1	0	NA	34	NA	0	NA	1	2415	1	1	0	1	545654	503410	-71.5211111111111	-16.395	11	NA	996	11	1	1
018411501	PE6	184	115	1	1	184	5	2015	1385	4	1	0	4	4	0	1	24	1	34	16	0	184	1	4	4	1	1	0	NA	34	NA	0	NA	0	2415	1	1	0	1	2808475	503410	-71.5211111111111	-16.395	11	NA	996	11	1	1
018412001	PE6	184	120	1	1	184	5	2015	1385	3	2	0	1	3	0	1	23	1	34	16	0	184	1	4	4	1	1	0	NA	34	NA	0	NA	0	2415	2	1	0	1	2808475	503410	-71.5211111111111	-16.395	11	NA	996	11	1	1
018413501	PE6	184	135	1	1	184	5	2015	1385	5	2	0	5	5	1	1	23	1	34	16	0	184	1	4	4	1	1	0	NA	34	NA	0	NA	1	2415	2	1	0	1	545654	503410	-71.5211111111111	-16.395	11	NA	996	11	1	1
018415001	PE6	184	150	1	1	184	5	2015	1385	4	1	0	4	4	2	1	24	1	34	16	0	184	1	4	4	1	1	0	NA	34	NA	0	NA	2	2415	1	1	0	1	545654	503410	-71.5211111111111	-16.395	11	NA	996	11	1	1
018500201	PE6	185	2	1	2	185	4	2015	1384	6	1	0	6	6	2	1	5	1	4	10	0	185	1	4	4	1	1	0	NA	4	NA	0	NA	1	2415	1	1	0	1	500354	461618	-71.5211111111111	-16.395	11	NA	996	11	1	1
018503701	PE6	185	37	1	1	185	7	2015	1387	1	0	0	1	1	0	1	4	1	4	4	0	185	1	4	4	1	1	0	NA	4	NA	0	NA	0	2415	0	1	0	1	2575318	461618	-71.5211111111111	-16.395	11	NA	996	11	1	1
018506401	PE6	185	64	1	1	185	4	2015	1384	3	1	0	3	3	2	1	5	1	4	10	0	185	1	4	4	1	1	0	NA	4	NA	0	NA	1	2415	1	1	0	1	500354	461618	-71.5211111111111	-16.395	11	NA	996	11	1	1
018506701	PE6	185	67	1	2	185	4	2015	1384	4	2	0	4	4	0	1	4	1	4	10	0	185	1	4	4	1	1	0	NA	4	NA	0	NA	0	2415	2	1	0	1	2575318	461618	-71.5211111111111	-16.395	11	NA	996	11	1	1
018508301	PE6	185	83	1	2	185	4	2015	1384	5	2	0	5	5	0	1	4	1	4	10	0	185	1	4	4	1	1	0	NA	4	NA	0	NA	0	2415	2	1	0	1	2575318	461618	-71.5211111111111	-16.395	11	NA	996	11	1	1
018508601	PE6	185	86	1	2	185	4	2015	1384	5	1	0	5	5	1	1	4	1	4	10	0	185	1	4	4	1	1	0	NA	4	NA	0	NA	1	2415	1	1	0	1	500354	461618	-71.5211111111111	-16.395	11	NA	996	11	1	1
018509801	PE6	185	98	1	1	185	4	2015	1384	3	1	0	3	2	1	1	4	1	4	10	0	185	1	4	4	1	1	0	NA	4	NA	0	NA	1	2415	1	1	0	1	500354	461618	-71.5211111111111	-16.395	11	NA	996	11	1	1
018510501	PE6	185	105	1	1	185	7	2015	1387	1	1	0	1	1	0	1	6	1	4	4	0	185	1	4	4	1	1	0	NA	4	NA	0	NA	0	2415	1	1	0	1	2575318	461618	-71.5211111111111	-16.395	11	NA	996	11	1	1
018510601	PE6	185	106	1	1	185	4	2015	1384	4	1	0	4	4	1	1	4	1	4	10	0	185	1	4	4	1	1	0	NA	4	NA	0	NA	1	2415	1	1	0	1	500354	461618	-71.5211111111111	-16.395	11	NA	996	12	1	1
018600501	PE6	186	5	1	1	186	3	2015	1383	2	2	0	2	2	0	1	15	1	34	12	0	186	1	4	4	1	1	0	NA	34	NA	0	NA	0	2409	2	1	0	1	2500309	448172	-71.5116666666667	-16.4058333333333	11	NA	996	11	1	1
018603201	PE6	186	32	1	1	186	3	2015	1383	4	1	0	4	3	0	1	7	1	34	12	0	186	1	4	4	1	1	0	NA	34	NA	0	NA	0	2409	1	1	0	1	2500309	448172	-71.5116666666667	-16.4058333333333	11	NA	996	11	1	1
018603601	PE6	186	36	1	1	186	3	2015	1383	1	0	0	1	1	0	1	8	1	34	12	0	186	1	4	4	1	1	0	NA	34	NA	0	NA	0	2409	0	1	0	1	2500309	448172	-71.5116666666667	-16.4058333333333	11	NA	996	23	1	1
018604201	PE6	186	42	1	1	186	3	2015	1383	4	1	0	4	4	1	1	7	1	34	12	0	186	1	4	4	1	1	0	NA	34	NA	0	NA	1	2409	1	1	0	1	485781	448172	-71.5116666666667	-16.4058333333333	11	NA	996	23	1	1
[truncated: 30,907 more rows]
[truncated: 851 more columns]
