# Supplementary material for: Mean blood pressure according to the hypertension care cascade: Analysis of six national health surveys in Peru
Source: Lancet Reg Health Am. 2021 Jul 13;1:100016. doi: 10.1016/j.lana.2021.100016 (PMC8442255; doi:10.1016/j.lana.2021.100016)
Supplement: Supplementary file 1 [file mmc1.zip › ENDES2016.csv]

HHID	HV000	CONGLOMERADO	HV002	HV002A	HV003	HV004	HV006	HV007	HV008	HV009	HV010	HV011	HV012	HV013	HV014	HV015	HV016	HV017	HV018	HV019	HV020	HV021	HV023	HV024	HV025	HV026	HV027	HV028	HV030	HV031	HV032	HV033	HV035	HV040	HV041	HV042	HV043	HV044	ESTRATO	hv005	codccpp	nomccpp	long_ccpp	lat_ccpp	HV201	HV202	HV204	HV205	HV206
000100301	PE6	1	3	1	1	1	6	2016	1398	3	1	0	3	3	1	1	18	1	8	0	0	1	1	1	1	1	0	NA	0	NA	0	NA	1	2339	1	1	0	1	1	132224	0001	CHACHAPOYAS	-77.87242999999	-6.2294099999	11	NA	996	11	1
000102801	PE6	1	28	1	1	1	6	2016	1398	4	2	0	4	4	1	1	18	1	7	0	0	1	1	1	1	1	0	NA	0	NA	0	NA	1	2339	2	1	0	1	1	132224	0001	CHACHAPOYAS	-77.87242999999	-6.2294099999	11	NA	996	11	1
000106101	PE6	1	61	1	1	1	6	2016	1398	5	1	0	4	5	1	1	20	1	7	0	0	1	1	1	1	1	0	NA	0	NA	0	NA	1	2339	1	1	0	1	1	132224	0001	CHACHAPOYAS	-77.87242999999	-6.2294099999	11	NA	996	11	1
000106801	PE6	1	68	1	2	1	6	2016	1398	3	1	0	3	3	0	1	20	1	8	0	0	1	1	1	1	1	0	NA	0	NA	0	NA	0	2339	1	1	0	1	1	681229	0001	CHACHAPOYAS	-77.87242999999	-6.2294099999	11	NA	996	11	1
000108301	PE6	1	83	1	2	1	6	2016	1398	5	1	0	5	5	1	1	21	1	8	0	0	1	1	1	1	1	0	NA	0	NA	0	NA	1	2339	1	1	0	1	1	132224	0001	CHACHAPOYAS	-77.87242999999	-6.2294099999	11	NA	996	11	1
000110401	PE6	1	104	1	2	1	6	2016	1398	5	1	0	5	5	0	1	20	1	8	0	0	1	1	1	1	1	0	NA	0	NA	0	NA	0	2339	1	1	0	1	1	681229	0001	CHACHAPOYAS	-77.87242999999	-6.2294099999	11	NA	996	11	1
000111101	PE6	1	111	1	1	1	6	2016	1398	4	1	0	4	4	1	1	21	1	7	0	0	1	1	1	1	1	0	NA	0	NA	0	NA	1	2339	1	1	0	1	1	132224	0001	CHACHAPOYAS	-77.87242999999	-6.2294099999	11	NA	996	11	1
000203001	PE6	2	30	1	2	2	5	2016	1397	5	2	0	5	5	1	1	16	1	8	0	0	2	1	1	1	1	0	NA	0	NA	0	NA	1	2339	2	1	0	1	1	151712	0001	CHACHAPOYAS	-77.87242999999	-6.2294099999	11	NA	996	23	1
000208101	PE6	2	81	1	1	2	5	2016	1397	2	1	0	2	2	0	1	16	1	7	0	0	2	1	1	1	1	0	NA	0	NA	0	NA	0	2339	1	1	0	1	1	781630	0001	CHACHAPOYAS	-77.87242999999	-6.2294099999	11	NA	996	11	1
000212601	PE6	2	126	1	2	2	5	2016	1397	3	1	0	3	3	1	1	15	1	8	0	0	2	1	1	1	1	0	NA	0	NA	0	NA	1	2339	1	1	0	1	1	151712	0001	CHACHAPOYAS	-77.87242999999	-6.2294099999	11	NA	996	11	1
000217701	PE6	2	177	1	1	2	5	2016	1397	1	0	0	1	1	0	1	16	1	7	0	0	2	1	1	1	1	0	NA	0	NA	0	NA	0	2339	0	1	0	1	1	781630	0001	CHACHAPOYAS	-77.87242999999	-6.2294099999	71	11	996	11	1
000300501	PE6	3	5	1	1	3	6	2016	1398	3	1	0	3	3	1	1	21	2	2	0	0	3	1	1	1	1	0	NA	0	NA	0	NA	1	2339	1	1	0	1	1	114675	0001	CHACHAPOYAS	-77.87242999999	-6.2294099999	11	NA	996	11	1
000307101	PE6	3	71	1	2	3	6	2016	1398	4	1	0	4	4	1	1	18	1	2	0	0	3	1	1	1	1	0	NA	0	NA	0	NA	1	2339	1	1	0	1	1	114675	0001	CHACHAPOYAS	-77.87242999999	-6.2294099999	11	NA	996	11	1
000308001	PE6	3	80	1	1	3	6	2016	1398	2	0	0	2	2	0	1	21	2	2	0	0	3	1	1	1	1	0	NA	0	NA	0	NA	0	2339	0	1	0	1	1	590816	0001	CHACHAPOYAS	-77.87242999999	-6.2294099999	12	NA	5	23	1
000308701	PE6	3	87	1	2	3	6	2016	1398	5	1	0	5	4	1	1	18	1	3	0	0	3	1	1	1	1	0	NA	0	NA	0	NA	1	2339	1	1	0	1	1	114675	0001	CHACHAPOYAS	-77.87242999999	-6.2294099999	11	NA	996	11	1
000400801	PE6	4	8	1	5	4	7	2016	1399	6	0	0	6	6	1	1	15	1	8	0	0	4	1	1	1	1	0	NA	0	NA	0	NA	1	2329	0	1	0	1	1	73806	0001	CHACHAPOYAS	-77.87242999999	-6.2294099999	11	NA	996	11	1
000401801	PE6	4	18	1	1	4	7	2016	1399	4	1	0	4	4	2	1	15	1	7	0	0	4	1	1	1	1	0	NA	0	NA	0	NA	1	2329	1	1	0	1	1	73806	0001	CHACHAPOYAS	-77.87242999999	-6.2294099999	11	NA	996	11	1
000402301	PE6	4	23	1	2	4	7	2016	1399	5	2	0	5	5	0	1	16	1	8	0	0	4	1	1	1	1	0	NA	0	NA	0	NA	0	2329	2	1	0	1	1	380253	0001	CHACHAPOYAS	-77.87242999999	-6.2294099999	11	NA	996	11	1
000404301	PE6	4	43	1	1	4	7	2016	1399	6	3	0	6	6	2	1	16	1	8	0	0	4	1	1	1	1	0	NA	0	NA	0	NA	1	2329	3	1	0	1	1	73806	0001	CHACHAPOYAS	-77.87242999999	-6.2294099999	11	NA	996	11	1
000404601	PE6	4	46	1	2	4	7	2016	1399	4	1	0	4	4	1	1	15	1	7	0	0	4	1	1	1	1	0	NA	0	NA	0	NA	1	2329	1	1	0	1	1	73806	0001	CHACHAPOYAS	-77.87242999999	-6.2294099999	11	NA	996	11	1
000406501	PE6	4	65	1	2	4	7	2016	1399	5	1	0	5	5	1	1	16	1	7	0	0	4	1	1	1	1	0	NA	0	NA	0	NA	1	2329	1	1	0	1	1	73806	0001	CHACHAPOYAS	-77.87242999999	-6.2294099999	11	NA	996	11	1
000500301	PE6	5	3	1	2	5	3	2016	1395	4	1	0	4	4	1	1	12	1	8	0	0	5	1	1	1	1	0	NA	0	NA	0	NA	1	2339	1	1	0	1	1	107521	0001	CHACHAPOYAS	-77.87242999999	-6.2294099999	71	11	996	11	1
000500801	PE6	5	8	1	1	5	3	2016	1395	3	0	0	3	2	0	1	10	1	7	0	0	5	1	1	1	1	0	NA	0	NA	0	NA	0	2339	0	1	0	1	1	553956	0001	CHACHAPOYAS	-77.87242999999	-6.2294099999	11	NA	996	11	1
000503101	PE6	5	31	1	2	5	3	2016	1395	2	0	0	2	1	0	1	10	1	7	0	0	5	1	1	1	1	0	NA	0	NA	0	NA	0	2339	1	1	0	1	1	553956	0001	CHACHAPOYAS	-77.87242999999	-6.2294099999	11	NA	996	11	1
000506001	PE6	5	60	1	3	5	3	2016	1395	3	0	0	3	3	0	1	11	1	7	0	0	5	1	1	1	1	0	NA	0	NA	0	NA	0	2339	0	1	0	1	1	553956	0001	CHACHAPOYAS	-77.87242999999	-6.2294099999	11	NA	996	11	1
000506901	PE6	5	69	1	2	5	3	2016	1395	2	0	0	2	2	0	1	12	1	8	0	0	5	1	1	1	1	0	NA	0	NA	0	NA	0	2339	0	1	0	1	1	553956	0001	CHACHAPOYAS	-77.87242999999	-6.2294099999	11	NA	996	11	1
000507501	PE6	5	75	1	2	5	3	2016	1395	4	1	0	4	4	1	1	12	1	7	0	0	5	1	1	1	1	0	NA	0	NA	0	NA	1	2339	1	1	0	1	1	107521	0001	CHACHAPOYAS	-77.87242999999	-6.2294099999	11	NA	996	11	1
000507801	PE6	5	78	1	2	5	3	2016	1395	4	0	0	4	4	0	1	11	1	7	0	0	5	1	1	1	1	0	NA	0	NA	0	NA	0	2339	0	1	0	1	1	553956	0001	CHACHAPOYAS	-77.87242999999	-6.2294099999	11	NA	996	11	1
000610101	PE6	6	101	1	2	6	7	2016	1399	6	2	0	6	6	2	1	16	4	2	0	0	6	1	1	1	1	0	NA	0	NA	0	NA	2	2339	2	1	0	1	1	196883	0001	CHACHAPOYAS	-77.87242999999	-6.2294099999	11	NA	996	11	1
000612401	PE6	6	124	1	2	6	4	2016	1396	4	1	0	4	4	1	1	9	2	3	0	0	6	1	1	1	1	0	NA	0	NA	0	NA	1	2339	1	1	0	1	1	196883	0001	CHACHAPOYAS	-77.87242999999	-6.2294099999	11	NA	996	11	1
000613701	PE6	6	137	1	2	6	4	2016	1396	3	1	0	3	3	1	1	11	2	2	0	0	6	1	1	1	1	0	NA	0	NA	0	NA	1	2339	1	1	0	1	1	196883	0001	CHACHAPOYAS	-77.87242999999	-6.2294099999	11	NA	996	11	1
000615201	PE6	6	152	1	2	6	4	2016	1396	4	1	0	4	4	1	1	11	3	3	0	0	6	1	1	1	1	0	NA	0	NA	0	NA	1	2339	1	1	0	1	1	196883	0001	CHACHAPOYAS	-77.87242999999	-6.2294099999	11	NA	996	11	1
000615501	PE6	6	155	1	2	6	4	2016	1396	4	1	0	4	4	1	1	11	1	2	0	0	6	1	1	1	1	0	NA	0	NA	0	NA	1	2339	1	1	0	1	1	196883	0001	CHACHAPOYAS	-77.87242999999	-6.2294099999	11	NA	996	11	1
000700101	PE6	7	1	1	2	7	5	2016	1397	8	3	0	7	7	2	1	9	2	3	0	0	7	1	1	1	1	0	NA	0	NA	0	NA	1	2339	3	1	0	1	1	186550	0001	CHACHAPOYAS	-77.87242999999	-6.2294099999	11	NA	996	11	1
000704001	PE6	7	40	1	1	7	5	2016	1397	5	2	0	5	5	1	1	9	2	2	0	0	7	1	1	1	1	0	NA	0	NA	0	NA	1	2339	2	1	0	1	1	186550	0001	CHACHAPOYAS	-77.87242999999	-6.2294099999	11	NA	996	11	1
000708901	PE6	7	89	1	2	7	5	2016	1397	7	1	0	7	6	1	1	10	2	2	0	0	7	1	1	1	1	0	NA	0	NA	0	NA	1	2339	1	1	0	1	1	186550	0001	CHACHAPOYAS	-77.87242999999	-6.2294099999	11	NA	996	11	1
000709501	PE6	7	95	1	2	7	5	2016	1397	3	1	0	3	3	0	1	9	1	3	0	0	7	1	1	1	1	0	NA	0	NA	0	NA	0	2339	1	1	0	1	1	961117	0001	CHACHAPOYAS	-77.87242999999	-6.2294099999	11	NA	996	23	1
000718101	PE6	7	181	1	1	7	5	2016	1397	8	3	0	8	6	1	1	9	1	2	0	0	7	1	1	1	1	0	NA	0	NA	0	NA	1	2339	5	1	0	1	1	186550	0001	CHACHAPOYAS	-77.87242999999	-6.2294099999	11	NA	996	11	1
000718301	PE6	7	183	1	1	7	5	2016	1397	2	0	0	2	2	0	1	9	1	3	0	0	7	1	1	1	1	0	NA	0	NA	0	NA	0	2339	0	1	0	1	1	961117	0001	CHACHAPOYAS	-77.87242999999	-6.2294099999	12	NA	5	11	1
000718401	PE6	7	184	1	1	7	5	2016	1397	6	1	0	6	5	0	1	10	1	2	0	0	7	1	1	1	1	0	NA	0	NA	0	NA	0	2339	1	1	0	1	1	961117	0001	CHACHAPOYAS	-77.87242999999	-6.2294099999	11	NA	996	23	1
000801601	PE6	8	16	1	2	8	4	2016	1396	4	1	0	4	4	1	1	18	1	0	0	0	8	1	1	1	2	0	NA	0	NA	0	NA	1	531	1	1	0	1	2	217920	0001	ARAMANGO	-78.438016402	-5.416527527	11	NA	996	11	1
000802601	PE6	8	26	1	2	8	4	2016	1396	4	1	0	4	4	1	1	18	1	0	0	0	8	1	1	1	2	0	NA	0	NA	0	NA	1	531	1	1	0	1	2	217920	0001	ARAMANGO	-78.438016402	-5.416527527	11	NA	996	11	1
000803901	PE6	8	39	1	1	8	4	2016	1396	3	1	0	3	3	0	1	18	1	0	0	0	8	1	1	1	2	0	NA	0	NA	0	NA	0	531	1	1	0	1	2	781459	0001	ARAMANGO	-78.438016402	-5.416527527	11	NA	996	21	1
000805201	PE6	8	52	1	1	8	4	2016	1396	1	0	0	1	1	0	1	18	1	0	0	0	8	1	1	1	2	0	NA	0	NA	0	NA	0	531	0	1	0	1	2	781459	0001	ARAMANGO	-78.438016402	-5.416527527	11	NA	996	23	1
000805901	PE6	8	59	1	1	8	4	2016	1396	1	0	0	1	1	0	1	19	1	0	0	0	8	1	1	1	2	0	NA	0	NA	0	NA	0	531	0	1	0	1	2	781459	0001	ARAMANGO	-78.438016402	-5.416527527	71	11	996	11	1
000807301	PE6	8	73	1	1	8	4	2016	1396	4	1	0	4	4	2	1	19	1	0	0	0	8	1	1	1	2	0	NA	0	NA	0	NA	2	531	1	1	0	1	2	217920	0001	ARAMANGO	-78.438016402	-5.416527527	11	NA	996	11	1
000809901	PE6	8	99	1	3	8	4	2016	1396	4	1	0	4	4	1	1	18	1	0	0	0	8	1	1	1	2	0	NA	0	NA	0	NA	1	531	1	1	0	1	2	217920	0001	ARAMANGO	-78.438016402	-5.416527527	11	NA	996	11	1
000810901	PE6	8	109	1	1	8	4	2016	1396	5	1	0	5	4	0	1	18	1	0	0	0	8	1	1	1	2	0	NA	0	NA	0	NA	0	531	1	1	0	1	2	781459	0001	ARAMANGO	-78.438016402	-5.416527527	11	NA	996	11	1
000813001	PE6	8	130	1	1	8	4	2016	1396	3	1	0	3	3	1	1	19	1	0	0	0	8	1	1	1	2	0	NA	0	NA	0	NA	1	531	1	1	0	1	2	217920	0001	ARAMANGO	-78.438016402	-5.416527527	11	NA	996	11	1
000902301	PE6	9	23	1	2	9	6	2016	1398	4	1	0	4	4	1	1	13	1	0	0	0	9	1	1	1	2	0	NA	0	NA	0	NA	1	433	1	1	0	1	2	184662	0045	LA LIBERTAD (C.P.L.)	-78.488262649	-5.449280026	11	NA	996	11	1
000904301	PE6	9	43	1	1	9	6	2016	1398	3	2	0	3	3	0	1	13	1	0	0	0	9	1	1	1	2	0	NA	0	NA	0	NA	0	433	2	1	0	1	2	662197	0045	LA LIBERTAD (C.P.L.)	-78.488262649	-5.449280026	11	NA	996	11	1
000904501	PE6	9	45	1	2	9	6	2016	1398	6	1	0	6	6	2	1	14	1	0	0	0	9	1	1	1	2	0	NA	0	NA	0	NA	1	433	1	1	0	1	2	184662	0045	LA LIBERTAD (C.P.L.)	-78.488262649	-5.449280026	11	NA	996	11	1
000904601	PE6	9	46	1	2	9	6	2016	1398	2	0	0	2	1	0	1	15	1	0	0	0	9	1	1	1	2	0	NA	0	NA	0	NA	0	433	0	1	0	1	2	662197	0045	LA LIBERTAD (C.P.L.)	-78.488262649	-5.449280026	11	NA	996	11	1
000906001	PE6	9	60	1	2	9	6	2016	1398	7	2	0	7	7	1	1	14	1	0	0	0	9	1	1	1	2	0	NA	0	NA	0	NA	1	433	2	1	0	1	2	184662	0045	LA LIBERTAD (C.P.L.)	-78.488262649	-5.449280026	11	NA	996	11	1
000908401	PE6	9	84	1	1	9	6	2016	1398	3	1	0	3	3	1	1	13	1	0	0	0	9	1	1	1	2	0	NA	0	NA	0	NA	1	433	1	1	0	1	2	184662	0045	LA LIBERTAD (C.P.L.)	-78.488262649	-5.449280026	11	NA	996	11	1
000908501	PE6	9	85	1	1	9	6	2016	1398	4	1	0	4	4	1	1	15	1	0	0	0	9	1	1	1	2	0	NA	0	NA	0	NA	1	433	1	1	0	1	2	184662	0045	LA LIBERTAD (C.P.L.)	-78.488262649	-5.449280026	11	NA	996	11	1
000909401	PE6	9	94	1	1	9	6	2016	1398	5	0	0	5	4	1	1	13	1	0	0	0	9	1	1	1	2	0	NA	0	NA	0	NA	1	433	1	1	0	1	2	184662	0045	LA LIBERTAD (C.P.L.)	-78.488262649	-5.449280026	11	NA	996	11	1
000910001	PE6	9	100	1	1	9	6	2016	1398	8	2	0	8	8	2	1	13	1	0	0	0	9	1	1	1	2	0	NA	0	NA	0	NA	1	433	2	1	0	1	2	184662	0045	LA LIBERTAD (C.P.L.)	-78.488262649	-5.449280026	11	NA	996	11	1
001001601	PE6	10	16	1	2	10	6	2016	1398	4	2	0	4	4	1	1	24	1	0	0	0	10	1	1	1	2	0	NA	0	NA	0	NA	1	421	2	1	0	1	2	219825	0001	BAGUA	-78.531663526	-5.6390615259	11	NA	996	11	1
001003701	PE6	10	37	1	1	10	6	2016	1398	3	1	0	3	3	0	1	24	1	0	0	0	10	1	1	1	2	0	NA	0	NA	0	NA	0	421	1	1	0	1	2	788293	0001	BAGUA	-78.531663526	-5.6390615259	11	NA	996	11	1
001003901	PE6	10	39	1	2	10	6	2016	1398	4	1	0	4	4	1	1	24	1	0	0	0	10	1	1	1	2	0	NA	0	NA	0	NA	0	421	1	1	0	1	2	788293	0001	BAGUA	-78.531663526	-5.6390615259	11	NA	996	11	1
001004401	PE6	10	44	1	1	10	6	2016	1398	2	0	0	2	2	0	1	24	1	0	0	0	10	1	1	1	2	0	NA	0	NA	0	NA	0	421	0	1	0	1	2	788293	0001	BAGUA	-78.531663526	-5.6390615259	11	NA	996	11	1
001005401	PE6	10	54	1	1	10	6	2016	1398	6	2	0	6	6	1	1	25	1	0	0	0	10	1	1	1	2	0	NA	0	NA	0	NA	1	421	2	1	0	1	2	219825	0001	BAGUA	-78.531663526	-5.6390615259	11	NA	996	23	1
001005801	PE6	10	58	1	2	10	6	2016	1398	4	0	0	4	4	0	1	24	1	0	0	0	10	1	1	1	2	0	NA	0	NA	0	NA	0	421	0	1	0	1	2	788293	0001	BAGUA	-78.531663526	-5.6390615259	11	NA	996	11	1
001006201	PE6	10	62	1	1	10	6	2016	1398	4	1	0	4	3	1	1	23	1	0	0	0	10	1	1	1	2	0	NA	0	NA	0	NA	1	421	1	1	0	1	2	219825	0001	BAGUA	-78.531663526	-5.6390615259	11	NA	996	23	1
001008301	PE6	10	83	1	2	10	6	2016	1398	3	1	0	3	3	1	1	23	1	0	0	0	10	1	1	1	2	0	NA	0	NA	0	NA	1	421	1	1	0	1	2	219825	0001	BAGUA	-78.531663526	-5.6390615259	96	96	30	32	1
001008501	PE6	10	85	1	1	10	6	2016	1398	6	1	0	6	6	0	1	23	1	0	0	0	10	1	1	1	2	0	NA	0	NA	0	NA	0	421	1	1	0	1	2	788293	0001	BAGUA	-78.531663526	-5.6390615259	11	NA	996	11	1
001008502	PE6	10	85	2	2	10	6	2016	1398	3	1	0	3	3	1	1	25	1	0	0	0	10	1	1	1	2	0	NA	0	NA	0	NA	1	421	1	1	0	1	2	219825	0001	BAGUA	-78.531663526	-5.6390615259	11	NA	996	11	1
001009201	PE6	10	92	1	2	10	6	2016	1398	5	2	0	5	5	0	1	25	1	0	0	0	10	1	1	1	2	0	NA	0	NA	0	NA	0	421	2	1	0	1	2	788293	0001	BAGUA	-78.531663526	-5.6390615259	11	NA	996	11	1
001100301	PE6	11	3	1	1	11	7	2016	1399	2	0	0	2	2	0	1	2	1	0	0	0	11	1	1	1	2	0	NA	0	NA	0	NA	0	421	0	1	0	1	2	681106	0001	BAGUA	-78.531663526	-5.6390615259	11	NA	996	11	1
001102401	PE6	11	24	1	1	11	7	2016	1399	5	2	0	5	5	1	1	1	1	0	0	0	11	1	1	1	2	0	NA	0	NA	0	NA	1	421	2	1	0	1	2	189935	0001	BAGUA	-78.531663526	-5.6390615259	11	NA	996	11	1
001104101	PE6	11	41	1	1	11	7	2016	1399	3	0	0	3	2	0	1	2	1	0	0	0	11	1	1	1	2	0	NA	0	NA	0	NA	0	421	0	1	0	1	2	681106	0001	BAGUA	-78.531663526	-5.6390615259	11	NA	996	11	1
001104201	PE6	11	42	1	1	11	7	2016	1399	3	0	0	3	3	1	1	1	1	0	0	0	11	1	1	1	2	0	NA	0	NA	0	NA	1	421	0	1	0	1	2	189935	0001	BAGUA	-78.531663526	-5.6390615259	11	NA	996	11	1
001106801	PE6	11	68	1	2	11	7	2016	1399	5	2	0	5	5	1	1	3	1	0	0	0	11	1	1	1	2	0	NA	0	NA	0	NA	1	421	2	1	0	1	2	189935	0001	BAGUA	-78.531663526	-5.6390615259	11	NA	996	11	1
001108901	PE6	11	89	1	2	11	7	2016	1399	4	1	0	4	3	2	1	3	2	0	0	0	11	1	1	1	2	0	NA	0	NA	0	NA	2	421	1	1	0	1	2	189935	0001	BAGUA	-78.531663526	-5.6390615259	71	11	996	11	1
001111301	PE6	11	113	1	2	11	7	2016	1399	5	1	0	5	5	0	1	1	1	0	0	0	11	1	1	1	2	0	NA	0	NA	0	NA	0	421	1	1	0	1	2	681106	0001	BAGUA	-78.531663526	-5.6390615259	11	NA	996	11	1
001111501	PE6	11	115	1	2	11	7	2016	1399	3	1	0	3	3	1	1	2	2	0	0	0	11	1	1	1	2	0	NA	0	NA	0	NA	1	421	1	1	0	1	2	189935	0001	BAGUA	-78.531663526	-5.6390615259	11	NA	996	11	1
001111601	PE6	11	116	1	1	11	7	2016	1399	1	1	0	1	1	0	1	1	1	0	0	0	11	1	1	1	2	0	NA	0	NA	0	NA	0	421	1	1	0	1	2	681106	0001	BAGUA	-78.531663526	-5.6390615259	71	12	3	11	1
001114601	PE6	11	146	1	2	11	7	2016	1399	3	1	0	3	3	0	1	2	2	0	0	0	11	1	1	1	2	0	NA	0	NA	0	NA	0	421	1	1	0	1	2	681106	0001	BAGUA	-78.531663526	-5.6390615259	12	NA	20	12	1
001200301	PE6	12	3	1	2	12	7	2016	1399	4	1	0	4	4	1	1	5	2	0	0	0	12	1	1	1	2	0	NA	0	NA	0	NA	0	933	1	1	0	1	2	179336	0020	ARRAYAN	-78.44202690299	-5.5967056609	11	NA	996	11	1
001202001	PE6	12	20	1	2	12	7	2016	1399	4	1	0	4	4	1	1	4	1	0	0	0	12	1	1	1	2	0	NA	0	NA	0	NA	1	933	1	1	0	1	2	179336	0020	ARRAYAN	-78.44202690299	-5.5967056609	11	NA	996	11	1
001203001	PE6	12	30	1	1	12	7	2016	1399	4	1	0	4	4	1	1	4	1	0	0	0	12	1	1	1	2	0	NA	0	NA	0	NA	1	933	1	1	0	1	2	179336	0020	ARRAYAN	-78.44202690299	-5.5967056609	11	NA	996	11	1
001203901	PE6	12	39	1	1	12	7	2016	1399	2	0	0	2	2	0	1	4	1	0	0	0	12	1	1	1	2	0	NA	0	NA	0	NA	0	933	0	1	0	1	2	643098	0020	ARRAYAN	-78.44202690299	-5.5967056609	11	NA	996	11	1
001204001	PE6	12	40	1	2	12	7	2016	1399	2	0	0	2	2	0	1	4	2	0	0	0	12	1	1	1	2	0	NA	0	NA	0	NA	0	933	0	1	0	1	2	643098	0020	ARRAYAN	-78.44202690299	-5.5967056609	11	NA	996	11	1
001205001	PE6	12	50	1	1	12	7	2016	1399	5	1	0	5	5	1	1	5	1	0	0	0	12	1	1	1	2	0	NA	0	NA	0	NA	1	933	1	1	0	1	2	179336	0020	ARRAYAN	-78.44202690299	-5.5967056609	11	NA	996	11	1
001205002	PE6	12	50	2	1	12	7	2016	1399	2	1	0	2	2	0	1	5	1	0	0	0	12	1	1	1	2	0	NA	0	NA	0	NA	0	933	1	1	0	1	2	643098	0020	ARRAYAN	-78.44202690299	-5.5967056609	11	NA	996	11	1
001205901	PE6	12	59	1	2	12	7	2016	1399	3	1	0	3	3	1	1	5	2	0	0	0	12	1	1	1	2	0	NA	0	NA	0	NA	0	933	1	1	0	1	2	643098	0020	ARRAYAN	-78.44202690299	-5.5967056609	11	NA	996	32	0
001207101	PE6	12	71	1	2	12	7	2016	1399	5	1	0	5	5	1	1	5	1	0	0	0	12	1	1	1	2	0	NA	0	NA	0	NA	1	933	1	1	0	1	2	179336	0020	ARRAYAN	-78.44202690299	-5.5967056609	11	NA	996	32	1
001207301	PE6	12	73	1	1	12	7	2016	1399	3	1	0	3	3	1	1	4	1	0	0	0	12	1	1	1	2	0	NA	0	NA	0	NA	1	933	1	1	0	1	2	179336	0020	ARRAYAN	-78.44202690299	-5.5967056609	11	NA	996	23	1
001208301	PE6	12	83	1	1	12	7	2016	1399	2	2	0	2	2	0	1	4	1	0	0	0	12	1	1	1	2	0	NA	0	NA	0	NA	0	933	2	1	0	1	2	643098	0020	ARRAYAN	-78.44202690299	-5.5967056609	11	NA	996	11	1
001300701	PE6	13	7	1	1	13	3	2016	1395	5	0	0	5	2	2	1	14	1	7	0	0	13	1	1	1	2	0	NA	0	NA	0	NA	1	446	1	1	0	1	2	144974	0001	BAGUA GRANDE	-78.44220189799	-5.754417658	71	11	996	11	1
001301601	PE6	13	16	1	2	13	3	2016	1395	4	1	0	4	4	1	1	15	1	8	0	0	13	1	1	1	2	0	NA	0	NA	0	NA	1	446	1	1	0	1	2	144974	0001	BAGUA GRANDE	-78.44220189799	-5.754417658	11	NA	996	21	1
001305501	PE6	13	55	1	2	13	3	2016	1395	4	1	0	4	4	0	1	15	1	8	0	0	13	1	1	1	2	0	NA	0	NA	0	NA	0	446	1	1	0	1	2	519876	0001	BAGUA GRANDE	-78.44220189799	-5.754417658	11	NA	996	11	1
001306101	PE6	13	61	1	1	13	3	2016	1395	4	1	0	4	3	2	1	16	2	7	0	0	13	1	1	1	2	0	NA	0	NA	0	NA	2	446	1	1	0	1	2	144974	0001	BAGUA GRANDE	-78.44220189799	-5.754417658	71	11	996	11	1
001307501	PE6	13	75	1	3	13	3	2016	1395	6	1	0	6	6	0	1	15	1	7	0	0	13	1	1	1	2	0	NA	0	NA	0	NA	0	446	1	1	0	1	2	519876	0001	BAGUA GRANDE	-78.44220189799	-5.754417658	11	NA	996	11	1
001307901	PE6	13	79	1	1	13	3	2016	1395	5	0	0	5	2	2	1	15	1	8	0	0	13	1	1	1	2	0	NA	0	NA	0	NA	2	446	1	1	0	1	2	144974	0001	BAGUA GRANDE	-78.44220189799	-5.754417658	11	NA	996	11	1
001309501	PE6	13	95	1	1	13	3	2016	1395	2	0	0	2	2	0	1	15	1	7	0	0	13	1	1	1	2	0	NA	0	NA	0	NA	0	446	0	1	0	1	2	519876	0001	BAGUA GRANDE	-78.44220189799	-5.754417658	11	NA	996	11	1
001401801	PE6	14	18	1	1	14	6	2016	1398	3	0	0	3	3	0	1	26	1	0	0	0	14	1	1	1	2	0	NA	0	NA	0	NA	0	446	0	1	0	1	2	804990	0001	BAGUA GRANDE	-78.44220189799	-5.754417658	71	96	1	32	1
001402801	PE6	14	28	1	1	14	6	2016	1398	6	1	0	6	6	1	1	26	1	0	0	0	14	1	1	1	2	0	NA	0	NA	0	NA	1	446	1	1	0	1	2	224481	0001	BAGUA GRANDE	-78.44220189799	-5.754417658	11	NA	996	11	1
001405501	PE6	14	55	1	1	14	6	2016	1398	1	1	0	1	1	0	1	27	1	0	0	0	14	1	1	1	2	0	NA	0	NA	0	NA	0	446	1	1	0	1	2	804990	0001	BAGUA GRANDE	-78.44220189799	-5.754417658	11	NA	996	11	1
001406201	PE6	14	62	1	2	14	6	2016	1398	5	1	0	5	5	1	1	26	1	0	0	0	14	1	1	1	2	0	NA	0	NA	0	NA	1	446	1	1	0	1	2	224481	0001	BAGUA GRANDE	-78.44220189799	-5.754417658	11	NA	996	11	1
001407701	PE6	14	77	1	1	14	6	2016	1398	2	1	0	2	2	0	1	26	1	0	0	0	14	1	1	1	2	0	NA	0	NA	0	NA	0	446	1	1	0	1	2	804990	0001	BAGUA GRANDE	-78.44220189799	-5.754417658	71	11	996	11	1
001408101	PE6	14	81	1	2	14	6	2016	1398	5	2	0	3	5	1	1	27	1	0	0	0	14	1	1	1	2	0	NA	0	NA	0	NA	1	446	2	1	0	1	2	224481	0001	BAGUA GRANDE	-78.44220189799	-5.754417658	11	NA	996	11	1
001408401	PE6	14	84	1	2	14	6	2016	1398	4	1	0	4	4	1	1	26	1	0	0	0	14	1	1	1	2	0	NA	0	NA	0	NA	1	446	1	1	0	1	2	224481	0001	BAGUA GRANDE	-78.44220189799	-5.754417658	11	NA	996	11	1
001409601	PE6	14	96	1	1	14	6	2016	1398	4	2	0	4	3	0	1	27	1	0	0	0	14	1	1	1	2	0	NA	0	NA	0	NA	0	446	2	1	0	1	2	804990	0001	BAGUA GRANDE	-78.44220189799	-5.754417658	11	NA	996	11	1
001409602	PE6	14	96	2	1	14	6	2016	1398	4	2	0	4	4	0	1	28	1	0	0	0	14	1	1	1	2	0	NA	0	NA	0	NA	0	446	2	1	0	1	2	804990	0001	BAGUA GRANDE	-78.44220189799	-5.754417658	11	NA	996	11	1
001413001	PE6	14	130	1	1	14	6	2016	1398	4	1	0	4	4	1	1	28	1	0	0	0	14	1	1	1	2	0	NA	0	NA	0	NA	0	446	1	1	0	1	2	804990	0001	BAGUA GRANDE	-78.44220189799	-5.754417658	11	NA	996	11	1
001500301	PE6	15	3	1	1	15	7	2016	1399	3	1	0	3	3	1	1	9	1	0	0	0	15	1	1	1	2	0	NA	0	NA	0	NA	1	446	1	1	0	1	2	163680	0001	BAGUA GRANDE	-78.44220189799	-5.754417658	11	NA	996	11	1
001500401	PE6	15	4	1	3	15	7	2016	1399	7	3	0	7	7	2	1	8	1	0	0	0	15	1	1	1	2	0	NA	0	NA	0	NA	2	446	3	1	0	1	2	163680	0001	BAGUA GRANDE	-78.44220189799	-5.754417658	11	NA	996	11	1
001503101	PE6	15	31	1	1	15	7	2016	1399	4	1	0	4	4	2	1	8	1	0	0	0	15	1	1	1	2	0	NA	0	NA	0	NA	1	446	1	1	0	1	2	163680	0001	BAGUA GRANDE	-78.44220189799	-5.754417658	11	NA	996	11	1
001503701	PE6	15	37	1	2	15	7	2016	1399	3	1	0	3	3	0	1	8	1	0	0	0	15	1	1	1	2	0	NA	0	NA	0	NA	0	446	1	1	0	1	2	586957	0001	BAGUA GRANDE	-78.44220189799	-5.754417658	11	NA	996	32	1
001503801	PE6	15	38	1	2	15	7	2016	1399	2	1	0	2	2	0	1	10	1	0	0	0	15	1	1	1	2	0	NA	0	NA	0	NA	0	446	1	1	0	1	2	586957	0001	BAGUA GRANDE	-78.44220189799	-5.754417658	11	NA	996	21	1
001504101	PE6	15	41	1	2	15	7	2016	1399	6	3	0	6	6	1	1	9	1	0	0	0	15	1	1	1	2	0	NA	0	NA	0	NA	1	446	3	1	0	1	2	163680	0001	BAGUA GRANDE	-78.44220189799	-5.754417658	11	NA	996	11	1
001507501	PE6	15	75	1	1	15	7	2016	1399	1	1	0	1	1	0	1	9	1	0	0	0	15	1	1	1	2	0	NA	0	NA	0	NA	0	446	1	1	0	1	2	586957	0001	BAGUA GRANDE	-78.44220189799	-5.754417658	11	NA	996	11	1
001507502	PE6	15	75	2	2	15	7	2016	1399	3	1	0	3	3	1	1	9	1	0	0	0	15	1	1	1	2	0	NA	0	NA	0	NA	1	446	1	1	0	1	2	163680	0001	BAGUA GRANDE	-78.44220189799	-5.754417658	11	NA	996	11	1
001507503	PE6	15	75	3	2	15	7	2016	1399	2	1	0	2	2	0	1	10	1	0	0	0	15	1	1	1	2	0	NA	0	NA	0	NA	0	446	1	1	0	1	2	586957	0001	BAGUA GRANDE	-78.44220189799	-5.754417658	11	NA	996	11	1
001509501	PE6	15	95	1	2	15	7	2016	1399	10	1	0	10	10	2	1	9	1	0	0	0	15	1	1	1	2	0	NA	0	NA	0	NA	1	446	1	1	0	1	2	163680	0001	BAGUA GRANDE	-78.44220189799	-5.754417658	11	NA	996	11	1
001511301	PE6	15	113	1	2	15	7	2016	1399	5	1	0	5	5	2	1	9	1	0	0	0	15	1	1	1	2	0	NA	0	NA	0	NA	1	446	1	1	0	1	2	163680	0001	BAGUA GRANDE	-78.44220189799	-5.754417658	11	NA	996	11	1
001601201	PE6	16	12	1	2	16	7	2016	1399	4	1	0	4	4	1	1	3	1	3	0	0	16	1	1	1	2	0	NA	0	NA	0	NA	1	446	1	1	0	1	2	230132	0001	BAGUA GRANDE	-78.44220189799	-5.754417658	11	NA	996	11	1
001601501	PE6	16	15	1	2	16	7	2016	1399	7	1	0	7	6	1	1	2	1	2	0	0	16	1	1	1	2	0	NA	0	NA	0	NA	1	446	1	1	0	1	2	230132	0001	BAGUA GRANDE	-78.44220189799	-5.754417658	11	NA	996	11	1
001603201	PE6	16	32	1	1	16	7	2016	1399	1	0	0	1	1	0	1	3	1	3	0	0	16	1	1	1	2	0	NA	0	NA	0	NA	0	446	0	1	0	1	2	825252	0001	BAGUA GRANDE	-78.44220189799	-5.754417658	96	96	20	32	0
001603901	PE6	16	39	1	1	16	7	2016	1399	6	1	0	6	6	1	1	3	1	2	0	0	16	1	1	1	2	0	NA	0	NA	0	NA	1	446	1	1	0	1	2	230132	0001	BAGUA GRANDE	-78.44220189799	-5.754417658	11	NA	996	23	1
001606301	PE6	16	63	1	1	16	7	2016	1399	3	0	0	3	3	0	1	3	1	3	0	0	16	1	1	1	2	0	NA	0	NA	0	NA	0	446	0	1	0	1	2	825252	0001	BAGUA GRANDE	-78.44220189799	-5.754417658	11	NA	996	11	1
001606901	PE6	16	69	1	1	16	7	2016	1399	2	1	0	2	2	0	1	3	2	2	0	0	16	1	1	1	2	0	NA	0	NA	0	NA	0	446	1	1	0	1	2	825252	0001	BAGUA GRANDE	-78.44220189799	-5.754417658	71	11	996	11	1
001609001	PE6	16	90	1	2	16	7	2016	1399	3	1	0	3	3	1	1	2	1	3	0	0	16	1	1	1	2	0	NA	0	NA	0	NA	1	446	1	1	0	1	2	230132	0001	BAGUA GRANDE	-78.44220189799	-5.754417658	12	NA	5	23	1
001610001	PE6	16	100	1	1	16	7	2016	1399	4	1	0	4	3	1	1	4	2	2	0	0	16	1	1	1	2	0	NA	0	NA	0	NA	1	446	1	1	0	1	2	230132	0001	BAGUA GRANDE	-78.44220189799	-5.754417658	11	NA	996	11	1
001613601	PE6	16	136	1	2	16	7	2016	1399	3	1	0	3	3	1	1	3	1	2	0	0	16	1	1	1	2	0	NA	0	NA	0	NA	1	446	1	1	0	1	2	230132	0001	BAGUA GRANDE	-78.44220189799	-5.754417658	11	NA	996	23	1
001700201	PE6	17	2	1	2	17	5	2016	1397	4	1	0	4	4	1	1	18	1	3	0	0	17	1	1	1	2	0	NA	0	NA	0	NA	1	1545	1	1	0	1	2	181978	0026	BUENA VISTA	-78.49867914899	-5.854529665	11	NA	996	11	1
001700401	PE6	17	4	1	1	17	5	2016	1397	6	1	0	6	6	2	1	16	1	2	0	0	17	1	1	1	2	0	NA	0	NA	0	NA	2	1545	1	1	0	1	2	181978	0026	BUENA VISTA	-78.49867914899	-5.854529665	11	NA	996	22	1
001702101	PE6	17	21	1	1	17	5	2016	1397	4	1	0	4	4	2	1	17	2	3	0	0	17	1	1	1	2	0	NA	0	NA	0	NA	1	1545	1	1	0	1	2	181978	0026	BUENA VISTA	-78.49867914899	-5.854529665	11	NA	996	22	1
001702301	PE6	17	23	1	1	17	5	2016	1397	5	0	0	5	5	0	1	17	1	2	0	0	17	1	1	1	2	0	NA	0	NA	0	NA	0	1545	0	1	0	1	2	652571	0026	BUENA VISTA	-78.49867914899	-5.854529665	11	NA	996	23	1
001703501	PE6	17	35	1	2	17	5	2016	1397	6	1	0	6	5	2	1	17	1	2	0	0	17	1	1	1	2	0	NA	0	NA	0	NA	2	1545	1	1	0	1	2	181978	0026	BUENA VISTA	-78.49867914899	-5.854529665	11	NA	996	23	1
001704101	PE6	17	41	1	2	17	5	2016	1397	6	1	0	6	6	2	1	17	2	3	0	0	17	1	1	1	2	0	NA	0	NA	0	NA	2	1545	1	1	0	1	2	181978	0026	BUENA VISTA	-78.49867914899	-5.854529665	11	NA	996	22	1
001800301	PE6	18	3	1	1	18	4	2016	1396	1	0	0	1	1	0	1	29	1	0	0	0	18	1	1	1	2	0	NA	0	NA	0	NA	0	1690	0	1	0	1	2	562874	0079	NUNYA JALCA	-78.311455046	-5.9243401919	11	NA	996	32	1
001800701	PE6	18	7	1	1	18	4	2016	1396	7	1	0	7	6	1	1	29	1	0	0	0	18	1	1	1	2	0	NA	0	NA	0	NA	1	1690	1	1	0	1	2	156964	0079	NUNYA JALCA	-78.311455046	-5.9243401919	11	NA	996	11	1
001802801	PE6	18	28	1	2	18	4	2016	1396	5	1	0	5	5	0	1	30	1	0	0	0	18	1	1	1	2	0	NA	0	NA	0	NA	0	1690	1	1	0	1	2	562874	0079	NUNYA JALCA	-78.311455046	-5.9243401919	11	NA	996	11	1
001804201	PE6	18	42	1	2	18	5	2016	1397	6	1	0	6	6	2	1	1	1	0	0	0	18	1	1	1	2	0	NA	0	NA	0	NA	1	1690	1	1	0	1	2	156964	0079	NUNYA JALCA	-78.311455046	-5.9243401919	11	NA	996	11	1
001804301	PE6	18	43	1	1	18	4	2016	1396	7	1	0	7	7	2	1	30	1	0	0	0	18	1	1	1	2	0	NA	0	NA	0	NA	2	1690	1	1	0	1	2	156964	0079	NUNYA JALCA	-78.311455046	-5.9243401919	11	NA	996	11	1
001807001	PE6	18	70	1	1	18	4	2016	1396	4	1	0	4	4	1	1	29	1	0	0	0	18	1	1	1	2	0	NA	0	NA	0	NA	1	1690	1	1	0	1	2	156964	0079	NUNYA JALCA	-78.311455046	-5.9243401919	11	NA	996	32	1
001807501	PE6	18	75	1	1	18	4	2016	1396	4	1	0	4	4	0	1	29	1	0	0	0	18	1	1	1	2	0	NA	0	NA	0	NA	0	1690	1	1	0	1	2	562874	0079	NUNYA JALCA	-78.311455046	-5.9243401919	11	NA	996	11	1
001810001	PE6	18	100	1	1	18	4	2016	1396	5	1	0	5	5	1	1	30	1	0	0	0	18	1	1	1	2	0	NA	0	NA	0	NA	1	1690	1	1	0	1	2	156964	0079	NUNYA JALCA	-78.311455046	-5.9243401919	11	NA	996	23	0
001810101	PE6	18	101	1	1	18	4	2016	1396	3	0	0	3	3	0	1	30	1	0	0	0	18	1	1	1	2	0	NA	0	NA	0	NA	0	1690	0	1	0	1	2	562874	0079	NUNYA JALCA	-78.311455046	-5.9243401919	11	NA	996	23	1
001901701	PE6	19	17	1	2	19	4	2016	1396	5	2	0	5	5	1	1	27	2	3	0	0	19	1	1	1	2	0	NA	0	NA	0	NA	1	455	2	1	0	1	2	194999	0001	CAJARURO	-78.429764528	-5.7371282819	11	NA	996	23	1
001902301	PE6	19	23	1	2	19	4	2016	1396	4	1	0	4	4	1	1	26	1	2	0	0	19	1	1	1	2	0	NA	0	NA	0	NA	0	455	1	1	0	1	2	699266	0001	CAJARURO	-78.429764528	-5.7371282819	11	NA	996	23	1
001903501	PE6	19	35	1	1	19	4	2016	1396	6	1	0	6	5	1	1	27	1	3	0	0	19	1	1	1	2	0	NA	0	NA	0	NA	1	455	1	1	0	1	2	194999	0001	CAJARURO	-78.429764528	-5.7371282819	11	NA	996	11	1
001903901	PE6	19	39	1	2	19	4	2016	1396	4	1	0	4	4	1	1	28	1	2	0	0	19	1	1	1	2	0	NA	0	NA	0	NA	1	455	1	1	0	1	2	194999	0001	CAJARURO	-78.429764528	-5.7371282819	11	NA	996	23	1
001906401	PE6	19	64	1	2	19	4	2016	1396	6	2	0	6	6	1	1	27	1	2	0	0	19	1	1	1	2	0	NA	0	NA	0	NA	0	455	2	1	0	1	2	699266	0001	CAJARURO	-78.429764528	-5.7371282819	11	NA	996	32	1
001907801	PE6	19	78	1	2	19	4	2016	1396	5	1	0	5	5	2	1	28	2	3	0	0	19	1	1	1	2	0	NA	0	NA	0	NA	1	455	1	1	0	1	2	194999	0001	CAJARURO	-78.429764528	-5.7371282819	12	NA	10	23	1
001911601	PE6	19	116	1	2	19	4	2016	1396	4	1	0	4	3	1	1	28	1	2	0	0	19	1	1	1	2	0	NA	0	NA	0	NA	1	455	1	1	0	1	2	194999	0001	CAJARURO	-78.429764528	-5.7371282819	11	NA	996	11	1
001914301	PE6	19	143	1	1	19	4	2016	1396	2	1	0	2	2	0	1	29	4	3	0	0	19	1	1	1	2	0	NA	0	NA	0	NA	0	455	1	1	0	1	2	699266	0001	CAJARURO	-78.429764528	-5.7371282819	11	NA	996	23	0
001916701	PE6	19	167	1	1	19	4	2016	1396	4	1	0	4	4	1	1	28	1	2	0	0	19	1	1	1	2	0	NA	0	NA	0	NA	1	455	1	1	0	1	2	194999	0001	CAJARURO	-78.429764528	-5.7371282819	11	NA	996	11	1
002003201	PE6	20	32	1	2	20	3	2016	1395	3	0	0	3	3	0	1	20	1	8	0	0	20	1	1	1	2	0	NA	0	NA	0	NA	0	455	0	1	0	1	2	722810	0001	CAJARURO	-78.429764528	-5.7371282819	11	NA	996	11	1
002004701	PE6	20	47	1	2	20	3	2016	1395	6	1	0	6	6	1	1	18	1	7	0	0	20	1	1	1	2	0	NA	0	NA	0	NA	1	455	1	1	0	1	2	201564	0001	CAJARURO	-78.429764528	-5.7371282819	11	NA	996	11	1
002006601	PE6	20	66	1	1	20	3	2016	1395	4	0	0	3	4	0	1	18	1	7	0	0	20	1	1	1	2	0	NA	0	NA	0	NA	0	455	0	1	0	1	2	722810	0001	CAJARURO	-78.429764528	-5.7371282819	11	NA	996	11	1
002007601	PE6	20	76	1	2	20	3	2016	1395	6	1	0	6	6	2	1	19	1	8	0	0	20	1	1	1	2	0	NA	0	NA	0	NA	1	455	1	1	0	1	2	201564	0001	CAJARURO	-78.429764528	-5.7371282819	11	NA	996	11	1
002009501	PE6	20	95	1	1	20	3	2016	1395	3	0	0	3	3	0	1	19	1	7	0	0	20	1	1	1	2	0	NA	0	NA	0	NA	0	455	0	1	0	1	2	722810	0001	CAJARURO	-78.429764528	-5.7371282819	11	NA	996	11	1
002010601	PE6	20	106	1	1	20	3	2016	1395	3	1	0	3	3	1	1	19	1	8	0	0	20	1	1	1	2	0	NA	0	NA	0	NA	1	455	1	1	0	1	2	201564	0001	CAJARURO	-78.429764528	-5.7371282819	11	NA	996	11	1
002012601	PE6	20	126	1	1	20	3	2016	1395	6	1	0	6	5	1	1	18	1	8	0	0	20	1	1	1	2	0	NA	0	NA	0	NA	0	455	1	1	0	1	2	722810	0001	CAJARURO	-78.429764528	-5.7371282819	11	NA	996	11	1
002014601	PE6	20	146	1	2	20	3	2016	1395	5	1	0	5	5	1	1	18	1	7	0	0	20	1	1	1	2	0	NA	0	NA	0	NA	1	455	1	1	0	1	2	201564	0001	CAJARURO	-78.429764528	-5.7371282819	11	NA	996	11	1
002101001	PE6	21	10	1	2	21	3	2016	1395	6	2	0	3	5	2	1	11	1	3	0	0	21	1	1	1	2	0	NA	0	NA	0	NA	2	1022	2	1	0	1	2	163002	0047	SAN JUAN DE LA LIBERTAD	-78.373329987	-5.684859974	12	NA	20	23	1
002102801	PE6	21	28	1	2	21	3	2016	1395	3	1	0	3	3	0	1	11	1	2	0	0	21	1	1	1	2	0	NA	0	NA	0	NA	0	1022	1	1	0	1	2	584525	0047	SAN JUAN DE LA LIBERTAD	-78.373329987	-5.684859974	11	NA	996	21	1
002103101	PE6	21	31	1	2	21	3	2016	1395	5	1	0	5	5	2	1	12	2	3	0	0	21	1	1	1	2	0	NA	0	NA	0	NA	1	1022	1	1	0	1	2	163002	0047	SAN JUAN DE LA LIBERTAD	-78.373329987	-5.684859974	11	NA	996	23	1
002103201	PE6	21	32	1	1	21	3	2016	1395	4	1	0	4	4	2	1	11	1	2	0	0	21	1	1	1	2	0	NA	0	NA	0	NA	2	1022	1	1	0	1	2	163002	0047	SAN JUAN DE LA LIBERTAD	-78.373329987	-5.684859974	11	NA	996	23	1
002104601	PE6	21	46	1	1	21	3	2016	1395	1	0	0	1	1	0	1	12	2	3	0	0	21	1	1	1	2	0	NA	0	NA	0	NA	0	1022	0	1	0	1	2	584525	0047	SAN JUAN DE LA LIBERTAD	-78.373329987	-5.684859974	11	NA	996	11	1
002105101	PE6	21	51	1	2	21	3	2016	1395	5	1	0	5	5	1	1	12	1	2	0	0	21	1	1	1	2	0	NA	0	NA	0	NA	1	1022	1	1	0	1	2	163002	0047	SAN JUAN DE LA LIBERTAD	-78.373329987	-5.684859974	11	NA	996	23	1
002108701	PE6	21	87	1	2	21	3	2016	1395	5	0	0	5	4	0	1	12	1	3	0	0	21	1	1	1	2	0	NA	0	NA	0	NA	0	1022	0	1	0	1	2	584525	0047	SAN JUAN DE LA LIBERTAD	-78.373329987	-5.684859974	11	NA	996	23	1
002108901	PE6	21	89	1	2	21	3	2016	1395	5	1	0	5	5	1	1	13	1	2	0	0	21	1	1	1	2	0	NA	0	NA	0	NA	1	1022	1	1	0	1	2	163002	0047	SAN JUAN DE LA LIBERTAD	-78.373329987	-5.684859974	11	NA	996	23	1
002111501	PE6	21	115	1	4	21	3	2016	1395	8	1	0	8	6	1	1	12	1	3	0	0	21	1	1	1	2	0	NA	0	NA	0	NA	1	1022	2	1	0	1	2	163002	0047	SAN JUAN DE LA LIBERTAD	-78.373329987	-5.684859974	11	NA	996	23	1
002111801	PE6	21	118	1	1	21	3	2016	1395	7	1	0	7	7	3	1	12	1	2	0	0	21	1	1	1	2	0	NA	0	NA	0	NA	2	1022	1	1	0	1	2	163002	0047	SAN JUAN DE LA LIBERTAD	-78.373329987	-5.684859974	11	NA	996	23	1
002200801	PE6	22	8	1	2	22	5	2016	1397	10	3	0	10	10	3	1	2	1	3	0	0	22	1	1	1	2	0	NA	0	NA	0	NA	3	1222	3	1	0	1	2	158384	0001	LONYA GRANDE	-78.42187677299	-6.096960904	11	NA	996	11	1
002202101	PE6	22	21	1	1	22	5	2016	1397	2	0	0	2	2	0	1	1	2	2	0	0	22	1	1	1	2	0	NA	0	NA	0	NA	0	1222	0	1	0	1	2	567965	0001	LONYA GRANDE	-78.42187677299	-6.096960904	11	NA	996	11	1
002203001	PE6	22	30	1	2	22	5	2016	1397	6	1	0	6	6	2	1	3	1	3	0	0	22	1	1	1	2	0	NA	0	NA	0	NA	2	1222	1	1	0	1	2	158384	0001	LONYA GRANDE	-78.42187677299	-6.096960904	12	NA	2	11	1
002205201	PE6	22	52	1	1	22	5	2016	1397	2	0	0	2	2	0	1	2	1	2	0	0	22	1	1	1	2	0	NA	0	NA	0	NA	0	1222	0	1	0	1	2	567965	0001	LONYA GRANDE	-78.42187677299	-6.096960904	11	NA	996	11	1
002207001	PE6	22	70	1	1	22	5	2016	1397	2	1	0	2	2	0	1	1	1	3	0	0	22	1	1	1	2	0	NA	0	NA	0	NA	0	1222	1	1	0	1	2	567965	0001	LONYA GRANDE	-78.42187677299	-6.096960904	11	NA	996	11	1
002207701	PE6	22	77	1	2	22	5	2016	1397	5	1	0	5	5	1	1	1	1	2	0	0	22	1	1	1	2	0	NA	0	NA	0	NA	1	1222	1	1	0	1	2	158384	0001	LONYA GRANDE	-78.42187677299	-6.096960904	11	NA	996	23	0
002207901	PE6	22	79	1	2	22	5	2016	1397	6	1	0	6	6	1	1	2	1	3	0	0	22	1	1	1	2	0	NA	0	NA	0	NA	1	1222	1	1	0	1	2	158384	0001	LONYA GRANDE	-78.42187677299	-6.096960904	11	NA	996	11	1
002208201	PE6	22	82	1	2	22	5	2016	1397	7	2	0	7	7	2	1	3	1	2	0	0	22	1	1	1	2	0	NA	0	NA	0	NA	2	1222	2	1	0	1	2	158384	0001	LONYA GRANDE	-78.42187677299	-6.096960904	11	NA	996	11	1
002208801	PE6	22	88	1	1	22	5	2016	1397	4	1	0	4	4	2	1	1	1	3	0	0	22	1	1	1	2	0	NA	0	NA	0	NA	1	1222	1	1	0	1	2	158384	0001	LONYA GRANDE	-78.42187677299	-6.096960904	12	NA	5	11	1
002301301	PE6	23	13	1	1	23	6	2016	1398	2	0	0	2	1	0	1	10	1	8	0	0	23	1	1	1	2	0	NA	0	NA	0	NA	0	1222	0	1	0	1	2	498479	0001	LONYA GRANDE	-78.42187677299	-6.096960904	11	NA	996	11	1
002302301	PE6	23	23	1	2	23	6	2016	1398	4	2	0	4	4	1	1	11	1	7	0	0	23	1	1	1	2	0	NA	0	NA	0	NA	1	1222	2	1	0	1	2	139007	0001	LONYA GRANDE	-78.42187677299	-6.096960904	96	96	8	32	1
002302401	PE6	23	24	1	2	23	6	2016	1398	3	1	0	3	3	0	1	10	1	8	0	0	23	1	1	1	2	0	NA	0	NA	0	NA	0	1222	1	1	0	1	2	498479	0001	LONYA GRANDE	-78.42187677299	-6.096960904	11	NA	996	11	1
002303001	PE6	23	30	1	2	23	6	2016	1398	4	1	0	4	4	1	1	10	1	7	0	0	23	1	1	1	2	0	NA	0	NA	0	NA	1	1222	1	1	0	1	2	139007	0001	LONYA GRANDE	-78.42187677299	-6.096960904	11	NA	996	11	1
002305201	PE6	23	52	1	2	23	6	2016	1398	4	1	0	4	4	1	1	11	1	8	0	0	23	1	1	1	2	0	NA	0	NA	0	NA	1	1222	1	1	0	1	2	139007	0001	LONYA GRANDE	-78.42187677299	-6.096960904	11	NA	996	11	1
002307201	PE6	23	72	1	2	23	6	2016	1398	3	1	0	3	3	1	1	10	1	7	0	0	23	1	1	1	2	0	NA	0	NA	0	NA	1	1222	1	1	0	1	2	139007	0001	LONYA GRANDE	-78.42187677299	-6.096960904	11	NA	996	11	1
002309501	PE6	23	95	1	2	23	6	2016	1398	3	1	0	3	3	1	1	11	1	8	0	0	23	1	1	1	2	0	NA	0	NA	0	NA	1	1222	1	1	0	1	2	139007	0001	LONYA GRANDE	-78.42187677299	-6.096960904	11	NA	996	23	1
002309901	PE6	23	99	1	2	23	6	2016	1398	7	2	0	7	7	1	1	12	1	7	0	0	23	1	1	1	2	0	NA	0	NA	0	NA	1	1222	2	1	0	1	2	139007	0001	LONYA GRANDE	-78.42187677299	-6.096960904	11	NA	996	31	1
002310201	PE6	23	102	1	2	23	6	2016	1398	2	1	0	2	2	0	1	10	1	8	0	0	23	1	1	1	2	0	NA	0	NA	0	NA	0	1222	1	1	0	1	2	498479	0001	LONYA GRANDE	-78.42187677299	-6.096960904	11	NA	996	11	1
002402101	PE6	24	21	1	2	24	5	2016	1397	3	1	0	3	3	0	1	28	1	8	0	0	24	1	1	1	2	0	NA	0	NA	0	NA	0	1299	1	1	0	1	2	635965	0001	PEDRO RUIZ GALLO	-77.98078998799	-5.9419999739	11	NA	996	11	1
002402801	PE6	24	28	1	1	24	5	2016	1397	3	1	0	3	3	1	1	28	1	8	0	0	24	1	1	1	2	0	NA	0	NA	0	NA	1	1299	1	1	0	1	2	177347	0001	PEDRO RUIZ GALLO	-77.98078998799	-5.9419999739	11	NA	996	11	1
002406601	PE6	24	66	1	3	24	5	2016	1397	4	1	0	4	4	1	1	27	1	7	0	0	24	1	1	1	2	0	NA	0	NA	0	NA	1	1299	1	1	0	1	2	177347	0001	PEDRO RUIZ GALLO	-77.98078998799	-5.9419999739	11	NA	996	11	1
002409201	PE6	24	92	1	2	24	5	2016	1397	6	1	0	6	6	0	1	28	1	7	0	0	24	1	1	1	2	0	NA	0	NA	0	NA	0	1299	1	1	0	1	2	635965	0001	PEDRO RUIZ GALLO	-77.98078998799	-5.9419999739	11	NA	996	11	1
002411001	PE6	24	110	1	1	24	5	2016	1397	3	2	0	3	3	0	1	29	1	8	0	0	24	1	1	1	2	0	NA	0	NA	0	NA	0	1299	2	1	0	1	2	635965	0001	PEDRO RUIZ GALLO	-77.98078998799	-5.9419999739	11	NA	996	11	1
002411301	PE6	24	113	1	2	24	5	2016	1397	4	1	0	4	4	1	1	29	1	8	0	0	24	1	1	1	2	0	NA	0	NA	0	NA	1	1299	1	1	0	1	2	177347	0001	PEDRO RUIZ GALLO	-77.98078998799	-5.9419999739	11	NA	996	11	1
002411501	PE6	24	115	1	1	24	5	2016	1397	7	1	0	7	7	2	1	28	1	7	0	0	24	1	1	1	2	0	NA	0	NA	0	NA	1	1299	1	1	0	1	2	177347	0001	PEDRO RUIZ GALLO	-77.98078998799	-5.9419999739	11	NA	996	11	1
002502801	PE6	25	28	1	2	25	4	2016	1396	3	1	0	3	3	1	1	8	1	8	0	0	25	1	1	1	2	0	NA	0	NA	0	NA	1	2225	1	1	0	1	2	161972	0001	FLORIDA (POMACOCHAS)	-77.96914999999	-5.8261399999	11	NA	996	11	1
002502901	PE6	25	29	1	1	25	4	2016	1396	8	1	0	8	8	3	1	8	1	7	0	0	25	1	1	1	2	0	NA	0	NA	0	NA	3	2225	1	1	0	1	2	161972	0001	FLORIDA (POMACOCHAS)	-77.96914999999	-5.8261399999	96	96	2	32	1
002505501	PE6	25	55	1	1	25	4	2016	1396	4	1	0	4	4	1	1	9	1	8	0	0	25	1	1	1	2	0	NA	0	NA	0	NA	1	2225	1	1	0	1	2	161972	0001	FLORIDA (POMACOCHAS)	-77.96914999999	-5.8261399999	11	NA	996	11	1
002506901	PE6	25	69	1	2	25	4	2016	1396	4	1	0	4	4	1	1	12	1	8	0	0	25	1	1	1	2	0	NA	0	NA	0	NA	1	2225	1	1	0	1	2	161972	0001	FLORIDA (POMACOCHAS)	-77.96914999999	-5.8261399999	11	NA	996	11	1
002508901	PE6	25	89	1	2	25	4	2016	1396	4	1	0	3	4	0	1	9	1	7	0	0	25	1	1	1	2	0	NA	0	NA	0	NA	0	2225	1	1	0	1	2	580831	0001	FLORIDA (POMACOCHAS)	-77.96914999999	-5.8261399999	11	NA	996	11	1
002509401	PE6	25	94	1	1	25	4	2016	1396	4	1	0	4	4	0	1	8	1	7	0	0	25	1	1	1	2	0	NA	0	NA	0	NA	0	2225	1	1	0	1	2	580831	0001	FLORIDA (POMACOCHAS)	-77.96914999999	-5.8261399999	11	NA	996	11	1
002511301	PE6	25	113	1	4	25	4	2016	1396	6	1	0	6	6	2	1	11	1	8	0	0	25	1	1	1	2	0	NA	0	NA	0	NA	0	2225	1	1	0	1	2	161972	0001	FLORIDA (POMACOCHAS)	-77.96914999999	-5.8261399999	11	NA	996	11	1
002512701	PE6	25	127	1	1	25	4	2016	1396	3	0	0	3	3	0	1	12	1	7	0	0	25	1	1	1	2	0	NA	0	NA	0	NA	0	2225	0	1	0	1	2	580831	0001	FLORIDA (POMACOCHAS)	-77.96914999999	-5.8261399999	11	NA	996	11	1
002604101	PE6	26	41	1	1	26	6	2016	1398	4	1	0	3	4	2	1	23	2	3	0	0	26	1	1	1	2	0	NA	0	NA	0	NA	2	2225	1	1	0	1	2	166906	0001	FLORIDA (POMACOCHAS)	-77.96914999999	-5.8261399999	11	NA	996	11	1
002606301	PE6	26	63	1	2	26	6	2016	1398	5	2	0	5	5	1	1	23	1	2	0	0	26	1	1	1	2	0	NA	0	NA	0	NA	1	2225	2	1	0	1	2	166906	0001	FLORIDA (POMACOCHAS)	-77.96914999999	-5.8261399999	11	NA	996	32	1
002606701	PE6	26	67	1	1	26	6	2016	1398	1	0	0	1	1	0	1	23	1	3	0	0	26	1	1	1	2	0	NA	0	NA	0	NA	0	2225	0	1	0	1	2	598524	0001	FLORIDA (POMACOCHAS)	-77.96914999999	-5.8261399999	11	NA	996	11	1
002606901	PE6	26	69	1	2	26	6	2016	1398	4	1	0	4	4	1	1	23	2	2	0	0	26	1	1	1	2	0	NA	0	NA	0	NA	1	2225	1	1	0	1	2	166906	0001	FLORIDA (POMACOCHAS)	-77.96914999999	-5.8261399999	11	NA	996	11	1
002607501	PE6	26	75	1	1	26	6	2016	1398	3	1	0	3	3	1	1	23	1	2	0	0	26	1	1	1	2	0	NA	0	NA	0	NA	1	2225	1	1	0	1	2	166906	0001	FLORIDA (POMACOCHAS)	-77.96914999999	-5.8261399999	11	NA	996	11	1
002609001	PE6	26	90	1	1	26	6	2016	1398	4	0	0	4	1	1	1	24	3	3	0	0	26	1	1	1	2	0	NA	0	NA	0	NA	1	2225	1	1	0	1	2	166906	0001	FLORIDA (POMACOCHAS)	-77.96914999999	-5.8261399999	11	NA	996	11	1
002609101	PE6	26	91	1	1	26	6	2016	1398	2	0	0	2	1	1	1	24	2	2	0	0	26	1	1	1	2	0	NA	0	NA	0	NA	0	2225	1	1	0	1	2	598524	0001	FLORIDA (POMACOCHAS)	-77.96914999999	-5.8261399999	11	NA	996	11	1
002700101	PE6	27	1	1	2	27	4	2016	1396	4	1	0	4	4	1	1	14	1	7	0	0	27	1	1	1	2	0	NA	0	NA	0	NA	1	1995	1	1	0	1	2	186515	0001	YAMBRASBAMBA	-77.95255548999	-5.70462895	11	NA	996	11	1
002706301	PE6	27	63	1	1	27	4	2016	1396	3	1	0	3	3	1	1	13	1	7	0	0	27	1	1	1	2	0	NA	0	NA	0	NA	1	1995	1	1	0	1	2	186515	0001	YAMBRASBAMBA	-77.95255548999	-5.70462895	11	NA	996	11	1
002709901	PE6	27	99	1	2	27	4	2016	1396	2	0	0	2	2	0	1	15	1	7	0	0	27	1	1	1	2	0	NA	0	NA	0	NA	0	1995	0	1	0	1	2	668842	0001	YAMBRASBAMBA	-77.95255548999	-5.70462895	12	NA	5	12	1
002710101	PE6	27	101	1	2	27	4	2016	1396	4	1	0	4	4	1	1	13	1	8	0	0	27	1	1	1	2	0	NA	0	NA	0	NA	1	1995	1	1	0	1	2	186515	0001	YAMBRASBAMBA	-77.95255548999	-5.70462895	11	NA	996	23	0
002712401	PE6	27	124	1	1	27	4	2016	1396	4	1	0	4	3	0	1	13	1	7	0	0	27	1	1	1	2	0	NA	0	NA	0	NA	0	1995	1	1	0	1	2	668842	0001	YAMBRASBAMBA	-77.95255548999	-5.70462895	11	NA	996	11	1
002715601	PE6	27	156	1	2	27	4	2016	1396	5	1	0	5	5	1	1	14	1	8	0	0	27	1	1	1	2	0	NA	0	NA	0	NA	1	1995	1	1	0	1	2	186515	0001	YAMBRASBAMBA	-77.95255548999	-5.70462895	11	NA	996	32	1
002800501	PE6	28	5	1	1	28	6	2016	1398	4	1	0	4	4	1	1	15	1	8	0	0	28	1	1	1	2	0	NA	0	NA	0	NA	1	1783	1	1	0	1	2	231583	0011	COCOCHO	-78.329949987	-6.191879975	11	NA	996	11	1
002802501	PE6	28	25	1	1	28	6	2016	1398	4	1	0	4	4	1	1	15	1	8	0	0	28	1	1	1	2	0	NA	0	NA	0	NA	1	1783	1	1	0	1	2	231583	0011	COCOCHO	-78.329949987	-6.191879975	11	NA	996	11	1
002805901	PE6	28	59	1	2	28	6	2016	1398	4	1	0	4	4	1	1	15	1	7	0	0	28	1	1	1	2	0	NA	0	NA	0	NA	0	1783	1	1	0	1	2	830457	0011	COCOCHO	-78.329949987	-6.191879975	11	NA	996	11	1
002807201	PE6	28	72	1	2	28	6	2016	1398	5	2	0	5	4	2	1	15	1	7	0	0	28	1	1	1	2	0	NA	0	NA	0	NA	2	1783	2	1	0	1	2	231583	0011	COCOCHO	-78.329949987	-6.191879975	11	NA	996	31	1
002810401	PE6	28	104	1	1	28	6	2016	1398	5	1	0	5	5	1	1	14	1	8	0	0	28	1	1	1	2	0	NA	0	NA	0	NA	1	1783	1	1	0	1	2	231583	0011	COCOCHO	-78.329949987	-6.191879975	11	NA	996	11	1
002812601	PE6	28	126	1	1	28	6	2016	1398	4	1	0	4	4	1	1	14	1	7	0	0	28	1	1	1	2	0	NA	0	NA	0	NA	0	1783	1	1	0	1	2	830457	0011	COCOCHO	-78.329949987	-6.191879975	11	NA	996	11	1
002812801	PE6	28	128	1	2	28	6	2016	1398	4	0	0	4	4	0	1	16	1	8	0	0	28	1	1	1	2	0	NA	0	NA	0	NA	0	1783	0	1	0	1	2	830457	0011	COCOCHO	-78.329949987	-6.191879975	11	NA	996	23	1
002813501	PE6	28	135	1	2	28	6	2016	1398	5	1	0	5	5	1	1	14	1	7	0	0	28	1	1	1	2	0	NA	0	NA	0	NA	0	1783	1	1	0	1	2	830457	0011	COCOCHO	-78.329949987	-6.191879975	11	NA	996	11	1
002900601	PE6	29	6	1	1	29	5	2016	1397	3	1	0	3	3	0	1	11	1	2	0	0	29	1	1	1	2	0	NA	0	NA	0	NA	0	2339	1	1	0	1	2	530727	0001	LUYA	-77.94455	-6.1646	11	NA	996	11	1
002901001	PE6	29	10	1	2	29	5	2016	1397	2	0	0	2	2	0	1	12	1	3	0	0	29	1	1	1	2	0	NA	0	NA	0	NA	0	2339	0	1	0	1	2	530727	0001	LUYA	-77.94455	-6.1646	11	NA	996	11	1
002901401	PE6	29	14	1	1	29	5	2016	1397	3	0	0	3	3	0	1	11	1	2	0	0	29	1	1	1	2	0	NA	0	NA	0	NA	0	2339	0	1	0	1	2	530727	0001	LUYA	-77.94455	-6.1646	11	NA	996	11	1
002901901	PE6	29	19	1	1	29	5	2016	1397	1	0	0	1	1	0	1	12	1	3	0	0	29	1	1	1	2	0	NA	0	NA	0	NA	0	2339	0	1	0	1	2	530727	0001	LUYA	-77.94455	-6.1646	11	NA	996	11	1
002902601	PE6	29	26	1	2	29	5	2016	1397	3	1	0	3	3	1	1	14	1	2	0	0	29	1	1	1	2	0	NA	0	NA	0	NA	1	2339	1	1	0	1	2	148000	0001	LUYA	-77.94455	-6.1646	11	NA	996	11	1
002904701	PE6	29	47	1	1	29	5	2016	1397	4	1	0	4	4	0	1	12	1	3	0	0	29	1	1	1	2	0	NA	0	NA	0	NA	0	2339	1	1	0	1	2	530727	0001	LUYA	-77.94455	-6.1646	11	NA	996	32	1
002906601	PE6	29	66	1	1	29	5	2016	1397	5	1	0	5	4	1	1	13	1	3	0	0	29	1	1	1	2	0	NA	0	NA	0	NA	1	2339	1	1	0	1	2	148000	0001	LUYA	-77.94455	-6.1646	11	NA	996	11	1
002906701	PE6	29	67	1	2	29	5	2016	1397	7	1	0	7	7	1	1	11	1	2	0	0	29	1	1	1	2	0	NA	0	NA	0	NA	1	2339	1	1	0	1	2	148000	0001	LUYA	-77.94455	-6.1646	11	NA	996	11	1
002908601	PE6	29	86	1	3	29	5	2016	1397	5	1	0	5	5	0	1	13	2	3	0	0	29	1	1	1	2	0	NA	0	NA	0	NA	0	2339	1	1	0	1	2	530727	0001	LUYA	-77.94455	-6.1646	11	NA	996	11	1
003001601	PE6	30	16	1	1	30	3	2016	1395	4	1	0	4	4	2	1	22	1	3	0	0	30	1	1	1	2	0	NA	0	NA	0	NA	2	2795	1	1	0	1	2	107566	0001	LA JALCA	-77.815215275	-6.484651532	11	NA	996	11	1
003002301	PE6	30	23	1	5	30	3	2016	1395	6	1	0	6	6	1	1	22	1	2	0	0	30	1	1	1	2	0	NA	0	NA	0	NA	1	2795	1	1	0	1	2	107566	0001	LA JALCA	-77.815215275	-6.484651532	11	NA	996	11	1
003003401	PE6	30	34	1	2	30	3	2016	1395	4	2	0	4	4	1	1	21	1	3	0	0	30	1	1	1	2	0	NA	0	NA	0	NA	1	2795	2	1	0	1	2	107566	0001	LA JALCA	-77.815215275	-6.484651532	11	NA	996	11	1
003004101	PE6	30	41	1	1	30	3	2016	1395	1	0	0	1	1	0	1	21	1	2	0	0	30	1	1	1	2	0	NA	0	NA	0	NA	0	2795	0	1	0	1	2	385730	0001	LA JALCA	-77.815215275	-6.484651532	11	NA	996	11	1
003004301	PE6	30	43	1	1	30	3	2016	1395	1	1	0	1	1	0	1	22	1	3	0	0	30	1	1	1	2	0	NA	0	NA	0	NA	0	2795	1	1	0	1	2	385730	0001	LA JALCA	-77.815215275	-6.484651532	11	NA	996	11	1
003004401	PE6	30	44	1	2	30	3	2016	1395	7	2	0	7	7	2	1	21	1	2	0	0	30	1	1	1	2	0	NA	0	NA	0	NA	2	2795	2	1	0	1	2	107566	0001	LA JALCA	-77.815215275	-6.484651532	11	NA	996	11	1
003005101	PE6	30	51	1	2	30	3	2016	1395	8	2	0	8	8	1	1	22	1	3	0	0	30	1	1	1	2	0	NA	0	NA	0	NA	1	2795	2	1	0	1	2	107566	0001	LA JALCA	-77.815215275	-6.484651532	11	NA	996	11	1
003005201	PE6	30	52	1	2	30	3	2016	1395	5	1	0	4	5	0	1	22	1	2	0	0	30	1	1	1	2	0	NA	0	NA	0	NA	0	2795	1	1	0	1	2	385730	0001	LA JALCA	-77.815215275	-6.484651532	11	NA	996	11	1
003007001	PE6	30	70	1	1	30	3	2016	1395	1	0	0	1	1	0	1	22	1	2	0	0	30	1	1	1	2	0	NA	0	NA	0	NA	0	2795	0	1	0	1	2	385730	0001	LA JALCA	-77.815215275	-6.484651532	12	NA	5	12	1
003100501	PE6	31	5	1	1	31	7	2016	1399	5	2	0	5	5	1	1	14	1	3	0	0	31	1	1	1	2	0	NA	0	NA	0	NA	1	1584	2	1	0	1	2	172920	0001	MENDOZA	-77.482199898	-6.3959070349	11	NA	996	11	1
003101701	PE6	31	17	1	1	31	7	2016	1399	2	0	0	2	2	0	1	13	1	2	0	0	31	1	1	1	2	0	NA	0	NA	0	NA	0	1584	0	1	0	1	2	620091	0001	MENDOZA	-77.482199898	-6.3959070349	11	NA	996	11	1
003104201	PE6	31	42	1	2	31	7	2016	1399	4	1	0	4	4	1	1	13	1	3	0	0	31	1	1	1	2	0	NA	0	NA	0	NA	1	1584	1	1	0	1	2	172920	0001	MENDOZA	-77.482199898	-6.3959070349	11	NA	996	11	1
003107601	PE6	31	76	1	1	31	7	2016	1399	5	1	0	5	5	2	1	13	1	3	0	0	31	1	1	1	2	0	NA	0	NA	0	NA	2	1584	1	1	0	1	2	172920	0001	MENDOZA	-77.482199898	-6.3959070349	11	NA	996	11	1
003109401	PE6	31	94	1	2	31	7	2016	1399	4	2	0	4	4	1	1	13	2	2	0	0	31	1	1	1	2	0	NA	0	NA	0	NA	1	1584	2	1	0	1	2	172920	0001	MENDOZA	-77.482199898	-6.3959070349	11	NA	996	11	1
003111301	PE6	31	113	1	1	31	7	2016	1399	3	1	0	3	3	0	1	14	1	3	0	0	31	1	1	1	2	0	NA	0	NA	0	NA	0	1584	1	1	0	1	2	620091	0001	MENDOZA	-77.482199898	-6.3959070349	11	NA	996	11	1
003114601	PE6	31	146	1	1	31	7	2016	1399	3	1	0	3	3	1	1	15	2	2	0	0	31	1	1	1	2	0	NA	0	NA	0	NA	0	1584	1	1	0	1	2	620091	0001	MENDOZA	-77.482199898	-6.3959070349	12	NA	2	12	1
003115401	PE6	31	154	1	1	31	7	2016	1399	4	1	0	4	4	1	1	14	2	2	0	0	31	1	1	1	2	0	NA	0	NA	0	NA	1	1584	1	1	0	1	2	172920	0001	MENDOZA	-77.482199898	-6.3959070349	11	NA	996	11	1
003200201	PE6	32	2	1	1	32	7	2016	1399	5	1	0	5	5	0	1	9	1	7	0	0	32	1	1	2	3	0	NA	0	NA	0	NA	0	303	1	1	0	1	3	271970	0001	HUAMPAMI	-78.15912630699	-4.455452216	11	NA	996	23	0
003200801	PE6	32	8	1	1	32	7	2016	1399	5	1	0	5	5	1	1	13	1	8	0	0	32	1	1	2	3	0	NA	0	NA	0	NA	1	303	1	1	0	1	3	142324	0001	HUAMPAMI	-78.15912630699	-4.455452216	11	NA	996	23	0
003201101	PE6	32	11	1	1	32	7	2016	1399	3	0	0	3	3	1	1	11	1	7	0	0	32	1	1	2	3	0	NA	0	NA	0	NA	1	303	0	1	0	1	3	142324	0001	HUAMPAMI	-78.15912630699	-4.455452216	11	NA	996	23	0
003201301	PE6	32	13	1	2	32	7	2016	1399	6	2	0	6	6	2	1	10	1	8	0	0	32	1	1	2	3	0	NA	0	NA	0	NA	2	303	2	1	0	1	3	142324	0001	HUAMPAMI	-78.15912630699	-4.455452216	11	NA	996	23	0
003202101	PE6	32	21	1	1	32	7	2016	1399	5	1	0	5	5	1	1	9	1	8	0	0	32	1	1	2	3	0	NA	0	NA	0	NA	1	303	1	1	0	1	3	142324	0001	HUAMPAMI	-78.15912630699	-4.455452216	11	NA	996	23	0
003202201	PE6	32	22	1	1	32	7	2016	1399	2	1	0	2	2	0	1	11	1	7	0	0	32	1	1	2	3	0	NA	0	NA	0	NA	0	303	1	1	0	1	3	271970	0001	HUAMPAMI	-78.15912630699	-4.455452216	11	NA	996	23	0
003202301	PE6	32	23	1	1	32	7	2016	1399	6	1	0	6	6	2	1	12	1	8	0	0	32	1	1	2	3	0	NA	0	NA	0	NA	1	303	1	1	0	1	3	142324	0001	HUAMPAMI	-78.15912630699	-4.455452216	11	NA	996	11	0
003202801	PE6	32	28	1	1	32	7	2016	1399	2	0	0	2	2	0	1	10	1	8	0	0	32	1	1	2	3	0	NA	0	NA	0	NA	0	303	0	1	0	1	3	271970	0001	HUAMPAMI	-78.15912630699	-4.455452216	11	NA	996	23	0
003203701	PE6	32	37	1	1	32	7	2016	1399	2	0	0	2	2	0	1	11	1	7	0	0	32	1	1	2	3	0	NA	0	NA	0	NA	0	303	0	1	0	1	3	271970	0001	HUAMPAMI	-78.15912630699	-4.455452216	11	NA	996	32	0
003204001	PE6	32	40	1	2	32	7	2016	1399	4	1	0	4	4	1	1	9	1	8	0	0	32	1	1	2	3	0	NA	0	NA	0	NA	1	303	1	1	0	1	3	142324	0001	HUAMPAMI	-78.15912630699	-4.455452216	11	NA	996	11	0
003204701	PE6	32	47	1	1	32	7	2016	1399	3	1	0	3	3	1	1	10	1	7	0	0	32	1	1	2	3	0	NA	0	NA	0	NA	1	303	1	1	0	1	3	142324	0001	HUAMPAMI	-78.15912630699	-4.455452216	11	NA	996	23	0
003204801	PE6	32	48	1	1	32	7	2016	1399	6	3	0	6	6	2	1	11	1	8	0	0	32	1	1	2	3	0	NA	0	NA	0	NA	2	303	3	1	0	1	3	142324	0001	HUAMPAMI	-78.15912630699	-4.455452216	11	NA	996	23	0
003301001	PE6	33	10	1	2	33	6	2016	1398	3	1	0	3	3	1	1	29	1	8	0	0	33	1	1	2	3	0	NA	0	NA	0	NA	1	257	1	1	0	1	3	292490	0030	KUSU KUBAIM	-78.249437295	-4.4319996269	12	NA	5	23	0
003301201	PE6	33	12	1	2	33	6	2016	1398	5	1	0	5	5	2	1	30	1	8	0	0	33	1	1	2	3	0	NA	0	NA	0	NA	1	257	1	1	0	1	3	292490	0030	KUSU KUBAIM	-78.249437295	-4.4319996269	11	NA	996	23	0
003301301	PE6	33	13	1	2	33	6	2016	1398	8	3	0	8	8	0	1	30	1	7	0	0	33	1	1	2	3	0	NA	0	NA	0	NA	0	257	3	1	0	1	3	558927	0030	KUSU KUBAIM	-78.249437295	-4.4319996269	11	NA	996	23	0
003301401	PE6	33	14	1	2	33	7	2016	1399	9	2	0	9	9	1	1	1	1	8	0	0	33	1	1	2	3	0	NA	0	NA	0	NA	1	257	2	1	0	1	3	292490	0030	KUSU KUBAIM	-78.249437295	-4.4319996269	11	NA	996	23	0
003306001	PE6	33	60	1	1	33	6	2016	1398	3	1	0	3	3	1	1	30	1	7	0	0	33	1	1	2	3	0	NA	0	NA	0	NA	1	257	1	1	0	1	3	292490	0030	KUSU KUBAIM	-78.249437295	-4.4319996269	11	NA	996	23	0
003306101	PE6	33	61	1	2	33	6	2016	1398	6	2	0	6	6	1	1	30	1	8	0	0	33	1	1	2	3	0	NA	0	NA	0	NA	0	257	2	1	0	1	3	558927	0030	KUSU KUBAIM	-78.249437295	-4.4319996269	11	NA	996	23	0
003306201	PE6	33	62	1	2	33	7	2016	1399	5	1	0	5	5	1	1	1	1	7	0	0	33	1	1	2	3	0	NA	0	NA	0	NA	1	257	1	1	0	1	3	292490	0030	KUSU KUBAIM	-78.249437295	-4.4319996269	11	NA	996	23	0
003306301	PE6	33	63	1	1	33	7	2016	1399	5	1	0	5	5	0	1	1	1	8	0	0	33	1	1	2	3	0	NA	0	NA	0	NA	0	257	1	1	0	1	3	558927	0030	KUSU KUBAIM	-78.249437295	-4.4319996269	11	NA	996	23	0
003315201	PE6	33	152	1	1	33	6	2016	1398	7	2	0	7	7	1	1	29	1	8	0	0	33	1	1	2	3	0	NA	0	NA	0	NA	1	257	2	1	0	1	3	292490	0030	KUSU KUBAIM	-78.249437295	-4.4319996269	11	NA	996	23	0
003315301	PE6	33	153	1	1	33	6	2016	1398	8	1	0	8	8	2	1	29	1	7	0	0	33	1	1	2	3	0	NA	0	NA	0	NA	2	257	1	1	0	1	3	292490	0030	KUSU KUBAIM	-78.249437295	-4.4319996269	11	NA	996	23	0
003315401	PE6	33	154	1	2	33	7	2016	1399	6	1	0	6	6	1	1	2	1	8	0	0	33	1	1	2	3	0	NA	0	NA	0	NA	1	257	1	1	0	1	3	292490	0030	KUSU KUBAIM	-78.249437295	-4.4319996269	11	NA	996	23	0
003315501	PE6	33	155	1	1	33	7	2016	1399	3	1	0	3	3	1	1	2	1	7	0	0	33	1	1	2	3	0	NA	0	NA	0	NA	1	257	1	1	0	1	3	292490	0030	KUSU KUBAIM	-78.249437295	-4.4319996269	11	NA	996	23	0
003401601	PE6	34	16	1	2	34	5	2016	1397	5	1	0	5	5	3	1	29	1	2	0	0	34	1	1	2	3	0	NA	0	NA	0	NA	2	443	1	1	0	1	3	222541	0037	BASHUIM	-78.24493624699	-4.5585948629	41	NA	5	23	0
003401701	PE6	34	17	1	2	34	5	2016	1397	6	1	0	6	4	3	1	29	1	3	0	0	34	1	1	2	3	0	NA	0	NA	0	NA	3	443	1	1	0	1	3	222541	0037	BASHUIM	-78.24493624699	-4.5585948629	43	NA	15	23	0
003401901	PE6	34	19	1	1	34	6	2016	1398	3	1	0	3	3	0	1	1	3	3	0	0	34	1	1	2	3	0	NA	0	NA	0	NA	0	443	1	1	0	1	3	425259	0037	BASHUIM	-78.24493624699	-4.5585948629	43	NA	5	23	0
003402101	PE6	34	21	1	1	34	6	2016	1398	3	0	0	3	3	0	1	1	2	3	0	0	34	1	1	2	3	0	NA	0	NA	0	NA	0	443	0	1	0	1	3	425259	0037	BASHUIM	-78.24493624699	-4.5585948629	43	NA	5	23	0
003402201	PE6	34	22	1	1	34	5	2016	1397	2	1	0	2	2	0	1	31	1	2	0	0	34	1	1	2	3	0	NA	0	NA	0	NA	0	443	1	1	0	1	3	425259	0037	BASHUIM	-78.24493624699	-4.5585948629	43	NA	5	23	0
003402301	PE6	34	23	1	1	34	5	2016	1397	7	2	0	7	6	1	1	31	1	3	0	0	34	1	1	2	3	0	NA	0	NA	0	NA	1	443	2	1	0	1	3	222541	0037	BASHUIM	-78.24493624699	-4.5585948629	43	NA	15	23	0
003402401	PE6	34	24	1	1	34	5	2016	1397	5	1	0	5	5	3	1	31	1	2	0	0	34	1	1	2	3	0	NA	0	NA	0	NA	2	443	1	1	0	1	3	222541	0037	BASHUIM	-78.24493624699	-4.5585948629	43	NA	10	23	0
003402501	PE6	34	25	1	1	34	6	2016	1398	5	1	0	5	5	3	1	1	2	3	0	0	34	1	1	2	3	0	NA	0	NA	0	NA	2	443	1	1	0	1	3	222541	0037	BASHUIM	-78.24493624699	-4.5585948629	43	NA	5	23	0
003406501	PE6	34	65	1	1	34	5	2016	1397	4	1	0	4	4	1	1	30	1	2	0	0	34	1	1	2	3	0	NA	0	NA	0	NA	1	443	1	1	0	1	3	222541	0038	PANTAN ENTSA	-78.27977283399	-4.544580014	41	NA	5	23	0
003502601	PE6	35	26	1	1	35	5	2016	1397	8	1	0	8	8	3	1	2	1	8	0	0	35	1	1	2	3	0	NA	0	NA	0	NA	2	190	1	1	0	1	3	300349	0026	CHOSICA	-77.713705644	-3.886519132	43	NA	5	32	0
003502801	PE6	35	28	1	1	35	5	2016	1397	3	1	0	3	3	1	1	2	1	8	0	0	35	1	1	2	3	0	NA	0	NA	0	NA	1	190	1	1	0	1	3	300349	0026	CHOSICA	-77.713705644	-3.886519132	43	NA	5	32	0
003503401	PE6	35	34	1	1	35	5	2016	1397	4	1	0	4	4	2	1	3	1	8	0	0	35	1	1	2	3	0	NA	0	NA	0	NA	2	190	1	1	0	1	3	300349	0026	CHOSICA	-77.713705644	-3.886519132	43	NA	1	32	0
003506501	PE6	35	65	1	1	35	5	2016	1397	7	0	0	7	7	1	1	4	1	7	0	0	35	1	1	2	3	0	NA	0	NA	0	NA	1	190	0	1	0	1	3	300349	0041	SHEBONAL	-77.725760699	-4.098253566	43	NA	5	32	0
003506801	PE6	35	68	1	2	35	5	2016	1397	8	0	0	8	8	3	1	4	1	7	0	0	35	1	1	2	3	0	NA	0	NA	0	NA	3	190	0	1	0	1	3	300349	0041	SHEBONAL	-77.725760699	-4.098253566	43	NA	10	32	0
003506901	PE6	35	69	1	2	35	5	2016	1397	4	1	0	4	4	2	1	4	1	8	0	0	35	1	1	2	3	0	NA	0	NA	0	NA	2	190	1	1	0	1	3	300349	0041	SHEBONAL	-77.725760699	-4.098253566	43	NA	5	32	0
003507001	PE6	35	70	1	1	35	5	2016	1397	3	1	0	3	3	1	1	4	1	7	0	0	35	1	1	2	3	0	NA	0	NA	0	NA	1	190	1	1	0	1	3	300349	0041	SHEBONAL	-77.725760699	-4.098253566	43	NA	15	32	0
003508601	PE6	35	86	1	1	35	5	2016	1397	3	1	0	3	3	1	1	5	1	8	0	0	35	1	1	2	3	0	NA	0	NA	0	NA	1	190	1	1	0	1	3	300349	0041	SHEBONAL	-77.725760699	-4.098253566	43	NA	5	32	0
003508801	PE6	35	88	1	1	35	5	2016	1397	6	1	0	6	6	0	1	6	1	7	0	0	35	1	1	2	3	0	NA	0	NA	0	NA	0	190	1	1	0	1	3	573945	0041	SHEBONAL	-77.725760699	-4.098253566	43	NA	10	32	0
003509001	PE6	35	90	1	1	35	5	2016	1397	3	1	0	3	3	1	1	5	1	7	0	0	35	1	1	2	3	0	NA	0	NA	0	NA	1	190	1	1	0	1	3	300349	0041	SHEBONAL	-77.725760699	-4.098253566	43	NA	10	32	0
003509501	PE6	35	95	1	1	35	5	2016	1397	2	0	0	2	2	0	1	4	1	8	0	0	35	1	1	2	3	0	NA	0	NA	0	NA	0	190	0	1	0	1	3	573945	0041	SHEBONAL	-77.725760699	-4.098253566	43	NA	3	23	0
003608101	PE6	36	81	1	1	36	3	2016	1395	1	0	0	1	1	0	1	31	1	7	0	0	36	1	1	2	3	0	NA	0	NA	0	NA	0	299	0	1	0	1	3	785692	0008	BAJO PUPUNTAS	-77.67862423399	-4.481732368	13	NA	15	23	0
003608201	PE6	36	82	1	1	36	4	2016	1396	4	1	0	4	4	2	1	3	1	8	0	0	36	1	1	2	3	0	NA	0	NA	0	NA	1	299	1	1	0	1	3	411157	0008	BAJO PUPUNTAS	-77.67862423399	-4.481732368	43	NA	5	23	0
003608401	PE6	36	84	1	1	36	3	2016	1395	3	1	0	3	3	1	1	30	1	8	0	0	36	1	1	2	3	0	NA	0	NA	0	NA	1	299	1	1	0	1	3	411157	0008	BAJO PUPUNTAS	-77.67862423399	-4.481732368	43	NA	5	32	0
003609001	PE6	36	90	1	2	36	3	2016	1395	7	1	0	7	7	2	1	30	1	7	0	0	36	1	1	2	3	0	NA	0	NA	0	NA	1	299	1	1	0	1	3	411157	0008	BAJO PUPUNTAS	-77.67862423399	-4.481732368	11	NA	996	23	0
003609101	PE6	36	91	1	1	36	4	2016	1396	3	1	0	3	3	1	1	3	1	8	0	0	36	1	1	2	3	0	NA	0	NA	0	NA	1	299	1	1	0	1	3	411157	0008	BAJO PUPUNTAS	-77.67862423399	-4.481732368	11	NA	996	23	0
003609201	PE6	36	92	1	2	36	3	2016	1395	4	1	0	4	4	2	1	30	1	7	0	0	36	1	1	2	3	0	NA	0	NA	0	NA	1	299	1	1	0	1	3	411157	0008	BAJO PUPUNTAS	-77.67862423399	-4.481732368	11	NA	996	23	0
003609301	PE6	36	93	1	2	36	3	2016	1395	4	1	0	4	4	1	1	31	1	8	0	0	36	1	1	2	3	0	NA	0	NA	0	NA	1	299	1	1	0	1	3	411157	0008	BAJO PUPUNTAS	-77.67862423399	-4.481732368	11	NA	996	23	0
003616301	PE6	36	163	1	2	36	4	2016	1396	6	1	0	6	6	3	1	1	1	8	0	0	36	1	1	2	3	0	NA	0	NA	0	NA	2	299	1	1	0	1	3	411157	0149	SANCHUM	-77.654799987	-4.4751999729	43	NA	10	23	0
003616401	PE6	36	164	1	1	36	4	2016	1396	4	1	0	4	4	2	1	1	1	7	0	0	36	1	1	2	3	0	NA	0	NA	0	NA	2	299	1	1	0	1	3	411157	0149	SANCHUM	-77.654799987	-4.4751999729	43	NA	10	23	0
003616601	PE6	36	166	1	1	36	4	2016	1396	4	1	0	4	4	2	1	1	1	7	0	0	36	1	1	2	3	0	NA	0	NA	0	NA	2	299	1	1	0	1	3	411157	0149	SANCHUM	-77.654799987	-4.4751999729	43	NA	10	23	0
003616701	PE6	36	167	1	1	36	4	2016	1396	3	0	0	3	3	0	1	2	1	8	0	0	36	1	1	2	3	0	NA	0	NA	0	NA	0	299	0	1	0	1	3	785692	0149	SANCHUM	-77.654799987	-4.4751999729	43	NA	5	23	0
003700101	PE6	37	1	1	2	37	3	2016	1395	7	2	0	7	7	0	1	24	1	6	0	0	37	1	1	2	3	0	NA	0	NA	0	NA	0	266	2	1	0	1	3	523795	0019	COCHA VERDE	-78.171281527	-4.8569834079	43	NA	10	32	0
003700201	PE6	37	2	1	1	37	3	2016	1395	3	0	0	3	3	0	1	24	1	8	0	0	37	1	1	2	3	0	NA	0	NA	0	NA	0	266	0	1	0	1	3	523795	0019	COCHA VERDE	-78.171281527	-4.8569834079	43	NA	10	23	0
003700301	PE6	37	3	1	1	37	3	2016	1395	5	1	0	5	5	0	1	24	1	6	0	0	37	1	1	2	3	0	NA	0	NA	0	NA	0	266	1	1	0	1	3	523795	0019	COCHA VERDE	-78.171281527	-4.8569834079	43	NA	5	23	0
003700401	PE6	37	4	1	1	37	3	2016	1395	3	1	0	3	3	1	1	24	1	8	0	0	37	1	1	2	3	0	NA	0	NA	0	NA	1	266	1	1	0	1	3	274105	0019	COCHA VERDE	-78.171281527	-4.8569834079	43	NA	5	32	0
003700501	PE6	37	5	1	1	37	3	2016	1395	9	1	0	9	9	1	1	24	1	6	0	0	37	1	1	2	3	0	NA	0	NA	0	NA	0	266	1	1	0	1	3	523795	0019	COCHA VERDE	-78.171281527	-4.8569834079	43	NA	15	23	0
003703201	PE6	37	32	1	1	37	3	2016	1395	8	1	0	8	8	2	1	25	1	8	0	0	37	1	1	2	3	0	NA	0	NA	0	NA	2	266	1	1	0	1	3	274105	0176	YAMAKAI WAWIK	-78.19634271799	-4.8143239319	43	NA	30	23	0
003703301	PE6	37	33	1	1	37	3	2016	1395	6	1	0	6	6	2	1	25	1	6	0	0	37	1	1	2	3	0	NA	0	NA	0	NA	1	266	1	1	0	1	3	274105	0176	YAMAKAI WAWIK	-78.19634271799	-4.8143239319	41	NA	5	23	0
003707101	PE6	37	71	1	1	37	3	2016	1395	3	1	0	3	3	1	1	27	1	6	0	0	37	1	1	2	3	0	NA	0	NA	0	NA	1	266	1	1	0	1	3	274105	0008	CENTRO WAWIK	-78.19754264799	-4.8046459019	43	NA	10	32	0
003707201	PE6	37	72	1	2	37	3	2016	1395	5	1	0	5	5	0	1	27	1	8	0	0	37	1	1	2	3	0	NA	0	NA	0	NA	0	266	1	1	0	1	3	523795	0008	CENTRO WAWIK	-78.19754264799	-4.8046459019	11	NA	996	23	0
003707501	PE6	37	75	1	1	37	3	2016	1395	4	1	0	4	4	1	1	27	1	6	0	0	37	1	1	2	3	0	NA	0	NA	0	NA	1	266	1	1	0	1	3	274105	0008	CENTRO WAWIK	-78.19754264799	-4.8046459019	11	NA	996	23	0
003800201	PE6	38	2	1	1	38	6	2016	1398	1	0	0	1	1	0	1	2	1	7	0	0	38	1	1	2	3	0	NA	0	NA	0	NA	0	2005	0	1	0	1	3	382453	0039	GUAYAQUIL	-78.359399988	-5.4436399739	11	NA	996	23	0
003800301	PE6	38	3	1	1	38	6	2016	1398	5	1	0	5	5	1	1	2	1	8	0	0	38	1	1	2	3	0	NA	0	NA	0	NA	0	2005	1	1	0	1	3	382453	0039	GUAYAQUIL	-78.359399988	-5.4436399739	11	NA	996	23	0
003800401	PE6	38	4	1	2	38	6	2016	1398	2	1	0	2	2	0	1	1	1	7	0	0	38	1	1	2	3	0	NA	0	NA	0	NA	0	2005	1	1	0	1	3	382453	0039	GUAYAQUIL	-78.359399988	-5.4436399739	11	NA	996	23	0
003800501	PE6	38	5	1	2	38	6	2016	1398	4	1	0	4	4	1	1	1	1	8	0	0	38	1	1	2	3	0	NA	0	NA	0	NA	1	2005	1	1	0	1	3	200140	0039	GUAYAQUIL	-78.359399988	-5.4436399739	11	NA	996	23	0
003800601	PE6	38	6	1	1	38	6	2016	1398	2	0	0	2	2	0	1	2	1	7	0	0	38	1	1	2	3	0	NA	0	NA	0	NA	0	2005	0	1	0	1	3	382453	0039	GUAYAQUIL	-78.359399988	-5.4436399739	11	NA	996	23	0
003800701	PE6	38	7	1	2	38	6	2016	1398	8	0	0	8	8	1	1	1	1	8	0	0	38	1	1	2	3	0	NA	0	NA	0	NA	1	2005	0	1	0	1	3	200140	0039	GUAYAQUIL	-78.359399988	-5.4436399739	11	NA	996	23	0
003800801	PE6	38	8	1	1	38	6	2016	1398	3	1	0	3	3	0	1	1	1	7	0	0	38	1	1	2	3	0	NA	0	NA	0	NA	0	2005	1	1	0	1	3	382453	0039	GUAYAQUIL	-78.359399988	-5.4436399739	11	NA	996	22	0
003800901	PE6	38	9	1	2	38	6	2016	1398	5	1	0	5	5	0	1	1	1	8	0	0	38	1	1	2	3	0	NA	0	NA	0	NA	0	2005	1	1	0	1	3	382453	0039	GUAYAQUIL	-78.359399988	-5.4436399739	11	NA	996	23	0
003801001	PE6	38	10	1	1	38	6	2016	1398	4	1	0	4	4	1	1	2	1	7	0	0	38	1	1	2	3	0	NA	0	NA	0	NA	0	2005	1	1	0	1	3	382453	0039	GUAYAQUIL	-78.359399988	-5.4436399739	11	NA	996	23	0
003803901	PE6	38	39	1	2	38	6	2016	1398	3	1	0	3	3	0	1	3	1	8	0	0	38	1	1	2	3	0	NA	0	NA	0	NA	0	2005	1	1	0	1	3	382453	0090	ALCANFOR	-78.344209988	-5.458549973	11	NA	996	23	1
003804001	PE6	38	40	1	2	38	6	2016	1398	5	1	0	5	5	1	1	3	1	7	0	0	38	1	1	2	3	0	NA	0	NA	0	NA	1	2005	1	1	0	1	3	200140	0090	ALCANFOR	-78.344209988	-5.458549973	11	NA	996	23	1
003804101	PE6	38	41	1	1	38	6	2016	1398	6	1	0	6	6	1	1	4	1	8	0	0	38	1	1	2	3	0	NA	0	NA	0	NA	1	2005	1	1	0	1	3	200140	0090	ALCANFOR	-78.344209988	-5.458549973	11	NA	996	23	1
003804201	PE6	38	42	1	2	38	6	2016	1398	4	1	0	4	4	0	1	3	1	7	0	0	38	1	1	2	3	0	NA	0	NA	0	NA	0	2005	1	1	0	1	3	382453	0090	ALCANFOR	-78.344209988	-5.458549973	11	NA	996	23	1
003804301	PE6	38	43	1	2	38	6	2016	1398	5	1	0	5	5	1	1	3	1	8	0	0	38	1	1	2	3	0	NA	0	NA	0	NA	0	2005	1	1	0	1	3	382453	0090	ALCANFOR	-78.344209988	-5.458549973	11	NA	996	23	1
003900101	PE6	39	1	1	2	39	3	2016	1395	7	1	0	7	6	1	1	17	1	0	0	0	39	1	1	2	3	0	NA	0	NA	0	NA	1	700	1	1	0	1	3	247144	0001	COPALLIN	-78.42285628	-5.674835036	11	NA	996	11	1
003901301	PE6	39	13	1	1	39	3	2016	1395	4	1	0	4	4	0	1	17	1	0	0	0	39	1	1	2	3	0	NA	0	NA	0	NA	0	700	1	1	0	1	3	472274	0001	COPALLIN	-78.42285628	-5.674835036	11	NA	996	11	1
003901901	PE6	39	19	1	2	39	3	2016	1395	5	1	0	5	5	2	1	17	1	0	0	0	39	1	1	2	3	0	NA	0	NA	0	NA	2	700	1	1	0	1	3	247144	0001	COPALLIN	-78.42285628	-5.674835036	11	NA	996	11	1
003902601	PE6	39	26	1	2	39	3	2016	1395	5	2	0	3	5	1	1	17	1	0	0	0	39	1	1	2	3	0	NA	0	NA	0	NA	1	700	2	1	0	1	3	247144	0001	COPALLIN	-78.42285628	-5.674835036	11	NA	996	11	1
003903201	PE6	39	32	1	2	39	3	2016	1395	5	1	0	5	5	1	1	18	1	0	0	0	39	1	1	2	3	0	NA	0	NA	0	NA	0	700	1	1	0	1	3	472274	0001	COPALLIN	-78.42285628	-5.674835036	11	NA	996	11	1
003903401	PE6	39	34	1	2	39	3	2016	1395	4	1	0	4	4	1	1	18	1	0	0	0	39	1	1	2	3	0	NA	0	NA	0	NA	1	700	1	1	0	1	3	247144	0001	COPALLIN	-78.42285628	-5.674835036	11	NA	996	11	1
003903701	PE6	39	37	1	1	39	3	2016	1395	3	1	0	3	3	1	1	19	1	0	0	0	39	1	1	2	3	0	NA	0	NA	0	NA	1	700	1	1	0	1	3	247144	0001	COPALLIN	-78.42285628	-5.674835036	11	NA	996	11	1
003904201	PE6	39	42	1	2	39	3	2016	1395	3	0	0	3	3	0	1	18	1	0	0	0	39	1	1	2	3	0	NA	0	NA	0	NA	0	700	0	1	0	1	3	472274	0001	COPALLIN	-78.42285628	-5.674835036	11	NA	996	11	1
003904701	PE6	39	47	1	1	39	3	2016	1395	4	1	0	4	4	2	1	18	1	0	0	0	39	1	1	2	3	0	NA	0	NA	0	NA	1	700	1	1	0	1	3	247144	0001	COPALLIN	-78.42285628	-5.674835036	11	NA	996	11	1
003905601	PE6	39	56	1	1	39	3	2016	1395	4	1	0	2	4	1	1	19	1	0	0	0	39	1	1	2	3	0	NA	0	NA	0	NA	1	700	1	1	0	1	3	247144	0001	COPALLIN	-78.42285628	-5.674835036	11	NA	996	11	1
003906101	PE6	39	61	1	1	39	3	2016	1395	1	0	0	1	0	0	1	20	1	0	0	0	39	1	1	2	3	0	NA	0	NA	0	NA	0	700	0	1	0	1	3	472274	0001	COPALLIN	-78.42285628	-5.674835036	11	NA	996	11	1
003907301	PE6	39	73	1	1	39	3	2016	1395	4	1	0	4	4	2	1	19	1	0	0	0	39	1	1	2	3	0	NA	0	NA	0	NA	2	700	1	1	0	1	3	247144	0001	COPALLIN	-78.42285628	-5.674835036	11	NA	996	11	1
003908001	PE6	39	80	1	2	39	3	2016	1395	2	0	0	2	2	0	1	19	1	0	0	0	39	1	1	2	3	0	NA	0	NA	0	NA	0	700	0	1	0	1	3	472274	0001	COPALLIN	-78.42285628	-5.674835036	11	NA	996	11	1
003908601	PE6	39	86	1	1	39	3	2016	1395	3	1	0	3	3	0	1	20	1	0	0	0	39	1	1	2	3	0	NA	0	NA	0	NA	0	700	1	1	0	1	3	472274	0001	COPALLIN	-78.42285628	-5.674835036	11	NA	996	11	0
003909101	PE6	39	91	1	2	39	3	2016	1395	4	1	0	4	4	1	1	19	1	0	0	0	39	1	1	2	3	0	NA	0	NA	0	NA	1	700	1	1	0	1	3	247144	0001	COPALLIN	-78.42285628	-5.674835036	11	NA	996	11	1
004000601	PE6	40	6	1	2	40	4	2016	1396	2	1	0	2	2	0	1	24	1	0	0	0	40	1	1	2	3	0	NA	0	NA	0	NA	0	1856	1	1	0	1	3	504029	0003	CHONZA LAGUNA	-78.398728902	-5.6393254089	43	NA	20	23	1
004000701	PE6	40	7	1	2	40	4	2016	1396	3	0	0	3	3	0	1	25	1	0	0	0	40	1	1	2	3	0	NA	0	NA	0	NA	0	1856	0	1	0	1	3	504029	0003	CHONZA LAGUNA	-78.398728902	-5.6393254089	11	NA	996	23	1
004000801	PE6	40	8	1	1	40	4	2016	1396	1	0	0	1	1	0	1	21	1	0	0	0	40	1	1	2	3	0	NA	0	NA	0	NA	0	1856	0	1	0	1	3	504029	0003	CHONZA LAGUNA	-78.398728902	-5.6393254089	96	96	20	23	1
004001301	PE6	40	13	1	1	40	4	2016	1396	3	1	0	3	3	1	1	24	1	0	0	0	40	1	1	2	3	0	NA	0	NA	0	NA	1	1856	1	1	0	1	3	263761	0003	CHONZA LAGUNA	-78.398728902	-5.6393254089	11	NA	996	21	1
004001401	PE6	40	14	1	2	40	4	2016	1396	4	0	0	4	4	0	1	24	1	0	0	0	40	1	1	2	3	0	NA	0	NA	0	NA	0	1856	0	1	0	1	3	504029	0003	CHONZA LAGUNA	-78.398728902	-5.6393254089	11	NA	996	23	1
004001501	PE6	40	15	1	1	40	4	2016	1396	1	0	0	1	1	0	1	21	1	0	0	0	40	1	1	2	3	0	NA	0	NA	0	NA	0	1856	0	1	0	1	3	504029	0003	CHONZA LAGUNA	-78.398728902	-5.6393254089	11	NA	996	32	1
004001601	PE6	40	16	1	2	40	4	2016	1396	2	0	0	2	2	0	1	22	1	0	0	0	40	1	1	2	3	0	NA	0	NA	0	NA	0	1856	0	1	0	1	3	504029	0003	CHONZA LAGUNA	-78.398728902	-5.6393254089	11	NA	996	22	1
004001701	PE6	40	17	1	1	40	4	2016	1396	1	0	0	1	1	0	1	24	1	0	0	0	40	1	1	2	3	0	NA	0	NA	0	NA	0	1856	0	1	0	1	3	504029	0003	CHONZA LAGUNA	-78.398728902	-5.6393254089	43	NA	30	23	1
004001901	PE6	40	19	1	1	40	4	2016	1396	2	1	0	2	2	0	1	23	1	0	0	0	40	1	1	2	3	0	NA	0	NA	0	NA	0	1856	1	1	0	1	3	504029	0003	CHONZA LAGUNA	-78.398728902	-5.6393254089	41	NA	30	32	0
004002001	PE6	40	20	1	1	40	4	2016	1396	1	0	0	1	1	0	1	23	1	0	0	0	40	1	1	2	3	0	NA	0	NA	0	NA	0	1856	0	1	0	1	3	504029	0003	CHONZA LAGUNA	-78.398728902	-5.6393254089	43	NA	15	23	0
004002101	PE6	40	21	1	1	40	4	2016	1396	5	1	0	5	5	1	1	23	1	0	0	0	40	1	1	2	3	0	NA	0	NA	0	NA	1	1856	1	1	0	1	3	263761	0003	CHONZA LAGUNA	-78.398728902	-5.6393254089	51	NA	996	23	0
004002201	PE6	40	22	1	1	40	4	2016	1396	2	1	0	2	2	0	1	22	1	0	0	0	40	1	1	2	3	0	NA	0	NA	0	NA	0	1856	1	1	0	1	3	504029	0003	CHONZA LAGUNA	-78.398728902	-5.6393254089	51	NA	996	23	0
004002401	PE6	40	24	1	2	40	4	2016	1396	3	1	0	3	3	1	1	22	1	0	0	0	40	1	1	2	3	0	NA	0	NA	0	NA	1	1856	1	1	0	1	3	263761	0003	CHONZA LAGUNA	-78.398728902	-5.6393254089	11	NA	996	23	1
004104801	PE6	41	48	1	2	41	5	2016	1397	5	2	0	5	5	1	1	16	1	0	0	0	41	1	1	2	3	0	NA	0	NA	0	NA	1	384	2	1	0	1	3	204556	0009	GUADALUPE	-78.55136990799	-5.561593534	11	NA	996	23	1
004104901	PE6	41	49	1	2	41	5	2016	1397	6	2	0	3	6	2	1	16	1	0	0	0	41	1	1	2	3	0	NA	0	NA	0	NA	2	384	2	1	0	1	3	204556	0009	GUADALUPE	-78.55136990799	-5.561593534	11	NA	996	23	1
004105001	PE6	41	50	1	2	41	5	2016	1397	3	0	0	3	3	0	1	16	1	0	0	0	41	1	1	2	3	0	NA	0	NA	0	NA	0	384	0	1	0	1	3	390892	0009	GUADALUPE	-78.55136990799	-5.561593534	11	NA	996	23	1
004105101	PE6	41	51	1	2	41	5	2016	1397	6	0	0	6	3	1	1	17	1	0	0	0	41	1	1	2	3	0	NA	0	NA	0	NA	1	384	2	1	0	1	3	204556	0009	GUADALUPE	-78.55136990799	-5.561593534	11	NA	996	21	1
004105201	PE6	41	52	1	2	41	5	2016	1397	3	1	0	3	2	1	1	17	1	0	0	0	41	1	1	2	3	0	NA	0	NA	0	NA	1	384	1	1	0	1	3	204556	0009	GUADALUPE	-78.55136990799	-5.561593534	11	NA	996	23	1
004105301	PE6	41	53	1	1	41	5	2016	1397	2	0	0	2	2	0	1	17	1	0	0	0	41	1	1	2	3	0	NA	0	NA	0	NA	0	384	0	1	0	1	3	390892	0009	GUADALUPE	-78.55136990799	-5.561593534	11	NA	996	23	1
004105401	PE6	41	54	1	2	41	5	2016	1397	5	1	0	5	5	1	1	17	1	0	0	0	41	1	1	2	3	0	NA	0	NA	0	NA	1	384	1	1	0	1	3	204556	0009	GUADALUPE	-78.55136990799	-5.561593534	11	NA	996	23	1
004105501	PE6	41	55	1	2	41	5	2016	1397	5	0	0	5	3	0	1	17	1	0	0	0	41	1	1	2	3	0	NA	0	NA	0	NA	0	384	0	1	0	1	3	390892	0009	GUADALUPE	-78.55136990799	-5.561593534	11	NA	996	23	1
004105701	PE6	41	57	1	2	41	5	2016	1397	4	1	0	4	3	1	1	17	1	0	0	0	41	1	1	2	3	0	NA	0	NA	0	NA	1	384	1	1	0	1	3	204556	0009	GUADALUPE	-78.55136990799	-5.561593534	11	NA	996	23	1
004105801	PE6	41	58	1	2	41	5	2016	1397	4	1	0	4	4	1	1	16	1	0	0	0	41	1	1	2	3	0	NA	0	NA	0	NA	1	384	1	1	0	1	3	204556	0009	GUADALUPE	-78.55136990799	-5.561593534	11	NA	996	23	1
004105901	PE6	41	59	1	2	41	5	2016	1397	4	1	0	4	4	1	1	16	1	0	0	0	41	1	1	2	3	0	NA	0	NA	0	NA	1	384	1	1	0	1	3	204556	0009	GUADALUPE	-78.55136990799	-5.561593534	11	NA	996	23	1
004106001	PE6	41	60	1	1	41	5	2016	1397	1	0	0	1	1	0	1	18	1	0	0	0	41	1	1	2	3	0	NA	0	NA	0	NA	0	384	0	1	0	1	3	390892	0009	GUADALUPE	-78.55136990799	-5.561593534	71	11	996	32	1
004106201	PE6	41	62	1	1	41	5	2016	1397	9	3	0	9	7	2	1	18	1	0	0	0	41	1	1	2	3	0	NA	0	NA	0	NA	1	384	4	1	0	1	3	204556	0009	GUADALUPE	-78.55136990799	-5.561593534	11	NA	996	23	1
004200601	PE6	42	6	1	2	42	6	2016	1398	3	1	0	3	3	0	1	25	1	7	0	0	42	1	1	2	3	0	NA	0	NA	0	NA	0	1323	1	1	0	1	3	368934	0035	CHOMZA ALTA	-78.400888402	-5.6176249069	11	NA	996	23	1
004200701	PE6	42	7	1	1	42	6	2016	1398	4	1	0	4	4	1	1	24	1	8	0	0	42	1	1	2	3	0	NA	0	NA	0	NA	0	1323	1	1	0	1	3	368934	0035	CHOMZA ALTA	-78.400888402	-5.6176249069	11	NA	996	23	1
004200801	PE6	42	8	1	1	42	6	2016	1398	3	1	0	3	3	1	1	24	1	7	0	0	42	1	1	2	3	0	NA	0	NA	0	NA	1	1323	1	1	0	1	3	193065	0035	CHOMZA ALTA	-78.400888402	-5.6176249069	11	NA	996	23	1
004200901	PE6	42	9	1	2	42	6	2016	1398	3	1	0	3	3	0	1	24	1	8	0	0	42	1	1	2	3	0	NA	0	NA	0	NA	0	1323	1	1	0	1	3	368934	0035	CHOMZA ALTA	-78.400888402	-5.6176249069	11	NA	996	11	1
004201001	PE6	42	10	1	2	42	6	2016	1398	3	1	0	3	3	0	1	24	1	7	0	0	42	1	1	2	3	0	NA	0	NA	0	NA	0	1323	1	1	0	1	3	368934	0035	CHOMZA ALTA	-78.400888402	-5.6176249069	11	NA	996	23	1
004201301	PE6	42	13	1	2	42	6	2016	1398	3	1	0	3	3	0	1	25	1	8	0	0	42	1	1	2	3	0	NA	0	NA	0	NA	0	1323	1	1	0	1	3	368934	0035	CHOMZA ALTA	-78.400888402	-5.6176249069	11	NA	996	23	1
004201401	PE6	42	14	1	2	42	6	2016	1398	3	1	0	3	3	0	1	25	1	7	0	0	42	1	1	2	3	0	NA	0	NA	0	NA	0	1323	1	1	0	1	3	368934	0035	CHOMZA ALTA	-78.400888402	-5.6176249069	11	NA	996	23	1
004201501	PE6	42	15	1	2	42	6	2016	1398	4	1	0	4	4	2	1	26	1	8	0	0	42	1	1	2	3	0	NA	0	NA	0	NA	1	1323	1	1	0	1	3	193065	0035	CHOMZA ALTA	-78.400888402	-5.6176249069	11	NA	996	32	1
004205701	PE6	42	57	1	1	42	6	2016	1398	2	0	0	2	2	0	1	26	1	7	0	0	42	1	1	2	3	0	NA	0	NA	0	NA	0	1323	0	1	0	1	3	368934	0035	CHOMZA ALTA	-78.400888402	-5.6176249069	11	NA	996	23	1
004205801	PE6	42	58	1	3	42	6	2016	1398	7	2	0	7	7	0	1	25	1	8	0	0	42	1	1	2	3	0	NA	0	NA	0	NA	0	1323	2	1	0	1	3	368934	0035	CHOMZA ALTA	-78.400888402	-5.6176249069	11	NA	996	23	1
004205901	PE6	42	59	1	2	42	6	2016	1398	2	0	0	2	2	0	1	27	1	7	0	0	42	1	1	2	3	0	NA	0	NA	0	NA	0	1323	0	1	0	1	3	368934	0035	CHOMZA ALTA	-78.400888402	-5.6176249069	11	NA	996	23	1
004206001	PE6	42	60	1	2	42	6	2016	1398	3	0	0	3	3	0	1	24	1	8	0	0	42	1	1	2	3	0	NA	0	NA	0	NA	0	1323	0	1	0	1	3	368934	0035	CHOMZA ALTA	-78.400888402	-5.6176249069	11	NA	996	23	1
004206101	PE6	42	61	1	2	42	6	2016	1398	3	1	0	3	3	0	1	26	1	7	0	0	42	1	1	2	3	0	NA	0	NA	0	NA	0	1323	1	1	0	1	3	368934	0035	CHOMZA ALTA	-78.400888402	-5.6176249069	11	NA	996	23	1
004301101	PE6	43	11	1	2	43	6	2016	1398	3	1	0	3	3	1	1	29	1	2	0	0	43	1	1	2	3	0	NA	0	NA	0	NA	0	404	1	1	0	1	3	463357	0010	VALOR	-78.645709987	-5.662569974	11	NA	996	23	1
004301201	PE6	43	12	1	2	43	6	2016	1398	4	1	0	4	4	2	1	29	1	3	0	0	43	1	1	2	3	0	NA	0	NA	0	NA	2	404	1	1	0	1	3	242477	0010	VALOR	-78.645709987	-5.662569974	12	NA	5	22	1
004301301	PE6	43	13	1	2	43	6	2016	1398	5	1	0	5	5	2	1	28	1	2	0	0	43	1	1	2	3	0	NA	0	NA	0	NA	1	404	1	1	0	1	3	242477	0010	VALOR	-78.645709987	-5.662569974	11	NA	996	23	1
004301401	PE6	43	14	1	2	43	6	2016	1398	2	0	0	2	2	0	1	28	1	3	0	0	43	1	1	2	3	0	NA	0	NA	0	NA	0	404	0	1	0	1	3	463357	0010	VALOR	-78.645709987	-5.662569974	11	NA	996	23	1
004302101	PE6	43	21	1	1	43	6	2016	1398	3	1	0	3	3	1	1	29	2	3	0	0	43	1	1	2	3	0	NA	0	NA	0	NA	1	404	1	1	0	1	3	242477	0010	VALOR	-78.645709987	-5.662569974	11	NA	996	23	1
004302201	PE6	43	22	1	1	43	6	2016	1398	5	1	0	5	5	2	1	27	1	2	0	0	43	1	1	2	3	0	NA	0	NA	0	NA	1	404	1	1	0	1	3	242477	0010	VALOR	-78.645709987	-5.662569974	11	NA	996	23	1
004302301	PE6	43	23	1	2	43	6	2016	1398	3	1	0	3	3	1	1	28	1	3	0	0	43	1	1	2	3	0	NA	0	NA	0	NA	1	404	1	1	0	1	3	242477	0010	VALOR	-78.645709987	-5.662569974	11	NA	996	22	1
004302401	PE6	43	24	1	1	43	6	2016	1398	4	1	0	4	4	1	1	28	1	2	0	0	43	1	1	2	3	0	NA	0	NA	0	NA	1	404	1	1	0	1	3	242477	0010	VALOR	-78.645709987	-5.662569974	11	NA	996	23	1
004302501	PE6	43	25	1	1	43	6	2016	1398	4	1	0	4	3	0	1	27	1	3	0	0	43	1	1	2	3	0	NA	0	NA	0	NA	0	404	1	1	0	1	3	463357	0010	VALOR	-78.645709987	-5.662569974	11	NA	996	22	1
004303101	PE6	43	31	1	1	43	6	2016	1398	1	0	0	1	1	0	1	29	1	2	0	0	43	1	1	2	3	0	NA	0	NA	0	NA	0	404	0	1	0	1	3	463357	0010	VALOR	-78.645709987	-5.662569974	71	11	996	23	1
004303301	PE6	43	33	1	1	43	6	2016	1398	3	1	0	3	3	1	1	30	1	2	0	0	43	1	1	2	3	0	NA	0	NA	0	NA	1	404	1	1	0	1	3	242477	0010	VALOR	-78.645709987	-5.662569974	11	NA	996	23	1
004303401	PE6	43	34	1	2	43	6	2016	1398	6	1	0	6	6	1	1	30	1	3	0	0	43	1	1	2	3	0	NA	0	NA	0	NA	1	404	1	1	0	1	3	242477	0010	VALOR	-78.645709987	-5.662569974	12	NA	10	23	1
004303501	PE6	43	35	1	5	43	6	2016	1398	5	1	0	5	5	0	1	30	2	2	0	0	43	1	1	2	3	0	NA	0	NA	0	NA	0	404	1	1	0	1	3	463357	0010	VALOR	-78.645709987	-5.662569974	11	NA	996	23	1
004405001	PE6	44	50	1	2	44	5	2016	1397	7	2	0	5	7	2	1	23	2	3	0	0	44	1	1	2	3	0	NA	0	NA	0	NA	2	1531	2	1	0	1	3	279661	0055	VISTA HERMOSA	-78.43106165099	-5.8612042869	12	NA	5	23	1
004405101	PE6	44	51	1	2	44	5	2016	1397	6	1	0	6	5	3	1	23	1	2	0	0	44	1	1	2	3	0	NA	0	NA	0	NA	2	1531	1	1	0	1	3	279661	0055	VISTA HERMOSA	-78.43106165099	-5.8612042869	11	NA	996	23	1
004405201	PE6	44	52	1	1	44	5	2016	1397	6	1	0	6	6	1	1	24	3	3	0	0	44	1	1	2	3	0	NA	0	NA	0	NA	0	1531	1	1	0	1	3	534412	0055	VISTA HERMOSA	-78.43106165099	-5.8612042869	21	NA	996	32	0
004405301	PE6	44	53	1	1	44	5	2016	1397	8	1	0	8	8	0	1	24	1	2	0	0	44	1	1	2	3	0	NA	0	NA	0	NA	0	1531	1	1	0	1	3	534412	0055	VISTA HERMOSA	-78.43106165099	-5.8612042869	11	NA	996	23	1
004405601	PE6	44	56	1	2	44	5	2016	1397	4	1	0	4	4	0	1	23	1	3	0	0	44	1	1	2	3	0	NA	0	NA	0	NA	0	1531	1	1	0	1	3	534412	0055	VISTA HERMOSA	-78.43106165099	-5.8612042869	12	NA	10	23	1
004405701	PE6	44	57	1	1	44	5	2016	1397	5	1	0	5	5	1	1	23	1	2	0	0	44	1	1	2	3	0	NA	0	NA	0	NA	1	1531	1	1	0	1	3	279661	0055	VISTA HERMOSA	-78.43106165099	-5.8612042869	11	NA	996	23	1
004405801	PE6	44	58	1	2	44	5	2016	1397	6	2	0	4	5	3	1	22	1	3	0	0	44	1	1	2	3	0	NA	0	NA	0	NA	3	1531	2	1	0	1	3	279661	0055	VISTA HERMOSA	-78.43106165099	-5.8612042869	11	NA	996	23	1
004405901	PE6	44	59	1	2	44	5	2016	1397	5	1	0	5	5	0	1	22	1	2	0	0	44	1	1	2	3	0	NA	0	NA	0	NA	0	1531	1	1	0	1	3	534412	0055	VISTA HERMOSA	-78.43106165099	-5.8612042869	11	NA	996	23	1
004413001	PE6	44	130	1	1	44	5	2016	1397	4	1	0	3	4	1	1	21	2	3	0	0	44	1	1	2	3	0	NA	0	NA	0	NA	1	1531	1	1	0	1	3	279661	0037	TOMOCHO	-78.42188502199	-5.851447029	11	NA	996	23	1
004413101	PE6	44	131	1	2	44	5	2016	1397	9	3	0	8	9	2	1	21	1	2	0	0	44	1	1	2	3	0	NA	0	NA	0	NA	2	1531	3	1	0	1	3	279661	0037	TOMOCHO	-78.42188502199	-5.851447029	11	NA	996	23	1
004413201	PE6	44	132	1	2	44	5	2016	1397	4	1	0	4	4	1	1	21	1	3	0	0	44	1	1	2	3	0	NA	0	NA	0	NA	1	1531	1	1	0	1	3	279661	0037	TOMOCHO	-78.42188502199	-5.851447029	11	NA	996	23	1
004413301	PE6	44	133	1	2	44	5	2016	1397	3	1	0	3	3	0	1	21	1	2	0	0	44	1	1	2	3	0	NA	0	NA	0	NA	0	1531	1	1	0	1	3	534412	0037	TOMOCHO	-78.42188502199	-5.851447029	11	NA	996	23	1
004413401	PE6	44	134	1	2	44	5	2016	1397	5	1	0	5	5	0	1	21	1	3	0	0	44	1	1	2	3	0	NA	0	NA	0	NA	0	1531	1	1	0	1	3	534412	0037	TOMOCHO	-78.42188502199	-5.851447029	11	NA	996	23	1
004500201	PE6	45	2	1	1	45	4	2016	1396	2	1	0	2	2	0	1	25	1	8	0	0	45	1	1	2	3	0	NA	0	NA	0	NA	0	2028	1	1	0	1	3	494226	0057	NUEVA ALIANZA	-78.527779988	-5.9173899739	43	NA	8	23	0
004500301	PE6	45	3	1	1	45	4	2016	1396	3	0	0	3	3	0	1	25	1	7	0	0	45	1	1	2	3	0	NA	0	NA	0	NA	0	2028	0	1	0	1	3	494226	0057	NUEVA ALIANZA	-78.527779988	-5.9173899739	43	NA	5	31	0
004500401	PE6	45	4	1	2	45	4	2016	1396	5	0	0	5	5	0	1	25	1	8	0	0	45	1	1	2	3	0	NA	0	NA	0	NA	0	2028	0	1	0	1	3	494226	0057	NUEVA ALIANZA	-78.527779988	-5.9173899739	96	96	5	23	0
004500501	PE6	45	5	1	2	45	4	2016	1396	5	0	0	5	5	1	1	25	1	7	0	0	45	1	1	2	3	0	NA	0	NA	0	NA	0	2028	0	1	0	1	3	494226	0057	NUEVA ALIANZA	-78.527779988	-5.9173899739	41	NA	2	31	0
004505801	PE6	45	58	1	1	45	4	2016	1396	6	2	0	6	6	1	1	26	1	8	0	0	45	1	1	2	3	0	NA	0	NA	0	NA	1	2028	2	1	0	1	3	258631	0027	PE<d1>A BLANCA	-78.55868998799	-5.927679974	11	NA	996	23	0
004505901	PE6	45	59	1	1	45	4	2016	1396	3	0	0	3	3	0	1	24	1	7	0	0	45	1	1	2	3	0	NA	0	NA	0	NA	0	2028	0	1	0	1	3	494226	0027	PE<d1>A BLANCA	-78.55868998799	-5.927679974	43	NA	5	23	0
004506001	PE6	45	60	1	2	45	4	2016	1396	4	1	0	4	3	0	1	24	1	8	0	0	45	1	1	2	3	0	NA	0	NA	0	NA	0	2028	1	1	0	1	3	494226	0027	PE<d1>A BLANCA	-78.55868998799	-5.927679974	43	NA	20	23	0
004506101	PE6	45	61	1	2	45	4	2016	1396	4	1	0	4	4	2	1	24	1	7	0	0	45	1	1	2	3	0	NA	0	NA	0	NA	2	2028	1	1	0	1	3	258631	0027	PE<d1>A BLANCA	-78.55868998799	-5.927679974	43	NA	2	23	0
004507301	PE6	45	73	1	2	45	4	2016	1396	3	1	0	3	3	1	1	27	1	7	0	0	45	1	1	2	3	0	NA	0	NA	0	NA	1	2028	1	1	0	1	3	258631	0033	CHALLUAYACU	-78.57740998799	-5.9327799739	11	NA	996	23	1
004507601	PE6	45	76	1	2	45	4	2016	1396	4	1	0	4	4	1	1	27	1	8	0	0	45	1	1	2	3	0	NA	0	NA	0	NA	0	2028	1	1	0	1	3	494226	0033	CHALLUAYACU	-78.57740998799	-5.9327799739	11	NA	996	23	1
004507701	PE6	45	77	1	3	45	4	2016	1396	3	0	0	3	3	0	1	27	1	7	0	0	45	1	1	2	3	0	NA	0	NA	0	NA	0	2028	0	1	0	1	3	494226	0033	CHALLUAYACU	-78.57740998799	-5.9327799739	11	NA	996	23	1
004605201	PE6	46	52	1	2	46	5	2016	1397	2	1	0	2	1	0	1	22	1	0	0	0	46	1	1	2	3	0	NA	0	NA	0	NA	0	1039	1	1	0	1	3	472693	0050	TAMBOLIC	-78.204306892	-6.018413626	11	NA	996	23	1
004605301	PE6	46	53	1	2	46	5	2016	1397	4	1	0	4	4	2	1	22	1	0	0	0	46	1	1	2	3	0	NA	0	NA	0	NA	1	1039	1	1	0	1	3	247363	0050	TAMBOLIC	-78.204306892	-6.018413626	11	NA	996	21	1
004605501	PE6	46	55	1	2	46	5	2016	1397	7	1	0	7	6	3	1	21	1	0	0	0	46	1	1	2	3	0	NA	0	NA	0	NA	3	1039	1	1	0	1	3	247363	0050	TAMBOLIC	-78.204306892	-6.018413626	11	NA	996	23	1
004605601	PE6	46	56	1	1	46	5	2016	1397	5	1	0	5	5	1	1	21	1	0	0	0	46	1	1	2	3	0	NA	0	NA	0	NA	1	1039	1	1	0	1	3	247363	0050	TAMBOLIC	-78.204306892	-6.018413626	11	NA	996	23	1
004605701	PE6	46	57	1	1	46	5	2016	1397	2	0	0	1	2	0	1	21	1	0	0	0	46	1	1	2	3	0	NA	0	NA	0	NA	0	1039	0	1	0	1	3	472693	0050	TAMBOLIC	-78.204306892	-6.018413626	11	NA	996	23	1
004605801	PE6	46	58	1	1	46	5	2016	1397	3	1	0	3	3	0	1	22	1	0	0	0	46	1	1	2	3	0	NA	0	NA	0	NA	0	1039	1	1	0	1	3	472693	0050	TAMBOLIC	-78.204306892	-6.018413626	11	NA	996	21	1
004606001	PE6	46	60	1	2	46	5	2016	1397	4	1	0	4	4	0	1	22	1	0	0	0	46	1	1	2	3	0	NA	0	NA	0	NA	0	1039	1	1	0	1	3	472693	0050	TAMBOLIC	-78.204306892	-6.018413626	11	NA	996	23	1
004606002	PE6	46	60	2	1	46	5	2016	1397	6	1	0	6	6	1	1	22	1	0	0	0	46	1	1	2	3	0	NA	0	NA	0	NA	1	1039	1	1	0	1	3	247363	0050	TAMBOLIC	-78.204306892	-6.018413626	11	NA	996	23	1
004606101	PE6	46	61	1	2	46	5	2016	1397	3	1	0	3	3	0	1	22	1	0	0	0	46	1	1	2	3	0	NA	0	NA	0	NA	0	1039	1	1	0	1	3	472693	0050	TAMBOLIC	-78.204306892	-6.018413626	11	NA	996	23	1
004606102	PE6	46	61	2	2	46	5	2016	1397	2	0	0	2	2	0	1	22	1	0	0	0	46	1	1	2	3	0	NA	0	NA	0	NA	0	1039	0	1	0	1	3	472693	0050	TAMBOLIC	-78.204306892	-6.018413626	11	NA	996	23	1
004608201	PE6	46	82	1	1	46	5	2016	1397	5	2	0	5	5	1	1	21	1	0	0	0	46	1	1	2	3	0	NA	0	NA	0	NA	0	1039	2	1	0	1	3	247363	0050	TAMBOLIC	-78.204306892	-6.018413626	11	NA	996	21	1
004608301	PE6	46	83	1	1	46	5	2016	1397	4	1	0	4	4	0	1	22	1	0	0	0	46	1	1	2	3	0	NA	0	NA	0	NA	0	1039	1	1	0	1	3	472693	0050	TAMBOLIC	-78.204306892	-6.018413626	11	NA	996	21	1
004608501	PE6	46	85	1	1	46	5	2016	1397	1	0	0	1	1	0	1	24	1	0	0	0	46	1	1	2	3	0	NA	0	NA	0	NA	0	1039	0	1	0	1	3	472693	0050	TAMBOLIC	-78.204306892	-6.018413626	41	NA	15	23	1
004608601	PE6	46	86	1	2	46	5	2016	1397	6	1	0	6	6	3	1	21	1	0	0	0	46	1	1	2	3	0	NA	0	NA	0	NA	3	1039	1	1	0	1	3	247363	0050	TAMBOLIC	-78.204306892	-6.018413626	11	NA	996	23	1
004701101	PE6	47	11	1	1	47	3	2016	1395	1	0	0	1	1	0	1	27	1	0	0	0	47	1	1	2	3	0	NA	0	NA	0	NA	0	2083	0	1	0	1	3	658633	0001	SHIPASBAMBA	-78.069189987	-5.874509974	11	NA	996	11	1
004701601	PE6	47	16	1	2	47	3	2016	1395	7	2	0	7	7	1	1	27	1	0	0	0	47	1	1	2	3	0	NA	0	NA	0	NA	1	2083	2	1	0	1	3	344667	0001	SHIPASBAMBA	-78.069189987	-5.874509974	71	11	996	11	1
004704801	PE6	47	48	1	2	47	3	2016	1395	3	1	0	3	3	1	1	25	1	0	0	0	47	1	1	2	3	0	NA	0	NA	0	NA	1	2083	1	1	0	1	3	344667	0001	SHIPASBAMBA	-78.069189987	-5.874509974	11	NA	996	11	1
004705501	PE6	47	55	1	3	47	3	2016	1395	4	1	0	4	4	1	1	25	1	0	0	0	47	1	1	2	3	0	NA	0	NA	0	NA	1	2083	1	1	0	1	3	344667	0001	SHIPASBAMBA	-78.069189987	-5.874509974	11	NA	996	11	1
004706701	PE6	47	67	1	1	47	3	2016	1395	4	1	0	4	3	0	1	26	1	0	0	0	47	1	1	2	3	0	NA	0	NA	0	NA	0	2083	1	1	0	1	3	658633	0001	SHIPASBAMBA	-78.069189987	-5.874509974	11	NA	996	11	1
004707201	PE6	47	72	1	2	47	3	2016	1395	3	1	0	3	3	1	1	26	1	0	0	0	47	1	1	2	3	0	NA	0	NA	0	NA	1	2083	1	1	0	1	3	344667	0001	SHIPASBAMBA	-78.069189987	-5.874509974	11	NA	996	32	1
004707401	PE6	47	74	1	1	47	3	2016	1395	4	1	0	4	4	1	1	27	1	0	0	0	47	1	1	2	3	0	NA	0	NA	0	NA	1	2083	1	1	0	1	3	344667	0001	SHIPASBAMBA	-78.069189987	-5.874509974	11	NA	996	23	1
004708901	PE6	47	89	1	1	47	3	2016	1395	4	1	0	4	4	1	1	27	1	0	0	0	47	1	1	2	3	0	NA	0	NA	0	NA	1	2083	1	1	0	1	3	344667	0001	SHIPASBAMBA	-78.069189987	-5.874509974	11	NA	996	11	1
004709201	PE6	47	92	1	2	47	3	2016	1395	8	1	0	8	8	2	1	26	1	0	0	0	47	1	1	2	3	0	NA	0	NA	0	NA	2	2083	1	1	0	1	3	344667	0001	SHIPASBAMBA	-78.069189987	-5.874509974	11	NA	996	11	1
004709601	PE6	47	96	1	2	47	3	2016	1395	3	1	0	3	2	1	1	27	1	0	0	0	47	1	1	2	3	0	NA	0	NA	0	NA	1	2083	1	1	0	1	3	344667	0001	SHIPASBAMBA	-78.069189987	-5.874509974	11	NA	996	11	1
004709901	PE6	47	99	1	2	47	3	2016	1395	3	1	0	3	3	0	1	26	1	0	0	0	47	1	1	2	3	0	NA	0	NA	0	NA	0	2083	1	1	0	1	3	658633	0001	SHIPASBAMBA	-78.069189987	-5.874509974	11	NA	996	11	1
004710501	PE6	47	105	1	4	47	3	2016	1395	7	2	0	6	7	1	1	26	1	0	0	0	47	1	1	2	3	0	NA	0	NA	0	NA	1	2083	2	1	0	1	3	344667	0001	SHIPASBAMBA	-78.069189987	-5.874509974	11	NA	996	11	1
004710701	PE6	47	107	1	2	47	3	2016	1395	5	1	0	5	5	0	1	26	1	0	0	0	47	1	1	2	3	0	NA	0	NA	0	NA	0	2083	1	1	0	1	3	658633	0001	SHIPASBAMBA	-78.069189987	-5.874509974	11	NA	996	11	1
004710702	PE6	47	107	2	1	47	3	2016	1395	2	1	0	2	2	1	1	26	1	0	0	0	47	1	1	2	3	0	NA	0	NA	0	NA	1	2083	1	1	0	1	3	344667	0001	SHIPASBAMBA	-78.069189987	-5.874509974	11	NA	996	11	1
004711601	PE6	47	116	1	3	47	3	2016	1395	4	0	0	4	4	0	1	27	1	0	0	0	47	1	1	2	3	0	NA	0	NA	0	NA	0	2083	0	1	0	1	3	658633	0001	SHIPASBAMBA	-78.069189987	-5.874509974	11	NA	996	11	1
004801201	PE6	48	12	1	2	48	5	2016	1397	2	0	0	2	2	0	1	29	1	0	0	0	48	1	1	2	3	0	NA	0	NA	0	NA	0	1991	0	1	0	1	3	365215	0001	JUMBILLA	-77.798028903	-5.904349914	11	NA	996	11	1
004801301	PE6	48	13	1	1	48	5	2016	1397	1	0	0	1	1	0	1	28	1	0	0	0	48	1	1	2	3	0	NA	0	NA	0	NA	0	1991	0	1	0	1	3	365215	0001	JUMBILLA	-77.798028903	-5.904349914	71	11	996	11	1
004801501	PE6	48	15	1	1	48	5	2016	1397	2	2	0	2	2	0	1	29	1	0	0	0	48	1	1	2	3	0	NA	0	NA	0	NA	0	1991	2	1	0	1	3	365215	0001	JUMBILLA	-77.798028903	-5.904349914	11	NA	996	11	1
004802201	PE6	48	22	1	1	48	5	2016	1397	2	1	0	2	2	0	1	30	1	0	0	0	48	1	1	2	3	0	NA	0	NA	0	NA	0	1991	1	1	0	1	3	365215	0001	JUMBILLA	-77.798028903	-5.904349914	71	11	996	11	1
004802301	PE6	48	23	1	2	48	5	2016	1397	3	1	0	3	3	1	1	30	1	0	0	0	48	1	1	2	3	0	NA	0	NA	0	NA	1	1991	1	1	0	1	3	191119	0001	JUMBILLA	-77.798028903	-5.904349914	12	NA	5	12	1
004802401	PE6	48	24	1	1	48	5	2016	1397	3	1	0	3	3	1	1	28	1	0	0	0	48	1	1	2	3	0	NA	0	NA	0	NA	1	1991	1	1	0	1	3	191119	0001	JUMBILLA	-77.798028903	-5.904349914	11	NA	996	11	1
004803001	PE6	48	30	1	2	48	5	2016	1397	4	1	0	4	4	1	1	28	1	0	0	0	48	1	1	2	3	0	NA	0	NA	0	NA	1	1991	1	1	0	1	3	191119	0001	JUMBILLA	-77.798028903	-5.904349914	11	NA	996	11	1
004803101	PE6	48	31	1	2	48	5	2016	1397	4	1	0	4	4	0	1	29	1	0	0	0	48	1	1	2	3	0	NA	0	NA	0	NA	0	1991	1	1	0	1	3	365215	0001	JUMBILLA	-77.798028903	-5.904349914	11	NA	996	12	1
004803701	PE6	48	37	1	1	48	5	2016	1397	4	1	0	4	4	0	1	28	1	0	0	0	48	1	1	2	3	0	NA	0	NA	0	NA	0	1991	1	1	0	1	3	365215	0001	JUMBILLA	-77.798028903	-5.904349914	11	NA	996	11	1
004804301	PE6	48	43	1	2	48	5	2016	1397	4	1	0	4	4	1	1	31	1	0	0	0	48	1	1	2	3	0	NA	0	NA	0	NA	1	1991	1	1	0	1	3	191119	0001	JUMBILLA	-77.798028903	-5.904349914	11	NA	996	11	1
004804601	PE6	48	46	1	2	48	5	2016	1397	3	1	0	3	3	1	1	30	1	0	0	0	48	1	1	2	3	0	NA	0	NA	0	NA	1	1991	1	1	0	1	3	191119	0001	JUMBILLA	-77.798028903	-5.904349914	11	NA	996	11	1
004805401	PE6	48	54	1	3	48	5	2016	1397	4	2	0	4	4	1	1	29	1	0	0	0	48	1	1	2	3	0	NA	0	NA	0	NA	0	1991	2	1	0	1	3	365215	0001	JUMBILLA	-77.798028903	-5.904349914	11	NA	996	11	1
004806101	PE6	48	61	1	1	48	5	2016	1397	1	0	0	1	1	0	1	28	1	0	0	0	48	1	1	2	3	0	NA	0	NA	0	NA	0	1991	0	1	0	1	3	365215	0001	JUMBILLA	-77.798028903	-5.904349914	11	NA	996	11	1
004806901	PE6	48	69	1	2	48	5	2016	1397	2	1	0	2	2	0	1	31	1	0	0	0	48	1	1	2	3	0	NA	0	NA	0	NA	0	1991	1	1	0	1	3	365215	0001	JUMBILLA	-77.798028903	-5.904349914	11	NA	996	11	1
004901501	PE6	49	15	1	2	49	3	2016	1395	4	1	0	4	4	1	1	31	1	0	0	0	49	1	1	2	3	0	NA	0	NA	0	NA	0	2353	1	1	0	1	3	622624	0012	PORTILLA	-77.945089987	-6.167609975	11	NA	996	11	1
004901601	PE6	49	16	1	2	49	3	2016	1395	5	1	0	5	5	0	1	31	1	0	0	0	49	1	1	2	3	0	NA	0	NA	0	NA	0	2353	1	1	0	1	3	622624	0012	PORTILLA	-77.945089987	-6.167609975	11	NA	996	11	1
004901901	PE6	49	19	1	2	49	3	2016	1395	4	1	0	4	3	1	1	31	1	0	0	0	49	1	1	2	3	0	NA	0	NA	0	NA	1	2353	1	1	0	1	3	325823	0012	PORTILLA	-77.945089987	-6.167609975	11	NA	996	11	1
004902101	PE6	49	21	1	1	49	3	2016	1395	1	0	0	1	0	0	1	31	1	0	0	0	49	1	1	2	3	0	NA	0	NA	0	NA	0	2353	0	1	0	1	3	622624	0012	PORTILLA	-77.945089987	-6.167609975	11	NA	996	11	1
004902501	PE6	49	25	1	1	49	4	2016	1396	1	0	0	1	1	0	1	1	1	0	0	0	49	1	1	2	3	0	NA	0	NA	0	NA	0	2353	0	1	0	1	3	622624	0010	EL MOLINO	-77.956279987	-6.173899974	43	NA	5	23	1
004902601	PE6	49	26	1	1	49	4	2016	1396	6	2	0	6	5	1	1	1	1	0	0	0	49	1	1	2	3	0	NA	0	NA	0	NA	1	2353	2	1	0	1	3	325823	0010	EL MOLINO	-77.956279987	-6.173899974	11	NA	996	11	1
004902701	PE6	49	27	1	1	49	4	2016	1396	1	1	0	1	1	0	1	2	1	0	0	0	49	1	1	2	3	0	NA	0	NA	0	NA	0	2353	1	1	0	1	3	622624	0010	EL MOLINO	-77.956279987	-6.173899974	11	NA	996	11	1
004902801	PE6	49	28	1	1	49	4	2016	1396	2	0	0	2	2	0	1	1	1	0	0	0	49	1	1	2	3	0	NA	0	NA	0	NA	0	2353	0	1	0	1	3	622624	0010	EL MOLINO	-77.956279987	-6.173899974	11	NA	996	11	1
004902901	PE6	49	29	1	1	49	4	2016	1396	3	1	0	3	3	1	1	1	1	0	0	0	49	1	1	2	3	0	NA	0	NA	0	NA	1	2353	1	1	0	1	3	325823	0010	EL MOLINO	-77.956279987	-6.173899974	11	NA	996	11	1
004903501	PE6	49	35	1	2	49	4	2016	1396	2	0	0	2	2	0	1	2	1	0	0	0	49	1	1	2	3	0	NA	0	NA	0	NA	0	2353	0	1	0	1	3	622624	0010	EL MOLINO	-77.956279987	-6.173899974	11	NA	996	11	1
004903601	PE6	49	36	1	2	49	4	2016	1396	3	0	0	2	3	0	1	3	1	0	0	0	49	1	1	2	3	0	NA	0	NA	0	NA	0	2353	0	1	0	1	3	622624	0010	EL MOLINO	-77.956279987	-6.173899974	11	NA	996	11	1
004903701	PE6	49	37	1	2	49	4	2016	1396	5	0	0	5	0	1	1	3	1	0	0	0	49	1	1	2	3	0	NA	0	NA	0	NA	0	2353	1	1	0	1	3	622624	0010	EL MOLINO	-77.956279987	-6.173899974	11	NA	996	23	1
004903801	PE6	49	38	1	4	49	4	2016	1396	4	1	0	4	4	1	1	2	1	0	0	0	49	1	1	2	3	0	NA	0	NA	0	NA	0	2353	1	1	0	1	3	622624	0010	EL MOLINO	-77.956279987	-6.173899974	11	NA	996	11	1
004903901	PE6	49	39	1	1	49	4	2016	1396	5	1	0	5	5	0	1	3	1	0	0	0	49	1	1	2	3	0	NA	0	NA	0	NA	0	2353	1	1	0	1	3	622624	0010	EL MOLINO	-77.956279987	-6.173899974	11	NA	996	11	1
005000101	PE6	50	1	1	2	50	4	2016	1396	6	1	0	6	5	2	1	23	1	2	0	0	50	1	1	2	3	0	NA	0	NA	0	NA	1	2377	1	1	0	1	3	181226	0028	SAN MIGUEL DE PORO PORO	-78.13386998699	-6.4545799739	41	NA	5	23	1
005000201	PE6	50	2	1	1	50	4	2016	1396	3	0	0	3	3	0	1	21	1	3	0	0	50	1	1	2	3	0	NA	0	NA	0	NA	0	2377	0	1	0	1	3	346311	0028	SAN MIGUEL DE PORO PORO	-78.13386998699	-6.4545799739	12	NA	2	21	1
005000401	PE6	50	4	1	1	50	4	2016	1396	1	0	0	1	1	0	1	22	1	3	0	0	50	1	1	2	3	0	NA	0	NA	0	NA	0	2377	0	1	0	1	3	346311	0028	SAN MIGUEL DE PORO PORO	-78.13386998699	-6.4545799739	12	NA	3	21	1
005005601	PE6	50	56	1	1	50	4	2016	1396	3	1	0	3	3	1	1	20	1	2	0	0	50	1	1	2	3	0	NA	0	NA	0	NA	1	2377	1	1	0	1	3	181226	0028	SAN MIGUEL DE PORO PORO	-78.13386998699	-6.4545799739	96	96	10	23	0
005005701	PE6	50	57	1	1	50	4	2016	1396	4	1	0	4	4	0	1	20	1	3	0	0	50	1	1	2	3	0	NA	0	NA	0	NA	0	2377	1	1	0	1	3	346311	0028	SAN MIGUEL DE PORO PORO	-78.13386998699	-6.4545799739	11	NA	996	11	1
005005901	PE6	50	59	1	2	50	4	2016	1396	8	2	0	7	8	2	1	20	1	3	0	0	50	1	1	2	3	0	NA	0	NA	0	NA	2	2377	2	1	0	1	3	181226	0028	SAN MIGUEL DE PORO PORO	-78.13386998699	-6.4545799739	12	NA	1	21	1
005007601	PE6	50	76	1	2	50	4	2016	1396	4	1	0	4	4	0	1	21	2	3	0	0	50	1	1	2	3	0	NA	0	NA	0	NA	0	2377	1	1	0	1	3	346311	0028	SAN MIGUEL DE PORO PORO	-78.13386998699	-6.4545799739	12	NA	5	21	1
005007701	PE6	50	77	1	2	50	4	2016	1396	5	1	0	5	5	1	1	21	1	2	0	0	50	1	1	2	3	0	NA	0	NA	0	NA	1	2377	1	1	0	1	3	181226	0028	SAN MIGUEL DE PORO PORO	-78.13386998699	-6.4545799739	11	NA	996	23	1
005101501	PE6	51	15	1	1	51	4	2016	1396	3	0	0	3	3	0	1	13	1	3	0	0	51	1	1	2	3	0	NA	0	NA	0	NA	0	3028	0	1	0	1	3	573680	0010	COCHAPAMPA (CUCHAPAMPA)	-77.97039999999	-6.4719899999	96	96	20	21	1
005101701	PE6	51	17	1	2	51	4	2016	1396	4	1	0	4	4	1	1	13	1	2	0	0	51	1	1	2	3	0	NA	0	NA	0	NA	1	3028	1	1	0	1	3	300210	0010	COCHAPAMPA (CUCHAPAMPA)	-77.97039999999	-6.4719899999	11	NA	996	23	1
005101801	PE6	51	18	1	2	51	4	2016	1396	2	1	0	2	2	0	1	13	1	3	0	0	51	1	1	2	3	0	NA	0	NA	0	NA	0	3028	1	1	0	1	3	573680	0010	COCHAPAMPA (CUCHAPAMPA)	-77.97039999999	-6.4719899999	96	96	5	21	1
005101901	PE6	51	19	1	2	51	4	2016	1396	4	1	0	4	4	1	1	13	1	2	0	0	51	1	1	2	3	0	NA	0	NA	0	NA	1	3028	1	1	0	1	3	300210	0010	COCHAPAMPA (CUCHAPAMPA)	-77.97039999999	-6.4719899999	11	NA	996	23	1
005102101	PE6	51	21	1	1	51	4	2016	1396	3	1	0	3	3	1	1	13	1	3	0	0	51	1	1	2	3	0	NA	0	NA	0	NA	1	3028	1	1	0	1	3	300210	0010	COCHAPAMPA (CUCHAPAMPA)	-77.97039999999	-6.4719899999	96	96	1	21	1
005105001	PE6	51	50	1	1	51	4	2016	1396	4	1	0	4	4	1	1	15	1	2	0	0	51	1	1	2	3	0	NA	0	NA	0	NA	0	3028	1	1	0	1	3	573680	0012	QUIZANGO	-77.963489987	-6.468219975	11	NA	996	11	1
005105101	PE6	51	51	1	1	51	4	2016	1396	1	0	0	1	1	0	1	15	1	3	0	0	51	1	1	2	3	0	NA	0	NA	0	NA	0	3028	0	1	0	1	3	573680	0012	QUIZANGO	-77.963489987	-6.468219975	12	NA	5	21	1
005105201	PE6	51	52	1	1	51	4	2016	1396	2	0	0	2	2	0	1	15	1	2	0	0	51	1	1	2	3	0	NA	0	NA	0	NA	0	3028	0	1	0	1	3	573680	0012	QUIZANGO	-77.963489987	-6.468219975	11	NA	996	11	1
005105301	PE6	51	53	1	1	51	4	2016	1396	4	1	0	4	4	1	1	14	1	3	0	0	51	1	1	2	3	0	NA	0	NA	0	NA	0	3028	1	1	0	1	3	573680	0012	QUIZANGO	-77.963489987	-6.468219975	96	96	3	21	1
005105401	PE6	51	54	1	2	51	4	2016	1396	3	1	0	3	3	1	1	14	1	2	0	0	51	1	1	2	3	0	NA	0	NA	0	NA	1	3028	1	1	0	1	3	300210	0012	QUIZANGO	-77.963489987	-6.468219975	11	NA	996	11	1
005105501	PE6	51	55	1	1	51	4	2016	1396	2	0	0	2	2	0	1	15	3	3	0	0	51	1	1	2	3	0	NA	0	NA	0	NA	0	3028	0	1	0	1	3	573680	0012	QUIZANGO	-77.963489987	-6.468219975	11	NA	996	11	1
005105601	PE6	51	56	1	2	51	4	2016	1396	3	1	0	3	3	1	1	15	1	2	0	0	51	1	1	2	3	0	NA	0	NA	0	NA	0	3028	1	1	0	1	3	573680	0012	QUIZANGO	-77.963489987	-6.468219975	12	NA	5	32	1
005105701	PE6	51	57	1	2	51	4	2016	1396	3	1	0	3	3	0	1	15	2	3	0	0	51	1	1	2	3	0	NA	0	NA	0	NA	0	3028	1	1	0	1	3	573680	0012	QUIZANGO	-77.963489987	-6.468219975	12	NA	5	12	1
005105901	PE6	51	59	1	1	51	4	2016	1396	1	0	0	1	1	0	1	14	1	3	0	0	51	1	1	2	3	0	NA	0	NA	0	NA	0	3028	0	1	0	1	3	573680	0012	QUIZANGO	-77.963489987	-6.468219975	11	NA	996	11	1
005200401	PE6	52	4	1	1	52	3	2016	1395	1	0	0	1	1	0	1	17	1	2	0	0	52	1	1	2	3	0	NA	0	NA	0	NA	0	2426	0	1	0	1	3	344061	0001	MONTEVIDEO	-77.802329899	-6.6183041539	11	NA	996	11	1
005200901	PE6	52	9	1	2	52	3	2016	1395	4	1	0	4	4	1	1	17	1	3	0	0	52	1	1	2	3	0	NA	0	NA	0	NA	1	2426	1	1	0	1	3	180049	0001	MONTEVIDEO	-77.802329899	-6.6183041539	11	NA	996	11	1
005201501	PE6	52	15	1	2	52	3	2016	1395	5	3	0	5	5	0	1	17	1	2	0	0	52	1	1	2	3	0	NA	0	NA	0	NA	0	2426	3	1	0	1	3	344061	0001	MONTEVIDEO	-77.802329899	-6.6183041539	11	NA	996	11	1
005201601	PE6	52	16	1	2	52	3	2016	1395	4	1	0	4	4	1	1	17	1	3	0	0	52	1	1	2	3	0	NA	0	NA	0	NA	0	2426	1	1	0	1	3	344061	0001	MONTEVIDEO	-77.802329899	-6.6183041539	11	NA	996	23	1
005201801	PE6	52	18	1	1	52	3	2016	1395	6	1	0	6	6	1	1	17	1	2	0	0	52	1	1	2	3	0	NA	0	NA	0	NA	1	2426	1	1	0	1	3	180049	0001	MONTEVIDEO	-77.802329899	-6.6183041539	11	NA	996	11	1
005202301	PE6	52	23	1	2	52	3	2016	1395	4	1	0	4	4	1	1	18	1	3	0	0	52	1	1	2	3	0	NA	0	NA	0	NA	1	2426	1	1	0	1	3	180049	0001	MONTEVIDEO	-77.802329899	-6.6183041539	11	NA	996	11	1
005203701	PE6	52	37	1	1	52	3	2016	1395	1	0	0	1	1	0	1	19	1	2	0	0	52	1	1	2	3	0	NA	0	NA	0	NA	0	2426	0	1	0	1	3	344061	0001	MONTEVIDEO	-77.802329899	-6.6183041539	12	NA	5	12	1
005204001	PE6	52	40	1	2	52	3	2016	1395	3	1	0	3	3	1	1	16	1	3	0	0	52	1	1	2	3	0	NA	0	NA	0	NA	1	2426	1	1	0	1	3	180049	0001	MONTEVIDEO	-77.802329899	-6.6183041539	11	NA	996	11	1
005204801	PE6	52	48	1	2	52	3	2016	1395	2	0	0	2	2	0	1	18	1	2	0	0	52	1	1	2	3	0	NA	0	NA	0	NA	0	2426	0	1	0	1	3	344061	0001	MONTEVIDEO	-77.802329899	-6.6183041539	11	NA	996	11	1
005204901	PE6	52	49	1	2	52	3	2016	1395	5	1	0	5	5	1	1	18	1	3	0	0	52	1	1	2	3	0	NA	0	NA	0	NA	1	2426	1	1	0	1	3	180049	0001	MONTEVIDEO	-77.802329899	-6.6183041539	11	NA	996	11	1
005205301	PE6	52	53	1	2	52	3	2016	1395	3	1	0	3	3	1	1	18	1	2	0	0	52	1	1	2	3	0	NA	0	NA	0	NA	1	2426	1	1	0	1	3	180049	0001	MONTEVIDEO	-77.802329899	-6.6183041539	11	NA	996	11	1
005205501	PE6	52	55	1	1	52	3	2016	1395	4	1	0	4	4	1	1	17	1	3	0	0	52	1	1	2	3	0	NA	0	NA	0	NA	1	2426	1	1	0	1	3	180049	0001	MONTEVIDEO	-77.802329899	-6.6183041539	11	NA	996	11	1
005205801	PE6	52	58	1	2	52	3	2016	1395	4	1	0	4	3	1	1	16	1	2	0	0	52	1	1	2	3	0	NA	0	NA	0	NA	1	2426	1	1	0	1	3	180049	0001	MONTEVIDEO	-77.802329899	-6.6183041539	11	NA	996	11	1
005205901	PE6	52	59	1	1	52	3	2016	1395	3	1	0	3	3	0	1	16	1	3	0	0	52	1	1	2	3	0	NA	0	NA	0	NA	0	2426	1	1	0	1	3	344061	0001	MONTEVIDEO	-77.802329899	-6.6183041539	11	NA	996	11	1
005206501	PE6	52	65	1	1	52	3	2016	1395	6	3	0	6	6	1	1	17	1	2	0	0	52	1	1	2	3	0	NA	0	NA	0	NA	1	2426	3	1	0	1	3	180049	0001	MONTEVIDEO	-77.802329899	-6.6183041539	11	NA	996	11	1
005300401	PE6	53	4	1	1	53	4	2016	1396	4	0	0	4	4	0	1	20	1	8	0	0	53	1	1	2	3	0	NA	0	NA	0	NA	0	2279	0	1	0	1	3	387608	0012	PALMIRA	-77.800578521	-6.7045815329	11	NA	996	11	1
005300601	PE6	53	6	1	1	53	4	2016	1396	2	1	0	2	2	1	1	21	1	7	0	0	53	1	1	2	3	0	NA	0	NA	0	NA	1	2279	1	1	0	1	3	202838	0012	PALMIRA	-77.800578521	-6.7045815329	96	96	5	32	1
005301401	PE6	53	14	1	2	53	4	2016	1396	7	1	0	7	7	1	1	20	1	8	0	0	53	1	1	2	3	0	NA	0	NA	0	NA	1	2279	1	1	0	1	3	202838	0012	PALMIRA	-77.800578521	-6.7045815329	11	NA	996	11	1
005301601	PE6	53	16	1	1	53	4	2016	1396	3	1	0	3	3	1	1	21	1	7	0	0	53	1	1	2	3	0	NA	0	NA	0	NA	0	2279	1	1	0	1	3	202838	0012	PALMIRA	-77.800578521	-6.7045815329	11	NA	996	11	1
005301701	PE6	53	17	1	1	53	4	2016	1396	1	0	0	1	0	0	1	21	1	8	0	0	53	1	1	2	3	0	NA	0	NA	0	NA	0	2279	0	1	0	1	3	387608	0012	PALMIRA	-77.800578521	-6.7045815329	11	NA	996	11	1
005302601	PE6	53	26	1	2	53	4	2016	1396	4	1	0	4	4	1	1	20	1	7	0	0	53	1	1	2	3	0	NA	0	NA	0	NA	1	2279	1	1	0	1	3	202838	0012	PALMIRA	-77.800578521	-6.7045815329	11	NA	996	11	1
005302801	PE6	53	28	1	2	53	4	2016	1396	4	1	0	4	4	0	1	19	1	8	0	0	53	1	1	2	3	0	NA	0	NA	0	NA	0	2279	1	1	0	1	3	387608	0012	PALMIRA	-77.800578521	-6.7045815329	11	NA	996	11	1
005302901	PE6	53	29	1	2	53	4	2016	1396	4	1	0	4	4	1	1	22	1	7	0	0	53	1	1	2	3	0	NA	0	NA	0	NA	0	2279	1	1	0	1	3	387608	0012	PALMIRA	-77.800578521	-6.7045815329	11	NA	996	11	1
005303101	PE6	53	31	1	2	53	4	2016	1396	4	1	0	4	4	1	1	19	1	8	0	0	53	1	1	2	3	0	NA	0	NA	0	NA	1	2279	1	1	0	1	3	202838	0012	PALMIRA	-77.800578521	-6.7045815329	11	NA	996	11	1
005303201	PE6	53	32	1	1	53	4	2016	1396	3	1	0	3	3	0	1	22	1	7	0	0	53	1	1	2	3	0	NA	0	NA	0	NA	0	2279	1	1	0	1	3	387608	0012	PALMIRA	-77.800578521	-6.7045815329	11	NA	996	11	1
005303701	PE6	53	37	1	1	53	4	2016	1396	2	1	0	2	2	0	1	21	1	8	0	0	53	1	1	2	3	0	NA	0	NA	0	NA	0	2279	1	1	0	1	3	387608	0012	PALMIRA	-77.800578521	-6.7045815329	11	NA	996	11	1
005304201	PE6	53	42	1	4	53	4	2016	1396	5	3	0	5	5	1	1	19	1	7	0	0	53	1	1	2	3	0	NA	0	NA	0	NA	1	2279	3	1	0	1	3	202838	0012	PALMIRA	-77.800578521	-6.7045815329	11	NA	996	11	1
005305101	PE6	53	51	1	1	53	4	2016	1396	7	3	0	7	7	1	1	21	1	8	0	0	53	1	1	2	3	0	NA	0	NA	0	NA	0	2279	3	1	0	1	3	387608	0012	PALMIRA	-77.800578521	-6.7045815329	11	NA	996	11	1
005306101	PE6	53	61	1	2	53	4	2016	1396	5	1	0	5	5	1	1	19	1	7	0	0	53	1	1	2	3	0	NA	0	NA	0	NA	1	2279	1	1	0	1	3	202838	0012	PALMIRA	-77.800578521	-6.7045815329	11	NA	996	11	1
005400301	PE6	54	3	1	2	54	5	2016	1397	5	1	0	5	5	2	1	14	1	7	0	0	54	1	1	2	3	0	NA	0	NA	0	NA	2	1684	1	1	0	1	3	254937	0001	HUAMBO	-77.53783665199	-6.4289455279	11	NA	996	11	1
005401801	PE6	54	18	1	1	54	5	2016	1397	1	0	0	1	1	0	1	11	1	8	0	0	54	1	1	2	3	0	NA	0	NA	0	NA	0	1684	0	1	0	1	3	487166	0001	HUAMBO	-77.53783665199	-6.4289455279	11	NA	996	11	1
005402401	PE6	54	24	1	1	54	5	2016	1397	2	0	0	2	2	0	1	11	1	7	0	0	54	1	1	2	3	0	NA	0	NA	0	NA	0	1684	0	1	0	1	3	487166	0001	HUAMBO	-77.53783665199	-6.4289455279	11	NA	996	11	1
005403901	PE6	54	39	1	2	54	5	2016	1397	4	1	0	4	4	1	1	12	1	8	0	0	54	1	1	2	3	0	NA	0	NA	0	NA	1	1684	1	1	0	1	3	254937	0001	HUAMBO	-77.53783665199	-6.4289455279	11	NA	996	11	1
005404301	PE6	54	43	1	2	54	5	2016	1397	5	1	0	5	5	1	1	13	1	7	0	0	54	1	1	2	3	0	NA	0	NA	0	NA	1	1684	1	1	0	1	3	254937	0001	HUAMBO	-77.53783665199	-6.4289455279	11	NA	996	11	1
005405101	PE6	54	51	1	2	54	5	2016	1397	4	2	0	4	3	1	1	13	1	8	0	0	54	1	1	2	3	0	NA	0	NA	0	NA	1	1684	2	1	0	1	3	254937	0001	HUAMBO	-77.53783665199	-6.4289455279	11	NA	996	21	1
005405601	PE6	54	56	1	2	54	5	2016	1397	5	1	0	5	5	1	1	12	1	7	0	0	54	1	1	2	3	0	NA	0	NA	0	NA	1	1684	1	1	0	1	3	254937	0001	HUAMBO	-77.53783665199	-6.4289455279	11	NA	996	11	1
005406801	PE6	54	68	1	3	54	5	2016	1397	5	1	0	5	5	2	1	12	1	8	0	0	54	1	1	2	3	0	NA	0	NA	0	NA	2	1684	1	1	0	1	3	254937	0001	HUAMBO	-77.53783665199	-6.4289455279	11	NA	996	11	1
005407801	PE6	54	78	1	1	54	5	2016	1397	4	0	0	4	1	1	1	13	1	7	0	0	54	1	1	2	3	0	NA	0	NA	0	NA	1	1684	1	1	0	1	3	254937	0001	HUAMBO	-77.53783665199	-6.4289455279	11	NA	996	11	1
005410101	PE6	54	101	1	2	54	5	2016	1397	2	0	0	2	2	0	1	11	1	7	0	0	54	1	1	2	3	0	NA	0	NA	0	NA	0	1684	0	1	0	1	3	487166	0001	HUAMBO	-77.53783665199	-6.4289455279	11	NA	996	11	1
005410401	PE6	54	104	1	2	54	5	2016	1397	4	1	0	4	4	1	1	11	1	7	0	0	54	1	1	2	3	0	NA	0	NA	0	NA	1	1684	1	1	0	1	3	254937	0001	HUAMBO	-77.53783665199	-6.4289455279	11	NA	996	11	1
005412001	PE6	54	120	1	2	54	5	2016	1397	5	1	0	5	5	1	1	12	1	7	0	0	54	1	1	2	3	0	NA	0	NA	0	NA	1	1684	1	1	0	1	3	254937	0001	HUAMBO	-77.53783665199	-6.4289455279	11	NA	996	11	1
005504801	PE6	55	48	1	1	55	3	2016	1395	2	0	0	2	2	0	1	31	1	1	0	0	55	1	1	2	3	0	NA	0	NA	0	NA	0	1562	0	1	0	1	3	510700	0003	ESCOBAR	-77.50961998699	-6.4096299739	11	NA	996	21	0
005504901	PE6	55	49	1	1	55	3	2016	1395	3	0	0	3	3	0	1	31	1	1	0	0	55	1	1	2	3	0	NA	0	NA	0	NA	0	1562	0	1	0	1	3	510700	0003	ESCOBAR	-77.50961998699	-6.4096299739	11	NA	996	23	1
005505001	PE6	55	50	1	1	55	3	2016	1395	1	0	0	1	1	0	1	31	1	1	0	0	55	1	1	2	3	0	NA	0	NA	0	NA	0	1562	0	1	0	1	3	510700	0003	ESCOBAR	-77.50961998699	-6.4096299739	11	NA	996	21	1
005505501	PE6	55	55	1	1	55	3	2016	1395	4	2	0	3	4	0	1	31	1	1	0	0	55	1	1	2	3	0	NA	0	NA	0	NA	0	1562	2	1	0	1	3	510700	0003	ESCOBAR	-77.50961998699	-6.4096299739	11	NA	996	23	1
005506001	PE6	55	60	1	1	55	4	2016	1396	2	0	0	2	2	0	1	1	1	1	0	0	55	1	1	2	3	0	NA	0	NA	0	NA	0	1562	0	1	0	1	3	510700	0002	SARGENTO	-77.50940998699	-6.4072999749	11	NA	996	23	0
005506201	PE6	55	62	1	1	55	4	2016	1396	6	2	0	6	5	1	1	2	1	1	0	0	55	1	1	2	3	0	NA	0	NA	0	NA	1	1562	2	1	0	1	3	267252	0002	SARGENTO	-77.50940998699	-6.4072999749	11	NA	996	22	1
005506301	PE6	55	63	1	1	55	4	2016	1396	1	0	0	1	1	0	1	2	1	1	0	0	55	1	1	2	3	0	NA	0	NA	0	NA	0	1562	0	1	0	1	3	510700	0002	SARGENTO	-77.50940998699	-6.4072999749	96	96	3	32	0
005506401	PE6	55	64	1	1	55	4	2016	1396	1	0	0	1	1	0	1	1	1	1	0	0	55	1	1	2	3	0	NA	0	NA	0	NA	0	1562	0	1	0	1	3	510700	0002	SARGENTO	-77.50940998699	-6.4072999749	12	NA	5	32	1
005506501	PE6	55	65	1	1	55	4	2016	1396	1	0	0	1	1	0	1	1	1	1	0	0	55	1	1	2	3	0	NA	0	NA	0	NA	0	1562	0	1	0	1	3	510700	0002	SARGENTO	-77.50940998699	-6.4072999749	11	NA	996	11	1
005506701	PE6	55	67	1	1	55	4	2016	1396	4	1	0	4	4	1	1	1	1	1	0	0	55	1	1	2	3	0	NA	0	NA	0	NA	1	1562	1	1	0	1	3	267252	0002	SARGENTO	-77.50940998699	-6.4072999749	11	NA	996	21	1
005506801	PE6	55	68	1	2	55	4	2016	1396	3	0	0	3	3	0	1	1	1	1	0	0	55	1	1	2	3	0	NA	0	NA	0	NA	0	1562	0	1	0	1	3	510700	0002	SARGENTO	-77.50940998699	-6.4072999749	11	NA	996	22	1
005600101	PE6	56	1	1	2	56	5	2016	1397	3	0	0	3	3	0	1	21	1	7	0	0	56	1	1	2	3	0	NA	0	NA	0	NA	0	2562	0	1	0	1	3	312516	0003	NUEVO OMIA	-77.35801262399	-6.327723252	11	NA	996	23	1
005600201	PE6	56	2	1	1	56	5	2016	1397	5	1	0	5	5	1	1	21	1	8	0	0	56	1	1	2	3	0	NA	0	NA	0	NA	1	2562	1	1	0	1	3	163542	0003	NUEVO OMIA	-77.35801262399	-6.327723252	11	NA	996	23	1
005600301	PE6	56	3	1	2	56	5	2016	1397	8	1	0	8	8	2	1	22	1	7	0	0	56	1	1	2	3	0	NA	0	NA	0	NA	2	2562	1	1	0	1	3	163542	0003	NUEVO OMIA	-77.35801262399	-6.327723252	43	NA	5	23	1
005600401	PE6	56	4	1	2	56	5	2016	1397	9	1	0	9	9	2	1	22	1	8	0	0	56	1	1	2	3	0	NA	0	NA	0	NA	1	2562	1	1	0	1	3	163542	0003	NUEVO OMIA	-77.35801262399	-6.327723252	43	NA	5	23	1
005600501	PE6	56	5	1	2	56	5	2016	1397	5	1	0	5	5	2	1	24	1	7	0	0	56	1	1	2	3	0	NA	0	NA	0	NA	2	2562	1	1	0	1	3	163542	0003	NUEVO OMIA	-77.35801262399	-6.327723252	43	NA	10	32	0
005600601	PE6	56	6	1	2	56	5	2016	1397	6	1	0	6	6	1	1	24	1	8	0	0	56	1	1	2	3	0	NA	0	NA	0	NA	1	2562	1	1	0	1	3	163542	0003	NUEVO OMIA	-77.35801262399	-6.327723252	11	NA	996	23	1
005600801	PE6	56	8	1	1	56	5	2016	1397	4	1	0	4	4	0	1	23	1	8	0	0	56	1	1	2	3	0	NA	0	NA	0	NA	0	2562	1	1	0	1	3	312516	0003	NUEVO OMIA	-77.35801262399	-6.327723252	11	NA	996	23	1
005600901	PE6	56	9	1	2	56	5	2016	1397	6	1	0	6	6	1	1	21	1	7	0	0	56	1	1	2	3	0	NA	0	NA	0	NA	1	2562	1	1	0	1	3	163542	0003	NUEVO OMIA	-77.35801262399	-6.327723252	11	NA	996	23	1
005601001	PE6	56	10	1	1	56	5	2016	1397	9	2	0	9	9	3	1	24	1	8	0	0	56	1	1	2	3	0	NA	0	NA	0	NA	2	2562	2	1	0	1	3	163542	0003	NUEVO OMIA	-77.35801262399	-6.327723252	11	NA	996	23	0
005603101	PE6	56	31	1	2	56	5	2016	1397	7	3	0	7	7	1	1	23	1	7	0	0	56	1	1	2	3	0	NA	0	NA	0	NA	1	2562	3	1	0	1	3	163542	0003	NUEVO OMIA	-77.35801262399	-6.327723252	11	NA	996	23	1
005603201	PE6	56	32	1	1	56	5	2016	1397	2	0	0	2	2	0	1	20	1	8	0	0	56	1	1	2	3	0	NA	0	NA	0	NA	0	2562	0	1	0	1	3	312516	0003	NUEVO OMIA	-77.35801262399	-6.327723252	11	NA	996	23	1
005603301	PE6	56	33	1	2	56	5	2016	1397	2	1	0	2	2	0	1	20	1	7	0	0	56	1	1	2	3	0	NA	0	NA	0	NA	0	2562	1	1	0	1	3	312516	0003	NUEVO OMIA	-77.35801262399	-6.327723252	12	NA	5	23	1
005603401	PE6	56	34	1	1	56	5	2016	1397	3	1	0	3	3	1	1	21	1	8	0	0	56	1	1	2	3	0	NA	0	NA	0	NA	1	2562	1	1	0	1	3	163542	0003	NUEVO OMIA	-77.35801262399	-6.327723252	12	NA	5	23	1
005603501	PE6	56	35	1	2	56	5	2016	1397	6	1	0	6	6	1	1	21	1	7	0	0	56	1	1	2	3	0	NA	0	NA	0	NA	1	2562	1	1	0	1	3	163542	0003	NUEVO OMIA	-77.35801262399	-6.327723252	11	NA	996	23	1
005701001	PE6	57	10	1	2	57	3	2016	1395	7	1	0	7	7	1	1	27	1	3	0	0	57	1	1	2	3	0	NA	0	NA	0	NA	1	1656	1	1	0	1	3	247033	0025	TOCUYA	-77.353596303	-6.4348438049	11	NA	996	11	1
005701101	PE6	57	11	1	1	57	3	2016	1395	3	1	0	3	3	1	1	27	1	2	0	0	57	1	1	2	3	0	NA	0	NA	0	NA	1	1656	1	1	0	1	3	247033	0025	TOCUYA	-77.353596303	-6.4348438049	11	NA	996	11	1
005701201	PE6	57	12	1	2	57	3	2016	1395	4	2	0	4	4	0	1	29	1	3	0	0	57	1	1	2	3	0	NA	0	NA	0	NA	0	1656	2	1	0	1	3	472062	0025	TOCUYA	-77.353596303	-6.4348438049	11	NA	996	11	1
005701301	PE6	57	13	1	2	57	3	2016	1395	5	1	0	5	5	1	1	28	1	2	0	0	57	1	1	2	3	0	NA	0	NA	0	NA	0	1656	1	1	0	1	3	472062	0025	TOCUYA	-77.353596303	-6.4348438049	11	NA	996	11	1
005701401	PE6	57	14	1	1	57	3	2016	1395	1	0	0	1	1	0	1	26	1	3	0	0	57	1	1	2	3	0	NA	0	NA	0	NA	0	1656	0	1	0	1	3	472062	0025	TOCUYA	-77.353596303	-6.4348438049	11	NA	996	11	1
005702001	PE6	57	20	1	4	57	3	2016	1395	6	2	0	6	5	1	1	28	1	2	0	0	57	1	1	2	3	0	NA	0	NA	0	NA	1	1656	2	1	0	1	3	247033	0025	TOCUYA	-77.353596303	-6.4348438049	11	NA	996	11	1
005702101	PE6	57	21	1	1	57	3	2016	1395	2	1	0	2	2	0	1	26	1	3	0	0	57	1	1	2	3	0	NA	0	NA	0	NA	0	1656	1	1	0	1	3	472062	0025	TOCUYA	-77.353596303	-6.4348438049	11	NA	996	23	1
005702201	PE6	57	22	1	1	57	3	2016	1395	2	0	0	1	2	0	1	28	1	2	0	0	57	1	1	2	3	0	NA	0	NA	0	NA	0	1656	0	1	0	1	3	472062	0025	TOCUYA	-77.353596303	-6.4348438049	11	NA	996	23	1
005702301	PE6	57	23	1	2	57	3	2016	1395	5	1	0	5	5	1	1	29	1	3	0	0	57	1	1	2	3	0	NA	0	NA	0	NA	1	1656	1	1	0	1	3	247033	0025	TOCUYA	-77.353596303	-6.4348438049	11	NA	996	11	1
005702401	PE6	57	24	1	1	57	3	2016	1395	5	2	0	5	5	1	1	26	1	2	0	0	57	1	1	2	3	0	NA	0	NA	0	NA	0	1656	2	1	0	1	3	472062	0025	TOCUYA	-77.353596303	-6.4348438049	11	NA	996	11	1
005703601	PE6	57	36	1	1	57	3	2016	1395	3	1	0	3	3	1	1	28	1	3	0	0	57	1	1	2	3	0	NA	0	NA	0	NA	1	1656	1	1	0	1	3	247033	0025	TOCUYA	-77.353596303	-6.4348438049	11	NA	996	11	1
005703701	PE6	57	37	1	2	57	3	2016	1395	3	2	0	3	3	0	1	27	1	2	0	0	57	1	1	2	3	0	NA	0	NA	0	NA	0	1656	2	1	0	1	3	472062	0025	TOCUYA	-77.353596303	-6.4348438049	11	NA	996	11	1
005703801	PE6	57	38	1	1	57	3	2016	1395	4	1	0	4	4	1	1	27	1	3	0	0	57	1	1	2	3	0	NA	0	NA	0	NA	1	1656	1	1	0	1	3	247033	0025	TOCUYA	-77.353596303	-6.4348438049	11	NA	996	11	1
005704001	PE6	57	40	1	1	57	3	2016	1395	6	2	0	6	5	1	1	26	1	2	0	0	57	1	1	2	3	0	NA	0	NA	0	NA	1	1656	2	1	0	1	3	247033	0025	TOCUYA	-77.353596303	-6.4348438049	11	NA	996	11	1
005704101	PE6	57	41	1	2	57	3	2016	1395	2	0	0	2	2	0	1	28	1	3	0	0	57	1	1	2	3	0	NA	0	NA	0	NA	0	1656	0	1	0	1	3	472062	0025	TOCUYA	-77.353596303	-6.4348438049	11	NA	996	11	1
005801601	PE6	58	16	1	1	58	7	2016	1399	4	0	0	4	4	0	1	9	1	2	0	0	58	1	1	2	3	0	NA	0	NA	0	NA	0	2926	0	1	0	1	3	464657	0003	DIOSAN	-77.63444998699	-6.0964399739	11	NA	996	11	1
005801801	PE6	58	18	1	1	58	7	2016	1399	3	1	0	3	3	0	1	10	1	2	0	0	58	1	1	2	3	0	NA	0	NA	0	NA	0	2926	1	1	0	1	3	464657	0003	DIOSAN	-77.63444998699	-6.0964399739	11	NA	996	11	1
005801901	PE6	58	19	1	2	58	7	2016	1399	4	1	0	4	4	0	1	9	1	3	0	0	58	1	1	2	3	0	NA	0	NA	0	NA	0	2926	1	1	0	1	3	464657	0003	DIOSAN	-77.63444998699	-6.0964399739	11	NA	996	11	1
005802001	PE6	58	20	1	2	58	7	2016	1399	4	1	0	4	3	1	1	10	1	2	0	0	58	1	1	2	3	0	NA	0	NA	0	NA	0	2926	1	1	0	1	3	464657	0003	DIOSAN	-77.63444998699	-6.0964399739	11	NA	996	11	1
005802601	PE6	58	26	1	2	58	7	2016	1399	4	1	0	4	4	2	1	9	1	3	0	0	58	1	1	2	3	0	NA	0	NA	0	NA	1	2926	1	1	0	1	3	243158	0003	DIOSAN	-77.63444998699	-6.0964399739	12	NA	3	23	1
005802701	PE6	58	27	1	2	58	7	2016	1399	3	0	0	3	3	0	1	8	1	2	0	0	58	1	1	2	3	0	NA	0	NA	0	NA	0	2926	0	1	0	1	3	464657	0003	DIOSAN	-77.63444998699	-6.0964399739	11	NA	996	23	1
005802801	PE6	58	28	1	1	58	7	2016	1399	4	0	0	3	4	0	1	8	1	3	0	0	58	1	1	2	3	0	NA	0	NA	0	NA	0	2926	0	1	0	1	3	464657	0003	DIOSAN	-77.63444998699	-6.0964399739	12	NA	2	11	1
005802901	PE6	58	29	1	2	58	7	2016	1399	7	1	0	7	7	1	1	9	1	2	0	0	58	1	1	2	3	0	NA	0	NA	0	NA	1	2926	1	1	0	1	3	243158	0003	DIOSAN	-77.63444998699	-6.0964399739	11	NA	996	23	1
005803101	PE6	58	31	1	1	58	7	2016	1399	2	1	0	2	2	1	1	9	1	2	0	0	58	1	1	2	3	0	NA	0	NA	0	NA	1	2926	1	1	0	1	3	243158	0003	DIOSAN	-77.63444998699	-6.0964399739	11	NA	996	23	1
005803201	PE6	58	32	1	1	58	7	2016	1399	1	0	0	1	1	0	1	8	1	3	0	0	58	1	1	2	3	0	NA	0	NA	0	NA	0	2926	0	1	0	1	3	464657	0003	DIOSAN	-77.63444998699	-6.0964399739	11	NA	996	11	1
005803301	PE6	58	33	1	1	58	7	2016	1399	5	1	0	5	5	2	1	8	1	2	0	0	58	1	1	2	3	0	NA	0	NA	0	NA	1	2926	1	1	0	1	3	243158	0003	DIOSAN	-77.63444998699	-6.0964399739	11	NA	996	23	1
005803401	PE6	58	34	1	1	58	7	2016	1399	3	1	0	3	3	0	1	8	1	3	0	0	58	1	1	2	3	0	NA	0	NA	0	NA	0	2926	1	1	0	1	3	464657	0003	DIOSAN	-77.63444998699	-6.0964399739	11	NA	996	11	1
005803501	PE6	58	35	1	1	58	7	2016	1399	4	1	0	4	4	0	1	11	2	2	0	0	58	1	1	2	3	0	NA	0	NA	0	NA	0	2926	1	1	0	1	3	464657	0003	DIOSAN	-77.63444998699	-6.0964399739	11	NA	996	32	1
005901101	PE6	59	11	1	1	59	6	2016	1398	2	0	0	2	2	0	1	7	1	3	0	0	59	1	1	2	3	0	NA	0	NA	0	NA	0	1724	0	1	0	1	3	653661	0022	NUEVA UNION	-77.61619	-6.47071	11	NA	996	11	1
005901201	PE6	59	12	1	1	59	6	2016	1398	4	1	0	4	4	1	1	6	1	2	0	0	59	1	1	2	3	0	NA	0	NA	0	NA	1	1724	1	1	0	1	3	342065	0022	NUEVA UNION	-77.61619	-6.47071	11	NA	996	23	1
005901301	PE6	59	13	1	1	59	6	2016	1398	1	0	0	1	0	0	1	8	4	3	0	0	59	1	1	2	3	0	NA	0	NA	0	NA	0	1724	0	1	0	1	3	653661	0022	NUEVA UNION	-77.61619	-6.47071	12	NA	3	23	1
005901401	PE6	59	14	1	1	59	6	2016	1398	3	1	0	3	3	1	1	7	2	2	0	0	59	1	1	2	3	0	NA	0	NA	0	NA	1	1724	1	1	0	1	3	342065	0022	NUEVA UNION	-77.61619	-6.47071	11	NA	996	32	1
005901501	PE6	59	15	1	4	59	6	2016	1398	7	1	0	7	7	1	1	6	1	3	0	0	59	1	1	2	3	0	NA	0	NA	0	NA	1	1724	1	1	0	1	3	342065	0022	NUEVA UNION	-77.61619	-6.47071	11	NA	996	23	1
005902101	PE6	59	21	1	1	59	6	2016	1398	5	2	0	5	5	0	1	8	1	2	0	0	59	1	1	2	3	0	NA	0	NA	0	NA	0	1724	2	1	0	1	3	653661	0022	NUEVA UNION	-77.61619	-6.47071	11	NA	996	23	1
005902201	PE6	59	22	1	2	59	6	2016	1398	3	1	0	3	3	0	1	7	1	3	0	0	59	1	1	2	3	0	NA	0	NA	0	NA	0	1724	1	1	0	1	3	653661	0022	NUEVA UNION	-77.61619	-6.47071	12	NA	2	96	0
005902301	PE6	59	23	1	2	59	6	2016	1398	3	1	0	3	3	1	1	7	1	2	0	0	59	1	1	2	3	0	NA	0	NA	0	NA	1	1724	1	1	0	1	3	342065	0022	NUEVA UNION	-77.61619	-6.47071	11	NA	996	32	0
005902401	PE6	59	24	1	2	59	6	2016	1398	5	1	0	5	5	1	1	8	2	3	0	0	59	1	1	2	3	0	NA	0	NA	0	NA	1	1724	1	1	0	1	3	342065	0022	NUEVA UNION	-77.61619	-6.47071	12	NA	2	11	1
005902501	PE6	59	25	1	1	59	6	2016	1398	1	0	0	1	0	0	1	9	1	2	0	0	59	1	1	2	3	0	NA	0	NA	0	NA	0	1724	0	1	0	1	3	653661	0022	NUEVA UNION	-77.61619	-6.47071	11	NA	996	32	0
005912001	PE6	59	120	1	1	59	6	2016	1398	5	2	0	5	5	1	1	9	1	3	0	0	59	1	1	2	3	0	NA	0	NA	0	NA	1	1724	2	1	0	1	3	342065	0034	NUEVA ESPERANZA	-77.58704	-6.5007	12	NA	5	11	1
005912101	PE6	59	121	1	6	59	6	2016	1398	6	0	0	6	0	2	1	10	1	2	0	0	59	1	1	2	3	0	NA	0	NA	0	NA	2	1724	2	1	0	1	3	342065	0034	NUEVA ESPERANZA	-77.58704	-6.5007	11	NA	996	32	1
005912201	PE6	59	122	1	1	59	6	2016	1398	4	0	0	4	0	1	1	10	2	3	0	0	59	1	1	2	3	0	NA	0	NA	0	NA	1	1724	1	1	0	1	3	342065	0034	NUEVA ESPERANZA	-77.58704	-6.5007	11	NA	996	11	1
006005001	PE6	60	50	1	2	60	6	2016	1398	3	1	0	3	3	0	1	14	2	3	0	0	60	1	1	2	3	0	NA	0	NA	0	NA	0	1239	1	1	0	1	3	366290	0021	SAN ANTONIO	-77.385478773	-6.552773373	11	NA	996	11	0
006005101	PE6	60	51	1	2	60	6	2016	1398	5	1	0	5	5	2	1	14	1	2	0	0	60	1	1	2	3	0	NA	0	NA	0	NA	2	1239	1	1	0	1	3	191682	0021	SAN ANTONIO	-77.385478773	-6.552773373	96	96	5	21	0
006005201	PE6	60	52	1	2	60	6	2016	1398	7	1	0	7	6	2	1	15	1	3	0	0	60	1	1	2	3	0	NA	0	NA	0	NA	2	1239	1	1	0	1	3	191682	0021	SAN ANTONIO	-77.385478773	-6.552773373	11	NA	996	23	0
006005301	PE6	60	53	1	2	60	6	2016	1398	5	1	0	5	5	2	1	14	1	2	0	0	60	1	1	2	3	0	NA	0	NA	0	NA	2	1239	1	1	0	1	3	191682	0021	SAN ANTONIO	-77.385478773	-6.552773373	11	NA	996	11	0
006005401	PE6	60	54	1	2	60	6	2016	1398	4	2	0	4	4	0	1	15	1	3	0	0	60	1	1	2	3	0	NA	0	NA	0	NA	0	1239	2	1	0	1	3	366290	0021	SAN ANTONIO	-77.385478773	-6.552773373	12	NA	5	11	0
006008201	PE6	60	82	1	1	60	6	2016	1398	1	0	0	1	1	0	1	12	1	2	0	0	60	1	1	2	3	0	NA	0	NA	0	NA	0	1239	0	1	0	1	3	366290	0023	SINAI	-77.38994883799	-6.5583996359	11	NA	996	23	0
006008301	PE6	60	83	1	2	60	6	2016	1398	5	0	0	5	0	1	1	13	1	3	0	0	60	1	1	2	3	0	NA	0	NA	0	NA	1	1239	1	1	0	1	3	191682	0023	SINAI	-77.38994883799	-6.5583996359	12	NA	5	23	0
006008501	PE6	60	85	1	1	60	6	2016	1398	9	1	0	9	8	2	1	12	1	3	0	0	60	1	1	2	3	0	NA	0	NA	0	NA	1	1239	1	1	0	1	3	191682	0023	SINAI	-77.38994883799	-6.5583996359	11	NA	996	23	0
006009201	PE6	60	92	1	1	60	6	2016	1398	4	1	0	4	4	1	1	13	2	3	0	0	60	1	1	2	3	0	NA	0	NA	0	NA	1	1239	1	1	0	1	3	191682	0023	SINAI	-77.38994883799	-6.5583996359	11	NA	996	23	0
006009301	PE6	60	93	1	1	60	6	2016	1398	2	0	0	1	2	0	1	13	1	2	0	0	60	1	1	2	3	0	NA	0	NA	0	NA	0	1239	0	1	0	1	3	366290	0023	SINAI	-77.38994883799	-6.5583996359	11	NA	996	23	0
006009501	PE6	60	95	1	1	60	6	2016	1398	1	0	0	1	1	0	1	13	1	2	0	0	60	1	1	2	3	0	NA	0	NA	0	NA	0	1239	0	1	0	1	3	366290	0023	SINAI	-77.38994883799	-6.5583996359	41	NA	1	23	0
006009601	PE6	60	96	1	1	60	6	2016	1398	4	1	0	4	4	2	1	12	1	3	0	0	60	1	1	2	3	0	NA	0	NA	0	NA	2	1239	1	1	0	1	3	191682	0023	SINAI	-77.38994883799	-6.5583996359	12	NA	5	23	0
006100601	PE6	61	6	1	2	61	5	2016	1397	6	1	0	5	5	1	1	6	1	12	0	0	61	2	2	1	1	0	NA	0	NA	0	NA	1	39	1	1	0	1	1	418601	0001	COISHCO	-78.61824229699	-9.0239478109	11	NA	996	11	1
006101801	PE6	61	18	1	2	61	5	2016	1397	4	2	0	4	4	1	1	7	3	18	0	0	61	2	2	1	1	0	NA	0	NA	0	NA	1	39	2	1	0	1	1	418601	0001	COISHCO	-78.61824229699	-9.0239478109	11	NA	996	11	1
006103601	PE6	61	36	1	1	61	5	2016	1397	5	1	0	5	5	1	1	5	1	12	0	0	61	2	2	1	1	0	NA	0	NA	0	NA	1	39	1	1	0	1	1	418601	0001	COISHCO	-78.61824229699	-9.0239478109	11	NA	996	11	1
006105401	PE6	61	54	1	2	61	5	2016	1397	5	2	0	5	5	1	1	5	2	18	0	0	61	2	2	1	1	0	NA	0	NA	0	NA	1	39	2	1	0	1	1	418601	0001	COISHCO	-78.61824229699	-9.0239478109	11	NA	996	11	1
006106101	PE6	61	61	1	2	61	5	2016	1397	4	1	0	4	4	1	1	5	1	12	0	0	61	2	2	1	1	0	NA	0	NA	0	NA	1	39	1	1	0	1	1	418601	0001	COISHCO	-78.61824229699	-9.0239478109	11	NA	996	11	1
006106201	PE6	61	62	1	1	61	5	2016	1397	5	1	0	4	5	0	1	5	1	18	0	0	61	2	2	1	1	0	NA	0	NA	0	NA	0	39	1	1	0	1	1	1598365	0001	COISHCO	-78.61824229699	-9.0239478109	11	NA	996	11	1
006112001	PE6	61	120	1	1	61	5	2016	1397	2	0	0	2	2	0	1	7	3	18	0	0	61	2	2	1	1	0	NA	0	NA	0	NA	0	39	0	1	0	1	1	1598365	0001	COISHCO	-78.61824229699	-9.0239478109	11	NA	996	11	1
006201401	PE6	62	14	1	1	62	6	2016	1398	3	0	0	3	3	0	1	4	1	12	0	0	62	2	2	1	1	0	NA	0	NA	0	NA	0	39	0	1	0	1	1	1686294	0001	COISHCO	-78.61824229699	-9.0239478109	11	NA	996	11	1
006201601	PE6	62	16	1	2	62	6	2016	1398	11	3	0	11	10	1	1	6	3	0	0	0	62	2	2	1	1	0	NA	0	NA	0	NA	1	39	3	1	0	1	1	441629	0001	COISHCO	-78.61824229699	-9.0239478109	11	NA	996	11	1
006201701	PE6	62	17	1	3	62	6	2016	1398	8	3	0	8	8	3	1	4	1	12	0	0	62	2	2	1	1	0	NA	0	NA	0	NA	2	39	3	1	0	1	1	441629	0001	COISHCO	-78.61824229699	-9.0239478109	11	NA	996	11	1
006203201	PE6	62	32	1	3	62	6	2016	1398	5	1	0	5	5	0	1	4	1	0	0	0	62	2	2	1	1	0	NA	0	NA	0	NA	0	39	1	1	0	1	1	1686294	0001	COISHCO	-78.61824229699	-9.0239478109	11	NA	996	11	1
006204001	PE6	62	40	1	3	62	6	2016	1398	4	1	0	4	4	1	1	6	1	12	0	0	62	2	2	1	1	0	NA	0	NA	0	NA	1	39	1	1	0	1	1	441629	0001	COISHCO	-78.61824229699	-9.0239478109	11	NA	996	11	1
006204201	PE6	62	42	1	1	62	6	2016	1398	1	0	0	1	1	0	1	7	6	0	0	0	62	2	2	1	1	0	NA	0	NA	0	NA	0	39	0	1	0	1	1	1686294	0001	COISHCO	-78.61824229699	-9.0239478109	11	NA	996	11	1
006206001	PE6	62	60	1	2	62	6	2016	1398	4	1	0	4	3	1	1	7	2	12	0	0	62	2	2	1	1	0	NA	0	NA	0	NA	1	39	1	1	0	1	1	441629	0001	COISHCO	-78.61824229699	-9.0239478109	11	NA	996	11	1
006210001	PE6	62	100	1	2	62	6	2016	1398	3	0	0	3	3	0	1	4	1	0	0	0	62	2	2	1	1	0	NA	0	NA	0	NA	0	39	0	1	0	1	1	1686294	0001	COISHCO	-78.61824229699	-9.0239478109	11	NA	996	11	1
006300201	PE6	63	2	1	1	63	6	2016	1398	4	1	0	3	4	1	1	10	3	18	0	0	63	2	2	1	1	0	NA	0	NA	0	NA	1	13	1	1	0	1	1	602251	0001	CHIMBOTE	-78.593607	-9.0745769999	11	NA	996	11	1
006301201	PE6	63	12	1	2	63	6	2016	1398	3	1	0	3	3	0	1	9	4	18	0	0	63	2	2	1	1	0	NA	0	NA	0	NA	0	13	1	1	0	1	1	2299607	0001	CHIMBOTE	-78.593607	-9.0745769999	11	NA	996	11	1
006301301	PE6	63	13	1	2	63	6	2016	1398	4	1	0	4	4	1	1	8	1	11	0	0	63	2	2	1	1	0	NA	0	NA	0	NA	1	13	1	1	0	1	1	602251	0001	CHIMBOTE	-78.593607	-9.0745769999	11	NA	996	11	1
006303001	PE6	63	30	1	2	63	6	2016	1398	5	0	0	5	5	0	1	8	1	18	0	0	63	2	2	1	1	0	NA	0	NA	0	NA	0	13	0	1	0	1	1	2299607	0001	CHIMBOTE	-78.593607	-9.0745769999	11	NA	996	11	1
006304201	PE6	63	42	1	2	63	6	2016	1398	8	1	0	8	8	2	1	9	1	12	0	0	63	2	2	1	1	0	NA	0	NA	0	NA	2	13	1	1	0	1	1	602251	0001	CHIMBOTE	-78.593607	-9.0745769999	11	NA	996	11	1
006309001	PE6	63	90	1	3	63	6	2016	1398	6	2	0	6	6	1	1	9	3	18	0	0	63	2	2	1	1	0	NA	0	NA	0	NA	1	13	2	1	0	1	1	602251	0001	CHIMBOTE	-78.593607	-9.0745769999	71	11	996	11	1
006402601	PE6	64	26	1	2	64	3	2016	1395	8	2	0	5	8	3	1	11	1	18	0	0	64	2	2	1	1	0	NA	0	NA	0	NA	3	13	2	1	0	1	1	546244	0001	CHIMBOTE	-78.593607	-9.0745769999	11	NA	996	11	1
006404401	PE6	64	44	1	7	64	3	2016	1395	11	4	0	11	9	0	1	9	1	18	0	0	64	2	2	1	1	0	NA	0	NA	0	NA	0	13	5	1	0	1	1	2085751	0001	CHIMBOTE	-78.593607	-9.0745769999	11	NA	996	11	1
006406801	PE6	64	68	1	2	64	3	2016	1395	5	1	0	5	5	1	1	9	1	12	0	0	64	2	2	1	1	0	NA	0	NA	0	NA	1	13	1	1	0	1	1	546244	0001	CHIMBOTE	-78.593607	-9.0745769999	11	NA	996	11	1
006407501	PE6	64	75	1	3	64	3	2016	1395	8	2	0	8	8	2	1	10	1	18	0	0	64	2	2	1	1	0	NA	0	NA	0	NA	2	13	2	1	0	1	1	546244	0001	CHIMBOTE	-78.593607	-9.0745769999	11	NA	996	11	1
006407502	PE6	64	75	2	2	64	3	2016	1395	2	1	0	2	2	0	1	10	1	18	0	0	64	2	2	1	1	0	NA	0	NA	0	NA	0	13	1	1	0	1	1	2085751	0001	CHIMBOTE	-78.593607	-9.0745769999	11	NA	996	11	1
006409801	PE6	64	98	1	2	64	3	2016	1395	5	1	0	5	4	1	1	9	1	12	0	0	64	2	2	1	1	0	NA	0	NA	0	NA	0	13	1	1	0	1	1	2085751	0001	CHIMBOTE	-78.593607	-9.0745769999	11	NA	996	11	1
006411201	PE6	64	112	1	1	64	3	2016	1395	3	1	0	3	3	1	1	10	1	18	0	0	64	2	2	1	1	0	NA	0	NA	0	NA	1	13	1	1	0	1	1	546244	0001	CHIMBOTE	-78.593607	-9.0745769999	11	NA	996	11	1
006411801	PE6	64	118	1	2	64	3	2016	1395	5	1	0	5	5	1	1	9	1	12	0	0	64	2	2	1	1	0	NA	0	NA	0	NA	1	13	1	1	0	1	1	546244	0001	CHIMBOTE	-78.593607	-9.0745769999	11	NA	996	11	1
006412001	PE6	64	120	1	1	64	3	2016	1395	7	1	0	7	6	1	1	10	1	18	0	0	64	2	2	1	1	0	NA	0	NA	0	NA	1	13	1	1	0	1	1	546244	0001	CHIMBOTE	-78.593607	-9.0745769999	11	NA	996	11	1
006501701	PE6	65	17	1	3	65	5	2016	1397	5	1	0	5	5	0	1	9	1	18	0	0	65	2	2	1	1	0	NA	0	NA	0	NA	0	13	1	1	0	1	1	1880084	0001	CHIMBOTE	-78.593607	-9.0745769999	11	NA	996	11	1
006505001	PE6	65	50	1	1	65	5	2016	1397	1	1	0	1	1	0	1	9	1	12	0	0	65	2	2	1	1	0	NA	0	NA	0	NA	0	13	1	1	0	1	1	1880084	0001	CHIMBOTE	-78.593607	-9.0745769999	11	NA	996	11	1
006506101	PE6	65	61	1	3	65	5	2016	1397	6	1	0	6	5	2	1	10	1	18	0	0	65	2	2	1	1	0	NA	0	NA	0	NA	2	13	1	1	0	1	1	492381	0001	CHIMBOTE	-78.593607	-9.0745769999	11	NA	996	11	1
006508301	PE6	65	83	1	2	65	5	2016	1397	4	1	0	4	4	1	1	9	1	12	0	0	65	2	2	1	1	0	NA	0	NA	0	NA	1	13	1	1	0	1	1	492381	0001	CHIMBOTE	-78.593607	-9.0745769999	11	NA	996	11	1
006509801	PE6	65	98	1	2	65	5	2016	1397	6	2	0	6	6	2	1	9	1	18	0	0	65	2	2	1	1	0	NA	0	NA	0	NA	1	13	2	1	0	1	1	492381	0001	CHIMBOTE	-78.593607	-9.0745769999	11	NA	996	11	1
006513701	PE6	65	137	1	2	65	5	2016	1397	5	1	0	5	5	1	1	10	1	18	0	0	65	2	2	1	1	0	NA	0	NA	0	NA	1	13	1	1	0	1	1	492381	0001	CHIMBOTE	-78.593607	-9.0745769999	11	NA	996	11	1
006514701	PE6	65	147	1	2	65	5	2016	1397	16	4	0	16	16	2	1	10	1	12	0	0	65	2	2	1	1	0	NA	0	NA	0	NA	2	13	4	1	0	1	1	492381	0001	CHIMBOTE	-78.593607	-9.0745769999	11	NA	996	11	1
006600101	PE6	66	1	1	2	66	7	2016	1399	4	1	0	4	4	0	1	5	1	11	0	0	66	2	2	1	1	0	NA	0	NA	0	NA	0	13	1	1	0	1	1	1414595	0001	CHIMBOTE	-78.593607	-9.0745769999	11	NA	996	11	1
006603001	PE6	66	30	1	1	66	7	2016	1399	4	2	0	4	4	1	1	4	1	11	0	0	66	2	2	1	1	0	NA	0	NA	0	NA	1	13	2	1	0	1	1	370473	0001	CHIMBOTE	-78.593607	-9.0745769999	11	NA	996	11	1
006603301	PE6	66	33	1	2	66	7	2016	1399	8	2	0	8	8	2	1	5	2	12	0	0	66	2	2	1	1	0	NA	0	NA	0	NA	2	13	2	1	0	1	1	370473	0001	CHIMBOTE	-78.593607	-9.0745769999	11	NA	996	11	1
006604601	PE6	66	46	1	1	66	7	2016	1399	4	2	0	4	4	0	1	4	2	12	0	0	66	2	2	1	1	0	NA	0	NA	0	NA	0	13	2	1	0	1	1	1414595	0001	CHIMBOTE	-78.593607	-9.0745769999	11	NA	996	11	1
006606701	PE6	66	67	1	2	66	7	2016	1399	3	1	0	3	3	0	1	5	1	11	0	0	66	2	2	1	1	0	NA	0	NA	0	NA	0	13	1	1	0	1	1	1414595	0001	CHIMBOTE	-78.593607	-9.0745769999	71	11	996	11	1
006606702	PE6	66	67	2	1	66	7	2016	1399	3	1	0	3	3	0	1	5	1	11	0	0	66	2	2	1	1	0	NA	0	NA	0	NA	0	13	1	1	0	1	1	1414595	0001	CHIMBOTE	-78.593607	-9.0745769999	71	11	996	11	1
006608001	PE6	66	80	1	3	66	7	2016	1399	5	2	0	5	5	1	1	6	2	12	0	0	66	2	2	1	1	0	NA	0	NA	0	NA	1	13	2	1	0	1	1	370473	0001	CHIMBOTE	-78.593607	-9.0745769999	11	NA	996	11	1
006700701	PE6	67	7	1	1	67	3	2016	1395	8	0	0	8	1	2	1	12	1	18	0	0	67	2	2	1	1	0	NA	0	NA	0	NA	1	13	1	1	0	1	1	529225	0001	CHIMBOTE	-78.593607	-9.0745769999	71	11	996	11	1
006701201	PE6	67	12	1	5	67	3	2016	1395	7	2	0	7	7	2	1	12	1	12	0	0	67	2	2	1	1	0	NA	0	NA	0	NA	2	13	2	1	0	1	1	529225	0001	CHIMBOTE	-78.593607	-9.0745769999	11	NA	996	11	1
006701501	PE6	67	15	1	1	67	3	2016	1395	4	0	0	4	4	1	1	12	1	18	0	0	67	2	2	1	1	0	NA	0	NA	0	NA	1	13	0	1	0	1	1	529225	0001	CHIMBOTE	-78.593607	-9.0745769999	11	NA	996	11	1
006702401	PE6	67	24	1	2	67	3	2016	1395	4	1	0	4	4	1	1	13	1	12	0	0	67	2	2	1	1	0	NA	0	NA	0	NA	1	13	1	1	0	1	1	529225	0001	CHIMBOTE	-78.593607	-9.0745769999	11	NA	996	11	1
006707601	PE6	67	76	1	3	67	3	2016	1395	4	1	0	4	4	0	1	12	1	18	0	0	67	2	2	1	1	0	NA	0	NA	0	NA	0	13	1	1	0	1	1	2020766	0001	CHIMBOTE	-78.593607	-9.0745769999	11	NA	996	11	1
006709801	PE6	67	98	1	2	67	3	2016	1395	2	0	0	2	2	0	1	12	1	12	0	0	67	2	2	1	1	0	NA	0	NA	0	NA	0	13	0	1	0	1	1	2020766	0001	CHIMBOTE	-78.593607	-9.0745769999	11	NA	996	11	1
006713401	PE6	67	134	1	1	67	3	2016	1395	3	1	0	3	3	0	1	13	1	18	0	0	67	2	2	1	1	0	NA	0	NA	0	NA	0	13	1	1	0	1	1	2020766	0001	CHIMBOTE	-78.593607	-9.0745769999	11	NA	996	11	1
006713701	PE6	67	137	1	1	67	3	2016	1395	3	0	0	3	3	0	1	13	1	12	0	0	67	2	2	1	1	0	NA	0	NA	0	NA	0	13	0	1	0	1	1	2020766	0001	CHIMBOTE	-78.593607	-9.0745769999	71	11	996	11	1
006802101	PE6	68	21	1	1	68	4	2016	1396	4	1	0	4	3	1	1	7	1	12	0	0	68	2	2	1	1	0	NA	0	NA	0	NA	1	13	1	1	0	1	1	631201	0001	CHIMBOTE	-78.593607	-9.0745769999	11	NA	996	11	1
006804101	PE6	68	41	1	1	68	4	2016	1396	8	0	0	8	8	0	1	6	1	0	0	0	68	2	2	1	1	0	NA	0	NA	0	NA	0	13	0	1	0	1	1	2410149	0001	CHIMBOTE	-78.593607	-9.0745769999	11	NA	996	11	1
006804701	PE6	68	47	1	3	68	4	2016	1396	8	3	0	8	7	2	1	6	1	12	0	0	68	2	2	1	1	0	NA	0	NA	0	NA	2	13	3	1	0	1	1	631201	0001	CHIMBOTE	-78.593607	-9.0745769999	11	NA	996	11	1
006804801	PE6	68	48	1	2	68	4	2016	1396	4	1	0	4	4	1	1	8	4	0	0	0	68	2	2	1	1	0	NA	0	NA	0	NA	1	13	1	1	0	1	1	631201	0001	CHIMBOTE	-78.593607	-9.0745769999	71	11	996	11	1
006806701	PE6	68	67	1	2	68	4	2016	1396	5	1	0	5	5	0	1	7	1	12	0	0	68	2	2	1	1	0	NA	0	NA	0	NA	0	13	1	1	0	1	1	2410149	0001	CHIMBOTE	-78.593607	-9.0745769999	11	NA	996	11	1
006808601	PE6	68	86	1	6	68	4	2016	1396	8	1	0	8	7	1	1	7	2	0	0	0	68	2	2	1	1	0	NA	0	NA	0	NA	0	13	1	1	0	1	1	2410149	0001	CHIMBOTE	-78.593607	-9.0745769999	11	NA	996	11	1
006810301	PE6	68	103	1	2	68	4	2016	1396	5	1	0	5	5	1	1	6	1	12	0	0	68	2	2	1	1	0	NA	0	NA	0	NA	0	13	1	1	0	1	1	2410149	0001	CHIMBOTE	-78.593607	-9.0745769999	11	NA	996	11	1
006810401	PE6	68	104	1	2	68	4	2016	1396	3	1	0	3	3	1	1	6	1	0	0	0	68	2	2	1	1	0	NA	0	NA	0	NA	1	13	1	1	0	1	1	631201	0001	CHIMBOTE	-78.593607	-9.0745769999	11	NA	996	11	1
006812201	PE6	68	122	1	1	68	4	2016	1396	4	1	0	4	4	0	1	8	1	12	0	0	68	2	2	1	1	0	NA	0	NA	0	NA	0	13	1	1	0	1	1	2410149	0001	CHIMBOTE	-78.593607	-9.0745769999	11	NA	996	11	1
006813201	PE6	68	132	1	2	68	4	2016	1396	4	1	0	4	3	1	1	7	1	0	0	0	68	2	2	1	1	0	NA	0	NA	0	NA	1	13	1	1	0	1	1	631201	0001	CHIMBOTE	-78.593607	-9.0745769999	11	NA	996	11	1
006902901	PE6	69	29	1	2	69	7	2016	1399	5	1	0	5	5	1	1	17	5	12	0	0	69	2	2	1	1	0	NA	0	NA	0	NA	1	13	1	1	0	1	1	593631	0001	CHIMBOTE	-78.593607	-9.0745769999	11	NA	996	11	1
006904601	PE6	69	46	1	1	69	6	2016	1398	9	1	0	9	6	2	1	20	1	12	0	0	69	2	2	1	1	0	NA	0	NA	0	NA	2	13	2	1	0	1	1	593631	0001	CHIMBOTE	-78.593607	-9.0745769999	11	NA	996	11	1
006909001	PE6	69	90	1	1	69	6	2016	1398	2	1	0	2	2	0	1	20	1	12	0	0	69	2	2	1	1	0	NA	0	NA	0	NA	0	13	1	1	0	1	1	2266693	0001	CHIMBOTE	-78.593607	-9.0745769999	11	NA	996	11	1
006909002	PE6	69	90	2	2	69	6	2016	1398	4	1	0	4	3	1	1	20	1	12	0	0	69	2	2	1	1	0	NA	0	NA	0	NA	1	13	1	1	0	1	1	593631	0001	CHIMBOTE	-78.593607	-9.0745769999	71	11	996	11	1
006909501	PE6	69	95	1	1	69	6	2016	1398	4	1	0	4	3	1	1	21	4	18	0	0	69	2	2	1	1	0	NA	0	NA	0	NA	1	13	1	1	0	1	1	593631	0001	CHIMBOTE	-78.593607	-9.0745769999	11	NA	996	11	1
006910001	PE6	69	100	1	3	69	6	2016	1398	5	1	0	5	4	1	1	20	2	12	0	0	69	2	2	1	1	0	NA	0	NA	0	NA	1	13	1	1	0	1	1	593631	0001	CHIMBOTE	-78.593607	-9.0745769999	11	NA	996	11	1
006910901	PE6	69	109	1	2	69	6	2016	1398	4	1	0	4	2	0	1	20	2	18	0	0	69	2	2	1	1	0	NA	0	NA	0	NA	0	13	1	1	0	1	1	2266693	0001	CHIMBOTE	-78.593607	-9.0745769999	11	NA	996	11	1
007000301	PE6	70	3	1	1	70	5	2016	1397	2	0	0	2	2	0	1	12	1	12	0	0	70	2	2	1	1	0	NA	0	NA	0	NA	0	13	0	1	0	1	1	1838489	0001	CHIMBOTE	-78.593607	-9.0745769999	11	NA	996	11	1
007001901	PE6	70	19	1	2	70	5	2016	1397	4	1	0	4	4	1	1	12	1	12	0	0	70	2	2	1	1	0	NA	0	NA	0	NA	1	13	1	1	0	1	1	481488	0001	CHIMBOTE	-78.593607	-9.0745769999	11	NA	996	12	1
007008101	PE6	70	81	1	1	70	5	2016	1397	5	1	0	5	5	1	1	12	1	12	0	0	70	2	2	1	1	0	NA	0	NA	0	NA	1	13	1	1	0	1	1	481488	0001	CHIMBOTE	-78.593607	-9.0745769999	11	NA	996	11	0
007008601	PE6	70	86	1	1	70	5	2016	1397	8	3	0	8	8	0	1	12	1	18	0	0	70	2	2	1	1	0	NA	0	NA	0	NA	0	13	3	1	0	1	1	1838489	0001	CHIMBOTE	-78.593607	-9.0745769999	11	NA	996	11	1
007009301	PE6	70	93	1	2	70	5	2016	1397	4	1	0	4	3	1	1	13	1	12	0	0	70	2	2	1	1	0	NA	0	NA	0	NA	1	13	1	1	0	1	1	481488	0001	CHIMBOTE	-78.593607	-9.0745769999	11	NA	996	11	1
007010501	PE6	70	105	1	1	70	5	2016	1397	4	1	0	4	3	1	1	13	2	18	0	0	70	2	2	1	1	0	NA	0	NA	0	NA	1	13	1	1	0	1	1	481488	0001	CHIMBOTE	-78.593607	-9.0745769999	71	11	996	32	1
007010601	PE6	70	106	1	2	70	5	2016	1397	6	2	0	6	6	1	1	13	1	12	0	0	70	2	2	1	1	0	NA	0	NA	0	NA	1	13	2	1	0	1	1	481488	0001	CHIMBOTE	-78.593607	-9.0745769999	11	NA	996	11	1
007100101	PE6	71	1	1	1	71	4	2016	1396	3	1	0	3	3	1	1	9	1	18	0	0	71	2	2	1	1	0	NA	0	NA	0	NA	1	13	1	1	0	1	1	717542	0001	CHIMBOTE	-78.593607	-9.0745769999	11	NA	996	11	1
007100901	PE6	71	9	1	2	71	4	2016	1396	3	0	0	3	3	0	1	9	1	12	0	0	71	2	2	1	1	0	NA	0	NA	0	NA	0	13	0	1	0	1	1	2739827	0001	CHIMBOTE	-78.593607	-9.0745769999	11	NA	996	11	1
007101801	PE6	71	18	1	2	71	4	2016	1396	4	0	0	4	3	1	1	11	1	18	0	0	71	2	2	1	1	0	NA	0	NA	0	NA	1	13	1	1	0	1	1	717542	0001	CHIMBOTE	-78.593607	-9.0745769999	11	NA	996	11	1
007104101	PE6	71	41	1	1	71	4	2016	1396	5	1	0	5	5	1	1	11	1	18	0	0	71	2	2	1	1	0	NA	0	NA	0	NA	1	13	1	1	0	1	1	717542	0001	CHIMBOTE	-78.593607	-9.0745769999	11	NA	996	11	1
007109101	PE6	71	91	1	1	71	4	2016	1396	6	3	0	6	6	2	1	11	1	12	0	0	71	2	2	1	1	0	NA	0	NA	0	NA	2	13	3	1	0	1	1	717542	0001	CHIMBOTE	-78.593607	-9.0745769999	11	NA	996	11	1
007109801	PE6	71	98	1	2	71	4	2016	1396	7	2	0	7	7	1	1	11	1	18	0	0	71	2	2	1	1	0	NA	0	NA	0	NA	1	13	2	1	0	1	1	717542	0001	CHIMBOTE	-78.593607	-9.0745769999	11	NA	996	11	1
007109802	PE6	71	98	2	2	71	4	2016	1396	3	1	0	3	3	1	1	11	1	18	0	0	71	2	2	1	1	0	NA	0	NA	0	NA	1	13	1	1	0	1	1	717542	0001	CHIMBOTE	-78.593607	-9.0745769999	11	NA	996	11	1
007110801	PE6	71	108	1	2	71	4	2016	1396	5	1	0	5	5	2	1	11	1	12	0	0	71	2	2	1	1	0	NA	0	NA	0	NA	1	13	1	1	0	1	1	717542	0001	CHIMBOTE	-78.593607	-9.0745769999	11	NA	996	11	1
007111601	PE6	71	116	1	2	71	4	2016	1396	7	2	0	7	7	1	1	11	1	18	0	0	71	2	2	1	1	0	NA	0	NA	0	NA	1	13	2	1	0	1	1	717542	0001	CHIMBOTE	-78.593607	-9.0745769999	11	NA	996	11	1
007112001	PE6	71	120	1	1	71	4	2016	1396	3	3	0	3	3	0	1	9	1	12	0	0	71	2	2	1	1	0	NA	0	NA	0	NA	0	13	3	1	0	1	1	2739827	0001	CHIMBOTE	-78.593607	-9.0745769999	11	NA	996	11	1
007203901	PE6	72	39	1	3	72	3	2016	1395	6	2	0	6	6	1	1	16	1	12	0	0	72	2	2	1	1	0	NA	0	NA	0	NA	1	22	2	1	0	1	1	489076	0001	BUENOS AIRES	-78.531479988	-9.1156699769	11	NA	996	11	1
007204101	PE6	72	41	1	2	72	3	2016	1395	4	1	0	4	4	0	1	16	1	18	0	0	72	2	2	1	1	0	NA	0	NA	0	NA	0	22	1	1	0	1	1	1867466	0001	BUENOS AIRES	-78.531479988	-9.1156699769	11	NA	996	11	1
007204501	PE6	72	45	1	2	72	3	2016	1395	6	1	0	6	6	1	1	16	1	12	0	0	72	2	2	1	1	0	NA	0	NA	0	NA	1	22	1	1	0	1	1	489076	0001	BUENOS AIRES	-78.531479988	-9.1156699769	11	NA	996	11	1
007206301	PE6	72	63	1	2	72	3	2016	1395	4	1	0	4	4	1	1	17	1	12	0	0	72	2	2	1	1	0	NA	0	NA	0	NA	1	22	1	1	0	1	1	489076	0001	BUENOS AIRES	-78.531479988	-9.1156699769	11	NA	996	11	1
007207701	PE6	72	77	1	1	72	3	2016	1395	3	0	0	3	3	0	1	16	1	18	0	0	72	2	2	1	1	0	NA	0	NA	0	NA	0	22	0	1	0	1	1	1867466	0001	BUENOS AIRES	-78.531479988	-9.1156699769	11	NA	996	11	1
007208701	PE6	72	87	1	1	72	3	2016	1395	5	1	0	5	5	1	1	17	3	18	0	0	72	2	2	1	1	0	NA	0	NA	0	NA	1	22	1	1	0	1	1	489076	0001	BUENOS AIRES	-78.531479988	-9.1156699769	11	NA	996	11	1
007210801	PE6	72	108	1	2	72	3	2016	1395	4	2	0	4	4	0	1	17	1	12	0	0	72	2	2	1	1	0	NA	0	NA	0	NA	0	22	2	1	0	1	1	1867466	0001	BUENOS AIRES	-78.531479988	-9.1156699769	11	NA	996	11	1
007213401	PE6	72	134	1	2	72	3	2016	1395	5	1	0	5	5	1	1	17	1	18	0	0	72	2	2	1	1	0	NA	0	NA	0	NA	1	22	1	1	0	1	1	489076	0001	BUENOS AIRES	-78.531479988	-9.1156699769	11	NA	996	11	1
007302401	PE6	73	24	1	1	73	5	2016	1397	4	1	0	4	3	1	1	15	1	12	0	0	73	2	2	1	1	0	NA	0	NA	0	NA	1	22	1	1	0	1	1	641892	0001	BUENOS AIRES	-78.531479988	-9.1156699769	11	NA	996	11	1
007305901	PE6	73	59	1	2	73	5	2016	1397	6	1	0	6	6	1	1	16	3	12	0	0	73	2	2	1	1	0	NA	0	NA	0	NA	1	22	1	1	0	1	1	641892	0001	BUENOS AIRES	-78.531479988	-9.1156699769	11	NA	996	11	1
007310201	PE6	73	102	1	2	73	5	2016	1397	6	2	0	6	6	2	1	17	4	18	0	0	73	2	2	1	1	0	NA	0	NA	0	NA	1	22	2	1	0	1	1	641892	0001	BUENOS AIRES	-78.531479988	-9.1156699769	11	NA	996	11	1
007310601	PE6	73	106	1	2	73	5	2016	1397	4	1	0	4	4	1	1	17	4	12	0	0	73	2	2	1	1	0	NA	0	NA	0	NA	1	22	1	1	0	1	1	641892	0001	BUENOS AIRES	-78.531479988	-9.1156699769	11	NA	996	11	1
007312001	PE6	73	120	1	1	73	5	2016	1397	3	0	0	3	2	0	1	15	1	12	0	0	73	2	2	1	1	0	NA	0	NA	0	NA	0	22	1	1	0	1	1	2450971	0001	BUENOS AIRES	-78.531479988	-9.1156699769	71	11	996	11	1
007312401	PE6	73	124	1	1	73	5	2016	1397	4	1	0	4	4	1	1	17	3	12	0	0	73	2	2	1	1	0	NA	0	NA	0	NA	1	22	1	1	0	1	1	641892	0001	BUENOS AIRES	-78.531479988	-9.1156699769	11	NA	996	11	1
007400701	PE6	74	7	1	3	74	4	2016	1396	5	1	0	3	3	1	1	14	2	18	0	0	74	2	2	1	1	0	NA	0	NA	0	NA	0	22	2	1	0	1	1	1945068	0001	BUENOS AIRES	-78.531479988	-9.1156699769	11	NA	996	11	1
007401401	PE6	74	14	1	2	74	4	2016	1396	4	1	0	4	4	1	1	14	1	12	0	0	74	2	2	1	1	0	NA	0	NA	0	NA	1	22	1	1	0	1	1	509400	0001	BUENOS AIRES	-78.531479988	-9.1156699769	11	NA	996	11	1
007404101	PE6	74	41	1	2	74	4	2016	1396	6	2	0	6	4	1	1	14	1	18	0	0	74	2	2	1	1	0	NA	0	NA	0	NA	1	22	2	1	0	1	1	509400	0001	BUENOS AIRES	-78.531479988	-9.1156699769	11	NA	996	11	1
007404201	PE6	74	42	1	2	74	4	2016	1396	3	1	0	3	2	1	1	14	1	12	0	0	74	2	2	1	1	0	NA	0	NA	0	NA	1	22	1	1	0	1	1	509400	0001	BUENOS AIRES	-78.531479988	-9.1156699769	11	NA	996	11	1
007405001	PE6	74	50	1	1	74	4	2016	1396	5	2	0	5	5	1	1	14	1	18	0	0	74	2	2	1	1	0	NA	0	NA	0	NA	1	22	2	1	0	1	1	509400	0001	BUENOS AIRES	-78.531479988	-9.1156699769	11	NA	996	11	1
007406701	PE6	74	67	1	2	74	4	2016	1396	2	0	0	2	2	0	1	16	2	12	0	0	74	2	2	1	1	0	NA	0	NA	0	NA	0	22	0	1	0	1	1	1945068	0001	BUENOS AIRES	-78.531479988	-9.1156699769	11	NA	996	11	1
007406901	PE6	74	69	1	1	74	4	2016	1396	2	1	0	2	2	1	1	14	1	18	0	0	74	2	2	1	1	0	NA	0	NA	0	NA	1	22	1	1	0	1	1	509400	0001	BUENOS AIRES	-78.531479988	-9.1156699769	11	NA	996	11	1
007407801	PE6	74	78	1	2	74	4	2016	1396	3	1	0	3	3	0	1	14	1	12	0	0	74	2	2	1	1	0	NA	0	NA	0	NA	0	22	1	1	0	1	1	1945068	0001	BUENOS AIRES	-78.531479988	-9.1156699769	11	NA	996	11	1
007409401	PE6	74	94	1	4	74	4	2016	1396	5	1	0	5	5	1	1	15	1	18	0	0	74	2	2	1	1	0	NA	0	NA	0	NA	1	22	1	1	0	1	1	509400	0001	BUENOS AIRES	-78.531479988	-9.1156699769	11	NA	996	11	1
007500401	PE6	75	4	1	2	75	3	2016	1395	4	1	0	4	4	1	1	19	1	18	0	0	75	2	2	1	1	0	NA	0	NA	0	NA	1	22	1	1	0	1	1	732522	0001	BUENOS AIRES	-78.531479988	-9.1156699769	11	NA	996	11	1
007502801	PE6	75	28	1	1	75	3	2016	1395	2	1	0	2	2	0	1	19	1	12	0	0	75	2	2	1	1	0	NA	0	NA	0	NA	0	22	1	1	0	1	1	2797027	0001	BUENOS AIRES	-78.531479988	-9.1156699769	11	NA	996	11	1
007506101	PE6	75	61	1	2	75	3	2016	1395	4	1	0	4	4	1	1	19	1	12	0	0	75	2	2	1	1	0	NA	0	NA	0	NA	1	22	1	1	0	1	1	732522	0001	BUENOS AIRES	-78.531479988	-9.1156699769	11	NA	996	11	1
007508001	PE6	75	80	1	2	75	3	2016	1395	6	2	0	6	6	1	1	20	1	18	0	0	75	2	2	1	1	0	NA	0	NA	0	NA	1	22	2	1	0	1	1	732522	0001	BUENOS AIRES	-78.531479988	-9.1156699769	11	NA	996	11	0
007511801	PE6	75	118	1	1	75	3	2016	1395	1	0	0	1	1	0	1	19	1	12	0	0	75	2	2	1	1	0	NA	0	NA	0	NA	0	22	0	1	0	1	1	2797027	0001	BUENOS AIRES	-78.531479988	-9.1156699769	11	NA	996	11	1
007512001	PE6	75	120	1	2	75	3	2016	1395	4	1	0	4	3	1	1	20	1	18	0	0	75	2	2	1	1	0	NA	0	NA	0	NA	1	22	1	1	0	1	1	732522	0001	BUENOS AIRES	-78.531479988	-9.1156699769	11	NA	996	11	1
007512401	PE6	75	124	1	1	75	3	2016	1395	4	1	0	4	4	1	1	19	1	12	0	0	75	2	2	1	1	0	NA	0	NA	0	NA	1	22	1	1	0	1	1	732522	0001	BUENOS AIRES	-78.531479988	-9.1156699769	11	NA	996	11	1
007513301	PE6	75	133	1	1	75	3	2016	1395	3	1	0	3	3	1	1	20	1	18	0	0	75	2	2	1	1	0	NA	0	NA	0	NA	1	22	1	1	0	1	1	732522	0001	BUENOS AIRES	-78.531479988	-9.1156699769	11	NA	996	11	1
007514401	PE6	75	144	1	1	75	3	2016	1395	6	1	0	6	6	1	1	20	1	12	0	0	75	2	2	1	1	0	NA	0	NA	0	NA	1	22	1	1	0	1	1	732522	0001	BUENOS AIRES	-78.531479988	-9.1156699769	11	NA	996	11	1
007601701	PE6	76	17	1	2	76	4	2016	1396	4	1	0	4	4	0	1	13	1	18	0	0	76	2	2	1	1	0	NA	0	NA	0	NA	0	3023	1	1	0	1	1	2392662	0001	CENTENARIO	-77.534459987	-9.519139978	11	NA	996	21	1
007602001	PE6	76	20	1	1	76	4	2016	1396	4	1	0	4	3	0	1	16	1	17	0	0	76	2	2	1	1	0	NA	0	NA	0	NA	0	3023	2	1	0	1	1	2392662	0001	CENTENARIO	-77.534459987	-9.519139978	11	NA	996	32	1
007602601	PE6	76	26	1	1	76	4	2016	1396	3	1	0	3	3	1	1	15	1	18	0	0	76	2	2	1	1	0	NA	0	NA	0	NA	1	3023	1	1	0	1	1	626622	0001	CENTENARIO	-77.534459987	-9.519139978	11	NA	996	21	1
007609901	PE6	76	99	1	1	76	4	2016	1396	6	3	0	6	6	0	1	13	1	17	0	0	76	2	2	1	1	0	NA	0	NA	0	NA	0	3023	3	1	0	1	1	2392662	0001	CENTENARIO	-77.534459987	-9.519139978	11	NA	996	11	1
007611301	PE6	76	113	1	1	76	4	2016	1396	1	0	0	1	1	0	1	13	1	18	0	0	76	2	2	1	1	0	NA	0	NA	0	NA	0	3023	0	1	0	1	1	2392662	0001	CENTENARIO	-77.534459987	-9.519139978	96	96	10	32	1
007611601	PE6	76	116	1	4	76	4	2016	1396	8	3	0	8	8	1	1	14	1	17	0	0	76	2	2	1	1	0	NA	0	NA	0	NA	1	3023	3	1	0	1	1	626622	0001	CENTENARIO	-77.534459987	-9.519139978	11	NA	996	23	1
007612701	PE6	76	127	1	1	76	4	2016	1396	2	0	0	2	2	0	1	13	1	18	0	0	76	2	2	1	1	0	NA	0	NA	0	NA	0	3023	0	1	0	1	1	2392662	0001	CENTENARIO	-77.534459987	-9.519139978	11	NA	996	21	1
007704901	PE6	77	49	1	2	77	7	2016	1399	4	1	0	4	4	2	1	5	1	17	0	0	77	2	2	1	1	0	NA	0	NA	0	NA	2	3023	1	1	0	1	1	581901	0001	CENTENARIO	-77.534459987	-9.519139978	11	NA	996	11	1
007705601	PE6	77	56	1	3	77	7	2016	1399	7	2	0	7	6	1	1	6	1	18	0	0	77	2	2	1	1	0	NA	0	NA	0	NA	1	3023	2	1	0	1	1	581901	0001	CENTENARIO	-77.534459987	-9.519139978	11	NA	996	11	1
007706101	PE6	77	61	1	1	77	7	2016	1399	6	2	0	3	6	2	1	7	1	17	0	0	77	2	2	1	1	0	NA	0	NA	0	NA	2	3023	2	1	0	1	1	581901	0001	CENTENARIO	-77.534459987	-9.519139978	11	NA	996	11	1
007706301	PE6	77	63	1	1	77	7	2016	1399	5	2	0	5	5	1	1	5	2	18	0	0	77	2	2	1	1	0	NA	0	NA	0	NA	1	3023	2	1	0	1	1	581901	0001	CENTENARIO	-77.534459987	-9.519139978	11	NA	996	11	1
007707501	PE6	77	75	1	1	77	7	2016	1399	2	0	0	2	2	0	1	6	1	17	0	0	77	2	2	1	1	0	NA	0	NA	0	NA	0	3023	0	1	0	1	1	2221903	0001	CENTENARIO	-77.534459987	-9.519139978	12	NA	2	32	1
007708101	PE6	77	81	1	3	77	7	2016	1399	5	2	0	5	5	0	1	6	2	18	0	0	77	2	2	1	1	0	NA	0	NA	0	NA	0	3023	2	1	0	1	1	2221903	0001	CENTENARIO	-77.534459987	-9.519139978	11	NA	996	11	1
007708901	PE6	77	89	1	2	77	7	2016	1399	3	1	0	3	3	1	1	6	1	17	0	0	77	2	2	1	1	0	NA	0	NA	0	NA	0	3023	1	1	0	1	1	2221903	0001	CENTENARIO	-77.534459987	-9.519139978	11	NA	996	11	1
007709201	PE6	77	92	1	1	77	7	2016	1399	4	1	0	4	4	1	1	6	1	17	0	0	77	2	2	1	1	0	NA	0	NA	0	NA	0	3023	1	1	0	1	1	2221903	0001	CENTENARIO	-77.534459987	-9.519139978	11	NA	996	11	1
007711301	PE6	77	113	1	2	77	7	2016	1399	8	1	0	8	8	2	1	6	1	18	0	0	77	2	2	1	1	0	NA	0	NA	0	NA	2	3023	1	1	0	1	1	581901	0001	CENTENARIO	-77.534459987	-9.519139978	11	NA	996	11	1
007801901	PE6	78	19	1	3	78	6	2016	1398	7	2	0	7	7	2	1	18	2	18	0	0	78	2	2	1	1	0	NA	0	NA	0	NA	2	3023	2	1	0	1	1	693270	0001	CENTENARIO	-77.534459987	-9.519139978	11	NA	996	11	1
007802801	PE6	78	28	1	1	78	6	2016	1398	3	1	0	3	3	0	1	25	2	17	0	0	78	2	2	1	1	0	NA	0	NA	0	NA	0	3023	1	1	0	1	1	2647150	0001	CENTENARIO	-77.534459987	-9.519139978	11	NA	996	11	1
007803601	PE6	78	36	1	1	78	6	2016	1398	7	1	0	7	5	1	1	18	1	18	0	0	78	2	2	1	1	0	NA	0	NA	0	NA	1	3023	1	1	0	1	1	693270	0001	CENTENARIO	-77.534459987	-9.519139978	11	NA	996	11	1
007807201	PE6	78	72	1	2	78	6	2016	1398	2	1	0	2	2	0	1	18	2	17	0	0	78	2	2	1	1	0	NA	0	NA	0	NA	0	3023	1	1	0	1	1	2647150	0001	CENTENARIO	-77.534459987	-9.519139978	11	NA	996	11	1
007807901	PE6	78	79	1	2	78	6	2016	1398	4	1	0	4	3	1	1	24	8	18	0	0	78	2	2	1	1	0	NA	0	NA	0	NA	0	3023	1	1	0	1	1	2647150	0001	CENTENARIO	-77.534459987	-9.519139978	11	NA	996	11	1
007808501	PE6	78	85	1	2	78	6	2016	1398	7	2	0	7	6	2	1	18	2	17	0	0	78	2	2	1	1	0	NA	0	NA	0	NA	2	3023	2	1	0	1	1	693270	0001	CENTENARIO	-77.534459987	-9.519139978	11	NA	996	31	1
007809901	PE6	78	99	1	2	78	6	2016	1398	3	1	0	3	3	1	1	20	3	18	0	0	78	2	2	1	1	0	NA	0	NA	0	NA	1	3023	1	1	0	1	1	693270	0001	CENTENARIO	-77.534459987	-9.519139978	11	NA	996	11	1
007811101	PE6	78	111	1	2	78	6	2016	1398	7	1	0	7	7	1	1	20	2	17	0	0	78	2	2	1	1	0	NA	0	NA	0	NA	1	3023	1	1	0	1	1	693270	0001	CENTENARIO	-77.534459987	-9.519139978	11	NA	996	31	1
007812501	PE6	78	125	1	1	78	6	2016	1398	2	1	0	2	2	1	1	20	3	18	0	0	78	2	2	1	1	0	NA	0	NA	0	NA	1	3023	1	1	0	1	1	693270	0001	CENTENARIO	-77.534459987	-9.519139978	11	NA	996	11	1
007813701	PE6	78	137	1	2	78	6	2016	1398	3	2	0	3	3	0	1	18	2	17	0	0	78	2	2	1	1	0	NA	0	NA	0	NA	0	3023	2	1	0	1	1	2647150	0001	CENTENARIO	-77.534459987	-9.519139978	11	NA	996	31	1
007903701	PE6	79	37	1	1	79	4	2016	1396	1	1	0	1	1	0	1	1	1	82	0	0	79	2	2	1	1	0	NA	0	NA	0	NA	0	3038	1	1	0	1	1	2847120	0001	HUARAZ	-77.53335998699	-9.5274499779	12	NA	2	12	1
007903801	PE6	79	38	1	2	79	3	2016	1395	3	1	0	3	3	1	1	29	1	82	0	0	79	2	2	1	1	0	NA	0	NA	0	NA	1	3038	1	1	0	1	1	745641	0001	HUARAZ	-77.53335998699	-9.5274499779	12	NA	2	12	1
007905301	PE6	79	53	1	1	79	3	2016	1395	3	1	0	3	3	1	1	30	1	83	0	0	79	2	2	1	1	0	NA	0	NA	0	NA	1	3038	1	1	0	1	1	745641	0001	HUARAZ	-77.53335998699	-9.5274499779	11	NA	996	11	1
007907501	PE6	79	75	1	2	79	3	2016	1395	7	2	0	7	7	2	1	29	1	83	0	0	79	2	2	1	1	0	NA	0	NA	0	NA	1	3038	2	1	0	1	1	745641	0001	HUARAZ	-77.53335998699	-9.5274499779	11	NA	996	11	1
007911601	PE6	79	116	1	1	79	3	2016	1395	7	2	0	7	7	1	1	30	1	82	0	0	79	2	2	1	1	0	NA	0	NA	0	NA	1	3038	2	1	0	1	1	745641	0001	HUARAZ	-77.53335998699	-9.5274499779	11	NA	996	11	1
007911901	PE6	79	119	1	1	79	3	2016	1395	4	0	0	4	3	0	1	30	1	83	0	0	79	2	2	1	1	0	NA	0	NA	0	NA	0	3038	0	1	0	1	1	2847120	0001	HUARAZ	-77.53335998699	-9.5274499779	11	NA	996	11	1
007914802	PE6	79	148	2	2	79	3	2016	1395	5	1	0	5	5	2	1	30	1	82	0	0	79	2	2	1	1	0	NA	0	NA	0	NA	1	3038	1	1	0	1	1	745641	0001	HUARAZ	-77.53335998699	-9.5274499779	11	NA	996	11	1
007918601	PE6	79	186	1	1	79	3	2016	1395	2	1	0	2	2	0	1	31	1	83	0	0	79	2	2	1	1	0	NA	0	NA	0	NA	0	3038	1	1	0	1	1	2847120	0001	HUARAZ	-77.53335998699	-9.5274499779	11	NA	996	11	1
008001101	PE6	80	11	1	3	80	4	2016	1396	5	1	0	4	5	1	1	16	1	17	0	0	80	2	2	1	1	0	NA	0	NA	0	NA	1	3038	1	1	0	1	1	499000	0001	HUARAZ	-77.53335998699	-9.5274499779	11	NA	996	11	1
008002601	PE6	80	26	1	7	80	4	2016	1396	10	3	0	10	10	2	1	16	1	18	0	0	80	2	2	1	1	0	NA	0	NA	0	NA	2	3038	3	1	0	1	1	499000	0001	HUARAZ	-77.53335998699	-9.5274499779	11	NA	996	21	1
008006001	PE6	80	60	1	2	80	4	2016	1396	4	1	0	4	4	0	1	17	1	17	0	0	80	2	2	1	1	0	NA	0	NA	0	NA	0	3038	1	1	0	1	1	1905356	0001	HUARAZ	-77.53335998699	-9.5274499779	11	NA	996	11	1
008007501	PE6	80	75	1	2	80	4	2016	1396	5	1	0	5	5	1	1	16	1	17	0	0	80	2	2	1	1	0	NA	0	NA	0	NA	1	3038	1	1	0	1	1	499000	0001	HUARAZ	-77.53335998699	-9.5274499779	11	NA	996	11	1
008010701	PE6	80	107	1	1	80	4	2016	1396	1	0	0	1	1	0	1	15	1	17	0	0	80	2	2	1	1	0	NA	0	NA	0	NA	0	3038	0	1	0	1	1	1905356	0001	HUARAZ	-77.53335998699	-9.5274499779	11	NA	996	11	1
008014301	PE6	80	143	1	1	80	4	2016	1396	1	0	0	1	1	0	1	16	1	18	0	0	80	2	2	1	1	0	NA	0	NA	0	NA	0	3038	0	1	0	1	1	1905356	0001	HUARAZ	-77.53335998699	-9.5274499779	96	11	996	11	1
008015201	PE6	80	152	1	1	80	4	2016	1396	2	0	0	2	2	0	1	17	1	17	0	0	80	2	2	1	1	0	NA	0	NA	0	NA	0	3038	0	1	0	1	1	1905356	0001	HUARAZ	-77.53335998699	-9.5274499779	96	96	10	32	1
008100701	PE6	81	7	1	5	81	7	2016	1399	5	2	0	5	3	1	1	13	1	12	0	0	81	2	2	1	1	0	NA	0	NA	0	NA	1	7	3	1	0	1	1	500192	0001	BUENOS AIRES	-78.531479988	-9.1156699769	11	NA	996	11	1
008101101	PE6	81	11	1	1	81	7	2016	1399	3	1	0	3	3	1	1	13	1	18	0	0	81	2	2	1	1	0	NA	0	NA	0	NA	1	7	1	1	0	1	1	500192	0001	BUENOS AIRES	-78.531479988	-9.1156699769	11	NA	996	11	1
008103901	PE6	81	39	1	4	81	7	2016	1399	8	3	0	8	8	0	1	14	3	18	0	0	81	2	2	1	1	0	NA	0	NA	0	NA	0	7	3	1	0	1	1	1909908	0001	BUENOS AIRES	-78.531479988	-9.1156699769	11	NA	996	11	1
008107901	PE6	81	79	1	2	81	7	2016	1399	3	1	0	3	3	1	1	13	1	12	0	0	81	2	2	1	1	0	NA	0	NA	0	NA	1	7	1	1	0	1	1	500192	0001	BUENOS AIRES	-78.531479988	-9.1156699769	11	NA	996	11	1
008109001	PE6	81	90	1	2	81	7	2016	1399	5	1	0	5	5	2	1	13	1	18	0	0	81	2	2	1	1	0	NA	0	NA	0	NA	2	7	1	1	0	1	1	500192	0001	BUENOS AIRES	-78.531479988	-9.1156699769	11	NA	996	11	1
008109401	PE6	81	94	1	2	81	7	2016	1399	5	1	0	5	5	1	1	13	1	12	0	0	81	2	2	1	1	0	NA	0	NA	0	NA	1	7	1	1	0	1	1	500192	0001	BUENOS AIRES	-78.531479988	-9.1156699769	11	NA	996	11	1
008110701	PE6	81	107	1	2	81	7	2016	1399	6	1	0	6	6	1	1	13	1	18	0	0	81	2	2	1	1	0	NA	0	NA	0	NA	1	7	1	1	0	1	1	500192	0001	BUENOS AIRES	-78.531479988	-9.1156699769	11	NA	996	11	1
008112501	PE6	81	125	1	1	81	7	2016	1399	4	1	0	2	4	0	1	14	1	12	0	0	81	2	2	1	1	0	NA	0	NA	0	NA	0	7	1	1	0	1	1	1909908	0001	BUENOS AIRES	-78.531479988	-9.1156699769	11	NA	996	11	1
008113401	PE6	81	134	1	1	81	7	2016	1399	3	0	0	3	3	0	1	15	3	18	0	0	81	2	2	1	1	0	NA	0	NA	0	NA	0	7	0	1	0	1	1	1909908	0001	BUENOS AIRES	-78.531479988	-9.1156699769	11	NA	996	11	1
008200301	PE6	82	3	1	1	82	5	2016	1397	4	1	0	4	3	1	1	19	1	12	0	0	82	2	2	1	1	0	NA	0	NA	0	NA	1	22	1	1	0	1	1	254174	0001	BUENOS AIRES	-78.531479988	-9.1156699769	13	NA	15	23	1
008200901	PE6	82	9	1	2	82	5	2016	1397	5	1	0	4	5	2	1	19	1	18	0	0	82	2	2	1	1	0	NA	0	NA	0	NA	1	22	1	1	0	1	1	254174	0001	BUENOS AIRES	-78.531479988	-9.1156699769	13	NA	1	23	1
008202201	PE6	82	22	1	2	82	5	2016	1397	4	1	0	4	4	1	1	20	3	12	0	0	82	2	2	1	1	0	NA	0	NA	0	NA	1	22	1	1	0	1	1	254174	0001	BUENOS AIRES	-78.531479988	-9.1156699769	13	NA	2	23	1
008202901	PE6	82	29	1	1	82	5	2016	1397	5	1	0	5	5	3	1	19	2	18	0	0	82	2	2	1	1	0	NA	0	NA	0	NA	3	22	1	1	0	1	1	254174	0001	BUENOS AIRES	-78.531479988	-9.1156699769	13	NA	3	21	1
008203301	PE6	82	33	1	3	82	5	2016	1397	4	1	0	4	3	1	1	20	2	12	0	0	82	2	2	1	1	0	NA	0	NA	0	NA	1	22	1	1	0	1	1	254174	0001	BUENOS AIRES	-78.531479988	-9.1156699769	71	61	2	23	1
008204701	PE6	82	47	1	2	82	5	2016	1397	3	1	0	3	2	0	1	19	1	12	0	0	82	2	2	1	1	0	NA	0	NA	0	NA	0	22	1	1	0	1	1	970527	0001	BUENOS AIRES	-78.531479988	-9.1156699769	61	NA	5	23	1
008204901	PE6	82	49	1	1	82	5	2016	1397	5	1	0	5	5	1	1	20	4	18	0	0	82	2	2	1	1	0	NA	0	NA	0	NA	1	22	1	1	0	1	1	254174	0001	BUENOS AIRES	-78.531479988	-9.1156699769	61	NA	3	21	1
008300701	PE6	83	7	1	1	83	6	2016	1398	4	1	0	4	4	1	1	30	2	12	0	0	83	2	2	1	1	0	NA	0	NA	0	NA	1	22	1	1	0	1	1	437714	0001	BUENOS AIRES	-78.531479988	-9.1156699769	61	NA	10	21	1
008302501	PE6	83	25	1	2	83	7	2016	1399	3	1	0	3	3	1	1	1	4	18	0	0	83	2	2	1	1	0	NA	0	NA	0	NA	1	22	1	1	0	1	1	437714	0001	BUENOS AIRES	-78.531479988	-9.1156699769	61	NA	5	23	1
008303901	PE6	83	39	1	2	83	6	2016	1398	3	1	0	3	3	0	1	29	1	18	0	0	83	2	2	1	1	0	NA	0	NA	0	NA	0	22	1	1	0	1	1	1671345	0001	BUENOS AIRES	-78.531479988	-9.1156699769	61	NA	4	23	1
008305401	PE6	83	54	1	1	83	6	2016	1398	3	0	0	3	2	0	1	29	2	12	0	0	83	2	2	1	1	0	NA	0	NA	0	NA	0	22	0	1	0	1	1	1671345	0001	BUENOS AIRES	-78.531479988	-9.1156699769	61	NA	5	23	1
008306401	PE6	83	64	1	2	83	6	2016	1398	3	1	0	3	3	1	1	29	1	18	0	0	83	2	2	1	1	0	NA	0	NA	0	NA	1	22	1	1	0	1	1	437714	0001	BUENOS AIRES	-78.531479988	-9.1156699769	61	NA	3	23	1
008306901	PE6	83	69	1	2	83	7	2016	1399	5	1	0	5	5	1	1	2	1	12	0	0	83	2	2	1	1	0	NA	0	NA	0	NA	1	22	1	1	0	1	1	437714	0001	BUENOS AIRES	-78.531479988	-9.1156699769	96	61	60	23	1
008307001	PE6	83	70	1	2	83	6	2016	1398	2	0	0	2	2	0	1	29	2	18	0	0	83	2	2	1	1	0	NA	0	NA	0	NA	0	22	0	1	0	1	1	1671345	0001	BUENOS AIRES	-78.531479988	-9.1156699769	61	NA	1	23	1
008308001	PE6	83	80	1	2	83	6	2016	1398	4	1	0	4	4	2	1	29	1	12	0	0	83	2	2	1	1	0	NA	0	NA	0	NA	2	22	1	1	0	1	1	437714	0001	BUENOS AIRES	-78.531479988	-9.1156699769	61	NA	15	23	1
008400601	PE6	84	6	1	2	84	5	2016	1397	5	1	0	5	5	1	1	24	3	18	0	0	84	2	2	1	1	0	NA	0	NA	0	NA	1	22	1	1	0	1	1	615165	0001	BUENOS AIRES	-78.531479988	-9.1156699769	11	NA	996	11	1
008401001	PE6	84	10	1	1	84	5	2016	1397	1	0	0	1	1	0	1	22	1	12	0	0	84	2	2	1	1	0	NA	0	NA	0	NA	0	22	0	1	0	1	1	2348917	0001	BUENOS AIRES	-78.531479988	-9.1156699769	61	NA	6	23	0
008402001	PE6	84	20	1	1	84	5	2016	1397	3	1	0	2	3	1	1	22	1	18	0	0	84	2	2	1	1	0	NA	0	NA	0	NA	1	22	1	1	0	1	1	615165	0001	BUENOS AIRES	-78.531479988	-9.1156699769	11	NA	996	23	1
008402801	PE6	84	28	1	1	84	5	2016	1397	3	1	0	3	3	1	1	23	2	18	0	0	84	2	2	1	1	0	NA	0	NA	0	NA	1	22	1	1	0	1	1	615165	0001	BUENOS AIRES	-78.531479988	-9.1156699769	61	NA	10	23	1
008403401	PE6	84	34	1	1	84	5	2016	1397	4	1	0	4	4	1	1	22	1	12	0	0	84	2	2	1	1	0	NA	0	NA	0	NA	1	22	1	1	0	1	1	615165	0001	BUENOS AIRES	-78.531479988	-9.1156699769	96	96	8	32	1
008404201	PE6	84	42	1	2	84	5	2016	1397	4	1	0	4	4	1	1	23	1	18	0	0	84	2	2	1	1	0	NA	0	NA	0	NA	1	22	1	1	0	1	1	615165	0001	BUENOS AIRES	-78.531479988	-9.1156699769	13	NA	5	23	1
008404601	PE6	84	46	1	2	84	5	2016	1397	4	1	0	4	4	2	1	23	1	12	0	0	84	2	2	1	1	0	NA	0	NA	0	NA	2	22	1	1	0	1	1	615165	0001	BUENOS AIRES	-78.531479988	-9.1156699769	96	96	5	23	1
008406001	PE6	84	60	1	2	84	5	2016	1397	3	1	0	3	3	1	1	23	1	12	0	0	84	2	2	1	1	0	NA	0	NA	0	NA	1	22	1	1	0	1	1	615165	0001	BUENOS AIRES	-78.531479988	-9.1156699769	61	NA	25	23	1
008501101	PE6	85	11	1	2	85	4	2016	1396	2	1	0	2	2	0	1	18	1	18	0	0	85	2	2	1	1	0	NA	0	NA	0	NA	0	22	1	1	0	1	1	1568299	0001	BUENOS AIRES	-78.531479988	-9.1156699769	12	NA	5	23	1
008501401	PE6	85	14	1	1	85	4	2016	1396	2	0	0	2	2	0	1	17	1	12	0	0	85	2	2	1	1	0	NA	0	NA	0	NA	0	22	0	1	0	1	1	1568299	0001	BUENOS AIRES	-78.531479988	-9.1156699769	61	NA	20	32	1
008502501	PE6	85	25	1	1	85	4	2016	1396	3	1	0	3	3	0	1	17	1	18	0	0	85	2	2	1	1	0	NA	0	NA	0	NA	0	22	1	1	0	1	1	1568299	0001	BUENOS AIRES	-78.531479988	-9.1156699769	61	NA	20	23	1
008503601	PE6	85	36	1	2	85	4	2016	1396	6	1	0	6	6	2	1	20	1	12	0	0	85	2	2	1	1	0	NA	0	NA	0	NA	2	22	1	1	0	1	1	410727	0001	BUENOS AIRES	-78.531479988	-9.1156699769	61	NA	10	23	1
008505401	PE6	85	54	1	1	85	4	2016	1396	5	1	0	5	5	1	1	19	1	12	0	0	85	2	2	1	1	0	NA	0	NA	0	NA	1	22	1	1	0	1	1	410727	0001	BUENOS AIRES	-78.531479988	-9.1156699769	11	NA	996	11	1
008507901	PE6	85	79	1	1	85	4	2016	1396	4	1	0	4	4	2	1	19	3	18	0	0	85	2	2	1	1	0	NA	0	NA	0	NA	1	22	1	1	0	1	1	410727	0001	BUENOS AIRES	-78.531479988	-9.1156699769	11	NA	996	11	1
008509101	PE6	85	91	1	1	85	4	2016	1396	4	1	0	4	3	1	1	17	1	18	0	0	85	2	2	1	1	0	NA	0	NA	0	NA	1	22	1	1	0	1	1	410727	0001	BUENOS AIRES	-78.531479988	-9.1156699769	11	NA	996	11	1
008509901	PE6	85	99	1	1	85	4	2016	1396	4	1	0	4	4	2	1	17	1	12	0	0	85	2	2	1	1	0	NA	0	NA	0	NA	1	22	1	1	0	1	1	410727	0001	BUENOS AIRES	-78.531479988	-9.1156699769	11	NA	996	11	1
008600101	PE6	86	1	1	2	86	7	2016	1399	5	1	0	5	5	1	1	11	1	18	0	0	86	2	2	1	1	0	NA	0	NA	0	NA	1	3023	1	1	0	1	1	568097	0001	CENTENARIO	-77.534459987	-9.519139978	11	NA	996	11	1
008600601	PE6	86	6	1	2	86	5	2016	1397	5	1	0	5	4	1	1	11	1	17	0	0	86	2	2	1	1	0	NA	0	NA	0	NA	1	3023	1	1	0	1	1	568097	0001	CENTENARIO	-77.534459987	-9.519139978	11	NA	996	11	1
008601101	PE6	86	11	1	1	86	5	2016	1397	5	2	0	5	5	1	1	11	1	18	0	0	86	2	2	1	1	0	NA	0	NA	0	NA	1	3023	2	1	0	1	1	568097	0001	CENTENARIO	-77.534459987	-9.519139978	11	NA	996	21	1
008601801	PE6	86	18	1	1	86	5	2016	1397	2	0	0	2	2	0	1	11	1	17	0	0	86	2	2	1	1	0	NA	0	NA	0	NA	0	3023	0	1	0	1	1	2169193	0001	CENTENARIO	-77.534459987	-9.519139978	11	NA	996	11	1
008602301	PE6	86	23	1	1	86	5	2016	1397	4	0	0	4	0	1	1	11	1	18	0	0	86	2	2	1	1	0	NA	0	NA	0	NA	1	3023	1	1	0	1	1	568097	0001	CENTENARIO	-77.534459987	-9.519139978	11	NA	996	21	1
008603801	PE6	86	38	1	1	86	5	2016	1397	5	1	0	5	5	0	1	12	1	17	0	0	86	2	2	1	1	0	NA	0	NA	0	NA	0	3023	1	1	0	1	1	2169193	0001	CENTENARIO	-77.534459987	-9.519139978	11	NA	996	11	1
008604101	PE6	86	41	1	2	86	5	2016	1397	10	2	0	10	10	3	1	12	1	18	0	0	86	2	2	1	1	0	NA	0	NA	0	NA	2	3023	2	1	0	1	1	568097	0001	CENTENARIO	-77.534459987	-9.519139978	11	NA	996	21	1
008608401	PE6	86	84	1	2	86	5	2016	1397	4	1	0	4	3	1	1	11	1	18	0	0	86	2	2	1	1	0	NA	0	NA	0	NA	1	3023	1	1	0	1	1	568097	0001	CENTENARIO	-77.534459987	-9.519139978	11	NA	996	21	1
008609901	PE6	86	99	1	2	86	5	2016	1397	4	1	0	4	4	2	1	11	1	17	0	0	86	2	2	1	1	0	NA	0	NA	0	NA	1	3023	1	1	0	1	1	568097	0001	CENTENARIO	-77.534459987	-9.519139978	11	NA	996	11	1
008700201	PE6	87	2	1	1	87	6	2016	1398	3	0	0	3	3	0	1	12	1	12	0	0	87	2	2	1	2	0	NA	0	NA	0	NA	0	480	0	1	0	1	2	3238226	0001	MORO	-78.183006	-9.138908	11	NA	996	12	1
008700301	PE6	87	3	1	2	87	6	2016	1398	4	1	0	4	4	2	1	12	1	18	0	0	87	2	2	1	2	0	NA	0	NA	0	NA	1	480	1	1	0	1	2	721659	0001	MORO	-78.183006	-9.138908	11	NA	996	11	1
008700601	PE6	87	6	1	1	87	6	2016	1398	4	1	0	4	4	1	1	12	1	12	0	0	87	2	2	1	2	0	NA	0	NA	0	NA	0	480	1	1	0	1	2	3238226	0001	MORO	-78.183006	-9.138908	11	NA	996	11	1
008701601	PE6	87	16	1	1	87	6	2016	1398	4	1	0	4	4	2	1	13	2	18	0	0	87	2	2	1	2	0	NA	0	NA	0	NA	2	480	1	1	0	1	2	721659	0001	MORO	-78.183006	-9.138908	11	NA	996	11	1
008702501	PE6	87	25	1	2	87	6	2016	1398	3	1	0	3	3	0	1	13	2	18	0	0	87	2	2	1	2	0	NA	0	NA	0	NA	0	480	1	1	0	1	2	3238226	0001	MORO	-78.183006	-9.138908	11	NA	996	11	1
008702801	PE6	87	28	1	2	87	6	2016	1398	7	2	0	7	7	1	1	13	1	12	0	0	87	2	2	1	2	0	NA	0	NA	0	NA	1	480	2	1	0	1	2	721659	0001	MORO	-78.183006	-9.138908	11	NA	996	11	1
008702901	PE6	87	29	1	1	87	6	2016	1398	2	1	0	2	2	0	1	13	1	18	0	0	87	2	2	1	2	0	NA	0	NA	0	NA	0	480	1	1	0	1	2	3238226	0001	MORO	-78.183006	-9.138908	71	11	996	11	1
008702902	PE6	87	29	2	1	87	6	2016	1398	3	1	0	3	3	1	1	13	1	18	0	0	87	2	2	1	2	0	NA	0	NA	0	NA	1	480	1	1	0	1	2	721659	0001	MORO	-78.183006	-9.138908	11	NA	996	11	1
008706401	PE6	87	64	1	2	87	6	2016	1398	5	1	0	5	5	0	1	13	1	12	0	0	87	2	2	1	2	0	NA	0	NA	0	NA	0	480	1	1	0	1	2	3238226	0001	MORO	-78.183006	-9.138908	11	NA	996	11	1
008709501	PE6	87	95	1	1	87	6	2016	1398	3	1	0	3	3	1	1	13	1	18	0	0	87	2	2	1	2	0	NA	0	NA	0	NA	1	480	1	1	0	1	2	721659	0001	MORO	-78.183006	-9.138908	11	NA	996	11	1
008801101	PE6	88	11	1	1	88	7	2016	1399	1	0	0	1	1	0	1	9	1	18	0	0	88	2	2	1	2	0	NA	0	NA	0	NA	0	2278	0	1	0	1	2	3669740	0001	CARAZ	-77.81009699999	-9.048527	11	NA	996	11	1
008804101	PE6	88	41	1	2	88	7	2016	1399	6	2	0	5	6	1	1	9	1	17	0	0	88	2	2	1	2	0	NA	0	NA	0	NA	0	2278	2	1	0	1	2	3669740	0001	CARAZ	-77.81009699999	-9.048527	11	NA	996	23	1
008804401	PE6	88	44	1	2	88	7	2016	1399	4	1	0	4	4	1	1	9	3	18	0	0	88	2	2	1	2	0	NA	0	NA	0	NA	0	2278	1	1	0	1	2	3669740	0001	CARAZ	-77.81009699999	-9.048527	11	NA	996	11	1
008804901	PE6	88	49	1	1	88	7	2016	1399	4	1	0	4	4	1	1	10	1	17	0	0	88	2	2	1	2	0	NA	0	NA	0	NA	1	2278	1	1	0	1	2	817824	0001	CARAZ	-77.81009699999	-9.048527	11	NA	996	11	1
008806801	PE6	88	68	1	1	88	7	2016	1399	7	1	0	5	7	1	1	8	1	18	0	0	88	2	2	1	2	0	NA	0	NA	0	NA	1	2278	1	1	0	1	2	817824	0001	CARAZ	-77.81009699999	-9.048527	11	NA	996	11	1
008807301	PE6	88	73	1	2	88	7	2016	1399	5	1	0	5	5	3	1	8	1	17	0	0	88	2	2	1	2	0	NA	0	NA	0	NA	2	2278	1	1	0	1	2	817824	0001	CARAZ	-77.81009699999	-9.048527	11	NA	996	11	1
008807401	PE6	88	74	1	1	88	7	2016	1399	3	1	0	3	3	0	1	8	1	18	0	0	88	2	2	1	2	0	NA	0	NA	0	NA	0	2278	1	1	0	1	2	3669740	0001	CARAZ	-77.81009699999	-9.048527	11	NA	996	11	1
008812001	PE6	88	120	1	1	88	7	2016	1399	9	2	0	9	9	0	1	9	1	17	0	0	88	2	2	1	2	0	NA	0	NA	0	NA	0	2278	2	1	0	1	2	3669740	0001	CARAZ	-77.81009699999	-9.048527	11	NA	996	11	1
008818301	PE6	88	183	1	2	88	7	2016	1399	3	1	0	3	2	1	1	9	1	18	0	0	88	2	2	1	2	0	NA	0	NA	0	NA	1	2278	1	1	0	1	2	817824	0001	CARAZ	-77.81009699999	-9.048527	11	NA	996	11	1
008818302	PE6	88	183	2	1	88	7	2016	1399	2	0	0	2	2	0	1	10	1	18	0	0	88	2	2	1	2	0	NA	0	NA	0	NA	0	2278	0	1	0	1	2	3669740	0001	CARAZ	-77.81009699999	-9.048527	11	NA	996	11	1
008821301	PE6	88	213	1	2	88	7	2016	1399	4	1	0	4	3	1	1	9	1	17	0	0	88	2	2	1	2	0	NA	0	NA	0	NA	1	2278	1	1	0	1	2	817824	0001	CARAZ	-77.81009699999	-9.048527	11	NA	996	11	1
008903201	PE6	89	32	1	2	89	3	2016	1395	3	0	0	3	3	0	1	29	1	17	0	0	89	2	2	1	2	0	NA	0	NA	0	NA	0	3057	0	1	0	1	2	2879056	0001	POMABAMBA	-77.46037499999	-8.8204659999	11	NA	996	21	1
008903701	PE6	89	37	1	2	89	3	2016	1395	4	1	0	4	4	1	1	29	1	18	0	0	89	2	2	1	2	0	NA	0	NA	0	NA	1	3057	1	1	0	1	2	641615	0001	POMABAMBA	-77.46037499999	-8.8204659999	11	NA	996	11	1
008904001	PE6	89	40	1	3	89	3	2016	1395	6	2	0	5	6	1	1	29	1	17	0	0	89	2	2	1	2	0	NA	0	NA	0	NA	1	3057	2	1	0	1	2	641615	0001	POMABAMBA	-77.46037499999	-8.8204659999	11	NA	996	21	1
008905201	PE6	89	52	1	1	89	3	2016	1395	6	0	0	6	4	1	1	30	1	18	0	0	89	2	2	1	2	0	NA	0	NA	0	NA	1	3057	1	1	0	1	2	641615	0001	POMABAMBA	-77.46037499999	-8.8204659999	11	NA	996	21	1
008906501	PE6	89	65	1	1	89	3	2016	1395	6	1	0	6	6	1	1	29	1	17	0	0	89	2	2	1	2	0	NA	0	NA	0	NA	1	3057	1	1	0	1	2	641615	0001	POMABAMBA	-77.46037499999	-8.8204659999	11	NA	996	21	1
008907901	PE6	89	79	1	1	89	3	2016	1395	12	4	0	12	12	2	1	29	1	18	0	0	89	2	2	1	2	0	NA	0	NA	0	NA	2	3057	4	1	0	1	2	641615	0001	POMABAMBA	-77.46037499999	-8.8204659999	11	NA	996	21	1
008913001	PE6	89	130	1	1	89	3	2016	1395	1	1	0	1	1	0	1	31	1	17	0	0	89	2	2	1	2	0	NA	0	NA	0	NA	0	3057	1	1	0	1	2	2879056	0001	POMABAMBA	-77.46037499999	-8.8204659999	11	NA	996	21	1
008914101	PE6	89	141	1	2	89	3	2016	1395	4	1	0	4	3	1	1	29	1	18	0	0	89	2	2	1	2	0	NA	0	NA	0	NA	1	3057	1	1	0	1	2	641615	0001	POMABAMBA	-77.46037499999	-8.8204659999	11	NA	996	21	1
008915801	PE6	89	158	1	1	89	3	2016	1395	8	1	0	8	6	2	1	30	1	17	0	0	89	2	2	1	2	0	NA	0	NA	0	NA	2	3057	2	1	0	1	2	641615	0001	POMABAMBA	-77.46037499999	-8.8204659999	11	NA	996	21	1
008917001	PE6	89	170	1	1	89	3	2016	1395	1	0	0	1	1	0	1	30	1	18	0	0	89	2	2	1	2	0	NA	0	NA	0	NA	0	3057	0	1	0	1	2	2879056	0001	POMABAMBA	-77.46037499999	-8.8204659999	11	NA	996	21	1
009003301	PE6	90	33	1	1	90	6	2016	1398	1	0	0	1	1	0	1	16	1	12	0	0	90	2	2	1	2	0	NA	0	NA	0	NA	0	45	0	1	0	1	2	2289219	0001	CASMA	-78.30540899999	-9.475967	11	NA	996	11	1
009003801	PE6	90	38	1	1	90	6	2016	1398	2	2	0	2	2	0	1	16	3	18	0	0	90	2	2	1	2	0	NA	0	NA	0	NA	0	45	2	1	0	1	2	2289219	0001	CASMA	-78.30540899999	-9.475967	11	NA	996	11	1
009005601	PE6	90	56	1	4	90	6	2016	1398	6	1	0	6	6	1	1	16	1	12	0	0	90	2	2	1	2	0	NA	0	NA	0	NA	1	45	1	1	0	1	2	510167	0001	CASMA	-78.30540899999	-9.475967	11	NA	996	11	1
009007101	PE6	90	71	1	1	90	6	2016	1398	9	1	0	8	8	2	1	17	4	18	0	0	90	2	2	1	2	0	NA	0	NA	0	NA	1	45	1	1	0	1	2	510167	0001	CASMA	-78.30540899999	-9.475967	11	NA	996	11	1
009008101	PE6	90	81	1	3	90	6	2016	1398	8	3	0	8	8	3	1	17	3	12	0	0	90	2	2	1	2	0	NA	0	NA	0	NA	3	45	3	1	0	1	2	510167	0001	CASMA	-78.30540899999	-9.475967	11	NA	996	11	1
009008601	PE6	90	86	1	4	90	6	2016	1398	7	2	0	7	7	0	1	16	1	18	0	0	90	2	2	1	2	0	NA	0	NA	0	NA	0	45	2	1	0	1	2	2289219	0001	CASMA	-78.30540899999	-9.475967	11	NA	996	11	1
009102301	PE6	91	23	1	3	91	5	2016	1397	4	1	0	4	4	0	1	31	3	18	0	0	91	2	2	1	2	0	NA	0	NA	0	NA	0	45	1	1	0	1	2	2750406	0001	CASMA	-78.30540899999	-9.475967	11	NA	996	11	1
009105601	PE6	91	56	1	2	91	5	2016	1397	6	1	0	5	5	1	1	30	1	12	0	0	91	2	2	1	2	0	NA	0	NA	0	NA	1	45	1	1	0	1	2	612945	0001	CASMA	-78.30540899999	-9.475967	11	NA	996	11	1
009107401	PE6	91	74	1	1	91	5	2016	1397	7	2	0	6	7	1	1	30	1	12	0	0	91	2	2	1	2	0	NA	0	NA	0	NA	1	45	2	1	0	1	2	612945	0001	CASMA	-78.30540899999	-9.475967	11	NA	996	11	1
009108001	PE6	91	80	1	1	91	5	2016	1397	7	1	0	7	5	1	1	30	2	18	0	0	91	2	2	1	2	0	NA	0	NA	0	NA	1	45	2	1	0	1	2	612945	0001	CASMA	-78.30540899999	-9.475967	11	NA	996	11	1
009110101	PE6	91	101	1	1	91	5	2016	1397	2	0	0	2	2	0	1	31	2	18	0	0	91	2	2	1	2	0	NA	0	NA	0	NA	0	45	0	1	0	1	2	2750406	0001	CASMA	-78.30540899999	-9.475967	11	NA	996	11	1
009113201	PE6	91	132	1	1	91	5	2016	1397	4	0	0	4	4	0	1	31	1	12	0	0	91	2	2	1	2	0	NA	0	NA	0	NA	0	45	0	1	0	1	2	2750406	0001	CASMA	-78.30540899999	-9.475967	11	NA	996	11	1
009202901	PE6	92	29	1	1	92	5	2016	1397	7	1	0	7	7	2	1	27	1	12	0	0	92	2	2	1	2	0	NA	0	NA	0	NA	2	806	1	1	0	1	2	479989	0001	YAUTAN	-77.996587	-9.511431	11	NA	996	11	1
009203001	PE6	92	30	1	1	92	5	2016	1397	1	0	0	1	0	0	1	28	3	18	0	0	92	2	2	1	2	0	NA	0	NA	0	NA	0	806	0	1	0	1	2	2153806	0001	YAUTAN	-77.996587	-9.511431	71	11	996	11	1
009204501	PE6	92	45	1	1	92	5	2016	1397	3	0	0	3	2	0	1	27	3	18	0	0	92	2	2	1	2	0	NA	0	NA	0	NA	0	806	1	1	0	1	2	2153806	0001	YAUTAN	-77.996587	-9.511431	71	11	996	11	1
009205601	PE6	92	56	1	2	92	5	2016	1397	4	1	0	4	3	1	1	26	1	12	0	0	92	2	2	1	2	0	NA	0	NA	0	NA	1	806	2	1	0	1	2	479989	0001	YAUTAN	-77.996587	-9.511431	11	NA	996	11	1
009206201	PE6	92	62	1	2	92	5	2016	1397	4	1	0	4	4	1	1	26	1	18	0	0	92	2	2	1	2	0	NA	0	NA	0	NA	0	806	1	1	0	1	2	2153806	0001	YAUTAN	-77.996587	-9.511431	11	NA	996	11	1
009206601	PE6	92	66	1	1	92	5	2016	1397	2	0	0	2	2	0	1	26	1	12	0	0	92	2	2	1	2	0	NA	0	NA	0	NA	0	806	0	1	0	1	2	2153806	0001	YAUTAN	-77.996587	-9.511431	11	NA	996	11	1
009206801	PE6	92	68	1	2	92	5	2016	1397	3	1	0	3	3	1	1	26	1	18	0	0	92	2	2	1	2	0	NA	0	NA	0	NA	1	806	1	1	0	1	2	479989	0001	YAUTAN	-77.996587	-9.511431	11	NA	996	11	1
009208601	PE6	92	86	1	2	92	5	2016	1397	5	1	0	5	5	1	1	27	2	12	0	0	92	2	2	1	2	0	NA	0	NA	0	NA	1	806	1	1	0	1	2	479989	0001	YAUTAN	-77.996587	-9.511431	11	NA	996	11	1
009301301	PE6	93	13	1	2	93	3	2016	1395	5	1	0	5	5	1	1	30	1	12	0	0	93	2	2	1	2	0	NA	0	NA	0	NA	1	2632	1	1	0	1	2	581896	0001	CARHUAZ	-77.64631599999	-9.281803	11	NA	996	11	1
009303901	PE6	93	39	1	1	93	3	2016	1395	4	1	0	4	4	1	1	30	1	12	0	0	93	2	2	1	2	0	NA	0	NA	0	NA	1	2632	1	1	0	1	2	581896	0001	CARHUAZ	-77.64631599999	-9.281803	11	NA	996	11	1
009307601	PE6	93	76	1	1	93	3	2016	1395	2	1	0	2	2	0	1	30	1	12	0	0	93	2	2	1	2	0	NA	0	NA	0	NA	0	2632	1	1	0	1	2	2611082	0001	CARHUAZ	-77.64631599999	-9.281803	11	NA	996	11	1
009308901	PE6	93	89	1	1	93	3	2016	1395	5	1	0	5	5	0	1	30	1	12	0	0	93	2	2	1	2	0	NA	0	NA	0	NA	0	2632	1	1	0	1	2	2611082	0001	CARHUAZ	-77.64631599999	-9.281803	11	NA	996	11	1
009310201	PE6	93	102	1	1	93	3	2016	1395	3	1	0	3	3	1	1	30	1	18	0	0	93	2	2	1	2	0	NA	0	NA	0	NA	0	2632	1	1	0	1	2	2611082	0001	CARHUAZ	-77.64631599999	-9.281803	11	NA	996	11	1
009311101	PE6	93	111	1	2	93	3	2016	1395	3	1	0	3	3	1	1	31	1	12	0	0	93	2	2	1	2	0	NA	0	NA	0	NA	1	2632	1	1	0	1	2	581896	0001	CARHUAZ	-77.64631599999	-9.281803	11	NA	996	11	1
009400201	PE6	94	2	1	1	94	7	2016	1399	2	0	0	2	2	0	1	9	1	82	0	0	94	2	2	1	2	0	NA	0	NA	0	NA	0	27	0	1	0	1	2	2128239	0001	SANTA	-78.61356	-8.987377	11	NA	996	11	1
009404201	PE6	94	42	1	2	94	7	2016	1399	5	2	0	5	5	1	1	10	1	75	0	0	94	2	2	1	2	0	NA	0	NA	0	NA	1	27	2	1	0	1	2	474291	0001	SANTA	-78.61356	-8.987377	11	NA	996	11	1
009405001	PE6	94	50	1	2	94	7	2016	1399	5	1	0	5	4	1	1	9	1	82	0	0	94	2	2	1	2	0	NA	0	NA	0	NA	1	27	1	1	0	1	2	474291	0001	SANTA	-78.61356	-8.987377	11	NA	996	11	1
009406401	PE6	94	64	1	2	94	7	2016	1399	2	0	0	2	1	0	1	9	1	75	0	0	94	2	2	1	2	0	NA	0	NA	0	NA	0	27	0	1	0	1	2	2128239	0001	SANTA	-78.61356	-8.987377	11	NA	996	11	1
009408201	PE6	94	82	1	2	94	7	2016	1399	3	1	0	3	3	1	1	10	1	82	0	0	94	2	2	1	2	0	NA	0	NA	0	NA	1	27	1	1	0	1	2	474291	0001	SANTA	-78.61356	-8.987377	11	NA	996	11	1
009411801	PE6	94	118	1	4	94	7	2016	1399	5	2	0	5	5	1	1	9	1	75	0	0	94	2	2	1	2	0	NA	0	NA	0	NA	1	27	2	1	0	1	2	474291	0001	SANTA	-78.61356	-8.987377	11	NA	996	11	1
009412201	PE6	94	122	1	2	94	7	2016	1399	5	1	0	3	5	1	1	9	1	82	0	0	94	2	2	1	2	0	NA	0	NA	0	NA	1	27	1	1	0	1	2	474291	0001	SANTA	-78.61356	-8.987377	11	NA	996	11	1
009412501	PE6	94	125	1	1	94	7	2016	1399	4	0	0	3	4	2	1	10	1	75	0	0	94	2	2	1	2	0	NA	0	NA	0	NA	2	27	0	1	0	1	2	474291	0001	SANTA	-78.61356	-8.987377	11	NA	996	11	1
009413401	PE6	94	134	1	2	94	7	2016	1399	5	1	0	5	5	1	1	10	1	82	0	0	94	2	2	1	2	0	NA	0	NA	0	NA	1	27	1	1	0	1	2	474291	0001	SANTA	-78.61356	-8.987377	11	NA	996	11	1
009414501	PE6	94	145	1	1	94	7	2016	1399	7	0	0	7	7	1	1	9	1	75	0	0	94	2	2	1	2	0	NA	0	NA	0	NA	1	27	0	1	0	1	2	474291	0001	SANTA	-78.61356	-8.987377	11	NA	996	11	1
009504401	PE6	95	44	1	2	95	7	2016	1399	6	2	0	6	6	1	1	9	2	18	0	0	95	2	2	2	3	0	NA	0	NA	0	NA	1	148	2	1	0	1	3	595939	0007	SAN JUAN	-78.545783	-8.8281939999	11	NA	996	23	1
009504501	PE6	95	45	1	1	95	7	2016	1399	4	0	0	4	4	1	1	7	1	12	0	0	95	2	2	2	3	0	NA	0	NA	0	NA	1	148	0	1	0	1	3	595939	0007	SAN JUAN	-78.545783	-8.8281939999	11	NA	996	23	1
009504601	PE6	95	46	1	2	95	7	2016	1399	3	2	0	3	3	0	1	7	2	18	0	0	95	2	2	2	3	0	NA	0	NA	0	NA	0	148	2	1	0	1	3	1450360	0007	SAN JUAN	-78.545783	-8.8281939999	11	NA	996	21	1
009504701	PE6	95	47	1	2	95	7	2016	1399	5	2	0	4	5	1	1	7	1	12	0	0	95	2	2	2	3	0	NA	0	NA	0	NA	1	148	2	1	0	1	3	595939	0007	SAN JUAN	-78.545783	-8.8281939999	11	NA	996	23	1
009504801	PE6	95	48	1	1	95	7	2016	1399	1	0	0	1	1	0	1	10	5	18	0	0	95	2	2	2	3	0	NA	0	NA	0	NA	0	148	0	1	0	1	3	1450360	0007	SAN JUAN	-78.545783	-8.8281939999	21	NA	996	32	0
009509801	PE6	95	98	1	2	95	7	2016	1399	3	1	0	3	3	0	1	8	1	12	0	0	95	2	2	2	3	0	NA	0	NA	0	NA	0	148	1	1	0	1	3	1450360	0007	SAN JUAN	-78.545783	-8.8281939999	11	NA	996	23	1
009509901	PE6	95	99	1	1	95	7	2016	1399	1	0	0	1	1	0	1	9	1	12	0	0	95	2	2	2	3	0	NA	0	NA	0	NA	0	148	0	1	0	1	3	1450360	0007	SAN JUAN	-78.545783	-8.8281939999	11	NA	996	21	1
009510001	PE6	95	100	1	1	95	7	2016	1399	2	0	0	2	2	0	1	8	2	12	0	0	95	2	2	2	3	0	NA	0	NA	0	NA	0	148	0	1	0	1	3	1450360	0007	SAN JUAN	-78.545783	-8.8281939999	11	NA	996	21	1
009510101	PE6	95	101	1	2	95	7	2016	1399	4	1	0	4	4	1	1	8	1	18	0	0	95	2	2	2	3	0	NA	0	NA	0	NA	1	148	1	1	0	1	3	595939	0007	SAN JUAN	-78.545783	-8.8281939999	11	NA	996	23	1
009510201	PE6	95	102	1	1	95	7	2016	1399	1	0	0	1	1	0	1	8	1	12	0	0	95	2	2	2	3	0	NA	0	NA	0	NA	0	148	0	1	0	1	3	1450360	0007	SAN JUAN	-78.545783	-8.8281939999	12	NA	2	32	1
009510301	PE6	95	103	1	2	95	7	2016	1399	2	0	0	2	2	0	1	8	1	18	0	0	95	2	2	2	3	0	NA	0	NA	0	NA	0	148	0	1	0	1	3	1450360	0007	SAN JUAN	-78.545783	-8.8281939999	11	NA	996	23	1
009510401	PE6	95	104	1	1	95	7	2016	1399	1	0	0	1	1	0	1	9	4	12	0	0	95	2	2	2	3	0	NA	0	NA	0	NA	0	148	0	1	0	1	3	1450360	0007	SAN JUAN	-78.545783	-8.8281939999	11	NA	996	21	1
009510501	PE6	95	105	1	1	95	7	2016	1399	5	1	0	5	5	0	1	9	1	18	0	0	95	2	2	2	3	0	NA	0	NA	0	NA	0	148	1	1	0	1	3	1450360	0007	SAN JUAN	-78.545783	-8.8281939999	11	NA	996	23	1
009510601	PE6	95	106	1	1	95	7	2016	1399	4	1	0	4	4	0	1	8	1	12	0	0	95	2	2	2	3	0	NA	0	NA	0	NA	0	148	1	1	0	1	3	1450360	0007	SAN JUAN	-78.545783	-8.8281939999	11	NA	996	21	1
009510701	PE6	95	107	1	2	95	7	2016	1399	3	1	0	3	3	1	1	8	1	18	0	0	95	2	2	2	3	0	NA	0	NA	0	NA	1	148	1	1	0	1	3	595939	0007	SAN JUAN	-78.545783	-8.8281939999	11	NA	996	23	1
009603501	PE6	96	35	1	2	96	3	2016	1395	2	0	0	2	2	0	1	24	1	12	0	0	96	2	2	2	3	0	NA	0	NA	0	NA	0	2062	0	1	0	1	3	1305063	0044	ANCON	-78.084168	-8.7828429999	41	NA	5	21	1
009603601	PE6	96	36	1	2	96	3	2016	1395	2	0	0	2	1	0	1	24	1	18	0	0	96	2	2	2	3	0	NA	0	NA	0	NA	0	2062	0	1	0	1	3	1305063	0044	ANCON	-78.084168	-8.7828429999	11	NA	996	23	1
009603701	PE6	96	37	1	1	96	3	2016	1395	2	1	0	2	2	0	1	24	1	12	0	0	96	2	2	2	3	0	NA	0	NA	0	NA	0	2062	1	1	0	1	3	1305063	0044	ANCON	-78.084168	-8.7828429999	11	NA	996	32	1
009603801	PE6	96	38	1	1	96	3	2016	1395	5	0	0	5	0	3	1	26	3	18	0	0	96	2	2	2	3	0	NA	0	NA	0	NA	3	2062	1	1	0	1	3	536238	0044	ANCON	-78.084168	-8.7828429999	41	NA	3	23	1
009603901	PE6	96	39	1	2	96	3	2016	1395	2	0	0	2	2	0	1	24	1	12	0	0	96	2	2	2	3	0	NA	0	NA	0	NA	0	2062	0	1	0	1	3	1305063	0044	ANCON	-78.084168	-8.7828429999	11	NA	996	21	1
009604001	PE6	96	40	1	1	96	3	2016	1395	3	1	0	3	3	1	1	24	1	18	0	0	96	2	2	2	3	0	NA	0	NA	0	NA	1	2062	1	1	0	1	3	536238	0044	ANCON	-78.084168	-8.7828429999	11	NA	996	23	1
009604101	PE6	96	41	1	1	96	3	2016	1395	2	0	0	2	2	0	1	24	1	18	0	0	96	2	2	2	3	0	NA	0	NA	0	NA	0	2062	0	1	0	1	3	1305063	0044	ANCON	-78.084168	-8.7828429999	11	NA	996	23	1
009604201	PE6	96	42	1	1	96	3	2016	1395	3	1	0	3	3	1	1	24	1	12	0	0	96	2	2	2	3	0	NA	0	NA	0	NA	1	2062	1	1	0	1	3	536238	0044	ANCON	-78.084168	-8.7828429999	12	NA	2	21	1
009604301	PE6	96	43	1	4	96	3	2016	1395	6	1	0	6	5	1	1	25	1	12	0	0	96	2	2	2	3	0	NA	0	NA	0	NA	1	2062	1	1	0	1	3	536238	0044	ANCON	-78.084168	-8.7828429999	11	NA	996	21	1
009604401	PE6	96	44	1	2	96	3	2016	1395	4	1	0	4	4	2	1	25	1	18	0	0	96	2	2	2	3	0	NA	0	NA	0	NA	1	2062	1	1	0	1	3	536238	0044	ANCON	-78.084168	-8.7828429999	11	NA	996	32	1
009608501	PE6	96	85	1	1	96	3	2016	1395	1	0	0	1	0	0	1	26	1	12	0	0	96	2	2	2	3	0	NA	0	NA	0	NA	0	2062	0	1	0	1	3	1305063	0045	RANRAN	-78.080959987	-8.774329977	43	NA	2	22	1
009608601	PE6	96	86	1	1	96	3	2016	1395	1	0	0	1	1	0	1	26	1	18	0	0	96	2	2	2	3	0	NA	0	NA	0	NA	0	2062	0	1	0	1	3	1305063	0045	RANRAN	-78.080959987	-8.774329977	11	NA	996	21	1
009608701	PE6	96	87	1	1	96	3	2016	1395	7	1	0	2	7	2	1	26	1	12	0	0	96	2	2	2	3	0	NA	0	NA	0	NA	1	2062	1	1	0	1	3	536238	0045	RANRAN	-78.080959987	-8.774329977	11	NA	996	21	1
009608801	PE6	96	88	1	2	96	3	2016	1395	5	1	0	5	5	1	1	26	1	18	0	0	96	2	2	2	3	0	NA	0	NA	0	NA	1	2062	1	1	0	1	3	536238	0045	RANRAN	-78.080959987	-8.774329977	11	NA	996	21	1
009608901	PE6	96	89	1	2	96	3	2016	1395	3	0	0	3	3	1	1	26	1	12	0	0	96	2	2	2	3	0	NA	0	NA	0	NA	1	2062	0	1	0	1	3	536238	0045	RANRAN	-78.080959987	-8.774329977	11	NA	996	21	1
009700301	PE6	97	3	1	2	97	4	2016	1396	2	0	0	2	2	0	1	27	1	75	0	0	97	2	2	2	3	0	NA	0	NA	0	NA	0	3341	0	1	0	1	3	1095827	0001	TAUCA	-78.03795999999	-8.470117	11	NA	996	11	1
009700701	PE6	97	7	1	1	97	4	2016	1396	1	0	0	1	1	0	1	28	1	82	0	0	97	2	2	2	3	0	NA	0	NA	0	NA	0	3341	0	1	0	1	3	1095827	0001	TAUCA	-78.03795999999	-8.470117	11	NA	996	11	1
009701201	PE6	97	12	1	2	97	4	2016	1396	7	1	0	7	7	1	1	28	1	75	0	0	97	2	2	2	3	0	NA	0	NA	0	NA	1	3341	1	1	0	1	3	450265	0001	TAUCA	-78.03795999999	-8.470117	11	NA	996	11	1
009701801	PE6	97	18	1	1	97	4	2016	1396	4	1	0	4	4	1	1	30	1	75	0	0	97	2	2	2	3	0	NA	0	NA	0	NA	0	3341	1	1	0	1	3	1095827	0001	TAUCA	-78.03795999999	-8.470117	11	NA	996	11	1
009702101	PE6	97	21	1	2	97	4	2016	1396	5	1	0	5	5	1	1	28	1	82	0	0	97	2	2	2	3	0	NA	0	NA	0	NA	1	3341	1	1	0	1	3	450265	0001	TAUCA	-78.03795999999	-8.470117	11	NA	996	11	1
009702301	PE6	97	23	1	2	97	4	2016	1396	2	0	0	2	2	0	1	28	1	75	0	0	97	2	2	2	3	0	NA	0	NA	0	NA	0	3341	0	1	0	1	3	1095827	0001	TAUCA	-78.03795999999	-8.470117	11	NA	996	11	1
009703201	PE6	97	32	1	1	97	4	2016	1396	2	1	0	2	2	0	1	29	1	75	0	0	97	2	2	2	3	0	NA	0	NA	0	NA	0	3341	1	1	0	1	3	1095827	0001	TAUCA	-78.03795999999	-8.470117	11	NA	996	32	1
009703701	PE6	97	37	1	1	97	4	2016	1396	2	1	0	2	2	0	1	28	1	82	0	0	97	2	2	2	3	0	NA	0	NA	0	NA	0	3341	1	1	0	1	3	1095827	0001	TAUCA	-78.03795999999	-8.470117	11	NA	996	32	1
009704001	PE6	97	40	1	2	97	4	2016	1396	3	1	0	3	3	1	1	28	1	75	0	0	97	2	2	2	3	0	NA	0	NA	0	NA	1	3341	1	1	0	1	3	450265	0001	TAUCA	-78.03795999999	-8.470117	96	96	5	32	1
009704201	PE6	97	42	1	1	97	4	2016	1396	2	0	0	2	2	0	1	29	1	75	0	0	97	2	2	2	3	0	NA	0	NA	0	NA	0	3341	0	1	0	1	3	1095827	0001	TAUCA	-78.03795999999	-8.470117	11	NA	996	11	1
009704401	PE6	97	44	1	1	97	4	2016	1396	2	0	0	2	2	0	1	27	1	82	0	0	97	2	2	2	3	0	NA	0	NA	0	NA	0	3341	0	1	0	1	3	1095827	0001	TAUCA	-78.03795999999	-8.470117	11	NA	996	11	1
009704701	PE6	97	47	1	1	97	4	2016	1396	2	0	0	1	2	0	1	29	1	75	0	0	97	2	2	2	3	0	NA	0	NA	0	NA	0	3341	0	1	0	1	3	1095827	0001	TAUCA	-78.03795999999	-8.470117	11	NA	996	11	1
009800801	PE6	98	8	1	2	98	6	2016	1398	3	1	0	3	3	1	1	24	1	18	0	0	98	2	2	2	3	0	NA	0	NA	0	NA	1	3377	1	1	0	1	3	521061	0001	HUAYLLABAMBA	-77.567273	-8.534605	11	NA	996	11	1
009801101	PE6	98	11	1	2	98	6	2016	1398	5	1	0	5	5	1	1	24	1	12	0	0	98	2	2	2	3	0	NA	0	NA	0	NA	1	3377	1	1	0	1	3	521061	0001	HUAYLLABAMBA	-77.567273	-8.534605	11	NA	996	11	1
009802001	PE6	98	20	1	1	98	6	2016	1398	3	1	0	3	3	0	1	24	2	18	0	0	98	2	2	2	3	0	NA	0	NA	0	NA	0	3377	1	1	0	1	3	1268127	0001	HUAYLLABAMBA	-77.567273	-8.534605	11	NA	996	11	1
009803501	PE6	98	35	1	1	98	6	2016	1398	3	1	0	3	3	1	1	25	3	12	0	0	98	2	2	2	3	0	NA	0	NA	0	NA	1	3377	1	1	0	1	3	521061	0001	HUAYLLABAMBA	-77.567273	-8.534605	11	NA	996	11	1
009804601	PE6	98	46	1	2	98	6	2016	1398	2	0	0	2	2	0	1	24	1	18	0	0	98	2	2	2	3	0	NA	0	NA	0	NA	0	3377	0	1	0	1	3	1268127	0001	HUAYLLABAMBA	-77.567273	-8.534605	11	NA	996	11	1
009805001	PE6	98	50	1	2	98	6	2016	1398	2	0	0	2	2	0	1	24	1	12	0	0	98	2	2	2	3	0	NA	0	NA	0	NA	0	3377	0	1	0	1	3	1268127	0001	HUAYLLABAMBA	-77.567273	-8.534605	11	NA	996	11	1
009805101	PE6	98	51	1	2	98	6	2016	1398	6	2	0	6	5	1	1	24	1	18	0	0	98	2	2	2	3	0	NA	0	NA	0	NA	1	3377	2	1	0	1	3	521061	0001	HUAYLLABAMBA	-77.567273	-8.534605	11	NA	996	11	1
009805401	PE6	98	54	1	2	98	6	2016	1398	3	1	0	3	3	1	1	24	1	12	0	0	98	2	2	2	3	0	NA	0	NA	0	NA	1	3377	1	1	0	1	3	521061	0001	HUAYLLABAMBA	-77.567273	-8.534605	11	NA	996	11	1
009805601	PE6	98	56	1	2	98	6	2016	1398	9	0	0	9	7	2	1	25	2	18	0	0	98	2	2	2	3	0	NA	0	NA	0	NA	1	3377	1	1	0	1	3	521061	0001	HUAYLLABAMBA	-77.567273	-8.534605	11	NA	996	23	0
009805801	PE6	98	58	1	2	98	6	2016	1398	7	1	0	7	7	1	1	25	1	12	0	0	98	2	2	2	3	0	NA	0	NA	0	NA	1	3377	1	1	0	1	3	521061	0001	HUAYLLABAMBA	-77.567273	-8.534605	11	NA	996	11	1
009806801	PE6	98	68	1	2	98	6	2016	1398	6	2	0	6	6	1	1	24	1	18	0	0	98	2	2	2	3	0	NA	0	NA	0	NA	1	3377	2	1	0	1	3	521061	0001	HUAYLLABAMBA	-77.567273	-8.534605	11	NA	996	11	1
009807701	PE6	98	77	1	2	98	6	2016	1398	2	1	0	2	2	0	1	25	1	12	0	0	98	2	2	2	3	0	NA	0	NA	0	NA	0	3377	1	1	0	1	3	1268127	0001	HUAYLLABAMBA	-77.567273	-8.534605	11	NA	996	11	1
009807901	PE6	98	79	1	2	98	6	2016	1398	5	1	0	5	5	2	1	25	1	18	0	0	98	2	2	2	3	0	NA	0	NA	0	NA	1	3377	1	1	0	1	3	521061	0001	HUAYLLABAMBA	-77.567273	-8.534605	11	NA	996	11	1
009808101	PE6	98	81	1	1	98	6	2016	1398	4	0	0	3	4	0	1	24	1	12	0	0	98	2	2	2	3	0	NA	0	NA	0	NA	0	3377	0	1	0	1	3	1268127	0001	HUAYLLABAMBA	-77.567273	-8.534605	11	NA	996	11	1
009900801	PE6	99	8	1	2	99	4	2016	1396	5	1	0	5	5	1	1	29	1	18	0	0	99	2	2	2	3	0	NA	0	NA	0	NA	1	2621	1	1	0	1	3	642045	0006	MIRASANTA	-77.888599987	-8.6897699769	43	NA	1	23	1
009900901	PE6	99	9	1	1	99	4	2016	1396	5	1	0	5	5	0	1	28	1	12	0	0	99	2	2	2	3	0	NA	0	NA	0	NA	0	2621	1	1	0	1	3	1562569	0006	MIRASANTA	-77.888599987	-8.6897699769	43	NA	1	23	1
009901001	PE6	99	10	1	1	99	4	2016	1396	3	1	0	3	3	1	1	28	1	18	0	0	99	2	2	2	3	0	NA	0	NA	0	NA	1	2621	1	1	0	1	3	642045	0006	MIRASANTA	-77.888599987	-8.6897699769	43	NA	3	32	1
009901201	PE6	99	12	1	2	99	4	2016	1396	6	2	0	6	6	1	1	30	1	18	0	0	99	2	2	2	3	0	NA	0	NA	0	NA	1	2621	2	1	0	1	3	642045	0006	MIRASANTA	-77.888599987	-8.6897699769	11	NA	996	21	1
009902501	PE6	99	25	1	1	99	4	2016	1396	2	0	0	2	1	0	1	28	1	12	0	0	99	2	2	2	3	0	NA	0	NA	0	NA	0	2621	0	1	0	1	3	1562569	0006	MIRASANTA	-77.888599987	-8.6897699769	11	NA	996	32	1
009902601	PE6	99	26	1	2	99	4	2016	1396	4	1	0	4	4	1	1	30	2	18	0	0	99	2	2	2	3	0	NA	0	NA	0	NA	0	2621	1	1	0	1	3	1562569	0006	MIRASANTA	-77.888599987	-8.6897699769	11	NA	996	32	1
009902701	PE6	99	27	1	2	99	4	2016	1396	6	2	0	6	6	2	1	29	1	12	0	0	99	2	2	2	3	0	NA	0	NA	0	NA	1	2621	2	1	0	1	3	642045	0006	MIRASANTA	-77.888599987	-8.6897699769	11	NA	996	23	1
009902801	PE6	99	28	1	2	99	4	2016	1396	4	1	0	4	3	2	1	29	2	18	0	0	99	2	2	2	3	0	NA	0	NA	0	NA	1	2621	1	1	0	1	3	642045	0006	MIRASANTA	-77.888599987	-8.6897699769	11	NA	996	21	1
009903401	PE6	99	34	1	1	99	4	2016	1396	2	1	0	2	2	1	1	29	2	18	0	0	99	2	2	2	3	0	NA	0	NA	0	NA	1	2621	1	1	0	1	3	642045	0006	MIRASANTA	-77.888599987	-8.6897699769	11	NA	996	23	1
009904001	PE6	99	40	1	2	99	4	2016	1396	4	1	0	4	4	2	1	29	2	12	0	0	99	2	2	2	3	0	NA	0	NA	0	NA	2	2621	1	1	0	1	3	642045	0006	MIRASANTA	-77.888599987	-8.6897699769	11	NA	996	23	1
009904201	PE6	99	42	1	2	99	4	2016	1396	5	0	0	5	4	0	1	28	1	18	0	0	99	2	2	2	3	0	NA	0	NA	0	NA	0	2621	0	1	0	1	3	1562569	0006	MIRASANTA	-77.888599987	-8.6897699769	11	NA	996	21	1
010007501	PE6	100	75	1	2	100	4	2016	1396	5	1	0	5	5	0	1	23	1	12	0	0	100	2	2	2	3	0	NA	0	NA	0	NA	0	2703	1	1	0	1	3	1422988	0018	LARIAN	-77.79136998699	-8.919789977	11	NA	996	11	1
010007601	PE6	100	76	1	1	100	4	2016	1396	7	2	0	7	7	1	1	23	1	18	0	0	100	2	2	2	3	0	NA	0	NA	0	NA	1	2703	2	1	0	1	3	584692	0018	LARIAN	-77.79136998699	-8.919789977	11	NA	996	23	1
010007701	PE6	100	77	1	2	100	4	2016	1396	3	0	0	3	3	0	1	23	1	12	0	0	100	2	2	2	3	0	NA	0	NA	0	NA	0	2703	0	1	0	1	3	1422988	0018	LARIAN	-77.79136998699	-8.919789977	11	NA	996	11	1
010007801	PE6	100	78	1	2	100	4	2016	1396	2	1	0	2	2	0	1	23	2	18	0	0	100	2	2	2	3	0	NA	0	NA	0	NA	0	2703	1	1	0	1	3	1422988	0018	LARIAN	-77.79136998699	-8.919789977	11	NA	996	23	1
010007901	PE6	100	79	1	1	100	4	2016	1396	3	1	0	3	3	1	1	23	1	12	0	0	100	2	2	2	3	0	NA	0	NA	0	NA	1	2703	1	1	0	1	3	584692	0018	LARIAN	-77.79136998699	-8.919789977	11	NA	996	22	1
010008001	PE6	100	80	1	1	100	4	2016	1396	2	0	0	2	2	0	1	23	1	18	0	0	100	2	2	2	3	0	NA	0	NA	0	NA	0	2703	0	1	0	1	3	1422988	0018	LARIAN	-77.79136998699	-8.919789977	11	NA	996	23	0
010008101	PE6	100	81	1	4	100	4	2016	1396	5	2	0	5	5	1	1	24	1	12	0	0	100	2	2	2	3	0	NA	0	NA	0	NA	1	2703	2	1	0	1	3	584692	0018	LARIAN	-77.79136998699	-8.919789977	11	NA	996	21	1
010008201	PE6	100	82	1	1	100	4	2016	1396	6	0	0	6	6	0	1	24	1	18	0	0	100	2	2	2	3	0	NA	0	NA	0	NA	0	2703	0	1	0	1	3	1422988	0018	LARIAN	-77.79136998699	-8.919789977	11	NA	996	32	0
010008301	PE6	100	83	1	1	100	4	2016	1396	3	1	0	3	3	0	1	23	1	12	0	0	100	2	2	2	3	0	NA	0	NA	0	NA	0	2703	1	1	0	1	3	1422988	0018	LARIAN	-77.79136998699	-8.919789977	11	NA	996	21	0
010008401	PE6	100	84	1	2	100	4	2016	1396	7	1	0	7	7	2	1	24	1	18	0	0	100	2	2	2	3	0	NA	0	NA	0	NA	2	2703	1	1	0	1	3	584692	0018	LARIAN	-77.79136998699	-8.919789977	43	NA	2	32	1
010008701	PE6	100	87	1	3	100	4	2016	1396	5	1	0	5	5	1	1	25	1	12	0	0	100	2	2	2	3	0	NA	0	NA	0	NA	0	2703	1	1	0	1	3	1422988	0016	ULTA	-77.800659987	-8.918939977	43	NA	1	32	0
010008801	PE6	100	88	1	2	100	4	2016	1396	7	1	0	7	7	1	1	25	1	18	0	0	100	2	2	2	3	0	NA	0	NA	0	NA	1	2703	1	1	0	1	3	584692	0016	ULTA	-77.800659987	-8.918939977	43	NA	10	32	0
010008901	PE6	100	89	1	1	100	4	2016	1396	7	2	0	7	7	0	1	25	1	12	0	0	100	2	2	2	3	0	NA	0	NA	0	NA	0	2703	2	1	0	1	3	1422988	0016	ULTA	-77.800659987	-8.918939977	43	NA	1	21	0
010009001	PE6	100	90	1	2	100	4	2016	1396	7	1	0	7	7	1	1	25	1	18	0	0	100	2	2	2	3	0	NA	0	NA	0	NA	1	2703	1	1	0	1	3	584692	0016	ULTA	-77.800659987	-8.918939977	43	NA	4	32	0
010009101	PE6	100	91	1	1	100	4	2016	1396	10	2	0	10	10	0	1	25	1	12	0	0	100	2	2	2	3	0	NA	0	NA	0	NA	0	2703	2	1	0	1	3	1422988	0016	ULTA	-77.800659987	-8.918939977	11	NA	996	32	0
010100101	PE6	101	1	1	1	101	6	2016	1398	3	1	0	3	3	0	1	12	1	17	0	0	101	2	2	2	3	0	NA	0	NA	0	NA	0	2914	1	1	0	1	3	699856	0034	ANACPAMPA	-77.777969987	-8.959359977	11	NA	996	23	1
010100301	PE6	101	3	1	1	101	6	2016	1398	2	0	0	2	2	0	1	12	1	17	0	0	101	2	2	2	3	0	NA	0	NA	0	NA	0	2914	0	1	0	1	3	699856	0034	ANACPAMPA	-77.777969987	-8.959359977	96	96	1	32	1
010100401	PE6	101	4	1	2	101	6	2016	1398	6	1	0	6	6	1	1	12	1	18	0	0	101	2	2	2	3	0	NA	0	NA	0	NA	1	2914	1	1	0	1	3	287564	0034	ANACPAMPA	-77.777969987	-8.959359977	11	NA	996	23	1
010100501	PE6	101	5	1	1	101	6	2016	1398	8	2	0	8	8	0	1	12	1	17	0	0	101	2	2	2	3	0	NA	0	NA	0	NA	0	2914	2	1	0	1	3	699856	0034	ANACPAMPA	-77.777969987	-8.959359977	11	NA	996	23	1
010103101	PE6	101	31	1	1	101	6	2016	1398	5	1	0	5	5	0	1	13	1	18	0	0	101	2	2	2	3	0	NA	0	NA	0	NA	0	2914	1	1	0	1	3	699856	0029	CASHAPAMPA	-77.778756	-8.957729	11	NA	996	23	0
010103201	PE6	101	32	1	1	101	6	2016	1398	3	0	0	3	3	0	1	13	1	17	0	0	101	2	2	2	3	0	NA	0	NA	0	NA	0	2914	0	1	0	1	3	699856	0029	CASHAPAMPA	-77.778756	-8.957729	11	NA	996	21	1
010103401	PE6	101	34	1	2	101	6	2016	1398	2	0	0	2	2	0	1	13	1	18	0	0	101	2	2	2	3	0	NA	0	NA	0	NA	0	2914	0	1	0	1	3	699856	0029	CASHAPAMPA	-77.778756	-8.957729	11	NA	996	23	1
010103501	PE6	101	35	1	2	101	6	2016	1398	3	1	0	3	3	1	1	13	1	17	0	0	101	2	2	2	3	0	NA	0	NA	0	NA	0	2914	1	1	0	1	3	699856	0029	CASHAPAMPA	-77.778756	-8.957729	12	NA	3	12	1
010103601	PE6	101	36	1	1	101	6	2016	1398	3	1	0	3	3	1	1	13	1	18	0	0	101	2	2	2	3	0	NA	0	NA	0	NA	1	2914	1	1	0	1	3	287564	0029	CASHAPAMPA	-77.778756	-8.957729	11	NA	996	21	1
010104601	PE6	101	46	1	1	101	6	2016	1398	4	1	0	4	4	1	1	14	1	17	0	0	101	2	2	2	3	0	NA	0	NA	0	NA	1	2914	1	1	0	1	3	287564	0029	CASHAPAMPA	-77.778756	-8.957729	96	96	2	21	1
010104701	PE6	101	47	1	2	101	6	2016	1398	4	1	0	4	4	1	1	14	1	18	0	0	101	2	2	2	3	0	NA	0	NA	0	NA	1	2914	1	1	0	1	3	287564	0029	CASHAPAMPA	-77.778756	-8.957729	43	NA	5	21	1
010104801	PE6	101	48	1	1	101	6	2016	1398	2	0	0	1	2	0	1	13	1	17	0	0	101	2	2	2	3	0	NA	0	NA	0	NA	0	2914	0	1	0	1	3	699856	0029	CASHAPAMPA	-77.778756	-8.957729	43	NA	30	32	0
010105101	PE6	101	51	1	1	101	6	2016	1398	1	0	0	1	1	0	1	14	1	18	0	0	101	2	2	2	3	0	NA	0	NA	0	NA	0	2914	0	1	0	1	3	699856	0029	CASHAPAMPA	-77.778756	-8.957729	11	NA	996	21	1
010105301	PE6	101	53	1	2	101	6	2016	1398	3	0	0	3	3	0	1	13	1	17	0	0	101	2	2	2	3	0	NA	0	NA	0	NA	0	2914	0	1	0	1	3	699856	0029	CASHAPAMPA	-77.778756	-8.957729	11	NA	996	23	1
010200101	PE6	102	1	1	1	102	6	2016	1398	8	2	0	8	8	1	1	7	1	18	0	0	102	2	2	2	3	0	NA	0	NA	0	NA	0	2626	2	1	0	1	3	736904	0061	HURANTOMA	-77.783321461	-8.99120287	11	NA	996	23	1
010200201	PE6	102	2	1	1	102	6	2016	1398	5	1	0	5	5	1	1	7	1	17	0	0	102	2	2	2	3	0	NA	0	NA	0	NA	1	2626	1	1	0	1	3	302787	0061	HURANTOMA	-77.783321461	-8.99120287	11	NA	996	21	1
010200301	PE6	102	3	1	1	102	6	2016	1398	4	1	0	4	4	0	1	7	1	18	0	0	102	2	2	2	3	0	NA	0	NA	0	NA	0	2626	1	1	0	1	3	736904	0061	HURANTOMA	-77.783321461	-8.99120287	11	NA	996	23	1
010200401	PE6	102	4	1	1	102	6	2016	1398	2	1	0	2	2	0	1	7	1	17	0	0	102	2	2	2	3	0	NA	0	NA	0	NA	0	2626	1	1	0	1	3	736904	0061	HURANTOMA	-77.783321461	-8.99120287	11	NA	996	32	1
010200501	PE6	102	5	1	2	102	6	2016	1398	2	0	0	2	2	0	1	7	1	18	0	0	102	2	2	2	3	0	NA	0	NA	0	NA	0	2626	0	1	0	1	3	736904	0061	HURANTOMA	-77.783321461	-8.99120287	11	NA	996	23	1
010203801	PE6	102	38	1	1	102	6	2016	1398	1	0	0	1	1	0	1	8	1	17	0	0	102	2	2	2	3	0	NA	0	NA	0	NA	0	2626	0	1	0	1	3	736904	0062	LLUCMASH	-77.79846673699	-8.994248102	43	NA	2	32	0
010203901	PE6	102	39	1	1	102	6	2016	1398	4	1	0	4	4	0	1	8	1	18	0	0	102	2	2	2	3	0	NA	0	NA	0	NA	0	2626	1	1	0	1	3	736904	0062	LLUCMASH	-77.79846673699	-8.994248102	11	NA	996	23	1
010204001	PE6	102	40	1	1	102	6	2016	1398	3	1	0	3	3	1	1	15	2	17	0	0	102	2	2	2	3	0	NA	0	NA	0	NA	1	2626	1	1	0	1	3	302787	0062	LLUCMASH	-77.79846673699	-8.994248102	11	NA	996	23	1
010204101	PE6	102	41	1	2	102	6	2016	1398	3	1	0	3	3	1	1	8	1	18	0	0	102	2	2	2	3	0	NA	0	NA	0	NA	1	2626	1	1	0	1	3	302787	0062	LLUCMASH	-77.79846673699	-8.994248102	11	NA	996	23	1
010204201	PE6	102	42	1	2	102	6	2016	1398	3	1	0	3	3	0	1	7	1	17	0	0	102	2	2	2	3	0	NA	0	NA	0	NA	0	2626	1	1	0	1	3	736904	0062	LLUCMASH	-77.79846673699	-8.994248102	11	NA	996	23	0
010205101	PE6	102	51	1	1	102	6	2016	1398	6	3	0	6	6	1	1	9	1	18	0	0	102	2	2	2	3	0	NA	0	NA	0	NA	1	2626	3	1	0	1	3	302787	0003	COCHAMARCA	-77.800617	-8.9911069999	96	43	10	32	1
010205301	PE6	102	53	1	1	102	6	2016	1398	3	1	0	2	3	0	1	8	1	17	0	0	102	2	2	2	3	0	NA	0	NA	0	NA	0	2626	1	1	0	1	3	736904	0003	COCHAMARCA	-77.800617	-8.9911069999	11	NA	996	21	1
010205401	PE6	102	54	1	2	102	6	2016	1398	5	2	0	5	5	1	1	9	1	18	0	0	102	2	2	2	3	0	NA	0	NA	0	NA	1	2626	2	1	0	1	3	302787	0003	COCHAMARCA	-77.800617	-8.9911069999	11	NA	996	23	1
010205501	PE6	102	55	1	2	102	6	2016	1398	2	0	0	2	2	0	1	8	1	17	0	0	102	2	2	2	3	0	NA	0	NA	0	NA	0	2626	0	1	0	1	3	736904	0003	COCHAMARCA	-77.800617	-8.9911069999	11	NA	996	23	1
010205601	PE6	102	56	1	1	102	6	2016	1398	3	1	0	3	3	1	1	9	1	18	0	0	102	2	2	2	3	0	NA	0	NA	0	NA	1	2626	1	1	0	1	3	302787	0003	COCHAMARCA	-77.800617	-8.9911069999	11	NA	996	23	1
010302301	PE6	103	23	1	1	103	5	2016	1397	2	1	0	2	1	0	1	29	1	17	0	0	103	2	2	2	3	0	NA	0	NA	0	NA	0	3034	2	1	0	1	3	1154149	0079	PICHIU	-77.963659987	-9.2127999769	11	NA	996	32	1
010302401	PE6	103	24	1	2	103	5	2016	1397	2	1	0	2	2	0	1	29	1	18	0	0	103	2	2	2	3	0	NA	0	NA	0	NA	0	3034	1	1	0	1	3	1154149	0079	PICHIU	-77.963659987	-9.2127999769	11	NA	996	11	0
010302501	PE6	103	25	1	1	103	5	2016	1397	3	1	0	3	3	0	1	29	1	17	0	0	103	2	2	2	3	0	NA	0	NA	0	NA	0	3034	1	1	0	1	3	1154149	0079	PICHIU	-77.963659987	-9.2127999769	11	NA	996	11	1
010302601	PE6	103	26	1	1	103	5	2016	1397	6	2	0	6	6	2	1	28	1	18	0	0	103	2	2	2	3	0	NA	0	NA	0	NA	2	3034	2	1	0	1	3	474229	0079	PICHIU	-77.963659987	-9.2127999769	12	NA	5	12	1
010302701	PE6	103	27	1	2	103	5	2016	1397	3	1	0	3	3	1	1	28	1	17	0	0	103	2	2	2	3	0	NA	0	NA	0	NA	1	3034	1	1	0	1	3	474229	0079	PICHIU	-77.963659987	-9.2127999769	12	NA	15	12	1
010305001	PE6	103	50	1	1	103	5	2016	1397	5	1	0	2	5	2	1	30	1	18	0	0	103	2	2	2	3	0	NA	0	NA	0	NA	2	3034	1	1	0	1	3	474229	0080	CARAMPA	-77.957799987	-9.212159977	96	96	1	23	1
010305101	PE6	103	51	1	3	103	5	2016	1397	3	0	0	3	3	0	1	30	1	17	0	0	103	2	2	2	3	0	NA	0	NA	0	NA	0	3034	0	1	0	1	3	1154149	0080	CARAMPA	-77.957799987	-9.212159977	11	NA	996	32	1
010305201	PE6	103	52	1	1	103	5	2016	1397	8	3	0	8	8	0	1	30	1	18	0	0	103	2	2	2	3	0	NA	0	NA	0	NA	0	3034	3	1	0	1	3	1154149	0080	CARAMPA	-77.957799987	-9.212159977	11	NA	996	32	1
010305301	PE6	103	53	1	2	103	5	2016	1397	5	1	0	5	5	1	1	30	1	17	0	0	103	2	2	2	3	0	NA	0	NA	0	NA	1	3034	1	1	0	1	3	474229	0080	CARAMPA	-77.957799987	-9.212159977	11	NA	996	23	1
010305401	PE6	103	54	1	2	103	5	2016	1397	3	1	0	3	3	1	1	30	1	18	0	0	103	2	2	2	3	0	NA	0	NA	0	NA	1	3034	1	1	0	1	3	474229	0080	CARAMPA	-77.957799987	-9.212159977	96	43	4	23	0
010307801	PE6	103	78	1	1	103	5	2016	1397	4	1	0	4	3	0	1	31	1	17	0	0	103	2	2	2	3	0	NA	0	NA	0	NA	0	3034	1	1	0	1	3	1154149	0081	PAMPACANCHA	-77.945809987	-9.214739977	11	NA	996	23	1
010307901	PE6	103	79	1	1	103	5	2016	1397	2	0	0	2	2	0	1	31	1	18	0	0	103	2	2	2	3	0	NA	0	NA	0	NA	0	3034	0	1	0	1	3	1154149	0081	PAMPACANCHA	-77.945809987	-9.214739977	11	NA	996	23	1
010308001	PE6	103	80	1	1	103	6	2016	1398	1	0	0	1	0	0	1	2	1	17	0	0	103	2	2	2	3	0	NA	0	NA	0	NA	0	3034	0	1	0	1	3	1154149	0081	PAMPACANCHA	-77.945809987	-9.214739977	11	NA	996	23	1
010308101	PE6	103	81	1	1	103	5	2016	1397	10	3	0	10	10	2	1	31	1	18	0	0	103	2	2	2	3	0	NA	0	NA	0	NA	1	3034	3	1	0	1	3	474229	0081	PAMPACANCHA	-77.945809987	-9.214739977	96	96	3	32	1
010308201	PE6	103	82	1	2	103	5	2016	1397	3	1	0	3	3	1	1	31	1	17	0	0	103	2	2	2	3	0	NA	0	NA	0	NA	1	3034	1	1	0	1	3	474229	0081	PAMPACANCHA	-77.945809987	-9.214739977	11	NA	996	32	0
010401301	PE6	104	13	1	1	104	5	2016	1397	1	0	0	1	1	0	1	23	1	18	0	0	104	2	2	2	3	0	NA	0	NA	0	NA	0	3053	0	1	0	1	3	1585453	0001	LUCMA	-77.410983	-8.9194019999	71	11	996	21	1
010401701	PE6	104	17	1	2	104	5	2016	1397	2	1	0	2	2	0	1	23	1	17	0	0	104	2	2	2	3	0	NA	0	NA	0	NA	0	3053	1	1	0	1	3	1585453	0001	LUCMA	-77.410983	-8.9194019999	11	NA	996	21	1
010402501	PE6	104	25	1	1	104	5	2016	1397	1	0	0	1	1	0	1	23	1	18	0	0	104	2	2	2	3	0	NA	0	NA	0	NA	0	3053	0	1	0	1	3	1585453	0001	LUCMA	-77.410983	-8.9194019999	11	NA	996	32	1
010402701	PE6	104	27	1	1	104	5	2016	1397	2	1	0	2	2	0	1	24	1	17	0	0	104	2	2	2	3	0	NA	0	NA	0	NA	0	3053	1	1	0	1	3	1585453	0001	LUCMA	-77.410983	-8.9194019999	11	NA	996	21	1
010402801	PE6	104	28	1	2	104	5	2016	1397	5	1	0	5	5	2	1	24	1	18	0	0	104	2	2	2	3	0	NA	0	NA	0	NA	1	3053	1	1	0	1	3	651447	0001	LUCMA	-77.410983	-8.9194019999	96	96	3	32	1
010403001	PE6	104	30	1	1	104	5	2016	1397	3	1	0	3	3	1	1	23	1	17	0	0	104	2	2	2	3	0	NA	0	NA	0	NA	1	3053	1	1	0	1	3	651447	0001	LUCMA	-77.410983	-8.9194019999	11	NA	996	21	1
010403301	PE6	104	33	1	2	104	5	2016	1397	4	1	0	4	4	2	1	22	1	18	0	0	104	2	2	2	3	0	NA	0	NA	0	NA	2	3053	1	1	0	1	3	651447	0001	LUCMA	-77.410983	-8.9194019999	11	NA	996	21	1
010403601	PE6	104	36	1	1	104	5	2016	1397	1	0	0	1	1	0	1	23	1	18	0	0	104	2	2	2	3	0	NA	0	NA	0	NA	0	3053	0	1	0	1	3	1585453	0001	LUCMA	-77.410983	-8.9194019999	11	NA	996	21	1
010403701	PE6	104	37	1	1	104	5	2016	1397	1	1	0	1	1	0	1	22	1	17	0	0	104	2	2	2	3	0	NA	0	NA	0	NA	0	3053	1	1	0	1	3	1585453	0001	LUCMA	-77.410983	-8.9194019999	11	NA	996	21	1
010404101	PE6	104	41	1	2	104	5	2016	1397	2	0	0	2	1	0	1	24	1	17	0	0	104	2	2	2	3	0	NA	0	NA	0	NA	0	3053	0	1	0	1	3	1585453	0001	LUCMA	-77.410983	-8.9194019999	11	NA	996	21	1
010404301	PE6	104	43	1	1	104	5	2016	1397	6	3	0	5	6	0	1	23	1	18	0	0	104	2	2	2	3	0	NA	0	NA	0	NA	0	3053	3	1	0	1	3	1585453	0001	LUCMA	-77.410983	-8.9194019999	11	NA	996	21	1
010404501	PE6	104	45	1	1	104	5	2016	1397	6	2	0	6	6	1	1	22	1	17	0	0	104	2	2	2	3	0	NA	0	NA	0	NA	1	3053	2	1	0	1	3	651447	0001	LUCMA	-77.410983	-8.9194019999	11	NA	996	23	1
010500101	PE6	105	1	1	2	105	6	2016	1398	5	1	0	5	5	0	1	21	1	17	0	0	105	2	2	2	3	0	NA	0	NA	0	NA	0	2995	1	1	0	1	3	1183814	0010	SANTA ROSA	-77.538909	-9.456894	11	NA	996	11	1
010500201	PE6	105	2	1	2	105	6	2016	1398	3	1	0	3	3	1	1	21	1	18	0	0	105	2	2	2	3	0	NA	0	NA	0	NA	1	2995	1	1	0	1	3	486418	0010	SANTA ROSA	-77.538909	-9.456894	96	96	60	32	1
010500301	PE6	105	3	1	3	105	6	2016	1398	5	1	0	5	5	1	1	21	2	17	0	0	105	2	2	2	3	0	NA	0	NA	0	NA	1	2995	1	1	0	1	3	486418	0010	SANTA ROSA	-77.538909	-9.456894	11	NA	996	11	1
010500401	PE6	105	4	1	2	105	6	2016	1398	4	1	0	4	3	1	1	23	2	18	0	0	105	2	2	2	3	0	NA	0	NA	0	NA	1	2995	1	1	0	1	3	486418	0010	SANTA ROSA	-77.538909	-9.456894	11	NA	996	11	1
010500501	PE6	105	5	1	2	105	6	2016	1398	2	0	0	2	2	0	1	22	1	17	0	0	105	2	2	2	3	0	NA	0	NA	0	NA	0	2995	0	1	0	1	3	1183814	0010	SANTA ROSA	-77.538909	-9.456894	11	NA	996	11	1
010500601	PE6	105	6	1	2	105	6	2016	1398	3	1	0	3	3	1	1	22	1	18	0	0	105	2	2	2	3	0	NA	0	NA	0	NA	1	2995	1	1	0	1	3	486418	0010	SANTA ROSA	-77.538909	-9.456894	96	96	10	23	0
010500701	PE6	105	7	1	3	105	6	2016	1398	5	1	0	5	5	0	1	22	1	17	0	0	105	2	2	2	3	0	NA	0	NA	0	NA	0	2995	1	1	0	1	3	1183814	0010	SANTA ROSA	-77.538909	-9.456894	11	NA	996	11	1
010500801	PE6	105	8	1	1	105	6	2016	1398	1	0	0	1	1	0	1	22	2	18	0	0	105	2	2	2	3	0	NA	0	NA	0	NA	0	2995	0	1	0	1	3	1183814	0010	SANTA ROSA	-77.538909	-9.456894	71	11	996	11	1
010500901	PE6	105	9	1	2	105	6	2016	1398	3	0	0	3	3	0	1	22	2	17	0	0	105	2	2	2	3	0	NA	0	NA	0	NA	0	2995	0	1	0	1	3	1183814	0010	SANTA ROSA	-77.538909	-9.456894	11	NA	996	11	1
010501001	PE6	105	10	1	1	105	6	2016	1398	3	1	0	3	3	1	1	22	1	18	0	0	105	2	2	2	3	0	NA	0	NA	0	NA	1	2995	1	1	0	1	3	486418	0010	SANTA ROSA	-77.538909	-9.456894	11	NA	996	11	1
010501601	PE6	105	16	1	3	105	6	2016	1398	4	1	0	4	4	1	1	23	2	17	0	0	105	2	2	2	3	0	NA	0	NA	0	NA	1	2995	1	1	0	1	3	486418	0010	SANTA ROSA	-77.538909	-9.456894	11	NA	996	11	1
010501701	PE6	105	17	1	2	105	6	2016	1398	3	1	0	3	2	1	1	22	2	18	0	0	105	2	2	2	3	0	NA	0	NA	0	NA	1	2995	1	1	0	1	3	486418	0010	SANTA ROSA	-77.538909	-9.456894	11	NA	996	11	1
010501801	PE6	105	18	1	2	105	6	2016	1398	3	1	0	3	3	1	1	22	1	17	0	0	105	2	2	2	3	0	NA	0	NA	0	NA	1	2995	1	1	0	1	3	486418	0010	SANTA ROSA	-77.538909	-9.456894	11	NA	996	11	1
010501901	PE6	105	19	1	2	105	6	2016	1398	4	1	0	4	3	2	1	23	2	18	0	0	105	2	2	2	3	0	NA	0	NA	0	NA	2	2995	1	1	0	1	3	486418	0010	SANTA ROSA	-77.538909	-9.456894	11	NA	996	11	1
010502201	PE6	105	22	1	1	105	6	2016	1398	3	1	0	3	3	0	1	22	1	17	0	0	105	2	2	2	3	0	NA	0	NA	0	NA	0	2995	1	1	0	1	3	1183814	0010	SANTA ROSA	-77.538909	-9.456894	11	NA	996	11	1
010601001	PE6	106	10	1	1	106	4	2016	1396	3	1	0	3	3	1	1	20	1	17	0	0	106	2	2	2	3	0	NA	0	NA	0	NA	1	3550	1	1	0	1	3	517952	0098	CHAMANAYOC	-77.50626998699	-9.629269978	96	96	5	32	1
010601501	PE6	106	15	1	1	106	4	2016	1396	1	0	0	1	1	0	1	20	1	17	0	0	106	2	2	2	3	0	NA	0	NA	0	NA	0	3550	0	1	0	1	3	1260560	0098	CHAMANAYOC	-77.50626998699	-9.629269978	11	NA	996	23	1
010601601	PE6	106	16	1	2	106	4	2016	1396	2	0	0	2	2	0	1	21	1	18	0	0	106	2	2	2	3	0	NA	0	NA	0	NA	0	3550	0	1	0	1	3	1260560	0098	CHAMANAYOC	-77.50626998699	-9.629269978	43	NA	15	32	0
010601801	PE6	106	18	1	1	106	4	2016	1396	2	0	0	2	2	0	1	20	1	18	0	0	106	2	2	2	3	0	NA	0	NA	0	NA	0	3550	0	1	0	1	3	1260560	0098	CHAMANAYOC	-77.50626998699	-9.629269978	11	NA	996	23	1
010602701	PE6	106	27	1	3	106	4	2016	1396	5	1	0	5	5	1	1	20	1	18	0	0	106	2	2	2	3	0	NA	0	NA	0	NA	1	3550	1	1	0	1	3	517952	0098	CHAMANAYOC	-77.50626998699	-9.629269978	11	NA	996	23	1
010602801	PE6	106	28	1	1	106	4	2016	1396	4	1	0	4	4	1	1	20	1	17	0	0	106	2	2	2	3	0	NA	0	NA	0	NA	1	3550	1	1	0	1	3	517952	0098	CHAMANAYOC	-77.50626998699	-9.629269978	11	NA	996	24	1
010602901	PE6	106	29	1	2	106	4	2016	1396	2	0	0	2	2	0	1	20	1	18	0	0	106	2	2	2	3	0	NA	0	NA	0	NA	0	3550	0	1	0	1	3	1260560	0098	CHAMANAYOC	-77.50626998699	-9.629269978	11	NA	996	21	1
010603101	PE6	106	31	1	1	106	4	2016	1396	1	0	0	1	1	0	1	22	1	17	0	0	106	2	2	2	3	0	NA	0	NA	0	NA	0	3550	0	1	0	1	3	1260560	0101	SANTA CATALINA	-77.50575499999	-9.6400179999	11	NA	996	23	1
010603201	PE6	106	32	1	1	106	4	2016	1396	2	0	0	2	1	0	1	22	1	18	0	0	106	2	2	2	3	0	NA	0	NA	0	NA	0	3550	0	1	0	1	3	1260560	0101	SANTA CATALINA	-77.50575499999	-9.6400179999	11	NA	996	23	1
010603301	PE6	106	33	1	2	106	4	2016	1396	4	1	0	4	2	0	1	22	1	17	0	0	106	2	2	2	3	0	NA	0	NA	0	NA	0	3550	1	1	0	1	3	1260560	0101	SANTA CATALINA	-77.50575499999	-9.6400179999	11	NA	996	21	1
010603401	PE6	106	34	1	1	106	4	2016	1396	3	0	0	3	0	0	1	22	1	18	0	0	106	2	2	2	3	0	NA	0	NA	0	NA	0	3550	1	1	0	1	3	1260560	0101	SANTA CATALINA	-77.50575499999	-9.6400179999	11	NA	996	23	1
010603501	PE6	106	35	1	2	106	4	2016	1396	3	1	0	3	1	0	1	22	1	17	0	0	106	2	2	2	3	0	NA	0	NA	0	NA	0	3550	1	1	0	1	3	1260560	0101	SANTA CATALINA	-77.50575499999	-9.6400179999	11	NA	996	23	1
010700601	PE6	107	6	1	1	107	4	2016	1396	4	1	0	1	4	0	1	25	1	18	0	0	107	2	2	2	3	0	NA	0	NA	0	NA	0	3131	1	1	0	1	3	889945	0016	ULLMAY	-77.55860199999	-9.3119999999	11	NA	996	23	0
010700701	PE6	107	7	1	2	107	4	2016	1396	4	0	0	4	1	0	1	25	1	17	0	0	107	2	2	2	3	0	NA	0	NA	0	NA	0	3131	1	1	0	1	3	889945	0016	ULLMAY	-77.55860199999	-9.3119999999	11	NA	996	23	1
010701901	PE6	107	19	1	1	107	4	2016	1396	2	0	0	2	2	0	1	25	1	18	0	0	107	2	2	2	3	0	NA	0	NA	0	NA	0	3131	0	1	0	1	3	889945	0016	ULLMAY	-77.55860199999	-9.3119999999	11	NA	996	32	1
010702001	PE6	107	20	1	2	107	4	2016	1396	4	1	0	4	4	0	1	25	1	17	0	0	107	2	2	2	3	0	NA	0	NA	0	NA	0	3131	1	1	0	1	3	889945	0016	ULLMAY	-77.55860199999	-9.3119999999	11	NA	996	32	1
010702101	PE6	107	21	1	1	107	4	2016	1396	3	0	0	3	3	0	1	25	1	18	0	0	107	2	2	2	3	0	NA	0	NA	0	NA	0	3131	0	1	0	1	3	889945	0016	ULLMAY	-77.55860199999	-9.3119999999	11	NA	996	32	1
010702201	PE6	107	22	1	2	107	4	2016	1396	2	0	0	2	2	0	1	25	1	17	0	0	107	2	2	2	3	0	NA	0	NA	0	NA	0	3131	0	1	0	1	3	889945	0016	ULLMAY	-77.55860199999	-9.3119999999	11	NA	996	32	1
010702401	PE6	107	24	1	1	107	4	2016	1396	4	1	0	4	4	0	1	26	1	18	0	0	107	2	2	2	3	0	NA	0	NA	0	NA	0	3131	1	1	0	1	3	889945	0016	ULLMAY	-77.55860199999	-9.3119999999	11	NA	996	32	1
010702501	PE6	107	25	1	1	107	4	2016	1396	5	0	0	5	5	1	1	25	1	17	0	0	107	2	2	2	3	0	NA	0	NA	0	NA	1	3131	0	1	0	1	3	365670	0016	ULLMAY	-77.55860199999	-9.3119999999	11	NA	996	32	1
010703101	PE6	107	31	1	1	107	4	2016	1396	7	1	0	7	6	1	1	26	1	18	0	0	107	2	2	2	3	0	NA	0	NA	0	NA	1	3131	1	1	0	1	3	365670	0016	ULLMAY	-77.55860199999	-9.3119999999	11	NA	996	32	1
010703201	PE6	107	32	1	2	107	4	2016	1396	4	1	0	4	3	1	1	26	1	17	0	0	107	2	2	2	3	0	NA	0	NA	0	NA	1	3131	1	1	0	1	3	365670	0016	ULLMAY	-77.55860199999	-9.3119999999	11	NA	996	23	1
010703301	PE6	107	33	1	2	107	4	2016	1396	6	0	0	6	3	1	1	27	1	18	0	0	107	2	2	2	3	0	NA	0	NA	0	NA	1	3131	1	1	0	1	3	365670	0016	ULLMAY	-77.55860199999	-9.3119999999	11	NA	996	32	1
010703401	PE6	107	34	1	1	107	4	2016	1396	3	0	0	3	2	0	1	26	1	17	0	0	107	2	2	2	3	0	NA	0	NA	0	NA	0	3131	0	1	0	1	3	889945	0016	ULLMAY	-77.55860199999	-9.3119999999	11	NA	996	32	1
010703601	PE6	107	36	1	1	107	4	2016	1396	3	1	0	3	3	1	1	27	1	18	0	0	107	2	2	2	3	0	NA	0	NA	0	NA	1	3131	1	1	0	1	3	365670	0016	ULLMAY	-77.55860199999	-9.3119999999	11	NA	996	32	1
010802301	PE6	108	23	1	1	108	3	2016	1395	1	0	0	1	1	0	1	25	1	18	0	0	108	2	2	2	3	0	NA	0	NA	0	NA	0	3270	0	1	0	1	3	1546216	0019	SANTA ROSA	-77.60728199999	-9.388585	11	NA	996	32	1
010802401	PE6	108	24	1	2	108	3	2016	1395	3	1	0	3	2	0	1	26	1	17	0	0	108	2	2	2	3	0	NA	0	NA	0	NA	0	3270	1	1	0	1	3	1546216	0019	SANTA ROSA	-77.60728199999	-9.388585	11	NA	996	21	1
010802801	PE6	108	28	1	1	108	3	2016	1395	3	0	0	2	3	0	1	25	1	18	0	0	108	2	2	2	3	0	NA	0	NA	0	NA	0	3270	0	1	0	1	3	1546216	0019	SANTA ROSA	-77.60728199999	-9.388585	11	NA	996	21	1
010802901	PE6	108	29	1	1	108	3	2016	1395	9	2	0	9	8	2	1	25	1	17	0	0	108	2	2	2	3	0	NA	0	NA	0	NA	2	3270	3	1	0	1	3	635325	0019	SANTA ROSA	-77.60728199999	-9.388585	11	NA	996	21	1
010803001	PE6	108	30	1	1	108	3	2016	1395	4	1	0	4	4	0	1	25	1	18	0	0	108	2	2	2	3	0	NA	0	NA	0	NA	0	3270	1	1	0	1	3	1546216	0019	SANTA ROSA	-77.60728199999	-9.388585	11	NA	996	21	1
010805501	PE6	108	55	1	2	108	3	2016	1395	6	1	0	6	6	1	1	26	1	17	0	0	108	2	2	2	3	0	NA	0	NA	0	NA	1	3270	1	1	0	1	3	635325	0018	LOS CLAVELES	-77.61080998699	-9.3875499779	12	NA	5	32	1
010805601	PE6	108	56	1	1	108	3	2016	1395	2	0	0	2	2	0	1	24	1	18	0	0	108	2	2	2	3	0	NA	0	NA	0	NA	0	3270	0	1	0	1	3	1546216	0018	LOS CLAVELES	-77.61080998699	-9.3875499779	11	NA	996	21	1
010805701	PE6	108	57	1	2	108	3	2016	1395	5	2	0	5	5	0	1	24	1	17	0	0	108	2	2	2	3	0	NA	0	NA	0	NA	0	3270	2	1	0	1	3	1546216	0018	LOS CLAVELES	-77.61080998699	-9.3875499779	11	NA	996	21	1
010805801	PE6	108	58	1	4	108	3	2016	1395	5	2	0	5	5	2	1	24	1	18	0	0	108	2	2	2	3	0	NA	0	NA	0	NA	1	3270	2	1	0	1	3	635325	0018	LOS CLAVELES	-77.61080998699	-9.3875499779	11	NA	996	32	1
010805901	PE6	108	59	1	5	108	3	2016	1395	6	1	0	6	5	1	1	24	1	17	0	0	108	2	2	2	3	0	NA	0	NA	0	NA	1	3270	2	1	0	1	3	635325	0018	LOS CLAVELES	-77.61080998699	-9.3875499779	11	NA	996	21	1
010806501	PE6	108	65	1	2	108	7	2016	1399	3	1	0	3	3	1	1	12	1	18	0	0	108	2	2	2	3	0	NA	0	NA	0	NA	1	3270	1	1	0	1	3	635325	0022	NUEVA ESPERANZA	-77.61604998699	-9.3913299779	96	96	15	32	1
010806601	PE6	108	66	1	1	108	3	2016	1395	3	1	0	3	3	0	1	24	1	17	0	0	108	2	2	2	3	0	NA	0	NA	0	NA	0	3270	1	1	0	1	3	1546216	0022	NUEVA ESPERANZA	-77.61604998699	-9.3913299779	11	NA	996	23	1
010806701	PE6	108	67	1	2	108	3	2016	1395	4	1	0	4	3	0	1	26	1	18	0	0	108	2	2	2	3	0	NA	0	NA	0	NA	0	3270	1	1	0	1	3	1546216	0022	NUEVA ESPERANZA	-77.61604998699	-9.3913299779	11	NA	996	32	1
010806801	PE6	108	68	1	1	108	3	2016	1395	1	0	0	1	1	0	1	26	1	17	0	0	108	2	2	2	3	0	NA	0	NA	0	NA	0	3270	0	1	0	1	3	1546216	0022	NUEVA ESPERANZA	-77.61604998699	-9.3913299779	11	NA	996	23	0
010806901	PE6	108	69	1	1	108	3	2016	1395	3	0	0	3	3	0	1	25	1	18	0	0	108	2	2	2	3	0	NA	0	NA	0	NA	0	3270	0	1	0	1	3	1546216	0022	NUEVA ESPERANZA	-77.61604998699	-9.3913299779	11	NA	996	21	1
010900101	PE6	109	1	1	1	109	6	2016	1398	4	1	0	4	4	0	1	30	1	18	0	0	109	2	2	2	3	0	NA	0	NA	0	NA	0	3957	1	1	0	1	3	1194394	0004	TASHTA	-77.18241	-9.227764	11	NA	996	11	1
010900201	PE6	109	2	1	1	109	6	2016	1398	5	1	0	5	4	2	1	30	1	17	0	0	109	2	2	2	3	0	NA	0	NA	0	NA	1	3957	1	1	0	1	3	490765	0004	TASHTA	-77.18241	-9.227764	11	NA	996	32	1
010900301	PE6	109	3	1	2	109	6	2016	1398	3	0	0	3	3	0	1	29	2	18	0	0	109	2	2	2	3	0	NA	0	NA	0	NA	0	3957	0	1	0	1	3	1194394	0004	TASHTA	-77.18241	-9.227764	11	NA	996	32	1
010900401	PE6	109	4	1	1	109	6	2016	1398	9	2	0	8	9	1	1	29	1	17	0	0	109	2	2	2	3	0	NA	0	NA	0	NA	1	3957	2	1	0	1	3	490765	0004	TASHTA	-77.18241	-9.227764	11	NA	996	32	1
010900501	PE6	109	5	1	1	109	6	2016	1398	2	0	0	1	2	0	1	29	1	18	0	0	109	2	2	2	3	0	NA	0	NA	0	NA	0	3957	0	1	0	1	3	1194394	0004	TASHTA	-77.18241	-9.227764	11	NA	996	32	1
010901101	PE6	109	11	1	2	109	6	2016	1398	6	2	0	6	6	1	1	29	3	17	0	0	109	2	2	2	3	0	NA	0	NA	0	NA	1	3957	2	1	0	1	3	490765	0004	TASHTA	-77.18241	-9.227764	11	NA	996	32	0
010901201	PE6	109	12	1	2	109	6	2016	1398	7	1	0	7	7	1	1	28	1	18	0	0	109	2	2	2	3	0	NA	0	NA	0	NA	1	3957	1	1	0	1	3	490765	0004	TASHTA	-77.18241	-9.227764	11	NA	996	32	0
010901301	PE6	109	13	1	2	109	6	2016	1398	8	2	0	5	8	2	1	28	1	17	0	0	109	2	2	2	3	0	NA	0	NA	0	NA	1	3957	2	1	0	1	3	490765	0004	TASHTA	-77.18241	-9.227764	11	NA	996	32	0
010901401	PE6	109	14	1	6	109	6	2016	1398	12	3	0	12	12	4	1	28	1	18	0	0	109	2	2	2	3	0	NA	0	NA	0	NA	3	3957	3	1	0	1	3	490765	0004	TASHTA	-77.18241	-9.227764	11	NA	996	32	0
010901501	PE6	109	15	1	4	109	6	2016	1398	7	2	0	7	7	2	1	30	1	17	0	0	109	2	2	2	3	0	NA	0	NA	0	NA	2	3957	2	1	0	1	3	490765	0004	TASHTA	-77.18241	-9.227764	41	NA	5	23	1
010902301	PE6	109	23	1	2	109	6	2016	1398	4	1	0	4	4	1	1	30	1	18	0	0	109	2	2	2	3	0	NA	0	NA	0	NA	1	3957	1	1	0	1	3	490765	0004	TASHTA	-77.18241	-9.227764	11	NA	996	32	0
010902401	PE6	109	24	1	2	109	7	2016	1399	4	1	0	4	4	0	1	1	1	17	0	0	109	2	2	2	3	0	NA	0	NA	0	NA	0	3957	1	1	0	1	3	1194394	0004	TASHTA	-77.18241	-9.227764	41	NA	5	32	1
010902501	PE6	109	25	1	1	109	6	2016	1398	7	1	0	7	7	1	1	30	2	18	0	0	109	2	2	2	3	0	NA	0	NA	0	NA	1	3957	1	1	0	1	3	490765	0004	TASHTA	-77.18241	-9.227764	11	NA	996	32	1
010902601	PE6	109	26	1	1	109	6	2016	1398	2	1	0	2	2	0	1	30	1	17	0	0	109	2	2	2	3	0	NA	0	NA	0	NA	0	3957	1	1	0	1	3	1194394	0004	TASHTA	-77.18241	-9.227764	11	NA	996	22	1
010902701	PE6	109	27	1	2	109	7	2016	1399	4	1	0	4	4	1	1	1	1	18	0	0	109	2	2	2	3	0	NA	0	NA	0	NA	1	3957	1	1	0	1	3	490765	0004	TASHTA	-77.18241	-9.227764	11	NA	996	11	1
011000101	PE6	110	1	1	2	110	5	2016	1397	4	1	0	4	4	1	1	2	1	17	0	0	110	2	2	2	3	0	NA	0	NA	0	NA	1	3633	1	1	0	1	3	455440	0048	PICHIU AYASH	-77.021159986	-9.485009978	11	NA	996	23	1
011000301	PE6	110	3	1	2	110	5	2016	1397	11	1	0	11	10	2	1	3	1	17	0	0	110	2	2	2	3	0	NA	0	NA	0	NA	1	3633	2	1	0	1	3	455440	0048	PICHIU AYASH	-77.021159986	-9.485009978	11	NA	996	21	1
011000401	PE6	110	4	1	1	110	5	2016	1397	1	0	0	1	1	0	1	3	1	18	0	0	110	2	2	2	3	0	NA	0	NA	0	NA	0	3633	0	1	0	1	3	1108423	0048	PICHIU AYASH	-77.021159986	-9.485009978	11	NA	996	32	1
011000501	PE6	110	5	1	2	110	5	2016	1397	4	1	0	4	4	2	1	4	1	17	0	0	110	2	2	2	3	0	NA	0	NA	0	NA	1	3633	1	1	0	1	3	455440	0048	PICHIU AYASH	-77.021159986	-9.485009978	11	NA	996	23	1
011002201	PE6	110	22	1	1	110	5	2016	1397	6	1	0	6	6	2	1	3	1	17	0	0	110	2	2	2	3	0	NA	0	NA	0	NA	2	3633	1	1	0	1	3	455440	0048	PICHIU AYASH	-77.021159986	-9.485009978	11	NA	996	21	1
011002301	PE6	110	23	1	1	110	5	2016	1397	1	1	0	1	1	0	1	2	1	18	0	0	110	2	2	2	3	0	NA	0	NA	0	NA	0	3633	1	1	0	1	3	1108423	0048	PICHIU AYASH	-77.021159986	-9.485009978	12	NA	3	21	1
011002401	PE6	110	24	1	1	110	5	2016	1397	1	0	0	1	1	0	1	2	1	17	0	0	110	2	2	2	3	0	NA	0	NA	0	NA	0	3633	0	1	0	1	3	1108423	0048	PICHIU AYASH	-77.021159986	-9.485009978	11	NA	996	23	1
011002501	PE6	110	25	1	2	110	5	2016	1397	5	1	0	5	4	0	1	2	1	18	0	0	110	2	2	2	3	0	NA	0	NA	0	NA	0	3633	1	1	0	1	3	1108423	0048	PICHIU AYASH	-77.021159986	-9.485009978	11	NA	996	21	1
011002601	PE6	110	26	1	2	110	5	2016	1397	9	2	0	9	9	1	1	4	1	17	0	0	110	2	2	2	3	0	NA	0	NA	0	NA	0	3633	2	1	0	1	3	1108423	0048	PICHIU AYASH	-77.021159986	-9.485009978	11	NA	996	21	1
011002701	PE6	110	27	1	1	110	5	2016	1397	9	2	0	9	7	1	1	3	1	18	0	0	110	2	2	2	3	0	NA	0	NA	0	NA	1	3633	3	1	0	1	3	455440	0048	PICHIU AYASH	-77.021159986	-9.485009978	11	NA	996	21	1
011002801	PE6	110	28	1	1	110	5	2016	1397	1	0	0	1	1	0	1	2	1	17	0	0	110	2	2	2	3	0	NA	0	NA	0	NA	0	3633	0	1	0	1	3	1108423	0048	PICHIU AYASH	-77.021159986	-9.485009978	71	96	5	32	1
011002901	PE6	110	29	1	2	110	5	2016	1397	4	1	0	4	4	1	1	2	1	18	0	0	110	2	2	2	3	0	NA	0	NA	0	NA	1	3633	1	1	0	1	3	455440	0048	PICHIU AYASH	-77.021159986	-9.485009978	11	NA	996	21	1
011003001	PE6	110	30	1	2	110	5	2016	1397	4	1	0	4	4	0	1	5	1	17	0	0	110	2	2	2	3	0	NA	0	NA	0	NA	0	3633	1	1	0	1	3	1108423	0048	PICHIU AYASH	-77.021159986	-9.485009978	11	NA	996	21	1
011106101	PE6	111	61	1	1	111	3	2016	1395	5	1	0	5	5	2	1	17	1	17	0	0	111	2	2	2	3	0	NA	0	NA	0	NA	1	3293	1	1	0	1	3	633940	0014	HUARIPAMPA ALTO	-77.138084	-9.501378	41	NA	10	32	1
011106201	PE6	111	62	1	1	111	3	2016	1395	4	1	0	4	3	1	1	17	1	18	0	0	111	2	2	2	3	0	NA	0	NA	0	NA	1	3293	1	1	0	1	3	633940	0014	HUARIPAMPA ALTO	-77.138084	-9.501378	41	NA	5	32	1
011106301	PE6	111	63	1	1	111	3	2016	1395	5	1	0	5	5	1	1	17	1	17	0	0	111	2	2	2	3	0	NA	0	NA	0	NA	1	3293	1	1	0	1	3	633940	0014	HUARIPAMPA ALTO	-77.138084	-9.501378	41	NA	5	32	1
011106401	PE6	111	64	1	2	111	3	2016	1395	4	2	0	4	4	1	1	17	1	18	0	0	111	2	2	2	3	0	NA	0	NA	0	NA	1	3293	2	1	0	1	3	633940	0014	HUARIPAMPA ALTO	-77.138084	-9.501378	11	NA	996	23	1
011106501	PE6	111	65	1	1	111	3	2016	1395	3	1	0	3	3	1	1	17	1	17	0	0	111	2	2	2	3	0	NA	0	NA	0	NA	1	3293	1	1	0	1	3	633940	0014	HUARIPAMPA ALTO	-77.138084	-9.501378	96	96	5	32	1
011108601	PE6	111	86	1	2	111	3	2016	1395	5	1	0	5	5	3	1	17	1	18	0	0	111	2	2	2	3	0	NA	0	NA	0	NA	3	3293	1	1	0	1	3	633940	0014	HUARIPAMPA ALTO	-77.138084	-9.501378	11	NA	996	21	1
011108701	PE6	111	87	1	2	111	3	2016	1395	3	1	0	3	3	1	1	17	1	17	0	0	111	2	2	2	3	0	NA	0	NA	0	NA	1	3293	1	1	0	1	3	633940	0014	HUARIPAMPA ALTO	-77.138084	-9.501378	96	96	5	32	1
011108801	PE6	111	88	1	2	111	3	2016	1395	3	1	0	3	2	0	1	19	1	18	0	0	111	2	2	2	3	0	NA	0	NA	0	NA	0	3293	1	1	0	1	3	1542843	0014	HUARIPAMPA ALTO	-77.138084	-9.501378	11	NA	996	21	1
011108901	PE6	111	89	1	2	111	3	2016	1395	5	1	0	5	4	2	1	20	1	17	0	0	111	2	2	2	3	0	NA	0	NA	0	NA	1	3293	1	1	0	1	3	633940	0014	HUARIPAMPA ALTO	-77.138084	-9.501378	11	NA	996	21	1
011109001	PE6	111	90	1	1	111	3	2016	1395	2	0	0	2	0	1	1	20	1	18	0	0	111	2	2	2	3	0	NA	0	NA	0	NA	1	3293	1	1	0	1	3	633940	0014	HUARIPAMPA ALTO	-77.138084	-9.501378	96	96	10	32	1
011113101	PE6	111	131	1	2	111	3	2016	1395	4	1	0	4	4	1	1	18	1	17	0	0	111	2	2	2	3	0	NA	0	NA	0	NA	1	3293	1	1	0	1	3	633940	0014	HUARIPAMPA ALTO	-77.138084	-9.501378	96	96	5	32	1
011113201	PE6	111	132	1	2	111	3	2016	1395	3	1	0	3	3	1	1	20	1	18	0	0	111	2	2	2	3	0	NA	0	NA	0	NA	1	3293	1	1	0	1	3	633940	0014	HUARIPAMPA ALTO	-77.138084	-9.501378	96	96	3	32	1
011113301	PE6	111	133	1	4	111	3	2016	1395	8	2	0	6	8	3	1	18	1	17	0	0	111	2	2	2	3	0	NA	0	NA	0	NA	3	3293	2	1	0	1	3	633940	0014	HUARIPAMPA ALTO	-77.138084	-9.501378	11	NA	996	21	1
011113401	PE6	111	134	1	1	111	3	2016	1395	7	1	0	7	7	0	1	18	1	18	0	0	111	2	2	2	3	0	NA	0	NA	0	NA	0	3293	1	1	0	1	3	1542843	0014	HUARIPAMPA ALTO	-77.138084	-9.501378	11	NA	996	21	1
011204401	PE6	112	44	1	1	112	3	2016	1395	1	0	0	1	1	0	1	14	1	18	0	0	112	2	2	2	3	0	NA	0	NA	0	NA	0	3398	0	1	0	1	3	1183288	0041	CANSHA	-77.20169998599	-9.644169978	11	NA	996	21	1
011204501	PE6	112	45	1	1	112	3	2016	1395	2	1	0	2	2	0	1	12	1	17	0	0	112	2	2	2	3	0	NA	0	NA	0	NA	0	3398	1	1	0	1	3	1183288	0041	CANSHA	-77.20169998599	-9.644169978	11	NA	996	21	1
011204601	PE6	112	46	1	1	112	3	2016	1395	4	0	0	4	1	1	1	12	1	18	0	0	112	2	2	2	3	0	NA	0	NA	0	NA	1	3398	1	1	0	1	3	486202	0041	CANSHA	-77.20169998599	-9.644169978	11	NA	996	21	1
011204701	PE6	112	47	1	2	112	3	2016	1395	2	0	0	2	2	0	1	12	1	17	0	0	112	2	2	2	3	0	NA	0	NA	0	NA	0	3398	0	1	0	1	3	1183288	0041	CANSHA	-77.20169998599	-9.644169978	11	NA	996	21	1
011204801	PE6	112	48	1	2	112	3	2016	1395	4	1	0	4	4	1	1	13	1	18	0	0	112	2	2	2	3	0	NA	0	NA	0	NA	1	3398	1	1	0	1	3	486202	0041	CANSHA	-77.20169998599	-9.644169978	41	NA	1	21	0
011205401	PE6	112	54	1	1	112	3	2016	1395	5	3	0	5	5	0	1	12	1	17	0	0	112	2	2	2	3	0	NA	0	NA	0	NA	0	3398	3	1	0	1	3	1183288	0041	CANSHA	-77.20169998599	-9.644169978	11	NA	996	21	1
011205501	PE6	112	55	1	1	112	3	2016	1395	8	1	0	8	8	2	1	12	1	18	0	0	112	2	2	2	3	0	NA	0	NA	0	NA	1	3398	1	1	0	1	3	486202	0041	CANSHA	-77.20169998599	-9.644169978	11	NA	996	21	1
011205601	PE6	112	56	1	1	112	3	2016	1395	1	0	0	1	1	0	1	15	1	17	0	0	112	2	2	2	3	0	NA	0	NA	0	NA	0	3398	0	1	0	1	3	1183288	0041	CANSHA	-77.20169998599	-9.644169978	96	11	996	32	1
011205701	PE6	112	57	1	1	112	3	2016	1395	2	1	0	2	2	0	1	12	1	18	0	0	112	2	2	2	3	0	NA	0	NA	0	NA	0	3398	1	1	0	1	3	1183288	0041	CANSHA	-77.20169998599	-9.644169978	11	NA	996	32	1
011205801	PE6	112	58	1	1	112	3	2016	1395	7	1	0	7	7	3	1	13	1	17	0	0	112	2	2	2	3	0	NA	0	NA	0	NA	2	3398	1	1	0	1	3	486202	0041	CANSHA	-77.20169998599	-9.644169978	96	96	3	32	1
011210601	PE6	112	106	1	1	112	3	2016	1395	2	1	0	2	2	0	1	15	1	17	0	0	112	2	2	2	3	0	NA	0	NA	0	NA	0	3398	1	1	0	1	3	1183288	0071	HUAYIBAMBA	-77.192759987	-9.6501099769	11	NA	996	32	0
011210701	PE6	112	107	1	1	112	3	2016	1395	4	1	0	4	4	1	1	14	1	18	0	0	112	2	2	2	3	0	NA	0	NA	0	NA	1	3398	1	1	0	1	3	486202	0071	HUAYIBAMBA	-77.192759987	-9.6501099769	96	96	2	32	0
011210801	PE6	112	108	1	1	112	3	2016	1395	5	1	0	5	5	1	1	14	1	17	0	0	112	2	2	2	3	0	NA	0	NA	0	NA	1	3398	1	1	0	1	3	486202	0071	HUAYIBAMBA	-77.192759987	-9.6501099769	11	NA	996	32	0
011210901	PE6	112	109	1	1	112	3	2016	1395	5	1	0	5	5	2	1	15	1	18	0	0	112	2	2	2	3	0	NA	0	NA	0	NA	1	3398	1	1	0	1	3	486202	0071	HUAYIBAMBA	-77.192759987	-9.6501099769	96	96	6	32	0
011302001	PE6	113	20	1	2	113	5	2016	1397	4	1	0	4	4	2	1	18	1	17	0	0	113	2	2	2	3	0	NA	0	NA	0	NA	1	3558	1	1	0	1	3	646983	0043	SAN IDELFONSO DE CACHOC	-77.606757	-9.734818	11	NA	996	21	1
011302101	PE6	113	21	1	2	113	5	2016	1397	2	0	0	2	2	0	1	15	1	18	0	0	113	2	2	2	3	0	NA	0	NA	0	NA	0	3558	0	1	0	1	3	1574587	0043	SAN IDELFONSO DE CACHOC	-77.606757	-9.734818	11	NA	996	21	1
011302201	PE6	113	22	1	4	113	5	2016	1397	6	2	0	6	6	1	1	15	1	17	0	0	113	2	2	2	3	0	NA	0	NA	0	NA	1	3558	2	1	0	1	3	646983	0043	SAN IDELFONSO DE CACHOC	-77.606757	-9.734818	11	NA	996	21	1
011302301	PE6	113	23	1	1	113	5	2016	1397	1	0	0	1	0	0	1	15	1	18	0	0	113	2	2	2	3	0	NA	0	NA	0	NA	0	3558	0	1	0	1	3	1574587	0043	SAN IDELFONSO DE CACHOC	-77.606757	-9.734818	11	NA	996	21	1
011302401	PE6	113	24	1	1	113	5	2016	1397	1	0	0	1	1	0	1	15	1	17	0	0	113	2	2	2	3	0	NA	0	NA	0	NA	0	3558	0	1	0	1	3	1574587	0043	SAN IDELFONSO DE CACHOC	-77.606757	-9.734818	11	NA	996	32	1
011303601	PE6	113	36	1	1	113	5	2016	1397	2	0	0	2	2	0	1	16	1	18	0	0	113	2	2	2	3	0	NA	0	NA	0	NA	0	3558	0	1	0	1	3	1574587	0051	ILLAHUAIN	-77.606569987	-9.7405699769	11	NA	996	23	1
011303801	PE6	113	38	1	2	113	5	2016	1397	4	1	0	4	3	1	1	16	1	17	0	0	113	2	2	2	3	0	NA	0	NA	0	NA	1	3558	1	1	0	1	3	646983	0051	ILLAHUAIN	-77.606569987	-9.7405699769	11	NA	996	23	1
011304001	PE6	113	40	1	2	113	5	2016	1397	7	2	0	7	7	3	1	16	1	18	0	0	113	2	2	2	3	0	NA	0	NA	0	NA	3	3558	2	1	0	1	3	646983	0051	ILLAHUAIN	-77.606569987	-9.7405699769	11	NA	996	23	1
011304101	PE6	113	41	1	2	113	5	2016	1397	4	1	0	4	2	0	1	16	1	17	0	0	113	2	2	2	3	0	NA	0	NA	0	NA	0	3558	1	1	0	1	3	1574587	0051	ILLAHUAIN	-77.606569987	-9.7405699769	11	NA	996	23	1
011304201	PE6	113	42	1	1	113	5	2016	1397	2	0	0	2	2	0	1	16	1	18	0	0	113	2	2	2	3	0	NA	0	NA	0	NA	0	3558	0	1	0	1	3	1574587	0051	ILLAHUAIN	-77.606569987	-9.7405699769	11	NA	996	23	1
011304601	PE6	113	46	1	2	113	5	2016	1397	4	1	0	4	4	0	1	17	1	17	0	0	113	2	2	2	3	0	NA	0	NA	0	NA	0	3558	1	1	0	1	3	1574587	0060	HUARAHUAYUNA	-77.608959987	-9.7488399769	11	NA	996	23	1
011304701	PE6	113	47	1	1	113	5	2016	1397	5	1	0	5	5	3	1	17	1	18	0	0	113	2	2	2	3	0	NA	0	NA	0	NA	2	3558	1	1	0	1	3	646983	0060	HUARAHUAYUNA	-77.608959987	-9.7488399769	11	NA	996	22	1
011304901	PE6	113	49	1	2	113	5	2016	1397	2	0	0	2	2	0	1	17	1	18	0	0	113	2	2	2	3	0	NA	0	NA	0	NA	0	3558	0	1	0	1	3	1574587	0060	HUARAHUAYUNA	-77.608959987	-9.7488399769	11	NA	996	23	1
011305001	PE6	113	50	1	2	113	5	2016	1397	4	1	0	4	4	1	1	17	1	17	0	0	113	2	2	2	3	0	NA	0	NA	0	NA	1	3558	1	1	0	1	3	646983	0060	HUARAHUAYUNA	-77.608959987	-9.7488399769	11	NA	996	22	1
011401001	PE6	114	10	1	2	114	4	2016	1396	2	0	0	2	2	0	1	4	1	17	0	0	114	2	2	2	3	0	NA	0	NA	0	NA	0	3137	0	1	0	1	3	1351128	0001	CONGAS	-77.442456	-10.337474	11	NA	996	21	1
011401901	PE6	114	19	1	2	114	4	2016	1396	6	1	0	6	5	1	1	6	1	17	0	0	114	2	2	2	3	0	NA	0	NA	0	NA	1	3137	1	1	0	1	3	555165	0001	CONGAS	-77.442456	-10.337474	11	NA	996	32	1
011402401	PE6	114	24	1	2	114	4	2016	1396	2	0	0	2	2	0	1	4	1	18	0	0	114	2	2	2	3	0	NA	0	NA	0	NA	0	3137	0	1	0	1	3	1351128	0001	CONGAS	-77.442456	-10.337474	11	NA	996	21	1
011404201	PE6	114	42	1	2	114	4	2016	1396	6	2	0	6	6	1	1	5	1	17	0	0	114	2	2	2	3	0	NA	0	NA	0	NA	1	3137	2	1	0	1	3	555165	0001	CONGAS	-77.442456	-10.337474	11	NA	996	21	1
011406401	PE6	114	64	1	2	114	4	2016	1396	7	2	0	7	7	0	1	5	1	18	0	0	114	2	2	2	3	0	NA	0	NA	0	NA	0	3137	2	1	0	1	3	1351128	0001	CONGAS	-77.442456	-10.337474	11	NA	996	21	1
011406801	PE6	114	68	1	1	114	4	2016	1396	2	0	0	2	1	0	1	5	1	17	0	0	114	2	2	2	3	0	NA	0	NA	0	NA	0	3137	1	1	0	1	3	1351128	0001	CONGAS	-77.442456	-10.337474	11	NA	996	21	1
011407101	PE6	114	71	1	1	114	4	2016	1396	6	1	0	6	6	1	1	4	1	17	0	0	114	2	2	2	3	0	NA	0	NA	0	NA	1	3137	1	1	0	1	3	555165	0001	CONGAS	-77.442456	-10.337474	11	NA	996	32	0
011407201	PE6	114	72	1	5	114	4	2016	1396	7	1	0	7	5	1	1	4	1	18	0	0	114	2	2	2	3	0	NA	0	NA	0	NA	1	3137	1	1	0	1	3	555165	0001	CONGAS	-77.442456	-10.337474	11	NA	996	21	1
011500901	PE6	115	9	1	1	115	4	2016	1396	1	0	0	1	1	0	1	8	1	28	0	0	115	3	3	1	1	0	NA	0	NA	0	NA	0	2619	0	1	0	1	1	1341895	0001	TAMBURCO	-72.873051	-13.621988	12	NA	3	12	1
011503101	PE6	115	31	1	1	115	4	2016	1396	3	1	0	3	3	1	1	9	1	27	0	0	115	3	3	1	1	0	NA	0	NA	0	NA	1	2619	1	1	0	1	1	246362	0001	TAMBURCO	-72.873051	-13.621988	12	NA	15	12	1
011504701	PE6	115	47	1	1	115	4	2016	1396	4	1	0	4	4	1	1	7	1	28	0	0	115	3	3	1	1	0	NA	0	NA	0	NA	1	2619	1	1	0	1	1	246362	0001	TAMBURCO	-72.873051	-13.621988	11	NA	996	11	1
011505101	PE6	115	51	1	2	115	4	2016	1396	4	1	0	4	4	2	1	11	1	27	0	0	115	3	3	1	1	0	NA	0	NA	0	NA	2	2619	1	1	0	1	1	246362	0001	TAMBURCO	-72.873051	-13.621988	11	NA	996	11	1
011505401	PE6	115	54	1	2	115	7	2016	1399	3	1	0	3	3	0	1	15	2	28	0	0	115	3	3	1	1	0	NA	0	NA	0	NA	0	2619	1	1	0	1	1	1341895	0001	TAMBURCO	-72.873051	-13.621988	12	NA	6	12	1
011509701	PE6	115	97	1	2	115	4	2016	1396	7	2	0	7	6	0	1	7	1	27	0	0	115	3	3	1	1	0	NA	0	NA	0	NA	0	2619	2	1	0	1	1	1341895	0001	TAMBURCO	-72.873051	-13.621988	11	NA	996	11	1
011512201	PE6	115	122	1	1	115	4	2016	1396	4	1	0	4	4	1	1	7	1	28	0	0	115	3	3	1	1	0	NA	0	NA	0	NA	1	2619	1	1	0	1	1	246362	0001	TAMBURCO	-72.873051	-13.621988	11	NA	996	11	1
011515301	PE6	115	153	1	2	115	4	2016	1396	3	0	0	3	3	0	1	8	1	27	0	0	115	3	3	1	1	0	NA	0	NA	0	NA	0	2619	0	1	0	1	1	1341895	0001	TAMBURCO	-72.873051	-13.621988	12	NA	1	12	1
011601101	PE6	116	11	1	1	116	5	2016	1397	6	2	0	6	6	0	1	4	1	27	0	0	116	3	3	1	1	0	NA	0	NA	0	NA	0	2392	2	1	0	1	1	964501	0001	ABANCAY	-72.87853099999	-13.637392	11	NA	996	11	1
011605701	PE6	116	57	1	1	116	5	2016	1397	1	0	0	1	1	0	1	4	1	27	0	0	116	3	3	1	1	0	NA	0	NA	0	NA	0	2392	0	1	0	1	1	964501	0001	ABANCAY	-72.87853099999	-13.637392	11	NA	996	11	1
011606501	PE6	116	65	1	2	116	5	2016	1397	7	3	0	7	7	1	1	5	1	28	0	0	116	3	3	1	1	0	NA	0	NA	0	NA	1	2392	3	1	0	1	1	177075	0001	ABANCAY	-72.87853099999	-13.637392	11	NA	996	11	1
011607101	PE6	116	71	1	1	116	5	2016	1397	1	0	0	1	1	0	1	5	1	27	0	0	116	3	3	1	1	0	NA	0	NA	0	NA	0	2392	0	1	0	1	1	964501	0001	ABANCAY	-72.87853099999	-13.637392	12	NA	5	12	1
011607201	PE6	116	72	1	2	116	5	2016	1397	5	1	0	5	5	1	1	4	1	28	0	0	116	3	3	1	1	0	NA	0	NA	0	NA	1	2392	1	1	0	1	1	177075	0001	ABANCAY	-72.87853099999	-13.637392	11	NA	996	11	1
011607601	PE6	116	76	1	2	116	5	2016	1397	4	1	0	4	3	1	1	5	1	27	0	0	116	3	3	1	1	0	NA	0	NA	0	NA	1	2392	1	1	0	1	1	177075	0001	ABANCAY	-72.87853099999	-13.637392	11	NA	996	11	1
011608001	PE6	116	80	1	2	116	5	2016	1397	3	1	0	3	3	1	1	4	1	28	0	0	116	3	3	1	1	0	NA	0	NA	0	NA	1	2392	1	1	0	1	1	177075	0001	ABANCAY	-72.87853099999	-13.637392	11	NA	996	32	1
011608701	PE6	116	87	1	1	116	5	2016	1397	7	4	0	7	7	0	1	4	1	27	0	0	116	3	3	1	1	0	NA	0	NA	0	NA	0	2392	4	1	0	1	1	964501	0001	ABANCAY	-72.87853099999	-13.637392	11	NA	996	11	1
011611901	PE6	116	119	1	2	116	5	2016	1397	5	2	0	5	4	1	1	5	1	28	0	0	116	3	3	1	1	0	NA	0	NA	0	NA	1	2392	2	1	0	1	1	177075	0001	ABANCAY	-72.87853099999	-13.637392	11	NA	996	11	1
011700801	PE6	117	8	1	2	117	3	2016	1395	4	1	0	4	4	1	1	9	1	28	0	0	117	3	3	1	1	0	NA	0	NA	0	NA	1	2392	1	1	0	1	1	114976	0001	ABANCAY	-72.87853099999	-13.637392	11	NA	996	11	1
011701601	PE6	117	16	1	2	117	3	2016	1395	9	3	0	8	9	3	1	11	1	22	0	0	117	3	3	1	1	0	NA	0	NA	0	NA	3	2392	3	1	0	1	1	114976	0001	ABANCAY	-72.87853099999	-13.637392	11	NA	996	11	1
011701701	PE6	117	17	1	1	117	3	2016	1395	1	0	0	1	1	0	1	9	1	28	0	0	117	3	3	1	1	0	NA	0	NA	0	NA	0	2392	0	1	0	1	1	626255	0001	ABANCAY	-72.87853099999	-13.637392	11	NA	996	12	1
011705101	PE6	117	51	1	1	117	3	2016	1395	5	1	0	4	5	2	1	9	1	22	0	0	117	3	3	1	1	0	NA	0	NA	0	NA	2	2392	1	1	0	1	1	114976	0001	ABANCAY	-72.87853099999	-13.637392	11	NA	996	11	1
011705501	PE6	117	55	1	4	117	3	2016	1395	5	3	0	4	4	1	1	10	1	28	0	0	117	3	3	1	1	0	NA	0	NA	0	NA	0	2392	3	1	0	1	1	626255	0001	ABANCAY	-72.87853099999	-13.637392	11	NA	996	11	1
011705801	PE6	117	58	1	1	117	3	2016	1395	4	1	0	4	3	2	1	10	1	22	0	0	117	3	3	1	1	0	NA	0	NA	0	NA	1	2392	1	1	0	1	1	114976	0001	ABANCAY	-72.87853099999	-13.637392	11	NA	996	11	1
011706801	PE6	117	68	1	1	117	3	2016	1395	1	0	0	1	1	0	1	10	1	22	0	0	117	3	3	1	1	0	NA	0	NA	0	NA	0	2392	0	1	0	1	1	626255	0001	ABANCAY	-72.87853099999	-13.637392	96	12	3	12	1
011708201	PE6	117	82	1	1	117	3	2016	1395	3	1	0	2	2	1	1	10	1	28	0	0	117	3	3	1	1	0	NA	0	NA	0	NA	0	2392	1	1	0	1	1	626255	0001	ABANCAY	-72.87853099999	-13.637392	11	NA	996	11	1
011802001	PE6	118	20	1	1	118	3	2016	1395	2	0	0	2	1	0	1	12	1	22	0	0	118	3	3	1	1	0	NA	0	NA	0	NA	0	2392	1	1	0	1	1	1100389	0001	ABANCAY	-72.87853099999	-13.637392	11	NA	996	11	1
011802101	PE6	118	21	1	1	118	3	2016	1395	1	0	0	1	1	0	1	14	1	28	0	0	118	3	3	1	1	0	NA	0	NA	0	NA	0	2392	0	1	0	1	1	1100389	0001	ABANCAY	-72.87853099999	-13.637392	11	NA	996	11	1
011803801	PE6	118	38	1	1	118	3	2016	1395	4	1	0	4	4	1	1	12	1	22	0	0	118	3	3	1	1	0	NA	0	NA	0	NA	1	2392	1	1	0	1	1	202023	0001	ABANCAY	-72.87853099999	-13.637392	11	NA	996	11	1
011804001	PE6	118	40	1	2	118	3	2016	1395	4	2	0	4	4	1	1	12	1	28	0	0	118	3	3	1	1	0	NA	0	NA	0	NA	1	2392	2	1	0	1	1	202023	0001	ABANCAY	-72.87853099999	-13.637392	12	NA	5	12	1
011804501	PE6	118	45	1	1	118	3	2016	1395	5	1	0	4	5	2	1	12	1	28	0	0	118	3	3	1	1	0	NA	0	NA	0	NA	2	2392	1	1	0	1	1	202023	0001	ABANCAY	-72.87853099999	-13.637392	11	NA	996	11	1
011805201	PE6	118	52	1	1	118	4	2016	1396	3	1	0	3	3	1	1	6	2	22	0	0	118	3	3	1	1	0	NA	0	NA	0	NA	1	2392	1	1	0	1	1	202023	0001	ABANCAY	-72.87853099999	-13.637392	11	NA	996	11	1
011900401	PE6	119	4	1	1	119	4	2016	1396	1	0	0	1	1	0	1	8	1	28	0	0	119	3	3	1	1	0	NA	0	NA	0	NA	0	2392	0	1	0	1	1	909901	0001	ABANCAY	-72.87853099999	-13.637392	11	NA	996	11	1
011901401	PE6	119	14	1	2	119	4	2016	1396	5	1	0	5	4	1	1	9	1	27	0	0	119	3	3	1	1	0	NA	0	NA	0	NA	1	2392	1	1	0	1	1	167051	0001	ABANCAY	-72.87853099999	-13.637392	11	NA	996	11	1
011903001	PE6	119	30	1	1	119	4	2016	1396	6	3	0	6	6	1	1	9	1	27	0	0	119	3	3	1	1	0	NA	0	NA	0	NA	1	2392	3	1	0	1	1	167051	0001	ABANCAY	-72.87853099999	-13.637392	11	NA	996	11	1
011904001	PE6	119	40	1	2	119	4	2016	1396	2	0	0	2	2	0	1	6	1	28	0	0	119	3	3	1	1	0	NA	0	NA	0	NA	0	2392	0	1	0	1	1	909901	0001	ABANCAY	-72.87853099999	-13.637392	11	NA	996	11	1
011906401	PE6	119	64	1	2	119	4	2016	1396	4	1	0	4	4	1	1	11	1	28	0	0	119	3	3	1	1	0	NA	0	NA	0	NA	1	2392	1	1	0	1	1	909901	0001	ABANCAY	-72.87853099999	-13.637392	11	NA	996	11	1
011907201	PE6	119	72	1	1	119	4	2016	1396	3	1	0	3	3	1	1	6	1	27	0	0	119	3	3	1	1	0	NA	0	NA	0	NA	1	2392	1	1	0	1	1	167051	0001	ABANCAY	-72.87853099999	-13.637392	11	NA	996	11	1
012001901	PE6	120	19	1	1	120	4	2016	1396	4	2	0	4	4	1	1	7	1	28	0	0	120	3	3	1	1	0	NA	0	NA	0	NA	1	2392	2	1	0	1	1	323407	0001	ABANCAY	-72.87853099999	-13.637392	11	NA	996	11	1
012002201	PE6	120	22	1	2	120	4	2016	1396	5	1	0	5	5	1	1	6	1	22	0	0	120	3	3	1	1	0	NA	0	NA	0	NA	1	2392	1	1	0	1	1	323407	0001	ABANCAY	-72.87853099999	-13.637392	11	NA	996	11	1
012003201	PE6	120	32	1	2	120	4	2016	1396	5	1	0	5	5	1	1	6	1	28	0	0	120	3	3	1	1	0	NA	0	NA	0	NA	1	2392	1	1	0	1	1	323407	0001	ABANCAY	-72.87853099999	-13.637392	11	NA	996	11	1
012008701	PE6	120	87	1	2	120	4	2016	1396	5	1	0	5	3	1	1	6	1	28	0	0	120	3	3	1	1	0	NA	0	NA	0	NA	1	2392	1	1	0	1	1	323407	0001	ABANCAY	-72.87853099999	-13.637392	11	NA	996	11	1
012011601	PE6	120	116	1	2	120	4	2016	1396	2	1	0	2	2	0	1	7	1	22	0	0	120	3	3	1	1	0	NA	0	NA	0	NA	0	2392	1	1	0	1	1	1761550	0001	ABANCAY	-72.87853099999	-13.637392	12	NA	5	12	1
012012801	PE6	120	128	1	2	120	4	2016	1396	4	2	0	4	3	1	1	8	1	28	0	0	120	3	3	1	1	0	NA	0	NA	0	NA	1	2392	2	1	0	1	1	323407	0001	ABANCAY	-72.87853099999	-13.637392	11	NA	996	11	1
012013501	PE6	120	135	1	3	120	4	2016	1396	6	0	0	6	5	0	1	8	1	22	0	0	120	3	3	1	1	0	NA	0	NA	0	NA	0	2392	1	1	0	1	1	1761550	0001	ABANCAY	-72.87853099999	-13.637392	11	NA	996	11	1
012101201	PE6	121	12	1	2	121	5	2016	1397	7	3	0	7	7	1	1	9	1	21	0	0	121	3	3	1	1	0	NA	0	NA	0	NA	1	2392	3	1	0	1	1	241548	0001	ABANCAY	-72.87853099999	-13.637392	11	NA	996	11	1
012104201	PE6	121	42	1	2	121	5	2016	1397	4	1	0	4	3	2	1	7	1	21	0	0	121	3	3	1	1	0	NA	0	NA	0	NA	1	2392	1	1	0	1	1	241548	0001	ABANCAY	-72.87853099999	-13.637392	12	NA	2	12	1
012104801	PE6	121	48	1	2	121	5	2016	1397	4	1	0	4	4	2	1	7	1	21	0	0	121	3	3	1	1	0	NA	0	NA	0	NA	2	2392	1	1	0	1	1	241548	0001	ABANCAY	-72.87853099999	-13.637392	11	NA	996	12	1
012105201	PE6	121	52	1	3	121	5	2016	1397	7	3	0	7	7	0	1	7	1	22	0	0	121	3	3	1	1	0	NA	0	NA	0	NA	0	2392	3	1	0	1	1	1315675	0001	ABANCAY	-72.87853099999	-13.637392	11	NA	996	11	1
012107501	PE6	121	75	1	1	121	5	2016	1397	1	0	0	1	1	0	1	10	1	22	0	0	121	3	3	1	1	0	NA	0	NA	0	NA	0	2392	0	1	0	1	1	1315675	0001	ABANCAY	-72.87853099999	-13.637392	12	NA	7	12	1
012107901	PE6	121	79	1	4	121	5	2016	1397	6	3	0	6	6	0	1	9	1	22	0	0	121	3	3	1	1	0	NA	0	NA	0	NA	0	2392	3	1	0	1	1	1315675	0001	ABANCAY	-72.87853099999	-13.637392	11	NA	996	11	1
012108901	PE6	121	89	1	1	121	5	2016	1397	1	1	0	1	1	0	1	11	1	22	0	0	121	3	3	1	1	0	NA	0	NA	0	NA	0	2392	1	1	0	1	1	1315675	0001	ABANCAY	-72.87853099999	-13.637392	11	NA	996	32	0
012114601	PE6	121	146	1	2	121	5	2016	1397	4	1	0	4	4	1	1	7	1	22	0	0	121	3	3	1	1	0	NA	0	NA	0	NA	1	2392	1	1	0	1	1	241548	0001	ABANCAY	-72.87853099999	-13.637392	11	NA	996	11	1
012115701	PE6	121	157	1	1	121	5	2016	1397	5	1	0	5	5	2	1	9	1	22	0	0	121	3	3	1	1	0	NA	0	NA	0	NA	2	2392	1	1	0	1	1	241548	0001	ABANCAY	-72.87853099999	-13.637392	11	NA	996	11	1
012118601	PE6	121	186	1	1	121	5	2016	1397	5	1	0	5	5	2	1	10	1	22	0	0	121	3	3	1	1	0	NA	0	NA	0	NA	2	2392	1	1	0	1	1	241548	0001	ABANCAY	-72.87853099999	-13.637392	11	NA	996	21	1
012201501	PE6	122	15	1	2	122	7	2016	1399	7	2	0	7	7	0	1	3	1	27	0	0	122	3	3	1	1	0	NA	0	NA	0	NA	0	2487	2	1	0	1	1	856656	0001	ABANCAY	-72.87853099999	-13.637392	11	NA	996	11	1
012203201	PE6	122	32	1	2	122	7	2016	1399	7	1	0	7	6	1	1	5	1	28	0	0	122	3	3	1	1	0	NA	0	NA	0	NA	1	2487	1	1	0	1	1	157276	0001	ABANCAY	-72.87853099999	-13.637392	11	NA	996	11	1
012205301	PE6	122	53	1	2	122	7	2016	1399	5	2	0	5	4	0	1	3	1	27	0	0	122	3	3	1	1	0	NA	0	NA	0	NA	0	2487	2	1	0	1	1	856656	0001	ABANCAY	-72.87853099999	-13.637392	12	NA	5	12	1
012205401	PE6	122	54	1	2	122	7	2016	1399	3	1	0	3	3	1	1	3	1	28	0	0	122	3	3	1	1	0	NA	0	NA	0	NA	1	2487	1	1	0	1	1	157276	0001	ABANCAY	-72.87853099999	-13.637392	12	NA	1	11	1
012206101	PE6	122	61	1	6	122	7	2016	1399	8	2	0	8	8	1	1	4	1	27	0	0	122	3	3	1	1	0	NA	0	NA	0	NA	1	2487	2	1	0	1	1	157276	0001	ABANCAY	-72.87853099999	-13.637392	11	NA	996	11	1
012208101	PE6	122	81	1	1	122	7	2016	1399	2	0	0	2	2	0	1	3	1	28	0	0	122	3	3	1	1	0	NA	0	NA	0	NA	0	2487	0	1	0	1	1	856656	0001	ABANCAY	-72.87853099999	-13.637392	12	NA	5	11	1
012209201	PE6	122	92	1	1	122	7	2016	1399	8	3	0	8	7	1	1	4	1	27	0	0	122	3	3	1	1	0	NA	0	NA	0	NA	1	2487	3	1	0	1	1	157276	0001	ABANCAY	-72.87853099999	-13.637392	11	NA	996	11	1
012209901	PE6	122	99	1	2	122	7	2016	1399	4	1	0	4	4	1	1	4	1	28	0	0	122	3	3	1	1	0	NA	0	NA	0	NA	1	2487	1	1	0	1	1	157276	0001	ABANCAY	-72.87853099999	-13.637392	11	NA	996	11	1
012211701	PE6	122	117	1	1	122	7	2016	1399	3	1	0	3	3	1	1	5	1	27	0	0	122	3	3	1	1	0	NA	0	NA	0	NA	1	2487	1	1	0	1	1	157276	0001	ABANCAY	-72.87853099999	-13.637392	11	NA	996	11	1
012212001	PE6	122	120	1	2	122	7	2016	1399	3	1	0	3	3	0	1	4	1	28	0	0	122	3	3	1	1	0	NA	0	NA	0	NA	0	2487	1	1	0	1	1	856656	0001	ABANCAY	-72.87853099999	-13.637392	11	NA	996	11	1
012306401	PE6	123	64	1	1	123	6	2016	1398	3	1	0	3	2	1	1	4	1	27	0	0	123	3	3	1	1	0	NA	0	NA	0	NA	1	2392	1	1	0	1	1	312813	0001	ABANCAY	-72.87853099999	-13.637392	12	NA	3	12	1
012308201	PE6	123	82	1	3	123	6	2016	1398	6	2	0	6	6	1	1	5	1	28	0	0	123	3	3	1	1	0	NA	0	NA	0	NA	1	2392	2	1	0	1	1	312813	0001	ABANCAY	-72.87853099999	-13.637392	11	NA	996	11	1
012312601	PE6	123	126	1	1	123	6	2016	1398	2	0	0	2	2	0	1	6	1	27	0	0	123	3	3	1	1	0	NA	0	NA	0	NA	0	2392	0	1	0	1	1	1703846	0001	ABANCAY	-72.87853099999	-13.637392	11	NA	996	12	0
012314301	PE6	123	143	1	2	123	6	2016	1398	3	1	0	3	2	1	1	4	1	28	0	0	123	3	3	1	1	0	NA	0	NA	0	NA	1	2392	1	1	0	1	1	312813	0001	ABANCAY	-72.87853099999	-13.637392	12	NA	2	12	1
012316101	PE6	123	161	1	2	123	6	2016	1398	5	1	0	5	5	1	1	4	1	27	0	0	123	3	3	1	1	0	NA	0	NA	0	NA	1	2392	1	1	0	1	1	312813	0001	ABANCAY	-72.87853099999	-13.637392	11	NA	996	11	1
012316201	PE6	123	162	1	2	123	6	2016	1398	3	1	0	3	3	1	1	4	1	28	0	0	123	3	3	1	1	0	NA	0	NA	0	NA	1	2392	1	1	0	1	1	312813	0001	ABANCAY	-72.87853099999	-13.637392	12	NA	3	12	1
012316601	PE6	123	166	1	2	123	6	2016	1398	4	2	0	4	4	0	1	6	1	27	0	0	123	3	3	1	1	0	NA	0	NA	0	NA	0	2392	2	1	0	1	1	1703846	0001	ABANCAY	-72.87853099999	-13.637392	11	NA	996	11	1
012320601	PE6	123	206	1	4	123	6	2016	1398	8	3	0	8	8	1	1	6	1	28	0	0	123	3	3	1	1	0	NA	0	NA	0	NA	1	2392	3	1	0	1	1	312813	0001	ABANCAY	-72.87853099999	-13.637392	96	96	5	32	1
012401701	PE6	124	17	1	2	124	5	2016	1397	6	1	0	6	6	2	1	18	1	28	0	0	124	3	3	1	2	0	NA	0	NA	0	NA	2	3262	1	1	0	1	2	180815	0023	TOCSO SAURI	-73.673189983	-13.36084998	11	NA	996	11	1
012401901	PE6	124	19	1	1	124	5	2016	1397	4	2	0	4	4	1	1	16	1	28	0	0	124	3	3	1	2	0	NA	0	NA	0	NA	1	3262	2	1	0	1	2	180815	0023	TOCSO SAURI	-73.673189983	-13.36084998	11	NA	996	23	1
012402701	PE6	124	27	1	2	124	5	2016	1397	2	0	0	2	2	0	1	18	1	27	0	0	124	3	3	1	2	0	NA	0	NA	0	NA	0	3262	0	1	0	1	2	669110	0023	TOCSO SAURI	-73.673189983	-13.36084998	11	NA	996	11	1
012403201	PE6	124	32	1	2	124	5	2016	1397	6	1	0	6	6	1	1	17	1	28	0	0	124	3	3	1	2	0	NA	0	NA	0	NA	1	3262	1	1	0	1	2	180815	0023	TOCSO SAURI	-73.673189983	-13.36084998	11	NA	996	23	0
012403901	PE6	124	39	1	1	124	5	2016	1397	4	1	0	4	4	1	1	17	1	27	0	0	124	3	3	1	2	0	NA	0	NA	0	NA	1	3262	1	1	0	1	2	180815	0023	TOCSO SAURI	-73.673189983	-13.36084998	11	NA	996	11	1
012405001	PE6	124	50	1	2	124	5	2016	1397	4	1	0	4	4	2	1	16	1	28	0	0	124	3	3	1	2	0	NA	0	NA	0	NA	2	3262	1	1	0	1	2	180815	0023	TOCSO SAURI	-73.673189983	-13.36084998	11	NA	996	23	1
012405201	PE6	124	52	1	4	124	5	2016	1397	7	1	0	7	7	1	1	16	1	27	0	0	124	3	3	1	2	0	NA	0	NA	0	NA	1	3262	1	1	0	1	2	180815	0023	TOCSO SAURI	-73.673189983	-13.36084998	11	NA	996	12	1
012405301	PE6	124	53	1	1	124	5	2016	1397	1	0	0	1	1	0	1	19	1	28	0	0	124	3	3	1	2	0	NA	0	NA	0	NA	0	3262	0	1	0	1	2	669110	0023	TOCSO SAURI	-73.673189983	-13.36084998	11	NA	996	32	1
012405401	PE6	124	54	1	2	124	5	2016	1397	4	1	0	4	4	1	1	16	1	27	0	0	124	3	3	1	2	0	NA	0	NA	0	NA	0	3262	1	1	0	1	2	669110	0023	TOCSO SAURI	-73.673189983	-13.36084998	11	NA	996	23	1
012500101	PE6	125	1	1	2	125	6	2016	1398	2	1	0	2	2	0	1	22	1	27	0	0	125	3	3	1	2	0	NA	0	NA	0	NA	0	3209	1	1	0	1	2	1143336	0001	URIPA	-73.67786343599	-13.532737443	11	NA	996	11	1
012504301	PE6	125	43	1	2	125	6	2016	1398	4	1	0	4	3	1	1	21	1	27	0	0	125	3	3	1	2	0	NA	0	NA	0	NA	1	3209	1	1	0	1	2	308965	0001	URIPA	-73.67786343599	-13.532737443	11	NA	996	11	1
012504701	PE6	125	47	1	1	125	6	2016	1398	4	1	0	4	4	2	1	20	1	28	0	0	125	3	3	1	2	0	NA	0	NA	0	NA	2	3209	1	1	0	1	2	308965	0001	URIPA	-73.67786343599	-13.532737443	11	NA	996	11	1
012508701	PE6	125	87	1	2	125	6	2016	1398	5	1	0	5	5	1	1	22	1	28	0	0	125	3	3	1	2	0	NA	0	NA	0	NA	1	3209	1	1	0	1	2	308965	0001	URIPA	-73.67786343599	-13.532737443	11	NA	996	23	1
012514001	PE6	125	140	1	2	125	6	2016	1398	6	1	0	6	6	2	1	21	1	28	0	0	125	3	3	1	2	0	NA	0	NA	0	NA	2	3209	1	1	0	1	2	308965	0001	URIPA	-73.67786343599	-13.532737443	11	NA	996	11	1
012514301	PE6	125	143	1	1	125	6	2016	1398	2	0	0	2	1	0	1	22	1	27	0	0	125	3	3	1	2	0	NA	0	NA	0	NA	0	3209	1	1	0	1	2	1143336	0001	URIPA	-73.67786343599	-13.532737443	11	NA	996	11	1
012515101	PE6	125	151	1	2	125	6	2016	1398	6	2	0	6	6	1	1	21	1	28	0	0	125	3	3	1	2	0	NA	0	NA	0	NA	1	3209	2	1	0	1	2	308965	0001	URIPA	-73.67786343599	-13.532737443	11	NA	996	11	1
012602201	PE6	126	22	1	2	126	5	2016	1397	2	0	0	2	2	0	1	14	1	27	0	0	126	3	3	1	2	0	NA	0	NA	0	NA	0	3209	0	1	0	1	2	1159377	0001	URIPA	-73.67786343599	-13.532737443	11	NA	996	23	1
012604001	PE6	126	40	1	1	126	5	2016	1397	3	1	0	3	3	0	1	13	1	28	0	0	126	3	3	1	2	0	NA	0	NA	0	NA	0	3209	1	1	0	1	2	1159377	0001	URIPA	-73.67786343599	-13.532737443	96	96	2	32	0
012607101	PE6	126	71	1	2	126	5	2016	1397	4	1	0	4	4	1	1	14	1	27	0	0	126	3	3	1	2	0	NA	0	NA	0	NA	1	3209	1	1	0	1	2	313300	0001	URIPA	-73.67786343599	-13.532737443	11	NA	996	11	1
012608401	PE6	126	84	1	2	126	5	2016	1397	6	3	0	6	6	1	1	13	1	27	0	0	126	3	3	1	2	0	NA	0	NA	0	NA	1	3209	3	1	0	1	2	313300	0001	URIPA	-73.67786343599	-13.532737443	12	NA	5	11	1
012611901	PE6	126	119	1	2	126	5	2016	1397	3	1	0	3	3	1	1	13	1	28	0	0	126	3	3	1	2	0	NA	0	NA	0	NA	1	3209	1	1	0	1	2	313300	0001	URIPA	-73.67786343599	-13.532737443	11	NA	996	11	1
012614001	PE6	126	140	1	2	126	5	2016	1397	4	1	0	4	3	1	1	13	1	27	0	0	126	3	3	1	2	0	NA	0	NA	0	NA	1	3209	1	1	0	1	2	313300	0001	URIPA	-73.67786343599	-13.532737443	11	NA	996	11	1
012614701	PE6	126	147	1	2	126	5	2016	1397	6	1	0	6	6	1	1	14	1	28	0	0	126	3	3	1	2	0	NA	0	NA	0	NA	1	3209	1	1	0	1	2	313300	0001	URIPA	-73.67786343599	-13.532737443	11	NA	996	11	1
012616901	PE6	126	169	1	2	126	5	2016	1397	3	1	0	3	3	1	1	13	1	28	0	0	126	3	3	1	2	0	NA	0	NA	0	NA	0	3209	1	1	0	1	2	1159377	0001	URIPA	-73.67786343599	-13.532737443	96	96	3	23	1
012700101	PE6	127	1	1	2	127	3	2016	1395	2	0	0	2	0	0	1	19	1	27	0	0	127	3	3	1	2	0	NA	0	NA	0	NA	0	2795	1	1	0	1	2	1012911	0001	CHINCHEROS	-73.72253499999	-13.517991	11	NA	996	11	1
012701901	PE6	127	19	1	2	127	3	2016	1395	11	1	0	8	11	1	1	17	1	28	0	0	127	3	3	1	2	0	NA	0	NA	0	NA	1	2795	1	1	0	1	2	273720	0001	CHINCHEROS	-73.72253499999	-13.517991	11	NA	996	23	0
012702601	PE6	127	26	1	3	127	3	2016	1395	8	2	0	8	3	2	1	17	1	27	0	0	127	3	3	1	2	0	NA	0	NA	0	NA	2	2795	3	1	0	1	2	273720	0001	CHINCHEROS	-73.72253499999	-13.517991	11	NA	996	11	1
012704101	PE6	127	41	1	2	127	3	2016	1395	3	1	0	3	3	1	1	17	1	28	0	0	127	3	3	1	2	0	NA	0	NA	0	NA	1	2795	1	1	0	1	2	273720	0001	CHINCHEROS	-73.72253499999	-13.517991	11	NA	996	11	1
012706101	PE6	127	61	1	1	127	3	2016	1395	4	1	0	4	4	0	1	18	1	27	0	0	127	3	3	1	2	0	NA	0	NA	0	NA	0	2795	1	1	0	1	2	1012911	0001	CHINCHEROS	-73.72253499999	-13.517991	11	NA	996	11	1
012706301	PE6	127	63	1	2	127	3	2016	1395	2	0	0	2	2	0	1	19	1	28	0	0	127	3	3	1	2	0	NA	0	NA	0	NA	0	2795	0	1	0	1	2	1012911	0001	CHINCHEROS	-73.72253499999	-13.517991	11	NA	996	11	1
012707101	PE6	127	71	1	2	127	3	2016	1395	4	1	0	4	4	2	1	17	1	27	0	0	127	3	3	1	2	0	NA	0	NA	0	NA	2	2795	1	1	0	1	2	273720	0001	CHINCHEROS	-73.72253499999	-13.517991	11	NA	996	11	1
012709701	PE6	127	97	1	2	127	3	2016	1395	4	1	0	4	3	0	1	18	1	28	0	0	127	3	3	1	2	0	NA	0	NA	0	NA	0	2795	1	1	0	1	2	1012911	0001	CHINCHEROS	-73.72253499999	-13.517991	11	NA	996	11	1
012710601	PE6	127	106	1	1	127	3	2016	1395	4	1	0	4	2	1	1	16	1	27	0	0	127	3	3	1	2	0	NA	0	NA	0	NA	1	2795	2	1	0	1	2	273720	0001	CHINCHEROS	-73.72253499999	-13.517991	11	NA	996	11	1
012711301	PE6	127	113	1	1	127	3	2016	1395	2	0	0	2	1	0	1	18	1	28	0	0	127	3	3	1	2	0	NA	0	NA	0	NA	0	2795	0	1	0	1	2	1012911	0001	CHINCHEROS	-73.72253499999	-13.517991	11	NA	996	11	1
012804301	PE6	128	43	1	1	128	6	2016	1398	4	1	0	4	4	1	1	13	1	27	0	0	128	3	3	1	2	0	NA	0	NA	0	NA	1	2830	1	1	0	1	2	310367	0001	TALAVERA	-73.42901899999	-13.653635	11	NA	996	11	1
012804501	PE6	128	45	1	2	128	6	2016	1398	5	1	0	5	5	1	1	13	1	28	0	0	128	3	3	1	2	0	NA	0	NA	0	NA	1	2830	1	1	0	1	2	310367	0001	TALAVERA	-73.42901899999	-13.653635	11	NA	996	11	1
012806201	PE6	128	62	1	1	128	6	2016	1398	1	0	0	1	1	0	1	11	1	27	0	0	128	3	3	1	2	0	NA	0	NA	0	NA	0	2830	0	1	0	1	2	1148525	0001	TALAVERA	-73.42901899999	-13.653635	11	NA	996	11	1
012808201	PE6	128	82	1	1	128	6	2016	1398	4	1	0	4	4	0	1	11	1	28	0	0	128	3	3	1	2	0	NA	0	NA	0	NA	0	2830	1	1	0	1	2	1148525	0001	TALAVERA	-73.42901899999	-13.653635	11	NA	996	11	1
012808401	PE6	128	84	1	1	128	6	2016	1398	1	0	0	1	1	0	1	12	1	27	0	0	128	3	3	1	2	0	NA	0	NA	0	NA	0	2830	0	1	0	1	2	1148525	0001	TALAVERA	-73.42901899999	-13.653635	12	NA	1	12	1
012809401	PE6	128	94	1	1	128	6	2016	1398	3	0	0	3	1	1	1	13	1	28	0	0	128	3	3	1	2	0	NA	0	NA	0	NA	1	2830	1	1	0	1	2	310367	0001	TALAVERA	-73.42901899999	-13.653635	12	NA	1	12	1
012810201	PE6	128	102	1	2	128	6	2016	1398	5	1	0	5	5	1	1	12	1	27	0	0	128	3	3	1	2	0	NA	0	NA	0	NA	1	2830	1	1	0	1	2	310367	0001	TALAVERA	-73.42901899999	-13.653635	11	NA	996	11	1
012810701	PE6	128	107	1	1	128	6	2016	1398	5	2	0	5	5	0	1	11	1	28	0	0	128	3	3	1	2	0	NA	0	NA	0	NA	0	2830	2	1	0	1	2	1148525	0001	TALAVERA	-73.42901899999	-13.653635	11	NA	996	11	1
012814801	PE6	128	148	1	1	128	6	2016	1398	2	1	0	2	2	1	1	13	1	27	0	0	128	3	3	1	2	0	NA	0	NA	0	NA	0	2830	1	1	0	1	2	1148525	0001	TALAVERA	-73.42901899999	-13.653635	11	NA	996	11	1
012816401	PE6	128	164	1	2	128	6	2016	1398	4	1	0	4	4	1	1	12	1	28	0	0	128	3	3	1	2	0	NA	0	NA	0	NA	1	2830	1	1	0	1	2	310367	0001	TALAVERA	-73.42901899999	-13.653635	11	NA	996	11	1
012901301	PE6	129	13	1	1	129	7	2016	1399	4	1	0	4	4	1	1	3	1	22	0	0	129	3	3	1	2	0	NA	0	NA	0	NA	1	2901	1	1	0	1	2	253748	0001	ANDAHUAYLAS	-73.38999599999	-13.656527	12	NA	5	12	1
012902301	PE6	129	23	1	2	129	7	2016	1399	5	1	0	5	3	0	1	4	1	22	0	0	129	3	3	1	2	0	NA	0	NA	0	NA	0	2901	2	1	0	1	2	939004	0001	ANDAHUAYLAS	-73.38999599999	-13.656527	12	NA	2	12	1
012905301	PE6	129	53	1	2	129	7	2016	1399	4	1	0	4	4	2	1	2	1	22	0	0	129	3	3	1	2	0	NA	0	NA	0	NA	2	2901	1	1	0	1	2	253748	0001	ANDAHUAYLAS	-73.38999599999	-13.656527	12	NA	5	12	1
012905901	PE6	129	59	1	2	129	7	2016	1399	4	1	0	4	3	1	1	3	1	22	0	0	129	3	3	1	2	0	NA	0	NA	0	NA	1	2901	1	1	0	1	2	253748	0001	ANDAHUAYLAS	-73.38999599999	-13.656527	11	NA	996	11	1
012906901	PE6	129	69	1	1	129	7	2016	1399	3	0	0	3	2	0	1	4	1	22	0	0	129	3	3	1	2	0	NA	0	NA	0	NA	0	2901	0	1	0	1	2	939004	0001	ANDAHUAYLAS	-73.38999599999	-13.656527	11	NA	996	11	1
012908901	PE6	129	89	1	2	129	7	2016	1399	3	1	0	3	2	1	1	2	1	22	0	0	129	3	3	1	2	0	NA	0	NA	0	NA	1	2901	1	1	0	1	2	253748	0001	ANDAHUAYLAS	-73.38999599999	-13.656527	12	NA	8	12	1
012910301	PE6	129	103	1	1	129	7	2016	1399	2	1	0	2	2	0	1	4	1	22	0	0	129	3	3	1	2	0	NA	0	NA	0	NA	0	2901	1	1	0	1	2	939004	0001	ANDAHUAYLAS	-73.38999599999	-13.656527	13	NA	10	12	1
012912801	PE6	129	128	1	1	129	7	2016	1399	4	2	0	4	4	1	1	2	1	22	0	0	129	3	3	1	2	0	NA	0	NA	0	NA	1	2901	2	1	0	1	2	253748	0001	ANDAHUAYLAS	-73.38999599999	-13.656527	12	NA	4	12	1
012913001	PE6	129	130	1	1	129	7	2016	1399	3	1	0	3	3	1	1	4	1	22	0	0	129	3	3	1	2	0	NA	0	NA	0	NA	1	2901	1	1	0	1	2	253748	0001	ANDAHUAYLAS	-73.38999599999	-13.656527	12	NA	5	12	1
013001301	PE6	130	13	1	3	130	6	2016	1398	8	1	0	8	8	1	1	8	1	28	0	0	130	3	3	1	2	0	NA	0	NA	0	NA	1	2901	1	1	0	1	2	319820	0001	ANDAHUAYLAS	-73.38999599999	-13.656527	11	NA	996	11	1
013004201	PE6	130	42	1	1	130	6	2016	1398	4	1	0	4	4	1	1	8	1	27	0	0	130	3	3	1	2	0	NA	0	NA	0	NA	1	2901	1	1	0	1	2	319820	0001	ANDAHUAYLAS	-73.38999599999	-13.656527	12	NA	5	12	1
013005901	PE6	130	59	1	3	130	6	2016	1398	5	1	0	5	5	0	1	10	1	28	0	0	130	3	3	1	2	0	NA	0	NA	0	NA	0	2901	1	1	0	1	2	1183503	0001	ANDAHUAYLAS	-73.38999599999	-13.656527	11	NA	996	11	1
013007601	PE6	130	76	1	1	130	6	2016	1398	3	1	0	3	3	1	1	9	1	28	0	0	130	3	3	1	2	0	NA	0	NA	0	NA	1	2901	1	1	0	1	2	319820	0001	ANDAHUAYLAS	-73.38999599999	-13.656527	11	NA	996	11	1
013009101	PE6	130	91	1	2	130	6	2016	1398	6	1	0	6	6	2	1	9	1	27	0	0	130	3	3	1	2	0	NA	0	NA	0	NA	1	2901	1	1	0	1	2	319820	0001	ANDAHUAYLAS	-73.38999599999	-13.656527	12	NA	1	12	1
013010801	PE6	130	108	1	1	130	6	2016	1398	1	1	0	1	1	0	1	10	1	28	0	0	130	3	3	1	2	0	NA	0	NA	0	NA	0	2901	1	1	0	1	2	1183503	0001	ANDAHUAYLAS	-73.38999599999	-13.656527	11	NA	996	23	1
013011901	PE6	130	119	1	2	130	6	2016	1398	6	1	0	6	6	2	1	8	1	27	0	0	130	3	3	1	2	0	NA	0	NA	0	NA	1	2901	1	1	0	1	2	319820	0001	ANDAHUAYLAS	-73.38999599999	-13.656527	11	NA	996	23	0
013014001	PE6	130	140	1	2	130	6	2016	1398	6	1	0	6	6	1	1	9	1	28	0	0	130	3	3	1	2	0	NA	0	NA	0	NA	1	2901	1	1	0	1	2	319820	0001	ANDAHUAYLAS	-73.38999599999	-13.656527	11	NA	996	11	1
013014601	PE6	130	146	1	1	130	6	2016	1398	3	1	0	3	3	1	1	9	1	27	0	0	130	3	3	1	2	0	NA	0	NA	0	NA	1	2901	1	1	0	1	2	319820	0001	ANDAHUAYLAS	-73.38999599999	-13.656527	12	NA	10	23	0
013102701	PE6	131	27	1	2	131	5	2016	1397	3	0	0	3	3	0	1	10	1	28	0	0	131	3	3	1	2	0	NA	0	NA	0	NA	0	2901	0	1	0	1	2	831444	0001	ANDAHUAYLAS	-73.38999599999	-13.656527	11	NA	996	11	1
013103901	PE6	131	39	1	1	131	5	2016	1397	8	3	0	8	8	2	1	10	1	27	0	0	131	3	3	1	2	0	NA	0	NA	0	NA	2	2901	3	1	0	1	2	224682	0001	ANDAHUAYLAS	-73.38999599999	-13.656527	11	NA	996	11	1
013105701	PE6	131	57	1	2	131	5	2016	1397	7	2	0	7	7	1	1	10	1	28	0	0	131	3	3	1	2	0	NA	0	NA	0	NA	1	2901	2	1	0	1	2	224682	0001	ANDAHUAYLAS	-73.38999599999	-13.656527	11	NA	996	11	1
013106801	PE6	131	68	1	2	131	5	2016	1397	4	1	0	4	4	1	1	11	1	27	0	0	131	3	3	1	2	0	NA	0	NA	0	NA	1	2901	1	1	0	1	2	224682	0001	ANDAHUAYLAS	-73.38999599999	-13.656527	11	NA	996	11	1
013107601	PE6	131	76	1	3	131	5	2016	1397	5	0	0	5	5	0	1	11	1	28	0	0	131	3	3	1	2	0	NA	0	NA	0	NA	0	2901	0	1	0	1	2	831444	0001	ANDAHUAYLAS	-73.38999599999	-13.656527	11	NA	996	11	1
013112501	PE6	131	125	1	2	131	5	2016	1397	3	1	0	3	3	1	1	10	1	28	0	0	131	3	3	1	2	0	NA	0	NA	0	NA	1	2901	1	1	0	1	2	224682	0001	ANDAHUAYLAS	-73.38999599999	-13.656527	11	NA	996	11	1
013113101	PE6	131	131	1	2	131	5	2016	1397	5	2	0	5	5	1	1	10	1	27	0	0	131	3	3	1	2	0	NA	0	NA	0	NA	1	2901	2	1	0	1	2	224682	0001	ANDAHUAYLAS	-73.38999599999	-13.656527	11	NA	996	11	1
013113801	PE6	131	138	1	1	131	5	2016	1397	5	1	0	5	5	0	1	11	1	28	0	0	131	3	3	1	2	0	NA	0	NA	0	NA	0	2901	1	1	0	1	2	831444	0001	ANDAHUAYLAS	-73.38999599999	-13.656527	11	NA	996	11	1
013115401	PE6	131	154	1	2	131	5	2016	1397	7	1	0	7	7	0	1	9	1	27	0	0	131	3	3	1	2	0	NA	0	NA	0	NA	0	2901	1	1	0	1	2	831444	0001	ANDAHUAYLAS	-73.38999599999	-13.656527	11	NA	996	11	1
013201201	PE6	132	12	1	1	132	4	2016	1396	2	0	0	2	2	0	1	18	1	0	0	0	132	3	3	1	2	0	NA	0	NA	0	NA	0	2901	0	1	0	1	2	1380638	0001	ANDAHUAYLAS	-73.38999599999	-13.656527	71	11	996	11	1
013206801	PE6	132	68	1	1	132	4	2016	1396	4	1	0	4	4	2	1	19	1	0	0	0	132	3	3	1	2	0	NA	0	NA	0	NA	1	2901	1	1	0	1	2	373092	0001	ANDAHUAYLAS	-73.38999599999	-13.656527	11	NA	996	23	1
013210101	PE6	132	101	1	1	132	4	2016	1396	5	1	0	5	5	1	1	20	1	0	0	0	132	3	3	1	2	0	NA	0	NA	0	NA	1	2901	1	1	0	1	2	373092	0001	ANDAHUAYLAS	-73.38999599999	-13.656527	11	NA	996	23	1
013213101	PE6	132	131	1	1	132	4	2016	1396	3	1	0	3	3	1	1	19	1	0	0	0	132	3	3	1	2	0	NA	0	NA	0	NA	1	2901	1	1	0	1	2	373092	0001	ANDAHUAYLAS	-73.38999599999	-13.656527	12	NA	3	11	1
013215001	PE6	132	150	1	1	132	4	2016	1396	3	1	0	3	3	0	1	18	1	0	0	0	132	3	3	1	2	0	NA	0	NA	0	NA	0	2901	1	1	0	1	2	1380638	0001	ANDAHUAYLAS	-73.38999599999	-13.656527	11	NA	996	11	1
013215401	PE6	132	154	1	1	132	4	2016	1396	2	0	0	2	2	0	1	19	1	0	0	0	132	3	3	1	2	0	NA	0	NA	0	NA	0	2901	0	1	0	1	2	1380638	0001	ANDAHUAYLAS	-73.38999599999	-13.656527	96	41	15	23	1
013216601	PE6	132	166	1	1	132	4	2016	1396	5	1	0	5	5	1	1	18	1	0	0	0	132	3	3	1	2	0	NA	0	NA	0	NA	1	2901	1	1	0	1	2	373092	0001	ANDAHUAYLAS	-73.38999599999	-13.656527	11	NA	996	11	1
013218001	PE6	132	180	1	2	132	4	2016	1396	6	1	0	6	6	2	1	19	1	0	0	0	132	3	3	1	2	0	NA	0	NA	0	NA	0	2901	1	1	0	1	2	1380638	0001	ANDAHUAYLAS	-73.38999599999	-13.656527	11	NA	996	11	1
013302101	PE6	133	21	1	2	133	7	2016	1399	3	1	0	3	3	0	1	7	1	22	0	0	133	3	3	1	2	0	NA	0	NA	0	NA	0	3552	1	1	0	1	2	812453	0010	NUEVA ESPERANZA	-73.533323753	-13.652813646	11	NA	996	23	1
013303001	PE6	133	30	1	2	133	7	2016	1399	4	1	0	4	4	1	1	7	1	22	0	0	133	3	3	1	2	0	NA	0	NA	0	NA	1	3552	1	1	0	1	2	219550	0010	NUEVA ESPERANZA	-73.533323753	-13.652813646	11	NA	996	11	1
013304601	PE6	133	46	1	2	133	7	2016	1399	5	1	0	5	5	2	1	6	1	22	0	0	133	3	3	1	2	0	NA	0	NA	0	NA	1	3552	1	1	0	1	2	219550	0010	NUEVA ESPERANZA	-73.533323753	-13.652813646	11	NA	996	11	1
013305901	PE6	133	59	1	1	133	7	2016	1399	5	1	0	5	5	2	1	6	1	22	0	0	133	3	3	1	2	0	NA	0	NA	0	NA	2	3552	1	1	0	1	2	219550	0010	NUEVA ESPERANZA	-73.533323753	-13.652813646	11	NA	996	11	1
013307901	PE6	133	79	1	1	133	7	2016	1399	5	2	0	5	5	1	1	5	1	22	0	0	133	3	3	1	2	0	NA	0	NA	0	NA	1	3552	2	1	0	1	2	219550	0010	NUEVA ESPERANZA	-73.533323753	-13.652813646	11	NA	996	11	1
013308001	PE6	133	80	1	4	133	7	2016	1399	7	3	0	7	7	1	1	5	3	22	0	0	133	3	3	1	2	0	NA	0	NA	0	NA	1	3552	3	1	0	1	2	219550	0010	NUEVA ESPERANZA	-73.533323753	-13.652813646	11	NA	996	11	1
013309401	PE6	133	94	1	2	133	7	2016	1399	3	1	0	3	3	1	1	6	1	22	0	0	133	3	3	1	2	0	NA	0	NA	0	NA	1	3552	1	1	0	1	2	219550	0010	NUEVA ESPERANZA	-73.533323753	-13.652813646	11	NA	996	11	1
013311701	PE6	133	117	1	1	133	7	2016	1399	4	1	0	4	4	1	1	6	1	22	0	0	133	3	3	1	2	0	NA	0	NA	0	NA	1	3552	1	1	0	1	2	219550	0010	NUEVA ESPERANZA	-73.533323753	-13.652813646	11	NA	996	11	1
013312601	PE6	133	126	1	2	133	7	2016	1399	3	1	0	3	2	0	1	7	1	22	0	0	133	3	3	1	2	0	NA	0	NA	0	NA	0	3552	1	1	0	1	2	812453	0010	NUEVA ESPERANZA	-73.533323753	-13.652813646	11	NA	996	11	1
013402601	PE6	134	26	1	1	134	6	2016	1398	5	1	0	5	4	2	1	15	1	28	0	0	134	3	3	1	2	0	NA	0	NA	0	NA	2	3739	1	1	0	1	2	216013	0010	NUEVA ESPERANZA	-73.533323753	-13.652813646	11	NA	996	11	1
013403301	PE6	134	33	1	2	134	6	2016	1398	3	1	0	3	3	1	1	15	1	27	0	0	134	3	3	1	2	0	NA	0	NA	0	NA	1	3739	1	1	0	1	2	216013	0010	NUEVA ESPERANZA	-73.533323753	-13.652813646	11	NA	996	11	1
013407101	PE6	134	71	1	2	134	6	2016	1398	4	1	0	4	4	1	1	15	1	28	0	0	134	3	3	1	2	0	NA	0	NA	0	NA	1	3739	1	1	0	1	2	216013	0010	NUEVA ESPERANZA	-73.533323753	-13.652813646	11	NA	996	11	1
013408101	PE6	134	81	1	1	134	6	2016	1398	3	0	0	3	0	1	1	15	1	27	0	0	134	3	3	1	2	0	NA	0	NA	0	NA	1	3739	1	1	0	1	2	216013	0010	NUEVA ESPERANZA	-73.533323753	-13.652813646	11	NA	996	11	1
013409501	PE6	134	95	1	2	134	6	2016	1398	5	1	0	5	5	2	1	14	1	28	0	0	134	3	3	1	2	0	NA	0	NA	0	NA	2	3739	1	1	0	1	2	216013	0010	NUEVA ESPERANZA	-73.533323753	-13.652813646	11	NA	996	11	1
013409801	PE6	134	98	1	1	134	6	2016	1398	2	0	0	2	2	0	1	16	1	27	0	0	134	3	3	1	2	0	NA	0	NA	0	NA	0	3739	0	1	0	1	2	799364	0010	NUEVA ESPERANZA	-73.533323753	-13.652813646	11	NA	996	11	1
013410001	PE6	134	100	1	1	134	6	2016	1398	2	2	0	2	2	0	1	16	1	28	0	0	134	3	3	1	2	0	NA	0	NA	0	NA	0	3739	2	1	0	1	2	799364	0010	NUEVA ESPERANZA	-73.533323753	-13.652813646	11	NA	996	11	1
013410801	PE6	134	108	1	1	134	6	2016	1398	4	2	0	4	3	1	1	14	1	27	0	0	134	3	3	1	2	0	NA	0	NA	0	NA	0	3739	2	1	0	1	2	799364	0010	NUEVA ESPERANZA	-73.533323753	-13.652813646	11	NA	996	11	1
013412301	PE6	134	123	1	2	134	6	2016	1398	5	1	0	5	5	2	1	14	1	28	0	0	134	3	3	1	2	0	NA	0	NA	0	NA	1	3739	1	1	0	1	2	216013	0010	NUEVA ESPERANZA	-73.533323753	-13.652813646	11	NA	996	11	1
013414701	PE6	134	147	1	2	134	6	2016	1398	4	1	0	2	4	1	1	14	1	27	0	0	134	3	3	1	2	0	NA	0	NA	0	NA	1	3739	1	1	0	1	2	216013	0010	NUEVA ESPERANZA	-73.533323753	-13.652813646	11	NA	996	11	1
013500601	PE6	135	6	1	2	135	5	2016	1397	4	0	0	4	3	0	1	28	1	21	0	0	135	3	3	1	2	0	NA	0	NA	0	NA	0	3293	1	1	0	1	2	728691	0032	CCOLLCCA	-73.58833531199	-13.691408929	11	NA	996	23	1
013502201	PE6	135	22	1	1	135	5	2016	1397	3	0	0	3	0	0	1	29	1	22	0	0	135	3	3	1	2	0	NA	0	NA	0	NA	0	3293	2	1	0	1	2	728691	0032	CCOLLCCA	-73.58833531199	-13.691408929	11	NA	996	32	1
013502501	PE6	135	25	1	2	135	5	2016	1397	5	1	0	5	5	2	1	27	1	22	0	0	135	3	3	1	2	0	NA	0	NA	0	NA	2	3293	1	1	0	1	2	196915	0032	CCOLLCCA	-73.58833531199	-13.691408929	11	NA	996	23	0
013502601	PE6	135	26	1	2	135	5	2016	1397	8	1	0	8	7	2	1	27	1	21	0	0	135	3	3	1	2	0	NA	0	NA	0	NA	2	3293	1	1	0	1	2	196915	0032	CCOLLCCA	-73.58833531199	-13.691408929	11	NA	996	23	1
013503401	PE6	135	34	1	1	135	5	2016	1397	5	1	0	5	5	1	1	29	1	22	0	0	135	3	3	1	2	0	NA	0	NA	0	NA	1	3293	1	1	0	1	2	196915	0032	CCOLLCCA	-73.58833531199	-13.691408929	11	NA	996	23	1
013503901	PE6	135	39	1	1	135	5	2016	1397	6	1	0	6	6	2	1	28	1	22	0	0	135	3	3	1	2	0	NA	0	NA	0	NA	1	3293	1	1	0	1	2	196915	0032	CCOLLCCA	-73.58833531199	-13.691408929	96	96	10	23	1
013504001	PE6	135	40	1	2	135	5	2016	1397	4	1	0	4	4	1	1	27	1	21	0	0	135	3	3	1	2	0	NA	0	NA	0	NA	1	3293	1	1	0	1	2	196915	0032	CCOLLCCA	-73.58833531199	-13.691408929	11	NA	996	23	1
013506101	PE6	135	61	1	1	135	5	2016	1397	6	2	0	6	5	1	1	29	1	22	0	0	135	3	3	1	2	0	NA	0	NA	0	NA	1	3293	2	1	0	1	2	196915	0032	CCOLLCCA	-73.58833531199	-13.691408929	11	NA	996	23	1
013506901	PE6	135	69	1	1	135	5	2016	1397	4	1	0	4	4	1	1	30	1	22	0	0	135	3	3	1	2	0	NA	0	NA	0	NA	1	3293	1	1	0	1	2	196915	0032	CCOLLCCA	-73.58833531199	-13.691408929	11	NA	996	23	1
013600201	PE6	136	2	1	2	136	7	2016	1399	4	1	0	4	4	1	1	12	1	27	0	0	136	3	3	1	2	0	NA	0	NA	0	NA	1	2911	1	1	0	1	2	259759	0001	CHALHUANCA	-73.244286	-14.294466999	11	NA	996	11	1
013604501	PE6	136	45	1	1	136	7	2016	1399	1	0	0	1	1	0	1	13	1	28	0	0	136	3	3	1	2	0	NA	0	NA	0	NA	0	2911	0	1	0	1	2	961248	0001	CHALHUANCA	-73.244286	-14.294466999	12	NA	2	12	1
013605001	PE6	136	50	1	2	136	7	2016	1399	2	1	0	2	2	0	1	12	1	27	0	0	136	3	3	1	2	0	NA	0	NA	0	NA	0	2911	1	1	0	1	2	961248	0001	CHALHUANCA	-73.244286	-14.294466999	11	NA	996	11	1
013605401	PE6	136	54	1	2	136	7	2016	1399	5	2	0	5	5	0	1	13	1	28	0	0	136	3	3	1	2	0	NA	0	NA	0	NA	0	2911	2	1	0	1	2	961248	0001	CHALHUANCA	-73.244286	-14.294466999	12	NA	2	12	1
013610201	PE6	136	102	1	2	136	7	2016	1399	2	0	0	2	2	0	1	15	1	27	0	0	136	3	3	1	2	0	NA	0	NA	0	NA	0	2911	0	1	0	1	2	961248	0001	CHALHUANCA	-73.244286	-14.294466999	11	NA	996	11	1
013610501	PE6	136	105	1	2	136	7	2016	1399	5	1	0	4	5	0	1	13	1	28	0	0	136	3	3	1	2	0	NA	0	NA	0	NA	0	2911	1	1	0	1	2	961248	0001	CHALHUANCA	-73.244286	-14.294466999	11	NA	996	11	1
013611101	PE6	136	111	1	1	136	7	2016	1399	3	1	0	3	3	1	1	13	1	27	0	0	136	3	3	1	2	0	NA	0	NA	0	NA	1	2911	1	1	0	1	2	259759	0001	CHALHUANCA	-73.244286	-14.294466999	12	NA	1	12	1
013612101	PE6	136	121	1	2	136	7	2016	1399	6	1	0	6	4	1	1	12	1	28	0	0	136	3	3	1	2	0	NA	0	NA	0	NA	1	2911	2	1	0	1	2	259759	0001	CHALHUANCA	-73.244286	-14.294466999	11	NA	996	11	1
013612601	PE6	136	126	1	1	136	7	2016	1399	3	2	0	3	2	0	1	13	1	27	0	0	136	3	3	1	2	0	NA	0	NA	0	NA	0	2911	2	1	0	1	2	961248	0001	CHALHUANCA	-73.244286	-14.294466999	12	NA	1	12	1
013613701	PE6	136	137	1	1	136	7	2016	1399	5	1	0	5	5	1	1	12	1	28	0	0	136	3	3	1	2	0	NA	0	NA	0	NA	1	2911	1	1	0	1	2	259759	0001	CHALHUANCA	-73.244286	-14.294466999	11	NA	996	11	1
013700101	PE6	137	1	1	2	137	6	2016	1398	4	1	0	4	4	1	1	27	1	28	0	0	137	3	3	1	2	0	NA	0	NA	0	NA	1	2901	1	1	0	1	2	314455	0001	ANDAHUAYLAS	-73.38999599999	-13.656527	11	NA	996	11	1
013700901	PE6	137	9	1	1	137	7	2016	1399	3	1	0	3	3	1	1	2	2	22	0	0	137	3	3	1	2	0	NA	0	NA	0	NA	1	2901	1	1	0	1	2	314455	0001	ANDAHUAYLAS	-73.38999599999	-13.656527	12	NA	6	12	1
013703001	PE6	137	30	1	1	137	6	2016	1398	5	2	0	5	5	1	1	28	2	28	0	0	137	3	3	1	2	0	NA	0	NA	0	NA	1	2901	2	1	0	1	2	314455	0001	ANDAHUAYLAS	-73.38999599999	-13.656527	11	NA	996	11	1
013703701	PE6	137	37	1	2	137	6	2016	1398	4	1	0	4	4	1	1	28	1	22	0	0	137	3	3	1	2	0	NA	0	NA	0	NA	1	2901	1	1	0	1	2	314455	0001	ANDAHUAYLAS	-73.38999599999	-13.656527	11	NA	996	11	1
013703801	PE6	137	38	1	4	137	6	2016	1398	6	2	0	6	5	0	1	26	1	28	0	0	137	3	3	1	2	0	NA	0	NA	0	NA	0	2901	2	1	0	1	2	1163651	0001	ANDAHUAYLAS	-73.38999599999	-13.656527	11	NA	996	23	1
013704001	PE6	137	40	1	2	137	6	2016	1398	5	1	0	4	4	0	1	27	1	22	0	0	137	3	3	1	2	0	NA	0	NA	0	NA	0	2901	1	1	0	1	2	1163651	0001	ANDAHUAYLAS	-73.38999599999	-13.656527	11	NA	996	11	1
013704701	PE6	137	47	1	2	137	6	2016	1398	3	2	0	3	3	0	1	27	1	28	0	0	137	3	3	1	2	0	NA	0	NA	0	NA	0	2901	2	1	0	1	2	1163651	0001	ANDAHUAYLAS	-73.38999599999	-13.656527	12	NA	5	12	1
013705301	PE6	137	53	1	1	137	6	2016	1398	4	1	0	4	4	1	1	27	1	22	0	0	137	3	3	1	2	0	NA	0	NA	0	NA	1	2901	1	1	0	1	2	314455	0001	ANDAHUAYLAS	-73.38999599999	-13.656527	11	NA	996	11	0
013711501	PE6	137	115	1	2	137	6	2016	1398	4	1	0	4	4	1	1	26	1	22	0	0	137	3	3	1	2	0	NA	0	NA	0	NA	1	2901	1	1	0	1	2	314455	0001	ANDAHUAYLAS	-73.38999599999	-13.656527	12	NA	5	12	1
013800101	PE6	138	1	1	1	138	3	2016	1395	3	1	0	3	3	1	1	21	1	28	0	0	138	3	3	2	3	0	NA	0	NA	0	NA	1	3231	1	1	0	1	3	244428	0054	CCOLLPAMPA ALTA	-73.69910299999	-13.396715	11	NA	996	23	1
013800201	PE6	138	2	1	1	138	3	2016	1395	3	0	0	3	3	0	1	22	1	27	0	0	138	3	3	2	3	0	NA	0	NA	0	NA	0	3231	0	1	0	1	3	693524	0054	CCOLLPAMPA ALTA	-73.69910299999	-13.396715	11	NA	996	23	1
013800301	PE6	138	3	1	2	138	3	2016	1395	6	1	0	6	5	2	1	22	1	28	0	0	138	3	3	2	3	0	NA	0	NA	0	NA	2	3231	1	1	0	1	3	244428	0054	CCOLLPAMPA ALTA	-73.69910299999	-13.396715	12	NA	3	23	1
013800501	PE6	138	5	1	1	138	3	2016	1395	6	2	0	6	6	1	1	22	1	27	0	0	138	3	3	2	3	0	NA	0	NA	0	NA	1	3231	2	1	0	1	3	244428	0054	CCOLLPAMPA ALTA	-73.69910299999	-13.396715	11	NA	996	23	1
013800601	PE6	138	6	1	2	138	3	2016	1395	2	0	0	2	2	0	1	22	1	28	0	0	138	3	3	2	3	0	NA	0	NA	0	NA	0	3231	0	1	0	1	3	693524	0054	CCOLLPAMPA ALTA	-73.69910299999	-13.396715	11	NA	996	32	0
013803701	PE6	138	37	1	1	138	3	2016	1395	5	1	0	5	4	0	1	21	1	27	0	0	138	3	3	2	3	0	NA	0	NA	0	NA	0	3231	1	1	0	1	3	693524	0054	CCOLLPAMPA ALTA	-73.69910299999	-13.396715	11	NA	996	23	1
013803801	PE6	138	38	1	2	138	3	2016	1395	4	1	0	3	4	1	1	21	1	28	0	0	138	3	3	2	3	0	NA	0	NA	0	NA	1	3231	1	1	0	1	3	244428	0054	CCOLLPAMPA ALTA	-73.69910299999	-13.396715	11	NA	996	23	1
013803901	PE6	138	39	1	2	138	3	2016	1395	5	1	0	5	4	1	1	21	1	27	0	0	138	3	3	2	3	0	NA	0	NA	0	NA	1	3231	1	1	0	1	3	244428	0054	CCOLLPAMPA ALTA	-73.69910299999	-13.396715	11	NA	996	23	1
013804001	PE6	138	40	1	3	138	3	2016	1395	5	1	0	5	4	0	1	21	1	28	0	0	138	3	3	2	3	0	NA	0	NA	0	NA	0	3231	1	1	0	1	3	693524	0054	CCOLLPAMPA ALTA	-73.69910299999	-13.396715	11	NA	996	23	0
013804501	PE6	138	45	1	1	138	3	2016	1395	1	0	0	1	1	0	1	21	1	27	0	0	138	3	3	2	3	0	NA	0	NA	0	NA	0	3231	0	1	0	1	3	693524	0054	CCOLLPAMPA ALTA	-73.69910299999	-13.396715	11	NA	996	23	0
013809901	PE6	138	99	1	1	138	3	2016	1395	3	0	0	3	1	1	1	24	1	28	0	0	138	3	3	2	3	0	NA	0	NA	0	NA	1	3231	1	1	0	1	3	244428	0079	CCOLLPAMPA BAJA	-73.69106998399	-13.394189981	11	NA	996	23	1
013810101	PE6	138	101	1	2	138	3	2016	1395	3	1	0	3	3	0	1	23	1	28	0	0	138	3	3	2	3	0	NA	0	NA	0	NA	0	3231	1	1	0	1	3	693524	0079	CCOLLPAMPA BAJA	-73.69106998399	-13.394189981	11	NA	996	23	1
013810201	PE6	138	102	1	2	138	3	2016	1395	4	1	0	4	4	0	1	23	1	27	0	0	138	3	3	2	3	0	NA	0	NA	0	NA	0	3231	1	1	0	1	3	693524	0079	CCOLLPAMPA BAJA	-73.69106998399	-13.394189981	11	NA	996	23	1
013810301	PE6	138	103	1	2	138	3	2016	1395	5	1	0	5	5	1	1	23	1	28	0	0	138	3	3	2	3	0	NA	0	NA	0	NA	1	3231	1	1	0	1	3	244428	0079	CCOLLPAMPA BAJA	-73.69106998399	-13.394189981	11	NA	996	23	1
013903601	PE6	139	36	1	2	139	5	2016	1397	5	0	0	5	5	0	1	3	1	28	0	0	139	3	3	2	3	0	NA	0	NA	0	NA	0	2039	0	1	0	1	3	753106	0058	CHUYAMA	-73.82522899999	-13.367322	11	NA	996	21	1
013903701	PE6	139	37	1	2	139	5	2016	1397	5	1	0	5	4	0	1	3	1	22	0	0	139	3	3	2	3	0	NA	0	NA	0	NA	0	2039	2	1	0	1	3	753106	0058	CHUYAMA	-73.82522899999	-13.367322	11	NA	996	21	1
013904001	PE6	139	40	1	1	139	5	2016	1397	1	0	0	1	1	0	1	3	1	28	0	0	139	3	3	2	3	0	NA	0	NA	0	NA	0	2039	0	1	0	1	3	753106	0058	CHUYAMA	-73.82522899999	-13.367322	11	NA	996	21	1
013904201	PE6	139	42	1	2	139	5	2016	1397	4	1	0	4	4	0	1	1	1	22	0	0	139	3	3	2	3	0	NA	0	NA	0	NA	0	2039	1	1	0	1	3	753106	0058	CHUYAMA	-73.82522899999	-13.367322	11	NA	996	23	1
013904301	PE6	139	43	1	1	139	5	2016	1397	8	2	0	6	8	0	1	1	1	28	0	0	139	3	3	2	3	0	NA	0	NA	0	NA	0	2039	2	1	0	1	3	753106	0058	CHUYAMA	-73.82522899999	-13.367322	11	NA	996	23	1
013904401	PE6	139	44	1	1	139	5	2016	1397	8	2	0	8	8	1	1	1	1	22	0	0	139	3	3	2	3	0	NA	0	NA	0	NA	1	2039	2	1	0	1	3	265427	0058	CHUYAMA	-73.82522899999	-13.367322	11	NA	996	21	1
013904501	PE6	139	45	1	1	139	5	2016	1397	1	0	0	1	1	0	1	3	1	28	0	0	139	3	3	2	3	0	NA	0	NA	0	NA	0	2039	0	1	0	1	3	753106	0058	CHUYAMA	-73.82522899999	-13.367322	11	NA	996	23	0
013904601	PE6	139	46	1	1	139	5	2016	1397	1	0	0	1	1	0	1	4	1	22	0	0	139	3	3	2	3	0	NA	0	NA	0	NA	0	2039	0	1	0	1	3	753106	0058	CHUYAMA	-73.82522899999	-13.367322	96	96	5	32	1
013904701	PE6	139	47	1	2	139	5	2016	1397	5	1	0	5	5	1	1	2	1	28	0	0	139	3	3	2	3	0	NA	0	NA	0	NA	1	2039	1	1	0	1	3	265427	0058	CHUYAMA	-73.82522899999	-13.367322	12	NA	3	23	1
013904801	PE6	139	48	1	2	139	5	2016	1397	4	0	0	4	4	0	1	2	1	22	0	0	139	3	3	2	3	0	NA	0	NA	0	NA	0	2039	0	1	0	1	3	753106	0058	CHUYAMA	-73.82522899999	-13.367322	11	NA	996	21	1
013906901	PE6	139	69	1	1	139	5	2016	1397	1	0	0	1	1	0	1	4	1	28	0	0	139	3	3	2	3	0	NA	0	NA	0	NA	0	2039	0	1	0	1	3	753106	0058	CHUYAMA	-73.82522899999	-13.367322	96	96	15	32	0
013907001	PE6	139	70	1	1	139	5	2016	1397	3	1	0	2	3	0	1	2	1	22	0	0	139	3	3	2	3	0	NA	0	NA	0	NA	0	2039	1	1	0	1	3	753106	0058	CHUYAMA	-73.82522899999	-13.367322	11	NA	996	23	1
013907101	PE6	139	71	1	2	139	5	2016	1397	3	1	0	3	3	1	1	2	1	28	0	0	139	3	3	2	3	0	NA	0	NA	0	NA	1	2039	1	1	0	1	3	265427	0058	CHUYAMA	-73.82522899999	-13.367322	11	NA	996	23	1
013907301	PE6	139	73	1	2	139	5	2016	1397	4	1	0	4	4	1	1	1	1	28	0	0	139	3	3	2	3	0	NA	0	NA	0	NA	1	2039	1	1	0	1	3	265427	0058	CHUYAMA	-73.82522899999	-13.367322	11	NA	996	23	1
014000601	PE6	140	6	1	1	140	3	2016	1395	4	2	0	4	4	1	1	29	1	26	0	0	140	3	3	2	3	0	NA	0	NA	0	NA	0	3631	2	1	0	1	3	841149	0012	UNION LOS ANGELES DE CALLAPAYOCC	-73.690579983	-13.419519981	11	NA	996	23	1
014000701	PE6	140	7	1	2	140	3	2016	1395	6	2	0	6	6	1	1	28	1	27	0	0	140	3	3	2	3	0	NA	0	NA	0	NA	1	3631	2	1	0	1	3	296458	0012	UNION LOS ANGELES DE CALLAPAYOCC	-73.690579983	-13.419519981	43	NA	18	23	1
014000801	PE6	140	8	1	1	140	3	2016	1395	6	1	0	6	6	2	1	30	1	26	0	0	140	3	3	2	3	0	NA	0	NA	0	NA	2	3631	1	1	0	1	3	296458	0012	UNION LOS ANGELES DE CALLAPAYOCC	-73.690579983	-13.419519981	43	NA	10	23	1
014000901	PE6	140	9	1	1	140	3	2016	1395	2	0	0	2	2	0	1	30	1	27	0	0	140	3	3	2	3	0	NA	0	NA	0	NA	0	3631	0	1	0	1	3	841149	0012	UNION LOS ANGELES DE CALLAPAYOCC	-73.690579983	-13.419519981	43	NA	15	23	1
014001001	PE6	140	10	1	2	140	3	2016	1395	6	1	0	6	6	1	1	30	1	26	0	0	140	3	3	2	3	0	NA	0	NA	0	NA	1	3631	1	1	0	1	3	296458	0012	UNION LOS ANGELES DE CALLAPAYOCC	-73.690579983	-13.419519981	43	NA	10	23	1
014001101	PE6	140	11	1	4	140	3	2016	1395	4	0	0	4	3	0	1	29	1	27	0	0	140	3	3	2	3	0	NA	0	NA	0	NA	0	3631	0	1	0	1	3	841149	0012	UNION LOS ANGELES DE CALLAPAYOCC	-73.690579983	-13.419519981	43	NA	5	23	0
014001201	PE6	140	12	1	7	140	3	2016	1395	12	2	0	9	12	2	1	30	1	26	0	0	140	3	3	2	3	0	NA	0	NA	0	NA	2	3631	2	1	0	1	3	296458	0012	UNION LOS ANGELES DE CALLAPAYOCC	-73.690579983	-13.419519981	43	NA	2	23	1
014001301	PE6	140	13	1	2	140	3	2016	1395	8	1	0	8	8	2	1	28	1	27	0	0	140	3	3	2	3	0	NA	0	NA	0	NA	1	3631	1	1	0	1	3	296458	0012	UNION LOS ANGELES DE CALLAPAYOCC	-73.690579983	-13.419519981	11	NA	996	23	1
014001401	PE6	140	14	1	2	140	3	2016	1395	2	0	0	2	2	0	1	31	1	26	0	0	140	3	3	2	3	0	NA	0	NA	0	NA	0	3631	0	1	0	1	3	841149	0012	UNION LOS ANGELES DE CALLAPAYOCC	-73.690579983	-13.419519981	43	NA	10	32	0
014001501	PE6	140	15	1	2	140	3	2016	1395	4	1	0	4	4	1	1	29	1	27	0	0	140	3	3	2	3	0	NA	0	NA	0	NA	1	3631	1	1	0	1	3	296458	0012	UNION LOS ANGELES DE CALLAPAYOCC	-73.690579983	-13.419519981	43	NA	10	23	1
014012601	PE6	140	126	1	1	140	3	2016	1395	1	0	0	1	1	0	1	31	1	27	0	0	140	3	3	2	3	0	NA	0	NA	0	NA	0	3631	0	1	0	1	3	841149	0012	UNION LOS ANGELES DE CALLAPAYOCC	-73.690579983	-13.419519981	41	NA	3	23	1
014012701	PE6	140	127	1	1	140	3	2016	1395	9	1	0	9	9	3	1	28	1	26	0	0	140	3	3	2	3	0	NA	0	NA	0	NA	2	3631	1	1	0	1	3	296458	0012	UNION LOS ANGELES DE CALLAPAYOCC	-73.690579983	-13.419519981	11	NA	996	23	1
014012901	PE6	140	129	1	3	140	3	2016	1395	5	1	0	5	3	1	1	28	1	26	0	0	140	3	3	2	3	0	NA	0	NA	0	NA	1	3631	1	1	0	1	3	296458	0012	UNION LOS ANGELES DE CALLAPAYOCC	-73.690579983	-13.419519981	11	NA	996	23	1
014100601	PE6	141	6	1	1	141	6	2016	1398	1	0	0	1	1	0	1	28	1	27	0	0	141	3	3	2	3	0	NA	0	NA	0	NA	0	3210	0	1	0	1	3	699731	0013	LIMONNIOC	-73.69265998299	-13.517089981	96	96	30	32	0
014100701	PE6	141	7	1	1	141	6	2016	1398	6	2	0	6	6	2	1	25	1	26	0	0	141	3	3	2	3	0	NA	0	NA	0	NA	2	3210	2	1	0	1	3	246616	0013	LIMONNIOC	-73.69265998299	-13.517089981	41	NA	1	11	0
014100801	PE6	141	8	1	1	141	6	2016	1398	2	1	0	2	2	0	1	25	1	27	0	0	141	3	3	2	3	0	NA	0	NA	0	NA	0	3210	1	1	0	1	3	699731	0013	LIMONNIOC	-73.69265998299	-13.517089981	96	96	2	32	0
014100901	PE6	141	9	1	1	141	6	2016	1398	2	1	0	2	2	0	1	25	1	26	0	0	141	3	3	2	3	0	NA	0	NA	0	NA	0	3210	1	1	0	1	3	699731	0013	LIMONNIOC	-73.69265998299	-13.517089981	12	NA	5	23	1
014101001	PE6	141	10	1	3	141	6	2016	1398	4	1	0	4	4	1	1	24	1	27	0	0	141	3	3	2	3	0	NA	0	NA	0	NA	1	3210	1	1	0	1	3	246616	0013	LIMONNIOC	-73.69265998299	-13.517089981	11	NA	996	23	1
014102601	PE6	141	26	1	2	141	6	2016	1398	4	1	0	4	3	2	1	24	1	26	0	0	141	3	3	2	3	0	NA	0	NA	0	NA	1	3210	1	1	0	1	3	246616	0013	LIMONNIOC	-73.69265998299	-13.517089981	12	NA	2	23	0
014102701	PE6	141	27	1	1	141	6	2016	1398	2	0	0	2	2	0	1	25	1	27	0	0	141	3	3	2	3	0	NA	0	NA	0	NA	0	3210	0	1	0	1	3	699731	0013	LIMONNIOC	-73.69265998299	-13.517089981	11	NA	996	23	0
014102801	PE6	141	28	1	2	141	6	2016	1398	3	1	0	3	3	1	1	24	1	26	0	0	141	3	3	2	3	0	NA	0	NA	0	NA	1	3210	1	1	0	1	3	246616	0013	LIMONNIOC	-73.69265998299	-13.517089981	11	NA	996	23	0
014102901	PE6	141	29	1	1	141	6	2016	1398	1	0	0	1	1	0	1	25	1	27	0	0	141	3	3	2	3	0	NA	0	NA	0	NA	0	3210	0	1	0	1	3	699731	0013	LIMONNIOC	-73.69265998299	-13.517089981	11	NA	996	32	0
014103001	PE6	141	30	1	2	141	6	2016	1398	9	1	0	9	9	2	1	24	1	26	0	0	141	3	3	2	3	0	NA	0	NA	0	NA	2	3210	1	1	0	1	3	246616	0013	LIMONNIOC	-73.69265998299	-13.517089981	11	NA	996	23	0
014109501	PE6	141	95	1	1	141	6	2016	1398	6	1	0	6	6	1	1	26	1	26	0	0	141	3	3	2	3	0	NA	0	NA	0	NA	1	3210	1	1	0	1	3	246616	0003	QUISPIMARCA	-73.67261056399	-13.520270351	11	NA	996	23	1
014109601	PE6	141	96	1	2	141	6	2016	1398	6	1	0	6	6	1	1	26	1	27	0	0	141	3	3	2	3	0	NA	0	NA	0	NA	1	3210	1	1	0	1	3	246616	0003	QUISPIMARCA	-73.67261056399	-13.520270351	11	NA	996	23	1
014109701	PE6	141	97	1	1	141	6	2016	1398	8	1	0	8	7	0	1	26	1	26	0	0	141	3	3	2	3	0	NA	0	NA	0	NA	0	3210	1	1	0	1	3	699731	0003	QUISPIMARCA	-73.67261056399	-13.520270351	11	NA	996	23	1
014109801	PE6	141	98	1	2	141	6	2016	1398	4	1	0	4	4	1	1	26	1	27	0	0	141	3	3	2	3	0	NA	0	NA	0	NA	1	3210	1	1	0	1	3	246616	0003	QUISPIMARCA	-73.67261056399	-13.520270351	11	NA	996	23	1
014200101	PE6	142	1	1	2	142	4	2016	1396	8	2	0	8	7	2	1	27	1	21	0	0	142	3	3	2	3	0	NA	0	NA	0	NA	2	3478	2	1	0	1	3	360765	0008	BUENA VISTA	-73.66288107799	-13.536484508	11	NA	996	23	1
014200201	PE6	142	2	1	2	142	4	2016	1396	4	1	0	4	4	1	1	27	1	0	0	0	142	3	3	2	3	0	NA	0	NA	0	NA	1	3478	1	1	0	1	3	360765	0008	BUENA VISTA	-73.66288107799	-13.536484508	11	NA	996	11	1
014200301	PE6	142	3	1	1	142	4	2016	1396	5	1	0	5	3	1	1	26	1	21	0	0	142	3	3	2	3	0	NA	0	NA	0	NA	0	3478	1	1	0	1	3	1023612	0008	BUENA VISTA	-73.66288107799	-13.536484508	11	NA	996	11	1
014200401	PE6	142	4	1	2	142	4	2016	1396	8	1	0	8	8	2	1	27	1	0	0	0	142	3	3	2	3	0	NA	0	NA	0	NA	2	3478	1	1	0	1	3	360765	0008	BUENA VISTA	-73.66288107799	-13.536484508	11	NA	996	11	1
014200501	PE6	142	5	1	1	142	4	2016	1396	1	0	0	1	1	0	1	27	1	21	0	0	142	3	3	2	3	0	NA	0	NA	0	NA	0	3478	0	1	0	1	3	1023612	0008	BUENA VISTA	-73.66288107799	-13.536484508	11	NA	996	11	1
014203601	PE6	142	36	1	1	142	4	2016	1396	7	3	0	7	7	2	1	26	1	0	0	0	142	3	3	2	3	0	NA	0	NA	0	NA	2	3478	3	1	0	1	3	360765	0008	BUENA VISTA	-73.66288107799	-13.536484508	11	NA	996	11	1
014203701	PE6	142	37	1	2	142	4	2016	1396	5	1	0	5	5	1	1	26	1	21	0	0	142	3	3	2	3	0	NA	0	NA	0	NA	1	3478	1	1	0	1	3	360765	0008	BUENA VISTA	-73.66288107799	-13.536484508	11	NA	996	11	1
014204301	PE6	142	43	1	1	142	4	2016	1396	3	0	0	3	3	0	1	26	1	21	0	0	142	3	3	2	3	0	NA	0	NA	0	NA	0	3478	0	1	0	1	3	1023612	0008	BUENA VISTA	-73.66288107799	-13.536484508	11	NA	996	23	0
014204401	PE6	142	44	1	2	142	4	2016	1396	5	2	0	5	4	0	1	26	1	0	0	0	142	3	3	2	3	0	NA	0	NA	0	NA	0	3478	2	1	0	1	3	1023612	0008	BUENA VISTA	-73.66288107799	-13.536484508	11	NA	996	23	1
014208701	PE6	142	87	1	1	142	4	2016	1396	5	1	0	5	5	1	1	28	1	21	0	0	142	3	3	2	3	0	NA	0	NA	0	NA	0	3478	1	1	0	1	3	1023612	0031	HUCHUICCOLLPA	-73.668602906	-13.5313739	96	96	7	21	1
014208801	PE6	142	88	1	2	142	4	2016	1396	8	1	0	8	7	2	1	28	1	0	0	0	142	3	3	2	3	0	NA	0	NA	0	NA	2	3478	1	1	0	1	3	360765	0031	HUCHUICCOLLPA	-73.668602906	-13.5313739	11	NA	996	23	1
014209201	PE6	142	92	1	1	142	4	2016	1396	5	0	0	5	0	2	1	28	1	0	0	0	142	3	3	2	3	0	NA	0	NA	0	NA	2	3478	1	1	0	1	3	360765	0031	HUCHUICCOLLPA	-73.668602906	-13.5313739	96	96	5	23	1
014209701	PE6	142	97	1	2	142	4	2016	1396	4	1	0	4	4	2	1	28	1	21	0	0	142	3	3	2	3	0	NA	0	NA	0	NA	2	3478	1	1	0	1	3	360765	0031	HUCHUICCOLLPA	-73.668602906	-13.5313739	11	NA	996	23	1
014302201	PE6	143	22	1	2	143	3	2016	1395	4	0	0	4	4	0	1	19	1	22	0	0	143	3	3	2	3	0	NA	0	NA	0	NA	0	3188	0	1	0	1	3	846186	0007	CCERABAMBA	-73.11517499999	-13.561286	11	NA	996	23	1
014302301	PE6	143	23	1	1	143	3	2016	1395	8	1	0	7	8	2	1	18	1	28	0	0	143	3	3	2	3	0	NA	0	NA	0	NA	1	3188	1	1	0	1	3	298233	0007	CCERABAMBA	-73.11517499999	-13.561286	11	NA	996	23	1
014302401	PE6	143	24	1	2	143	3	2016	1395	4	1	0	4	3	0	1	18	1	22	0	0	143	3	3	2	3	0	NA	0	NA	0	NA	0	3188	1	1	0	1	3	846186	0007	CCERABAMBA	-73.11517499999	-13.561286	11	NA	996	23	1
014302501	PE6	143	25	1	2	143	3	2016	1395	7	1	0	7	7	1	1	18	1	28	0	0	143	3	3	2	3	0	NA	0	NA	0	NA	1	3188	1	1	0	1	3	298233	0007	CCERABAMBA	-73.11517499999	-13.561286	11	NA	996	23	1
014302601	PE6	143	26	1	1	143	3	2016	1395	4	0	0	4	3	0	1	19	1	22	0	0	143	3	3	2	3	0	NA	0	NA	0	NA	0	3188	0	1	0	1	3	846186	0007	CCERABAMBA	-73.11517499999	-13.561286	11	NA	996	23	1
014302801	PE6	143	28	1	2	143	3	2016	1395	3	0	0	3	3	0	1	18	1	22	0	0	143	3	3	2	3	0	NA	0	NA	0	NA	0	3188	0	1	0	1	3	846186	0007	CCERABAMBA	-73.11517499999	-13.561286	11	NA	996	23	1
014302901	PE6	143	29	1	2	143	3	2016	1395	5	1	0	5	3	1	1	18	1	28	0	0	143	3	3	2	3	0	NA	0	NA	0	NA	1	3188	2	1	0	1	3	298233	0007	CCERABAMBA	-73.11517499999	-13.561286	11	NA	996	23	1
014303001	PE6	143	30	1	2	143	3	2016	1395	9	1	0	9	4	1	1	18	1	22	0	0	143	3	3	2	3	0	NA	0	NA	0	NA	1	3188	3	1	0	1	3	298233	0007	CCERABAMBA	-73.11517499999	-13.561286	11	NA	996	23	1
014303101	PE6	143	31	1	1	143	3	2016	1395	2	0	0	2	1	0	1	20	1	28	0	0	143	3	3	2	3	0	NA	0	NA	0	NA	0	3188	1	1	0	1	3	846186	0007	CCERABAMBA	-73.11517499999	-13.561286	11	NA	996	21	1
014306301	PE6	143	63	1	1	143	3	2016	1395	1	0	0	1	1	0	1	17	1	22	0	0	143	3	3	2	3	0	NA	0	NA	0	NA	0	3188	0	1	0	1	3	846186	0007	CCERABAMBA	-73.11517499999	-13.561286	11	NA	996	21	1
014306401	PE6	143	64	1	2	143	3	2016	1395	4	1	0	4	3	1	1	17	1	28	0	0	143	3	3	2	3	0	NA	0	NA	0	NA	1	3188	1	1	0	1	3	298233	0007	CCERABAMBA	-73.11517499999	-13.561286	11	NA	996	11	1
014306501	PE6	143	65	1	1	143	6	2016	1398	2	2	0	2	2	0	1	18	1	22	0	0	143	3	3	2	3	0	NA	0	NA	0	NA	0	3188	2	1	0	1	3	846186	0007	CCERABAMBA	-73.11517499999	-13.561286	11	NA	996	23	1
014400201	PE6	144	2	1	1	144	4	2016	1396	1	0	0	1	1	0	1	16	1	27	0	0	144	3	3	2	3	0	NA	0	NA	0	NA	0	3548	0	1	0	1	3	707170	0041	WILLHUECC	-73.49434999999	-13.666114	11	NA	996	23	1
014400301	PE6	144	3	1	1	144	4	2016	1396	5	1	0	5	5	1	1	16	1	28	0	0	144	3	3	2	3	0	NA	0	NA	0	NA	1	3548	1	1	0	1	3	249237	0041	WILLHUECC	-73.49434999999	-13.666114	11	NA	996	23	1
014400401	PE6	144	4	1	1	144	4	2016	1396	2	1	0	2	2	0	1	16	1	27	0	0	144	3	3	2	3	0	NA	0	NA	0	NA	0	3548	1	1	0	1	3	707170	0041	WILLHUECC	-73.49434999999	-13.666114	11	NA	996	32	1
014400501	PE6	144	5	1	1	144	4	2016	1396	8	2	0	8	8	3	1	14	1	28	0	0	144	3	3	2	3	0	NA	0	NA	0	NA	3	3548	2	1	0	1	3	249237	0041	WILLHUECC	-73.49434999999	-13.666114	11	NA	996	11	1
014406101	PE6	144	61	1	1	144	4	2016	1396	2	1	0	2	2	1	1	14	1	27	0	0	144	3	3	2	3	0	NA	0	NA	0	NA	1	3548	1	1	0	1	3	249237	0031	ACCORACCRA	-73.48796998299	-13.672849982	41	NA	20	23	0
014406301	PE6	144	63	1	2	144	4	2016	1396	4	1	0	4	4	1	1	14	1	27	0	0	144	3	3	2	3	0	NA	0	NA	0	NA	1	3548	1	1	0	1	3	249237	0031	ACCORACCRA	-73.48796998299	-13.672849982	11	NA	996	23	1
014406401	PE6	144	64	1	2	144	4	2016	1396	6	0	0	6	0	2	1	14	1	28	0	0	144	3	3	2	3	0	NA	0	NA	0	NA	2	3548	2	1	0	1	3	249237	0031	ACCORACCRA	-73.48796998299	-13.672849982	11	NA	996	23	1
014406501	PE6	144	65	1	1	144	4	2016	1396	1	0	0	1	1	0	1	14	1	27	0	0	144	3	3	2	3	0	NA	0	NA	0	NA	0	3548	0	1	0	1	3	707170	0031	ACCORACCRA	-73.48796998299	-13.672849982	11	NA	996	32	1
014406601	PE6	144	66	1	1	144	4	2016	1396	2	0	0	2	2	0	1	15	1	28	0	0	144	3	3	2	3	0	NA	0	NA	0	NA	0	3548	0	1	0	1	3	707170	0030	PUCAHUASI	-73.481989983	-13.670059981	11	NA	996	23	1
014406801	PE6	144	68	1	2	144	4	2016	1396	5	1	0	5	4	1	1	15	1	28	0	0	144	3	3	2	3	0	NA	0	NA	0	NA	0	3548	1	1	0	1	3	707170	0030	PUCAHUASI	-73.481989983	-13.670059981	11	NA	996	23	1
014406901	PE6	144	69	1	2	144	4	2016	1396	8	1	0	8	7	2	1	15	1	27	0	0	144	3	3	2	3	0	NA	0	NA	0	NA	1	3548	2	1	0	1	3	249237	0030	PUCAHUASI	-73.481989983	-13.670059981	11	NA	996	23	1
014407001	PE6	144	70	1	2	144	4	2016	1396	3	0	0	3	2	0	1	15	1	28	0	0	144	3	3	2	3	0	NA	0	NA	0	NA	0	3548	0	1	0	1	3	707170	0030	PUCAHUASI	-73.481989983	-13.670059981	11	NA	996	23	1
014502201	PE6	145	22	1	2	145	7	2016	1399	4	0	0	4	2	0	1	9	1	27	0	0	145	3	3	2	3	0	NA	0	NA	0	NA	0	3304	2	1	0	1	3	564771	0014	CCARAHUATANI	-73.28889999999	-14.170634	11	NA	996	32	1
014502301	PE6	145	23	1	1	145	7	2016	1399	5	1	0	5	5	2	1	8	1	28	0	0	145	3	3	2	3	0	NA	0	NA	0	NA	2	3304	1	1	0	1	3	199050	0014	CCARAHUATANI	-73.28889999999	-14.170634	11	NA	996	23	1
014502401	PE6	145	24	1	1	145	7	2016	1399	3	0	0	3	0	2	1	10	1	27	0	0	145	3	3	2	3	0	NA	0	NA	0	NA	1	3304	1	1	0	1	3	199050	0014	CCARAHUATANI	-73.28889999999	-14.170634	11	NA	996	23	1
014502501	PE6	145	25	1	1	145	7	2016	1399	5	1	0	5	5	0	1	10	1	28	0	0	145	3	3	2	3	0	NA	0	NA	0	NA	0	3304	1	1	0	1	3	564771	0014	CCARAHUATANI	-73.28889999999	-14.170634	11	NA	996	23	1
014504101	PE6	145	41	1	2	145	7	2016	1399	8	2	0	8	8	0	1	8	1	27	0	0	145	3	3	2	3	0	NA	0	NA	0	NA	0	3304	2	1	0	1	3	564771	0014	CCARAHUATANI	-73.28889999999	-14.170634	11	NA	996	23	1
014504201	PE6	145	42	1	1	145	7	2016	1399	2	0	0	2	0	0	1	8	1	28	0	0	145	3	3	2	3	0	NA	0	NA	0	NA	0	3304	1	1	0	1	3	564771	0014	CCARAHUATANI	-73.28889999999	-14.170634	11	NA	996	23	1
014504401	PE6	145	44	1	3	145	7	2016	1399	4	1	0	4	4	1	1	8	1	28	0	0	145	3	3	2	3	0	NA	0	NA	0	NA	1	3304	1	1	0	1	3	199050	0014	CCARAHUATANI	-73.28889999999	-14.170634	11	NA	996	23	1
014504501	PE6	145	45	1	2	145	7	2016	1399	6	1	0	5	5	1	1	8	1	27	0	0	145	3	3	2	3	0	NA	0	NA	0	NA	1	3304	1	1	0	1	3	199050	0014	CCARAHUATANI	-73.28889999999	-14.170634	12	NA	2	23	1
014507301	PE6	145	73	1	1	145	7	2016	1399	1	0	0	1	1	0	1	11	1	28	0	0	145	3	3	2	3	0	NA	0	NA	0	NA	0	3304	0	1	0	1	3	564771	0011	MISQUIYACU	-73.28807299999	-14.175351	11	NA	996	32	1
014507601	PE6	145	76	1	2	145	7	2016	1399	2	0	0	2	1	0	1	10	1	27	0	0	145	3	3	2	3	0	NA	0	NA	0	NA	0	3304	0	1	0	1	3	564771	0011	MISQUIYACU	-73.28807299999	-14.175351	11	NA	996	32	1
014507701	PE6	145	77	1	2	145	7	2016	1399	4	1	0	4	4	1	1	9	1	28	0	0	145	3	3	2	3	0	NA	0	NA	0	NA	1	3304	1	1	0	1	3	199050	0011	MISQUIYACU	-73.28807299999	-14.175351	11	NA	996	21	1
014601801	PE6	146	18	1	2	146	3	2016	1395	5	1	0	5	5	2	1	22	1	28	0	0	146	3	3	2	3	0	NA	0	NA	0	NA	2	2833	1	1	0	1	3	364943	0036	CHUMBIBAMBA	-73.45559199999	-13.6445	11	NA	996	11	1
014601901	PE6	146	19	1	1	146	3	2016	1395	1	0	0	1	1	0	1	24	1	22	0	0	146	3	3	2	3	0	NA	0	NA	0	NA	0	2833	0	1	0	1	3	1035465	0036	CHUMBIBAMBA	-73.45559199999	-13.6445	96	96	15	23	1
014602001	PE6	146	20	1	1	146	3	2016	1395	3	1	0	3	3	1	1	25	1	28	0	0	146	3	3	2	3	0	NA	0	NA	0	NA	1	2833	1	1	0	1	3	364943	0036	CHUMBIBAMBA	-73.45559199999	-13.6445	96	96	5	12	1
014602101	PE6	146	21	1	2	146	3	2016	1395	3	0	0	3	0	0	1	25	1	22	0	0	146	3	3	2	3	0	NA	0	NA	0	NA	0	2833	1	1	0	1	3	1035465	0036	CHUMBIBAMBA	-73.45559199999	-13.6445	11	NA	996	11	1
014602201	PE6	146	22	1	1	146	3	2016	1395	3	1	0	3	3	1	1	24	1	28	0	0	146	3	3	2	3	0	NA	0	NA	0	NA	1	2833	1	1	0	1	3	364943	0036	CHUMBIBAMBA	-73.45559199999	-13.6445	96	96	3	12	1
014602301	PE6	146	23	1	2	146	3	2016	1395	2	0	0	2	2	0	1	22	1	22	0	0	146	3	3	2	3	0	NA	0	NA	0	NA	0	2833	0	1	0	1	3	1035465	0036	CHUMBIBAMBA	-73.45559199999	-13.6445	12	NA	3	12	1
014602501	PE6	146	25	1	1	146	3	2016	1395	1	0	0	1	0	0	1	22	1	28	0	0	146	3	3	2	3	0	NA	0	NA	0	NA	0	2833	0	1	0	1	3	1035465	0036	CHUMBIBAMBA	-73.45559199999	-13.6445	12	NA	4	12	1
014602601	PE6	146	26	1	2	146	3	2016	1395	3	1	0	3	3	1	1	22	1	22	0	0	146	3	3	2	3	0	NA	0	NA	0	NA	1	2833	1	1	0	1	3	364943	0036	CHUMBIBAMBA	-73.45559199999	-13.6445	12	NA	3	12	1
014602701	PE6	146	27	1	1	146	3	2016	1395	4	2	0	4	4	1	1	23	1	28	0	0	146	3	3	2	3	0	NA	0	NA	0	NA	1	2833	2	1	0	1	3	364943	0036	CHUMBIBAMBA	-73.45559199999	-13.6445	96	96	5	12	1
014602901	PE6	146	29	1	1	146	3	2016	1395	1	0	0	1	1	0	1	23	1	22	0	0	146	3	3	2	3	0	NA	0	NA	0	NA	0	2833	0	1	0	1	3	1035465	0036	CHUMBIBAMBA	-73.45559199999	-13.6445	11	NA	996	32	1
014610301	PE6	146	103	1	1	146	3	2016	1395	6	1	0	6	5	1	1	23	1	28	0	0	146	3	3	2	3	0	NA	0	NA	0	NA	1	2833	2	1	0	1	3	364943	0036	CHUMBIBAMBA	-73.45559199999	-13.6445	11	NA	996	23	1
014610401	PE6	146	104	1	2	146	3	2016	1395	4	0	0	4	4	0	1	23	1	22	0	0	146	3	3	2	3	0	NA	0	NA	0	NA	0	2833	0	1	0	1	3	1035465	0036	CHUMBIBAMBA	-73.45559199999	-13.6445	11	NA	996	23	1
014610601	PE6	146	106	1	2	146	3	2016	1395	5	1	0	5	5	2	1	23	1	22	0	0	146	3	3	2	3	0	NA	0	NA	0	NA	2	2833	1	1	0	1	3	364943	0036	CHUMBIBAMBA	-73.45559199999	-13.6445	11	NA	996	23	1
014610701	PE6	146	107	1	3	146	3	2016	1395	5	0	0	5	5	0	1	23	1	28	0	0	146	3	3	2	3	0	NA	0	NA	0	NA	0	2833	0	1	0	1	3	1035465	0036	CHUMBIBAMBA	-73.45559199999	-13.6445	11	NA	996	23	1
014700601	PE6	147	6	1	1	147	5	2016	1397	1	0	0	1	1	0	1	23	1	21	0	0	147	3	3	2	3	0	NA	0	NA	0	NA	0	3591	0	1	0	1	3	771523	0029	SACCLAYA	-73.37633599999	-13.767667001	96	96	10	23	1
014700701	PE6	147	7	1	2	147	5	2016	1397	2	0	0	2	2	0	1	25	1	22	0	0	147	3	3	2	3	0	NA	0	NA	0	NA	0	3591	0	1	0	1	3	771523	0029	SACCLAYA	-73.37633599999	-13.767667001	11	NA	996	23	1
014700801	PE6	147	8	1	1	147	5	2016	1397	4	1	0	4	4	2	1	21	1	22	0	0	147	3	3	2	3	0	NA	0	NA	0	NA	2	3591	1	1	0	1	3	271918	0029	SACCLAYA	-73.37633599999	-13.767667001	11	NA	996	21	0
014700901	PE6	147	9	1	2	147	5	2016	1397	3	1	0	3	3	1	1	21	1	22	0	0	147	3	3	2	3	0	NA	0	NA	0	NA	1	3591	1	1	0	1	3	271918	0029	SACCLAYA	-73.37633599999	-13.767667001	11	NA	996	23	1
014701001	PE6	147	10	1	2	147	5	2016	1397	6	1	0	6	5	2	1	22	1	21	0	0	147	3	3	2	3	0	NA	0	NA	0	NA	1	3591	1	1	0	1	3	271918	0029	SACCLAYA	-73.37633599999	-13.767667001	11	NA	996	23	1
014701201	PE6	147	12	1	1	147	5	2016	1397	3	1	0	3	3	0	1	22	1	21	0	0	147	3	3	2	3	0	NA	0	NA	0	NA	0	3591	1	1	0	1	3	771523	0029	SACCLAYA	-73.37633599999	-13.767667001	11	NA	996	23	1
014701401	PE6	147	14	1	2	147	5	2016	1397	4	1	0	4	4	1	1	24	1	22	0	0	147	3	3	2	3	0	NA	0	NA	0	NA	1	3591	1	1	0	1	3	271918	0029	SACCLAYA	-73.37633599999	-13.767667001	11	NA	996	23	1
014701501	PE6	147	15	1	2	147	5	2016	1397	4	1	0	4	4	1	1	23	1	22	0	0	147	3	3	2	3	0	NA	0	NA	0	NA	1	3591	1	1	0	1	3	271918	0029	SACCLAYA	-73.37633599999	-13.767667001	11	NA	996	23	1
014701601	PE6	147	16	1	2	147	5	2016	1397	5	1	0	5	5	0	1	22	1	22	0	0	147	3	3	2	3	0	NA	0	NA	0	NA	0	3591	1	1	0	1	3	771523	0029	SACCLAYA	-73.37633599999	-13.767667001	11	NA	996	23	1
014704401	PE6	147	44	1	1	147	5	2016	1397	2	1	0	2	2	1	1	22	1	22	0	0	147	3	3	2	3	0	NA	0	NA	0	NA	1	3591	1	1	0	1	3	271918	0029	SACCLAYA	-73.37633599999	-13.767667001	11	NA	996	32	1
014704501	PE6	147	45	1	2	147	5	2016	1397	2	1	0	2	2	0	1	23	1	22	0	0	147	3	3	2	3	0	NA	0	NA	0	NA	0	3591	1	1	0	1	3	771523	0029	SACCLAYA	-73.37633599999	-13.767667001	96	96	3	32	1
014704601	PE6	147	46	1	1	147	5	2016	1397	7	2	0	7	7	1	1	21	1	21	0	0	147	3	3	2	3	0	NA	0	NA	0	NA	1	3591	2	1	0	1	3	271918	0029	SACCLAYA	-73.37633599999	-13.767667001	11	NA	996	23	1
014704701	PE6	147	47	1	1	147	5	2016	1397	4	1	0	4	3	1	1	23	1	21	0	0	147	3	3	2	3	0	NA	0	NA	0	NA	1	3591	1	1	0	1	3	271918	0029	SACCLAYA	-73.37633599999	-13.767667001	11	NA	996	23	1
014704801	PE6	147	48	1	1	147	5	2016	1397	5	1	0	5	5	1	1	22	1	22	0	0	147	3	3	2	3	0	NA	0	NA	0	NA	1	3591	1	1	0	1	3	271918	0029	SACCLAYA	-73.37633599999	-13.767667001	11	NA	996	21	1
014803901	PE6	148	39	1	1	148	7	2016	1399	2	0	0	2	2	0	1	12	1	22	0	0	148	3	3	2	3	0	NA	0	NA	0	NA	0	3953	0	1	0	1	3	699279	0097	HAPUPAMPA	-72.23126999999	-14.323828	11	NA	996	23	1
014804001	PE6	148	40	1	2	148	7	2016	1399	5	1	0	5	5	2	1	12	1	22	0	0	148	3	3	2	3	0	NA	0	NA	0	NA	2	3953	1	1	0	1	3	246456	0097	HAPUPAMPA	-72.23126999999	-14.323828	11	NA	996	23	1
014804101	PE6	148	41	1	1	148	7	2016	1399	1	0	0	1	1	0	1	15	2	22	0	0	148	3	3	2	3	0	NA	0	NA	0	NA	0	3953	0	1	0	1	3	699279	0097	HAPUPAMPA	-72.23126999999	-14.323828	11	NA	996	23	1
014804201	PE6	148	42	1	1	148	7	2016	1399	5	1	0	5	5	1	1	12	1	22	0	0	148	3	3	2	3	0	NA	0	NA	0	NA	1	3953	1	1	0	1	3	246456	0097	HAPUPAMPA	-72.23126999999	-14.323828	11	NA	996	32	1
014804301	PE6	148	43	1	1	148	7	2016	1399	7	1	0	7	7	2	1	12	1	22	0	0	148	3	3	2	3	0	NA	0	NA	0	NA	1	3953	1	1	0	1	3	246456	0097	HAPUPAMPA	-72.23126999999	-14.323828	11	NA	996	21	1
014809101	PE6	148	91	1	2	148	7	2016	1399	5	1	0	5	5	1	1	13	1	22	0	0	148	3	3	2	3	0	NA	0	NA	0	NA	1	3953	1	1	0	1	3	246456	0095	TAMBO	-72.247911	-14.320705999	11	NA	996	23	1
014809201	PE6	148	92	1	1	148	7	2016	1399	2	0	0	2	2	0	1	13	1	22	0	0	148	3	3	2	3	0	NA	0	NA	0	NA	0	3953	0	1	0	1	3	699279	0095	TAMBO	-72.247911	-14.320705999	11	NA	996	32	1
014809501	PE6	148	95	1	1	148	7	2016	1399	4	1	0	4	4	0	1	14	1	22	0	0	148	3	3	2	3	0	NA	0	NA	0	NA	0	3953	1	1	0	1	3	699279	0095	TAMBO	-72.247911	-14.320705999	11	NA	996	23	1
014809701	PE6	148	97	1	1	148	7	2016	1399	8	1	0	8	7	1	1	13	1	22	0	0	148	3	3	2	3	0	NA	0	NA	0	NA	0	3953	1	1	0	1	3	699279	0095	TAMBO	-72.247911	-14.320705999	11	NA	996	23	1
014809801	PE6	148	98	1	1	148	7	2016	1399	4	1	0	4	4	0	1	14	1	22	0	0	148	3	3	2	3	0	NA	0	NA	0	NA	0	3953	1	1	0	1	3	699279	0095	TAMBO	-72.247911	-14.320705999	11	NA	996	23	1
014809901	PE6	148	99	1	1	148	7	2016	1399	1	0	0	1	1	0	1	15	3	22	0	0	148	3	3	2	3	0	NA	0	NA	0	NA	0	3953	0	1	0	1	3	699279	0095	TAMBO	-72.247911	-14.320705999	11	NA	996	32	1
014810001	PE6	148	100	1	1	148	7	2016	1399	6	0	0	6	5	1	1	13	1	22	0	0	148	3	3	2	3	0	NA	0	NA	0	NA	0	3953	1	1	0	1	3	246456	0095	TAMBO	-72.247911	-14.320705999	11	NA	996	23	1
014900801	PE6	149	8	1	1	149	4	2016	1396	4	1	0	4	4	2	1	20	1	28	0	0	149	3	3	2	3	0	NA	0	NA	0	NA	2	3307	1	1	0	1	3	207859	0001	TURPO	-73.474068	-13.785525	11	NA	996	11	1
014901001	PE6	149	10	1	1	149	4	2016	1396	5	1	0	5	5	2	1	19	1	27	0	0	149	3	3	2	3	0	NA	0	NA	0	NA	2	3307	1	1	0	1	3	207859	0001	TURPO	-73.474068	-13.785525	11	NA	996	11	1
014902101	PE6	149	21	1	2	149	4	2016	1396	3	1	0	3	2	0	1	20	1	28	0	0	149	3	3	2	3	0	NA	0	NA	0	NA	0	3307	1	1	0	1	3	589766	0001	TURPO	-73.474068	-13.785525	11	NA	996	11	1
014902401	PE6	149	24	1	1	149	4	2016	1396	3	1	0	3	3	1	1	20	1	27	0	0	149	3	3	2	3	0	NA	0	NA	0	NA	1	3307	1	1	0	1	3	207859	0001	TURPO	-73.474068	-13.785525	11	NA	996	11	1
014902501	PE6	149	25	1	1	149	4	2016	1396	5	0	0	5	3	1	1	21	1	28	0	0	149	3	3	2	3	0	NA	0	NA	0	NA	0	3307	1	1	0	1	3	589766	0001	TURPO	-73.474068	-13.785525	11	NA	996	11	1
014903301	PE6	149	33	1	2	149	4	2016	1396	5	3	0	5	5	1	1	21	1	27	0	0	149	3	3	2	3	0	NA	0	NA	0	NA	1	3307	3	1	0	1	3	207859	0001	TURPO	-73.474068	-13.785525	11	NA	996	11	1
014903401	PE6	149	34	1	2	149	4	2016	1396	5	1	0	5	5	3	1	18	1	28	0	0	149	3	3	2	3	0	NA	0	NA	0	NA	3	3307	1	1	0	1	3	207859	0001	TURPO	-73.474068	-13.785525	11	NA	996	32	1
014903701	PE6	149	37	1	1	149	4	2016	1396	3	0	0	3	2	0	1	20	1	27	0	0	149	3	3	2	3	0	NA	0	NA	0	NA	0	3307	1	1	0	1	3	589766	0001	TURPO	-73.474068	-13.785525	11	NA	996	23	1
014904001	PE6	149	40	1	2	149	4	2016	1396	5	2	0	5	4	1	1	21	1	28	0	0	149	3	3	2	3	0	NA	0	NA	0	NA	1	3307	2	1	0	1	3	207859	0001	TURPO	-73.474068	-13.785525	11	NA	996	11	1
014905201	PE6	149	52	1	1	149	4	2016	1396	2	0	0	2	2	0	1	19	1	27	0	0	149	3	3	2	3	0	NA	0	NA	0	NA	0	3307	0	1	0	1	3	589766	0001	TURPO	-73.474068	-13.785525	11	NA	996	11	1
014907301	PE6	149	73	1	2	149	4	2016	1396	5	1	0	5	5	1	1	19	1	28	0	0	149	3	3	2	3	0	NA	0	NA	0	NA	1	3307	1	1	0	1	3	207859	0001	TURPO	-73.474068	-13.785525	11	NA	996	11	1
014907401	PE6	149	74	1	1	149	6	2016	1398	1	0	0	1	0	0	1	15	2	27	0	0	149	3	3	2	3	0	NA	0	NA	0	NA	0	3307	0	1	0	1	3	589766	0001	TURPO	-73.474068	-13.785525	11	NA	996	11	1
014908101	PE6	149	81	1	2	149	4	2016	1396	4	1	0	4	3	1	1	19	1	28	0	0	149	3	3	2	3	0	NA	0	NA	0	NA	1	3307	1	1	0	1	3	207859	0001	TURPO	-73.474068	-13.785525	11	NA	996	11	1
014909101	PE6	149	91	1	1	149	4	2016	1396	3	1	0	3	2	0	1	20	1	27	0	0	149	3	3	2	3	0	NA	0	NA	0	NA	0	3307	1	1	0	1	3	589766	0001	TURPO	-73.474068	-13.785525	11	NA	996	11	1
015001101	PE6	150	11	1	2	150	4	2016	1396	3	1	0	3	3	1	1	26	1	28	0	0	150	3	3	2	3	0	NA	0	NA	0	NA	0	3500	1	1	0	1	3	619347	0004	YANACULLO	-73.594935999	-13.936636999	11	NA	996	23	1
015001201	PE6	150	12	1	2	150	4	2016	1396	2	0	0	2	2	0	1	28	1	27	0	0	150	3	3	2	3	0	NA	0	NA	0	NA	0	3500	0	1	0	1	3	619347	0004	YANACULLO	-73.594935999	-13.936636999	12	NA	10	12	1
015001301	PE6	150	13	1	2	150	4	2016	1396	4	1	0	4	4	1	1	26	1	28	0	0	150	3	3	2	3	0	NA	0	NA	0	NA	1	3500	1	1	0	1	3	218285	0004	YANACULLO	-73.594935999	-13.936636999	11	NA	996	23	1
015001601	PE6	150	16	1	1	150	4	2016	1396	2	0	0	2	0	0	1	29	1	27	0	0	150	3	3	2	3	0	NA	0	NA	0	NA	0	3500	1	1	0	1	3	619347	0004	YANACULLO	-73.594935999	-13.936636999	11	NA	996	23	1
015001701	PE6	150	17	1	2	150	4	2016	1396	3	1	0	3	3	0	1	27	1	28	0	0	150	3	3	2	3	0	NA	0	NA	0	NA	0	3500	1	1	0	1	3	619347	0004	YANACULLO	-73.594935999	-13.936636999	11	NA	996	23	1
015002501	PE6	150	25	1	2	150	4	2016	1396	4	2	0	4	4	0	1	26	1	27	0	0	150	3	3	2	3	0	NA	0	NA	0	NA	0	3500	2	1	0	1	3	619347	0004	YANACULLO	-73.594935999	-13.936636999	11	NA	996	23	1
015002601	PE6	150	26	1	1	150	4	2016	1396	3	1	0	3	3	2	1	28	1	28	0	0	150	3	3	2	3	0	NA	0	NA	0	NA	1	3500	1	1	0	1	3	218285	0004	YANACULLO	-73.594935999	-13.936636999	11	NA	996	23	0
015003001	PE6	150	30	1	1	150	4	2016	1396	4	2	0	4	4	0	1	26	1	27	0	0	150	3	3	2	3	0	NA	0	NA	0	NA	0	3500	2	1	0	1	3	619347	0004	YANACULLO	-73.594935999	-13.936636999	11	NA	996	23	1
015006201	PE6	150	62	1	2	150	4	2016	1396	4	0	0	4	0	1	1	30	1	27	0	0	150	3	3	2	3	0	NA	0	NA	0	NA	1	3500	1	1	0	1	3	218285	0002	VIRGEN DEL TAMBO	-73.62362899999	-13.928447999	11	NA	996	23	1
015006301	PE6	150	63	1	1	150	4	2016	1396	3	1	0	3	3	0	1	27	1	28	0	0	150	3	3	2	3	0	NA	0	NA	0	NA	0	3500	1	1	0	1	3	619347	0002	VIRGEN DEL TAMBO	-73.62362899999	-13.928447999	11	NA	996	23	1
015006401	PE6	150	64	1	2	150	4	2016	1396	7	2	0	7	5	1	1	27	1	27	0	0	150	3	3	2	3	0	NA	0	NA	0	NA	1	3500	2	1	0	1	3	218285	0002	VIRGEN DEL TAMBO	-73.62362899999	-13.928447999	11	NA	996	23	1
015105001	PE6	151	50	1	1	151	6	2016	1398	1	0	0	1	1	0	1	1	1	28	0	0	151	3	3	2	3	0	NA	0	NA	0	NA	0	2856	0	1	0	1	3	819743	0040	SAN JUAN DE DIOS	-72.752039983	-13.55562998	96	96	2	32	1
015105101	PE6	151	51	1	1	151	5	2016	1397	9	2	0	9	5	2	1	29	1	27	0	0	151	3	3	2	3	0	NA	0	NA	0	NA	2	2856	3	1	0	1	3	288913	0040	SAN JUAN DE DIOS	-72.752039983	-13.55562998	11	NA	996	11	1
015105301	PE6	151	53	1	2	151	5	2016	1397	5	2	0	5	5	0	1	29	1	28	0	0	151	3	3	2	3	0	NA	0	NA	0	NA	0	2856	2	1	0	1	3	819743	0040	SAN JUAN DE DIOS	-72.752039983	-13.55562998	11	NA	996	23	1
015105401	PE6	151	54	1	1	151	6	2016	1398	1	0	0	1	1	0	1	1	1	27	0	0	151	3	3	2	3	0	NA	0	NA	0	NA	0	2856	0	1	0	1	3	819743	0040	SAN JUAN DE DIOS	-72.752039983	-13.55562998	11	NA	996	23	1
015105501	PE6	151	55	1	2	151	5	2016	1397	7	1	0	7	7	1	1	29	1	28	0	0	151	3	3	2	3	0	NA	0	NA	0	NA	1	2856	1	1	0	1	3	288913	0040	SAN JUAN DE DIOS	-72.752039983	-13.55562998	11	NA	996	11	1
015105701	PE6	151	57	1	2	151	5	2016	1397	2	1	0	2	2	0	1	31	1	28	0	0	151	3	3	2	3	0	NA	0	NA	0	NA	0	2856	1	1	0	1	3	819743	0040	SAN JUAN DE DIOS	-72.752039983	-13.55562998	11	NA	996	11	1
015105801	PE6	151	58	1	2	151	5	2016	1397	4	1	0	4	4	1	1	30	1	27	0	0	151	3	3	2	3	0	NA	0	NA	0	NA	1	2856	1	1	0	1	3	288913	0040	SAN JUAN DE DIOS	-72.752039983	-13.55562998	11	NA	996	11	1
015106001	PE6	151	60	1	1	151	5	2016	1397	3	2	0	3	3	0	1	29	1	27	0	0	151	3	3	2	3	0	NA	0	NA	0	NA	0	2856	2	1	0	1	3	819743	0040	SAN JUAN DE DIOS	-72.752039983	-13.55562998	11	NA	996	11	1
015106101	PE6	151	61	1	5	151	5	2016	1397	6	4	0	6	6	2	1	29	1	28	0	0	151	3	3	2	3	0	NA	0	NA	0	NA	2	2856	4	1	0	1	3	288913	0040	SAN JUAN DE DIOS	-72.752039983	-13.55562998	11	NA	996	11	1
015106201	PE6	151	62	1	2	151	5	2016	1397	3	1	0	3	3	1	1	29	1	27	0	0	151	3	3	2	3	0	NA	0	NA	0	NA	1	2856	1	1	0	1	3	288913	0040	SAN JUAN DE DIOS	-72.752039983	-13.55562998	11	NA	996	12	1
015106301	PE6	151	63	1	1	151	5	2016	1397	5	2	0	4	5	1	1	30	1	28	0	0	151	3	3	2	3	0	NA	0	NA	0	NA	1	2856	2	1	0	1	3	288913	0040	SAN JUAN DE DIOS	-72.752039983	-13.55562998	11	NA	996	11	1
015106401	PE6	151	64	1	1	151	5	2016	1397	1	0	0	1	1	0	1	31	1	27	0	0	151	3	3	2	3	0	NA	0	NA	0	NA	0	2856	0	1	0	1	3	819743	0040	SAN JUAN DE DIOS	-72.752039983	-13.55562998	71	11	996	11	1
015106501	PE6	151	65	1	8	151	5	2016	1397	10	3	0	9	9	2	1	30	1	28	0	0	151	3	3	2	3	0	NA	0	NA	0	NA	2	2856	3	1	0	1	3	288913	0040	SAN JUAN DE DIOS	-72.752039983	-13.55562998	11	NA	996	11	1
015200101	PE6	152	1	1	1	152	3	2016	1395	7	2	0	7	7	0	1	17	1	0	0	0	152	3	3	2	3	0	NA	0	NA	0	NA	0	2795	2	1	0	1	3	602908	0007	SOCCOSHUAYCCO	-72.865762	-13.607298	11	NA	996	11	1
015200201	PE6	152	2	1	3	152	3	2016	1395	4	2	0	4	4	0	1	16	1	0	0	0	152	3	3	2	3	0	NA	0	NA	0	NA	0	2795	2	1	0	1	3	602908	0007	SOCCOSHUAYCCO	-72.865762	-13.607298	11	NA	996	11	1
015200501	PE6	152	5	1	2	152	3	2016	1395	3	1	0	3	3	1	1	16	2	0	0	0	152	3	3	2	3	0	NA	0	NA	0	NA	1	2795	1	1	0	1	3	212491	0007	SOCCOSHUAYCCO	-72.865762	-13.607298	11	NA	996	11	1
015201101	PE6	152	11	1	2	152	3	2016	1395	2	0	0	2	2	0	1	14	1	0	0	0	152	3	3	2	3	0	NA	0	NA	0	NA	0	2795	0	1	0	1	3	602908	0007	SOCCOSHUAYCCO	-72.865762	-13.607298	11	NA	996	11	1
015201201	PE6	152	12	1	2	152	3	2016	1395	3	1	0	3	3	0	1	15	1	0	0	0	152	3	3	2	3	0	NA	0	NA	0	NA	0	2795	1	1	0	1	3	602908	0007	SOCCOSHUAYCCO	-72.865762	-13.607298	11	NA	996	11	1
015201301	PE6	152	13	1	2	152	3	2016	1395	7	1	0	7	7	0	1	16	2	0	0	0	152	3	3	2	3	0	NA	0	NA	0	NA	0	2795	1	1	0	1	3	602908	0007	SOCCOSHUAYCCO	-72.865762	-13.607298	11	NA	996	11	1
015201401	PE6	152	14	1	1	152	3	2016	1395	2	1	0	1	2	0	1	14	1	0	0	0	152	3	3	2	3	0	NA	0	NA	0	NA	0	2795	1	1	0	1	3	602908	0007	SOCCOSHUAYCCO	-72.865762	-13.607298	11	NA	996	11	1
015201501	PE6	152	15	1	2	152	3	2016	1395	5	1	0	5	5	2	1	15	2	0	0	0	152	3	3	2	3	0	NA	0	NA	0	NA	1	2795	1	1	0	1	3	212491	0007	SOCCOSHUAYCCO	-72.865762	-13.607298	11	NA	996	11	1
015207501	PE6	152	75	1	3	152	3	2016	1395	4	1	0	4	4	0	1	18	1	0	0	0	152	3	3	2	3	0	NA	0	NA	0	NA	0	2795	1	1	0	1	3	602908	0015	TURRUMPAMPA	-72.861862	-13.606949	11	NA	996	23	1
015207601	PE6	152	76	1	2	152	3	2016	1395	6	2	0	5	6	0	1	17	1	0	0	0	152	3	3	2	3	0	NA	0	NA	0	NA	0	2795	2	1	0	1	3	602908	0015	TURRUMPAMPA	-72.861862	-13.606949	12	NA	5	23	1
015207701	PE6	152	77	1	2	152	3	2016	1395	5	2	0	5	5	1	1	17	1	0	0	0	152	3	3	2	3	0	NA	0	NA	0	NA	1	2795	2	1	0	1	3	212491	0015	TURRUMPAMPA	-72.861862	-13.606949	11	NA	996	23	1
015207801	PE6	152	78	1	1	152	3	2016	1395	1	0	0	1	1	0	1	18	2	0	0	0	152	3	3	2	3	0	NA	0	NA	0	NA	0	2795	0	1	0	1	3	602908	0015	TURRUMPAMPA	-72.861862	-13.606949	96	96	15	23	1
015207901	PE6	152	79	1	1	152	3	2016	1395	6	2	0	6	6	1	1	16	1	0	0	0	152	3	3	2	3	0	NA	0	NA	0	NA	1	2795	2	1	0	1	3	212491	0015	TURRUMPAMPA	-72.861862	-13.606949	11	NA	996	23	0
015302401	PE6	153	24	1	1	153	6	2016	1398	4	0	0	4	2	0	1	16	1	21	0	0	153	3	3	2	3	0	NA	0	NA	0	NA	0	2974	0	1	0	1	3	525561	0048	TAMBURQUI	-72.886797	-13.974826	43	NA	10	23	1
015302501	PE6	153	25	1	2	153	6	2016	1398	2	0	0	2	2	0	1	15	1	22	0	0	153	3	3	2	3	0	NA	0	NA	0	NA	0	2974	0	1	0	1	3	525561	0048	TAMBURQUI	-72.886797	-13.974826	43	NA	20	32	1
015302601	PE6	153	26	1	2	153	6	2016	1398	2	0	0	2	0	0	1	16	1	22	0	0	153	3	3	2	3	0	NA	0	NA	0	NA	0	2974	0	1	0	1	3	525561	0048	TAMBURQUI	-72.886797	-13.974826	11	NA	996	23	1
015302701	PE6	153	27	1	2	153	6	2016	1398	6	1	0	6	6	1	1	15	1	22	0	0	153	3	3	2	3	0	NA	0	NA	0	NA	1	2974	1	1	0	1	3	185231	0048	TAMBURQUI	-72.886797	-13.974826	11	NA	996	23	1
015302901	PE6	153	29	1	1	153	6	2016	1398	3	0	0	3	1	0	1	15	1	21	0	0	153	3	3	2	3	0	NA	0	NA	0	NA	0	2974	0	1	0	1	3	525561	0048	TAMBURQUI	-72.886797	-13.974826	96	96	10	23	1
015308201	PE6	153	82	1	1	153	6	2016	1398	2	0	0	2	1	0	1	13	1	21	0	0	153	3	3	2	3	0	NA	0	NA	0	NA	0	2974	0	1	0	1	3	525561	0046	TACCACCA	-72.887129	-13.972591001	11	NA	996	23	1
015308301	PE6	153	83	1	3	153	6	2016	1398	7	1	0	7	5	2	1	14	1	22	0	0	153	3	3	2	3	0	NA	0	NA	0	NA	2	2974	2	1	0	1	3	185231	0046	TACCACCA	-72.887129	-13.972591001	11	NA	996	23	1
015308401	PE6	153	84	1	1	153	6	2016	1398	2	0	0	2	2	0	1	13	1	22	0	0	153	3	3	2	3	0	NA	0	NA	0	NA	0	2974	0	1	0	1	3	525561	0046	TACCACCA	-72.887129	-13.972591001	96	96	20	23	1
015308501	PE6	153	85	1	1	153	6	2016	1398	1	0	0	1	0	0	1	14	1	22	0	0	153	3	3	2	3	0	NA	0	NA	0	NA	0	2974	0	1	0	1	3	525561	0046	TACCACCA	-72.887129	-13.972591001	96	43	7	32	0
015308601	PE6	153	86	1	1	153	6	2016	1398	6	1	0	6	6	1	1	14	1	21	0	0	153	3	3	2	3	0	NA	0	NA	0	NA	1	2974	1	1	0	1	3	185231	0046	TACCACCA	-72.887129	-13.972591001	11	NA	996	23	1
015309201	PE6	153	92	1	5	153	6	2016	1398	6	1	0	6	6	0	1	14	1	22	0	0	153	3	3	2	3	0	NA	0	NA	0	NA	0	2974	1	1	0	1	3	525561	0043	HACIENDAPAMPA	-72.89406399899	-13.964143999	11	NA	996	23	1
015309301	PE6	153	93	1	1	153	6	2016	1398	1	0	0	1	1	0	1	13	1	22	0	0	153	3	3	2	3	0	NA	0	NA	0	NA	0	2974	0	1	0	1	3	525561	0043	HACIENDAPAMPA	-72.89406399899	-13.964143999	11	NA	996	23	1
015309401	PE6	153	94	1	1	153	6	2016	1398	2	0	0	2	0	0	1	17	2	22	0	0	153	3	3	2	3	0	NA	0	NA	0	NA	0	2974	1	1	0	1	3	525561	0043	HACIENDAPAMPA	-72.89406399899	-13.964143999	12	NA	10	23	1
015309501	PE6	153	95	1	2	153	6	2016	1398	3	1	0	3	3	1	1	13	1	21	0	0	153	3	3	2	3	0	NA	0	NA	0	NA	1	2974	1	1	0	1	3	185231	0043	HACIENDAPAMPA	-72.89406399899	-13.964143999	96	96	1	23	1
015400101	PE6	154	1	1	2	154	3	2016	1395	9	3	0	6	9	5	1	11	1	28	0	0	154	3	3	2	3	0	NA	0	NA	0	NA	3	3175	3	1	0	1	3	285299	0026	QUISCAPAMPA	-72.98227699999	-13.778924001	11	NA	996	32	1
015400301	PE6	154	3	1	1	154	3	2016	1395	1	0	0	1	0	0	1	13	1	28	0	0	154	3	3	2	3	0	NA	0	NA	0	NA	0	3175	0	1	0	1	3	809489	0026	QUISCAPAMPA	-72.98227699999	-13.778924001	41	NA	4	32	1
015406201	PE6	154	62	1	1	154	3	2016	1395	2	0	0	2	1	0	1	11	1	27	0	0	154	3	3	2	3	0	NA	0	NA	0	NA	0	3175	0	1	0	1	3	809489	0028	CIBARACHAYOC PATA	-72.985996	-13.782429	11	NA	996	32	1
015406301	PE6	154	63	1	3	154	3	2016	1395	4	1	0	4	4	1	1	11	1	28	0	0	154	3	3	2	3	0	NA	0	NA	0	NA	1	3175	1	1	0	1	3	285299	0028	CIBARACHAYOC PATA	-72.985996	-13.782429	11	NA	996	32	1
015406401	PE6	154	64	1	2	154	3	2016	1395	3	0	0	3	0	0	1	12	1	27	0	0	154	3	3	2	3	0	NA	0	NA	0	NA	0	3175	1	1	0	1	3	809489	0028	CIBARACHAYOC PATA	-72.985996	-13.782429	11	NA	996	23	1
015406501	PE6	154	65	1	2	154	3	2016	1395	3	0	0	3	2	0	1	12	1	28	0	0	154	3	3	2	3	0	NA	0	NA	0	NA	0	3175	0	1	0	1	3	809489	0028	CIBARACHAYOC PATA	-72.985996	-13.782429	11	NA	996	23	1
015406601	PE6	154	66	1	2	154	3	2016	1395	2	0	0	2	1	0	1	12	1	27	0	0	154	3	3	2	3	0	NA	0	NA	0	NA	0	3175	0	1	0	1	3	809489	0028	CIBARACHAYOC PATA	-72.985996	-13.782429	11	NA	996	32	1
015409001	PE6	154	90	1	2	154	3	2016	1395	4	1	0	4	4	2	1	10	1	28	0	0	154	3	3	2	3	0	NA	0	NA	0	NA	1	3175	1	1	0	1	3	285299	0031	CONDORPATA	-72.982675	-13.785234	11	NA	996	23	1
015409201	PE6	154	92	1	1	154	3	2016	1395	8	2	0	3	8	2	1	10	1	28	0	0	154	3	3	2	3	0	NA	0	NA	0	NA	2	3175	2	1	0	1	3	285299	0031	CONDORPATA	-72.982675	-13.785234	11	NA	996	32	1
015409301	PE6	154	93	1	2	154	3	2016	1395	5	1	0	5	5	3	1	10	1	27	0	0	154	3	3	2	3	0	NA	0	NA	0	NA	2	3175	1	1	0	1	3	285299	0031	CONDORPATA	-72.982675	-13.785234	11	NA	996	23	1
015409401	PE6	154	94	1	2	154	3	2016	1395	3	0	0	3	0	0	1	13	1	28	0	0	154	3	3	2	3	0	NA	0	NA	0	NA	0	3175	0	1	0	1	3	809489	0031	CONDORPATA	-72.982675	-13.785234	11	NA	996	32	1
015500601	PE6	155	6	1	1	155	4	2016	1396	1	0	0	1	1	0	1	20	1	28	0	0	155	3	3	2	3	0	NA	0	NA	0	NA	0	2859	0	1	0	1	3	570100	0001	SAN JUAN DE CHAC<d1>A	-73.181792	-13.923888	11	NA	996	32	0
015500801	PE6	155	8	1	2	155	4	2016	1396	6	1	0	6	6	2	1	20	1	22	0	0	155	3	3	2	3	0	NA	0	NA	0	NA	2	2859	1	1	0	1	3	200928	0001	SAN JUAN DE CHAC<d1>A	-73.181792	-13.923888	11	NA	996	23	1
015501101	PE6	155	11	1	1	155	4	2016	1396	5	1	0	3	5	1	1	19	1	28	0	0	155	3	3	2	3	0	NA	0	NA	0	NA	1	2859	1	1	0	1	3	200928	0001	SAN JUAN DE CHAC<d1>A	-73.181792	-13.923888	11	NA	996	32	1
015501601	PE6	155	16	1	1	155	4	2016	1396	1	0	0	1	0	0	1	19	1	22	0	0	155	3	3	2	3	0	NA	0	NA	0	NA	0	2859	0	1	0	1	3	570100	0001	SAN JUAN DE CHAC<d1>A	-73.181792	-13.923888	11	NA	996	11	1
015502401	PE6	155	24	1	1	155	4	2016	1396	3	0	0	3	3	0	1	21	1	22	0	0	155	3	3	2	3	0	NA	0	NA	0	NA	0	2859	0	1	0	1	3	570100	0001	SAN JUAN DE CHAC<d1>A	-73.181792	-13.923888	11	NA	996	11	1
015503301	PE6	155	33	1	2	155	4	2016	1396	5	1	0	5	3	1	1	19	1	28	0	0	155	3	3	2	3	0	NA	0	NA	0	NA	1	2859	2	1	0	1	3	200928	0001	SAN JUAN DE CHAC<d1>A	-73.181792	-13.923888	11	NA	996	11	1
015504001	PE6	155	40	1	2	155	4	2016	1396	4	1	0	4	4	2	1	20	1	22	0	0	155	3	3	2	3	0	NA	0	NA	0	NA	1	2859	1	1	0	1	3	200928	0001	SAN JUAN DE CHAC<d1>A	-73.181792	-13.923888	11	NA	996	32	1
015504101	PE6	155	41	1	2	155	4	2016	1396	6	1	0	6	5	1	1	22	1	28	0	0	155	3	3	2	3	0	NA	0	NA	0	NA	1	2859	1	1	0	1	3	200928	0001	SAN JUAN DE CHAC<d1>A	-73.181792	-13.923888	11	NA	996	32	1
015505001	PE6	155	50	1	1	155	4	2016	1396	4	1	0	4	4	1	1	19	1	22	0	0	155	3	3	2	3	0	NA	0	NA	0	NA	1	2859	1	1	0	1	3	200928	0001	SAN JUAN DE CHAC<d1>A	-73.181792	-13.923888	11	NA	996	11	1
015505801	PE6	155	58	1	2	155	4	2016	1396	5	1	0	5	4	1	1	21	1	28	0	0	155	3	3	2	3	0	NA	0	NA	0	NA	1	2859	1	1	0	1	3	200928	0001	SAN JUAN DE CHAC<d1>A	-73.181792	-13.923888	11	NA	996	23	1
015506601	PE6	155	66	1	1	155	4	2016	1396	1	0	0	1	1	0	1	20	1	22	0	0	155	3	3	2	3	0	NA	0	NA	0	NA	0	2859	0	1	0	1	3	570100	0001	SAN JUAN DE CHAC<d1>A	-73.181792	-13.923888	11	NA	996	32	1
015508301	PE6	155	83	1	4	155	4	2016	1396	5	1	0	5	5	1	1	20	1	28	0	0	155	3	3	2	3	0	NA	0	NA	0	NA	1	2859	1	1	0	1	3	200928	0001	SAN JUAN DE CHAC<d1>A	-73.181792	-13.923888	11	NA	996	32	1
015508401	PE6	155	84	1	1	155	4	2016	1396	3	1	0	3	3	1	1	19	1	22	0	0	155	3	3	2	3	0	NA	0	NA	0	NA	1	2859	1	1	0	1	3	200928	0001	SAN JUAN DE CHAC<d1>A	-73.181792	-13.923888	11	NA	996	11	1
015509701	PE6	155	97	1	2	155	4	2016	1396	7	1	0	7	5	2	1	21	1	28	0	0	155	3	3	2	3	0	NA	0	NA	0	NA	2	2859	2	1	0	1	3	200928	0001	SAN JUAN DE CHAC<d1>A	-73.181792	-13.923888	11	NA	996	11	1
015600401	PE6	156	4	1	2	156	5	2016	1397	2	0	0	2	0	0	1	23	1	27	0	0	156	3	3	2	3	0	NA	0	NA	0	NA	0	3294	0	1	0	1	3	603428	0013	KISHUARPATA	-73.10203699999	-13.993898	11	NA	996	32	1
015600701	PE6	156	7	1	1	156	5	2016	1397	5	1	0	2	4	1	1	23	1	28	0	0	156	3	3	2	3	0	NA	0	NA	0	NA	1	3294	2	1	0	1	3	212674	0013	KISHUARPATA	-73.10203699999	-13.993898	11	NA	996	32	1
015600801	PE6	156	8	1	1	156	5	2016	1397	2	0	0	2	2	0	1	24	1	27	0	0	156	3	3	2	3	0	NA	0	NA	0	NA	0	3294	0	1	0	1	3	603428	0013	KISHUARPATA	-73.10203699999	-13.993898	11	NA	996	23	1
015600901	PE6	156	9	1	2	156	5	2016	1397	2	0	0	2	1	0	1	23	1	28	0	0	156	3	3	2	3	0	NA	0	NA	0	NA	0	3294	0	1	0	1	3	603428	0013	KISHUARPATA	-73.10203699999	-13.993898	11	NA	996	23	1
015601001	PE6	156	10	1	2	156	5	2016	1397	2	0	0	2	2	0	1	23	1	27	0	0	156	3	3	2	3	0	NA	0	NA	0	NA	0	3294	0	1	0	1	3	603428	0013	KISHUARPATA	-73.10203699999	-13.993898	41	NA	20	32	1
015603501	PE6	156	35	1	1	156	5	2016	1397	2	0	0	2	2	0	1	24	1	28	0	0	156	3	3	2	3	0	NA	0	NA	0	NA	0	3294	0	1	0	1	3	603428	0097	SUPARAURA	-73.13002281999	-13.977401113	96	96	5	32	1
015603601	PE6	156	36	1	2	156	5	2016	1397	6	1	0	6	6	1	1	23	1	27	0	0	156	3	3	2	3	0	NA	0	NA	0	NA	1	3294	1	1	0	1	3	212674	0097	SUPARAURA	-73.13002281999	-13.977401113	11	NA	996	23	1
015603701	PE6	156	37	1	1	156	5	2016	1397	1	0	0	1	1	0	1	24	1	28	0	0	156	3	3	2	3	0	NA	0	NA	0	NA	0	3294	0	1	0	1	3	603428	0097	SUPARAURA	-73.13002281999	-13.977401113	11	NA	996	23	1
015603801	PE6	156	38	1	1	156	5	2016	1397	1	0	0	1	1	0	1	24	1	27	0	0	156	3	3	2	3	0	NA	0	NA	0	NA	0	3294	0	1	0	1	3	603428	0097	SUPARAURA	-73.13002281999	-13.977401113	11	NA	996	32	1
015603901	PE6	156	39	1	1	156	5	2016	1397	3	1	0	3	3	1	1	24	1	28	0	0	156	3	3	2	3	0	NA	0	NA	0	NA	1	3294	1	1	0	1	3	212674	0097	SUPARAURA	-73.13002281999	-13.977401113	11	NA	996	32	1
015604701	PE6	156	47	1	2	156	5	2016	1397	2	0	0	2	2	0	1	25	1	27	0	0	156	3	3	2	3	0	NA	0	NA	0	NA	0	3294	0	1	0	1	3	603428	0014	SUPALLA	-73.12602499999	-13.995661	41	NA	30	32	1
015604801	PE6	156	48	1	1	156	5	2016	1397	1	0	0	1	1	0	1	25	1	28	0	0	156	3	3	2	3	0	NA	0	NA	0	NA	0	3294	0	1	0	1	3	603428	0014	SUPALLA	-73.12602499999	-13.995661	41	NA	30	23	1
015604901	PE6	156	49	1	1	156	5	2016	1397	5	1	0	5	2	1	1	25	1	27	0	0	156	3	3	2	3	0	NA	0	NA	0	NA	1	3294	1	1	0	1	3	212674	0014	SUPALLA	-73.12602499999	-13.995661	43	NA	10	23	1
015605001	PE6	156	50	1	2	156	5	2016	1397	4	1	0	4	2	0	1	25	1	28	0	0	156	3	3	2	3	0	NA	0	NA	0	NA	0	3294	1	1	0	1	3	603428	0014	SUPALLA	-73.12602499999	-13.995661	43	NA	15	23	1
015605201	PE6	156	52	1	2	156	5	2016	1397	2	0	0	2	2	0	1	26	1	27	0	0	156	3	3	2	3	0	NA	0	NA	0	NA	0	3294	0	1	0	1	3	603428	0014	SUPALLA	-73.12602499999	-13.995661	43	NA	30	32	1
015700801	PE6	157	8	1	1	157	6	2016	1398	1	0	0	1	1	0	1	10	1	22	0	0	157	3	3	2	3	0	NA	0	NA	0	NA	0	3115	0	1	0	1	3	481856	0001	HUAYLLO	-73.26788299999	-14.133616999	11	NA	996	32	1
015701101	PE6	157	11	1	1	157	6	2016	1398	2	1	0	2	1	0	1	10	1	22	0	0	157	3	3	2	3	0	NA	0	NA	0	NA	0	3115	1	1	0	1	3	481856	0001	HUAYLLO	-73.26788299999	-14.133616999	11	NA	996	11	1
015701201	PE6	157	12	1	1	157	6	2016	1398	2	1	0	2	2	1	1	6	1	21	0	0	157	3	3	2	3	0	NA	0	NA	0	NA	1	3115	1	1	0	1	3	169827	0001	HUAYLLO	-73.26788299999	-14.133616999	11	NA	996	11	1
015701301	PE6	157	13	1	1	157	6	2016	1398	2	0	0	1	2	0	1	9	1	22	0	0	157	3	3	2	3	0	NA	0	NA	0	NA	0	3115	0	1	0	1	3	481856	0001	HUAYLLO	-73.26788299999	-14.133616999	11	NA	996	11	1
015701601	PE6	157	16	1	1	157	6	2016	1398	1	0	0	1	1	0	1	8	1	22	0	0	157	3	3	2	3	0	NA	0	NA	0	NA	0	3115	0	1	0	1	3	481856	0001	HUAYLLO	-73.26788299999	-14.133616999	11	NA	996	11	1
015701801	PE6	157	18	1	2	157	6	2016	1398	5	1	0	5	5	1	1	7	1	21	0	0	157	3	3	2	3	0	NA	0	NA	0	NA	1	3115	1	1	0	1	3	169827	0001	HUAYLLO	-73.26788299999	-14.133616999	11	NA	996	11	1
015702801	PE6	157	28	1	1	157	6	2016	1398	3	0	0	2	3	0	1	7	1	22	0	0	157	3	3	2	3	0	NA	0	NA	0	NA	0	3115	0	1	0	1	3	481856	0001	HUAYLLO	-73.26788299999	-14.133616999	96	96	5	32	1
015703001	PE6	157	30	1	1	157	6	2016	1398	1	0	0	1	1	0	1	6	1	22	0	0	157	3	3	2	3	0	NA	0	NA	0	NA	0	3115	0	1	0	1	3	481856	0001	HUAYLLO	-73.26788299999	-14.133616999	11	NA	996	11	1
015703201	PE6	157	32	1	2	157	6	2016	1398	5	1	0	4	5	0	1	8	1	22	0	0	157	3	3	2	3	0	NA	0	NA	0	NA	0	3115	1	1	0	1	3	481856	0001	HUAYLLO	-73.26788299999	-14.133616999	96	96	10	32	1
015703601	PE6	157	36	1	2	157	6	2016	1398	3	0	0	3	3	0	1	8	1	21	0	0	157	3	3	2	3	0	NA	0	NA	0	NA	0	3115	0	1	0	1	3	481856	0001	HUAYLLO	-73.26788299999	-14.133616999	11	NA	996	11	1
015703701	PE6	157	37	1	1	157	6	2016	1398	6	0	0	6	4	0	1	9	1	22	0	0	157	3	3	2	3	0	NA	0	NA	0	NA	0	3115	0	1	0	1	3	481856	0001	HUAYLLO	-73.26788299999	-14.133616999	11	NA	996	11	1
015704101	PE6	157	41	1	2	157	6	2016	1398	3	0	0	3	3	0	1	8	1	21	0	0	157	3	3	2	3	0	NA	0	NA	0	NA	0	3115	0	1	0	1	3	481856	0001	HUAYLLO	-73.26788299999	-14.133616999	11	NA	996	11	1
015800901	PE6	158	9	1	2	158	6	2016	1398	2	0	0	2	2	0	1	23	1	22	0	0	158	3	3	2	3	0	NA	0	NA	0	NA	0	3338	0	1	0	1	3	680628	0001	CARAYBAMBA	-73.16078699999	-14.378147	11	NA	996	11	1
015802101	PE6	158	21	1	1	158	6	2016	1398	1	0	0	1	1	0	1	22	1	22	0	0	158	3	3	2	3	0	NA	0	NA	0	NA	0	3338	0	1	0	1	3	680628	0001	CARAYBAMBA	-73.16078699999	-14.378147	11	NA	996	11	1
015802401	PE6	158	24	1	2	158	6	2016	1398	4	1	0	4	4	1	1	22	2	28	0	0	158	3	3	2	3	0	NA	0	NA	0	NA	1	3338	1	1	0	1	3	239883	0001	CARAYBAMBA	-73.16078699999	-14.378147	11	NA	996	32	1
015802601	PE6	158	26	1	1	158	6	2016	1398	1	0	0	1	1	0	1	24	2	28	0	0	158	3	3	2	3	0	NA	0	NA	0	NA	0	3338	0	1	0	1	3	680628	0001	CARAYBAMBA	-73.16078699999	-14.378147	11	NA	996	11	1
015803701	PE6	158	37	1	1	158	6	2016	1398	4	0	0	4	3	0	1	21	1	22	0	0	158	3	3	2	3	0	NA	0	NA	0	NA	0	3338	1	1	0	1	3	680628	0001	CARAYBAMBA	-73.16078699999	-14.378147	11	NA	996	11	1
015803901	PE6	158	39	1	1	158	6	2016	1398	7	1	0	2	7	2	1	22	1	28	0	0	158	3	3	2	3	0	NA	0	NA	0	NA	1	3338	1	1	0	1	3	239883	0001	CARAYBAMBA	-73.16078699999	-14.378147	11	NA	996	11	1
015804601	PE6	158	46	1	1	158	6	2016	1398	1	0	0	1	1	0	1	21	1	28	0	0	158	3	3	2	3	0	NA	0	NA	0	NA	0	3338	0	1	0	1	3	680628	0001	CARAYBAMBA	-73.16078699999	-14.378147	11	NA	996	32	1
015804701	PE6	158	47	1	1	158	6	2016	1398	2	0	0	2	2	0	1	21	1	22	0	0	158	3	3	2	3	0	NA	0	NA	0	NA	0	3338	0	1	0	1	3	680628	0001	CARAYBAMBA	-73.16078699999	-14.378147	12	NA	3	12	1
015805201	PE6	158	52	1	1	158	6	2016	1398	3	1	0	2	3	0	1	21	1	28	0	0	158	3	3	2	3	0	NA	0	NA	0	NA	0	3338	1	1	0	1	3	680628	0001	CARAYBAMBA	-73.16078699999	-14.378147	11	NA	996	11	1
015806401	PE6	158	64	1	1	158	6	2016	1398	6	2	0	6	6	1	1	21	1	22	0	0	158	3	3	2	3	0	NA	0	NA	0	NA	1	3338	2	1	0	1	3	239883	0001	CARAYBAMBA	-73.16078699999	-14.378147	11	NA	996	11	1
015806701	PE6	158	67	1	2	158	6	2016	1398	4	1	0	4	4	1	1	23	1	28	0	0	158	3	3	2	3	0	NA	0	NA	0	NA	1	3338	1	1	0	1	3	239883	0001	CARAYBAMBA	-73.16078699999	-14.378147	12	NA	3	32	1
015807101	PE6	158	71	1	2	158	6	2016	1398	4	1	0	3	3	0	1	22	1	22	0	0	158	3	3	2	3	0	NA	0	NA	0	NA	0	3338	1	1	0	1	3	680628	0001	CARAYBAMBA	-73.16078699999	-14.378147	11	NA	996	11	1
015901901	PE6	159	19	1	1	159	3	2016	1395	3	1	0	3	3	1	1	30	1	22	0	0	159	3	3	2	3	0	NA	0	NA	0	NA	1	3640	1	1	0	1	3	239160	0001	ANTABAMBA	-72.877673	-14.365164998	12	NA	5	11	1
015902501	PE6	159	25	1	1	159	7	2016	1399	1	0	0	1	1	0	1	17	1	28	0	0	159	3	3	2	3	0	NA	0	NA	0	NA	0	3640	0	1	0	1	3	678576	0001	ANTABAMBA	-72.877673	-14.365164998	11	NA	996	11	1
015902801	PE6	159	28	1	2	159	3	2016	1395	3	1	0	3	2	1	1	29	1	22	0	0	159	3	3	2	3	0	NA	0	NA	0	NA	1	3640	1	1	0	1	3	239160	0001	ANTABAMBA	-72.877673	-14.365164998	12	NA	3	12	1
015905501	PE6	159	55	1	2	159	7	2016	1399	2	0	0	2	2	0	1	17	1	22	0	0	159	3	3	2	3	0	NA	0	NA	0	NA	0	3640	0	1	0	1	3	678576	0001	ANTABAMBA	-72.877673	-14.365164998	11	NA	996	11	1
015905901	PE6	159	59	1	2	159	3	2016	1395	7	1	0	7	4	1	1	30	1	28	0	0	159	3	3	2	3	0	NA	0	NA	0	NA	0	3640	1	1	0	1	3	678576	0001	ANTABAMBA	-72.877673	-14.365164998	11	NA	996	11	1
015906901	PE6	159	69	1	2	159	3	2016	1395	3	1	0	3	3	1	1	31	1	22	0	0	159	3	3	2	3	0	NA	0	NA	0	NA	1	3640	1	1	0	1	3	239160	0001	ANTABAMBA	-72.877673	-14.365164998	12	NA	4	12	1
015908201	PE6	159	82	1	2	159	3	2016	1395	5	1	0	5	5	2	1	29	1	22	0	0	159	3	3	2	3	0	NA	0	NA	0	NA	1	3640	1	1	0	1	3	239160	0001	ANTABAMBA	-72.877673	-14.365164998	11	NA	996	11	1
015908301	PE6	159	83	1	1	159	3	2016	1395	3	0	0	3	2	0	1	29	1	28	0	0	159	3	3	2	3	0	NA	0	NA	0	NA	0	3640	0	1	0	1	3	678576	0001	ANTABAMBA	-72.877673	-14.365164998	12	NA	998	12	1
015909001	PE6	159	90	1	1	159	3	2016	1395	2	0	0	2	1	0	1	30	1	22	0	0	159	3	3	2	3	0	NA	0	NA	0	NA	0	3640	1	1	0	1	3	678576	0001	ANTABAMBA	-72.877673	-14.365164998	11	NA	996	12	1
015909401	PE6	159	94	1	1	159	3	2016	1395	5	0	0	5	3	1	1	28	1	28	0	0	159	3	3	2	3	0	NA	0	NA	0	NA	1	3640	1	1	0	1	3	239160	0001	ANTABAMBA	-72.877673	-14.365164998	11	NA	996	23	0
015911001	PE6	159	110	1	1	159	3	2016	1395	1	0	0	1	0	0	1	31	1	22	0	0	159	3	3	2	3	0	NA	0	NA	0	NA	0	3640	0	1	0	1	3	678576	0001	ANTABAMBA	-72.877673	-14.365164998	11	NA	996	11	1
015911601	PE6	159	116	1	1	159	3	2016	1395	1	0	0	1	0	0	1	30	1	28	0	0	159	3	3	2	3	0	NA	0	NA	0	NA	0	3640	0	1	0	1	3	678576	0001	ANTABAMBA	-72.877673	-14.365164998	12	NA	998	12	1
016006001	PE6	160	60	1	2	160	5	2016	1397	5	2	0	5	5	0	1	14	1	22	0	0	160	3	3	2	3	0	NA	0	NA	0	NA	0	3431	2	1	0	1	3	533097	0010	YANAMAYO	-72.626659982	-14.115819982	11	NA	996	21	1
016006101	PE6	160	61	1	1	160	5	2016	1397	6	1	0	6	5	1	1	14	1	22	0	0	160	3	3	2	3	0	NA	0	NA	0	NA	1	3431	1	1	0	1	3	187887	0010	YANAMAYO	-72.626659982	-14.115819982	96	96	5	21	1
016006201	PE6	160	62	1	2	160	5	2016	1397	10	2	0	8	10	3	1	13	1	22	0	0	160	3	3	2	3	0	NA	0	NA	0	NA	2	3431	2	1	0	1	3	187887	0010	YANAMAYO	-72.626659982	-14.115819982	11	NA	996	21	1
016006401	PE6	160	64	1	1	160	5	2016	1397	2	0	0	2	2	0	1	14	1	21	0	0	160	3	3	2	3	0	NA	0	NA	0	NA	0	3431	0	1	0	1	3	533097	0010	YANAMAYO	-72.626659982	-14.115819982	11	NA	996	21	1
016007001	PE6	160	70	1	1	160	5	2016	1397	3	0	0	1	3	0	1	14	1	21	0	0	160	3	3	2	3	0	NA	0	NA	0	NA	0	3431	0	1	0	1	3	533097	0010	YANAMAYO	-72.626659982	-14.115819982	11	NA	996	21	1
016007101	PE6	160	71	1	6	160	5	2016	1397	8	1	0	8	7	2	1	13	1	21	0	0	160	3	3	2	3	0	NA	0	NA	0	NA	2	3431	1	1	0	1	3	187887	0010	YANAMAYO	-72.626659982	-14.115819982	11	NA	996	21	1
016007201	PE6	160	72	1	1	160	5	2016	1397	4	0	0	4	3	0	1	13	1	22	0	0	160	3	3	2	3	0	NA	0	NA	0	NA	0	3431	1	1	0	1	3	533097	0010	YANAMAYO	-72.626659982	-14.115819982	11	NA	996	21	1
016007301	PE6	160	73	1	2	160	5	2016	1397	6	0	0	5	4	0	1	17	1	22	0	0	160	3	3	2	3	0	NA	0	NA	0	NA	0	3431	1	1	0	1	3	533097	0010	YANAMAYO	-72.626659982	-14.115819982	11	NA	996	21	1
016007401	PE6	160	74	1	2	160	5	2016	1397	3	0	0	3	3	0	1	17	1	22	0	0	160	3	3	2	3	0	NA	0	NA	0	NA	0	3431	0	1	0	1	3	533097	0010	YANAMAYO	-72.626659982	-14.115819982	11	NA	996	21	1
016007701	PE6	160	77	1	1	160	5	2016	1397	2	0	0	2	1	0	1	16	1	22	0	0	160	3	3	2	3	0	NA	0	NA	0	NA	0	3431	0	1	0	1	3	533097	0013	TARCAPA	-72.623419982	-14.119079982	11	NA	996	21	0
016007801	PE6	160	78	1	1	160	5	2016	1397	7	1	0	7	6	1	1	16	1	21	0	0	160	3	3	2	3	0	NA	0	NA	0	NA	1	3431	1	1	0	1	3	187887	0013	TARCAPA	-72.623419982	-14.119079982	11	NA	996	21	1
016007901	PE6	160	79	1	2	160	5	2016	1397	3	1	0	3	3	1	1	16	1	22	0	0	160	3	3	2	3	0	NA	0	NA	0	NA	0	3431	1	1	0	1	3	533097	0013	TARCAPA	-72.623419982	-14.119079982	11	NA	996	21	1
016008001	PE6	160	80	1	2	160	5	2016	1397	6	1	0	6	3	1	1	16	1	22	0	0	160	3	3	2	3	0	NA	0	NA	0	NA	1	3431	1	1	0	1	3	187887	0013	TARCAPA	-72.623419982	-14.119079982	11	NA	996	21	1
016008101	PE6	160	81	1	1	160	5	2016	1397	1	0	0	1	1	0	1	16	1	21	0	0	160	3	3	2	3	0	NA	0	NA	0	NA	0	3431	0	1	0	1	3	533097	0013	TARCAPA	-72.623419982	-14.119079982	11	NA	996	21	1
016101201	PE6	161	12	1	2	161	3	2016	1395	4	1	0	3	4	1	1	25	1	0	0	0	161	3	3	2	3	0	NA	0	NA	0	NA	0	3558	1	1	0	1	3	663487	0086	PULPERA	-72.27699078899	-13.745358861	43	NA	5	23	0
016101301	PE6	161	13	1	1	161	3	2016	1395	3	1	0	3	3	0	1	25	1	0	0	0	161	3	3	2	3	0	NA	0	NA	0	NA	0	3558	1	1	0	1	3	663487	0086	PULPERA	-72.27699078899	-13.745358861	11	NA	996	23	1
016101501	PE6	161	15	1	2	161	3	2016	1395	7	2	0	7	7	1	1	25	1	0	0	0	161	3	3	2	3	0	NA	0	NA	0	NA	1	3558	2	1	0	1	3	233842	0086	PULPERA	-72.27699078899	-13.745358861	11	NA	996	32	1
016101701	PE6	161	17	1	2	161	3	2016	1395	6	1	0	6	6	2	1	25	1	0	0	0	161	3	3	2	3	0	NA	0	NA	0	NA	2	3558	1	1	0	1	3	233842	0086	PULPERA	-72.27699078899	-13.745358861	11	NA	996	23	1
016108101	PE6	161	81	1	1	161	3	2016	1395	5	0	0	5	1	1	1	24	1	0	0	0	161	3	3	2	3	0	NA	0	NA	0	NA	1	3558	1	1	0	1	3	233842	0004	MARANGALLAY	-72.27710998199	-13.712339981	11	NA	996	23	1
016108201	PE6	161	82	1	2	161	3	2016	1395	3	1	0	3	3	1	1	24	1	0	0	0	161	3	3	2	3	0	NA	0	NA	0	NA	1	3558	1	1	0	1	3	233842	0004	MARANGALLAY	-72.27710998199	-13.712339981	11	NA	996	23	1
016108301	PE6	161	83	1	1	161	3	2016	1395	1	0	0	1	1	0	1	26	1	0	0	0	161	3	3	2	3	0	NA	0	NA	0	NA	0	3558	0	1	0	1	3	663487	0004	MARANGALLAY	-72.27710998199	-13.712339981	11	NA	996	32	1
016108401	PE6	161	84	1	1	161	3	2016	1395	4	1	0	4	3	0	1	24	1	0	0	0	161	3	3	2	3	0	NA	0	NA	0	NA	0	3558	1	1	0	1	3	663487	0004	MARANGALLAY	-72.27710998199	-13.712339981	11	NA	996	23	1
016108501	PE6	161	85	1	2	161	3	2016	1395	5	2	0	5	5	0	1	23	1	0	0	0	161	3	3	2	3	0	NA	0	NA	0	NA	0	3558	2	1	0	1	3	663487	0004	MARANGALLAY	-72.27710998199	-13.712339981	11	NA	996	23	1
016108601	PE6	161	86	1	2	161	3	2016	1395	3	1	0	3	3	1	1	24	1	0	0	0	161	3	3	2	3	0	NA	0	NA	0	NA	1	3558	1	1	0	1	3	233842	0004	MARANGALLAY	-72.27710998199	-13.712339981	11	NA	996	23	1
016108701	PE6	161	87	1	1	161	3	2016	1395	2	1	0	2	2	0	1	23	1	0	0	0	161	3	3	2	3	0	NA	0	NA	0	NA	0	3558	1	1	0	1	3	663487	0004	MARANGALLAY	-72.27710998199	-13.712339981	11	NA	996	23	1
016108801	PE6	161	88	1	3	161	3	2016	1395	5	1	0	5	5	1	1	24	1	0	0	0	161	3	3	2	3	0	NA	0	NA	0	NA	1	3558	1	1	0	1	3	233842	0004	MARANGALLAY	-72.27710998199	-13.712339981	11	NA	996	23	1
016108901	PE6	161	89	1	2	161	3	2016	1395	3	1	0	3	3	0	1	26	1	0	0	0	161	3	3	2	3	0	NA	0	NA	0	NA	0	3558	1	1	0	1	3	663487	0004	MARANGALLAY	-72.27710998199	-13.712339981	11	NA	996	32	1
016109001	PE6	161	90	1	1	161	3	2016	1395	2	0	0	2	2	0	1	23	1	0	0	0	161	3	3	2	3	0	NA	0	NA	0	NA	0	3558	0	1	0	1	3	663487	0004	MARANGALLAY	-72.27710998199	-13.712339981	11	NA	996	23	1
016201701	PE6	162	17	1	1	162	4	2016	1396	4	0	0	4	1	0	1	13	1	22	0	0	162	3	3	2	3	0	NA	0	NA	0	NA	0	3579	1	1	0	1	3	622072	0028	SAN JUAN	-72.33919539199	-13.766867921	11	NA	996	23	1
016201801	PE6	162	18	1	1	162	4	2016	1396	2	0	0	2	2	0	1	12	1	28	0	0	162	3	3	2	3	0	NA	0	NA	0	NA	0	3579	0	1	0	1	3	622072	0028	SAN JUAN	-72.33919539199	-13.766867921	11	NA	996	32	1
016201901	PE6	162	19	1	1	162	4	2016	1396	4	1	0	4	3	2	1	12	1	22	0	0	162	3	3	2	3	0	NA	0	NA	0	NA	1	3579	1	1	0	1	3	219245	0028	SAN JUAN	-72.33919539199	-13.766867921	12	NA	5	23	1
016202001	PE6	162	20	1	2	162	4	2016	1396	5	1	0	5	4	1	1	14	1	28	0	0	162	3	3	2	3	0	NA	0	NA	0	NA	1	3579	1	1	0	1	3	219245	0028	SAN JUAN	-72.33919539199	-13.766867921	11	NA	996	23	1
016202801	PE6	162	28	1	1	162	4	2016	1396	7	3	0	5	6	1	1	14	1	28	0	0	162	3	3	2	3	0	NA	0	NA	0	NA	1	3579	3	1	0	1	3	219245	0028	SAN JUAN	-72.33919539199	-13.766867921	11	NA	996	23	1
016202901	PE6	162	29	1	1	162	4	2016	1396	1	0	0	1	1	0	1	15	1	22	0	0	162	3	3	2	3	0	NA	0	NA	0	NA	0	3579	0	1	0	1	3	622072	0028	SAN JUAN	-72.33919539199	-13.766867921	96	96	10	32	0
016203001	PE6	162	30	1	1	162	4	2016	1396	6	1	0	5	6	1	1	13	1	28	0	0	162	3	3	2	3	0	NA	0	NA	0	NA	1	3579	1	1	0	1	3	219245	0028	SAN JUAN	-72.33919539199	-13.766867921	11	NA	996	23	1
016203101	PE6	162	31	1	1	162	4	2016	1396	3	0	0	3	3	0	1	14	1	22	0	0	162	3	3	2	3	0	NA	0	NA	0	NA	0	3579	0	1	0	1	3	622072	0028	SAN JUAN	-72.33919539199	-13.766867921	11	NA	996	32	1
016203201	PE6	162	32	1	1	162	4	2016	1396	1	0	0	1	0	0	1	13	1	28	0	0	162	3	3	2	3	0	NA	0	NA	0	NA	0	3579	0	1	0	1	3	622072	0028	SAN JUAN	-72.33919539199	-13.766867921	11	NA	996	32	0
016203301	PE6	162	33	1	2	162	4	2016	1396	4	1	0	4	4	1	1	13	1	22	0	0	162	3	3	2	3	0	NA	0	NA	0	NA	1	3579	1	1	0	1	3	219245	0028	SAN JUAN	-72.33919539199	-13.766867921	11	NA	996	23	1
016203501	PE6	162	35	1	2	162	4	2016	1396	2	1	0	2	2	0	1	13	1	22	0	0	162	3	3	2	3	0	NA	0	NA	0	NA	0	3579	1	1	0	1	3	622072	0028	SAN JUAN	-72.33919539199	-13.766867921	96	96	5	32	1
016203601	PE6	162	36	1	1	162	4	2016	1396	2	1	0	2	1	0	1	14	1	28	0	0	162	3	3	2	3	0	NA	0	NA	0	NA	0	3579	1	1	0	1	3	622072	0028	SAN JUAN	-72.33919539199	-13.766867921	11	NA	996	32	1
016300101	PE6	163	1	1	1	163	5	2016	1397	5	1	0	5	5	3	1	28	1	0	0	0	163	3	3	2	3	0	NA	0	NA	0	NA	2	4176	1	1	0	1	3	247509	0054	CCAHUACCAHUA	-72.30505599999	-13.995813999	13	NA	20	32	0
016300201	PE6	163	2	1	2	163	5	2016	1397	4	1	0	4	4	2	1	28	1	0	0	0	163	3	3	2	3	0	NA	0	NA	0	NA	2	4176	1	1	0	1	3	247509	0054	CCAHUACCAHUA	-72.30505599999	-13.995813999	13	NA	3	32	1
016300301	PE6	163	3	1	2	163	5	2016	1397	4	0	0	4	3	0	1	28	1	0	0	0	163	3	3	2	3	0	NA	0	NA	0	NA	0	4176	0	1	0	1	3	702265	0054	CCAHUACCAHUA	-72.30505599999	-13.995813999	13	NA	5	32	0
016300401	PE6	163	4	1	2	163	5	2016	1397	4	1	0	4	4	1	1	28	1	0	0	0	163	3	3	2	3	0	NA	0	NA	0	NA	1	4176	1	1	0	1	3	247509	0054	CCAHUACCAHUA	-72.30505599999	-13.995813999	13	NA	5	23	1
016303901	PE6	163	39	1	2	163	5	2016	1397	6	1	0	6	6	0	1	29	1	0	0	0	163	3	3	2	3	0	NA	0	NA	0	NA	0	4176	1	1	0	1	3	702265	0058	CCASACANCHA	-72.299304	-13.989208	11	NA	996	32	1
016304001	PE6	163	40	1	1	163	5	2016	1397	9	0	0	9	4	2	1	29	1	0	0	0	163	3	3	2	3	0	NA	0	NA	0	NA	2	4176	1	1	0	1	3	247509	0058	CCASACANCHA	-72.299304	-13.989208	11	NA	996	32	1
016304101	PE6	163	41	1	1	163	5	2016	1397	3	1	0	3	2	0	1	29	1	0	0	0	163	3	3	2	3	0	NA	0	NA	0	NA	0	4176	1	1	0	1	3	702265	0058	CCASACANCHA	-72.299304	-13.989208	11	NA	996	32	1
016304201	PE6	163	42	1	2	163	5	2016	1397	7	1	0	7	7	1	1	29	1	0	0	0	163	3	3	2	3	0	NA	0	NA	0	NA	1	4176	1	1	0	1	3	247509	0058	CCASACANCHA	-72.299304	-13.989208	11	NA	996	32	1
016304301	PE6	163	43	1	1	163	5	2016	1397	2	0	0	2	2	0	1	31	1	0	0	0	163	3	3	2	3	0	NA	0	NA	0	NA	0	4176	0	1	0	1	3	702265	0058	CCASACANCHA	-72.299304	-13.989208	11	NA	996	32	1
016306901	PE6	163	69	1	1	163	5	2016	1397	3	1	0	3	3	1	1	30	1	0	0	0	163	3	3	2	3	0	NA	0	NA	0	NA	1	4176	1	1	0	1	3	247509	0048	ASACASI	-72.265847217	-13.979615897	11	NA	996	22	0
016307201	PE6	163	72	1	2	163	5	2016	1397	5	1	0	5	5	1	1	30	1	0	0	0	163	3	3	2	3	0	NA	0	NA	0	NA	1	4176	1	1	0	1	3	247509	0048	ASACASI	-72.265847217	-13.979615897	11	NA	996	32	0
016400101	PE6	164	1	1	1	164	3	2016	1395	4	1	0	4	4	1	1	29	1	0	0	0	164	3	3	2	3	0	NA	0	NA	0	NA	0	3650	1	1	0	1	3	608196	0016	LAUPAY	-72.113933001	-14.192546999	43	NA	20	32	1
016400201	PE6	164	2	1	1	164	3	2016	1395	6	0	0	6	0	2	1	29	1	0	0	0	164	3	3	2	3	0	NA	0	NA	0	NA	2	3650	1	1	0	1	3	214355	0016	LAUPAY	-72.113933001	-14.192546999	43	NA	5	23	0
016400501	PE6	164	5	1	2	164	3	2016	1395	4	1	0	4	4	0	1	29	1	0	0	0	164	3	3	2	3	0	NA	0	NA	0	NA	0	3650	1	1	0	1	3	608196	0016	LAUPAY	-72.113933001	-14.192546999	43	NA	10	32	1
016400701	PE6	164	7	1	2	164	3	2016	1395	3	0	0	3	2	0	1	30	1	0	0	0	164	3	3	2	3	0	NA	0	NA	0	NA	0	3650	0	1	0	1	3	608196	0016	LAUPAY	-72.113933001	-14.192546999	11	NA	996	23	1
016405601	PE6	164	56	1	1	164	3	2016	1395	4	1	0	4	4	0	1	28	1	0	0	0	164	3	3	2	3	0	NA	0	NA	0	NA	0	3650	1	1	0	1	3	608196	0015	CURACALLE	-72.115762	-14.198209998	12	NA	5	23	1
016405701	PE6	164	57	1	2	164	3	2016	1395	3	1	0	3	2	1	1	28	1	0	0	0	164	3	3	2	3	0	NA	0	NA	0	NA	1	3650	1	1	0	1	3	214355	0015	CURACALLE	-72.115762	-14.198209998	43	NA	20	32	0
016405901	PE6	164	59	1	2	164	3	2016	1395	4	1	0	4	4	1	1	28	1	0	0	0	164	3	3	2	3	0	NA	0	NA	0	NA	0	3650	1	1	0	1	3	608196	0015	CURACALLE	-72.115762	-14.198209998	11	NA	996	23	1
016406001	PE6	164	60	1	1	164	3	2016	1395	3	2	0	3	3	1	1	28	1	0	0	0	164	3	3	2	3	0	NA	0	NA	0	NA	1	3650	2	1	0	1	3	214355	0015	CURACALLE	-72.115762	-14.198209998	11	NA	996	23	1
016409701	PE6	164	97	1	2	164	3	2016	1395	5	1	0	3	5	0	1	30	1	0	0	0	164	3	3	2	3	0	NA	0	NA	0	NA	0	3650	1	1	0	1	3	608196	0005	BELLAVISTA	-72.117256999	-14.177943	11	NA	996	22	1
016409801	PE6	164	98	1	2	164	3	2016	1395	3	1	0	3	3	1	1	30	1	0	0	0	164	3	3	2	3	0	NA	0	NA	0	NA	1	3650	1	1	0	1	3	214355	0005	BELLAVISTA	-72.117256999	-14.177943	11	NA	996	22	1
016409901	PE6	164	99	1	1	164	3	2016	1395	4	1	0	4	4	0	1	30	1	0	0	0	164	3	3	2	3	0	NA	0	NA	0	NA	0	3650	1	1	0	1	3	608196	0005	BELLAVISTA	-72.117256999	-14.177943	11	NA	996	22	1
016410001	PE6	164	100	1	2	164	3	2016	1395	3	0	0	3	3	0	1	30	1	0	0	0	164	3	3	2	3	0	NA	0	NA	0	NA	0	3650	0	1	0	1	3	608196	0005	BELLAVISTA	-72.117256999	-14.177943	11	NA	996	22	0
016410101	PE6	164	101	1	2	164	3	2016	1395	3	0	0	3	3	0	1	31	1	0	0	0	164	3	3	2	3	0	NA	0	NA	0	NA	0	3650	0	1	0	1	3	608196	0005	BELLAVISTA	-72.117256999	-14.177943	11	NA	996	22	1
016500101	PE6	165	1	1	1	165	7	2016	1399	4	2	0	4	4	0	1	9	3	31	0	0	165	4	4	1	1	0	NA	0	NA	0	NA	0	2419	2	1	0	1	1	1562094	0001	LA LIBERTAD	-71.561339982	-16.375129984	11	NA	996	11	1
016500701	PE6	165	7	1	2	165	6	2016	1398	4	1	0	4	4	1	1	28	1	32	0	0	165	4	4	1	1	0	NA	0	NA	0	NA	1	2419	1	1	0	1	1	329474	0001	LA LIBERTAD	-71.561339982	-16.375129984	11	NA	996	11	1
016501301	PE6	165	13	1	1	165	6	2016	1398	1	0	0	1	1	0	1	28	1	32	0	0	165	4	4	1	1	0	NA	0	NA	0	NA	0	2419	0	1	0	1	1	1562094	0001	LA LIBERTAD	-71.561339982	-16.375129984	71	96	1	23	1
016504701	PE6	165	47	1	2	165	6	2016	1398	5	1	0	5	5	1	1	28	1	32	0	0	165	4	4	1	1	0	NA	0	NA	0	NA	1	2419	1	1	0	1	1	329474	0001	LA LIBERTAD	-71.561339982	-16.375129984	11	NA	996	11	1
016505401	PE6	165	54	1	2	165	6	2016	1398	5	1	0	5	5	1	1	28	1	31	0	0	165	4	4	1	1	0	NA	0	NA	0	NA	1	2419	1	1	0	1	1	329474	0001	LA LIBERTAD	-71.561339982	-16.375129984	11	NA	996	11	1
016507701	PE6	165	77	1	2	165	7	2016	1399	5	1	0	5	5	1	1	9	1	32	0	0	165	4	4	1	1	0	NA	0	NA	0	NA	1	2419	1	1	0	1	1	329474	0001	LA LIBERTAD	-71.561339982	-16.375129984	11	NA	996	11	1
016600101	PE6	166	1	1	2	166	5	2016	1397	8	2	0	8	7	1	1	2	2	45	0	0	166	4	4	1	1	0	NA	0	NA	0	NA	1	2419	2	1	0	1	1	533540	0001	LA LIBERTAD	-71.561339982	-16.375129984	11	NA	996	11	1
016602201	PE6	166	22	1	1	166	5	2016	1397	1	0	0	1	1	0	1	3	4	45	0	0	166	4	4	1	1	0	NA	0	NA	0	NA	0	2419	0	1	0	1	1	2529609	0001	LA LIBERTAD	-71.561339982	-16.375129984	11	NA	996	11	1
016606301	PE6	166	63	1	1	166	5	2016	1397	2	0	0	2	1	0	1	2	1	38	0	0	166	4	4	1	1	0	NA	0	NA	0	NA	0	2419	0	1	0	1	1	2529609	0001	LA LIBERTAD	-71.561339982	-16.375129984	11	NA	996	11	1
016606401	PE6	166	64	1	2	166	5	2016	1397	6	1	0	6	5	2	1	1	1	45	0	0	166	4	4	1	1	0	NA	0	NA	0	NA	2	2419	1	1	0	1	1	533540	0001	LA LIBERTAD	-71.561339982	-16.375129984	11	NA	996	11	1
016607001	PE6	166	70	1	1	166	5	2016	1397	4	1	0	4	4	1	1	1	1	38	0	0	166	4	4	1	1	0	NA	0	NA	0	NA	1	2419	1	1	0	1	1	533540	0001	LA LIBERTAD	-71.561339982	-16.375129984	11	NA	996	11	1
016607002	PE6	166	70	2	1	166	5	2016	1397	3	2	0	3	2	0	1	1	1	38	0	0	166	4	4	1	1	0	NA	0	NA	0	NA	0	2419	2	1	0	1	1	2529609	0001	LA LIBERTAD	-71.561339982	-16.375129984	11	NA	996	11	1
016607901	PE6	166	79	1	2	166	5	2016	1397	3	1	0	3	3	1	1	2	1	45	0	0	166	4	4	1	1	0	NA	0	NA	0	NA	1	2419	1	1	0	1	1	533540	0001	LA LIBERTAD	-71.561339982	-16.375129984	11	NA	996	11	1
016609801	PE6	166	98	1	2	166	5	2016	1397	5	1	0	5	5	2	1	2	2	38	0	0	166	4	4	1	1	0	NA	0	NA	0	NA	2	2419	1	1	0	1	1	533540	0001	LA LIBERTAD	-71.561339982	-16.375129984	11	NA	996	11	1
016612601	PE6	166	126	1	2	166	5	2016	1397	5	2	0	5	5	1	1	1	1	45	0	0	166	4	4	1	1	0	NA	0	NA	0	NA	1	2419	2	1	0	1	1	533540	0001	LA LIBERTAD	-71.561339982	-16.375129984	11	NA	996	11	1
016701801	PE6	167	18	1	2	167	5	2016	1397	3	1	0	3	3	1	1	27	4	45	0	0	167	4	4	1	1	0	NA	0	NA	0	NA	1	2419	1	1	0	1	1	595505	0001	LA LIBERTAD	-71.561339982	-16.375129984	11	NA	996	11	1
016703301	PE6	167	33	1	2	167	5	2016	1397	5	0	0	5	4	0	1	27	2	45	0	0	167	4	4	1	1	0	NA	0	NA	0	NA	0	2419	1	1	0	1	1	2823395	0001	LA LIBERTAD	-71.561339982	-16.375129984	11	NA	996	11	1
016705301	PE6	167	53	1	4	167	5	2016	1397	8	1	0	8	8	1	1	27	2	38	0	0	167	4	4	1	1	0	NA	0	NA	0	NA	1	2419	1	1	0	1	1	595505	0001	LA LIBERTAD	-71.561339982	-16.375129984	11	NA	996	11	1
016711601	PE6	167	116	1	2	167	5	2016	1397	4	2	0	3	4	1	1	26	1	45	0	0	167	4	4	1	1	0	NA	0	NA	0	NA	1	2419	2	1	0	1	1	595505	0001	LA LIBERTAD	-71.561339982	-16.375129984	12	NA	5	12	1
016713601	PE6	167	136	1	2	167	5	2016	1397	6	1	0	6	6	2	1	26	1	38	0	0	167	4	4	1	1	0	NA	0	NA	0	NA	2	2419	1	1	0	1	1	595505	0001	LA LIBERTAD	-71.561339982	-16.375129984	11	NA	996	11	1
016715601	PE6	167	156	1	2	167	5	2016	1397	4	1	0	4	4	1	1	26	1	45	0	0	167	4	4	1	1	0	NA	0	NA	0	NA	1	2419	1	1	0	1	1	595505	0001	LA LIBERTAD	-71.561339982	-16.375129984	11	NA	996	11	1
016716001	PE6	167	160	1	1	167	5	2016	1397	2	0	0	2	2	0	1	27	2	38	0	0	167	4	4	1	1	0	NA	0	NA	0	NA	0	2419	0	1	0	1	1	2823395	0001	LA LIBERTAD	-71.561339982	-16.375129984	11	NA	996	11	1
016716101	PE6	167	161	1	1	167	5	2016	1397	1	0	0	1	1	0	1	27	1	45	0	0	167	4	4	1	1	0	NA	0	NA	0	NA	0	2419	0	1	0	1	1	2823395	0001	LA LIBERTAD	-71.561339982	-16.375129984	11	NA	996	11	1
016717201	PE6	167	172	1	1	167	5	2016	1397	2	0	0	2	2	0	1	27	3	38	0	0	167	4	4	1	1	0	NA	0	NA	0	NA	0	2419	0	1	0	1	1	2823395	0001	LA LIBERTAD	-71.561339982	-16.375129984	11	NA	996	11	1
016801501	PE6	168	15	1	2	168	5	2016	1397	4	1	0	4	4	0	1	4	1	45	0	0	168	4	4	1	1	0	NA	0	NA	0	NA	0	2419	1	1	0	1	1	1550226	0001	LA LIBERTAD	-71.561339982	-16.375129984	11	NA	996	11	1
016801701	PE6	168	17	1	2	168	5	2016	1397	2	0	0	2	2	0	1	4	1	38	0	0	168	4	4	1	1	0	NA	0	NA	0	NA	0	2419	0	1	0	1	1	1550226	0001	LA LIBERTAD	-71.561339982	-16.375129984	11	NA	996	11	1
016802701	PE6	168	27	1	3	168	5	2016	1397	5	1	0	5	5	1	1	4	1	45	0	0	168	4	4	1	1	0	NA	0	NA	0	NA	1	2419	1	1	0	1	1	326971	0001	LA LIBERTAD	-71.561339982	-16.375129984	11	NA	996	11	1
016803201	PE6	168	32	1	2	168	5	2016	1397	4	1	0	4	4	1	1	4	1	38	0	0	168	4	4	1	1	0	NA	0	NA	0	NA	1	2419	1	1	0	1	1	326971	0001	LA LIBERTAD	-71.561339982	-16.375129984	11	NA	996	11	1
016805201	PE6	168	52	1	1	168	5	2016	1397	4	1	0	4	4	1	1	4	1	45	0	0	168	4	4	1	1	0	NA	0	NA	0	NA	1	2419	1	1	0	1	1	326971	0001	LA LIBERTAD	-71.561339982	-16.375129984	11	NA	996	11	1
016806501	PE6	168	65	1	1	168	5	2016	1397	5	2	0	5	5	1	1	7	4	45	0	0	168	4	4	1	1	0	NA	0	NA	0	NA	1	2419	2	1	0	1	1	326971	0001	LA LIBERTAD	-71.561339982	-16.375129984	11	NA	996	11	1
016806701	PE6	168	67	1	2	168	5	2016	1397	4	1	0	4	4	2	1	7	2	38	0	0	168	4	4	1	1	0	NA	0	NA	0	NA	2	2419	1	1	0	1	1	326971	0001	LA LIBERTAD	-71.561339982	-16.375129984	11	NA	996	11	1
016900401	PE6	169	4	1	1	169	4	2016	1396	2	0	0	2	1	0	1	8	2	32	0	0	169	4	4	1	1	0	NA	0	NA	0	NA	0	2419	0	1	0	1	1	2504164	0001	LA LIBERTAD	-71.561339982	-16.375129984	11	NA	996	11	1
016901001	PE6	169	10	1	1	169	4	2016	1396	4	1	0	4	4	1	1	8	1	51	0	0	169	4	4	1	1	0	NA	0	NA	0	NA	1	2419	1	1	0	1	1	528174	0001	LA LIBERTAD	-71.561339982	-16.375129984	11	NA	996	11	1
016904401	PE6	169	44	1	2	169	4	2016	1396	5	0	0	5	3	1	1	7	1	32	0	0	169	4	4	1	1	0	NA	0	NA	0	NA	1	2419	1	1	0	1	1	528174	0001	LA LIBERTAD	-71.561339982	-16.375129984	11	NA	996	11	1
016906001	PE6	169	60	1	1	169	7	2016	1399	2	0	0	2	2	0	1	14	2	51	0	0	169	4	4	1	1	0	NA	0	NA	0	NA	0	2419	0	1	0	1	1	2504164	0001	LA LIBERTAD	-71.561339982	-16.375129984	11	NA	996	11	1
016909101	PE6	169	91	1	1	169	4	2016	1396	4	3	0	4	4	0	1	6	1	32	0	0	169	4	4	1	1	0	NA	0	NA	0	NA	0	2419	3	1	0	1	1	2504164	0001	LA LIBERTAD	-71.561339982	-16.375129984	11	NA	996	11	1
016910001	PE6	169	100	1	1	169	4	2016	1396	5	1	0	5	5	2	1	8	2	51	0	0	169	4	4	1	1	0	NA	0	NA	0	NA	2	2419	1	1	0	1	1	528174	0001	LA LIBERTAD	-71.561339982	-16.375129984	11	NA	996	11	1
016912001	PE6	169	120	1	2	169	4	2016	1396	5	1	0	5	5	2	1	6	1	32	0	0	169	4	4	1	1	0	NA	0	NA	0	NA	2	2419	1	1	0	1	1	528174	0001	LA LIBERTAD	-71.561339982	-16.375129984	11	NA	996	11	1
016912601	PE6	169	126	1	2	169	4	2016	1396	4	1	0	4	4	2	1	7	1	51	0	0	169	4	4	1	1	0	NA	0	NA	0	NA	1	2419	1	1	0	1	1	528174	0001	LA LIBERTAD	-71.561339982	-16.375129984	11	NA	996	11	1
016913401	PE6	169	134	1	1	169	4	2016	1396	4	2	0	4	4	0	1	6	1	32	0	0	169	4	4	1	1	0	NA	0	NA	0	NA	0	2419	2	1	0	1	1	2504164	0001	LA LIBERTAD	-71.561339982	-16.375129984	11	NA	996	11	1
016914901	PE6	169	149	1	5	169	4	2016	1396	6	2	0	6	6	1	1	6	1	51	0	0	169	4	4	1	1	0	NA	0	NA	0	NA	1	2419	2	1	0	1	1	528174	0001	LA LIBERTAD	-71.561339982	-16.375129984	11	NA	996	11	1
017000401	PE6	170	4	1	2	170	5	2016	1397	4	1	0	4	4	0	1	31	1	38	0	0	170	4	4	1	1	0	NA	0	NA	0	NA	0	2419	1	1	0	1	1	2528776	0001	LA LIBERTAD	-71.561339982	-16.375129984	11	NA	996	11	1
017001101	PE6	170	11	1	1	170	5	2016	1397	3	0	0	3	1	0	1	29	2	45	0	0	170	4	4	1	1	0	NA	0	NA	0	NA	0	2419	0	1	0	1	1	2528776	0001	LA LIBERTAD	-71.561339982	-16.375129984	11	NA	996	11	1
017005401	PE6	170	54	1	2	170	5	2016	1397	4	1	0	4	4	0	1	30	1	38	0	0	170	4	4	1	1	0	NA	0	NA	0	NA	0	2419	1	1	0	1	1	2528776	0001	LA LIBERTAD	-71.561339982	-16.375129984	11	NA	996	11	1
017007001	PE6	170	70	1	1	170	5	2016	1397	5	2	0	5	5	1	1	30	2	45	0	0	170	4	4	1	1	0	NA	0	NA	0	NA	1	2419	2	1	0	1	1	533365	0001	LA LIBERTAD	-71.561339982	-16.375129984	11	NA	996	11	1
017008601	PE6	170	86	1	1	170	5	2016	1397	4	1	0	4	4	0	1	31	3	38	0	0	170	4	4	1	1	0	NA	0	NA	0	NA	0	2419	1	1	0	1	1	2528776	0001	LA LIBERTAD	-71.561339982	-16.375129984	11	NA	996	11	1
017009001	PE6	170	90	1	1	170	5	2016	1397	3	1	0	3	3	1	1	30	1	45	0	0	170	4	4	1	1	0	NA	0	NA	0	NA	1	2419	1	1	0	1	1	533365	0001	LA LIBERTAD	-71.561339982	-16.375129984	11	NA	996	11	1
017009401	PE6	170	94	1	2	170	5	2016	1397	4	2	0	4	4	0	1	29	1	38	0	0	170	4	4	1	1	0	NA	0	NA	0	NA	0	2419	2	1	0	1	1	2528776	0001	LA LIBERTAD	-71.561339982	-16.375129984	11	NA	996	11	1
017009501	PE6	170	95	1	2	170	5	2016	1397	7	1	0	7	7	2	1	29	1	45	0	0	170	4	4	1	1	0	NA	0	NA	0	NA	2	2419	1	1	0	1	1	533365	0001	LA LIBERTAD	-71.561339982	-16.375129984	11	NA	996	11	1
017013001	PE6	170	130	1	1	170	5	2016	1397	3	1	0	3	3	1	1	29	1	38	0	0	170	4	4	1	1	0	NA	0	NA	0	NA	1	2419	1	1	0	1	1	533365	0001	LA LIBERTAD	-71.561339982	-16.375129984	11	NA	996	21	1
017013401	PE6	170	134	1	1	170	5	2016	1397	9	3	0	9	9	1	1	30	2	45	0	0	170	4	4	1	1	0	NA	0	NA	0	NA	1	2419	3	1	0	1	1	533365	0001	LA LIBERTAD	-71.561339982	-16.375129984	13	NA	10	21	1
017101601	PE6	171	16	1	2	171	3	2016	1395	4	1	0	4	4	1	1	12	1	38	0	0	171	4	4	1	1	0	NA	0	NA	0	NA	1	2594	1	1	0	1	1	495669	0002	CONO NORTE	-71.577989981	-16.322419983	11	NA	996	11	1
017101801	PE6	171	18	1	2	171	3	2016	1395	5	1	0	5	5	0	1	13	1	45	0	0	171	4	4	1	1	0	NA	0	NA	0	NA	0	2594	1	1	0	1	1	2350055	0002	CONO NORTE	-71.577989981	-16.322419983	11	NA	996	11	1
017102201	PE6	171	22	1	1	171	3	2016	1395	3	1	0	3	3	1	1	14	1	38	0	0	171	4	4	1	1	0	NA	0	NA	0	NA	1	2594	1	1	0	1	1	495669	0002	CONO NORTE	-71.577989981	-16.322419983	11	NA	996	11	1
017102601	PE6	171	26	1	2	171	3	2016	1395	3	1	0	3	2	1	1	12	1	45	0	0	171	4	4	1	1	0	NA	0	NA	0	NA	1	2594	1	1	0	1	1	495669	0002	CONO NORTE	-71.577989981	-16.322419983	11	NA	996	11	1
017104801	PE6	171	48	1	2	171	3	2016	1395	4	1	0	4	3	2	1	14	1	38	0	0	171	4	4	1	1	0	NA	0	NA	0	NA	2	2594	1	1	0	1	1	495669	0002	CONO NORTE	-71.577989981	-16.322419983	11	NA	996	11	1
017106901	PE6	171	69	1	1	171	3	2016	1395	3	1	0	3	3	1	1	12	1	45	0	0	171	4	4	1	1	0	NA	0	NA	0	NA	1	2594	1	1	0	1	1	495669	0002	CONO NORTE	-71.577989981	-16.322419983	11	NA	996	11	1
017107601	PE6	171	76	1	2	171	3	2016	1395	4	1	0	4	4	1	1	13	1	38	0	0	171	4	4	1	1	0	NA	0	NA	0	NA	0	2594	1	1	0	1	1	495669	0002	CONO NORTE	-71.577989981	-16.322419983	11	NA	996	11	1
017107801	PE6	171	78	1	1	171	3	2016	1395	2	1	0	2	2	0	1	13	1	45	0	0	171	4	4	1	1	0	NA	0	NA	0	NA	0	2594	1	1	0	1	1	2350055	0002	CONO NORTE	-71.577989981	-16.322419983	11	NA	996	21	1
017110501	PE6	171	105	1	1	171	3	2016	1395	5	1	0	5	5	1	1	12	1	38	0	0	171	4	4	1	1	0	NA	0	NA	0	NA	1	2594	1	1	0	1	1	495669	0002	CONO NORTE	-71.577989981	-16.322419983	11	NA	996	11	1
017111001	PE6	171	110	1	1	171	3	2016	1395	1	0	0	1	1	0	1	13	1	45	0	0	171	4	4	1	1	0	NA	0	NA	0	NA	0	2594	0	1	0	1	1	2350055	0002	CONO NORTE	-71.577989981	-16.322419983	11	NA	996	11	0
017203301	PE6	172	33	1	2	172	6	2016	1398	5	2	0	5	5	1	1	22	1	44	0	0	172	4	4	1	1	0	NA	0	NA	0	NA	1	2236	2	1	0	1	1	419812	0001	SACHACA	-71.56800228999	-16.428597818	11	NA	996	11	1
017206601	PE6	172	66	1	3	172	6	2016	1398	5	1	0	5	5	0	1	23	1	44	0	0	172	4	4	1	1	0	NA	0	NA	0	NA	0	2236	1	1	0	1	1	1990403	0001	SACHACA	-71.56800228999	-16.428597818	11	NA	996	11	1
017207401	PE6	172	74	1	2	172	6	2016	1398	4	1	0	4	4	1	1	22	1	45	0	0	172	4	4	1	1	0	NA	0	NA	0	NA	1	2236	1	1	0	1	1	419812	0001	SACHACA	-71.56800228999	-16.428597818	11	NA	996	11	1
017208001	PE6	172	80	1	1	172	6	2016	1398	3	2	0	3	3	1	1	23	1	44	0	0	172	4	4	1	1	0	NA	0	NA	0	NA	1	2236	2	1	0	1	1	419812	0001	SACHACA	-71.56800228999	-16.428597818	11	NA	996	11	1
017210501	PE6	172	105	1	2	172	6	2016	1398	6	2	0	5	5	2	1	23	1	45	0	0	172	4	4	1	1	0	NA	0	NA	0	NA	2	2236	2	1	0	1	1	419812	0001	SACHACA	-71.56800228999	-16.428597818	11	NA	996	11	1
017214001	PE6	172	140	1	2	172	6	2016	1398	5	1	0	5	5	3	1	23	1	44	0	0	172	4	4	1	1	0	NA	0	NA	0	NA	3	2236	1	1	0	1	1	419812	0001	SACHACA	-71.56800228999	-16.428597818	11	NA	996	11	1
017214401	PE6	172	144	1	3	172	6	2016	1398	5	2	0	5	5	0	1	24	1	44	0	0	172	4	4	1	1	0	NA	0	NA	0	NA	0	2236	2	1	0	1	1	1990403	0001	SACHACA	-71.56800228999	-16.428597818	11	NA	996	11	1
017301101	PE6	173	11	1	2	173	6	2016	1398	3	0	0	3	2	0	1	2	1	45	0	0	173	4	4	1	1	0	NA	0	NA	0	NA	0	2337	0	1	0	1	1	2385885	0001	AREQUIPA	-71.536940705	-16.398897499	11	NA	996	11	1
017302201	PE6	173	22	1	1	173	6	2016	1398	5	1	0	5	5	2	1	2	2	38	0	0	173	4	4	1	1	0	NA	0	NA	0	NA	2	2337	1	1	0	1	1	503226	0001	AREQUIPA	-71.536940705	-16.398897499	11	NA	996	11	1
017302301	PE6	173	23	1	1	173	6	2016	1398	5	1	0	5	5	1	1	2	1	45	0	0	173	4	4	1	1	0	NA	0	NA	0	NA	1	2337	1	1	0	1	1	503226	0001	AREQUIPA	-71.536940705	-16.398897499	11	NA	996	11	1
017304401	PE6	173	44	1	1	173	6	2016	1398	2	0	0	2	2	0	1	3	1	45	0	0	173	4	4	1	1	0	NA	0	NA	0	NA	0	2337	0	1	0	1	1	2385885	0001	AREQUIPA	-71.536940705	-16.398897499	11	NA	996	11	1
017305301	PE6	173	53	1	1	173	6	2016	1398	3	1	0	3	3	1	1	4	2	38	0	0	173	4	4	1	1	0	NA	0	NA	0	NA	1	2337	1	1	0	1	1	503226	0001	AREQUIPA	-71.536940705	-16.398897499	11	NA	996	11	1
017311601	PE6	173	116	1	2	173	6	2016	1398	4	2	0	4	4	1	1	2	1	38	0	0	173	4	4	1	1	0	NA	0	NA	0	NA	1	2337	2	1	0	1	1	503226	0001	AREQUIPA	-71.536940705	-16.398897499	11	NA	996	11	1
017314501	PE6	173	145	1	3	173	6	2016	1398	3	0	0	3	3	0	1	2	1	45	0	0	173	4	4	1	1	0	NA	0	NA	0	NA	0	2337	0	1	0	1	1	2385885	0001	AREQUIPA	-71.536940705	-16.398897499	11	NA	996	11	1
017400401	PE6	174	4	1	1	174	4	2016	1396	2	0	0	2	2	0	1	6	2	38	0	0	174	4	4	1	1	0	NA	0	NA	0	NA	0	2337	0	1	0	1	1	2144172	0001	AREQUIPA	-71.536940705	-16.398897499	11	NA	996	11	1
017400501	PE6	174	5	1	1	174	4	2016	1396	3	2	0	3	3	0	1	5	1	45	0	0	174	4	4	1	1	0	NA	0	NA	0	NA	0	2337	2	1	0	1	1	2144172	0001	AREQUIPA	-71.536940705	-16.398897499	11	NA	996	12	1
017400601	PE6	174	6	1	1	174	4	2016	1396	3	1	0	3	3	1	1	5	1	38	0	0	174	4	4	1	1	0	NA	0	NA	0	NA	1	2337	1	1	0	1	1	452245	0001	AREQUIPA	-71.536940705	-16.398897499	11	NA	996	11	1
017401501	PE6	174	15	1	2	174	4	2016	1396	3	0	0	3	3	0	1	5	1	45	0	0	174	4	4	1	1	0	NA	0	NA	0	NA	0	2337	0	1	0	1	1	2144172	0001	AREQUIPA	-71.536940705	-16.398897499	11	NA	996	11	1
017401801	PE6	174	18	1	1	174	4	2016	1396	1	0	0	1	1	0	1	7	3	38	0	0	174	4	4	1	1	0	NA	0	NA	0	NA	0	2337	0	1	0	1	1	2144172	0001	AREQUIPA	-71.536940705	-16.398897499	11	NA	996	11	1
017404901	PE6	174	49	1	1	174	4	2016	1396	1	0	0	1	1	0	1	6	1	38	0	0	174	4	4	1	1	0	NA	0	NA	0	NA	0	2337	0	1	0	1	1	2144172	0001	AREQUIPA	-71.536940705	-16.398897499	11	NA	996	11	1
017405901	PE6	174	59	1	2	174	4	2016	1396	5	1	0	5	5	1	1	6	1	45	0	0	174	4	4	1	1	0	NA	0	NA	0	NA	1	2337	1	1	0	1	1	452245	0001	AREQUIPA	-71.536940705	-16.398897499	11	NA	996	11	1
017406701	PE6	174	67	1	2	174	4	2016	1396	4	1	0	4	4	1	1	5	1	38	0	0	174	4	4	1	1	0	NA	0	NA	0	NA	1	2337	1	1	0	1	1	452245	0001	AREQUIPA	-71.536940705	-16.398897499	11	NA	996	11	1
017408901	PE6	174	89	1	2	174	4	2016	1396	2	1	0	2	1	0	1	5	1	45	0	0	174	4	4	1	1	0	NA	0	NA	0	NA	0	2337	1	1	0	1	1	2144172	0001	AREQUIPA	-71.536940705	-16.398897499	12	NA	1	12	1
017500801	PE6	175	8	1	4	175	5	2016	1397	5	1	0	5	4	0	1	10	3	45	0	0	175	4	4	1	1	0	NA	0	NA	0	NA	0	2337	1	1	0	1	1	2525594	0001	AREQUIPA	-71.536940705	-16.398897499	11	NA	996	11	1
017501101	PE6	175	11	1	1	175	5	2016	1397	1	0	0	1	1	0	1	7	1	38	0	0	175	4	4	1	1	0	NA	0	NA	0	NA	0	2337	0	1	0	1	1	2525594	0001	AREQUIPA	-71.536940705	-16.398897499	11	NA	996	11	1
017501301	PE6	175	13	1	1	175	5	2016	1397	3	1	0	3	3	0	1	7	1	45	0	0	175	4	4	1	1	0	NA	0	NA	0	NA	0	2337	1	1	0	1	1	2525594	0001	AREQUIPA	-71.536940705	-16.398897499	11	NA	996	11	1
017503601	PE6	175	36	1	1	175	5	2016	1397	4	1	0	4	4	1	1	9	2	38	0	0	175	4	4	1	1	0	NA	0	NA	0	NA	1	2337	1	1	0	1	1	532693	0001	AREQUIPA	-71.536940705	-16.398897499	11	NA	996	11	1
017504001	PE6	175	40	1	1	175	5	2016	1397	5	1	0	5	5	1	1	9	2	45	0	0	175	4	4	1	1	0	NA	0	NA	0	NA	1	2337	1	1	0	1	1	532693	0001	AREQUIPA	-71.536940705	-16.398897499	11	NA	996	11	1
017507901	PE6	175	79	1	2	175	5	2016	1397	3	1	0	3	3	1	1	9	2	38	0	0	175	4	4	1	1	0	NA	0	NA	0	NA	1	2337	1	1	0	1	1	532693	0001	AREQUIPA	-71.536940705	-16.398897499	11	NA	996	11	1
017508101	PE6	175	81	1	1	175	5	2016	1397	4	1	0	4	4	0	1	10	4	45	0	0	175	4	4	1	1	0	NA	0	NA	0	NA	0	2337	1	1	0	1	1	2525594	0001	AREQUIPA	-71.536940705	-16.398897499	11	NA	996	11	1
017509101	PE6	175	91	1	1	175	5	2016	1397	4	1	0	4	4	1	1	9	1	38	0	0	175	4	4	1	1	0	NA	0	NA	0	NA	1	2337	1	1	0	1	1	532693	0001	AREQUIPA	-71.536940705	-16.398897499	11	NA	996	11	1
017509102	PE6	175	91	2	2	175	5	2016	1397	3	1	0	3	3	1	1	10	1	38	0	0	175	4	4	1	1	0	NA	0	NA	0	NA	1	2337	1	1	0	1	1	532693	0001	AREQUIPA	-71.536940705	-16.398897499	11	NA	996	11	1
017511501	PE6	175	115	1	2	175	5	2016	1397	4	1	0	4	4	1	1	10	3	38	0	0	175	4	4	1	1	0	NA	0	NA	0	NA	1	2337	1	1	0	1	1	532693	0001	AREQUIPA	-71.536940705	-16.398897499	11	NA	996	11	1
017602301	PE6	176	23	1	1	176	3	2016	1395	4	1	0	4	4	0	1	19	1	45	0	0	176	4	4	1	1	0	NA	0	NA	0	NA	0	2343	1	1	0	1	1	1074507	0001	YANAHUARA	-71.55411229099	-16.395227817	11	NA	996	11	1
017603101	PE6	176	31	1	1	176	3	2016	1395	3	0	0	3	3	0	1	19	2	38	0	0	176	4	4	1	1	0	NA	0	NA	0	NA	0	2343	0	1	0	1	1	1074507	0001	YANAHUARA	-71.55411229099	-16.395227817	11	NA	996	11	1
017604701	PE6	176	47	1	1	176	3	2016	1395	2	0	0	2	2	0	1	19	1	45	0	0	176	4	4	1	1	0	NA	0	NA	0	NA	0	2343	0	1	0	1	1	1074507	0001	YANAHUARA	-71.55411229099	-16.395227817	11	NA	996	11	1
017604801	PE6	176	48	1	2	176	3	2016	1395	6	1	0	6	6	1	1	19	1	38	0	0	176	4	4	1	1	0	NA	0	NA	0	NA	1	2343	1	1	0	1	1	226633	0001	YANAHUARA	-71.55411229099	-16.395227817	11	NA	996	11	1
017605301	PE6	176	53	1	2	176	3	2016	1395	2	1	0	2	2	0	1	19	4	45	0	0	176	4	4	1	1	0	NA	0	NA	0	NA	0	2343	1	1	0	1	1	1074507	0001	YANAHUARA	-71.55411229099	-16.395227817	11	NA	996	11	1
017606501	PE6	176	65	1	8	176	3	2016	1395	8	1	0	8	8	0	1	19	1	45	0	0	176	4	4	1	1	0	NA	0	NA	0	NA	0	2343	1	1	0	1	1	1074507	0001	YANAHUARA	-71.55411229099	-16.395227817	11	NA	996	11	1
017701302	PE6	177	13	2	2	177	3	2016	1395	3	1	0	2	3	0	1	20	3	38	0	0	177	4	4	1	1	0	NA	0	NA	0	NA	0	2368	1	1	0	1	1	2464963	0001	CAYMA	-71.549379981	-16.388259984	11	NA	996	11	1
017705401	PE6	177	54	1	1	177	3	2016	1395	4	2	0	4	4	0	1	17	3	38	0	0	177	4	4	1	1	0	NA	0	NA	0	NA	0	2368	2	1	0	1	1	2464963	0001	CAYMA	-71.549379981	-16.388259984	11	NA	996	11	1
017706401	PE6	177	64	1	1	177	3	2016	1395	6	3	0	6	6	1	1	16	1	45	0	0	177	4	4	1	1	0	NA	0	NA	0	NA	1	2368	3	1	0	1	1	519905	0001	CAYMA	-71.549379981	-16.388259984	11	NA	996	11	1
017709801	PE6	177	98	1	1	177	3	2016	1395	4	1	0	4	4	2	1	19	4	38	0	0	177	4	4	1	1	0	NA	0	NA	0	NA	1	2368	1	1	0	1	1	519905	0001	CAYMA	-71.549379981	-16.388259984	11	NA	996	11	1
017710601	PE6	177	106	1	1	177	3	2016	1395	5	2	0	5	5	1	1	16	2	38	0	0	177	4	4	1	1	0	NA	0	NA	0	NA	1	2368	2	1	0	1	1	519905	0001	CAYMA	-71.549379981	-16.388259984	11	NA	996	11	1
017710801	PE6	177	108	1	2	177	3	2016	1395	4	1	0	4	4	2	1	17	4	45	0	0	177	4	4	1	1	0	NA	0	NA	0	NA	2	2368	1	1	0	1	1	519905	0001	CAYMA	-71.549379981	-16.388259984	11	NA	996	11	1
017711701	PE6	177	117	1	1	177	3	2016	1395	1	0	0	1	1	0	1	16	1	45	0	0	177	4	4	1	1	0	NA	0	NA	0	NA	0	2368	0	1	0	1	1	2464963	0001	CAYMA	-71.549379981	-16.388259984	11	NA	996	11	0
017716401	PE6	177	164	1	2	177	3	2016	1395	2	1	0	2	2	0	1	17	2	38	0	0	177	4	4	1	1	0	NA	0	NA	0	NA	0	2368	1	1	0	1	1	2464963	0001	CAYMA	-71.549379981	-16.388259984	11	NA	996	11	1
017716402	PE6	177	164	2	2	177	3	2016	1395	4	1	0	4	4	2	1	17	1	38	0	0	177	4	4	1	1	0	NA	0	NA	0	NA	2	2368	1	1	0	1	1	519905	0001	CAYMA	-71.549379981	-16.388259984	11	NA	996	11	1
017716403	PE6	177	164	3	1	177	3	2016	1395	1	0	0	1	1	0	1	17	1	38	0	0	177	4	4	1	1	0	NA	0	NA	0	NA	0	2368	0	1	0	1	1	2464963	0001	CAYMA	-71.549379981	-16.388259984	11	NA	996	11	1
017801401	PE6	178	14	1	1	178	6	2016	1398	4	1	0	4	4	1	1	6	2	38	0	0	178	4	4	1	1	0	NA	0	NA	0	NA	1	2460	1	1	0	1	1	526608	0001	SELVA ALEGRE	-71.52066376499	-16.379673147	11	NA	996	11	1
017801701	PE6	178	17	1	4	178	6	2016	1398	7	2	0	7	7	1	1	7	1	45	0	0	178	4	4	1	1	0	NA	0	NA	0	NA	1	2460	2	1	0	1	1	526608	0001	SELVA ALEGRE	-71.52066376499	-16.379673147	11	NA	996	11	0
017803401	PE6	178	34	1	2	178	6	2016	1398	5	1	0	5	5	1	1	7	2	38	0	0	178	4	4	1	1	0	NA	0	NA	0	NA	1	2460	1	1	0	1	1	2496741	0001	SELVA ALEGRE	-71.52066376499	-16.379673147	11	NA	996	11	1
017806001	PE6	178	60	1	2	178	6	2016	1398	3	1	0	3	2	0	1	7	2	45	0	0	178	4	4	1	1	0	NA	0	NA	0	NA	0	2460	1	1	0	1	1	2496741	0001	SELVA ALEGRE	-71.52066376499	-16.379673147	11	NA	996	11	1
017806301	PE6	178	63	1	2	178	6	2016	1398	4	1	0	4	4	2	1	6	2	38	0	0	178	4	4	1	1	0	NA	0	NA	0	NA	2	2460	1	1	0	1	1	526608	0001	SELVA ALEGRE	-71.52066376499	-16.379673147	11	NA	996	11	1
017808101	PE6	178	81	1	2	178	6	2016	1398	4	1	0	4	4	2	1	6	1	38	0	0	178	4	4	1	1	0	NA	0	NA	0	NA	1	2460	1	1	0	1	1	526608	0001	SELVA ALEGRE	-71.52066376499	-16.379673147	11	NA	996	11	1
017900801	PE6	179	8	1	1	179	3	2016	1395	3	0	0	3	1	1	1	10	1	44	0	0	179	4	4	1	1	0	NA	0	NA	0	NA	1	2460	1	1	0	1	1	542320	0001	SELVA ALEGRE	-71.52066376499	-16.379673147	11	NA	996	23	1
017903601	PE6	179	36	1	2	179	3	2016	1395	4	1	0	4	4	0	1	12	1	44	0	0	179	4	4	1	1	0	NA	0	NA	0	NA	0	2460	1	1	0	1	1	2571234	0001	SELVA ALEGRE	-71.52066376499	-16.379673147	11	NA	996	32	1
017903701	PE6	179	37	1	1	179	3	2016	1395	4	2	0	4	3	1	1	10	1	45	0	0	179	4	4	1	1	0	NA	0	NA	0	NA	1	2460	2	1	0	1	1	542320	0001	SELVA ALEGRE	-71.52066376499	-16.379673147	11	NA	996	11	1
017904101	PE6	179	41	1	1	179	3	2016	1395	3	2	0	3	3	1	1	9	1	44	0	0	179	4	4	1	1	0	NA	0	NA	0	NA	1	2460	2	1	0	1	1	542320	0001	SELVA ALEGRE	-71.52066376499	-16.379673147	11	NA	996	11	1
017908801	PE6	179	88	1	2	179	3	2016	1395	5	1	0	5	5	2	1	10	1	44	0	0	179	4	4	1	1	0	NA	0	NA	0	NA	2	2460	1	1	0	1	1	542320	0001	SELVA ALEGRE	-71.52066376499	-16.379673147	11	NA	996	11	1
017908901	PE6	179	89	1	1	179	3	2016	1395	5	2	0	5	5	1	1	10	1	45	0	0	179	4	4	1	1	0	NA	0	NA	0	NA	1	2460	2	1	0	1	1	542320	0001	SELVA ALEGRE	-71.52066376499	-16.379673147	11	NA	996	23	1
017909001	PE6	179	90	1	1	179	3	2016	1395	1	0	0	1	1	0	1	10	1	44	0	0	179	4	4	1	1	0	NA	0	NA	0	NA	0	2460	0	1	0	1	1	2571234	0001	SELVA ALEGRE	-71.52066376499	-16.379673147	11	NA	996	11	1
017909801	PE6	179	98	1	1	179	3	2016	1395	7	2	0	7	6	1	1	9	1	45	0	0	179	4	4	1	1	0	NA	0	NA	0	NA	1	2460	2	1	0	1	1	542320	0001	SELVA ALEGRE	-71.52066376499	-16.379673147	11	NA	996	11	1
018002301	PE6	180	23	1	2	180	4	2016	1396	3	1	0	3	3	0	1	18	1	32	0	0	180	4	4	1	1	0	NA	0	NA	0	NA	0	2460	1	1	0	1	1	711355	0001	SELVA ALEGRE	-71.52066376499	-16.379673147	11	NA	996	11	1
018002801	PE6	180	28	1	1	180	4	2016	1396	6	2	0	6	6	2	1	19	1	0	0	0	180	4	4	1	1	0	NA	0	NA	0	NA	2	2460	2	1	0	1	1	150038	0001	SELVA ALEGRE	-71.52066376499	-16.379673147	11	NA	996	11	1
018002901	PE6	180	29	1	1	180	4	2016	1396	2	0	0	2	2	0	1	19	1	32	0	0	180	4	4	1	1	0	NA	0	NA	0	NA	0	2460	0	1	0	1	1	711355	0001	SELVA ALEGRE	-71.52066376499	-16.379673147	11	NA	996	11	1
018003801	PE6	180	38	1	4	180	4	2016	1396	7	2	0	7	7	2	1	18	1	0	0	0	180	4	4	1	1	0	NA	0	NA	0	NA	2	2460	2	1	0	1	1	150038	0001	SELVA ALEGRE	-71.52066376499	-16.379673147	11	NA	996	11	1
018004301	PE6	180	43	1	3	180	4	2016	1396	4	1	0	4	1	0	1	20	1	32	0	0	180	4	4	1	1	0	NA	0	NA	0	NA	0	2460	2	1	0	1	1	711355	0001	SELVA ALEGRE	-71.52066376499	-16.379673147	11	NA	996	11	1
018004401	PE6	180	44	1	2	180	4	2016	1396	4	2	0	4	4	1	1	18	1	0	0	0	180	4	4	1	1	0	NA	0	NA	0	NA	1	2460	2	1	0	1	1	150038	0001	SELVA ALEGRE	-71.52066376499	-16.379673147	11	NA	996	11	1
018004501	PE6	180	45	1	2	180	4	2016	1396	6	2	0	6	5	1	1	18	1	32	0	0	180	4	4	1	1	0	NA	0	NA	0	NA	1	2460	2	1	0	1	1	150038	0001	SELVA ALEGRE	-71.52066376499	-16.379673147	96	96	10	23	1
018004701	PE6	180	47	1	2	180	4	2016	1396	4	1	0	4	4	1	1	18	1	0	0	0	180	4	4	1	1	0	NA	0	NA	0	NA	1	2460	1	1	0	1	1	150038	0001	SELVA ALEGRE	-71.52066376499	-16.379673147	11	NA	996	11	1
018100501	PE6	181	5	1	3	181	5	2016	1397	5	2	0	5	4	0	1	11	2	38	0	0	181	4	4	1	1	0	NA	0	NA	0	NA	0	2460	2	1	0	1	1	2667301	0001	SELVA ALEGRE	-71.52066376499	-16.379673147	11	NA	996	11	1
018100901	PE6	181	9	1	1	181	5	2016	1397	4	0	0	4	4	0	1	12	1	45	0	0	181	4	4	1	1	0	NA	0	NA	0	NA	0	2460	0	1	0	1	1	2667301	0001	SELVA ALEGRE	-71.52066376499	-16.379673147	11	NA	996	11	1
018101801	PE6	181	18	1	2	181	5	2016	1397	4	1	0	4	4	1	1	12	1	38	0	0	181	4	4	1	1	0	NA	0	NA	0	NA	1	2460	1	1	0	1	1	562582	0001	SELVA ALEGRE	-71.52066376499	-16.379673147	11	NA	996	11	1
018104601	PE6	181	46	1	1	181	5	2016	1397	5	1	0	5	5	1	1	12	2	38	0	0	181	4	4	1	1	0	NA	0	NA	0	NA	1	2460	1	1	0	1	1	562582	0001	SELVA ALEGRE	-71.52066376499	-16.379673147	11	NA	996	11	1
018107001	PE6	181	70	1	2	181	5	2016	1397	4	1	0	4	4	0	1	11	1	45	0	0	181	4	4	1	1	0	NA	0	NA	0	NA	0	2460	1	1	0	1	1	2667301	0001	SELVA ALEGRE	-71.52066376499	-16.379673147	11	NA	996	11	1
018107901	PE6	181	79	1	1	181	5	2016	1397	3	0	0	3	1	1	1	15	3	38	0	0	181	4	4	1	1	0	NA	0	NA	0	NA	1	2460	1	1	0	1	1	562582	0001	SELVA ALEGRE	-71.52066376499	-16.379673147	11	NA	996	11	1
018110501	PE6	181	105	1	1	181	5	2016	1397	3	1	0	3	3	0	1	15	6	45	0	0	181	4	4	1	1	0	NA	0	NA	0	NA	0	2460	1	1	0	1	1	2667301	0001	SELVA ALEGRE	-71.52066376499	-16.379673147	11	NA	996	11	1
018113801	PE6	181	138	1	2	181	5	2016	1397	3	1	0	3	3	1	1	11	2	38	0	0	181	4	4	1	1	0	NA	0	NA	0	NA	1	2460	1	1	0	1	1	562582	0001	SELVA ALEGRE	-71.52066376499	-16.379673147	11	NA	996	11	1
018113802	PE6	181	138	2	1	181	7	2016	1399	3	1	0	3	3	0	1	12	2	38	0	0	181	4	4	1	1	0	NA	0	NA	0	NA	0	2460	1	1	0	1	1	2667301	0001	SELVA ALEGRE	-71.52066376499	-16.379673147	11	NA	996	11	1
018117001	PE6	181	170	1	4	181	5	2016	1397	6	2	0	6	5	1	1	11	1	45	0	0	181	4	4	1	1	0	NA	0	NA	0	NA	1	2460	2	1	0	1	1	562582	0001	SELVA ALEGRE	-71.52066376499	-16.379673147	11	NA	996	11	1
018200801	PE6	182	8	1	1	182	6	2016	1398	1	0	0	1	0	0	1	7	3	31	0	0	182	4	4	1	1	0	NA	0	NA	0	NA	0	2415	0	1	0	1	1	2080826	0001	MIRAFLORES	-71.52129229099	-16.395087818	71	11	996	11	1
018205801	PE6	182	58	1	2	182	6	2016	1398	4	1	0	4	4	2	1	6	1	32	0	0	182	4	4	1	1	0	NA	0	NA	0	NA	2	2415	1	1	0	1	1	438884	0001	MIRAFLORES	-71.52129229099	-16.395087818	11	NA	996	11	1
018206201	PE6	182	62	1	3	182	6	2016	1398	7	3	0	7	7	0	1	6	1	31	0	0	182	4	4	1	1	0	NA	0	NA	0	NA	0	2415	3	1	0	1	1	2080826	0001	MIRAFLORES	-71.52129229099	-16.395087818	11	NA	996	11	1
018206601	PE6	182	66	1	2	182	6	2016	1398	2	0	0	2	2	0	1	8	1	32	0	0	182	4	4	1	1	0	NA	0	NA	0	NA	0	2415	0	1	0	1	1	2080826	0001	MIRAFLORES	-71.52129229099	-16.395087818	11	NA	996	11	1
018209001	PE6	182	90	1	2	182	6	2016	1398	5	1	0	5	5	1	1	8	5	31	0	0	182	4	4	1	1	0	NA	0	NA	0	NA	1	2415	1	1	0	1	1	438884	0001	MIRAFLORES	-71.52129229099	-16.395087818	11	NA	996	11	1
018210601	PE6	182	106	1	2	182	6	2016	1398	5	1	0	5	4	2	1	7	1	32	0	0	182	4	4	1	1	0	NA	0	NA	0	NA	1	2415	1	1	0	1	1	438884	0001	MIRAFLORES	-71.52129229099	-16.395087818	11	NA	996	11	1
018211601	PE6	182	116	1	2	182	6	2016	1398	4	1	0	4	4	1	1	7	1	31	0	0	182	4	4	1	1	0	NA	0	NA	0	NA	0	2415	1	1	0	1	1	2080826	0001	MIRAFLORES	-71.52129229099	-16.395087818	11	NA	996	11	1
018304001	PE6	183	40	1	1	183	6	2016	1398	4	1	0	4	4	2	1	26	3	32	0	0	183	4	4	1	1	0	NA	0	NA	0	NA	2	2415	1	1	0	1	1	468945	0001	MIRAFLORES	-71.52129229099	-16.395087818	11	NA	996	11	1
018304501	PE6	183	45	1	2	183	5	2016	1397	4	1	0	4	4	2	1	5	3	31	0	0	183	4	4	1	1	0	NA	0	NA	0	NA	1	2415	1	1	0	1	1	468945	0001	MIRAFLORES	-71.52129229099	-16.395087818	11	NA	996	11	1
018306301	PE6	183	63	1	1	183	7	2016	1399	5	1	0	5	5	1	1	10	8	31	0	0	183	4	4	1	1	0	NA	0	NA	0	NA	1	2415	1	1	0	1	1	468945	0001	MIRAFLORES	-71.52129229099	-16.395087818	11	NA	996	11	1
018307901	PE6	183	79	1	4	183	5	2016	1397	4	1	0	4	4	1	1	15	2	32	0	0	183	4	4	1	1	0	NA	0	NA	0	NA	1	2415	1	1	0	1	1	468945	0001	MIRAFLORES	-71.52129229099	-16.395087818	11	NA	996	11	1
018308101	PE6	183	81	1	1	183	6	2016	1398	2	0	0	2	2	0	1	26	7	31	0	0	183	4	4	1	1	0	NA	0	NA	0	NA	0	2415	0	1	0	1	1	2223351	0001	MIRAFLORES	-71.52129229099	-16.395087818	11	NA	996	11	1
018309401	PE6	183	94	1	1	183	5	2016	1397	2	1	0	2	2	0	1	4	1	32	0	0	183	4	4	1	1	0	NA	0	NA	0	NA	0	2415	1	1	0	1	1	2223351	0001	MIRAFLORES	-71.52129229099	-16.395087818	11	NA	996	11	1
018309601	PE6	183	96	1	1	183	5	2016	1397	2	0	0	2	2	0	1	4	1	31	0	0	183	4	4	1	1	0	NA	0	NA	0	NA	0	2415	0	1	0	1	1	2223351	0001	MIRAFLORES	-71.52129229099	-16.395087818	11	NA	996	11	1
018400801	PE6	184	8	1	2	184	5	2016	1397	4	1	0	4	4	2	1	31	1	31	0	0	184	4	4	1	1	0	NA	0	NA	0	NA	1	2415	1	1	0	1	1	456024	0001	MIRAFLORES	-71.52129229099	-16.395087818	11	NA	996	11	1
018401801	PE6	184	18	1	2	184	5	2016	1397	5	3	0	5	5	0	1	31	1	32	0	0	184	4	4	1	1	0	NA	0	NA	0	NA	0	2415	3	1	0	1	1	2162089	0001	MIRAFLORES	-71.52129229099	-16.395087818	11	NA	996	11	1
018403301	PE6	184	33	1	1	184	6	2016	1398	5	1	0	5	5	1	1	1	2	31	0	0	184	4	4	1	1	0	NA	0	NA	0	NA	1	2415	1	1	0	1	1	456024	0001	MIRAFLORES	-71.52129229099	-16.395087818	11	NA	996	11	1
018403401	PE6	184	34	1	1	184	6	2016	1398	2	1	0	2	2	0	1	7	1	32	0	0	184	4	4	1	1	0	NA	0	NA	0	NA	0	2415	1	1	0	1	1	2162089	0001	MIRAFLORES	-71.52129229099	-16.395087818	11	NA	996	11	1
018404501	PE6	184	45	1	1	184	5	2016	1397	3	1	0	3	3	1	1	31	1	31	0	0	184	4	4	1	1	0	NA	0	NA	0	NA	1	2415	1	1	0	1	1	456024	0001	MIRAFLORES	-71.52129229099	-16.395087818	11	NA	996	11	1
018409901	PE6	184	99	1	2	184	6	2016	1398	4	2	0	4	3	0	1	7	6	31	0	0	184	4	4	1	1	0	NA	0	NA	0	NA	0	2415	2	1	0	1	1	2162089	0001	MIRAFLORES	-71.52129229099	-16.395087818	11	NA	996	11	1
018410701	PE6	184	107	1	4	184	5	2016	1397	6	2	0	6	6	1	1	31	1	32	0	0	184	4	4	1	1	0	NA	0	NA	0	NA	1	2415	2	1	0	1	1	456024	0001	MIRAFLORES	-71.52129229099	-16.395087818	11	NA	996	11	1
018411201	PE6	184	112	1	1	184	6	2016	1398	1	0	0	1	1	0	1	26	8	31	0	0	184	4	4	1	1	0	NA	0	NA	0	NA	0	2415	0	1	0	1	1	2162089	0001	MIRAFLORES	-71.52129229099	-16.395087818	11	NA	996	11	1
018501201	PE6	185	12	1	2	185	4	2016	1396	4	1	0	4	4	2	1	15	1	32	0	0	185	4	4	1	1	0	NA	0	NA	0	NA	2	2415	1	1	0	1	1	527972	0001	MIRAFLORES	-71.52129229099	-16.395087818	11	NA	996	11	1
018501701	PE6	185	17	1	2	185	4	2016	1396	5	1	0	5	5	0	1	16	1	0	0	0	185	4	4	1	1	0	NA	0	NA	0	NA	0	2415	1	1	0	1	1	2503207	0001	MIRAFLORES	-71.52129229099	-16.395087818	11	NA	996	11	1
018502901	PE6	185	29	1	2	185	4	2016	1396	3	1	0	3	3	1	1	16	1	0	0	0	185	4	4	1	1	0	NA	0	NA	0	NA	0	2415	1	1	0	1	1	2503207	0001	MIRAFLORES	-71.52129229099	-16.395087818	11	NA	996	11	1
018503601	PE6	185	36	1	2	185	4	2016	1396	3	1	0	3	3	0	1	17	1	32	0	0	185	4	4	1	1	0	NA	0	NA	0	NA	0	2415	1	1	0	1	1	2503207	0001	MIRAFLORES	-71.52129229099	-16.395087818	11	NA	996	11	1
018504701	PE6	185	47	1	1	185	4	2016	1396	2	1	0	2	2	1	1	15	1	0	0	0	185	4	4	1	1	0	NA	0	NA	0	NA	1	2415	1	1	0	1	1	527972	0001	MIRAFLORES	-71.52129229099	-16.395087818	11	NA	996	11	1
018505301	PE6	185	53	1	2	185	4	2016	1396	4	1	0	4	4	2	1	15	1	0	0	0	185	4	4	1	1	0	NA	0	NA	0	NA	1	2415	1	1	0	1	1	527972	0001	MIRAFLORES	-71.52129229099	-16.395087818	11	NA	996	11	1
018508001	PE6	185	80	1	1	185	4	2016	1396	4	1	0	4	4	2	1	16	1	32	0	0	185	4	4	1	1	0	NA	0	NA	0	NA	1	2415	1	1	0	1	1	527972	0001	MIRAFLORES	-71.52129229099	-16.395087818	11	NA	996	11	1
018600301	PE6	186	3	1	3	186	3	2016	1395	5	1	0	5	4	1	1	11	1	32	0	0	186	4	4	1	1	0	NA	0	NA	0	NA	1	2409	1	1	0	1	1	448657	0001	MARIANO MELGAR	-71.51175229	-16.406077818	11	NA	996	11	1
018600401	PE6	186	4	1	1	186	3	2016	1395	1	0	0	1	1	0	1	11	1	45	0	0	186	4	4	1	1	0	NA	0	NA	0	NA	0	2409	0	1	0	1	1	2127160	0001	MARIANO MELGAR	-71.51175229	-16.406077818	11	NA	996	11	1
018602501	PE6	186	25	1	3	186	3	2016	1395	8	1	0	8	8	1	1	10	1	45	0	0	186	4	4	1	1	0	NA	0	NA	0	NA	0	2409	1	1	0	1	1	2127160	0001	MARIANO MELGAR	-71.51175229	-16.406077818	11	NA	996	11	1
018606701	PE6	186	67	1	2	186	3	2016	1395	4	2	0	4	4	0	1	11	1	45	0	0	186	4	4	1	1	0	NA	0	NA	0	NA	0	2409	2	1	0	1	1	2127160	0001	MARIANO MELGAR	-71.51175229	-16.406077818	11	NA	996	11	1
018609701	PE6	186	97	1	2	186	3	2016	1395	8	1	0	8	8	2	1	12	1	32	0	0	186	4	4	1	1	0	NA	0	NA	0	NA	1	2409	1	1	0	1	1	448657	0001	MARIANO MELGAR	-71.51175229	-16.406077818	11	NA	996	11	1
018609801	PE6	186	98	1	1	186	3	2016	1395	3	2	0	3	3	0	1	10	1	45	0	0	186	4	4	1	1	0	NA	0	NA	0	NA	0	2409	2	1	0	1	1	2127160	0001	MARIANO MELGAR	-71.51175229	-16.406077818	11	NA	996	11	1
018701601	PE6	187	16	1	2	187	3	2016	1395	4	1	0	4	4	0	1	15	1	45	0	0	187	4	4	1	1	0	NA	0	NA	0	NA	0	2409	1	1	0	1	1	2350745	0001	MARIANO MELGAR	-71.51175229	-16.406077818	11	NA	996	11	1
018702701	PE6	187	27	1	2	187	3	2016	1395	5	2	0	5	5	1	1	14	1	45	0	0	187	4	4	1	1	0	NA	0	NA	0	NA	0	2409	2	1	0	1	1	2350745	0001	MARIANO MELGAR	-71.51175229	-16.406077818	11	NA	996	11	1
018709201	PE6	187	92	1	2	187	3	2016	1395	8	1	0	8	8	2	1	14	1	32	0	0	187	4	4	1	1	0	NA	0	NA	0	NA	2	2409	1	1	0	1	1	495815	0001	MARIANO MELGAR	-71.51175229	-16.406077818	11	NA	996	11	1
018713101	PE6	187	131	1	1	187	3	2016	1395	3	2	0	3	3	0	1	13	1	45	0	0	187	4	4	1	1	0	NA	0	NA	0	NA	0	2409	2	1	0	1	1	2350745	0001	MARIANO MELGAR	-71.51175229	-16.406077818	11	NA	996	11	1
018713601	PE6	187	136	1	1	187	3	2016	1395	2	1	0	2	2	1	1	13	1	32	0	0	187	4	4	1	1	0	NA	0	NA	0	NA	1	2409	1	1	0	1	1	495815	0001	MARIANO MELGAR	-71.51175229	-16.406077818	11	NA	996	11	1
018714401	PE6	187	144	1	1	187	7	2016	1399	8	3	0	8	8	1	1	12	3	32	0	0	187	4	4	1	1	0	NA	0	NA	0	NA	1	2409	3	1	0	1	1	495815	0001	MARIANO MELGAR	-71.51175229	-16.406077818	11	NA	996	11	1
018802801	PE6	188	28	1	1	188	4	2016	1396	5	1	0	5	5	2	1	8	1	38	0	0	188	4	4	1	1	0	NA	0	NA	0	NA	2	2409	1	1	0	1	1	594675	0001	MARIANO MELGAR	-71.51175229	-16.406077818	11	NA	996	11	1
018803901	PE6	188	39	1	2	188	4	2016	1396	6	2	0	6	6	0	1	8	3	45	0	0	188	4	4	1	1	0	NA	0	NA	0	NA	0	2409	2	1	0	1	1	2819457	0001	MARIANO MELGAR	-71.51175229	-16.406077818	11	NA	996	11	1
018804201	PE6	188	42	1	1	188	4	2016	1396	1	0	0	1	1	0	1	8	2	38	0	0	188	4	4	1	1	0	NA	0	NA	0	NA	0	2409	0	1	0	1	1	2819457	0001	MARIANO MELGAR	-71.51175229	-16.406077818	11	NA	996	11	1
018804701	PE6	188	47	1	1	188	4	2016	1396	3	1	0	3	3	1	1	8	1	45	0	0	188	4	4	1	1	0	NA	0	NA	0	NA	1	2409	1	1	0	1	1	594675	0001	MARIANO MELGAR	-71.51175229	-16.406077818	11	NA	996	11	1
018806201	PE6	188	62	1	1	188	4	2016	1396	5	2	0	5	5	2	1	9	2	38	0	0	188	4	4	1	1	0	NA	0	NA	0	NA	2	2409	2	1	0	1	1	594675	0001	MARIANO MELGAR	-71.51175229	-16.406077818	11	NA	996	11	1
018806401	PE6	188	64	1	1	188	4	2016	1396	2	0	0	2	2	0	1	8	1	45	0	0	188	4	4	1	1	0	NA	0	NA	0	NA	0	2409	0	1	0	1	1	2819457	0001	MARIANO MELGAR	-71.51175229	-16.406077818	11	NA	996	11	1
018809501	PE6	188	95	1	1	188	4	2016	1396	4	1	0	4	4	1	1	9	1	45	0	0	188	4	4	1	1	0	NA	0	NA	0	NA	1	2409	1	1	0	1	1	594675	0001	MARIANO MELGAR	-71.51175229	-16.406077818	11	NA	996	11	1
018814601	PE6	188	146	1	1	188	4	2016	1396	4	1	0	4	4	1	1	9	2	38	0	0	188	4	4	1	1	0	NA	0	NA	0	NA	1	2409	1	1	0	1	1	594675	0001	MARIANO MELGAR	-71.51175229	-16.406077818	11	NA	996	11	1
018904001	PE6	189	40	1	2	189	5	2016	1397	5	0	0	5	4	0	1	1	1	45	0	0	189	4	4	1	1	0	NA	0	NA	0	NA	0	2410	1	1	0	1	1	2197239	0001	PAUCARPATA	-71.50840229	-16.423497818	11	NA	996	11	1
018904801	PE6	189	48	1	1	189	5	2016	1397	4	1	0	4	4	2	1	1	1	44	0	0	189	4	4	1	1	0	NA	0	NA	0	NA	2	2410	1	1	0	1	1	463438	0001	PAUCARPATA	-71.50840229	-16.423497818	11	NA	996	11	1
018907501	PE6	189	75	1	1	189	5	2016	1397	2	0	0	2	1	0	1	1	1	44	0	0	189	4	4	1	1	0	NA	0	NA	0	NA	0	2410	1	1	0	1	1	2197239	0001	PAUCARPATA	-71.50840229	-16.423497818	11	NA	996	11	1
018907601	PE6	189	76	1	1	189	5	2016	1397	5	1	0	5	5	1	1	1	1	45	0	0	189	4	4	1	1	0	NA	0	NA	0	NA	1	2410	1	1	0	1	1	463438	0001	PAUCARPATA	-71.50840229	-16.423497818	11	NA	996	11	1
018910401	PE6	189	104	1	2	189	5	2016	1397	2	0	0	2	2	0	1	5	1	44	0	0	189	4	4	1	1	0	NA	0	NA	0	NA	0	2410	0	1	0	1	1	2197239	0001	PAUCARPATA	-71.50840229	-16.423497818	11	NA	996	11	1
018911101	PE6	189	111	1	4	189	5	2016	1397	12	3	0	11	12	2	1	1	1	45	0	0	189	4	4	1	1	0	NA	0	NA	0	NA	2	2410	3	1	0	1	1	463438	0001	PAUCARPATA	-71.50840229	-16.423497818	11	NA	996	11	1
018911201	PE6	189	112	1	1	189	5	2016	1397	3	2	0	3	3	0	1	2	1	44	0	0	189	4	4	1	1	0	NA	0	NA	0	NA	0	2410	2	1	0	1	1	2197239	0001	PAUCARPATA	-71.50840229	-16.423497818	11	NA	996	11	1
018913401	PE6	189	134	1	2	189	5	2016	1397	3	1	0	3	3	1	1	2	1	44	0	0	189	4	4	1	1	0	NA	0	NA	0	NA	1	2410	1	1	0	1	1	463438	0001	PAUCARPATA	-71.50840229	-16.423497818	11	NA	996	11	1
019003401	PE6	190	34	1	2	190	3	2016	1395	5	1	0	5	5	1	1	28	1	32	0	0	190	4	4	1	1	0	NA	0	NA	0	NA	1	2410	1	1	0	1	1	480791	0001	PAUCARPATA	-71.50840229	-16.423497818	11	NA	996	11	1
019005601	PE6	190	56	1	1	190	3	2016	1395	4	0	0	4	4	0	1	28	1	45	0	0	190	4	4	1	1	0	NA	0	NA	0	NA	0	2410	0	1	0	1	1	2279513	0001	PAUCARPATA	-71.50840229	-16.423497818	11	NA	996	11	1
019006701	PE6	190	67	1	2	190	3	2016	1395	3	1	0	3	2	1	1	28	1	32	0	0	190	4	4	1	1	0	NA	0	NA	0	NA	1	2410	1	1	0	1	1	480791	0001	PAUCARPATA	-71.50840229	-16.423497818	11	NA	996	11	1
019008401	PE6	190	84	1	1	190	3	2016	1395	1	0	0	1	1	0	1	29	1	45	0	0	190	4	4	1	1	0	NA	0	NA	0	NA	0	2410	0	1	0	1	1	2279513	0001	PAUCARPATA	-71.50840229	-16.423497818	11	NA	996	11	1
019009701	PE6	190	97	1	1	190	7	2016	1399	6	1	0	6	6	2	1	13	2	32	0	0	190	4	4	1	1	0	NA	0	NA	0	NA	2	2410	1	1	0	1	1	480791	0001	PAUCARPATA	-71.50840229	-16.423497818	11	NA	996	11	1
019009801	PE6	190	98	1	2	190	3	2016	1395	3	1	0	3	3	0	1	29	1	45	0	0	190	4	4	1	1	0	NA	0	NA	0	NA	0	2410	1	1	0	1	1	2279513	0001	PAUCARPATA	-71.50840229	-16.423497818	11	NA	996	11	1
019010801	PE6	190	108	1	4	190	3	2016	1395	6	1	0	6	5	1	1	29	1	32	0	0	190	4	4	1	1	0	NA	0	NA	0	NA	1	2410	1	1	0	1	1	480791	0001	PAUCARPATA	-71.50840229	-16.423497818	11	NA	996	11	1
019011201	PE6	190	112	1	1	190	3	2016	1395	3	1	0	3	3	1	1	28	1	45	0	0	190	4	4	1	1	0	NA	0	NA	0	NA	1	2410	1	1	0	1	1	480791	0001	PAUCARPATA	-71.50840229	-16.423497818	11	NA	996	11	1
019014401	PE6	190	144	1	8	190	3	2016	1395	9	1	0	9	9	0	1	28	1	45	0	0	190	4	4	1	1	0	NA	0	NA	0	NA	0	2410	1	1	0	1	1	2279513	0001	PAUCARPATA	-71.50840229	-16.423497818	11	NA	996	11	1
019104101	PE6	191	41	1	1	191	3	2016	1395	6	1	0	6	6	1	1	26	1	45	0	0	191	4	4	1	1	0	NA	0	NA	0	NA	1	2410	1	1	0	1	1	355652	0001	PAUCARPATA	-71.50840229	-16.423497818	11	NA	996	11	1
019104601	PE6	191	46	1	1	191	3	2016	1395	2	2	0	2	2	0	1	27	1	32	0	0	191	4	4	1	1	0	NA	0	NA	0	NA	0	2410	2	1	0	1	1	1686211	0001	PAUCARPATA	-71.50840229	-16.423497818	11	NA	996	11	1
019106701	PE6	191	67	1	1	191	3	2016	1395	6	1	0	6	6	1	1	28	1	45	0	0	191	4	4	1	1	0	NA	0	NA	0	NA	1	2410	1	1	0	1	1	355652	0001	PAUCARPATA	-71.50840229	-16.423497818	11	NA	996	11	1
019109801	PE6	191	98	1	2	191	3	2016	1395	4	1	0	4	3	2	1	25	1	45	0	0	191	4	4	1	1	0	NA	0	NA	0	NA	2	2410	1	1	0	1	1	355652	0001	PAUCARPATA	-71.50840229	-16.423497818	11	NA	996	11	1
019111001	PE6	191	110	1	1	191	3	2016	1395	4	2	0	4	4	1	1	27	1	32	0	0	191	4	4	1	1	0	NA	0	NA	0	NA	1	2410	2	1	0	1	1	355652	0001	PAUCARPATA	-71.50840229	-16.423497818	11	NA	996	11	1
019111401	PE6	191	114	1	1	191	3	2016	1395	1	0	0	1	1	0	1	25	1	45	0	0	191	4	4	1	1	0	NA	0	NA	0	NA	0	2410	0	1	0	1	1	1686211	0001	PAUCARPATA	-71.50840229	-16.423497818	11	NA	996	11	1
019111801	PE6	191	118	1	2	191	3	2016	1395	3	2	0	3	3	0	1	26	2	32	0	0	191	4	4	1	1	0	NA	0	NA	0	NA	0	2410	2	1	0	1	1	1686211	0001	PAUCARPATA	-71.50840229	-16.423497818	11	NA	996	11	1
019112101	PE6	191	121	1	2	191	3	2016	1395	3	1	0	3	2	0	1	27	1	45	0	0	191	4	4	1	1	0	NA	0	NA	0	NA	0	2410	1	1	0	1	1	1686211	0001	PAUCARPATA	-71.50840229	-16.423497818	11	NA	996	11	1
019112401	PE6	191	124	1	3	191	3	2016	1395	8	1	0	8	8	2	1	25	1	32	0	0	191	4	4	1	1	0	NA	0	NA	0	NA	2	2410	1	1	0	1	1	355652	0001	PAUCARPATA	-71.50840229	-16.423497818	11	NA	996	11	1
019200601	PE6	192	6	1	2	192	4	2016	1396	2	1	0	2	1	0	1	7	1	44	0	0	192	4	4	1	1	0	NA	0	NA	0	NA	0	2410	1	1	0	1	1	1980874	0001	PAUCARPATA	-71.50840229	-16.423497818	11	NA	996	11	1
019202701	PE6	192	27	1	2	192	4	2016	1396	4	2	0	4	3	1	1	8	1	45	0	0	192	4	4	1	1	0	NA	0	NA	0	NA	1	2410	2	1	0	1	1	417802	0001	PAUCARPATA	-71.50840229	-16.423497818	11	NA	996	11	1
019205301	PE6	192	53	1	2	192	4	2016	1396	2	0	0	2	2	0	1	9	2	45	0	0	192	4	4	1	1	0	NA	0	NA	0	NA	0	2410	0	1	0	1	1	1980874	0001	PAUCARPATA	-71.50840229	-16.423497818	11	NA	996	11	1
019207401	PE6	192	74	1	2	192	4	2016	1396	5	2	0	5	5	1	1	8	1	44	0	0	192	4	4	1	1	0	NA	0	NA	0	NA	1	2410	2	1	0	1	1	417802	0001	PAUCARPATA	-71.50840229	-16.423497818	11	NA	996	11	1
019210901	PE6	192	109	1	3	192	4	2016	1396	6	1	0	6	5	1	1	8	2	45	0	0	192	4	4	1	1	0	NA	0	NA	0	NA	1	2410	1	1	0	1	1	417802	0001	PAUCARPATA	-71.50840229	-16.423497818	11	NA	996	11	1
019211501	PE6	192	115	1	1	192	4	2016	1396	6	1	0	6	6	3	1	8	1	44	0	0	192	4	4	1	1	0	NA	0	NA	0	NA	2	2410	1	1	0	1	1	417802	0001	PAUCARPATA	-71.50840229	-16.423497818	11	NA	996	11	1
019211801	PE6	192	118	1	1	192	4	2016	1396	1	0	0	1	1	0	1	8	1	45	0	0	192	4	4	1	1	0	NA	0	NA	0	NA	0	2410	0	1	0	1	1	1980874	0001	PAUCARPATA	-71.50840229	-16.423497818	11	NA	996	11	1
019212501	PE6	192	125	1	1	192	4	2016	1396	2	0	0	2	2	0	1	9	1	44	0	0	192	4	4	1	1	0	NA	0	NA	0	NA	0	2410	0	1	0	1	1	1980874	0001	PAUCARPATA	-71.50840229	-16.423497818	11	NA	996	11	1
019212701	PE6	192	127	1	2	192	4	2016	1396	5	1	0	5	4	0	1	7	1	45	0	0	192	4	4	1	1	0	NA	0	NA	0	NA	0	2410	1	1	0	1	1	1980874	0001	PAUCARPATA	-71.50840229	-16.423497818	11	NA	996	11	1
019303701	PE6	193	37	1	5	193	3	2016	1395	5	1	0	5	5	2	1	12	1	45	0	0	193	4	4	1	1	0	NA	0	NA	0	NA	2	2363	1	1	0	1	1	487575	0001	CIUDAD SATELITE	-71.51751228999	-16.434537817	11	NA	996	11	1
019303901	PE6	193	39	1	2	193	3	2016	1395	7	1	0	7	6	2	1	14	1	44	0	0	193	4	4	1	1	0	NA	0	NA	0	NA	2	2363	1	1	0	1	1	487575	0001	CIUDAD SATELITE	-71.51751228999	-16.434537817	11	NA	996	11	1
019308401	PE6	193	84	1	1	193	3	2016	1395	4	1	0	4	3	0	1	12	1	45	0	0	193	4	4	1	1	0	NA	0	NA	0	NA	0	2363	2	1	0	1	1	2311680	0001	CIUDAD SATELITE	-71.51751228999	-16.434537817	11	NA	996	11	1
019310501	PE6	193	105	1	2	193	3	2016	1395	2	0	0	2	2	0	1	12	1	44	0	0	193	4	4	1	1	0	NA	0	NA	0	NA	0	2363	0	1	0	1	1	2311680	0001	CIUDAD SATELITE	-71.51751228999	-16.434537817	11	NA	996	11	1
019315301	PE6	193	153	1	2	193	3	2016	1395	4	2	0	4	4	0	1	13	1	44	0	0	193	4	4	1	1	0	NA	0	NA	0	NA	0	2363	2	1	0	1	1	2311680	0001	CIUDAD SATELITE	-71.51751228999	-16.434537817	11	NA	996	11	1
019315901	PE6	193	159	1	1	193	3	2016	1395	7	2	0	7	7	2	1	12	1	45	0	0	193	4	4	1	1	0	NA	0	NA	0	NA	2	2363	2	1	0	1	1	487575	0001	CIUDAD SATELITE	-71.51751228999	-16.434537817	11	NA	996	11	1
019401001	PE6	194	10	1	1	194	6	2016	1398	1	1	0	1	1	0	1	4	1	32	0	0	194	4	4	1	1	0	NA	0	NA	0	NA	0	2363	1	1	0	1	1	3213476	0001	CIUDAD SATELITE	-71.51751228999	-16.434537817	11	NA	996	11	1
019401301	PE6	194	13	1	2	194	6	2016	1398	8	1	0	8	8	3	1	3	2	31	0	0	194	4	4	1	1	0	NA	0	NA	0	NA	3	2363	1	1	0	1	1	677780	0001	CIUDAD SATELITE	-71.51751228999	-16.434537817	11	NA	996	11	1
019402701	PE6	194	27	1	1	194	6	2016	1398	3	2	0	3	3	1	1	3	1	32	0	0	194	4	4	1	1	0	NA	0	NA	0	NA	1	2363	2	1	0	1	1	677780	0001	CIUDAD SATELITE	-71.51751228999	-16.434537817	11	NA	996	11	1
019406301	PE6	194	63	1	1	194	6	2016	1398	3	2	0	3	3	0	1	4	6	31	0	0	194	4	4	1	1	0	NA	0	NA	0	NA	0	2363	2	1	0	1	1	3213476	0001	CIUDAD SATELITE	-71.51751228999	-16.434537817	11	NA	996	11	1
019408101	PE6	194	81	1	2	194	6	2016	1398	5	1	0	5	4	2	1	4	1	32	0	0	194	4	4	1	1	0	NA	0	NA	0	NA	2	2363	1	1	0	1	1	677780	0001	CIUDAD SATELITE	-71.51751228999	-16.434537817	11	NA	996	11	1
019410501	PE6	194	105	1	1	194	6	2016	1398	3	0	0	3	2	0	1	4	3	31	0	0	194	4	4	1	1	0	NA	0	NA	0	NA	0	2363	0	1	0	1	1	3213476	0001	CIUDAD SATELITE	-71.51751228999	-16.434537817	11	NA	996	11	1
019413101	PE6	194	131	1	2	194	6	2016	1398	3	1	0	3	3	1	1	3	1	32	0	0	194	4	4	1	1	0	NA	0	NA	0	NA	1	2363	1	1	0	1	1	677780	0001	CIUDAD SATELITE	-71.51751228999	-16.434537817	11	NA	996	11	1
019414001	PE6	194	140	1	2	194	6	2016	1398	4	1	0	4	4	1	1	4	4	31	0	0	194	4	4	1	1	0	NA	0	NA	0	NA	1	2363	1	1	0	1	1	677780	0001	CIUDAD SATELITE	-71.51751228999	-16.434537817	11	NA	996	11	1
019419501	PE6	194	195	1	1	194	6	2016	1398	4	1	0	4	3	1	1	4	3	31	0	0	194	4	4	1	1	0	NA	0	NA	0	NA	1	2363	1	1	0	1	1	677780	0001	CIUDAD SATELITE	-71.51751228999	-16.434537817	11	NA	996	11	1
019501101	PE6	195	11	1	2	195	6	2016	1398	5	1	0	5	5	1	1	24	2	45	0	0	195	4	4	1	1	0	NA	0	NA	0	NA	1	2363	1	1	0	1	1	431129	0001	CIUDAD SATELITE	-71.51751228999	-16.434537817	71	11	996	11	1
019502801	PE6	195	28	1	1	195	6	2016	1398	6	1	0	6	6	2	1	24	1	45	0	0	195	4	4	1	1	0	NA	0	NA	0	NA	1	2363	1	1	0	1	1	431129	0001	CIUDAD SATELITE	-71.51751228999	-16.434537817	11	NA	996	11	1
019504701	PE6	195	47	1	2	195	6	2016	1398	3	1	0	3	3	1	1	24	2	45	0	0	195	4	4	1	1	0	NA	0	NA	0	NA	1	2363	1	1	0	1	1	431129	0001	CIUDAD SATELITE	-71.51751228999	-16.434537817	11	NA	996	11	1
019505801	PE6	195	58	1	1	195	6	2016	1398	3	0	0	3	3	0	1	25	3	38	0	0	195	4	4	1	1	0	NA	0	NA	0	NA	0	2363	0	1	0	1	1	2044057	0001	CIUDAD SATELITE	-71.51751228999	-16.434537817	11	NA	996	11	1
019508501	PE6	195	85	1	1	195	6	2016	1398	5	1	0	5	5	1	1	25	3	45	0	0	195	4	4	1	1	0	NA	0	NA	0	NA	1	2363	1	1	0	1	1	431129	0001	CIUDAD SATELITE	-71.51751228999	-16.434537817	11	NA	996	11	1
019511201	PE6	195	112	1	1	195	6	2016	1398	4	1	0	4	4	0	1	24	2	38	0	0	195	4	4	1	1	0	NA	0	NA	0	NA	0	2363	1	1	0	1	1	2044057	0001	CIUDAD SATELITE	-71.51751228999	-16.434537817	11	NA	996	11	1
019511501	PE6	195	115	1	1	195	6	2016	1398	8	2	0	8	8	2	1	24	1	45	0	0	195	4	4	1	1	0	NA	0	NA	0	NA	2	2363	2	1	0	1	1	431129	0001	CIUDAD SATELITE	-71.51751228999	-16.434537817	11	NA	996	11	1
019512201	PE6	195	122	1	3	195	6	2016	1398	7	1	0	7	7	2	1	24	1	38	0	0	195	4	4	1	1	0	NA	0	NA	0	NA	1	2363	1	1	0	1	1	431129	0001	CIUDAD SATELITE	-71.51751228999	-16.434537817	11	NA	996	11	1
019600401	PE6	196	4	1	1	196	5	2016	1397	1	0	0	1	1	0	1	4	1	44	0	0	196	4	4	1	1	0	NA	0	NA	0	NA	0	2363	0	1	0	1	1	2909296	0001	CIUDAD SATELITE	-71.51751228999	-16.434537817	11	NA	996	11	1
019602401	PE6	196	24	1	2	196	5	2016	1397	4	1	0	4	4	1	1	4	1	45	0	0	196	4	4	1	1	0	NA	0	NA	0	NA	1	2363	1	1	0	1	1	613623	0001	CIUDAD SATELITE	-71.51751228999	-16.434537817	11	NA	996	11	1
019604401	PE6	196	44	1	3	196	5	2016	1397	5	2	0	5	5	1	1	4	1	44	0	0	196	4	4	1	1	0	NA	0	NA	0	NA	1	2363	2	1	0	1	1	613623	0001	CIUDAD SATELITE	-71.51751228999	-16.434537817	11	NA	996	11	1
019606901	PE6	196	69	1	2	196	5	2016	1397	3	1	0	3	2	1	1	4	1	45	0	0	196	4	4	1	1	0	NA	0	NA	0	NA	1	2363	1	1	0	1	1	613623	0001	CIUDAD SATELITE	-71.51751228999	-16.434537817	11	NA	996	11	1
019608101	PE6	196	81	1	2	196	5	2016	1397	6	1	0	6	6	1	1	5	1	44	0	0	196	4	4	1	1	0	NA	0	NA	0	NA	1	2363	1	1	0	1	1	613623	0001	CIUDAD SATELITE	-71.51751228999	-16.434537817	11	NA	996	11	1
019614201	PE6	196	142	1	1	196	5	2016	1397	1	0	0	1	1	0	1	5	1	45	0	0	196	4	4	1	1	0	NA	0	NA	0	NA	0	2363	0	1	0	1	1	2909296	0001	CIUDAD SATELITE	-71.51751228999	-16.434537817	11	NA	996	12	1
019615201	PE6	196	152	1	2	196	5	2016	1397	3	1	0	3	3	1	1	7	1	44	0	0	196	4	4	1	1	0	NA	0	NA	0	NA	0	2363	1	1	0	1	1	2909296	0001	CIUDAD SATELITE	-71.51751228999	-16.434537817	11	NA	996	11	1
019615401	PE6	196	154	1	2	196	7	2016	1399	4	1	0	4	4	1	1	10	1	45	0	0	196	4	4	1	1	0	NA	0	NA	0	NA	1	2363	1	1	0	1	1	613623	0001	CIUDAD SATELITE	-71.51751228999	-16.434537817	11	NA	996	11	1
019618001	PE6	196	180	1	1	196	5	2016	1397	4	1	0	4	4	2	1	4	1	45	0	0	196	4	4	1	1	0	NA	0	NA	0	NA	2	2363	1	1	0	1	1	613623	0001	CIUDAD SATELITE	-71.51751228999	-16.434537817	11	NA	996	11	1
019700601	PE6	197	6	1	2	197	4	2016	1396	3	0	0	3	3	0	1	5	1	45	0	0	197	4	4	1	1	0	NA	0	NA	0	NA	0	2363	0	1	0	1	1	2121362	0001	CIUDAD SATELITE	-71.51751228999	-16.434537817	11	NA	996	11	1
019701401	PE6	197	14	1	3	197	4	2016	1396	4	2	0	4	4	0	1	5	1	44	0	0	197	4	4	1	1	0	NA	0	NA	0	NA	0	2363	2	1	0	1	1	2121362	0001	CIUDAD SATELITE	-71.51751228999	-16.434537817	11	NA	996	11	1
019703501	PE6	197	35	1	1	197	4	2016	1396	2	2	0	2	2	0	1	6	1	45	0	0	197	4	4	1	1	0	NA	0	NA	0	NA	0	2363	2	1	0	1	1	2121362	0001	CIUDAD SATELITE	-71.51751228999	-16.434537817	11	NA	996	11	1
019705101	PE6	197	51	1	2	197	4	2016	1396	3	1	0	3	2	0	1	5	1	45	0	0	197	4	4	1	1	0	NA	0	NA	0	NA	0	2363	1	1	0	1	1	2121362	0001	CIUDAD SATELITE	-71.51751228999	-16.434537817	11	NA	996	11	1
019706601	PE6	197	66	1	1	197	4	2016	1396	4	1	0	3	4	1	1	5	1	44	0	0	197	4	4	1	1	0	NA	0	NA	0	NA	1	2363	1	1	0	1	1	447434	0001	CIUDAD SATELITE	-71.51751228999	-16.434537817	11	NA	996	11	1
019707101	PE6	197	71	1	2	197	4	2016	1396	3	1	0	3	3	1	1	5	1	45	0	0	197	4	4	1	1	0	NA	0	NA	0	NA	1	2363	1	1	0	1	1	447434	0001	CIUDAD SATELITE	-71.51751228999	-16.434537817	11	NA	996	11	1
019707601	PE6	197	76	1	2	197	4	2016	1396	3	0	0	2	3	0	1	6	1	44	0	0	197	4	4	1	1	0	NA	0	NA	0	NA	0	2363	0	1	0	1	1	2121362	0001	CIUDAD SATELITE	-71.51751228999	-16.434537817	11	NA	996	11	1
019707602	PE6	197	76	2	1	197	4	2016	1396	3	1	0	3	3	1	1	7	1	44	0	0	197	4	4	1	1	0	NA	0	NA	0	NA	1	2363	1	1	0	1	1	447434	0001	CIUDAD SATELITE	-71.51751228999	-16.434537817	11	NA	996	11	1
019708301	PE6	197	83	1	2	197	4	2016	1396	4	1	0	4	4	0	1	6	1	45	0	0	197	4	4	1	1	0	NA	0	NA	0	NA	0	2363	1	1	0	1	1	2121362	0001	CIUDAD SATELITE	-71.51751228999	-16.434537817	11	NA	996	11	1
019709801	PE6	197	98	1	2	197	4	2016	1396	6	1	0	6	6	1	1	5	1	44	0	0	197	4	4	1	1	0	NA	0	NA	0	NA	1	2363	1	1	0	1	1	447434	0001	CIUDAD SATELITE	-71.51751228999	-16.434537817	11	NA	996	11	1
019801601	PE6	198	16	1	2	198	6	2016	1398	4	2	0	4	4	1	1	9	1	32	0	0	198	4	4	1	1	0	NA	0	NA	0	NA	1	2363	2	1	0	1	1	627243	0001	CIUDAD SATELITE	-71.51751228999	-16.434537817	11	NA	996	11	1
019802801	PE6	198	28	1	2	198	6	2016	1398	4	2	0	4	4	0	1	9	1	31	0	0	198	4	4	1	1	0	NA	0	NA	0	NA	0	2363	2	1	0	1	1	2973872	0001	CIUDAD SATELITE	-71.51751228999	-16.434537817	11	NA	996	11	1
019805501	PE6	198	55	1	2	198	7	2016	1399	4	1	0	4	4	1	1	13	1	32	0	0	198	4	4	1	1	0	NA	0	NA	0	NA	1	2363	1	1	0	1	1	627243	0001	CIUDAD SATELITE	-71.51751228999	-16.434537817	11	NA	996	11	1
019806801	PE6	198	68	1	3	198	6	2016	1398	6	1	0	6	6	1	1	10	1	32	0	0	198	4	4	1	1	0	NA	0	NA	0	NA	1	2363	1	1	0	1	1	627243	0001	CIUDAD SATELITE	-71.51751228999	-16.434537817	11	NA	996	11	1
019809101	PE6	198	91	1	2	198	6	2016	1398	3	1	0	3	3	1	1	11	3	31	0	0	198	4	4	1	1	0	NA	0	NA	0	NA	1	2363	1	1	0	1	1	627243	0001	CIUDAD SATELITE	-71.51751228999	-16.434537817	11	NA	996	11	1
019810501	PE6	198	105	1	1	198	6	2016	1398	1	0	0	1	1	0	1	9	1	32	0	0	198	4	4	1	1	0	NA	0	NA	0	NA	0	2363	0	1	0	1	1	2973872	0001	CIUDAD SATELITE	-71.51751228999	-16.434537817	11	NA	996	12	1
019811601	PE6	198	116	1	1	198	6	2016	1398	3	1	0	3	3	1	1	9	1	31	0	0	198	4	4	1	1	0	NA	0	NA	0	NA	1	2363	1	1	0	1	1	627243	0001	CIUDAD SATELITE	-71.51751228999	-16.434537817	11	NA	996	11	1
019812901	PE6	198	129	1	2	198	6	2016	1398	3	1	0	3	3	1	1	9	1	32	0	0	198	4	4	1	1	0	NA	0	NA	0	NA	1	2363	1	1	0	1	1	627243	0001	CIUDAD SATELITE	-71.51751228999	-16.434537817	11	NA	996	11	1
019813801	PE6	198	138	1	1	198	6	2016	1398	5	0	0	5	5	0	1	9	1	31	0	0	198	4	4	1	1	0	NA	0	NA	0	NA	0	2363	0	1	0	1	1	2973872	0001	CIUDAD SATELITE	-71.51751228999	-16.434537817	11	NA	996	11	1
019900201	PE6	199	2	1	1	199	4	2016	1396	5	1	0	5	5	1	1	15	1	44	0	0	199	4	4	1	1	0	NA	0	NA	0	NA	1	2287	1	1	0	1	1	571885	0001	SOCABAYA	-71.53108998099	-16.452439984	11	NA	996	11	1
019904801	PE6	199	48	1	1	199	4	2016	1396	2	0	0	1	2	0	1	15	1	45	0	0	199	4	4	1	1	0	NA	0	NA	0	NA	0	2287	0	1	0	1	1	2711410	0001	SOCABAYA	-71.53108998099	-16.452439984	11	NA	996	11	1
019906801	PE6	199	68	1	2	199	4	2016	1396	5	1	0	5	4	0	1	16	1	44	0	0	199	4	4	1	1	0	NA	0	NA	0	NA	0	2287	1	1	0	1	1	2711410	0001	SOCABAYA	-71.53108998099	-16.452439984	11	NA	996	11	1
019907401	PE6	199	74	1	2	199	4	2016	1396	4	1	0	4	4	1	1	16	1	45	0	0	199	4	4	1	1	0	NA	0	NA	0	NA	1	2287	1	1	0	1	1	571885	0001	SOCABAYA	-71.53108998099	-16.452439984	11	NA	996	11	1
019908701	PE6	199	87	1	2	199	4	2016	1396	5	1	0	5	5	1	1	15	1	44	0	0	199	4	4	1	1	0	NA	0	NA	0	NA	1	2287	1	1	0	1	1	571885	0001	SOCABAYA	-71.53108998099	-16.452439984	11	NA	996	11	1
019908901	PE6	199	89	1	1	199	4	2016	1396	7	3	0	7	6	1	1	14	1	45	0	0	199	4	4	1	1	0	NA	0	NA	0	NA	1	2287	3	1	0	1	1	571885	0001	SOCABAYA	-71.53108998099	-16.452439984	11	NA	996	11	1
019913801	PE6	199	138	1	2	199	4	2016	1396	6	1	0	6	6	1	1	14	1	44	0	0	199	4	4	1	1	0	NA	0	NA	0	NA	1	2287	1	1	0	1	1	571885	0001	SOCABAYA	-71.53108998099	-16.452439984	11	NA	996	11	1
019917001	PE6	199	170	1	2	199	4	2016	1396	4	1	0	4	4	1	1	16	1	45	0	0	199	4	4	1	1	0	NA	0	NA	0	NA	1	2287	1	1	0	1	1	571885	0001	SOCABAYA	-71.53108998099	-16.452439984	11	NA	996	11	1
019917201	PE6	199	172	1	2	199	4	2016	1396	4	1	0	4	4	2	1	16	1	44	0	0	199	4	4	1	1	0	NA	0	NA	0	NA	2	2287	1	1	0	1	1	571885	0001	SOCABAYA	-71.53108998099	-16.452439984	11	NA	996	11	1
020001201	PE6	200	12	1	3	200	6	2016	1398	5	1	0	5	5	0	1	9	1	44	0	0	200	4	4	1	1	0	NA	0	NA	0	NA	0	2287	1	1	0	1	1	2214988	0001	SOCABAYA	-71.53108998099	-16.452439984	61	NA	3	23	1
020002901	PE6	200	29	1	1	200	6	2016	1398	3	1	0	3	3	1	1	9	1	43	0	0	200	4	4	1	1	0	NA	0	NA	0	NA	1	2287	1	1	0	1	1	467181	0001	SOCABAYA	-71.53108998099	-16.452439984	13	NA	15	23	1
020003401	PE6	200	34	1	2	200	6	2016	1398	6	1	0	6	6	1	1	9	1	44	0	0	200	4	4	1	1	0	NA	0	NA	0	NA	1	2287	1	1	0	1	1	467181	0001	SOCABAYA	-71.53108998099	-16.452439984	61	NA	10	23	1
020004501	PE6	200	45	1	3	200	6	2016	1398	7	1	0	7	4	1	1	11	1	43	0	0	200	4	4	1	1	0	NA	0	NA	0	NA	1	2287	2	1	0	1	1	467181	0001	SOCABAYA	-71.53108998099	-16.452439984	61	NA	20	23	1
[truncated: 29,660 more rows]
[truncated: 804 more columns]
