# Supplementary material for: Mean blood pressure according to the hypertension care cascade: Analysis of six national health surveys in Peru
Source: Lancet Reg Health Am. 2021 Jul 13;1:100016. doi: 10.1016/j.lana.2021.100016 (PMC8442255; doi:10.1016/j.lana.2021.100016)
Supplement: Supplementary file 1 [file mmc1.zip › ENDES2017.csv]

HHID	HV000	CONGLOMERADO	HV002	HV002A	HV003	HV004	HV006	HV007	HV008	HV009	HV010	HV011	HV012	HV013	HV014	HV015	HV016	HV017	HV018	HV019	HV020	HV021	HV023	HV024	HV025	HV026	HV027	HV028	HV030	HV031	HV032	HV033	HV035	HV040	HV041	HV042	HV043	HV044	ConMenor5	SinMenor5	ESTRATO	ESTRATO	mes_final	HV005	codccpp	nomccpp	long_ccpp	lat_ccpp	HV201
000101401	PE6	1	14	1	1	1	5	2017	1409	4	0	0	4	4	1	1	27	1	8	0	0	1	1	1	1	1	0	NA	0	NA	0	NA	1	2339	0	1	0	1	1	0	1	5	6	92402	0001	CHACHAPOYAS	-77.87243	-6.22941	11
000102501	PE6	1	25	1	2	1	5	2017	1409	4	1	0	4	4	0	1	27	1	2	0	0	1	1	1	1	1	0	NA	0	NA	0	NA	0	2339	1	1	0	1	0	1	1	5	6	455195	0001	CHACHAPOYAS	-77.87243	-6.22941	11
000103601	PE6	1	36	1	2	1	5	2017	1409	3	1	0	3	3	1	1	29	1	2	0	0	1	1	1	1	1	0	NA	0	NA	0	NA	1	2339	1	1	0	1	1	0	1	5	6	92402	0001	CHACHAPOYAS	-77.87243	-6.22941	11
000104501	PE6	1	45	1	2	1	5	2017	1409	6	1	0	6	6	1	1	27	1	8	0	0	1	1	1	1	1	0	NA	0	NA	0	NA	1	2339	1	1	0	1	1	0	1	5	6	92402	0001	CHACHAPOYAS	-77.87243	-6.22941	11
000105201	PE6	1	52	1	2	1	5	2017	1409	4	1	0	4	3	1	1	27	1	2	0	0	1	1	1	1	1	0	NA	0	NA	0	NA	1	2339	1	1	0	1	1	0	1	5	6	92402	0001	CHACHAPOYAS	-77.87243	-6.22941	11
000107401	PE6	1	74	1	1	1	5	2017	1409	2	0	0	2	2	1	1	29	2	8	0	0	1	1	1	1	1	0	NA	0	NA	0	NA	1	2339	0	1	0	1	1	0	1	5	6	92402	0001	CHACHAPOYAS	-77.87243	-6.22941	11
000109001	PE6	1	90	1	1	1	5	2017	1409	1	0	0	1	1	0	1	29	2	2	0	0	1	1	1	1	1	0	NA	0	NA	0	NA	0	2339	0	1	0	1	0	1	1	5	6	455195	0001	CHACHAPOYAS	-77.87243	-6.22941	96
000109301	PE6	1	93	1	2	1	5	2017	1409	3	1	0	3	3	1	1	28	1	8	0	0	1	1	1	1	1	0	NA	0	NA	0	NA	1	2339	1	1	0	1	1	0	1	5	6	92402	0001	CHACHAPOYAS	-77.87243	-6.22941	11
000109701	PE6	1	97	1	1	1	5	2017	1409	4	2	0	4	4	0	1	29	2	2	0	0	1	1	1	1	1	0	NA	0	NA	0	NA	0	2339	2	1	0	1	0	1	1	5	6	455195	0001	CHACHAPOYAS	-77.87243	-6.22941	11
000202201	PE6	2	22	1	1	2	4	2017	1408	4	1	0	4	4	1	1	30	1	3	0	0	2	1	1	1	1	0	NA	0	NA	0	NA	1	2339	1	1	0	1	1	0	1	4	5	101235	0001	CHACHAPOYAS	-77.87243	-6.22941	11
000203201	PE6	2	32	1	2	2	4	2017	1408	6	2	0	6	6	1	1	30	1	7	0	0	2	1	1	1	1	0	NA	0	NA	0	NA	1	2339	2	1	0	1	1	0	1	4	5	101235	0001	CHACHAPOYAS	-77.87243	-6.22941	11
000203501	PE6	2	35	1	1	2	4	2017	1408	6	2	0	6	6	2	1	30	1	3	0	0	2	1	1	1	1	0	NA	0	NA	0	NA	2	2339	2	1	0	1	1	0	1	4	5	101235	0001	CHACHAPOYAS	-77.87243	-6.22941	11
000207301	PE6	2	73	1	1	2	4	2017	1408	4	1	0	4	4	2	1	29	1	3	0	0	2	1	1	1	1	0	NA	0	NA	0	NA	2	2339	1	1	0	1	1	0	1	4	5	101235	0001	CHACHAPOYAS	-77.87243	-6.22941	11
000209201	PE6	2	92	1	2	2	4	2017	1408	5	1	0	5	5	2	1	29	1	7	0	0	2	1	1	1	1	0	NA	0	NA	0	NA	2	2339	1	1	0	1	1	0	1	4	5	101235	0001	CHACHAPOYAS	-77.87243	-6.22941	11
000212301	PE6	2	123	1	1	2	5	2017	1409	3	1	0	3	3	1	1	26	5	3	0	0	2	1	1	1	1	0	NA	0	NA	0	NA	1	2339	1	1	0	1	1	0	1	4	5	101235	0001	CHACHAPOYAS	-77.87243	-6.22941	11
000215901	PE6	2	159	1	1	2	4	2017	1408	3	1	0	3	3	1	1	30	1	7	0	0	2	1	1	1	1	0	NA	0	NA	0	NA	1	2339	1	1	0	1	1	0	1	4	5	101235	0001	CHACHAPOYAS	-77.87243	-6.22941	11
000216801	PE6	2	168	1	2	2	4	2017	1408	2	0	0	2	2	0	1	29	2	3	0	0	2	1	1	1	1	0	NA	0	NA	0	NA	0	2339	0	1	0	1	0	1	1	4	5	498710	0001	CHACHAPOYAS	-77.87243	-6.22941	11
000217101	PE6	2	171	1	1	2	4	2017	1408	4	1	0	4	3	1	1	29	1	7	0	0	2	1	1	1	1	0	NA	0	NA	0	NA	1	2339	1	1	0	1	1	0	1	4	5	101235	0001	CHACHAPOYAS	-77.87243	-6.22941	12
000302001	PE6	3	20	1	1	3	5	2017	1409	1	0	0	1	1	0	1	26	1	7	0	0	3	1	1	1	1	0	NA	0	NA	0	NA	0	2339	0	1	0	1	0	1	1	4	6	449010	0001	CHACHAPOYAS	-77.87243	-6.22941	12
000302201	PE6	3	22	1	2	3	5	2017	1409	4	1	0	4	4	1	1	25	1	3	0	0	3	1	1	1	1	0	NA	0	NA	0	NA	1	2339	1	1	0	1	1	0	1	4	6	91147	0001	CHACHAPOYAS	-77.87243	-6.22941	11
000302301	PE6	3	23	1	3	3	5	2017	1409	5	0	0	5	3	0	1	25	1	7	0	0	3	1	1	1	1	0	NA	0	NA	0	NA	0	2339	1	1	0	1	0	1	1	4	6	449010	0001	CHACHAPOYAS	-77.87243	-6.22941	12
000303101	PE6	3	31	1	1	3	5	2017	1409	3	1	0	3	3	1	1	25	1	3	0	0	3	1	1	1	1	0	NA	0	NA	0	NA	1	2339	1	1	0	1	1	0	1	4	6	91147	0001	CHACHAPOYAS	-77.87243	-6.22941	12
000303401	PE6	3	34	1	2	3	5	2017	1409	4	2	0	4	4	0	1	26	1	7	0	0	3	1	1	1	1	0	NA	0	NA	0	NA	0	2339	2	1	0	1	0	1	1	4	6	449010	0001	CHACHAPOYAS	-77.87243	-6.22941	12
000305101	PE6	3	51	1	2	3	5	2017	1409	5	0	0	5	5	1	1	25	1	3	0	0	3	1	1	1	1	0	NA	0	NA	0	NA	1	2339	0	1	0	1	1	0	1	4	6	91147	0001	CHACHAPOYAS	-77.87243	-6.22941	11
000307001	PE6	3	70	1	1	3	7	2017	1411	1	1	0	1	1	0	1	13	3	7	0	0	3	1	1	1	1	0	NA	0	NA	0	NA	0	2339	1	1	0	1	0	1	1	4	6	449010	0001	CHACHAPOYAS	-77.87243	-6.22941	11
000307201	PE6	3	72	1	1	3	5	2017	1409	5	1	0	5	5	1	1	27	1	3	0	0	3	1	1	1	1	0	NA	0	NA	0	NA	1	2339	1	1	0	1	1	0	1	4	6	91147	0001	CHACHAPOYAS	-77.87243	-6.22941	11
000309101	PE6	3	91	1	2	3	5	2017	1409	4	1	0	4	4	2	1	25	1	7	0	0	3	1	1	1	1	0	NA	0	NA	0	NA	2	2339	1	1	0	1	1	0	1	4	6	91147	0001	CHACHAPOYAS	-77.87243	-6.22941	12
000309801	PE6	3	98	1	2	3	5	2017	1409	7	1	0	7	7	3	1	26	1	3	0	0	3	1	1	1	1	0	NA	0	NA	0	NA	2	2339	1	1	0	1	1	0	1	4	6	91147	0001	CHACHAPOYAS	-77.87243	-6.22941	11
000400601	PE6	4	6	1	2	4	6	2017	1410	5	1	0	5	4	2	1	26	1	8	0	0	4	1	1	1	1	0	NA	0	NA	0	NA	2	2329	1	1	0	1	1	0	1	3	7	56090	0001	CHACHAPOYAS	-77.87243	-6.22941	11
000401801	PE6	4	18	1	1	4	6	2017	1410	6	1	0	6	6	2	1	27	2	2	0	0	4	1	1	1	1	0	NA	0	NA	0	NA	1	2329	1	1	0	1	1	0	1	3	7	56090	0001	CHACHAPOYAS	-77.87243	-6.22941	11
000402001	PE6	4	20	1	2	4	6	2017	1410	6	2	0	6	6	1	1	26	1	8	0	0	4	1	1	1	1	0	NA	0	NA	0	NA	1	2329	2	1	0	1	1	0	1	3	7	56090	0001	CHACHAPOYAS	-77.87243	-6.22941	11
000402501	PE6	4	25	1	1	4	9	2017	1413	2	0	0	2	1	0	1	22	2	2	0	0	4	1	1	1	1	0	NA	0	NA	0	NA	0	2329	0	1	0	1	0	1	1	3	7	276315	0001	CHACHAPOYAS	-77.87243	-6.22941	11
000403501	PE6	4	35	1	2	4	6	2017	1410	3	1	0	3	3	1	1	27	1	8	0	0	4	1	1	1	1	0	NA	0	NA	0	NA	1	2329	1	1	0	1	1	0	1	3	7	56090	0001	CHACHAPOYAS	-77.87243	-6.22941	11
000404501	PE6	4	45	1	2	4	6	2017	1410	4	1	0	4	4	2	1	27	1	8	0	0	4	1	1	1	1	0	NA	0	NA	0	NA	2	2329	1	1	0	1	1	0	1	3	7	56090	0001	CHACHAPOYAS	-77.87243	-6.22941	11
000406601	PE6	4	66	1	1	4	6	2017	1410	5	1	0	4	5	1	1	27	1	2	0	0	4	1	1	1	1	0	NA	0	NA	0	NA	1	2329	1	1	0	1	1	0	1	3	7	56090	0001	CHACHAPOYAS	-77.87243	-6.22941	11
000406701	PE6	4	67	1	1	4	6	2017	1410	2	1	0	2	2	0	1	27	1	8	0	0	4	1	1	1	1	0	NA	0	NA	0	NA	0	2329	1	1	0	1	0	1	1	3	7	276315	0001	CHACHAPOYAS	-77.87243	-6.22941	11
000500401	PE6	5	4	1	1	5	3	2017	1407	4	1	0	4	4	1	1	2	1	8	0	0	5	1	1	1	1	0	NA	0	NA	0	NA	1	2339	1	1	0	1	1	0	1	1	3	134938	0001	CHACHAPOYAS	-77.87243	-6.22941	11
000501301	PE6	5	13	1	1	5	3	2017	1407	1	0	0	1	0	0	1	2	2	2	0	0	5	1	1	1	1	0	NA	0	NA	0	NA	0	2339	1	1	0	1	0	1	1	1	3	664735	0001	CHACHAPOYAS	-77.87243	-6.22941	96
000506001	PE6	5	60	1	2	5	3	2017	1407	3	0	0	3	3	0	1	3	1	2	0	0	5	1	1	1	1	0	NA	0	NA	0	NA	0	2339	0	1	0	1	0	1	1	1	3	664735	0001	CHACHAPOYAS	-77.87243	-6.22941	11
000510101	PE6	5	101	1	2	5	3	2017	1407	5	1	0	5	5	1	1	3	2	8	0	0	5	1	1	1	1	0	NA	0	NA	0	NA	1	2339	1	1	0	1	1	0	1	1	3	134938	0001	CHACHAPOYAS	-77.87243	-6.22941	11
000510401	PE6	5	104	1	1	5	3	2017	1407	1	0	0	1	1	0	1	3	2	2	0	0	5	1	1	1	1	0	NA	0	NA	0	NA	0	2339	0	1	0	1	0	1	1	1	3	664735	0001	CHACHAPOYAS	-77.87243	-6.22941	11
000511001	PE6	5	110	1	2	5	3	2017	1407	3	1	0	3	3	1	1	4	1	8	0	0	5	1	1	1	1	0	NA	0	NA	0	NA	1	2339	1	1	0	1	1	0	1	1	3	134938	0001	CHACHAPOYAS	-77.87243	-6.22941	11
000512401	PE6	5	124	1	1	5	3	2017	1407	6	1	0	6	6	1	1	2	1	8	0	0	5	1	1	1	1	0	NA	0	NA	0	NA	1	2339	1	1	0	1	1	0	1	1	3	134938	0001	CHACHAPOYAS	-77.87243	-6.22941	11
000513001	PE6	5	130	1	2	5	5	2017	1409	4	1	0	4	4	1	1	24	3	2	0	0	5	1	1	1	1	0	NA	0	NA	0	NA	1	2339	1	1	0	1	1	0	1	1	3	134938	0001	CHACHAPOYAS	-77.87243	-6.22941	11
000600801	PE6	6	8	1	2	6	3	2017	1407	5	1	0	5	5	0	1	28	1	7	0	0	6	1	1	1	1	0	NA	0	NA	0	NA	0	2339	1	1	0	1	0	1	1	4	4	774686	0001	CHACHAPOYAS	-77.87243	-6.22941	12
000604001	PE6	6	40	1	1	6	3	2017	1407	1	1	0	1	1	0	1	29	1	3	0	0	6	1	1	1	1	0	NA	0	NA	0	NA	0	2339	1	1	0	1	0	1	1	4	4	774686	0001	CHACHAPOYAS	-77.87243	-6.22941	11
000604501	PE6	6	45	1	1	6	3	2017	1407	4	1	0	4	4	1	1	28	1	7	0	0	6	1	1	1	1	0	NA	0	NA	0	NA	1	2339	1	1	0	1	1	0	1	4	4	157257	0001	CHACHAPOYAS	-77.87243	-6.22941	12
000606101	PE6	6	61	1	3	6	3	2017	1407	4	1	0	4	4	1	1	28	1	3	0	0	6	1	1	1	1	0	NA	0	NA	0	NA	1	2339	1	1	0	1	1	0	1	4	4	157257	0001	CHACHAPOYAS	-77.87243	-6.22941	11
000610501	PE6	6	105	1	1	6	5	2017	1409	2	1	0	2	2	0	1	21	5	3	0	0	6	1	1	1	1	0	NA	0	NA	0	NA	0	2339	1	1	0	1	0	1	1	4	4	774686	0001	CHACHAPOYAS	-77.87243	-6.22941	11
000610601	PE6	6	106	1	1	6	3	2017	1407	3	1	0	3	3	1	1	29	1	7	0	0	6	1	1	1	1	0	NA	0	NA	0	NA	1	2339	1	1	0	1	1	0	1	4	4	157257	0001	CHACHAPOYAS	-77.87243	-6.22941	11
000612601	PE6	6	126	1	2	6	3	2017	1407	5	2	0	5	4	1	1	29	2	3	0	0	6	1	1	1	1	0	NA	0	NA	0	NA	1	2339	2	1	0	1	1	0	1	4	4	157257	0001	CHACHAPOYAS	-77.87243	-6.22941	11
000615801	PE6	6	158	1	2	6	3	2017	1407	5	1	0	5	4	1	1	29	1	7	0	0	6	1	1	1	1	0	NA	0	NA	0	NA	1	2339	1	1	0	1	1	0	1	4	4	157257	0001	CHACHAPOYAS	-77.87243	-6.22941	12
000616301	PE6	6	163	1	2	6	3	2017	1407	5	1	0	5	5	1	1	28	1	3	0	0	6	1	1	1	1	0	NA	0	NA	0	NA	1	2339	1	1	0	1	1	0	1	4	4	157257	0001	CHACHAPOYAS	-77.87243	-6.22941	11
000702201	PE6	7	22	1	1	7	4	2017	1408	4	1	0	4	4	1	1	30	1	8	0	0	7	1	1	1	1	0	NA	0	NA	0	NA	0	2339	1	1	0	1	0	1	1	5	5	708813	0001	CHACHAPOYAS	-77.87243	-6.22941	12
000704101	PE6	7	41	1	1	7	4	2017	1408	4	2	0	4	4	1	1	27	1	2	0	0	7	1	1	1	1	0	NA	0	NA	0	NA	1	2339	2	1	0	1	1	0	1	5	5	143885	0001	CHACHAPOYAS	-77.87243	-6.22941	11
000704201	PE6	7	42	1	1	7	4	2017	1408	3	1	0	3	3	1	1	27	2	8	0	0	7	1	1	1	1	0	NA	0	NA	0	NA	0	2339	1	1	0	1	0	1	1	5	5	708813	0001	CHACHAPOYAS	-77.87243	-6.22941	11
000704901	PE6	7	49	1	2	7	4	2017	1408	6	3	0	6	5	1	1	29	1	2	0	0	7	1	1	1	1	0	NA	0	NA	0	NA	1	2339	3	1	0	1	1	0	1	5	5	143885	0001	CHACHAPOYAS	-77.87243	-6.22941	11
000707001	PE6	7	70	1	1	7	4	2017	1408	4	2	0	4	4	1	1	29	1	8	0	0	7	1	1	1	1	0	NA	0	NA	0	NA	1	2339	2	1	0	1	1	0	1	5	5	143885	0001	CHACHAPOYAS	-77.87243	-6.22941	11
000714001	PE6	7	140	1	2	7	4	2017	1408	5	1	0	5	5	1	1	29	1	8	0	0	7	1	1	1	1	0	NA	0	NA	0	NA	1	2339	1	1	0	1	1	0	1	5	5	143885	0001	CHACHAPOYAS	-77.87243	-6.22941	11
000716801	PE6	7	168	1	2	7	4	2017	1408	3	1	0	3	3	0	1	27	1	8	0	0	7	1	1	1	1	0	NA	0	NA	0	NA	0	2339	1	1	0	1	0	1	1	5	5	708813	0001	CHACHAPOYAS	-77.87243	-6.22941	11
000718101	PE6	7	181	1	2	7	4	2017	1408	7	1	0	7	7	1	1	27	1	2	0	0	7	1	1	1	1	0	NA	0	NA	0	NA	1	2339	1	1	0	1	1	0	1	5	5	143885	0001	CHACHAPOYAS	-77.87243	-6.22941	11
000800201	PE6	8	2	1	2	8	4	2017	1408	4	1	0	4	4	1	1	17	1	0	0	0	8	1	1	1	2	0	NA	0	NA	0	NA	1	531	1	1	0	1	1	0	2	3	4	141812	0001	ARAMANGO	-78.438016	-5.416528	11
000802101	PE6	8	21	1	1	8	4	2017	1408	2	1	0	2	2	1	1	17	1	0	0	0	8	1	1	1	2	0	NA	0	NA	0	NA	1	531	1	1	0	1	1	0	2	3	4	141812	0001	ARAMANGO	-78.438016	-5.416528	11
000803701	PE6	8	37	1	1	8	4	2017	1408	3	0	0	3	3	0	1	18	1	0	0	0	8	1	1	1	2	0	NA	0	NA	0	NA	0	531	0	1	0	1	0	1	2	3	4	783727	0001	ARAMANGO	-78.438016	-5.416528	11
000804601	PE6	8	46	1	2	8	4	2017	1408	5	2	0	5	5	1	1	18	1	0	0	0	8	1	1	1	2	0	NA	0	NA	0	NA	1	531	2	1	0	1	1	0	2	3	4	141812	0001	ARAMANGO	-78.438016	-5.416528	11
000804701	PE6	8	47	1	2	8	4	2017	1408	4	1	0	4	4	1	1	18	1	0	0	0	8	1	1	1	2	0	NA	0	NA	0	NA	1	531	1	1	0	1	1	0	2	3	4	141812	0001	ARAMANGO	-78.438016	-5.416528	11
000805701	PE6	8	57	1	1	8	4	2017	1408	3	1	0	3	3	2	1	17	1	0	0	0	8	1	1	1	2	0	NA	0	NA	0	NA	2	531	1	1	0	1	1	0	2	3	4	141812	0001	ARAMANGO	-78.438016	-5.416528	96
000807501	PE6	8	75	1	1	8	4	2017	1408	3	1	0	3	3	1	1	17	1	0	0	0	8	1	1	1	2	0	NA	0	NA	0	NA	1	531	1	1	0	1	1	0	2	3	4	141812	0001	ARAMANGO	-78.438016	-5.416528	11
000810401	PE6	8	104	1	1	8	4	2017	1408	3	0	0	3	3	0	1	19	1	0	0	0	8	1	1	1	2	0	NA	0	NA	0	NA	0	531	0	1	0	1	0	1	2	3	4	783727	0001	ARAMANGO	-78.438016	-5.416528	11
000810801	PE6	8	108	1	2	8	4	2017	1408	4	1	0	4	4	1	1	19	1	0	0	0	8	1	1	1	2	0	NA	0	NA	0	NA	0	531	1	1	0	1	0	1	2	3	4	783727	0001	ARAMANGO	-78.438016	-5.416528	11
000813701	PE6	8	137	1	2	8	4	2017	1408	4	1	0	4	4	1	1	18	1	0	0	0	8	1	1	1	2	0	NA	0	NA	0	NA	0	531	1	1	0	1	0	1	2	3	4	783727	0001	ARAMANGO	-78.438016	-5.416528	11
000902401	PE6	9	24	1	2	9	6	2017	1410	7	3	0	7	7	1	1	8	1	8	0	0	9	1	1	1	2	0	NA	0	NA	0	NA	1	433	3	1	0	1	1	0	2	4	6	117469	0045	LA LIBERTAD (C.P.L.)	-78.488263	-5.44928	11
000902501	PE6	9	25	1	2	9	6	2017	1410	5	3	0	5	5	1	1	8	1	2	0	0	9	1	1	1	2	0	NA	0	NA	0	NA	1	433	3	1	0	1	1	0	2	4	6	117469	0045	LA LIBERTAD (C.P.L.)	-78.488263	-5.44928	11
000904301	PE6	9	43	1	2	9	6	2017	1410	8	2	0	6	8	2	1	9	1	2	0	0	9	1	1	1	2	0	NA	0	NA	0	NA	2	433	2	1	0	1	1	0	2	4	6	117469	0045	LA LIBERTAD (C.P.L.)	-78.488263	-5.44928	11
000904701	PE6	9	47	1	1	9	6	2017	1410	4	2	0	4	4	1	1	8	1	8	0	0	9	1	1	1	2	0	NA	0	NA	0	NA	1	433	2	1	0	1	1	0	2	4	6	117469	0045	LA LIBERTAD (C.P.L.)	-78.488263	-5.44928	11
000905901	PE6	9	59	1	2	9	6	2017	1410	5	1	0	5	5	0	1	9	3	2	0	0	9	1	1	1	2	0	NA	0	NA	0	NA	0	433	1	1	0	1	0	1	2	4	6	649194	0045	LA LIBERTAD (C.P.L.)	-78.488263	-5.44928	11
000906201	PE6	9	62	1	1	9	6	2017	1410	2	1	0	2	2	0	1	9	1	8	0	0	9	1	1	1	2	0	NA	0	NA	0	NA	0	433	1	1	0	1	0	1	2	4	6	649194	0045	LA LIBERTAD (C.P.L.)	-78.488263	-5.44928	11
000909001	PE6	9	90	1	2	9	6	2017	1410	4	1	0	4	4	2	1	8	2	2	0	0	9	1	1	1	2	0	NA	0	NA	0	NA	2	433	1	1	0	1	1	0	2	4	6	117469	0045	LA LIBERTAD (C.P.L.)	-78.488263	-5.44928	11
000909801	PE6	9	98	1	1	9	6	2017	1410	4	1	0	4	4	1	1	9	1	8	0	0	9	1	1	1	2	0	NA	0	NA	0	NA	1	433	1	1	0	1	1	0	2	4	6	117469	0045	LA LIBERTAD (C.P.L.)	-78.488263	-5.44928	11
001000801	PE6	10	8	1	2	10	6	2017	1410	5	2	0	5	5	2	1	12	1	0	0	0	10	1	1	1	2	0	NA	0	NA	0	NA	2	421	2	1	0	1	1	0	2	4	6	124466	0001	BAGUA	-78.531664	-5.639062	96
001003101	PE6	10	31	1	2	10	6	2017	1410	6	1	0	6	6	1	1	13	1	0	0	0	10	1	1	1	2	0	NA	0	NA	0	NA	1	421	1	1	0	1	1	0	2	4	6	124466	0001	BAGUA	-78.531664	-5.639062	96
001003601	PE6	10	36	1	2	10	6	2017	1410	4	1	0	4	4	2	1	10	1	0	0	0	10	1	1	1	2	0	NA	0	NA	0	NA	2	421	1	1	0	1	1	0	2	4	6	124466	0001	BAGUA	-78.531664	-5.639062	21
001005801	PE6	10	58	1	2	10	6	2017	1410	3	1	0	3	3	1	1	12	1	0	0	0	10	1	1	1	2	0	NA	0	NA	0	NA	1	421	1	1	0	1	1	0	2	4	6	124466	0001	BAGUA	-78.531664	-5.639062	13
001006001	PE6	10	60	1	2	10	6	2017	1410	2	1	0	2	2	0	1	11	1	0	0	0	10	1	1	1	2	0	NA	0	NA	0	NA	0	421	1	1	0	1	0	1	2	4	6	687862	0001	BAGUA	-78.531664	-5.639062	11
001006101	PE6	10	61	1	2	10	6	2017	1410	4	1	0	4	4	1	1	11	1	0	0	0	10	1	1	1	2	0	NA	0	NA	0	NA	1	421	1	1	0	1	1	0	2	4	6	124466	0001	BAGUA	-78.531664	-5.639062	96
001006401	PE6	10	64	1	1	10	6	2017	1410	2	0	0	2	2	0	1	12	1	0	0	0	10	1	1	1	2	0	NA	0	NA	0	NA	0	421	0	1	0	1	0	1	2	4	6	687862	0001	BAGUA	-78.531664	-5.639062	21
001006801	PE6	10	68	1	2	10	6	2017	1410	6	3	0	6	6	1	1	10	1	0	0	0	10	1	1	1	2	0	NA	0	NA	0	NA	1	421	3	1	0	1	1	0	2	4	6	124466	0001	BAGUA	-78.531664	-5.639062	11
001009201	PE6	10	92	1	1	10	6	2017	1410	3	0	0	3	3	0	1	11	1	0	0	0	10	1	1	1	2	0	NA	0	NA	0	NA	0	421	0	1	0	1	0	1	2	4	6	687862	0001	BAGUA	-78.531664	-5.639062	11
001100501	PE6	11	5	1	1	11	6	2017	1410	2	1	0	2	2	0	1	30	1	8	0	0	11	1	1	1	2	0	NA	0	NA	0	NA	0	421	1	1	0	1	0	1	2	2	7	584312	0001	BAGUA	-78.531664	-5.639062	12
001103401	PE6	11	34	1	4	11	9	2017	1413	5	2	0	5	4	1	1	15	2	0	0	0	11	1	1	1	2	0	NA	0	NA	0	NA	1	421	2	1	0	1	1	0	2	2	7	105729	0001	BAGUA	-78.531664	-5.639062	11
001106001	PE6	11	60	1	2	11	6	2017	1410	4	1	0	4	4	1	1	30	1	8	0	0	11	1	1	1	2	0	NA	0	NA	0	NA	1	421	1	1	0	1	1	0	2	2	7	105729	0001	BAGUA	-78.531664	-5.639062	11
001106601	PE6	11	66	1	1	11	9	2017	1413	4	0	0	2	4	1	1	15	2	0	0	0	11	1	1	1	2	0	NA	0	NA	0	NA	0	421	0	1	0	1	0	1	2	2	7	584312	0001	BAGUA	-78.531664	-5.639062	11
001110001	PE6	11	100	1	2	11	7	2017	1411	3	1	0	3	3	0	1	1	1	8	0	0	11	1	1	1	2	0	NA	0	NA	0	NA	0	421	1	1	0	1	0	1	2	2	7	584312	0001	BAGUA	-78.531664	-5.639062	11
001111101	PE6	11	111	1	3	11	7	2017	1411	8	2	0	5	7	1	1	2	1	0	0	0	11	1	1	1	2	0	NA	0	NA	0	NA	1	421	2	1	0	1	1	0	2	2	7	105729	0001	BAGUA	-78.531664	-5.639062	11
001201101	PE6	12	11	1	2	12	7	2017	1411	6	2	0	4	6	1	1	5	2	8	0	0	12	1	1	1	2	0	NA	0	NA	0	NA	1	933	2	1	0	1	1	0	2	4	7	124431	0020	ARRAYAN	-78.442027	-5.596706	11
001202601	PE6	12	26	1	2	12	7	2017	1411	7	1	0	7	7	1	1	3	1	8	0	0	12	1	1	1	2	0	NA	0	NA	0	NA	1	933	1	1	0	1	1	0	2	4	7	124431	0020	ARRAYAN	-78.442027	-5.596706	11
001203701	PE6	12	37	1	2	12	7	2017	1411	6	1	0	6	6	2	1	4	2	8	0	0	12	1	1	1	2	0	NA	0	NA	0	NA	2	933	1	1	0	1	1	0	2	4	7	124431	0020	ARRAYAN	-78.442027	-5.596706	11
001205701	PE6	12	57	1	1	12	7	2017	1411	4	1	0	4	4	1	1	3	1	8	0	0	12	1	1	1	2	0	NA	0	NA	0	NA	1	933	1	1	0	1	1	0	2	4	7	124431	0020	ARRAYAN	-78.442027	-5.596706	11
001206601	PE6	12	66	1	2	12	7	2017	1411	3	1	0	3	3	1	1	3	1	8	0	0	12	1	1	1	2	0	NA	0	NA	0	NA	1	933	1	1	0	1	1	0	2	4	7	124431	0020	ARRAYAN	-78.442027	-5.596706	11
001210301	PE6	12	103	1	1	12	7	2017	1411	4	1	0	4	4	1	1	4	1	8	0	0	12	1	1	1	2	0	NA	0	NA	0	NA	1	933	1	1	0	1	1	0	2	4	7	124431	0020	ARRAYAN	-78.442027	-5.596706	11
001210601	PE6	12	106	1	1	12	7	2017	1411	2	0	0	2	2	0	1	3	1	8	0	0	12	1	1	1	2	0	NA	0	NA	0	NA	0	933	0	1	0	1	0	1	2	4	7	687673	0020	ARRAYAN	-78.442027	-5.596706	11
001211801	PE6	12	118	1	2	12	7	2017	1411	5	1	0	5	5	1	1	3	1	8	0	0	12	1	1	1	2	0	NA	0	NA	0	NA	1	933	1	1	0	1	1	0	2	4	7	124431	0020	ARRAYAN	-78.442027	-5.596706	11
001212101	PE6	12	121	1	1	12	7	2017	1411	3	0	0	3	3	0	1	4	1	8	0	0	12	1	1	1	2	0	NA	0	NA	0	NA	0	933	0	1	0	1	0	1	2	4	7	687673	0020	ARRAYAN	-78.442027	-5.596706	11
001300501	PE6	13	5	1	2	13	3	2017	1407	5	1	0	5	5	1	1	8	1	0	0	0	13	1	1	1	2	0	NA	0	NA	0	NA	1	446	1	1	0	1	1	0	2	1	3	92938	0001	BAGUA GRANDE	-78.442202	-5.754418	11
001302401	PE6	13	24	1	1	13	3	2017	1407	3	2	0	3	3	1	1	8	1	0	0	0	13	1	1	1	2	0	NA	0	NA	0	NA	1	446	2	1	0	1	1	0	2	1	3	92938	0001	BAGUA GRANDE	-78.442202	-5.754418	11
001303101	PE6	13	31	1	2	13	3	2017	1407	5	1	0	5	4	2	1	8	1	0	0	0	13	1	1	1	2	0	NA	0	NA	0	NA	2	446	1	1	0	1	1	0	2	1	3	92938	0001	BAGUA GRANDE	-78.442202	-5.754418	11
001304601	PE6	13	46	1	2	13	3	2017	1407	4	1	0	4	4	1	1	9	1	0	0	0	13	1	1	1	2	0	NA	0	NA	0	NA	1	446	1	1	0	1	1	0	2	1	3	92938	0001	BAGUA GRANDE	-78.442202	-5.754418	11
001304701	PE6	13	47	1	1	13	3	2017	1407	2	1	0	1	2	0	1	9	1	0	0	0	13	1	1	1	2	0	NA	0	NA	0	NA	0	446	1	1	0	1	0	1	2	1	3	513623	0001	BAGUA GRANDE	-78.442202	-5.754418	11
001306501	PE6	13	65	1	1	13	3	2017	1407	3	1	0	3	3	1	1	8	1	0	0	0	13	1	1	1	2	0	NA	0	NA	0	NA	1	446	1	1	0	1	1	0	2	1	3	92938	0001	BAGUA GRANDE	-78.442202	-5.754418	96
001307601	PE6	13	76	1	1	13	3	2017	1407	4	0	0	4	4	0	1	9	1	0	0	0	13	1	1	1	2	0	NA	0	NA	0	NA	0	446	0	1	0	1	0	1	2	1	3	513623	0001	BAGUA GRANDE	-78.442202	-5.754418	11
001308501	PE6	13	85	1	2	13	3	2017	1407	5	1	0	5	5	2	1	8	1	0	0	0	13	1	1	1	2	0	NA	0	NA	0	NA	2	446	1	1	0	1	1	0	2	1	3	92938	0001	BAGUA GRANDE	-78.442202	-5.754418	71
001401801	PE6	14	18	1	2	14	6	2017	1410	2	1	0	2	2	0	1	8	2	0	0	0	14	1	1	1	2	0	NA	0	NA	0	NA	0	446	1	1	0	1	0	1	2	5	6	895349	0001	BAGUA GRANDE	-78.442202	-5.754418	11
001402301	PE6	14	23	1	1	14	6	2017	1410	2	1	0	2	2	0	1	8	1	0	0	0	14	1	1	1	2	0	NA	0	NA	0	NA	0	446	1	1	0	1	0	1	2	5	6	895349	0001	BAGUA GRANDE	-78.442202	-5.754418	71
001402701	PE6	14	27	1	2	14	6	2017	1410	4	2	0	4	4	1	1	7	1	0	0	0	14	1	1	1	2	0	NA	0	NA	0	NA	1	446	2	1	0	1	1	0	2	5	6	162010	0001	BAGUA GRANDE	-78.442202	-5.754418	11
001405301	PE6	14	53	1	2	14	6	2017	1410	5	1	0	5	5	1	1	8	1	0	0	0	14	1	1	1	2	0	NA	0	NA	0	NA	1	446	1	1	0	1	1	0	2	5	6	162010	0001	BAGUA GRANDE	-78.442202	-5.754418	11
001407901	PE6	14	79	1	2	14	6	2017	1410	4	3	0	4	4	1	1	7	1	0	0	0	14	1	1	1	2	0	NA	0	NA	0	NA	1	446	3	1	0	1	1	0	2	5	6	162010	0001	BAGUA GRANDE	-78.442202	-5.754418	11
001409601	PE6	14	96	1	1	14	6	2017	1410	2	0	0	2	2	0	1	9	1	0	0	0	14	1	1	1	2	0	NA	0	NA	0	NA	0	446	0	1	0	1	0	1	2	5	6	895349	0001	BAGUA GRANDE	-78.442202	-5.754418	96
001409901	PE6	14	99	1	2	14	6	2017	1410	4	1	0	4	4	2	1	7	1	0	0	0	14	1	1	1	2	0	NA	0	NA	0	NA	1	446	1	1	0	1	1	0	2	5	6	162010	0001	BAGUA GRANDE	-78.442202	-5.754418	11
001414301	PE6	14	143	1	2	14	6	2017	1410	4	1	0	4	4	1	1	7	1	0	0	0	14	1	1	1	2	0	NA	0	NA	0	NA	1	446	1	1	0	1	1	0	2	5	6	162010	0001	BAGUA GRANDE	-78.442202	-5.754418	11
001414501	PE6	14	145	1	2	14	6	2017	1410	6	1	0	6	6	1	1	8	1	0	0	0	14	1	1	1	2	0	NA	0	NA	0	NA	1	446	1	1	0	1	1	0	2	5	6	162010	0001	BAGUA GRANDE	-78.442202	-5.754418	11
001415101	PE6	14	151	1	2	14	6	2017	1410	3	1	0	3	3	1	1	7	1	0	0	0	14	1	1	1	2	0	NA	0	NA	0	NA	1	446	1	1	0	1	1	0	2	5	6	162010	0001	BAGUA GRANDE	-78.442202	-5.754418	11
001501501	PE6	15	15	1	2	15	7	2017	1411	7	3	0	7	7	1	1	4	1	0	0	0	15	1	1	1	2	0	NA	0	NA	0	NA	1	446	3	1	0	1	1	0	2	3	7	104487	0001	BAGUA GRANDE	-78.442202	-5.754418	11
001503601	PE6	15	36	1	1	15	7	2017	1411	4	2	0	4	4	1	1	4	1	0	0	0	15	1	1	1	2	0	NA	0	NA	0	NA	1	446	2	1	0	1	1	0	2	3	7	104487	0001	BAGUA GRANDE	-78.442202	-5.754418	96
001504501	PE6	15	45	1	2	15	7	2017	1411	5	1	0	5	5	1	1	5	1	0	0	0	15	1	1	1	2	0	NA	0	NA	0	NA	0	446	1	1	0	1	0	1	2	3	7	577451	0001	BAGUA GRANDE	-78.442202	-5.754418	11
001505101	PE6	15	51	1	2	15	7	2017	1411	5	2	0	5	4	1	1	5	1	0	0	0	15	1	1	1	2	0	NA	0	NA	0	NA	1	446	2	1	0	1	1	0	2	3	7	104487	0001	BAGUA GRANDE	-78.442202	-5.754418	11
001505702	PE6	15	57	2	2	15	7	2017	1411	6	1	0	6	6	2	1	4	1	0	0	0	15	1	1	1	2	0	NA	0	NA	0	NA	2	446	1	1	0	1	1	0	2	3	7	104487	0001	BAGUA GRANDE	-78.442202	-5.754418	11
001506501	PE6	15	65	1	1	15	7	2017	1411	3	1	0	2	3	1	1	6	1	0	0	0	15	1	1	1	2	0	NA	0	NA	0	NA	1	446	1	1	0	1	1	0	2	3	7	104487	0001	BAGUA GRANDE	-78.442202	-5.754418	11
001508901	PE6	15	89	1	2	15	7	2017	1411	8	2	0	5	8	2	1	4	1	0	0	0	15	1	1	1	2	0	NA	0	NA	0	NA	2	446	2	1	0	1	1	0	2	3	7	104487	0001	BAGUA GRANDE	-78.442202	-5.754418	11
001509701	PE6	15	97	1	2	15	7	2017	1411	5	1	0	5	4	0	1	4	1	0	0	0	15	1	1	1	2	0	NA	0	NA	0	NA	0	446	1	1	0	1	0	1	2	3	7	577451	0001	BAGUA GRANDE	-78.442202	-5.754418	11
001511601	PE6	15	116	1	2	15	7	2017	1411	3	1	0	3	3	1	1	5	1	0	0	0	15	1	1	1	2	0	NA	0	NA	0	NA	1	446	1	1	0	1	1	0	2	3	7	104487	0001	BAGUA GRANDE	-78.442202	-5.754418	11
001601101	PE6	16	11	1	1	16	6	2017	1410	5	1	0	5	5	2	1	5	1	8	0	0	16	1	1	1	2	0	NA	0	NA	0	NA	1	446	1	1	0	1	1	0	2	5	6	195346	0001	BAGUA GRANDE	-78.442202	-5.754418	11
001601201	PE6	16	12	1	2	16	6	2017	1410	2	1	0	2	2	0	1	7	3	2	0	0	16	1	1	1	2	0	NA	0	NA	0	NA	0	446	1	1	0	1	0	1	2	5	6	1079584	0001	BAGUA GRANDE	-78.442202	-5.754418	96
001604101	PE6	16	41	1	2	16	6	2017	1410	4	1	0	4	4	1	1	6	2	2	0	0	16	1	1	1	2	0	NA	0	NA	0	NA	1	446	1	1	0	1	1	0	2	5	6	195346	0001	BAGUA GRANDE	-78.442202	-5.754418	96
001609601	PE6	16	96	1	2	16	6	2017	1410	4	1	0	4	4	1	1	6	1	8	0	0	16	1	1	1	2	0	NA	0	NA	0	NA	1	446	1	1	0	1	1	0	2	5	6	195346	0001	BAGUA GRANDE	-78.442202	-5.754418	11
001610001	PE6	16	100	1	2	16	6	2017	1410	3	1	0	3	2	1	1	6	2	2	0	0	16	1	1	1	2	0	NA	0	NA	0	NA	1	446	1	1	0	1	1	0	2	5	6	195346	0001	BAGUA GRANDE	-78.442202	-5.754418	11
001610701	PE6	16	107	1	2	16	6	2017	1410	3	1	0	3	3	1	1	6	1	8	0	0	16	1	1	1	2	0	NA	0	NA	0	NA	1	446	1	1	0	1	1	0	2	5	6	195346	0001	BAGUA GRANDE	-78.442202	-5.754418	11
001614501	PE6	16	145	1	1	16	6	2017	1410	3	0	0	3	3	0	1	5	1	2	0	0	16	1	1	1	2	0	NA	0	NA	0	NA	0	446	0	1	0	1	0	1	2	5	6	1079584	0001	BAGUA GRANDE	-78.442202	-5.754418	11
001616801	PE6	16	168	1	2	16	6	2017	1410	3	1	0	3	3	1	1	5	1	2	0	0	16	1	1	1	2	0	NA	0	NA	0	NA	1	446	1	1	0	1	1	0	2	5	6	195346	0001	BAGUA GRANDE	-78.442202	-5.754418	11
001701401	PE6	17	14	1	2	17	5	2017	1409	5	1	0	5	5	1	1	19	2	0	0	0	17	1	1	1	2	0	NA	0	NA	0	NA	1	1545	1	1	0	1	1	0	2	5	5	116617	0026	BUENA VISTA	-78.498679	-5.85453	11
001701601	PE6	17	16	1	2	17	5	2017	1409	3	1	0	3	3	1	1	18	2	0	0	0	17	1	1	1	2	0	NA	0	NA	0	NA	1	1545	1	1	0	1	1	0	2	5	5	116617	0026	BUENA VISTA	-78.498679	-5.85453	11
001701801	PE6	17	18	1	2	17	5	2017	1409	2	0	0	2	2	0	1	19	1	0	0	0	17	1	1	1	2	0	NA	0	NA	0	NA	0	1545	0	1	0	1	0	1	2	5	5	644489	0026	BUENA VISTA	-78.498679	-5.85453	11
001701901	PE6	17	19	1	2	17	5	2017	1409	5	1	0	5	5	2	1	17	1	0	0	0	17	1	1	1	2	0	NA	0	NA	0	NA	1	1545	1	1	0	1	1	0	2	5	5	116617	0026	BUENA VISTA	-78.498679	-5.85453	11
001702801	PE6	17	28	1	2	17	5	2017	1409	4	1	0	4	4	1	1	18	2	0	0	0	17	1	1	1	2	0	NA	0	NA	0	NA	1	1545	1	1	0	1	1	0	2	5	5	116617	0026	BUENA VISTA	-78.498679	-5.85453	96
001703101	PE6	17	31	1	1	17	5	2017	1409	2	1	0	2	2	0	1	19	2	0	0	0	17	1	1	1	2	0	NA	0	NA	0	NA	0	1545	1	1	0	1	0	1	2	5	5	644489	0026	BUENA VISTA	-78.498679	-5.85453	11
001704501	PE6	17	45	1	1	17	5	2017	1409	1	0	0	1	0	0	1	17	1	0	0	0	17	1	1	1	2	0	NA	0	NA	0	NA	0	1545	0	1	0	1	0	1	2	5	5	644489	0026	BUENA VISTA	-78.498679	-5.85453	96
001704601	PE6	17	46	1	1	17	5	2017	1409	4	1	0	4	4	2	1	17	1	0	0	0	17	1	1	1	2	0	NA	0	NA	0	NA	2	1545	1	1	0	1	1	0	2	5	5	116617	0026	BUENA VISTA	-78.498679	-5.85453	11
001704901	PE6	17	49	1	1	17	5	2017	1409	6	1	0	6	6	1	1	18	2	0	0	0	17	1	1	1	2	0	NA	0	NA	0	NA	1	1545	1	1	0	1	1	0	2	5	5	116617	0026	BUENA VISTA	-78.498679	-5.85453	11
001800801	PE6	18	8	1	1	18	4	2017	1408	4	1	0	4	4	1	1	14	1	0	0	0	18	1	1	1	2	0	NA	0	NA	0	NA	1	1690	1	1	0	1	1	0	2	5	4	103001	0079	NUNYA JALCA	-78.311455	-5.92434	11
001801001	PE6	18	10	1	1	18	4	2017	1408	6	1	0	6	6	0	1	13	1	0	0	0	18	1	1	1	2	0	NA	0	NA	0	NA	0	1690	1	1	0	1	0	1	2	5	4	569237	0079	NUNYA JALCA	-78.311455	-5.92434	11
001802101	PE6	18	21	1	1	18	4	2017	1408	4	1	0	4	4	1	1	13	1	0	0	0	18	1	1	1	2	0	NA	0	NA	0	NA	1	1690	1	1	0	1	1	0	2	5	4	103001	0079	NUNYA JALCA	-78.311455	-5.92434	11
001802901	PE6	18	29	1	1	18	4	2017	1408	3	1	0	3	3	1	1	13	1	0	0	0	18	1	1	1	2	0	NA	0	NA	0	NA	1	1690	1	1	0	1	1	0	2	5	4	103001	0079	NUNYA JALCA	-78.311455	-5.92434	11
001804801	PE6	18	48	1	1	18	4	2017	1408	3	2	0	3	3	1	1	14	1	0	0	0	18	1	1	1	2	0	NA	0	NA	0	NA	1	1690	2	1	0	1	1	0	2	5	4	103001	0079	NUNYA JALCA	-78.311455	-5.92434	11
001805601	PE6	18	56	1	1	18	4	2017	1408	5	2	0	3	5	0	1	14	1	0	0	0	18	1	1	1	2	0	NA	0	NA	0	NA	0	1690	2	1	0	1	0	1	2	5	4	569237	0079	NUNYA JALCA	-78.311455	-5.92434	11
001807401	PE6	18	74	1	2	18	4	2017	1408	4	1	0	4	4	1	1	15	1	0	0	0	18	1	1	1	2	0	NA	0	NA	0	NA	1	1690	1	1	0	1	1	0	2	5	4	103001	0079	NUNYA JALCA	-78.311455	-5.92434	11
001809101	PE6	18	91	1	2	18	4	2017	1408	2	0	0	2	2	0	1	15	1	0	0	0	18	1	1	1	2	0	NA	0	NA	0	NA	0	1690	0	1	0	1	0	1	2	5	4	569237	0079	NUNYA JALCA	-78.311455	-5.92434	96
001810001	PE6	18	100	1	1	18	4	2017	1408	6	1	0	6	6	2	1	14	1	0	0	0	18	1	1	1	2	0	NA	0	NA	0	NA	1	1690	1	1	0	1	1	0	2	5	4	103001	0079	NUNYA JALCA	-78.311455	-5.92434	11
001810101	PE6	18	101	1	1	18	4	2017	1408	7	2	0	7	7	1	1	14	1	0	0	0	18	1	1	1	2	0	NA	0	NA	0	NA	1	1690	2	1	0	1	1	0	2	5	4	103001	0079	NUNYA JALCA	-78.311455	-5.92434	11
001900501	PE6	19	5	1	1	19	4	2017	1408	3	1	0	3	3	1	1	23	1	0	0	0	19	1	1	1	2	0	NA	0	NA	0	NA	1	455	1	1	0	1	1	0	2	4	4	117008	0001	CAJARURO	-78.429765	-5.737128	11
001903701	PE6	19	37	1	1	19	4	2017	1408	9	2	0	4	9	3	1	25	1	0	0	0	19	1	1	1	2	0	NA	0	NA	0	NA	3	455	2	1	0	1	1	0	2	4	4	117008	0001	CAJARURO	-78.429765	-5.737128	11
001904901	PE6	19	49	1	2	19	4	2017	1408	3	1	0	3	3	0	1	25	1	0	0	0	19	1	1	1	2	0	NA	0	NA	0	NA	0	455	1	1	0	1	0	1	2	4	4	646646	0001	CAJARURO	-78.429765	-5.737128	11
001905201	PE6	19	52	1	2	19	4	2017	1408	3	0	0	3	3	0	1	23	1	0	0	0	19	1	1	1	2	0	NA	0	NA	0	NA	0	455	0	1	0	1	0	1	2	4	4	646646	0001	CAJARURO	-78.429765	-5.737128	11
001905202	PE6	19	52	2	1	19	4	2017	1408	3	1	0	3	3	1	1	23	1	0	0	0	19	1	1	1	2	0	NA	0	NA	0	NA	1	455	1	1	0	1	1	0	2	4	4	117008	0001	CAJARURO	-78.429765	-5.737128	11
001905701	PE6	19	57	1	1	19	4	2017	1408	5	1	0	4	5	0	1	25	1	0	0	0	19	1	1	1	2	0	NA	0	NA	0	NA	0	455	1	1	0	1	0	1	2	4	4	646646	0001	CAJARURO	-78.429765	-5.737128	11
001906601	PE6	19	66	1	2	19	4	2017	1408	2	0	0	2	2	0	1	25	1	0	0	0	19	1	1	1	2	0	NA	0	NA	0	NA	0	455	0	1	0	1	0	1	2	4	4	646646	0001	CAJARURO	-78.429765	-5.737128	11
001910501	PE6	19	105	1	2	19	4	2017	1408	7	3	0	7	7	1	1	23	1	0	0	0	19	1	1	1	2	0	NA	0	NA	0	NA	1	455	3	1	0	1	1	0	2	4	4	117008	0001	CAJARURO	-78.429765	-5.737128	71
001910801	PE6	19	108	1	2	19	4	2017	1408	4	1	0	4	4	1	1	23	1	0	0	0	19	1	1	1	2	0	NA	0	NA	0	NA	1	455	1	1	0	1	1	0	2	4	4	117008	0001	CAJARURO	-78.429765	-5.737128	71
001912501	PE6	19	125	1	2	19	4	2017	1408	3	1	0	3	3	1	1	24	1	0	0	0	19	1	1	1	2	0	NA	0	NA	0	NA	1	455	1	1	0	1	1	0	2	4	4	117008	0001	CAJARURO	-78.429765	-5.737128	11
001916101	PE6	19	161	1	2	19	4	2017	1408	5	1	0	5	5	2	1	24	1	0	0	0	19	1	1	1	2	0	NA	0	NA	0	NA	1	455	1	1	0	1	1	0	2	4	4	117008	0001	CAJARURO	-78.429765	-5.737128	11
002000201	PE6	20	2	1	1	20	3	2017	1407	8	1	0	7	7	1	1	15	1	8	0	0	20	1	1	1	2	0	NA	0	NA	0	NA	1	455	2	1	0	1	1	0	2	3	3	133902	0001	CAJARURO	-78.429765	-5.737128	11
002000401	PE6	20	4	1	5	20	3	2017	1407	5	2	0	5	5	0	1	15	1	2	0	0	20	1	1	1	2	0	NA	0	NA	0	NA	0	455	2	1	0	1	0	1	2	3	3	740010	0001	CAJARURO	-78.429765	-5.737128	11
002000901	PE6	20	9	1	2	20	3	2017	1407	5	1	0	5	5	1	1	15	1	8	0	0	20	1	1	1	2	0	NA	0	NA	0	NA	1	455	1	1	0	1	1	0	2	3	3	133902	0001	CAJARURO	-78.429765	-5.737128	11
002003601	PE6	20	36	1	2	20	3	2017	1407	4	1	0	4	4	1	1	14	1	2	0	0	20	1	1	1	2	0	NA	0	NA	0	NA	1	455	1	1	0	1	1	0	2	3	3	133902	0001	CAJARURO	-78.429765	-5.737128	11
002005101	PE6	20	51	1	1	20	3	2017	1407	2	0	0	2	2	0	1	13	1	8	0	0	20	1	1	1	2	0	NA	0	NA	0	NA	0	455	0	1	0	1	0	1	2	3	3	740010	0001	CAJARURO	-78.429765	-5.737128	11
002005901	PE6	20	59	1	1	20	3	2017	1407	4	1	0	4	4	2	1	13	1	2	0	0	20	1	1	1	2	0	NA	0	NA	0	NA	2	455	1	1	0	1	1	0	2	3	3	133902	0001	CAJARURO	-78.429765	-5.737128	12
002012901	PE6	20	129	1	1	20	3	2017	1407	5	0	0	5	2	1	1	13	1	2	0	0	20	1	1	1	2	0	NA	0	NA	0	NA	1	455	1	1	0	1	1	0	2	3	3	133902	0001	CAJARURO	-78.429765	-5.737128	11
002013001	PE6	20	130	1	2	20	3	2017	1407	5	1	0	5	4	1	1	13	1	8	0	0	20	1	1	1	2	0	NA	0	NA	0	NA	1	455	1	1	0	1	1	0	2	3	3	133902	0001	CAJARURO	-78.429765	-5.737128	11
002014101	PE6	20	141	1	3	20	3	2017	1407	3	0	0	3	3	0	1	13	1	2	0	0	20	1	1	1	2	0	NA	0	NA	0	NA	0	455	0	1	0	1	0	1	2	3	3	740010	0001	CAJARURO	-78.429765	-5.737128	11
002100501	PE6	21	5	1	2	21	3	2017	1407	4	1	0	4	4	1	1	16	1	0	0	0	21	1	1	1	2	0	NA	0	NA	0	NA	1	1022	1	1	0	1	1	0	2	5	3	104083	0047	SAN JUAN DE LA LIBERTAD	-78.37333	-5.68486	11
002102601	PE6	21	26	1	2	21	3	2017	1407	2	1	0	2	2	0	1	16	1	0	0	0	21	1	1	1	2	0	NA	0	NA	0	NA	0	1022	1	1	0	1	0	1	2	5	3	575217	0047	SAN JUAN DE LA LIBERTAD	-78.37333	-5.68486	11
002104501	PE6	21	45	1	1	21	3	2017	1407	5	1	0	5	5	2	1	16	1	0	0	0	21	1	1	1	2	0	NA	0	NA	0	NA	2	1022	1	1	0	1	1	0	2	5	3	104083	0047	SAN JUAN DE LA LIBERTAD	-78.37333	-5.68486	11
002105001	PE6	21	50	1	1	21	3	2017	1407	3	0	0	3	3	0	1	16	1	0	0	0	21	1	1	1	2	0	NA	0	NA	0	NA	0	1022	0	1	0	1	0	1	2	5	3	575217	0047	SAN JUAN DE LA LIBERTAD	-78.37333	-5.68486	11
002106501	PE6	21	65	1	2	21	3	2017	1407	2	0	0	2	2	0	1	16	1	0	0	0	21	1	1	1	2	0	NA	0	NA	0	NA	0	1022	0	1	0	1	0	1	2	5	3	575217	0047	SAN JUAN DE LA LIBERTAD	-78.37333	-5.68486	11
002108301	PE6	21	83	1	3	21	3	2017	1407	4	1	0	4	4	1	1	17	1	0	0	0	21	1	1	1	2	0	NA	0	NA	0	NA	1	1022	1	1	0	1	1	0	2	5	3	104083	0047	SAN JUAN DE LA LIBERTAD	-78.37333	-5.68486	11
002108901	PE6	21	89	1	1	21	3	2017	1407	4	1	0	4	4	1	1	16	1	0	0	0	21	1	1	1	2	0	NA	0	NA	0	NA	1	1022	1	1	0	1	1	0	2	5	3	104083	0047	SAN JUAN DE LA LIBERTAD	-78.37333	-5.68486	11
002110201	PE6	21	102	1	2	21	3	2017	1407	7	1	0	7	7	3	1	17	1	0	0	0	21	1	1	1	2	0	NA	0	NA	0	NA	3	1022	1	1	0	1	1	0	2	5	3	104083	0047	SAN JUAN DE LA LIBERTAD	-78.37333	-5.68486	11
002111401	PE6	21	114	1	2	21	3	2017	1407	3	1	0	3	3	1	1	18	1	0	0	0	21	1	1	1	2	0	NA	0	NA	0	NA	1	1022	1	1	0	1	1	0	2	5	3	104083	0047	SAN JUAN DE LA LIBERTAD	-78.37333	-5.68486	11
002200801	PE6	22	8	1	2	22	4	2017	1408	3	1	0	3	3	1	1	12	1	3	0	0	22	1	1	1	2	0	NA	0	NA	0	NA	1	1222	1	1	0	1	1	0	2	4	4	107151	0001	LONYA GRANDE	-78.421877	-6.096961	11
002200901	PE6	22	9	1	2	22	4	2017	1408	6	1	0	6	6	0	1	12	1	7	0	0	22	1	1	1	2	0	NA	0	NA	0	NA	0	1222	1	1	0	1	0	1	2	4	4	592172	0001	LONYA GRANDE	-78.421877	-6.096961	11
002202201	PE6	22	22	1	2	22	4	2017	1408	7	1	0	7	7	1	1	12	1	3	0	0	22	1	1	1	2	0	NA	0	NA	0	NA	1	1222	1	1	0	1	1	0	2	4	4	107151	0001	LONYA GRANDE	-78.421877	-6.096961	11
002203201	PE6	22	32	1	1	22	4	2017	1408	3	0	0	3	1	1	1	13	1	7	0	0	22	1	1	1	2	0	NA	0	NA	0	NA	1	1222	1	1	0	1	1	0	2	4	4	107151	0001	LONYA GRANDE	-78.421877	-6.096961	12
002203601	PE6	22	36	1	2	22	4	2017	1408	2	0	0	2	2	0	1	13	1	3	0	0	22	1	1	1	2	0	NA	0	NA	0	NA	0	1222	0	1	0	1	0	1	2	4	4	592172	0001	LONYA GRANDE	-78.421877	-6.096961	11
002205601	PE6	22	56	1	2	22	4	2017	1408	3	1	0	3	3	1	1	12	1	7	0	0	22	1	1	1	2	0	NA	0	NA	0	NA	1	1222	1	1	0	1	1	0	2	4	4	107151	0001	LONYA GRANDE	-78.421877	-6.096961	11
002208101	PE6	22	81	1	1	22	4	2017	1408	5	1	0	5	4	1	1	13	1	7	0	0	22	1	1	1	2	0	NA	0	NA	0	NA	1	1222	1	1	0	1	1	0	2	4	4	107151	0001	LONYA GRANDE	-78.421877	-6.096961	12
002208201	PE6	22	82	1	2	22	4	2017	1408	7	1	0	7	7	2	1	13	1	3	0	0	22	1	1	1	2	0	NA	0	NA	0	NA	2	1222	1	1	0	1	1	0	2	4	4	107151	0001	LONYA GRANDE	-78.421877	-6.096961	11
002209301	PE6	22	93	1	1	22	4	2017	1408	3	1	0	3	3	1	1	13	1	7	0	0	22	1	1	1	2	0	NA	0	NA	0	NA	1	1222	1	1	0	1	1	0	2	4	4	107151	0001	LONYA GRANDE	-78.421877	-6.096961	12
002300301	PE6	23	3	1	1	23	5	2017	1409	1	0	0	1	1	0	1	29	1	3	0	0	23	1	1	1	2	0	NA	0	NA	0	NA	0	1222	0	1	0	1	0	1	2	4	6	489915	0001	LONYA GRANDE	-78.421877	-6.096961	11
002301801	PE6	23	18	1	1	23	5	2017	1409	3	1	0	3	3	1	1	30	2	3	0	0	23	1	1	1	2	0	NA	0	NA	0	NA	1	1222	1	1	0	1	1	0	2	4	6	88648	0001	LONYA GRANDE	-78.421877	-6.096961	11
002302301	PE6	23	23	1	1	23	5	2017	1409	4	1	0	4	4	1	1	29	1	7	0	0	23	1	1	1	2	0	NA	0	NA	0	NA	1	1222	1	1	0	1	1	0	2	4	6	88648	0001	LONYA GRANDE	-78.421877	-6.096961	11
002305301	PE6	23	53	1	2	23	5	2017	1409	5	1	0	5	4	1	1	29	1	3	0	0	23	1	1	1	2	0	NA	0	NA	0	NA	1	1222	1	1	0	1	1	0	2	4	6	88648	0001	LONYA GRANDE	-78.421877	-6.096961	11
002306001	PE6	23	60	1	1	23	5	2017	1409	2	0	0	2	1	0	1	29	1	7	0	0	23	1	1	1	2	0	NA	0	NA	0	NA	0	1222	1	1	0	1	0	1	2	4	6	489915	0001	LONYA GRANDE	-78.421877	-6.096961	11
002308201	PE6	23	82	1	2	23	5	2017	1409	4	1	0	4	4	1	1	30	1	7	0	0	23	1	1	1	2	0	NA	0	NA	0	NA	1	1222	1	1	0	1	1	0	2	4	6	88648	0001	LONYA GRANDE	-78.421877	-6.096961	11
002310301	PE6	23	103	1	1	23	5	2017	1409	4	1	0	4	4	1	1	29	1	3	0	0	23	1	1	1	2	0	NA	0	NA	0	NA	1	1222	1	1	0	1	1	0	2	4	6	88648	0001	LONYA GRANDE	-78.421877	-6.096961	11
002310401	PE6	23	104	1	1	23	5	2017	1409	3	1	0	3	3	1	1	29	1	7	0	0	23	1	1	1	2	0	NA	0	NA	0	NA	1	1222	1	1	0	1	1	0	2	4	6	88648	0001	LONYA GRANDE	-78.421877	-6.096961	96
002401701	PE6	24	17	1	2	24	4	2017	1408	5	1	0	5	5	1	1	26	1	7	0	0	24	1	1	1	2	0	NA	0	NA	0	NA	1	1299	1	1	0	1	1	0	2	2	5	115215	0001	PEDRO RUIZ GALLO	-77.98079	-5.942	96
002402201	PE6	24	22	1	2	24	4	2017	1408	4	2	0	4	4	1	1	26	1	3	0	0	24	1	1	1	2	0	NA	0	NA	0	NA	1	1299	2	1	0	1	1	0	2	2	5	115215	0001	PEDRO RUIZ GALLO	-77.98079	-5.942	11
002402601	PE6	24	26	1	2	24	4	2017	1408	3	1	0	3	3	0	1	26	1	7	0	0	24	1	1	1	2	0	NA	0	NA	0	NA	0	1299	1	1	0	1	0	1	2	2	5	636737	0001	PEDRO RUIZ GALLO	-77.98079	-5.942	11
002403001	PE6	24	30	1	2	24	4	2017	1408	5	1	0	5	5	1	1	26	1	3	0	0	24	1	1	1	2	0	NA	0	NA	0	NA	1	1299	1	1	0	1	1	0	2	2	5	115215	0001	PEDRO RUIZ GALLO	-77.98079	-5.942	71
002405301	PE6	24	53	1	1	24	4	2017	1408	1	0	0	1	1	0	1	27	1	3	0	0	24	1	1	1	2	0	NA	0	NA	0	NA	0	1299	0	1	0	1	0	1	2	2	5	636737	0001	PEDRO RUIZ GALLO	-77.98079	-5.942	71
002408001	PE6	24	80	1	1	24	4	2017	1408	5	1	0	5	5	1	1	27	1	3	0	0	24	1	1	1	2	0	NA	0	NA	0	NA	1	1299	1	1	0	1	1	0	2	2	5	115215	0001	PEDRO RUIZ GALLO	-77.98079	-5.942	11
002409001	PE6	24	90	1	2	24	4	2017	1408	3	1	0	3	3	0	1	27	1	7	0	0	24	1	1	1	2	0	NA	0	NA	0	NA	0	1299	1	1	0	1	0	1	2	2	5	636737	0001	PEDRO RUIZ GALLO	-77.98079	-5.942	11
002409501	PE6	24	95	1	2	24	4	2017	1408	6	1	0	6	6	2	1	27	2	3	0	0	24	1	1	1	2	0	NA	0	NA	0	NA	2	1299	1	1	0	1	1	0	2	2	5	115215	0001	PEDRO RUIZ GALLO	-77.98079	-5.942	11
002500801	PE6	25	8	1	2	25	4	2017	1408	4	1	0	4	4	1	1	2	1	8	0	0	25	1	1	1	2	0	NA	0	NA	0	NA	0	2225	1	1	0	1	0	1	2	4	4	712292	0001	FLORIDA (POMACOCHAS)	-77.96915	-5.82614	11
002506501	PE6	25	65	1	2	25	4	2017	1408	4	1	0	4	4	1	1	2	2	2	0	0	25	1	1	1	2	0	NA	0	NA	0	NA	1	2225	1	1	0	1	1	0	2	4	4	128886	0001	FLORIDA (POMACOCHAS)	-77.96915	-5.82614	11
002507501	PE6	25	75	1	2	25	4	2017	1408	4	1	0	4	4	0	1	2	1	2	0	0	25	1	1	1	2	0	NA	0	NA	0	NA	0	2225	1	1	0	1	0	1	2	4	4	712292	0001	FLORIDA (POMACOCHAS)	-77.96915	-5.82614	11
002509901	PE6	25	99	1	2	25	4	2017	1408	6	1	0	6	6	3	1	3	1	8	0	0	25	1	1	1	2	0	NA	0	NA	0	NA	3	2225	1	1	0	1	1	0	2	4	4	128886	0001	FLORIDA (POMACOCHAS)	-77.96915	-5.82614	11
002510701	PE6	25	107	1	2	25	4	2017	1408	4	1	0	4	4	1	1	1	1	2	0	0	25	1	1	1	2	0	NA	0	NA	0	NA	1	2225	1	1	0	1	1	0	2	4	4	128886	0001	FLORIDA (POMACOCHAS)	-77.96915	-5.82614	11
002513701	PE6	25	137	1	1	25	4	2017	1408	2	0	0	2	2	0	1	2	1	8	0	0	25	1	1	1	2	0	NA	0	NA	0	NA	0	2225	0	1	0	1	0	1	2	4	4	712292	0001	FLORIDA (POMACOCHAS)	-77.96915	-5.82614	11
002514001	PE6	25	140	1	1	25	4	2017	1408	3	2	0	3	3	1	1	1	1	2	0	0	25	1	1	1	2	0	NA	0	NA	0	NA	1	2225	2	1	0	1	1	0	2	4	4	128886	0001	FLORIDA (POMACOCHAS)	-77.96915	-5.82614	11
002515501	PE6	25	155	1	2	25	4	2017	1408	3	1	0	3	3	0	1	3	2	2	0	0	25	1	1	1	2	0	NA	0	NA	0	NA	0	2225	1	1	0	1	0	1	2	4	4	712292	0001	FLORIDA (POMACOCHAS)	-77.96915	-5.82614	11
002601501	PE6	26	15	1	2	26	6	2017	1410	3	1	0	3	3	1	1	2	1	2	0	0	26	1	1	1	2	0	NA	0	NA	0	NA	1	2225	1	1	0	1	1	0	2	4	6	108340	0001	FLORIDA (POMACOCHAS)	-77.96915	-5.82614	11
002602701	PE6	26	27	1	2	26	5	2017	1409	4	1	0	4	4	1	1	31	1	8	0	0	26	1	1	1	2	0	NA	0	NA	0	NA	1	2225	1	1	0	1	1	0	2	4	6	108340	0001	FLORIDA (POMACOCHAS)	-77.96915	-5.82614	11
002603501	PE6	26	35	1	2	26	5	2017	1409	2	0	0	2	2	0	1	31	1	2	0	0	26	1	1	1	2	0	NA	0	NA	0	NA	0	2225	0	1	0	1	0	1	2	4	6	598746	0001	FLORIDA (POMACOCHAS)	-77.96915	-5.82614	11
002603601	PE6	26	36	1	1	26	6	2017	1410	1	0	0	1	1	0	1	1	1	8	0	0	26	1	1	1	2	0	NA	0	NA	0	NA	0	2225	0	1	0	1	0	1	2	4	6	598746	0001	FLORIDA (POMACOCHAS)	-77.96915	-5.82614	11
002607201	PE6	26	72	1	2	26	5	2017	1409	4	1	0	4	4	2	1	31	1	2	0	0	26	1	1	1	2	0	NA	0	NA	0	NA	2	2225	1	1	0	1	1	0	2	4	6	108340	0001	FLORIDA (POMACOCHAS)	-77.96915	-5.82614	11
002607801	PE6	26	78	1	2	26	6	2017	1410	4	1	0	4	4	1	1	1	1	8	0	0	26	1	1	1	2	0	NA	0	NA	0	NA	1	2225	1	1	0	1	1	0	2	4	6	108340	0001	FLORIDA (POMACOCHAS)	-77.96915	-5.82614	11
002608001	PE6	26	80	1	1	26	6	2017	1410	3	1	0	3	3	1	1	1	1	2	0	0	26	1	1	1	2	0	NA	0	NA	0	NA	1	2225	1	1	0	1	1	0	2	4	6	108340	0001	FLORIDA (POMACOCHAS)	-77.96915	-5.82614	96
002608601	PE6	26	86	1	2	26	5	2017	1409	6	0	0	6	6	1	1	31	1	8	0	0	26	1	1	1	2	0	NA	0	NA	0	NA	1	2225	0	1	0	1	1	0	2	4	6	108340	0001	FLORIDA (POMACOCHAS)	-77.96915	-5.82614	11
002609101	PE6	26	91	1	2	26	6	2017	1410	5	1	0	5	5	1	1	2	2	2	0	0	26	1	1	1	2	0	NA	0	NA	0	NA	1	2225	1	1	0	1	1	0	2	4	6	108340	0001	FLORIDA (POMACOCHAS)	-77.96915	-5.82614	11
002610001	PE6	26	100	1	2	26	6	2017	1410	3	1	0	3	2	0	1	2	1	8	0	0	26	1	1	1	2	0	NA	0	NA	0	NA	0	2225	1	1	0	1	0	1	2	4	6	598746	0001	FLORIDA (POMACOCHAS)	-77.96915	-5.82614	11
002701601	PE6	27	16	1	2	27	4	2017	1408	4	1	0	4	4	1	1	6	1	2	0	0	27	1	1	1	2	0	NA	0	NA	0	NA	1	1995	1	1	0	1	1	0	2	5	4	137085	0001	YAMBRASBAMBA	-77.952555	-5.704629	11
002704701	PE6	27	47	1	1	27	4	2017	1408	4	1	0	4	4	1	1	6	1	2	0	0	27	1	1	1	2	0	NA	0	NA	0	NA	1	1995	1	1	0	1	1	0	2	5	4	137085	0001	YAMBRASBAMBA	-77.952555	-5.704629	71
002708801	PE6	27	88	1	1	27	4	2017	1408	5	1	0	5	5	1	1	5	1	2	0	0	27	1	1	1	2	0	NA	0	NA	0	NA	0	1995	1	1	0	1	0	1	2	5	4	757603	0001	YAMBRASBAMBA	-77.952555	-5.704629	11
002711301	PE6	27	113	1	2	27	4	2017	1408	3	1	0	3	3	1	1	4	1	8	0	0	27	1	1	1	2	0	NA	0	NA	0	NA	1	1995	1	1	0	1	1	0	2	5	4	137085	0001	YAMBRASBAMBA	-77.952555	-5.704629	11
002714901	PE6	27	149	1	1	27	4	2017	1408	3	1	0	3	3	1	1	5	1	8	0	0	27	1	1	1	2	0	NA	0	NA	0	NA	0	1995	1	1	0	1	0	1	2	5	4	757603	0001	YAMBRASBAMBA	-77.952555	-5.704629	11
002717201	PE6	27	172	1	1	27	4	2017	1408	5	1	0	5	5	3	1	5	1	8	0	0	27	1	1	1	2	0	NA	0	NA	0	NA	3	1995	1	1	0	1	1	0	2	5	4	137085	0001	YAMBRASBAMBA	-77.952555	-5.704629	11
002803601	PE6	28	36	1	1	28	6	2017	1410	4	1	0	4	4	0	1	1	1	3	0	0	28	1	1	1	2	0	NA	0	NA	0	NA	0	1783	1	1	0	1	0	1	2	5	6	760055	0011	COCOCHO	-78.32995	-6.19188	11
002803901	PE6	28	39	1	1	28	6	2017	1410	5	1	0	5	5	1	1	1	1	7	0	0	28	1	1	1	2	0	NA	0	NA	0	NA	1	1783	1	1	0	1	1	0	2	5	6	137529	0011	COCOCHO	-78.32995	-6.19188	11
002805101	PE6	28	51	1	2	28	6	2017	1410	7	2	0	7	7	2	1	1	1	3	0	0	28	1	1	1	2	0	NA	0	NA	0	NA	2	1783	2	1	0	1	1	0	2	5	6	137529	0011	COCOCHO	-78.32995	-6.19188	11
002807001	PE6	28	70	1	2	28	6	2017	1410	5	1	0	5	5	3	1	2	1	7	0	0	28	1	1	1	2	0	NA	0	NA	0	NA	3	1783	1	1	0	1	1	0	2	5	6	137529	0011	COCOCHO	-78.32995	-6.19188	12
002807601	PE6	28	76	1	2	28	6	2017	1410	6	3	0	6	6	1	1	2	1	3	0	0	28	1	1	1	2	0	NA	0	NA	0	NA	1	1783	3	1	0	1	1	0	2	5	6	137529	0011	COCOCHO	-78.32995	-6.19188	11
002807801	PE6	28	78	1	2	28	6	2017	1410	3	1	0	3	3	1	1	1	1	7	0	0	28	1	1	1	2	0	NA	0	NA	0	NA	1	1783	1	1	0	1	1	0	2	5	6	137529	0011	COCOCHO	-78.32995	-6.19188	12
002807901	PE6	28	79	1	1	28	6	2017	1410	2	1	0	2	2	0	1	2	1	3	0	0	28	1	1	1	2	0	NA	0	NA	0	NA	0	1783	1	1	0	1	0	1	2	5	6	760055	0011	COCOCHO	-78.32995	-6.19188	11
002900501	PE6	29	5	1	2	29	5	2017	1409	3	1	0	3	3	1	1	15	1	8	0	0	29	1	1	1	2	0	NA	0	NA	0	NA	1	2339	1	1	0	1	1	0	2	3	5	90755	0001	LUYA	-77.94455	-6.1646	11
002902501	PE6	29	25	1	2	29	5	2017	1409	4	1	0	4	4	0	1	17	2	2	0	0	29	1	1	1	2	0	NA	0	NA	0	NA	0	2339	1	1	0	1	0	1	2	3	5	501560	0001	LUYA	-77.94455	-6.1646	11
002904101	PE6	29	41	1	1	29	5	2017	1409	1	0	0	1	1	0	1	16	1	8	0	0	29	1	1	1	2	0	NA	0	NA	0	NA	0	2339	0	1	0	1	0	1	2	3	5	501560	0001	LUYA	-77.94455	-6.1646	11
002905401	PE6	29	54	1	2	29	5	2017	1409	3	1	0	3	3	1	1	16	1	2	0	0	29	1	1	1	2	0	NA	0	NA	0	NA	1	2339	1	1	0	1	1	0	2	3	5	90755	0001	LUYA	-77.94455	-6.1646	11
002905501	PE6	29	55	1	2	29	5	2017	1409	5	2	0	5	5	1	1	16	1	8	0	0	29	1	1	1	2	0	NA	0	NA	0	NA	0	2339	2	1	0	1	0	1	2	3	5	501560	0001	LUYA	-77.94455	-6.1646	11
002906401	PE6	29	64	1	2	29	5	2017	1409	5	1	0	5	5	2	1	16	1	2	0	0	29	1	1	1	2	0	NA	0	NA	0	NA	2	2339	1	1	0	1	1	0	2	3	5	90755	0001	LUYA	-77.94455	-6.1646	11
002907101	PE6	29	71	1	1	29	5	2017	1409	3	0	0	3	3	0	1	15	1	8	0	0	29	1	1	1	2	0	NA	0	NA	0	NA	0	2339	0	1	0	1	0	1	2	3	5	501560	0001	LUYA	-77.94455	-6.1646	11
002907501	PE6	29	75	1	2	29	5	2017	1409	6	1	0	6	6	2	1	15	1	2	0	0	29	1	1	1	2	0	NA	0	NA	0	NA	1	2339	1	1	0	1	1	0	2	3	5	90755	0001	LUYA	-77.94455	-6.1646	11
002907801	PE6	29	78	1	2	29	5	2017	1409	4	1	0	4	4	1	1	17	1	8	0	0	29	1	1	1	2	0	NA	0	NA	0	NA	1	2339	1	1	0	1	1	0	2	3	5	90755	0001	LUYA	-77.94455	-6.1646	11
002908301	PE6	29	83	1	1	29	5	2017	1409	4	2	0	4	4	1	1	15	1	2	0	0	29	1	1	1	2	0	NA	0	NA	0	NA	1	2339	2	1	0	1	1	0	2	3	5	90755	0001	LUYA	-77.94455	-6.1646	11
003000601	PE6	30	6	1	2	30	3	2017	1407	5	2	0	5	4	0	1	3	1	3	0	0	30	1	1	1	2	0	NA	0	NA	0	NA	0	2795	2	1	0	1	0	1	2	5	3	587032	0001	LA JALCA	-77.815215	-6.484652	11
003000701	PE6	30	7	1	2	30	3	2017	1407	5	1	0	5	5	2	1	4	2	7	0	0	30	1	1	1	2	0	NA	0	NA	0	NA	2	2795	1	1	0	1	1	0	2	5	3	106221	0001	LA JALCA	-77.815215	-6.484652	12
003000801	PE6	30	8	1	3	30	3	2017	1407	6	2	0	6	5	1	1	3	1	3	0	0	30	1	1	1	2	0	NA	0	NA	0	NA	1	2795	2	1	0	1	1	0	2	5	3	106221	0001	LA JALCA	-77.815215	-6.484652	11
003001101	PE6	30	11	1	1	30	3	2017	1407	8	0	0	8	0	2	1	3	2	7	0	0	30	1	1	1	2	0	NA	0	NA	0	NA	2	2795	2	1	0	1	1	0	2	5	3	106221	0001	LA JALCA	-77.815215	-6.484652	12
003004101	PE6	30	41	1	2	30	3	2017	1407	6	3	0	5	6	1	1	4	1	3	0	0	30	1	1	1	2	0	NA	0	NA	0	NA	1	2795	3	1	0	1	1	0	2	5	3	106221	0001	LA JALCA	-77.815215	-6.484652	11
003005801	PE6	30	58	1	2	30	3	2017	1407	6	0	0	6	5	0	1	4	1	7	0	0	30	1	1	1	2	0	NA	0	NA	0	NA	0	2795	0	1	0	1	0	1	2	5	3	587032	0001	LA JALCA	-77.815215	-6.484652	12
003007101	PE6	30	71	1	2	30	3	2017	1407	3	1	0	2	3	0	1	2	1	3	0	0	30	1	1	1	2	0	NA	0	NA	0	NA	0	2795	1	1	0	1	0	1	2	5	3	587032	0001	LA JALCA	-77.815215	-6.484652	11
003008001	PE6	30	80	1	2	30	3	2017	1407	5	1	0	5	5	1	1	5	2	7	0	0	30	1	1	1	2	0	NA	0	NA	0	NA	1	2795	1	1	0	1	1	0	2	5	3	106221	0001	LA JALCA	-77.815215	-6.484652	12
003009901	PE6	30	99	1	2	30	3	2017	1407	5	1	0	5	5	2	1	3	1	3	0	0	30	1	1	1	2	0	NA	0	NA	0	NA	2	2795	1	1	0	1	1	0	2	5	3	106221	0001	LA JALCA	-77.815215	-6.484652	11
003010601	PE6	30	106	1	2	30	3	2017	1407	6	2	0	6	6	1	1	2	1	7	0	0	30	1	1	1	2	0	NA	0	NA	0	NA	1	2795	2	1	0	1	1	0	2	5	3	106221	0001	LA JALCA	-77.815215	-6.484652	11
003102301	PE6	31	23	1	2	31	6	2017	1410	5	2	0	5	4	1	1	28	1	7	0	0	31	1	1	1	2	0	NA	0	NA	0	NA	1	1584	2	1	0	1	1	0	2	3	7	133540	0001	MENDOZA	-77.4822	-6.395907	11
003106801	PE6	31	68	1	2	31	6	2017	1410	8	1	0	6	8	0	1	27	1	3	0	0	31	1	1	1	2	0	NA	0	NA	0	NA	0	1584	1	1	0	1	0	1	2	3	7	738010	0001	MENDOZA	-77.4822	-6.395907	11
003112301	PE6	31	123	1	1	31	6	2017	1410	5	1	0	5	5	1	1	27	2	3	0	0	31	1	1	1	2	0	NA	0	NA	0	NA	1	1584	1	1	0	1	1	0	2	3	7	133540	0001	MENDOZA	-77.4822	-6.395907	11
003114201	PE6	31	142	1	2	31	6	2017	1410	5	1	0	5	5	1	1	26	1	7	0	0	31	1	1	1	2	0	NA	0	NA	0	NA	1	1584	1	1	0	1	1	0	2	3	7	133540	0001	MENDOZA	-77.4822	-6.395907	12
003114601	PE6	31	146	1	1	31	6	2017	1410	3	1	0	3	3	1	1	26	1	3	0	0	31	1	1	1	2	0	NA	0	NA	0	NA	1	1584	1	1	0	1	1	0	2	3	7	133540	0001	MENDOZA	-77.4822	-6.395907	11
003115101	PE6	31	151	1	1	31	6	2017	1410	4	0	0	4	2	1	1	28	1	0	0	0	31	1	1	1	2	0	NA	0	NA	0	NA	1	1584	1	1	0	1	1	0	2	3	7	133540	0001	MENDOZA	-77.4822	-6.395907	11
003115401	PE6	31	154	1	1	31	6	2017	1410	4	0	0	4	2	1	1	27	1	0	0	0	31	1	1	1	2	0	NA	0	NA	0	NA	1	1584	1	1	0	1	1	0	2	3	7	133540	0001	MENDOZA	-77.4822	-6.395907	11
003116901	PE6	31	169	1	5	31	6	2017	1410	9	0	0	9	7	1	1	27	1	0	0	0	31	1	1	1	2	0	NA	0	NA	0	NA	1	1584	2	1	0	1	1	0	2	3	7	133540	0001	MENDOZA	-77.4822	-6.395907	11
003118501	PE6	31	185	1	2	31	6	2017	1410	4	0	0	4	4	0	1	28	1	3	0	0	31	1	1	1	2	0	NA	0	NA	0	NA	0	1584	0	1	0	1	0	1	2	3	7	738010	0001	MENDOZA	-77.4822	-6.395907	11
003200701	PE6	32	7	1	1	32	5	2017	1409	5	2	0	5	5	0	1	5	1	7	0	0	32	1	1	2	3	0	NA	0	NA	0	NA	0	303	2	1	0	1	0	1	3	6	5	199734	0001	HUAMPAMI	-78.159126	-4.455452	11
003201301	PE6	32	13	1	2	32	5	2017	1409	4	0	0	4	4	0	1	3	1	3	0	0	32	1	1	2	3	0	NA	0	NA	0	NA	0	303	0	1	0	1	0	1	3	6	5	199734	0001	HUAMPAMI	-78.159126	-4.455452	11
003201501	PE6	32	15	1	1	32	5	2017	1409	8	2	0	8	6	2	1	3	1	7	0	0	32	1	1	2	3	0	NA	0	NA	0	NA	2	303	3	1	0	1	1	0	3	6	5	106764	0001	HUAMPAMI	-78.159126	-4.455452	11
003201601	PE6	32	16	1	1	32	5	2017	1409	8	2	0	8	8	2	1	3	1	3	0	0	32	1	1	2	3	0	NA	0	NA	0	NA	1	303	2	1	0	1	1	0	3	6	5	106764	0001	HUAMPAMI	-78.159126	-4.455452	11
003202301	PE6	32	23	1	3	32	5	2017	1409	3	0	0	3	3	0	1	5	1	3	0	0	32	1	1	2	3	0	NA	0	NA	0	NA	0	303	0	1	0	1	0	1	3	6	5	199734	0001	HUAMPAMI	-78.159126	-4.455452	11
003202901	PE6	32	29	1	3	32	5	2017	1409	6	2	0	6	6	2	1	4	1	3	0	0	32	1	1	2	3	0	NA	0	NA	0	NA	1	303	2	1	0	1	1	0	3	6	5	106764	0001	HUAMPAMI	-78.159126	-4.455452	11
003203801	PE6	32	38	1	1	32	5	2017	1409	5	1	0	5	5	2	1	5	1	3	0	0	32	1	1	2	3	0	NA	0	NA	0	NA	2	303	1	1	0	1	1	0	3	6	5	106764	0001	HUAMPAMI	-78.159126	-4.455452	11
003204101	PE6	32	41	1	1	32	5	2017	1409	3	0	0	3	3	0	1	6	1	3	0	0	32	1	1	2	3	0	NA	0	NA	0	NA	0	303	0	1	0	1	0	1	3	6	5	199734	0001	HUAMPAMI	-78.159126	-4.455452	11
003204301	PE6	32	43	1	1	32	5	2017	1409	4	2	0	4	4	0	1	4	1	7	0	0	32	1	1	2	3	0	NA	0	NA	0	NA	0	303	2	1	0	1	0	1	3	6	5	199734	0001	HUAMPAMI	-78.159126	-4.455452	11
003204601	PE6	32	46	1	1	32	5	2017	1409	3	0	0	3	3	0	1	4	1	3	0	0	32	1	1	2	3	0	NA	0	NA	0	NA	0	303	0	1	0	1	0	1	3	6	5	199734	0001	HUAMPAMI	-78.159126	-4.455452	11
003204701	PE6	32	47	1	1	32	5	2017	1409	4	1	0	4	4	2	1	4	1	7	0	0	32	1	1	2	3	0	NA	0	NA	0	NA	2	303	1	1	0	1	1	0	3	6	5	106764	0001	HUAMPAMI	-78.159126	-4.455452	96
003302601	PE6	33	26	1	2	33	3	2017	1407	4	1	0	4	4	2	1	21	1	7	0	0	33	1	1	2	3	0	NA	0	NA	0	NA	2	257	1	1	0	1	1	0	3	6	3	266670	0030	KUSU KUBAIM	-78.249437	-4.432	13
003302701	PE6	33	27	1	2	33	3	2017	1407	6	2	0	6	6	0	1	21	1	3	0	0	33	1	1	2	3	0	NA	0	NA	0	NA	0	257	2	1	0	1	0	1	3	6	3	498888	0030	KUSU KUBAIM	-78.249437	-4.432	96
003302801	PE6	33	28	1	1	33	3	2017	1407	4	1	0	4	4	2	1	22	1	7	0	0	33	1	1	2	3	0	NA	0	NA	0	NA	2	257	1	1	0	1	1	0	3	6	3	266670	0030	KUSU KUBAIM	-78.249437	-4.432	96
003302901	PE6	33	29	1	3	33	3	2017	1407	7	2	0	7	7	0	1	21	1	3	0	0	33	1	1	2	3	0	NA	0	NA	0	NA	0	257	2	1	0	1	0	1	3	6	3	498888	0030	KUSU KUBAIM	-78.249437	-4.432	11
003309301	PE6	33	93	1	1	33	3	2017	1407	8	1	0	8	8	1	1	20	1	3	0	0	33	1	1	2	3	0	NA	0	NA	0	NA	1	257	1	1	0	1	1	0	3	6	3	266670	0030	KUSU KUBAIM	-78.249437	-4.432	11
003309501	PE6	33	95	1	1	33	3	2017	1407	4	1	0	4	4	1	1	20	1	3	0	0	33	1	1	2	3	0	NA	0	NA	0	NA	0	257	1	1	0	1	0	1	3	6	3	498888	0030	KUSU KUBAIM	-78.249437	-4.432	96
003309601	PE6	33	96	1	2	33	3	2017	1407	6	1	0	6	5	2	1	20	1	7	0	0	33	1	1	2	3	0	NA	0	NA	0	NA	2	257	1	1	0	1	1	0	3	6	3	266670	0030	KUSU KUBAIM	-78.249437	-4.432	11
003309701	PE6	33	97	1	1	33	3	2017	1407	6	0	0	6	6	0	1	20	1	3	0	0	33	1	1	2	3	0	NA	0	NA	0	NA	0	257	0	1	0	1	0	1	3	6	3	498888	0030	KUSU KUBAIM	-78.249437	-4.432	11
003315901	PE6	33	159	1	2	33	3	2017	1407	6	1	0	6	6	2	1	19	1	7	0	0	33	1	1	2	3	0	NA	0	NA	0	NA	2	257	1	1	0	1	1	0	3	6	3	266670	0030	KUSU KUBAIM	-78.249437	-4.432	11
003316201	PE6	33	162	1	1	33	3	2017	1407	1	0	0	1	1	0	1	19	1	3	0	0	33	1	1	2	3	0	NA	0	NA	0	NA	0	257	0	1	0	1	0	1	3	6	3	498888	0030	KUSU KUBAIM	-78.249437	-4.432	11
003316301	PE6	33	163	1	2	33	3	2017	1407	4	1	0	4	3	0	1	21	1	7	0	0	33	1	1	2	3	0	NA	0	NA	0	NA	0	257	1	1	0	1	0	1	3	6	3	498888	0030	KUSU KUBAIM	-78.249437	-4.432	11
003400201	PE6	34	2	1	1	34	5	2017	1409	3	1	0	3	3	1	1	7	1	7	0	0	34	1	1	2	3	0	NA	0	NA	0	NA	1	474	1	1	0	1	1	0	3	6	5	163781	0037	BASHUIM	-78.244936	-4.558595	43
003400301	PE6	34	3	1	1	34	5	2017	1409	4	0	0	4	4	1	1	7	2	3	0	0	34	1	1	2	3	0	NA	0	NA	0	NA	0	474	0	1	0	1	0	1	3	6	5	306402	0037	BASHUIM	-78.244936	-4.558595	43
003400401	PE6	34	4	1	1	34	5	2017	1409	4	1	0	4	4	0	1	8	1	7	0	0	34	1	1	2	3	0	NA	0	NA	0	NA	0	474	1	1	0	1	0	1	3	6	5	306402	0037	BASHUIM	-78.244936	-4.558595	22
003401901	PE6	34	19	1	1	34	5	2017	1409	5	3	0	5	5	0	1	9	1	7	0	0	34	1	1	2	3	0	NA	0	NA	0	NA	0	474	3	1	0	1	0	1	3	6	5	306402	0038	PANTAN ENTSA	-78.279773	-4.54458	43
003402001	PE6	34	20	1	1	34	5	2017	1409	4	1	0	4	4	1	1	9	2	3	0	0	34	1	1	2	3	0	NA	0	NA	0	NA	1	474	1	1	0	1	1	0	3	6	5	163781	0038	PANTAN ENTSA	-78.279773	-4.54458	43
003402101	PE6	34	21	1	1	34	5	2017	1409	6	2	0	6	6	0	1	9	1	7	0	0	34	1	1	2	3	0	NA	0	NA	0	NA	0	474	2	1	0	1	0	1	3	6	5	306402	0038	PANTAN ENTSA	-78.279773	-4.54458	43
003402201	PE6	34	22	1	2	34	5	2017	1409	4	2	0	4	4	1	1	8	1	3	0	0	34	1	1	2	3	0	NA	0	NA	0	NA	1	474	2	1	0	1	1	0	3	6	5	163781	0038	PANTAN ENTSA	-78.279773	-4.54458	43
003402301	PE6	34	23	1	1	34	5	2017	1409	5	2	0	5	5	1	1	8	1	7	0	0	34	1	1	2	3	0	NA	0	NA	0	NA	1	474	2	1	0	1	1	0	3	6	5	163781	0038	PANTAN ENTSA	-78.279773	-4.54458	43
003406301	PE6	34	63	1	1	34	5	2017	1409	5	1	0	5	4	2	1	10	1	3	0	0	34	1	1	2	3	0	NA	0	NA	0	NA	1	474	1	1	0	1	1	0	3	6	5	163781	0039	TSAWANTUS	-78.3000483333333	-4.55728166666666	43
003406401	PE6	34	64	1	2	34	5	2017	1409	7	1	0	7	7	1	1	10	1	7	0	0	34	1	1	2	3	0	NA	0	NA	0	NA	1	474	1	1	0	1	1	0	3	6	5	163781	0039	TSAWANTUS	-78.3000483333333	-4.55728166666666	43
003406501	PE6	34	65	1	1	34	5	2017	1409	8	1	0	8	8	3	1	10	1	3	0	0	34	1	1	2	3	0	NA	0	NA	0	NA	2	474	1	1	0	1	1	0	3	6	5	163781	0039	TSAWANTUS	-78.3000483333333	-4.55728166666666	43
003406701	PE6	34	67	1	1	34	5	2017	1409	1	0	0	1	1	0	1	10	2	3	0	0	34	1	1	2	3	0	NA	0	NA	0	NA	0	474	0	1	0	1	0	1	3	6	5	306402	0039	TSAWANTUS	-78.3000483333333	-4.55728166666666	43
003501101	PE6	35	11	1	1	35	4	2017	1408	5	1	0	5	5	2	1	12	2	8	0	0	35	1	1	2	3	0	NA	0	NA	0	NA	2	190	1	1	0	1	1	0	3	6	4	231422	0026	CHOSICA	-77.713706	-3.886519	43
003501201	PE6	35	12	1	1	35	4	2017	1408	5	2	0	5	5	0	1	12	2	2	0	0	35	1	1	2	3	0	NA	0	NA	0	NA	0	190	2	1	0	1	0	1	3	6	4	432945	0026	CHOSICA	-77.713706	-3.886519	43
003501401	PE6	35	14	1	2	35	4	2017	1408	2	0	0	2	2	0	1	11	1	2	0	0	35	1	1	2	3	0	NA	0	NA	0	NA	0	190	0	1	0	1	0	1	3	6	4	432945	0026	CHOSICA	-77.713706	-3.886519	13
003502201	PE6	35	22	1	2	35	4	2017	1408	8	1	0	8	6	1	1	11	1	2	0	0	35	1	1	2	3	0	NA	0	NA	0	NA	0	190	1	1	0	1	0	1	3	6	4	432945	0026	CHOSICA	-77.713706	-3.886519	11
003502301	PE6	35	23	1	2	35	4	2017	1408	3	0	0	3	2	0	1	11	1	8	0	0	35	1	1	2	3	0	NA	0	NA	0	NA	0	190	0	1	0	1	0	1	3	6	4	432945	0026	CHOSICA	-77.713706	-3.886519	43
003502901	PE6	35	29	1	1	35	4	2017	1408	5	1	0	5	5	0	1	12	2	2	0	0	35	1	1	2	3	0	NA	0	NA	0	NA	0	190	1	1	0	1	0	1	3	6	4	432945	0026	CHOSICA	-77.713706	-3.886519	43
003503001	PE6	35	30	1	1	35	4	2017	1408	6	1	0	6	6	0	1	11	1	8	0	0	35	1	1	2	3	0	NA	0	NA	0	NA	0	190	1	1	0	1	0	1	3	6	4	432945	0026	CHOSICA	-77.713706	-3.886519	43
003507701	PE6	35	77	1	2	35	4	2017	1408	8	1	0	8	8	4	1	13	1	8	0	0	35	1	1	2	3	0	NA	0	NA	0	NA	3	190	1	1	0	1	1	0	3	6	4	231422	0041	SHEBONAL	-77.725761	-4.098254	43
003507901	PE6	35	79	1	1	35	4	2017	1408	8	2	0	8	8	2	1	14	2	2	0	0	35	1	1	2	3	0	NA	0	NA	0	NA	2	190	2	1	0	1	1	0	3	6	4	231422	0041	SHEBONAL	-77.725761	-4.098254	43
003508001	PE6	35	80	1	1	35	4	2017	1408	5	1	0	5	5	1	1	14	2	8	0	0	35	1	1	2	3	0	NA	0	NA	0	NA	1	190	1	1	0	1	1	0	3	6	4	231422	0041	SHEBONAL	-77.725761	-4.098254	43
003508101	PE6	35	81	1	1	35	4	2017	1408	11	1	0	11	10	4	1	14	2	2	0	0	35	1	1	2	3	0	NA	0	NA	0	NA	3	190	1	1	0	1	1	0	3	6	4	231422	0041	SHEBONAL	-77.725761	-4.098254	43
003508201	PE6	35	82	1	1	35	4	2017	1408	3	1	0	3	3	1	1	14	1	8	0	0	35	1	1	2	3	0	NA	0	NA	0	NA	1	190	1	1	0	1	1	0	3	6	4	231422	0041	SHEBONAL	-77.725761	-4.098254	43
003600101	PE6	36	1	1	1	36	3	2017	1407	3	0	0	3	3	1	1	24	1	2	0	0	36	1	1	2	3	0	NA	0	NA	0	NA	0	376	0	1	0	1	0	1	3	6	3	606081	0004	TSAMAJAIN	-77.6381799999999	-4.44048	96
003600201	PE6	36	2	1	2	36	3	2017	1407	5	1	0	5	5	2	1	24	1	8	0	0	36	1	1	2	3	0	NA	0	NA	0	NA	1	376	1	1	0	1	1	0	3	6	3	323968	0004	TSAMAJAIN	-77.6381799999999	-4.44048	11
003600501	PE6	36	5	1	2	36	3	2017	1407	3	1	0	3	3	0	1	24	1	2	0	0	36	1	1	2	3	0	NA	0	NA	0	NA	0	376	1	1	0	1	0	1	3	6	3	606081	0004	TSAMAJAIN	-77.6381799999999	-4.44048	11
003612201	PE6	36	122	1	1	36	3	2017	1407	3	0	0	3	3	0	1	25	1	8	0	0	36	1	1	2	3	0	NA	0	NA	0	NA	0	376	0	1	0	1	0	1	3	6	3	606081	0015	BASHUTAK	-77.7216733333333	-4.52578166666666	11
003612301	PE6	36	123	1	1	36	3	2017	1407	1	0	0	1	1	0	1	25	2	2	0	0	36	1	1	2	3	0	NA	0	NA	0	NA	0	376	0	1	0	1	0	1	3	6	3	606081	0015	BASHUTAK	-77.7216733333333	-4.52578166666666	11
003612501	PE6	36	125	1	2	36	3	2017	1407	4	1	0	4	4	2	1	25	2	2	0	0	36	1	1	2	3	0	NA	0	NA	0	NA	2	376	1	1	0	1	1	0	3	6	3	323968	0015	BASHUTAK	-77.7216733333333	-4.52578166666666	11
003612601	PE6	36	126	1	1	36	3	2017	1407	5	1	0	5	5	2	1	25	2	8	0	0	36	1	1	2	3	0	NA	0	NA	0	NA	1	376	1	1	0	1	1	0	3	6	3	323968	0015	BASHUTAK	-77.7216733333333	-4.52578166666666	11
003615101	PE6	36	151	1	1	36	3	2017	1407	4	1	0	4	4	2	1	26	1	2	0	0	36	1	1	2	3	0	NA	0	NA	0	NA	2	376	1	1	0	1	1	0	3	6	3	323968	0149	SANCHUM	-77.6548	-4.4752	43
003615201	PE6	36	152	1	1	36	3	2017	1407	5	1	0	5	5	1	1	27	1	8	0	0	36	1	1	2	3	0	NA	0	NA	0	NA	0	376	1	1	0	1	0	1	3	6	3	606081	0149	SANCHUM	-77.6548	-4.4752	43
003615501	PE6	36	155	1	2	36	3	2017	1407	5	1	0	5	5	2	1	27	2	2	0	0	36	1	1	2	3	0	NA	0	NA	0	NA	2	376	1	1	0	1	1	0	3	6	3	323968	0149	SANCHUM	-77.6548	-4.4752	43
003701001	PE6	37	10	1	2	37	3	2017	1407	3	0	0	3	3	0	1	13	1	3	0	0	37	1	1	2	3	0	NA	0	NA	0	NA	0	271	0	1	0	1	0	1	3	6	3	381533	0019	COCHA VERDE	-78.171282	-4.856983	11
003701101	PE6	37	11	1	1	37	3	2017	1407	5	1	0	5	5	0	1	13	1	7	0	0	37	1	1	2	3	0	NA	0	NA	0	NA	0	271	1	1	0	1	0	1	3	6	3	381533	0019	COCHA VERDE	-78.171282	-4.856983	43
003701201	PE6	37	12	1	2	37	3	2017	1407	6	1	0	6	6	2	1	14	2	3	0	0	37	1	1	2	3	0	NA	0	NA	0	NA	1	271	1	1	0	1	1	0	3	6	3	203941	0019	COCHA VERDE	-78.171282	-4.856983	11
003701301	PE6	37	13	1	1	37	3	2017	1407	6	1	0	6	6	1	1	17	4	7	0	0	37	1	1	2	3	0	NA	0	NA	0	NA	0	271	1	1	0	1	0	1	3	6	3	381533	0019	COCHA VERDE	-78.171282	-4.856983	11
003704301	PE6	37	43	1	1	37	3	2017	1407	4	1	0	4	4	1	1	15	1	7	0	0	37	1	1	2	3	0	NA	0	NA	0	NA	1	271	1	1	0	1	1	0	3	6	3	203941	0008	CENTRO WAWIK	-78.197543	-4.804646	11
003704601	PE6	37	46	1	2	37	3	2017	1407	5	1	0	5	5	2	1	15	1	7	0	0	37	1	1	2	3	0	NA	0	NA	0	NA	2	271	1	1	0	1	1	0	3	6	3	203941	0008	CENTRO WAWIK	-78.197543	-4.804646	11
003705401	PE6	37	54	1	1	37	3	2017	1407	2	1	0	2	2	1	1	15	1	3	0	0	37	1	1	2	3	0	NA	0	NA	0	NA	1	271	1	1	0	1	1	0	3	6	3	203941	0008	CENTRO WAWIK	-78.197543	-4.804646	96
003705501	PE6	37	55	1	1	37	3	2017	1407	2	0	0	2	2	0	1	16	1	7	0	0	37	1	1	2	3	0	NA	0	NA	0	NA	0	271	0	1	0	1	0	1	3	6	3	381533	0008	CENTRO WAWIK	-78.197543	-4.804646	11
003705601	PE6	37	56	1	2	37	3	2017	1407	6	1	0	6	6	2	1	15	1	3	0	0	37	1	1	2	3	0	NA	0	NA	0	NA	1	271	1	1	0	1	1	0	3	6	3	203941	0008	CENTRO WAWIK	-78.197543	-4.804646	11
003705801	PE6	37	58	1	1	37	3	2017	1407	8	0	0	8	8	1	1	16	1	3	0	0	37	1	1	2	3	0	NA	0	NA	0	NA	1	271	0	1	0	1	1	0	3	6	3	203941	0008	CENTRO WAWIK	-78.197543	-4.804646	11
003800601	PE6	38	6	1	1	38	6	2017	1410	1	0	0	1	1	0	1	13	1	2	0	0	38	1	1	2	3	0	NA	0	NA	0	NA	0	1637	0	1	0	1	0	1	3	6	6	277984	0039	GUAYAQUIL	-78.3594	-5.44364	11
003801001	PE6	38	10	1	2	38	6	2017	1410	4	1	0	4	4	1	1	13	1	8	0	0	38	1	1	2	3	0	NA	0	NA	0	NA	1	1637	1	1	0	1	1	0	3	6	6	148591	0039	GUAYAQUIL	-78.3594	-5.44364	11
003801101	PE6	38	11	1	2	38	6	2017	1410	3	1	0	3	3	0	1	13	1	2	0	0	38	1	1	2	3	0	NA	0	NA	0	NA	0	1637	1	1	0	1	0	1	3	6	6	277984	0039	GUAYAQUIL	-78.3594	-5.44364	11
003801201	PE6	38	12	1	1	38	6	2017	1410	3	0	0	3	3	0	1	13	1	8	0	0	38	1	1	2	3	0	NA	0	NA	0	NA	0	1637	0	1	0	1	0	1	3	6	6	277984	0039	GUAYAQUIL	-78.3594	-5.44364	11
003801301	PE6	38	13	1	2	38	6	2017	1410	4	1	0	4	4	0	1	14	1	2	0	0	38	1	1	2	3	0	NA	0	NA	0	NA	0	1637	1	1	0	1	0	1	3	6	6	277984	0039	GUAYAQUIL	-78.3594	-5.44364	11
003801401	PE6	38	14	1	1	38	6	2017	1410	2	1	0	2	2	0	1	14	1	8	0	0	38	1	1	2	3	0	NA	0	NA	0	NA	0	1637	1	1	0	1	0	1	3	6	6	277984	0039	GUAYAQUIL	-78.3594	-5.44364	11
003801501	PE6	38	15	1	2	38	6	2017	1410	2	0	0	2	1	0	1	14	1	2	0	0	38	1	1	2	3	0	NA	0	NA	0	NA	0	1637	0	1	0	1	0	1	3	6	6	277984	0039	GUAYAQUIL	-78.3594	-5.44364	96
003801601	PE6	38	16	1	2	38	6	2017	1410	2	0	0	2	2	0	1	14	2	8	0	0	38	1	1	2	3	0	NA	0	NA	0	NA	0	1637	0	1	0	1	0	1	3	6	6	277984	0039	GUAYAQUIL	-78.3594	-5.44364	11
003801701	PE6	38	17	1	1	38	6	2017	1410	5	1	0	5	5	0	1	14	2	2	0	0	38	1	1	2	3	0	NA	0	NA	0	NA	0	1637	1	1	0	1	0	1	3	6	6	277984	0039	GUAYAQUIL	-78.3594	-5.44364	11
003802401	PE6	38	24	1	1	38	6	2017	1410	6	2	0	6	6	1	1	15	1	8	0	0	38	1	1	2	3	0	NA	0	NA	0	NA	1	1637	2	1	0	1	1	0	3	6	6	148591	0061	LA VI<d1>A	-78.3839416666666	-5.43917833333333	11
003803201	PE6	38	32	1	2	38	6	2017	1410	5	1	0	5	5	2	1	15	2	8	0	0	38	1	1	2	3	0	NA	0	NA	0	NA	2	1637	1	1	0	1	1	0	3	6	6	148591	0061	LA VI<d1>A	-78.3839416666666	-5.43917833333333	11
003803801	PE6	38	38	1	2	38	6	2017	1410	3	1	0	3	3	0	1	16	2	2	0	0	38	1	1	2	3	0	NA	0	NA	0	NA	0	1637	1	1	0	1	0	1	3	6	6	277984	0090	ALCANFOR (EUCALIPTO)	-78.34421	-5.45855	43
003900401	PE6	39	4	1	1	39	3	2017	1407	3	1	0	3	3	1	1	11	1	0	0	0	39	1	1	2	3	0	NA	0	NA	0	NA	1	700	1	1	0	1	1	0	3	6	3	219171	0001	COPALLIN	-78.422856	-5.674835	11
003901201	PE6	39	12	1	2	39	3	2017	1407	4	1	0	4	4	0	1	11	1	0	0	0	39	1	1	2	3	0	NA	0	NA	0	NA	0	700	1	1	0	1	0	1	3	6	3	410026	0001	COPALLIN	-78.422856	-5.674835	11
003901301	PE6	39	13	1	1	39	3	2017	1407	2	1	0	2	2	0	1	12	1	0	0	0	39	1	1	2	3	0	NA	0	NA	0	NA	0	700	1	1	0	1	0	1	3	6	3	410026	0001	COPALLIN	-78.422856	-5.674835	11
003902201	PE6	39	22	1	2	39	3	2017	1407	3	0	0	3	3	0	1	11	1	0	0	0	39	1	1	2	3	0	NA	0	NA	0	NA	0	700	0	1	0	1	0	1	3	6	3	410026	0001	COPALLIN	-78.422856	-5.674835	11
003904801	PE6	39	48	1	1	39	3	2017	1407	4	1	0	4	4	1	1	12	1	0	0	0	39	1	1	2	3	0	NA	0	NA	0	NA	1	700	1	1	0	1	1	0	3	6	3	219171	0001	COPALLIN	-78.422856	-5.674835	11
003904901	PE6	39	49	1	2	39	3	2017	1407	5	1	0	5	5	0	1	12	1	0	0	0	39	1	1	2	3	0	NA	0	NA	0	NA	0	700	1	1	0	1	0	1	3	6	3	410026	0001	COPALLIN	-78.422856	-5.674835	11
003907301	PE6	39	73	1	1	39	3	2017	1407	3	1	0	3	3	1	1	12	1	0	0	0	39	1	1	2	3	0	NA	0	NA	0	NA	1	700	1	1	0	1	1	0	3	6	3	219171	0001	COPALLIN	-78.422856	-5.674835	11
003907801	PE6	39	78	1	1	39	3	2017	1407	2	0	0	2	1	0	1	11	1	0	0	0	39	1	1	2	3	0	NA	0	NA	0	NA	0	700	0	1	0	1	0	1	3	6	3	410026	0001	COPALLIN	-78.422856	-5.674835	11
003907901	PE6	39	79	1	1	39	3	2017	1407	3	2	0	3	3	0	1	11	1	0	0	0	39	1	1	2	3	0	NA	0	NA	0	NA	0	700	2	1	0	1	0	1	3	6	3	410026	0001	COPALLIN	-78.422856	-5.674835	11
003908401	PE6	39	84	1	1	39	3	2017	1407	8	1	0	3	8	1	1	11	1	0	0	0	39	1	1	2	3	0	NA	0	NA	0	NA	1	700	1	1	0	1	1	0	3	6	3	219171	0001	COPALLIN	-78.422856	-5.674835	11
003908501	PE6	39	85	1	1	39	3	2017	1407	4	1	0	4	4	2	1	12	1	0	0	0	39	1	1	2	3	0	NA	0	NA	0	NA	1	700	1	1	0	1	1	0	3	6	3	219171	0001	COPALLIN	-78.422856	-5.674835	11
003910001	PE6	39	100	1	1	39	3	2017	1407	5	1	0	5	5	1	1	13	1	0	0	0	39	1	1	2	3	0	NA	0	NA	0	NA	1	700	1	1	0	1	1	0	3	6	3	219171	0001	COPALLIN	-78.422856	-5.674835	71
004001401	PE6	40	14	1	2	40	4	2017	1408	4	1	0	4	4	2	1	28	1	0	0	0	40	1	1	2	3	0	NA	0	NA	0	NA	2	1835	1	1	0	1	1	0	3	6	4	241565	0003	CHONZA LAGUNA	-78.398729	-5.639325	43
004001701	PE6	40	17	1	2	40	4	2017	1408	4	0	0	4	4	0	1	28	1	0	0	0	40	1	1	2	3	0	NA	0	NA	0	NA	0	1835	0	1	0	1	0	1	3	6	4	451921	0003	CHONZA LAGUNA	-78.398729	-5.639325	11
004003301	PE6	40	33	1	1	40	4	2017	1408	4	1	0	1	4	1	1	29	1	0	0	0	40	1	1	2	3	0	NA	0	NA	0	NA	1	1835	1	1	0	1	1	0	3	6	4	241565	0003	CHONZA LAGUNA	-78.398729	-5.639325	11
004003401	PE6	40	34	1	1	40	4	2017	1408	1	0	0	1	1	0	1	28	1	0	0	0	40	1	1	2	3	0	NA	0	NA	0	NA	0	1835	0	1	0	1	0	1	3	6	4	451921	0003	CHONZA LAGUNA	-78.398729	-5.639325	11
004003501	PE6	40	35	1	2	40	4	2017	1408	4	0	0	4	4	1	1	29	1	0	0	0	40	1	1	2	3	0	NA	0	NA	0	NA	1	1835	0	1	0	1	1	0	3	6	4	241565	0003	CHONZA LAGUNA	-78.398729	-5.639325	11
004003601	PE6	40	36	1	2	40	4	2017	1408	5	2	0	5	5	1	1	28	1	0	0	0	40	1	1	2	3	0	NA	0	NA	0	NA	1	1835	2	1	0	1	1	0	3	6	4	241565	0003	CHONZA LAGUNA	-78.398729	-5.639325	11
004009301	PE6	40	93	1	1	40	4	2017	1408	3	0	0	3	1	1	1	27	1	0	0	0	40	1	1	2	3	0	NA	0	NA	0	NA	1	1835	1	1	0	1	1	0	3	6	4	241565	0002	CAMBIO PITEC	-78.385685	-5.62956999999999	96
004009401	PE6	40	94	1	1	40	4	2017	1408	3	1	0	3	3	1	1	27	1	0	0	0	40	1	1	2	3	0	NA	0	NA	0	NA	0	1835	1	1	0	1	0	1	3	6	4	451921	0002	CAMBIO PITEC	-78.385685	-5.62956999999999	11
004009501	PE6	40	95	1	2	40	4	2017	1408	4	1	0	4	4	1	1	27	1	0	0	0	40	1	1	2	3	0	NA	0	NA	0	NA	1	1835	1	1	0	1	1	0	3	6	4	241565	0002	CAMBIO PITEC	-78.385685	-5.62956999999999	11
004009601	PE6	40	96	1	2	40	4	2017	1408	6	1	0	3	6	0	1	27	1	0	0	0	40	1	1	2	3	0	NA	0	NA	0	NA	0	1835	1	1	0	1	0	1	3	6	4	451921	0002	CAMBIO PITEC	-78.385685	-5.62956999999999	11
004009701	PE6	40	97	1	1	40	4	2017	1408	1	0	0	1	1	0	1	27	1	0	0	0	40	1	1	2	3	0	NA	0	NA	0	NA	0	1835	0	1	0	1	0	1	3	6	4	451921	0002	CAMBIO PITEC	-78.385685	-5.62956999999999	11
004100601	PE6	41	6	1	5	41	5	2017	1409	8	2	0	8	8	1	1	23	4	0	0	0	41	1	1	2	3	0	NA	0	NA	0	NA	1	393	2	1	0	1	1	0	3	6	5	179251	0026	CASUAL	-78.5515883333333	-5.59097499999999	11
004100701	PE6	41	7	1	3	41	5	2017	1409	4	2	0	4	4	0	1	23	1	0	0	0	41	1	1	2	3	0	NA	0	NA	0	NA	0	393	2	1	0	1	0	1	3	6	5	335344	0026	CASUAL	-78.5515883333333	-5.59097499999999	11
004100801	PE6	41	8	1	2	41	5	2017	1409	3	1	0	3	3	1	1	24	3	0	0	0	41	1	1	2	3	0	NA	0	NA	0	NA	1	393	1	1	0	1	1	0	3	6	5	179251	0026	CASUAL	-78.5515883333333	-5.59097499999999	43
004100901	PE6	41	9	1	2	41	5	2017	1409	6	2	0	6	6	1	1	23	1	0	0	0	41	1	1	2	3	0	NA	0	NA	0	NA	1	393	2	1	0	1	1	0	3	6	5	179251	0026	CASUAL	-78.5515883333333	-5.59097499999999	11
004104601	PE6	41	46	1	2	41	5	2017	1409	6	1	0	6	6	2	1	22	1	0	0	0	41	1	1	2	3	0	NA	0	NA	0	NA	2	393	1	1	0	1	1	0	3	6	5	179251	0009	GUADALUPE	-78.55137	-5.561594	11
004105801	PE6	41	58	1	2	41	5	2017	1409	5	1	0	4	5	1	1	22	1	0	0	0	41	1	1	2	3	0	NA	0	NA	0	NA	1	393	1	1	0	1	1	0	3	6	5	179251	0009	GUADALUPE	-78.55137	-5.561594	11
004106201	PE6	41	62	1	2	41	5	2017	1409	3	0	0	2	3	0	1	21	1	0	0	0	41	1	1	2	3	0	NA	0	NA	0	NA	0	393	0	1	0	1	0	1	3	6	5	335344	0009	GUADALUPE	-78.55137	-5.561594	11
004106301	PE6	41	63	1	2	41	5	2017	1409	5	1	0	5	5	0	1	21	1	0	0	0	41	1	1	2	3	0	NA	0	NA	0	NA	0	393	1	1	0	1	0	1	3	6	5	335344	0009	GUADALUPE	-78.55137	-5.561594	11
004106901	PE6	41	69	1	2	41	5	2017	1409	4	1	0	4	4	1	1	21	1	0	0	0	41	1	1	2	3	0	NA	0	NA	0	NA	1	393	1	1	0	1	1	0	3	6	5	179251	0009	GUADALUPE	-78.55137	-5.561594	11
004107001	PE6	41	70	1	7	41	5	2017	1409	10	3	0	10	10	1	1	21	1	0	0	0	41	1	1	2	3	0	NA	0	NA	0	NA	1	393	3	1	0	1	1	0	3	6	5	179251	0009	GUADALUPE	-78.55137	-5.561594	11
004107201	PE6	41	72	1	2	41	5	2017	1409	3	1	0	3	3	0	1	22	1	0	0	0	41	1	1	2	3	0	NA	0	NA	0	NA	0	393	1	1	0	1	0	1	3	6	5	335344	0009	GUADALUPE	-78.55137	-5.561594	11
004107301	PE6	41	73	1	2	41	5	2017	1409	5	1	0	5	5	1	1	22	1	0	0	0	41	1	1	2	3	0	NA	0	NA	0	NA	1	393	1	1	0	1	1	0	3	6	5	179251	0009	GUADALUPE	-78.55137	-5.561594	11
004201701	PE6	42	17	1	1	42	5	2017	1409	4	1	0	3	4	0	1	25	1	0	0	0	42	1	1	2	3	0	NA	0	NA	0	NA	0	1323	1	1	0	1	0	1	3	6	5	272787	0035	CHOMZA ALTA	-78.400888	-5.617625	11
004201801	PE6	42	18	1	2	42	5	2017	1409	7	1	0	7	7	1	1	25	1	0	0	0	42	1	1	2	3	0	NA	0	NA	0	NA	1	1323	1	1	0	1	1	0	3	6	5	145813	0035	CHOMZA ALTA	-78.400888	-5.617625	11
004201901	PE6	42	19	1	1	42	5	2017	1409	4	1	0	4	4	1	1	25	1	0	0	0	42	1	1	2	3	0	NA	0	NA	0	NA	1	1323	1	1	0	1	1	0	3	6	5	145813	0035	CHOMZA ALTA	-78.400888	-5.617625	11
004202001	PE6	42	20	1	2	42	5	2017	1409	2	0	0	2	1	0	1	25	1	0	0	0	42	1	1	2	3	0	NA	0	NA	0	NA	0	1323	0	1	0	1	0	1	3	6	5	272787	0035	CHOMZA ALTA	-78.400888	-5.617625	11
004202101	PE6	42	21	1	1	42	5	2017	1409	3	1	0	3	3	0	1	26	1	0	0	0	42	1	1	2	3	0	NA	0	NA	0	NA	0	1323	1	1	0	1	0	1	3	6	5	272787	0035	CHOMZA ALTA	-78.400888	-5.617625	11
004202701	PE6	42	27	1	4	42	5	2017	1409	7	1	0	7	7	1	1	25	1	0	0	0	42	1	1	2	3	0	NA	0	NA	0	NA	1	1323	1	1	0	1	1	0	3	6	5	145813	0035	CHOMZA ALTA	-78.400888	-5.617625	11
004202901	PE6	42	29	1	2	42	5	2017	1409	3	0	0	3	3	0	1	25	1	0	0	0	42	1	1	2	3	0	NA	0	NA	0	NA	0	1323	0	1	0	1	0	1	3	6	5	272787	0035	CHOMZA ALTA	-78.400888	-5.617625	11
004203001	PE6	42	30	1	2	42	5	2017	1409	3	0	0	3	3	0	1	25	1	0	0	0	42	1	1	2	3	0	NA	0	NA	0	NA	0	1323	0	1	0	1	0	1	3	6	5	272787	0035	CHOMZA ALTA	-78.400888	-5.617625	11
004203101	PE6	42	31	1	1	42	5	2017	1409	4	1	0	4	4	1	1	27	1	0	0	0	42	1	1	2	3	0	NA	0	NA	0	NA	1	1323	1	1	0	1	1	0	3	6	5	145813	0035	CHOMZA ALTA	-78.400888	-5.617625	11
004203801	PE6	42	38	1	2	42	5	2017	1409	3	1	0	3	3	0	1	26	1	0	0	0	42	1	1	2	3	0	NA	0	NA	0	NA	0	1323	1	1	0	1	0	1	3	6	5	272787	0035	CHOMZA ALTA	-78.400888	-5.617625	11
004203901	PE6	42	39	1	2	42	5	2017	1409	9	2	0	7	9	1	1	26	1	0	0	0	42	1	1	2	3	0	NA	0	NA	0	NA	1	1323	2	1	0	1	1	0	3	6	5	145813	0035	CHOMZA ALTA	-78.400888	-5.617625	11
004204001	PE6	42	40	1	2	42	5	2017	1409	3	1	0	3	3	0	1	26	1	0	0	0	42	1	1	2	3	0	NA	0	NA	0	NA	0	1323	1	1	0	1	0	1	3	6	5	272787	0035	CHOMZA ALTA	-78.400888	-5.617625	11
004204101	PE6	42	41	1	1	42	5	2017	1409	5	2	0	3	5	0	1	26	1	0	0	0	42	1	1	2	3	0	NA	0	NA	0	NA	0	1323	2	1	0	1	0	1	3	6	5	272787	0035	CHOMZA ALTA	-78.400888	-5.617625	11
004204201	PE6	42	42	1	2	42	5	2017	1409	3	1	0	3	2	1	1	26	1	0	0	0	42	1	1	2	3	0	NA	0	NA	0	NA	1	1323	1	1	0	1	1	0	3	6	5	145813	0035	CHOMZA ALTA	-78.400888	-5.617625	11
004300701	PE6	43	7	1	2	43	6	2017	1410	3	1	0	3	3	1	1	10	1	0	0	0	43	1	1	2	3	0	NA	0	NA	0	NA	1	404	1	1	0	1	1	0	3	6	6	185203	0010	VALOR	-78.64571	-5.66257	11
004300801	PE6	43	8	1	2	43	6	2017	1410	3	1	0	3	3	1	1	10	1	0	0	0	43	1	1	2	3	0	NA	0	NA	0	NA	1	404	1	1	0	1	1	0	3	6	6	185203	0010	VALOR	-78.64571	-5.66257	11
004300901	PE6	43	9	1	3	43	6	2017	1410	6	3	0	6	6	0	1	10	1	0	0	0	43	1	1	2	3	0	NA	0	NA	0	NA	0	404	3	1	0	1	0	1	3	6	6	346478	0010	VALOR	-78.64571	-5.66257	71
004301101	PE6	43	11	1	1	43	6	2017	1410	4	1	0	4	4	0	1	10	1	0	0	0	43	1	1	2	3	0	NA	0	NA	0	NA	0	404	1	1	0	1	0	1	3	6	6	346478	0010	VALOR	-78.64571	-5.66257	11
004301801	PE6	43	18	1	2	43	6	2017	1410	7	0	0	7	6	0	1	12	1	0	0	0	43	1	1	2	3	0	NA	0	NA	0	NA	0	404	0	1	0	1	0	1	3	6	6	346478	0010	VALOR	-78.64571	-5.66257	11
004301901	PE6	43	19	1	4	43	6	2017	1410	7	1	0	7	7	1	1	11	1	0	0	0	43	1	1	2	3	0	NA	0	NA	0	NA	1	404	1	1	0	1	1	0	3	6	6	185203	0010	VALOR	-78.64571	-5.66257	11
004302001	PE6	43	20	1	1	43	6	2017	1410	1	1	0	1	1	0	1	11	1	0	0	0	43	1	1	2	3	0	NA	0	NA	0	NA	0	404	1	1	0	1	0	1	3	6	6	346478	0010	VALOR	-78.64571	-5.66257	11
004302101	PE6	43	21	1	1	43	6	2017	1410	7	1	0	7	7	1	1	13	1	0	0	0	43	1	1	2	3	0	NA	0	NA	0	NA	1	404	1	1	0	1	1	0	3	6	6	185203	0010	VALOR	-78.64571	-5.66257	11
004302201	PE6	43	22	1	3	43	6	2017	1410	7	2	0	7	7	0	1	11	1	0	0	0	43	1	1	2	3	0	NA	0	NA	0	NA	0	404	2	1	0	1	0	1	3	6	6	346478	0010	VALOR	-78.64571	-5.66257	11
004303301	PE6	43	33	1	1	43	6	2017	1410	3	1	0	3	3	0	1	12	1	0	0	0	43	1	1	2	3	0	NA	0	NA	0	NA	0	404	1	1	0	1	0	1	3	6	6	346478	0010	VALOR	-78.64571	-5.66257	11
004303401	PE6	43	34	1	1	43	6	2017	1410	1	0	0	1	1	0	1	12	3	0	0	0	43	1	1	2	3	0	NA	0	NA	0	NA	0	404	0	1	0	1	0	1	3	6	6	346478	0010	VALOR	-78.64571	-5.66257	11
004303501	PE6	43	35	1	2	43	6	2017	1410	4	1	0	4	4	0	1	13	1	0	0	0	43	1	1	2	3	0	NA	0	NA	0	NA	0	404	1	1	0	1	0	1	3	6	6	346478	0010	VALOR	-78.64571	-5.66257	43
004303601	PE6	43	36	1	2	43	6	2017	1410	3	1	0	3	3	1	1	11	1	0	0	0	43	1	1	2	3	0	NA	0	NA	0	NA	1	404	1	1	0	1	1	0	3	6	6	185203	0010	VALOR	-78.64571	-5.66257	11
004303701	PE6	43	37	1	2	43	6	2017	1410	3	1	0	3	3	1	1	11	1	0	0	0	43	1	1	2	3	0	NA	0	NA	0	NA	1	404	1	1	0	1	1	0	3	6	6	185203	0010	VALOR	-78.64571	-5.66257	11
004400101	PE6	44	1	1	1	44	5	2017	1409	2	1	0	1	2	0	1	18	1	7	0	0	44	1	1	2	3	0	NA	0	NA	0	NA	0	1531	1	1	0	1	0	1	3	6	5	378096	0055	VISTA HERMOSA	-78.431062	-5.861204	11
004400201	PE6	44	2	1	2	44	5	2017	1409	5	1	0	5	5	1	1	17	1	3	0	0	44	1	1	2	3	0	NA	0	NA	0	NA	1	1531	1	1	0	1	1	0	3	6	5	202103	0055	VISTA HERMOSA	-78.431062	-5.861204	11
004400301	PE6	44	3	1	2	44	5	2017	1409	3	2	0	3	3	0	1	17	1	7	0	0	44	1	1	2	3	0	NA	0	NA	0	NA	0	1531	2	1	0	1	0	1	3	6	5	378096	0055	VISTA HERMOSA	-78.431062	-5.861204	96
004400401	PE6	44	4	1	1	44	5	2017	1409	7	1	0	7	7	1	1	17	1	3	0	0	44	1	1	2	3	0	NA	0	NA	0	NA	1	1531	1	1	0	1	1	0	3	6	5	202103	0055	VISTA HERMOSA	-78.431062	-5.861204	43
004400501	PE6	44	5	1	1	44	5	2017	1409	3	1	0	3	3	1	1	17	1	7	0	0	44	1	1	2	3	0	NA	0	NA	0	NA	1	1531	1	1	0	1	1	0	3	6	5	202103	0055	VISTA HERMOSA	-78.431062	-5.861204	11
004402201	PE6	44	22	1	1	44	5	2017	1409	2	1	0	2	2	1	1	16	1	7	0	0	44	1	1	2	3	0	NA	0	NA	0	NA	1	1531	1	1	0	1	1	0	3	6	5	202103	0055	VISTA HERMOSA	-78.431062	-5.861204	96
004402301	PE6	44	23	1	1	44	5	2017	1409	2	0	0	2	2	0	1	16	1	3	0	0	44	1	1	2	3	0	NA	0	NA	0	NA	0	1531	0	1	0	1	0	1	3	6	5	378096	0055	VISTA HERMOSA	-78.431062	-5.861204	11
004402401	PE6	44	24	1	1	44	5	2017	1409	4	1	0	4	4	0	1	16	1	7	0	0	44	1	1	2	3	0	NA	0	NA	0	NA	0	1531	1	1	0	1	0	1	3	6	5	378096	0055	VISTA HERMOSA	-78.431062	-5.861204	11
004402501	PE6	44	25	1	1	44	5	2017	1409	4	1	0	4	4	2	1	17	1	3	0	0	44	1	1	2	3	0	NA	0	NA	0	NA	2	1531	1	1	0	1	1	0	3	6	5	202103	0055	VISTA HERMOSA	-78.431062	-5.861204	11
004407601	PE6	44	76	1	2	44	5	2017	1409	2	0	0	2	1	0	1	19	1	7	0	0	44	1	1	2	3	0	NA	0	NA	0	NA	0	1531	0	1	0	1	0	1	3	6	5	378096	0037	TOMOCHO	-78.421885	-5.851447	11
004407801	PE6	44	78	1	2	44	5	2017	1409	2	0	0	2	2	0	1	19	1	7	0	0	44	1	1	2	3	0	NA	0	NA	0	NA	0	1531	0	1	0	1	0	1	3	6	5	378096	0037	TOMOCHO	-78.421885	-5.851447	11
004407901	PE6	44	79	1	2	44	5	2017	1409	4	1	0	4	4	1	1	19	2	3	0	0	44	1	1	2	3	0	NA	0	NA	0	NA	1	1531	1	1	0	1	1	0	3	6	5	202103	0037	TOMOCHO	-78.421885	-5.851447	11
004408101	PE6	44	81	1	1	44	5	2017	1409	4	1	0	4	4	1	1	18	1	7	0	0	44	1	1	2	3	0	NA	0	NA	0	NA	1	1531	1	1	0	1	1	0	3	6	5	202103	0037	TOMOCHO	-78.421885	-5.851447	11
004502501	PE6	45	25	1	2	45	4	2017	1408	3	1	0	3	2	1	1	7	2	7	0	0	45	1	1	2	3	0	NA	0	NA	0	NA	1	1852	1	1	0	1	1	0	3	6	4	142539	0027	PE<d1>A BLANCA	-78.55869	-5.92768	21
004502601	PE6	45	26	1	1	45	4	2017	1408	4	1	0	4	4	0	1	7	1	3	0	0	45	1	1	2	3	0	NA	0	NA	0	NA	0	1852	1	1	0	1	0	1	3	6	4	266663	0027	PE<d1>A BLANCA	-78.55869	-5.92768	11
004502701	PE6	45	27	1	1	45	4	2017	1408	2	0	0	2	1	0	1	7	1	7	0	0	45	1	1	2	3	0	NA	0	NA	0	NA	0	1852	0	1	0	1	0	1	3	6	4	266663	0027	PE<d1>A BLANCA	-78.55869	-5.92768	21
004502801	PE6	45	28	1	2	45	4	2017	1408	4	1	0	4	3	2	1	7	1	3	0	0	45	1	1	2	3	0	NA	0	NA	0	NA	2	1852	1	1	0	1	1	0	3	6	4	142539	0027	PE<d1>A BLANCA	-78.55869	-5.92768	22
004502901	PE6	45	29	1	1	45	4	2017	1408	4	1	0	4	4	1	1	7	1	7	0	0	45	1	1	2	3	0	NA	0	NA	0	NA	1	1852	1	1	0	1	1	0	3	6	4	142539	0027	PE<d1>A BLANCA	-78.55869	-5.92768	21
004505501	PE6	45	55	1	2	45	4	2017	1408	4	1	0	4	4	1	1	10	1	3	0	0	45	1	1	2	3	0	NA	0	NA	0	NA	1	1852	1	1	0	1	1	0	3	6	4	142539	0033	CHALLUAYACU	-78.57741	-5.93278	11
004505601	PE6	45	56	1	2	45	4	2017	1408	4	1	0	4	4	1	1	10	1	7	0	0	45	1	1	2	3	0	NA	0	NA	0	NA	1	1852	1	1	0	1	1	0	3	6	4	142539	0033	CHALLUAYACU	-78.57741	-5.93278	11
004505701	PE6	45	57	1	1	45	4	2017	1408	3	1	0	3	3	1	1	8	1	3	0	0	45	1	1	2	3	0	NA	0	NA	0	NA	1	1852	1	1	0	1	1	0	3	6	4	142539	0033	CHALLUAYACU	-78.57741	-5.93278	11
004505901	PE6	45	59	1	2	45	4	2017	1408	2	0	0	2	2	0	1	8	1	7	0	0	45	1	1	2	3	0	NA	0	NA	0	NA	0	1852	0	1	0	1	0	1	3	6	4	266663	0033	CHALLUAYACU	-78.57741	-5.93278	96
004506001	PE6	45	60	1	1	45	4	2017	1408	3	0	0	3	3	0	1	9	1	3	0	0	45	1	1	2	3	0	NA	0	NA	0	NA	0	1852	0	1	0	1	0	1	3	6	4	266663	0033	CHALLUAYACU	-78.57741	-5.93278	11
004506101	PE6	45	61	1	2	45	4	2017	1408	4	1	0	4	4	1	1	9	1	7	0	0	45	1	1	2	3	0	NA	0	NA	0	NA	1	1852	1	1	0	1	1	0	3	6	4	142539	0033	CHALLUAYACU	-78.57741	-5.93278	11
004506201	PE6	45	62	1	1	45	4	2017	1408	1	0	0	1	0	0	1	10	3	3	0	0	45	1	1	2	3	0	NA	0	NA	0	NA	0	1852	0	1	0	1	0	1	3	6	4	266663	0033	CHALLUAYACU	-78.57741	-5.93278	11
004506301	PE6	45	63	1	1	45	4	2017	1408	4	1	0	4	4	1	1	8	1	7	0	0	45	1	1	2	3	0	NA	0	NA	0	NA	0	1852	1	1	0	1	0	1	3	6	4	266663	0033	CHALLUAYACU	-78.57741	-5.93278	11
004506401	PE6	45	64	1	2	45	4	2017	1408	4	1	0	4	3	2	1	8	1	3	0	0	45	1	1	2	3	0	NA	0	NA	0	NA	2	1852	1	1	0	1	1	0	3	6	4	142539	0033	CHALLUAYACU	-78.57741	-5.93278	11
004506501	PE6	45	65	1	1	45	4	2017	1408	6	1	0	6	6	1	1	9	1	7	0	0	45	1	1	2	3	0	NA	0	NA	0	NA	0	1852	1	1	0	1	0	1	3	6	4	266663	0033	CHALLUAYACU	-78.57741	-5.93278	11
004600901	PE6	46	9	1	2	46	5	2017	1409	4	0	0	4	4	0	1	19	1	8	0	0	46	1	1	2	3	0	NA	0	NA	0	NA	0	1039	0	1	0	1	0	1	3	6	5	386014	0050	TAMBOLIC	-78.204307	-6.018414	11
004601001	PE6	46	10	1	2	46	5	2017	1409	3	0	0	3	3	0	1	19	1	2	0	0	46	1	1	2	3	0	NA	0	NA	0	NA	0	1039	0	1	0	1	0	1	3	6	5	386014	0050	TAMBOLIC	-78.204307	-6.018414	11
004601101	PE6	46	11	1	2	46	5	2017	1409	3	1	0	3	3	1	1	22	2	8	0	0	46	1	1	2	3	0	NA	0	NA	0	NA	1	1039	1	1	0	1	1	0	3	6	5	206336	0050	TAMBOLIC	-78.204307	-6.018414	12
004601301	PE6	46	13	1	2	46	5	2017	1409	5	1	0	5	5	0	1	20	2	2	0	0	46	1	1	2	3	0	NA	0	NA	0	NA	0	1039	1	1	0	1	0	1	3	6	5	386014	0050	TAMBOLIC	-78.204307	-6.018414	11
004601401	PE6	46	14	1	2	46	5	2017	1409	4	1	0	4	4	1	1	19	1	8	0	0	46	1	1	2	3	0	NA	0	NA	0	NA	1	1039	1	1	0	1	1	0	3	6	5	206336	0050	TAMBOLIC	-78.204307	-6.018414	11
004603801	PE6	46	38	1	5	46	5	2017	1409	8	2	0	8	8	1	1	20	1	2	0	0	46	1	1	2	3	0	NA	0	NA	0	NA	1	1039	2	1	0	1	1	0	3	6	5	206336	0050	TAMBOLIC	-78.204307	-6.018414	11
004603901	PE6	46	39	1	1	46	5	2017	1409	4	1	0	4	4	0	1	21	1	8	0	0	46	1	1	2	3	0	NA	0	NA	0	NA	0	1039	1	1	0	1	0	1	3	6	5	386014	0050	TAMBOLIC	-78.204307	-6.018414	11
004604001	PE6	46	40	1	1	46	5	2017	1409	1	0	0	1	1	0	1	22	1	2	0	0	46	1	1	2	3	0	NA	0	NA	0	NA	0	1039	0	1	0	1	0	1	3	6	5	386014	0050	TAMBOLIC	-78.204307	-6.018414	11
004604101	PE6	46	41	1	2	46	5	2017	1409	3	0	0	3	3	0	1	22	1	8	0	0	46	1	1	2	3	0	NA	0	NA	0	NA	0	1039	0	1	0	1	0	1	3	6	5	386014	0050	TAMBOLIC	-78.204307	-6.018414	11
004604201	PE6	46	42	1	2	46	5	2017	1409	3	1	0	3	3	1	1	21	1	2	0	0	46	1	1	2	3	0	NA	0	NA	0	NA	1	1039	1	1	0	1	1	0	3	6	5	206336	0050	TAMBOLIC	-78.204307	-6.018414	11
004607101	PE6	46	71	1	1	46	5	2017	1409	2	0	0	2	2	0	1	20	1	8	0	0	46	1	1	2	3	0	NA	0	NA	0	NA	0	1039	0	1	0	1	0	1	3	6	5	386014	0050	TAMBOLIC	-78.204307	-6.018414	11
004607201	PE6	46	72	1	2	46	5	2017	1409	3	1	0	3	3	1	1	21	2	2	0	0	46	1	1	2	3	0	NA	0	NA	0	NA	1	1039	1	1	0	1	1	0	3	6	5	206336	0050	TAMBOLIC	-78.204307	-6.018414	96
004607401	PE6	46	74	1	2	46	5	2017	1409	2	1	0	2	2	0	1	20	1	8	0	0	46	1	1	2	3	0	NA	0	NA	0	NA	0	1039	1	1	0	1	0	1	3	6	5	386014	0050	TAMBOLIC	-78.204307	-6.018414	11
004607501	PE6	46	75	1	1	46	5	2017	1409	2	0	0	2	2	0	1	19	1	2	0	0	46	1	1	2	3	0	NA	0	NA	0	NA	0	1039	0	1	0	1	0	1	3	6	5	386014	0050	TAMBOLIC	-78.204307	-6.018414	11
004607601	PE6	46	76	1	2	46	5	2017	1409	6	1	0	5	6	1	1	21	1	8	0	0	46	1	1	2	3	0	NA	0	NA	0	NA	1	1039	1	1	0	1	1	0	3	6	5	206336	0050	TAMBOLIC	-78.204307	-6.018414	11
004700601	PE6	47	6	1	2	47	3	2017	1407	6	1	0	6	6	2	1	17	1	8	0	0	47	1	1	2	3	0	NA	0	NA	0	NA	2	2083	1	1	0	1	1	0	3	6	3	275959	0001	SHIPASBAMBA	-78.06919	-5.87451	11
004702201	PE6	47	22	1	2	47	3	2017	1407	6	1	0	6	6	1	1	19	2	2	0	0	47	1	1	2	3	0	NA	0	NA	0	NA	1	2083	1	1	0	1	1	0	3	6	3	275959	0001	SHIPASBAMBA	-78.06919	-5.87451	11
004703401	PE6	47	34	1	2	47	3	2017	1407	4	2	0	4	4	0	1	19	1	8	0	0	47	1	1	2	3	0	NA	0	NA	0	NA	0	2083	2	1	0	1	0	1	3	6	3	516266	0001	SHIPASBAMBA	-78.06919	-5.87451	11
004703701	PE6	47	37	1	1	47	3	2017	1407	1	0	0	1	1	0	1	18	1	2	0	0	47	1	1	2	3	0	NA	0	NA	0	NA	0	2083	0	1	0	1	0	1	3	6	3	516266	0001	SHIPASBAMBA	-78.06919	-5.87451	11
004704901	PE6	47	49	1	2	47	3	2017	1407	6	1	0	6	6	1	1	19	1	8	0	0	47	1	1	2	3	0	NA	0	NA	0	NA	1	2083	1	1	0	1	1	0	3	6	3	275959	0001	SHIPASBAMBA	-78.06919	-5.87451	11
004707001	PE6	47	70	1	1	47	3	2017	1407	7	1	0	7	7	1	1	18	1	2	0	0	47	1	1	2	3	0	NA	0	NA	0	NA	0	2083	1	1	0	1	0	1	3	6	3	516266	0001	SHIPASBAMBA	-78.06919	-5.87451	11
004707101	PE6	47	71	1	2	47	3	2017	1407	4	1	0	4	4	1	1	17	1	8	0	0	47	1	1	2	3	0	NA	0	NA	0	NA	1	2083	1	1	0	1	1	0	3	6	3	275959	0001	SHIPASBAMBA	-78.06919	-5.87451	11
004707601	PE6	47	76	1	1	47	3	2017	1407	2	1	0	2	2	1	1	17	1	2	0	0	47	1	1	2	3	0	NA	0	NA	0	NA	1	2083	1	1	0	1	1	0	3	6	3	275959	0001	SHIPASBAMBA	-78.06919	-5.87451	11
004708001	PE6	47	80	1	1	47	3	2017	1407	3	1	0	3	3	1	1	20	1	8	0	0	47	1	1	2	3	0	NA	0	NA	0	NA	1	2083	1	1	0	1	1	0	3	6	3	275959	0001	SHIPASBAMBA	-78.06919	-5.87451	11
004708401	PE6	47	84	1	1	47	3	2017	1407	6	1	0	6	2	1	1	19	2	2	0	0	47	1	1	2	3	0	NA	0	NA	0	NA	1	2083	3	1	0	1	1	0	3	6	3	275959	0001	SHIPASBAMBA	-78.06919	-5.87451	11
004709901	PE6	47	99	1	2	47	3	2017	1407	7	1	0	7	6	2	1	17	1	2	0	0	47	1	1	2	3	0	NA	0	NA	0	NA	2	2083	1	1	0	1	1	0	3	6	3	275959	0001	SHIPASBAMBA	-78.06919	-5.87451	11
004711401	PE6	47	114	1	2	47	3	2017	1407	4	1	0	4	4	1	1	17	1	8	0	0	47	1	1	2	3	0	NA	0	NA	0	NA	1	2083	1	1	0	1	1	0	3	6	3	275959	0001	SHIPASBAMBA	-78.06919	-5.87451	11
004712101	PE6	47	121	1	2	47	3	2017	1407	6	1	0	6	6	0	1	17	1	2	0	0	47	1	1	2	3	0	NA	0	NA	0	NA	0	2083	1	1	0	1	0	1	3	6	3	516266	0001	SHIPASBAMBA	-78.06919	-5.87451	11
004712201	PE6	47	122	1	2	47	3	2017	1407	2	1	0	2	1	0	1	18	1	8	0	0	47	1	1	2	3	0	NA	0	NA	0	NA	0	2083	1	1	0	1	0	1	3	6	3	516266	0001	SHIPASBAMBA	-78.06919	-5.87451	11
004800401	PE6	48	4	1	1	48	7	2017	1411	3	0	0	3	3	0	1	1	1	3	0	0	48	1	1	2	3	0	NA	0	NA	0	NA	0	1991	0	1	0	1	0	1	3	6	7	283913	0001	JUMBILLA	-77.798029	-5.90435	11
004800701	PE6	48	7	1	1	48	7	2017	1411	3	0	0	3	3	0	1	1	1	7	0	0	48	1	1	2	3	0	NA	0	NA	0	NA	0	1991	0	1	0	1	0	1	3	6	7	283913	0001	JUMBILLA	-77.798029	-5.90435	11
004801101	PE6	48	11	1	1	48	7	2017	1411	2	0	0	2	2	0	1	3	5	3	0	0	48	1	1	2	3	0	NA	0	NA	0	NA	0	1991	0	1	0	1	0	1	3	6	7	283913	0001	JUMBILLA	-77.798029	-5.90435	11
004802401	PE6	48	24	1	3	48	6	2017	1410	5	1	0	5	5	2	1	30	1	7	0	0	48	1	1	2	3	0	NA	0	NA	0	NA	2	1991	1	1	0	1	1	0	3	6	7	151760	0001	JUMBILLA	-77.798029	-5.90435	11
004802501	PE6	48	25	1	2	48	7	2017	1411	2	0	0	2	2	0	1	2	1	3	0	0	48	1	1	2	3	0	NA	0	NA	0	NA	0	1991	0	1	0	1	0	1	3	6	7	283913	0001	JUMBILLA	-77.798029	-5.90435	11
004802701	PE6	48	27	1	2	48	6	2017	1410	3	0	0	3	3	0	1	30	1	7	0	0	48	1	1	2	3	0	NA	0	NA	0	NA	0	1991	0	1	0	1	0	1	3	6	7	283913	0001	JUMBILLA	-77.798029	-5.90435	11
004803601	PE6	48	36	1	2	48	7	2017	1411	6	2	0	6	6	0	1	1	1	3	0	0	48	1	1	2	3	0	NA	0	NA	0	NA	0	1991	2	1	0	1	0	1	3	6	7	283913	0001	JUMBILLA	-77.798029	-5.90435	11
004804001	PE6	48	40	1	2	48	7	2017	1411	3	1	0	3	3	0	1	2	1	7	0	0	48	1	1	2	3	0	NA	0	NA	0	NA	0	1991	1	1	0	1	0	1	3	6	7	283913	0001	JUMBILLA	-77.798029	-5.90435	11
004805001	PE6	48	50	1	1	48	7	2017	1411	1	0	0	1	0	0	1	2	3	3	0	0	48	1	1	2	3	0	NA	0	NA	0	NA	0	1991	0	1	0	1	0	1	3	6	7	283913	0001	JUMBILLA	-77.798029	-5.90435	11
004805101	PE6	48	51	1	2	48	7	2017	1411	4	1	0	4	4	0	1	1	1	7	0	0	48	1	1	2	3	0	NA	0	NA	0	NA	0	1991	1	1	0	1	0	1	3	6	7	283913	0001	JUMBILLA	-77.798029	-5.90435	11
004805401	PE6	48	54	1	2	48	6	2017	1410	4	0	0	4	4	0	1	30	1	3	0	0	48	1	1	2	3	0	NA	0	NA	0	NA	0	1991	0	1	0	1	0	1	3	6	7	283913	0001	JUMBILLA	-77.798029	-5.90435	11
004806401	PE6	48	64	1	2	48	7	2017	1411	3	1	0	3	3	0	1	2	1	7	0	0	48	1	1	2	3	0	NA	0	NA	0	NA	0	1991	1	1	0	1	0	1	3	6	7	283913	0001	JUMBILLA	-77.798029	-5.90435	11
004806501	PE6	48	65	1	1	48	7	2017	1411	5	2	0	5	5	0	1	1	1	3	0	0	48	1	1	2	3	0	NA	0	NA	0	NA	0	1991	2	1	0	1	0	1	3	6	7	283913	0001	JUMBILLA	-77.798029	-5.90435	11
004806701	PE6	48	67	1	1	48	7	2017	1411	1	0	0	1	1	0	1	1	1	7	0	0	48	1	1	2	3	0	NA	0	NA	0	NA	0	1991	0	1	0	1	0	1	3	6	7	283913	0001	JUMBILLA	-77.798029	-5.90435	11
004902401	PE6	49	24	1	2	49	3	2017	1407	6	1	0	4	6	0	1	22	1	0	0	0	49	1	1	2	3	0	NA	0	NA	0	NA	0	2389	1	1	0	1	0	1	3	6	3	447921	0010	EL MOLINO	-77.95628	-6.1739	11
004902501	PE6	49	25	1	2	49	3	2017	1407	4	1	0	4	4	1	1	22	1	0	0	0	49	1	1	2	3	0	NA	0	NA	0	NA	1	2389	1	1	0	1	1	0	3	6	3	239427	0010	EL MOLINO	-77.95628	-6.1739	11
004902601	PE6	49	26	1	2	49	3	2017	1407	2	0	0	2	2	0	1	22	1	0	0	0	49	1	1	2	3	0	NA	0	NA	0	NA	0	2389	0	1	0	1	0	1	3	6	3	447921	0010	EL MOLINO	-77.95628	-6.1739	11
004902701	PE6	49	27	1	2	49	3	2017	1407	4	0	0	4	4	0	1	22	1	0	0	0	49	1	1	2	3	0	NA	0	NA	0	NA	0	2389	0	1	0	1	0	1	3	6	3	447921	0010	EL MOLINO	-77.95628	-6.1739	11
004903301	PE6	49	33	1	2	49	3	2017	1407	4	1	0	4	4	1	1	22	1	0	0	0	49	1	1	2	3	0	NA	0	NA	0	NA	1	2389	1	1	0	1	1	0	3	6	3	239427	0010	EL MOLINO	-77.95628	-6.1739	11
004903401	PE6	49	34	1	2	49	3	2017	1407	4	1	0	4	4	1	1	22	1	0	0	0	49	1	1	2	3	0	NA	0	NA	0	NA	1	2389	1	1	0	1	1	0	3	6	3	239427	0010	EL MOLINO	-77.95628	-6.1739	11
004903501	PE6	49	35	1	2	49	3	2017	1407	3	0	0	3	3	0	1	22	1	0	0	0	49	1	1	2	3	0	NA	0	NA	0	NA	0	2389	0	1	0	1	0	1	3	6	3	447921	0010	EL MOLINO	-77.95628	-6.1739	11
004903601	PE6	49	36	1	2	49	3	2017	1407	3	1	0	3	3	0	1	23	1	0	0	0	49	1	1	2	3	0	NA	0	NA	0	NA	0	2389	1	1	0	1	0	1	3	6	3	447921	0010	EL MOLINO	-77.95628	-6.1739	11
004904001	PE6	49	40	1	2	49	3	2017	1407	2	0	0	2	2	0	1	21	1	0	0	0	49	1	1	2	3	0	NA	0	NA	0	NA	0	2389	0	1	0	1	0	1	3	6	3	447921	0010	EL MOLINO	-77.95628	-6.1739	11
004904101	PE6	49	41	1	1	49	3	2017	1407	1	0	0	1	0	0	1	21	1	0	0	0	49	1	1	2	3	0	NA	0	NA	0	NA	0	2389	0	1	0	1	0	1	3	6	3	447921	0010	EL MOLINO	-77.95628	-6.1739	11
004904301	PE6	49	43	1	2	49	3	2017	1407	3	2	0	2	3	0	1	21	1	0	0	0	49	1	1	2	3	0	NA	0	NA	0	NA	0	2389	2	1	0	1	0	1	3	6	3	447921	0010	EL MOLINO	-77.95628	-6.1739	11
004904401	PE6	49	44	1	1	49	3	2017	1407	3	0	0	1	3	1	1	21	1	0	0	0	49	1	1	2	3	0	NA	0	NA	0	NA	1	2389	0	1	0	1	1	0	3	6	3	239427	0010	EL MOLINO	-77.95628	-6.1739	96
004904501	PE6	49	45	1	2	49	3	2017	1407	4	1	0	4	4	0	1	21	1	0	0	0	49	1	1	2	3	0	NA	0	NA	0	NA	0	2389	1	1	0	1	0	1	3	6	3	447921	0010	EL MOLINO	-77.95628	-6.1739	11
004904601	PE6	49	46	1	1	49	3	2017	1407	2	1	0	1	2	0	1	21	1	0	0	0	49	1	1	2	3	0	NA	0	NA	0	NA	0	2389	1	1	0	1	0	1	3	6	3	447921	0010	EL MOLINO	-77.95628	-6.1739	11
005000201	PE6	50	2	1	1	50	4	2017	1408	2	0	0	2	2	0	1	19	1	3	0	0	50	1	1	2	3	0	NA	0	NA	0	NA	0	2377	0	1	0	1	0	1	3	6	4	301303	0028	SAN MIGUEL DE PORO PORO	-78.13387	-6.45458	11
005000601	PE6	50	6	1	2	50	4	2017	1408	3	1	0	3	3	0	1	20	1	3	0	0	50	1	1	2	3	0	NA	0	NA	0	NA	0	2377	1	1	0	1	0	1	3	6	4	301303	0028	SAN MIGUEL DE PORO PORO	-78.13387	-6.45458	11
005000701	PE6	50	7	1	2	50	4	2017	1408	4	1	0	4	4	2	1	20	1	7	0	0	50	1	1	2	3	0	NA	0	NA	0	NA	2	2377	1	1	0	1	1	0	3	6	4	161055	0028	SAN MIGUEL DE PORO PORO	-78.13387	-6.45458	96
005000801	PE6	50	8	1	2	50	4	2017	1408	6	1	0	6	6	1	1	19	1	3	0	0	50	1	1	2	3	0	NA	0	NA	0	NA	1	2377	1	1	0	1	1	0	3	6	4	161055	0028	SAN MIGUEL DE PORO PORO	-78.13387	-6.45458	11
005002901	PE6	50	29	1	2	50	4	2017	1408	3	1	0	3	2	1	1	18	1	7	0	0	50	1	1	2	3	0	NA	0	NA	0	NA	1	2377	1	1	0	1	1	0	3	6	4	161055	0028	SAN MIGUEL DE PORO PORO	-78.13387	-6.45458	12
005003001	PE6	50	30	1	2	50	4	2017	1408	5	1	0	5	5	2	1	18	1	3	0	0	50	1	1	2	3	0	NA	0	NA	0	NA	2	2377	1	1	0	1	1	0	3	6	4	161055	0028	SAN MIGUEL DE PORO PORO	-78.13387	-6.45458	11
005003101	PE6	50	31	1	1	50	4	2017	1408	4	0	0	3	4	0	1	18	1	7	0	0	50	1	1	2	3	0	NA	0	NA	0	NA	0	2377	0	1	0	1	0	1	3	6	4	301303	0028	SAN MIGUEL DE PORO PORO	-78.13387	-6.45458	11
005004701	PE6	50	47	1	1	50	4	2017	1408	4	1	0	4	4	1	1	19	1	7	0	0	50	1	1	2	3	0	NA	0	NA	0	NA	1	2377	1	1	0	1	1	0	3	6	4	161055	0028	SAN MIGUEL DE PORO PORO	-78.13387	-6.45458	96
005005201	PE6	50	52	1	1	50	4	2017	1408	3	1	0	3	3	1	1	19	1	7	0	0	50	1	1	2	3	0	NA	0	NA	0	NA	1	2377	1	1	0	1	1	0	3	6	4	161055	0028	SAN MIGUEL DE PORO PORO	-78.13387	-6.45458	11
005005301	PE6	50	53	1	1	50	4	2017	1408	1	0	0	1	1	0	1	20	1	3	0	0	50	1	1	2	3	0	NA	0	NA	0	NA	0	2377	0	1	0	1	0	1	3	6	4	301303	0028	SAN MIGUEL DE PORO PORO	-78.13387	-6.45458	96
005101801	PE6	51	18	1	2	51	4	2017	1408	3	0	0	3	3	0	1	19	1	2	0	0	51	1	1	2	3	0	NA	0	NA	0	NA	0	3028	0	1	0	1	0	1	3	6	4	403739	0010	COCHAPAMPA (CUCHAPAMPA)	-77.9704	-6.47199	11
005102001	PE6	51	20	1	1	51	4	2017	1408	1	0	0	1	1	0	1	19	1	8	0	0	51	1	1	2	3	0	NA	0	NA	0	NA	0	3028	0	1	0	1	0	1	3	6	4	403739	0010	COCHAPAMPA (CUCHAPAMPA)	-77.9704	-6.47199	11
005102401	PE6	51	24	1	1	51	4	2017	1408	2	0	0	2	1	0	1	19	1	8	0	0	51	1	1	2	3	0	NA	0	NA	0	NA	0	3028	0	1	0	1	0	1	3	6	4	403739	0010	COCHAPAMPA (CUCHAPAMPA)	-77.9704	-6.47199	11
005102501	PE6	51	25	1	2	51	4	2017	1408	5	0	0	4	5	0	1	19	1	2	0	0	51	1	1	2	3	0	NA	0	NA	0	NA	0	3028	0	1	0	1	0	1	3	6	4	403739	0010	COCHAPAMPA (CUCHAPAMPA)	-77.9704	-6.47199	11
005104401	PE6	51	44	1	2	51	4	2017	1408	6	2	0	6	6	0	1	21	1	2	0	0	51	1	1	2	3	0	NA	0	NA	0	NA	0	3028	2	1	0	1	0	1	3	6	4	403739	0012	QUIZANGO	-77.96349	-6.46822	11
005106001	PE6	51	60	1	4	51	4	2017	1408	5	1	0	5	5	1	1	20	1	2	0	0	51	1	1	2	3	0	NA	0	NA	0	NA	1	3028	1	1	0	1	1	0	3	6	4	215810	0012	QUIZANGO	-77.96349	-6.46822	11
005106101	PE6	51	61	1	2	51	4	2017	1408	3	1	0	3	3	1	1	20	1	8	0	0	51	1	1	2	3	0	NA	0	NA	0	NA	1	3028	1	1	0	1	1	0	3	6	4	215810	0012	QUIZANGO	-77.96349	-6.46822	11
005106801	PE6	51	68	1	1	51	4	2017	1408	1	0	0	1	1	0	1	22	1	2	0	0	51	1	1	2	3	0	NA	0	NA	0	NA	0	3028	0	1	0	1	0	1	3	6	4	403739	0012	QUIZANGO	-77.96349	-6.46822	11
005200501	PE6	52	5	1	2	52	3	2017	1407	3	0	0	3	3	0	1	7	1	3	0	0	52	1	1	2	3	0	NA	0	NA	0	NA	0	2426	0	1	0	1	0	1	3	6	3	290929	0001	MONTEVIDEO	-77.80233	-6.618304	11
005200701	PE6	52	7	1	4	52	3	2017	1407	5	1	0	5	5	1	1	9	1	7	0	0	52	1	1	2	3	0	NA	0	NA	0	NA	1	2426	1	1	0	1	1	0	3	6	3	155510	0001	MONTEVIDEO	-77.80233	-6.618304	12
005202201	PE6	52	22	1	2	52	3	2017	1407	5	1	0	5	5	1	1	6	1	3	0	0	52	1	1	2	3	0	NA	0	NA	0	NA	1	2426	1	1	0	1	1	0	3	6	3	155510	0001	MONTEVIDEO	-77.80233	-6.618304	11
005202301	PE6	52	23	1	2	52	3	2017	1407	3	0	0	3	3	0	1	7	2	7	0	0	52	1	1	2	3	0	NA	0	NA	0	NA	0	2426	0	1	0	1	0	1	3	6	3	290929	0001	MONTEVIDEO	-77.80233	-6.618304	12
005202601	PE6	52	26	1	1	52	3	2017	1407	3	1	0	3	3	0	1	6	1	3	0	0	52	1	1	2	3	0	NA	0	NA	0	NA	0	2426	1	1	0	1	0	1	3	6	3	290929	0001	MONTEVIDEO	-77.80233	-6.618304	11
005203701	PE6	52	37	1	2	52	3	2017	1407	2	1	0	2	2	0	1	7	1	3	0	0	52	1	1	2	3	0	NA	0	NA	0	NA	0	2426	1	1	0	1	0	1	3	6	3	290929	0001	MONTEVIDEO	-77.80233	-6.618304	11
005204001	PE6	52	40	1	2	52	3	2017	1407	2	0	0	2	1	0	1	8	1	7	0	0	52	1	1	2	3	0	NA	0	NA	0	NA	0	2426	0	1	0	1	0	1	3	6	3	290929	0001	MONTEVIDEO	-77.80233	-6.618304	12
005204101	PE6	52	41	1	1	52	3	2017	1407	2	0	0	2	2	0	1	6	1	3	0	0	52	1	1	2	3	0	NA	0	NA	0	NA	0	2426	0	1	0	1	0	1	3	6	3	290929	0001	MONTEVIDEO	-77.80233	-6.618304	11
005204801	PE6	52	48	1	2	52	3	2017	1407	2	0	0	2	2	0	1	7	1	3	0	0	52	1	1	2	3	0	NA	0	NA	0	NA	0	2426	0	1	0	1	0	1	3	6	3	290929	0001	MONTEVIDEO	-77.80233	-6.618304	11
005206401	PE6	52	64	1	1	52	3	2017	1407	5	1	0	5	4	1	1	6	1	7	0	0	52	1	1	2	3	0	NA	0	NA	0	NA	1	2426	2	1	0	1	1	0	3	6	3	155510	0001	MONTEVIDEO	-77.80233	-6.618304	12
005206601	PE6	52	66	1	2	52	3	2017	1407	4	1	0	4	4	1	1	8	1	3	0	0	52	1	1	2	3	0	NA	0	NA	0	NA	1	2426	1	1	0	1	1	0	3	6	3	155510	0001	MONTEVIDEO	-77.80233	-6.618304	11
005206901	PE6	52	69	1	2	52	3	2017	1407	6	2	0	6	6	2	1	7	1	7	0	0	52	1	1	2	3	0	NA	0	NA	0	NA	2	2426	2	1	0	1	1	0	3	6	3	155510	0001	MONTEVIDEO	-77.80233	-6.618304	12
005300101	PE6	53	1	1	1	53	4	2017	1408	4	1	0	4	3	2	1	2	1	3	0	0	53	1	1	2	3	0	NA	0	NA	0	NA	2	2279	1	1	0	1	1	0	3	6	4	210739	0012	PALMIRA	-77.800579	-6.704582	11
005300501	PE6	53	5	1	1	53	4	2017	1408	4	1	0	4	4	1	1	2	1	7	0	0	53	1	1	2	3	0	NA	0	NA	0	NA	1	2279	1	1	0	1	1	0	3	6	4	210739	0012	PALMIRA	-77.800579	-6.704582	12
005300601	PE6	53	6	1	1	53	4	2017	1408	6	1	0	6	6	1	1	3	1	3	0	0	53	1	1	2	3	0	NA	0	NA	0	NA	1	2279	1	1	0	1	1	0	3	6	4	210739	0012	PALMIRA	-77.800579	-6.704582	11
005302101	PE6	53	21	1	1	53	3	2017	1407	1	0	0	1	1	0	1	31	1	7	0	0	53	1	1	2	3	0	NA	0	NA	0	NA	0	2279	0	1	0	1	0	1	3	6	4	394251	0012	PALMIRA	-77.800579	-6.704582	11
005302701	PE6	53	27	1	2	53	4	2017	1408	4	1	0	4	4	1	1	3	1	3	0	0	53	1	1	2	3	0	NA	0	NA	0	NA	1	2279	1	1	0	1	1	0	3	6	4	210739	0012	PALMIRA	-77.800579	-6.704582	11
005304301	PE6	53	43	1	1	53	3	2017	1407	6	1	0	6	6	2	1	31	1	7	0	0	53	1	1	2	3	0	NA	0	NA	0	NA	1	2279	1	1	0	1	1	0	3	6	4	210739	0012	PALMIRA	-77.800579	-6.704582	12
005304601	PE6	53	46	1	2	53	3	2017	1407	4	1	0	4	4	1	1	31	1	3	0	0	53	1	1	2	3	0	NA	0	NA	0	NA	1	2279	1	1	0	1	1	0	3	6	4	210739	0012	PALMIRA	-77.800579	-6.704582	11
005305601	PE6	53	56	1	1	53	4	2017	1408	2	0	0	2	2	0	1	2	1	7	0	0	53	1	1	2	3	0	NA	0	NA	0	NA	0	2279	0	1	0	1	0	1	3	6	4	394251	0012	PALMIRA	-77.800579	-6.704582	11
005306001	PE6	53	60	1	1	53	4	2017	1408	4	2	0	4	4	0	1	2	1	3	0	0	53	1	1	2	3	0	NA	0	NA	0	NA	0	2279	2	1	0	1	0	1	3	6	4	394251	0012	PALMIRA	-77.800579	-6.704582	11
005306301	PE6	53	63	1	2	53	4	2017	1408	4	2	0	4	3	1	1	1	1	7	0	0	53	1	1	2	3	0	NA	0	NA	0	NA	1	2279	2	1	0	1	1	0	3	6	4	210739	0012	PALMIRA	-77.800579	-6.704582	11
005306601	PE6	53	66	1	2	53	4	2017	1408	6	2	0	6	6	1	1	1	1	3	0	0	53	1	1	2	3	0	NA	0	NA	0	NA	1	2279	2	1	0	1	1	0	3	6	4	210739	0012	PALMIRA	-77.800579	-6.704582	11
005308001	PE6	53	80	1	1	53	4	2017	1408	4	1	0	4	4	1	1	1	1	7	0	0	53	1	1	2	3	0	NA	0	NA	0	NA	0	2279	1	1	0	1	0	1	3	6	4	394251	0012	PALMIRA	-77.800579	-6.704582	12
005309001	PE6	53	90	1	2	53	4	2017	1408	3	0	0	3	3	0	1	1	1	3	0	0	53	1	1	2	3	0	NA	0	NA	0	NA	0	2279	0	1	0	1	0	1	3	6	4	394251	0012	PALMIRA	-77.800579	-6.704582	11
005309301	PE6	53	93	1	1	53	3	2017	1407	3	0	0	3	3	2	1	31	1	3	0	0	53	1	1	2	3	0	NA	0	NA	0	NA	2	2279	0	1	0	1	1	0	3	6	4	210739	0012	PALMIRA	-77.800579	-6.704582	11
005401401	PE6	54	14	1	2	54	5	2017	1409	4	1	0	4	4	1	1	10	1	2	0	0	54	1	1	2	3	0	NA	0	NA	0	NA	1	1684	1	1	0	1	1	0	3	6	5	221847	0001	HUAMBO	-77.537837	-6.428946	11
005402201	PE6	54	22	1	1	54	5	2017	1409	3	1	0	3	2	1	1	10	1	8	0	0	54	1	1	2	3	0	NA	0	NA	0	NA	1	1684	1	1	0	1	1	0	3	6	5	221847	0001	HUAMBO	-77.537837	-6.428946	11
005403201	PE6	54	32	1	2	54	5	2017	1409	3	1	0	3	3	1	1	11	1	8	0	0	54	1	1	2	3	0	NA	0	NA	0	NA	1	1684	1	1	0	1	1	0	3	6	5	221847	0001	HUAMBO	-77.537837	-6.428946	11
005403401	PE6	54	34	1	1	54	5	2017	1409	1	0	0	1	1	0	1	11	1	2	0	0	54	1	1	2	3	0	NA	0	NA	0	NA	0	1684	0	1	0	1	0	1	3	6	5	415032	0001	HUAMBO	-77.537837	-6.428946	11
005406101	PE6	54	61	1	2	54	5	2017	1409	5	2	0	5	5	1	1	11	1	8	0	0	54	1	1	2	3	0	NA	0	NA	0	NA	1	1684	2	1	0	1	1	0	3	6	5	221847	0001	HUAMBO	-77.537837	-6.428946	11
005408001	PE6	54	80	1	1	54	5	2017	1409	4	2	0	4	4	0	1	12	2	8	0	0	54	1	1	2	3	0	NA	0	NA	0	NA	0	1684	2	1	0	1	0	1	3	6	5	415032	0001	HUAMBO	-77.537837	-6.428946	11
005408701	PE6	54	87	1	1	54	5	2017	1409	1	0	0	1	1	0	1	11	1	2	0	0	54	1	1	2	3	0	NA	0	NA	0	NA	0	1684	0	1	0	1	0	1	3	6	5	415032	0001	HUAMBO	-77.537837	-6.428946	11
005408801	PE6	54	88	1	1	54	5	2017	1409	3	1	0	3	3	1	1	13	2	8	0	0	54	1	1	2	3	0	NA	0	NA	0	NA	1	1684	1	1	0	1	1	0	3	6	5	221847	0001	HUAMBO	-77.537837	-6.428946	11
005411501	PE6	54	115	1	2	54	5	2017	1409	3	1	0	3	2	1	1	12	2	2	0	0	54	1	1	2	3	0	NA	0	NA	0	NA	1	1684	1	1	0	1	1	0	3	6	5	221847	0001	HUAMBO	-77.537837	-6.428946	11
005411801	PE6	54	118	1	2	54	5	2017	1409	2	1	0	2	2	0	1	10	1	8	0	0	54	1	1	2	3	0	NA	0	NA	0	NA	0	1684	1	1	0	1	0	1	3	6	5	415032	0001	HUAMBO	-77.537837	-6.428946	11
005411901	PE6	54	119	1	1	54	5	2017	1409	1	0	0	1	1	0	1	12	2	2	0	0	54	1	1	2	3	0	NA	0	NA	0	NA	0	1684	0	1	0	1	0	1	3	6	5	415032	0001	HUAMBO	-77.537837	-6.428946	11
005413101	PE6	54	131	1	2	54	5	2017	1409	2	0	0	2	2	0	1	10	1	8	0	0	54	1	1	2	3	0	NA	0	NA	0	NA	0	1684	0	1	0	1	0	1	3	6	5	415032	0001	HUAMBO	-77.537837	-6.428946	11
005413401	PE6	54	134	1	1	54	5	2017	1409	1	0	0	1	1	0	1	10	1	2	0	0	54	1	1	2	3	0	NA	0	NA	0	NA	0	1684	0	1	0	1	0	1	3	6	5	415032	0001	HUAMBO	-77.537837	-6.428946	11
005500501	PE6	55	5	1	2	55	6	2017	1410	2	0	0	2	2	0	1	20	1	8	0	0	55	1	1	2	3	0	NA	0	NA	0	NA	0	1562	0	1	0	1	0	1	3	6	6	349739	0002	SARGENTO	-77.50941	-6.4073	11
005500601	PE6	55	6	1	1	55	6	2017	1410	2	0	0	2	2	0	1	20	1	2	0	0	55	1	1	2	3	0	NA	0	NA	0	NA	0	1562	0	1	0	1	0	1	3	6	6	349739	0002	SARGENTO	-77.50941	-6.4073	11
005500701	PE6	55	7	1	1	55	6	2017	1410	2	0	0	2	2	0	1	20	1	8	0	0	55	1	1	2	3	0	NA	0	NA	0	NA	0	1562	0	1	0	1	0	1	3	6	6	349739	0002	SARGENTO	-77.50941	-6.4073	11
005500801	PE6	55	8	1	2	55	6	2017	1410	3	1	0	3	1	1	1	20	2	2	0	0	55	1	1	2	3	0	NA	0	NA	0	NA	1	1562	1	1	0	1	1	0	3	6	6	186946	0002	SARGENTO	-77.50941	-6.4073	11
005501001	PE6	55	10	1	1	55	6	2017	1410	2	1	0	2	2	0	1	20	1	8	0	0	55	1	1	2	3	0	NA	0	NA	0	NA	0	1562	1	1	0	1	0	1	3	6	6	349739	0002	SARGENTO	-77.50941	-6.4073	11
005503901	PE6	55	39	1	1	55	6	2017	1410	2	0	0	2	2	0	1	21	1	2	0	0	55	1	1	2	3	0	NA	0	NA	0	NA	0	1562	0	1	0	1	0	1	3	6	6	349739	0003	ESCOBAR	-77.50962	-6.40963	11
005504001	PE6	55	40	1	2	55	6	2017	1410	7	2	0	7	7	2	1	21	1	8	0	0	55	1	1	2	3	0	NA	0	NA	0	NA	1	1562	2	1	0	1	1	0	3	6	6	186946	0003	ESCOBAR	-77.50962	-6.40963	11
005504101	PE6	55	41	1	1	55	6	2017	1410	4	2	0	4	4	0	1	21	1	2	0	0	55	1	1	2	3	0	NA	0	NA	0	NA	0	1562	2	1	0	1	0	1	3	6	6	349739	0003	ESCOBAR	-77.50962	-6.40963	11
005504201	PE6	55	42	1	2	55	6	2017	1410	2	0	0	2	2	0	1	21	1	8	0	0	55	1	1	2	3	0	NA	0	NA	0	NA	0	1562	0	1	0	1	0	1	3	6	6	349739	0003	ESCOBAR	-77.50962	-6.40963	11
005504301	PE6	55	43	1	1	55	6	2017	1410	3	1	0	3	3	0	1	21	1	2	0	0	55	1	1	2	3	0	NA	0	NA	0	NA	0	1562	1	1	0	1	0	1	3	6	6	349739	0003	ESCOBAR	-77.50962	-6.40963	11
005504801	PE6	55	48	1	2	55	6	2017	1410	5	2	0	5	5	0	1	22	1	8	0	0	55	1	1	2	3	0	NA	0	NA	0	NA	0	1562	2	1	0	1	0	1	3	6	6	349739	0009	CHAQUIL	-77.5223766666666	-6.42297	11
005505501	PE6	55	55	1	2	55	6	2017	1410	4	1	0	4	4	2	1	22	2	8	0	0	55	1	1	2	3	0	NA	0	NA	0	NA	1	1562	1	1	0	1	1	0	3	6	6	186946	0009	CHAQUIL	-77.5223766666666	-6.42297	11
005601601	PE6	56	16	1	2	56	5	2017	1409	5	1	0	5	5	0	1	4	1	2	0	0	56	1	1	2	3	0	NA	0	NA	0	NA	0	1435	1	1	0	1	0	1	3	6	5	235118	0003	NUEVO OMIA	-77.358013	-6.327723	11
005602401	PE6	56	24	1	2	56	5	2017	1409	6	1	0	6	6	2	1	6	2	2	0	0	56	1	1	2	3	0	NA	0	NA	0	NA	2	1435	1	1	0	1	1	0	3	6	5	125678	0003	NUEVO OMIA	-77.358013	-6.327723	11
005602501	PE6	56	25	1	2	56	5	2017	1409	4	1	0	4	4	2	1	5	2	8	0	0	56	1	1	2	3	0	NA	0	NA	0	NA	2	1435	1	1	0	1	1	0	3	6	5	125678	0003	NUEVO OMIA	-77.358013	-6.327723	11
005603501	PE6	56	35	1	2	56	5	2017	1409	4	1	0	4	3	0	1	7	2	2	0	0	56	1	1	2	3	0	NA	0	NA	0	NA	0	1435	1	1	0	1	0	1	3	6	5	235118	0003	NUEVO OMIA	-77.358013	-6.327723	11
005603601	PE6	56	36	1	2	56	5	2017	1409	4	1	0	4	4	0	1	4	1	8	0	0	56	1	1	2	3	0	NA	0	NA	0	NA	0	1435	1	1	0	1	0	1	3	6	5	235118	0003	NUEVO OMIA	-77.358013	-6.327723	96
005603701	PE6	56	37	1	2	56	5	2017	1409	4	1	0	4	4	1	1	5	2	2	0	0	56	1	1	2	3	0	NA	0	NA	0	NA	1	1435	1	1	0	1	1	0	3	6	5	125678	0003	NUEVO OMIA	-77.358013	-6.327723	11
005603901	PE6	56	39	1	2	56	5	2017	1409	6	2	0	6	4	1	1	4	1	2	0	0	56	1	1	2	3	0	NA	0	NA	0	NA	1	1435	3	1	0	1	1	0	3	6	5	125678	0003	NUEVO OMIA	-77.358013	-6.327723	11
005604001	PE6	56	40	1	1	56	5	2017	1409	4	1	0	4	4	1	1	6	2	8	0	0	56	1	1	2	3	0	NA	0	NA	0	NA	1	1435	1	1	0	1	1	0	3	6	5	125678	0003	NUEVO OMIA	-77.358013	-6.327723	11
005604201	PE6	56	42	1	2	56	5	2017	1409	4	1	0	4	4	1	1	5	2	2	0	0	56	1	1	2	3	0	NA	0	NA	0	NA	1	1435	1	1	0	1	1	0	3	6	5	125678	0003	NUEVO OMIA	-77.358013	-6.327723	11
005604401	PE6	56	44	1	1	56	5	2017	1409	3	1	0	3	3	0	1	6	2	8	0	0	56	1	1	2	3	0	NA	0	NA	0	NA	0	1435	1	1	0	1	0	1	3	6	5	235118	0003	NUEVO OMIA	-77.358013	-6.327723	11
005604601	PE6	56	46	1	2	56	5	2017	1409	3	1	0	3	3	1	1	4	1	8	0	0	56	1	1	2	3	0	NA	0	NA	0	NA	1	1435	1	1	0	1	1	0	3	6	5	125678	0003	NUEVO OMIA	-77.358013	-6.327723	12
005700501	PE6	57	5	1	1	57	3	2017	1407	2	1	0	2	2	0	1	7	1	2	0	0	57	1	1	2	3	0	NA	0	NA	0	NA	0	1656	1	1	0	1	0	1	3	6	3	397757	0025	TOCUYA	-77.353596	-6.434844	11
005700601	PE6	57	6	1	1	57	3	2017	1407	2	1	0	2	2	0	1	7	1	8	0	0	57	1	1	2	3	0	NA	0	NA	0	NA	0	1656	1	1	0	1	0	1	3	6	3	397757	0025	TOCUYA	-77.353596	-6.434844	11
005700701	PE6	57	7	1	1	57	3	2017	1407	3	0	0	2	3	0	1	7	1	2	0	0	57	1	1	2	3	0	NA	0	NA	0	NA	0	1656	0	1	0	1	0	1	3	6	3	397757	0025	TOCUYA	-77.353596	-6.434844	11
005700801	PE6	57	8	1	2	57	3	2017	1407	6	1	0	6	6	1	1	8	1	8	0	0	57	1	1	2	3	0	NA	0	NA	0	NA	1	1656	1	1	0	1	1	0	3	6	3	212613	0025	TOCUYA	-77.353596	-6.434844	11
005701301	PE6	57	13	1	2	57	3	2017	1407	7	1	0	7	7	0	1	8	1	2	0	0	57	1	1	2	3	0	NA	0	NA	0	NA	0	1656	1	1	0	1	0	1	3	6	3	397757	0025	TOCUYA	-77.353596	-6.434844	11
005705601	PE6	57	56	1	1	57	3	2017	1407	5	0	0	4	3	0	1	9	1	8	0	0	57	1	1	2	3	0	NA	0	NA	0	NA	0	1656	1	1	0	1	0	1	3	6	3	397757	0025	TOCUYA	-77.353596	-6.434844	11
005705701	PE6	57	57	1	2	57	3	2017	1407	4	1	0	4	4	1	1	11	3	2	0	0	57	1	1	2	3	0	NA	0	NA	0	NA	1	1656	1	1	0	1	1	0	3	6	3	212613	0025	TOCUYA	-77.353596	-6.434844	11
005705801	PE6	57	58	1	2	57	3	2017	1407	3	1	0	2	3	0	1	8	1	8	0	0	57	1	1	2	3	0	NA	0	NA	0	NA	0	1656	1	1	0	1	0	1	3	6	3	397757	0025	TOCUYA	-77.353596	-6.434844	11
005705901	PE6	57	59	1	1	57	3	2017	1407	3	1	0	3	3	0	1	10	2	2	0	0	57	1	1	2	3	0	NA	0	NA	0	NA	0	1656	1	1	0	1	0	1	3	6	3	397757	0025	TOCUYA	-77.353596	-6.434844	11
005707101	PE6	57	71	1	2	57	3	2017	1407	4	2	0	4	4	0	1	8	1	2	0	0	57	1	1	2	3	0	NA	0	NA	0	NA	0	1656	2	1	0	1	0	1	3	6	3	397757	0025	TOCUYA	-77.353596	-6.434844	11
005707301	PE6	57	73	1	2	57	3	2017	1407	4	2	0	4	4	0	1	9	1	2	0	0	57	1	1	2	3	0	NA	0	NA	0	NA	0	1656	2	1	0	1	0	1	3	6	3	397757	0025	TOCUYA	-77.353596	-6.434844	11
005707401	PE6	57	74	1	2	57	3	2017	1407	3	1	0	3	2	1	1	9	1	8	0	0	57	1	1	2	3	0	NA	0	NA	0	NA	1	1656	1	1	0	1	1	0	3	6	3	212613	0025	TOCUYA	-77.353596	-6.434844	11
005707501	PE6	57	75	1	1	57	5	2017	1409	1	0	0	1	1	0	1	13	2	2	0	0	57	1	1	2	3	0	NA	0	NA	0	NA	0	1656	0	1	0	1	0	1	3	6	3	397757	0025	TOCUYA	-77.353596	-6.434844	11
005801001	PE6	58	10	1	1	58	7	2017	1411	1	0	0	1	1	0	1	9	1	7	0	0	58	1	1	2	3	0	NA	0	NA	0	NA	0	2926	0	1	0	1	0	1	3	6	7	307688	0003	DIOSAN	-77.63445	-6.09644	11
005801201	PE6	58	12	1	2	58	7	2017	1411	3	1	0	3	3	0	1	9	1	7	0	0	58	1	1	2	3	0	NA	0	NA	0	NA	0	2926	1	1	0	1	0	1	3	6	7	307688	0003	DIOSAN	-77.63445	-6.09644	11
005801301	PE6	58	13	1	1	58	7	2017	1411	1	0	0	1	1	0	1	9	1	3	0	0	58	1	1	2	3	0	NA	0	NA	0	NA	0	2926	0	1	0	1	0	1	3	6	7	307688	0003	DIOSAN	-77.63445	-6.09644	11
005801401	PE6	58	14	1	1	58	7	2017	1411	5	1	0	5	4	1	1	8	1	7	0	0	58	1	1	2	3	0	NA	0	NA	0	NA	1	2926	1	1	0	1	1	0	3	6	7	164468	0003	DIOSAN	-77.63445	-6.09644	11
005801501	PE6	58	15	1	1	58	7	2017	1411	2	0	0	2	1	0	1	8	1	3	0	0	58	1	1	2	3	0	NA	0	NA	0	NA	0	2926	0	1	0	1	0	1	3	6	7	307688	0003	DIOSAN	-77.63445	-6.09644	11
005801701	PE6	58	17	1	1	58	7	2017	1411	4	1	0	4	4	1	1	9	1	3	0	0	58	1	1	2	3	0	NA	0	NA	0	NA	1	2926	1	1	0	1	1	0	3	6	7	164468	0003	DIOSAN	-77.63445	-6.09644	11
005801901	PE6	58	19	1	1	58	7	2017	1411	2	1	0	2	2	0	1	9	1	3	0	0	58	1	1	2	3	0	NA	0	NA	0	NA	0	2926	1	1	0	1	0	1	3	6	7	307688	0003	DIOSAN	-77.63445	-6.09644	11
005802601	PE6	58	26	1	1	58	7	2017	1411	1	0	0	1	1	0	1	10	1	7	0	0	58	1	1	2	3	0	NA	0	NA	0	NA	0	2926	0	1	0	1	0	1	3	6	7	307688	0003	DIOSAN	-77.63445	-6.09644	96
005802801	PE6	58	28	1	2	58	7	2017	1411	4	1	0	4	4	0	1	9	1	7	0	0	58	1	1	2	3	0	NA	0	NA	0	NA	0	2926	1	1	0	1	0	1	3	6	7	307688	0003	DIOSAN	-77.63445	-6.09644	11
005802901	PE6	58	29	1	1	58	7	2017	1411	5	0	0	5	5	0	1	8	1	3	0	0	58	1	1	2	3	0	NA	0	NA	0	NA	0	2926	0	1	0	1	0	1	3	6	7	307688	0003	DIOSAN	-77.63445	-6.09644	11
005803001	PE6	58	30	1	1	58	7	2017	1411	2	1	0	2	2	0	1	10	1	7	0	0	58	1	1	2	3	0	NA	0	NA	0	NA	0	2926	1	1	0	1	0	1	3	6	7	307688	0003	DIOSAN	-77.63445	-6.09644	11
005900701	PE6	59	7	1	3	59	6	2017	1410	4	1	0	4	4	1	1	7	1	3	0	0	59	1	1	2	3	0	NA	0	NA	0	NA	1	1731	1	1	0	1	1	0	3	6	6	299637	0022	NUEVA UNION	-77.61619	-6.47071	11
005900801	PE6	59	8	1	1	59	6	2017	1410	6	2	0	6	5	0	1	7	1	7	0	0	59	1	1	2	3	0	NA	0	NA	0	NA	0	1731	2	1	0	1	0	1	3	6	6	560563	0022	NUEVA UNION	-77.61619	-6.47071	11
005900901	PE6	59	9	1	2	59	6	2017	1410	5	1	0	5	4	1	1	8	1	3	0	0	59	1	1	2	3	0	NA	0	NA	0	NA	1	1731	1	1	0	1	1	0	3	6	6	299637	0022	NUEVA UNION	-77.61619	-6.47071	11
005901001	PE6	59	10	1	2	59	6	2017	1410	3	0	0	3	0	0	1	8	1	7	0	0	59	1	1	2	3	0	NA	0	NA	0	NA	0	1731	1	1	0	1	0	1	3	6	6	560563	0022	NUEVA UNION	-77.61619	-6.47071	11
005901101	PE6	59	11	1	1	59	6	2017	1410	3	1	0	3	3	2	1	8	1	3	0	0	59	1	1	2	3	0	NA	0	NA	0	NA	1	1731	1	1	0	1	1	0	3	6	6	299637	0022	NUEVA UNION	-77.61619	-6.47071	11
005904401	PE6	59	44	1	1	59	6	2017	1410	4	1	0	4	3	0	1	10	1	7	0	0	59	1	1	2	3	0	NA	0	NA	0	NA	0	1731	1	1	0	1	0	1	3	6	6	560563	0033	EL TRIUNFO	-77.6041333333333	-6.48733166666666	11
005904501	PE6	59	45	1	1	59	6	2017	1410	4	0	0	4	4	0	1	9	1	3	0	0	59	1	1	2	3	0	NA	0	NA	0	NA	0	1731	0	1	0	1	0	1	3	6	6	560563	0033	EL TRIUNFO	-77.6041333333333	-6.48733166666666	11
005904601	PE6	59	46	1	2	59	6	2017	1410	7	2	0	7	6	1	1	9	1	7	0	0	59	1	1	2	3	0	NA	0	NA	0	NA	1	1731	2	1	0	1	1	0	3	6	6	299637	0033	EL TRIUNFO	-77.6041333333333	-6.48733166666666	11
005904701	PE6	59	47	1	2	59	6	2017	1410	6	1	0	6	5	1	1	10	1	3	0	0	59	1	1	2	3	0	NA	0	NA	0	NA	1	1731	1	1	0	1	1	0	3	6	6	299637	0033	EL TRIUNFO	-77.6041333333333	-6.48733166666666	11
005904801	PE6	59	48	1	2	59	6	2017	1410	3	1	0	3	3	0	1	9	1	7	0	0	59	1	1	2	3	0	NA	0	NA	0	NA	0	1731	1	1	0	1	0	1	3	6	6	560563	0033	EL TRIUNFO	-77.6041333333333	-6.48733166666666	11
005905701	PE6	59	57	1	1	59	6	2017	1410	4	1	0	4	4	0	1	10	1	3	0	0	59	1	1	2	3	0	NA	0	NA	0	NA	0	1731	1	1	0	1	0	1	3	6	6	560563	0033	EL TRIUNFO	-77.6041333333333	-6.48733166666666	11
005906001	PE6	59	60	1	4	59	6	2017	1410	7	1	0	7	7	3	1	9	1	3	0	0	59	1	1	2	3	0	NA	0	NA	0	NA	2	1731	1	1	0	1	1	0	3	6	6	299637	0033	EL TRIUNFO	-77.6041333333333	-6.48733166666666	11
005906101	PE6	59	61	1	2	59	6	2017	1410	4	1	0	4	4	1	1	10	1	7	0	0	59	1	1	2	3	0	NA	0	NA	0	NA	1	1731	1	1	0	1	1	0	3	6	6	299637	0033	EL TRIUNFO	-77.6041333333333	-6.48733166666666	11
005906201	PE6	59	62	1	1	59	6	2017	1410	3	0	0	3	3	0	1	10	1	3	0	0	59	1	1	2	3	0	NA	0	NA	0	NA	0	1731	0	1	0	1	0	1	3	6	6	560563	0033	EL TRIUNFO	-77.6041333333333	-6.48733166666666	11
006004301	PE6	60	43	1	2	60	6	2017	1410	4	1	0	4	4	1	1	12	1	7	0	0	60	1	1	2	3	0	NA	0	NA	0	NA	1	1285	1	1	0	1	1	0	3	6	6	176781	0019	BUENOS AIRES	-77.35473	-6.60084333333333	11
006004401	PE6	60	44	1	2	60	6	2017	1410	6	1	0	6	6	1	1	12	1	3	0	0	60	1	1	2	3	0	NA	0	NA	0	NA	1	1285	1	1	0	1	1	0	3	6	6	176781	0019	BUENOS AIRES	-77.35473	-6.60084333333333	11
006004501	PE6	60	45	1	1	60	6	2017	1410	3	0	0	3	3	0	1	12	1	7	0	0	60	1	1	2	3	0	NA	0	NA	0	NA	0	1285	0	1	0	1	0	1	3	6	6	330722	0019	BUENOS AIRES	-77.35473	-6.60084333333333	11
006004601	PE6	60	46	1	1	60	6	2017	1410	6	1	0	6	6	1	1	12	1	3	0	0	60	1	1	2	3	0	NA	0	NA	0	NA	1	1285	1	1	0	1	1	0	3	6	6	176781	0019	BUENOS AIRES	-77.35473	-6.60084333333333	11
006008501	PE6	60	85	1	1	60	6	2017	1410	1	0	0	1	1	0	1	15	1	7	0	0	60	1	1	2	3	0	NA	0	NA	0	NA	0	1285	0	1	0	1	0	1	3	6	6	330722	0023	SINAI	-77.389949	-6.5584	12
006008601	PE6	60	86	1	2	60	6	2017	1410	4	1	0	4	4	2	1	14	1	3	0	0	60	1	1	2	3	0	NA	0	NA	0	NA	2	1285	1	1	0	1	1	0	3	6	6	176781	0023	SINAI	-77.389949	-6.5584	43
006009101	PE6	60	91	1	1	60	6	2017	1410	1	0	0	1	1	0	1	15	1	3	0	0	60	1	1	2	3	0	NA	0	NA	0	NA	0	1285	0	1	0	1	0	1	3	6	6	330722	0023	SINAI	-77.389949	-6.5584	11
006009701	PE6	60	97	1	2	60	6	2017	1410	5	1	0	5	5	2	1	14	1	7	0	0	60	1	1	2	3	0	NA	0	NA	0	NA	1	1285	1	1	0	1	1	0	3	6	6	176781	0023	SINAI	-77.389949	-6.5584	11
006009801	PE6	60	98	1	2	60	6	2017	1410	6	1	0	6	6	2	1	15	1	3	0	0	60	1	1	2	3	0	NA	0	NA	0	NA	2	1285	1	1	0	1	1	0	3	6	6	176781	0023	SINAI	-77.389949	-6.5584	11
006010101	PE6	60	101	1	1	60	6	2017	1410	1	0	0	1	1	0	1	15	1	7	0	0	60	1	1	2	3	0	NA	0	NA	0	NA	0	1285	0	1	0	1	0	1	3	6	6	330722	0023	SINAI	-77.389949	-6.5584	11
006010201	PE6	60	102	1	3	60	6	2017	1410	9	1	0	9	9	2	1	15	1	3	0	0	60	1	1	2	3	0	NA	0	NA	0	NA	2	1285	1	1	0	1	1	0	3	6	6	176781	0023	SINAI	-77.389949	-6.5584	11
006010701	PE6	60	107	1	2	60	6	2017	1410	4	1	0	4	3	0	1	16	1	7	0	0	60	1	1	2	3	0	NA	0	NA	0	NA	0	1285	1	1	0	1	0	1	3	6	6	330722	0023	SINAI	-77.389949	-6.5584	43
006100101	PE6	61	1	1	1	61	5	2017	1409	3	1	0	3	3	2	1	13	2	12	0	0	61	2	2	1	1	0	NA	0	NA	0	NA	1	39	1	1	0	1	1	0	1	4	5	315311	0001	COISHCO	-78.618242	-9.023948	11
006102301	PE6	61	23	1	2	61	5	2017	1409	4	1	0	4	4	1	1	13	1	0	0	0	61	2	2	1	1	0	NA	0	NA	0	NA	1	39	1	1	0	1	1	0	1	4	5	315311	0001	COISHCO	-78.618242	-9.023948	11
006104401	PE6	61	44	1	1	61	5	2017	1409	4	1	0	4	4	1	1	13	1	12	0	0	61	2	2	1	1	0	NA	0	NA	0	NA	1	39	1	1	0	1	1	0	1	4	5	315311	0001	COISHCO	-78.618242	-9.023948	11
006105001	PE6	61	50	1	1	61	5	2017	1409	3	1	0	3	3	1	1	12	1	0	0	0	61	2	2	1	1	0	NA	0	NA	0	NA	1	39	1	1	0	1	1	0	1	4	5	315311	0001	COISHCO	-78.618242	-9.023948	11
006107701	PE6	61	77	1	1	61	5	2017	1409	3	1	0	3	3	1	1	15	1	12	0	0	61	2	2	1	1	0	NA	0	NA	0	NA	0	39	1	1	0	1	0	1	1	4	5	1517920	0001	COISHCO	-78.618242	-9.023948	71
006108601	PE6	61	86	1	1	61	5	2017	1409	4	1	0	4	4	1	1	13	2	0	0	0	61	2	2	1	1	0	NA	0	NA	0	NA	1	39	1	1	0	1	1	0	1	4	5	315311	0001	COISHCO	-78.618242	-9.023948	11
006109101	PE6	61	91	1	1	61	5	2017	1409	2	0	0	2	2	0	1	28	3	12	0	0	61	2	2	1	1	0	NA	0	NA	0	NA	0	39	0	1	0	1	0	1	1	4	5	1517920	0001	COISHCO	-78.618242	-9.023948	11
006111501	PE6	61	115	1	1	61	5	2017	1409	3	1	0	3	3	0	1	12	1	12	0	0	61	2	2	1	1	0	NA	0	NA	0	NA	0	39	1	1	0	1	0	1	1	4	5	1517920	0001	COISHCO	-78.618242	-9.023948	11
006112701	PE6	61	127	1	1	61	5	2017	1409	6	2	0	6	6	0	1	12	1	0	0	0	61	2	2	1	1	0	NA	0	NA	0	NA	0	39	2	1	0	1	0	1	1	4	5	1517920	0001	COISHCO	-78.618242	-9.023948	11
006203201	PE6	62	32	1	1	62	6	2017	1410	4	1	0	4	4	0	1	10	1	0	0	0	62	2	2	1	1	0	NA	0	NA	0	NA	0	39	1	1	0	1	0	1	1	3	6	1796137	0001	COISHCO	-78.618242	-9.023948	11
006203401	PE6	62	34	1	4	62	6	2017	1410	5	1	0	5	5	1	1	10	2	12	0	0	62	2	2	1	1	0	NA	0	NA	0	NA	0	39	1	1	0	1	0	1	1	3	6	1796137	0001	COISHCO	-78.618242	-9.023948	11
006203901	PE6	62	39	1	2	62	6	2017	1410	5	1	0	5	5	1	1	10	1	0	0	0	62	2	2	1	1	0	NA	0	NA	0	NA	1	39	1	1	0	1	1	0	1	3	6	373103	0001	COISHCO	-78.618242	-9.023948	71
006205701	PE6	62	57	1	2	62	6	2017	1410	4	1	0	4	4	1	1	11	2	12	0	0	62	2	2	1	1	0	NA	0	NA	0	NA	1	39	1	1	0	1	1	0	1	3	6	373103	0001	COISHCO	-78.618242	-9.023948	11
006207601	PE6	62	76	1	1	62	6	2017	1410	3	0	0	3	3	0	1	10	1	0	0	0	62	2	2	1	1	0	NA	0	NA	0	NA	0	39	0	1	0	1	0	1	1	3	6	1796137	0001	COISHCO	-78.618242	-9.023948	11
006208901	PE6	62	89	1	2	62	6	2017	1410	2	1	0	2	2	0	1	12	2	12	0	0	62	2	2	1	1	0	NA	0	NA	0	NA	0	39	1	1	0	1	0	1	1	3	6	1796137	0001	COISHCO	-78.618242	-9.023948	11
006209501	PE6	62	95	1	1	62	6	2017	1410	6	1	0	6	6	2	1	11	1	0	0	0	62	2	2	1	1	0	NA	0	NA	0	NA	1	39	1	1	0	1	1	0	1	3	6	373103	0001	COISHCO	-78.618242	-9.023948	11
006212401	PE6	62	124	1	6	62	6	2017	1410	8	1	0	8	8	0	1	11	1	0	0	0	62	2	2	1	1	0	NA	0	NA	0	NA	0	39	1	1	0	1	0	1	1	3	6	1796137	0001	COISHCO	-78.618242	-9.023948	11
006212501	PE6	62	125	1	1	62	6	2017	1410	8	3	0	8	8	3	1	12	2	0	0	0	62	2	2	1	1	0	NA	0	NA	0	NA	3	39	3	1	0	1	1	0	1	3	6	373103	0001	COISHCO	-78.618242	-9.023948	11
006213301	PE6	62	133	1	1	62	6	2017	1410	3	2	0	3	3	0	1	12	2	0	0	0	62	2	2	1	1	0	NA	0	NA	0	NA	0	39	2	1	0	1	0	1	1	3	6	1796137	0001	COISHCO	-78.618242	-9.023948	71
006302001	PE6	63	20	1	2	63	5	2017	1409	6	1	0	6	6	1	1	30	1	12	0	0	63	2	2	1	1	0	NA	0	NA	0	NA	1	13	1	1	0	1	1	0	1	3	6	493360	0001	CHIMBOTE	-78.593607	-9.074577	11
006302801	PE6	63	28	1	2	63	5	2017	1409	6	3	0	5	6	2	1	30	2	0	0	0	63	2	2	1	1	0	NA	0	NA	0	NA	1	13	3	1	0	1	1	0	1	3	6	493360	0001	CHIMBOTE	-78.593607	-9.074577	11
006303501	PE6	63	35	1	2	63	5	2017	1409	7	2	0	7	7	2	1	31	2	12	0	0	63	2	2	1	1	0	NA	0	NA	0	NA	2	13	2	1	0	1	1	0	1	3	6	493360	0001	CHIMBOTE	-78.593607	-9.074577	11
006309701	PE6	63	97	1	2	63	5	2017	1409	4	1	0	4	4	1	1	30	1	0	0	0	63	2	2	1	1	0	NA	0	NA	0	NA	1	13	1	1	0	1	1	0	1	3	6	493360	0001	CHIMBOTE	-78.593607	-9.074577	71
006310901	PE6	63	109	1	2	63	5	2017	1409	4	1	0	4	4	0	1	30	1	12	0	0	63	2	2	1	1	0	NA	0	NA	0	NA	0	13	1	1	0	1	0	1	1	3	6	2375058	0001	CHIMBOTE	-78.593607	-9.074577	11
006311901	PE6	63	119	1	2	63	5	2017	1409	3	1	0	3	2	0	1	30	1	0	0	0	63	2	2	1	1	0	NA	0	NA	0	NA	0	13	1	1	0	1	0	1	1	3	6	2375058	0001	CHIMBOTE	-78.593607	-9.074577	71
006312601	PE6	63	126	1	1	63	6	2017	1410	3	0	0	3	3	0	1	1	2	12	0	0	63	2	2	1	1	0	NA	0	NA	0	NA	0	13	0	1	0	1	0	1	1	3	6	2375058	0001	CHIMBOTE	-78.593607	-9.074577	11
006312602	PE6	63	126	2	2	63	6	2017	1410	3	1	0	3	3	1	1	1	1	12	0	0	63	2	2	1	1	0	NA	0	NA	0	NA	1	13	1	1	0	1	1	0	1	3	6	493360	0001	CHIMBOTE	-78.593607	-9.074577	11
006313001	PE6	63	130	1	2	63	5	2017	1409	5	2	0	5	5	1	1	31	2	0	0	0	63	2	2	1	1	0	NA	0	NA	0	NA	1	13	2	1	0	1	1	0	1	3	6	493360	0001	CHIMBOTE	-78.593607	-9.074577	11
006314101	PE6	63	141	1	2	63	5	2017	1409	4	1	0	4	4	2	1	30	1	12	0	0	63	2	2	1	1	0	NA	0	NA	0	NA	1	13	1	1	0	1	1	0	1	3	6	493360	0001	CHIMBOTE	-78.593607	-9.074577	11
006314401	PE6	63	144	1	1	63	5	2017	1409	3	1	0	3	3	0	1	31	2	0	0	0	63	2	2	1	1	0	NA	0	NA	0	NA	0	13	1	1	0	1	0	1	1	3	6	2375058	0001	CHIMBOTE	-78.593607	-9.074577	11
006400401	PE6	64	4	1	2	64	3	2017	1407	4	1	0	4	4	1	1	5	3	12	0	0	64	2	2	1	1	0	NA	0	NA	0	NA	1	13	1	1	0	1	1	0	1	4	3	364988	0001	CHIMBOTE	-78.593607	-9.074577	11
006401601	PE6	64	16	1	6	64	3	2017	1407	7	2	0	7	6	0	1	2	1	0	0	0	64	2	2	1	1	0	NA	0	NA	0	NA	0	13	2	1	0	1	0	1	1	4	3	1757071	0001	CHIMBOTE	-78.593607	-9.074577	11
006402701	PE6	64	27	1	1	64	3	2017	1407	4	2	0	4	4	1	1	2	1	12	0	0	64	2	2	1	1	0	NA	0	NA	0	NA	1	13	2	1	0	1	1	0	1	4	3	364988	0001	CHIMBOTE	-78.593607	-9.074577	11
006406501	PE6	64	65	1	4	64	3	2017	1407	10	4	0	10	10	1	1	2	1	12	0	0	64	2	2	1	1	0	NA	0	NA	0	NA	0	13	4	1	0	1	0	1	1	4	3	1757071	0001	CHIMBOTE	-78.593607	-9.074577	11
006406701	PE6	64	67	1	2	64	3	2017	1407	9	4	0	9	8	1	1	4	2	0	0	0	64	2	2	1	1	0	NA	0	NA	0	NA	1	13	4	1	0	1	1	0	1	4	3	364988	0001	CHIMBOTE	-78.593607	-9.074577	11
006408601	PE6	64	86	1	2	64	3	2017	1407	5	1	0	5	5	2	1	3	2	12	0	0	64	2	2	1	1	0	NA	0	NA	0	NA	1	13	1	1	0	1	1	0	1	4	3	364988	0001	CHIMBOTE	-78.593607	-9.074577	11
006409401	PE6	64	94	1	2	64	3	2017	1407	5	2	0	5	5	0	1	2	1	0	0	0	64	2	2	1	1	0	NA	0	NA	0	NA	0	13	2	1	0	1	0	1	1	4	3	1757071	0001	CHIMBOTE	-78.593607	-9.074577	11
006410801	PE6	64	108	1	2	64	3	2017	1407	7	1	0	7	6	1	1	3	2	12	0	0	64	2	2	1	1	0	NA	0	NA	0	NA	0	13	1	1	0	1	0	1	1	4	3	1757071	0001	CHIMBOTE	-78.593607	-9.074577	11
006411501	PE6	64	115	1	5	64	3	2017	1407	7	2	0	7	7	0	1	2	1	0	0	0	64	2	2	1	1	0	NA	0	NA	0	NA	0	13	2	1	0	1	0	1	1	4	3	1757071	0001	CHIMBOTE	-78.593607	-9.074577	11
006500101	PE6	65	1	1	2	65	3	2017	1407	4	0	0	4	3	1	1	24	1	12	0	0	65	2	2	1	1	0	NA	0	NA	0	NA	1	13	1	1	0	1	1	0	1	3	3	398313	0001	CHIMBOTE	-78.593607	-9.074577	11
006501001	PE6	65	10	1	4	65	3	2017	1407	7	1	0	6	7	1	1	24	1	0	0	0	65	2	2	1	1	0	NA	0	NA	0	NA	1	13	1	1	0	1	1	0	1	3	3	398313	0001	CHIMBOTE	-78.593607	-9.074577	11
006501101	PE6	65	11	1	1	65	3	2017	1407	8	2	0	8	8	0	1	26	2	12	0	0	65	2	2	1	1	0	NA	0	NA	0	NA	0	13	2	1	0	1	0	1	1	3	3	1917498	0001	CHIMBOTE	-78.593607	-9.074577	11
006506401	PE6	65	64	1	1	65	3	2017	1407	1	0	0	1	1	0	1	24	1	12	0	0	65	2	2	1	1	0	NA	0	NA	0	NA	0	13	0	1	0	1	0	1	1	3	3	1917498	0001	CHIMBOTE	-78.593607	-9.074577	11
006510001	PE6	65	100	1	2	65	3	2017	1407	4	1	0	4	4	1	1	24	1	0	0	0	65	2	2	1	1	0	NA	0	NA	0	NA	1	13	1	1	0	1	1	0	1	3	3	398313	0001	CHIMBOTE	-78.593607	-9.074577	71
006511801	PE6	65	118	1	3	65	5	2017	1409	4	3	0	4	4	1	1	27	5	12	0	0	65	2	2	1	1	0	NA	0	NA	0	NA	0	13	3	1	0	1	0	1	1	3	3	1917498	0001	CHIMBOTE	-78.593607	-9.074577	11
006512201	PE6	65	122	1	2	65	3	2017	1407	5	1	0	5	5	1	1	25	1	0	0	0	65	2	2	1	1	0	NA	0	NA	0	NA	1	13	1	1	0	1	1	0	1	3	3	398313	0001	CHIMBOTE	-78.593607	-9.074577	11
006513701	PE6	65	137	1	2	65	3	2017	1407	9	1	0	9	9	1	1	24	1	12	0	0	65	2	2	1	1	0	NA	0	NA	0	NA	1	13	1	1	0	1	1	0	1	3	3	398313	0001	CHIMBOTE	-78.593607	-9.074577	11
006514001	PE6	65	140	1	1	65	3	2017	1407	4	1	0	4	4	0	1	25	1	0	0	0	65	2	2	1	1	0	NA	0	NA	0	NA	0	13	1	1	0	1	0	1	1	3	3	1917498	0001	CHIMBOTE	-78.593607	-9.074577	11
006600401	PE6	66	4	1	2	66	6	2017	1410	6	1	0	6	5	1	1	24	2	12	0	0	66	2	2	1	1	0	NA	0	NA	0	NA	1	13	1	1	0	1	1	0	1	2	7	306330	0001	CHIMBOTE	-78.593607	-9.074577	11
006602901	PE6	66	29	1	1	66	6	2017	1410	3	1	0	3	3	0	1	24	1	0	0	0	66	2	2	1	1	0	NA	0	NA	0	NA	0	13	1	1	0	1	0	1	1	2	7	1474687	0001	CHIMBOTE	-78.593607	-9.074577	11
006603401	PE6	66	34	1	1	66	6	2017	1410	1	0	0	1	1	0	1	24	1	12	0	0	66	2	2	1	1	0	NA	0	NA	0	NA	0	13	0	1	0	1	0	1	1	2	7	1474687	0001	CHIMBOTE	-78.593607	-9.074577	71
006603501	PE6	66	35	1	1	66	6	2017	1410	4	1	0	4	4	1	1	24	2	0	0	0	66	2	2	1	1	0	NA	0	NA	0	NA	1	13	1	1	0	1	1	0	1	2	7	306330	0001	CHIMBOTE	-78.593607	-9.074577	11
006604601	PE6	66	46	1	2	66	6	2017	1410	3	0	0	3	3	0	1	25	2	12	0	0	66	2	2	1	1	0	NA	0	NA	0	NA	0	13	0	1	0	1	0	1	1	2	7	1474687	0001	CHIMBOTE	-78.593607	-9.074577	11
006605601	PE6	66	56	1	2	66	6	2017	1410	5	1	0	4	5	1	1	24	1	0	0	0	66	2	2	1	1	0	NA	0	NA	0	NA	1	13	1	1	0	1	1	0	1	2	7	306330	0001	CHIMBOTE	-78.593607	-9.074577	11
006606101	PE6	66	61	1	7	66	6	2017	1410	8	3	0	8	8	1	1	24	2	12	0	0	66	2	2	1	1	0	NA	0	NA	0	NA	1	13	3	1	0	1	1	0	1	2	7	306330	0001	CHIMBOTE	-78.593607	-9.074577	11
006607401	PE6	66	74	1	2	66	6	2017	1410	8	2	0	8	8	1	1	24	2	0	0	0	66	2	2	1	1	0	NA	0	NA	0	NA	1	13	2	1	0	1	1	0	1	2	7	306330	0001	CHIMBOTE	-78.593607	-9.074577	11
006608601	PE6	66	86	1	1	66	6	2017	1410	2	0	0	2	2	0	1	24	1	12	0	0	66	2	2	1	1	0	NA	0	NA	0	NA	0	13	0	1	0	1	0	1	1	2	7	1474687	0001	CHIMBOTE	-78.593607	-9.074577	11
006704801	PE6	67	48	1	2	67	3	2017	1407	5	1	0	5	5	0	1	6	1	12	0	0	67	2	2	1	1	0	NA	0	NA	0	NA	0	13	1	1	0	1	0	1	1	3	3	2198258	0001	CHIMBOTE	-78.593607	-9.074577	71
006705601	PE6	67	56	1	3	67	3	2017	1407	6	2	0	6	4	1	1	5	1	0	0	0	67	2	2	1	1	0	NA	0	NA	0	NA	1	13	3	1	0	1	1	0	1	3	3	456634	0001	CHIMBOTE	-78.593607	-9.074577	71
006705602	PE6	67	56	2	1	67	3	2017	1407	2	1	0	2	2	0	1	5	1	0	0	0	67	2	2	1	1	0	NA	0	NA	0	NA	0	13	1	1	0	1	0	1	1	3	3	2198258	0001	CHIMBOTE	-78.593607	-9.074577	11
006706801	PE6	67	68	1	2	67	3	2017	1407	4	1	0	4	4	1	1	5	1	12	0	0	67	2	2	1	1	0	NA	0	NA	0	NA	1	13	1	1	0	1	1	0	1	3	3	456634	0001	CHIMBOTE	-78.593607	-9.074577	11
006710701	PE6	67	107	1	2	67	3	2017	1407	3	1	0	3	3	1	1	11	4	0	0	0	67	2	2	1	1	0	NA	0	NA	0	NA	1	13	1	1	0	1	1	0	1	3	3	456634	0001	CHIMBOTE	-78.593607	-9.074577	11
006712801	PE6	67	128	1	2	67	3	2017	1407	6	3	0	5	6	0	1	6	1	0	0	0	67	2	2	1	1	0	NA	0	NA	0	NA	0	13	3	1	0	1	0	1	1	3	3	2198258	0001	CHIMBOTE	-78.593607	-9.074577	11
006714601	PE6	67	146	1	1	67	3	2017	1407	3	0	0	3	3	0	1	6	1	12	0	0	67	2	2	1	1	0	NA	0	NA	0	NA	0	13	0	1	0	1	0	1	1	3	3	2198258	0001	CHIMBOTE	-78.593607	-9.074577	11
006800902	PE6	68	9	2	2	68	3	2017	1407	2	1	0	2	2	0	1	21	1	0	0	0	68	2	2	1	1	0	NA	0	NA	0	NA	0	13	1	1	0	1	0	1	1	3	3	2302740	0001	CHIMBOTE	-78.593607	-9.074577	11
006801501	PE6	68	15	1	1	68	3	2017	1407	3	0	0	3	1	1	1	22	2	12	0	0	68	2	2	1	1	0	NA	0	NA	0	NA	1	13	1	1	0	1	1	0	1	3	3	478338	0001	CHIMBOTE	-78.593607	-9.074577	11
006803101	PE6	68	31	1	2	68	3	2017	1407	4	1	0	4	4	1	1	23	3	0	0	0	68	2	2	1	1	0	NA	0	NA	0	NA	1	13	1	1	0	1	1	0	1	3	3	478338	0001	CHIMBOTE	-78.593607	-9.074577	71
006803301	PE6	68	33	1	2	68	3	2017	1407	15	4	0	14	15	2	1	21	1	12	0	0	68	2	2	1	1	0	NA	0	NA	0	NA	2	13	4	1	0	1	1	0	1	3	3	478338	0001	CHIMBOTE	-78.593607	-9.074577	11
006805901	PE6	68	59	1	3	68	3	2017	1407	5	1	0	5	5	1	1	22	1	12	0	0	68	2	2	1	1	0	NA	0	NA	0	NA	1	13	1	1	0	1	1	0	1	3	3	478338	0001	CHIMBOTE	-78.593607	-9.074577	11
006806001	PE6	68	60	1	1	68	3	2017	1407	2	0	0	2	2	0	1	21	1	0	0	0	68	2	2	1	1	0	NA	0	NA	0	NA	0	13	0	1	0	1	0	1	1	3	3	2302740	0001	CHIMBOTE	-78.593607	-9.074577	11
006809801	PE6	68	98	1	1	68	3	2017	1407	8	2	0	8	8	1	1	22	2	0	0	0	68	2	2	1	1	0	NA	0	NA	0	NA	0	13	2	1	0	1	0	1	1	3	3	2302740	0001	CHIMBOTE	-78.593607	-9.074577	11
006815001	PE6	68	150	1	2	68	3	2017	1407	5	1	0	5	5	1	1	21	1	12	0	0	68	2	2	1	1	0	NA	0	NA	0	NA	1	13	1	1	0	1	1	0	1	3	3	478338	0001	CHIMBOTE	-78.593607	-9.074577	11
006900601	PE6	69	6	1	2	69	6	2017	1410	4	1	0	4	3	1	1	2	1	0	0	0	69	2	2	1	1	0	NA	0	NA	0	NA	1	13	1	1	0	1	1	0	1	2	6	409780	0001	CHIMBOTE	-78.593607	-9.074577	11
006900901	PE6	69	9	1	1	69	6	2017	1410	4	1	0	4	4	0	1	2	1	12	0	0	69	2	2	1	1	0	NA	0	NA	0	NA	0	13	1	1	0	1	0	1	1	2	6	1972701	0001	CHIMBOTE	-78.593607	-9.074577	11
006903101	PE6	69	31	1	5	69	6	2017	1410	6	1	0	6	6	1	1	2	1	0	0	0	69	2	2	1	1	0	NA	0	NA	0	NA	1	13	1	1	0	1	1	0	1	2	6	409780	0001	CHIMBOTE	-78.593607	-9.074577	11
006905501	PE6	69	55	1	2	69	6	2017	1410	4	1	0	4	3	1	1	2	1	12	0	0	69	2	2	1	1	0	NA	0	NA	0	NA	0	13	1	1	0	1	0	1	1	2	6	1972701	0001	CHIMBOTE	-78.593607	-9.074577	11
006909801	PE6	69	98	1	2	69	6	2017	1410	7	2	0	7	7	1	1	3	1	0	0	0	69	2	2	1	1	0	NA	0	NA	0	NA	1	13	2	1	0	1	1	0	1	2	6	409780	0001	CHIMBOTE	-78.593607	-9.074577	11
007000201	PE6	70	2	1	1	70	5	2017	1409	5	1	0	5	5	1	1	3	2	0	0	0	70	2	2	1	1	0	NA	0	NA	0	NA	1	13	1	1	0	1	1	0	1	2	5	348759	0001	CHIMBOTE	-78.593607	-9.074577	11
007001301	PE6	70	13	1	2	70	5	2017	1409	3	0	0	3	1	0	1	3	3	12	0	0	70	2	2	1	1	0	NA	0	NA	0	NA	0	13	1	1	0	1	0	1	1	2	5	1678944	0001	CHIMBOTE	-78.593607	-9.074577	71
007001501	PE6	70	15	1	1	70	5	2017	1409	2	0	0	2	2	0	1	2	1	0	0	0	70	2	2	1	1	0	NA	0	NA	0	NA	0	13	0	1	0	1	0	1	1	2	5	1678944	0001	CHIMBOTE	-78.593607	-9.074577	11
007004801	PE6	70	48	1	2	70	5	2017	1409	4	1	0	4	4	1	1	3	3	12	0	0	70	2	2	1	1	0	NA	0	NA	0	NA	1	13	1	1	0	1	1	0	1	2	5	348759	0001	CHIMBOTE	-78.593607	-9.074577	11
007005101	PE6	70	51	1	2	70	5	2017	1409	4	1	0	4	4	0	1	2	1	0	0	0	70	2	2	1	1	0	NA	0	NA	0	NA	0	13	1	1	0	1	0	1	1	2	5	1678944	0001	CHIMBOTE	-78.593607	-9.074577	11
007006401	PE6	70	64	1	1	70	5	2017	1409	2	0	0	2	2	0	1	2	1	12	0	0	70	2	2	1	1	0	NA	0	NA	0	NA	0	13	0	1	0	1	0	1	1	2	5	1678944	0001	CHIMBOTE	-78.593607	-9.074577	11
007007001	PE6	70	70	1	1	70	5	2017	1409	2	0	0	2	2	0	1	3	3	0	0	0	70	2	2	1	1	0	NA	0	NA	0	NA	0	13	0	1	0	1	0	1	1	2	5	1678944	0001	CHIMBOTE	-78.593607	-9.074577	11
007007002	PE6	70	70	2	2	70	5	2017	1409	5	1	0	5	4	1	1	3	1	0	0	0	70	2	2	1	1	0	NA	0	NA	0	NA	1	13	1	1	0	1	1	0	1	2	5	348759	0001	CHIMBOTE	-78.593607	-9.074577	11
007013201	PE6	70	132	1	2	70	5	2017	1409	6	2	0	6	6	1	1	3	1	12	0	0	70	2	2	1	1	0	NA	0	NA	0	NA	1	13	2	1	0	1	1	0	1	2	5	348759	0001	CHIMBOTE	-78.593607	-9.074577	11
007102501	PE6	71	25	1	2	71	3	2017	1407	6	2	0	6	6	1	1	18	1	12	0	0	71	2	2	1	1	0	NA	0	NA	0	NA	1	13	2	1	0	1	1	0	1	2	3	531411	0001	CHIMBOTE	-78.593607	-9.074577	11
007102601	PE6	71	26	1	1	71	3	2017	1407	6	2	0	6	6	1	1	18	1	0	0	0	71	2	2	1	1	0	NA	0	NA	0	NA	1	13	2	1	0	1	1	0	1	2	3	531411	0001	CHIMBOTE	-78.593607	-9.074577	11
007104201	PE6	71	42	1	1	71	3	2017	1407	2	1	0	2	2	0	1	18	1	12	0	0	71	2	2	1	1	0	NA	0	NA	0	NA	0	13	1	1	0	1	0	1	1	2	3	2558239	0001	CHIMBOTE	-78.593607	-9.074577	11
007104401	PE6	71	44	1	1	71	3	2017	1407	1	0	0	1	1	0	1	21	4	0	0	0	71	2	2	1	1	0	NA	0	NA	0	NA	0	13	0	1	0	1	0	1	1	2	3	2558239	0001	CHIMBOTE	-78.593607	-9.074577	71
007108101	PE6	71	81	1	2	71	3	2017	1407	7	1	0	7	7	1	1	18	1	0	0	0	71	2	2	1	1	0	NA	0	NA	0	NA	1	13	1	1	0	1	1	0	1	2	3	531411	0001	CHIMBOTE	-78.593607	-9.074577	11
007109001	PE6	71	90	1	2	71	3	2017	1407	3	1	0	3	3	1	1	20	3	12	0	0	71	2	2	1	1	0	NA	0	NA	0	NA	1	13	1	1	0	1	1	0	1	2	3	531411	0001	CHIMBOTE	-78.593607	-9.074577	11
007109801	PE6	71	98	1	2	71	3	2017	1407	6	1	0	4	5	1	1	18	1	0	0	0	71	2	2	1	1	0	NA	0	NA	0	NA	1	13	2	1	0	1	1	0	1	2	3	531411	0001	CHIMBOTE	-78.593607	-9.074577	11
007110801	PE6	71	108	1	1	71	3	2017	1407	2	0	0	2	2	0	1	19	1	12	0	0	71	2	2	1	1	0	NA	0	NA	0	NA	0	13	0	1	0	1	0	1	1	2	3	2558239	0001	CHIMBOTE	-78.593607	-9.074577	11
007111301	PE6	71	113	1	2	71	3	2017	1407	4	1	0	4	4	1	1	19	1	0	0	0	71	2	2	1	1	0	NA	0	NA	0	NA	1	13	1	1	0	1	1	0	1	2	3	531411	0001	CHIMBOTE	-78.593607	-9.074577	11
007200101	PE6	72	1	1	2	72	3	2017	1407	4	1	0	4	4	0	1	9	1	12	0	0	72	2	2	1	1	0	NA	0	NA	0	NA	0	22	1	1	0	1	0	1	1	3	3	1666919	0001	BUENOS AIRES	-78.53148	-9.11567	11
007201501	PE6	72	15	1	1	72	3	2017	1407	7	1	0	7	5	2	1	9	1	0	0	0	72	2	2	1	1	0	NA	0	NA	0	NA	2	22	1	1	0	1	1	0	1	3	3	346261	0001	BUENOS AIRES	-78.53148	-9.11567	11
007201601	PE6	72	16	1	1	72	3	2017	1407	2	1	0	2	2	0	1	9	1	12	0	0	72	2	2	1	1	0	NA	0	NA	0	NA	0	22	1	1	0	1	0	1	1	3	3	1666919	0001	BUENOS AIRES	-78.53148	-9.11567	11
007201701	PE6	72	17	1	2	72	3	2017	1407	6	2	0	6	6	1	1	9	1	0	0	0	72	2	2	1	1	0	NA	0	NA	0	NA	1	22	2	1	0	1	1	0	1	3	3	346261	0001	BUENOS AIRES	-78.53148	-9.11567	11
007204701	PE6	72	47	1	2	72	3	2017	1407	5	1	0	5	5	1	1	9	1	12	0	0	72	2	2	1	1	0	NA	0	NA	0	NA	1	22	1	1	0	1	1	0	1	3	3	346261	0001	BUENOS AIRES	-78.53148	-9.11567	11
007205101	PE6	72	51	1	1	72	3	2017	1407	3	0	0	3	3	0	1	14	3	0	0	0	72	2	2	1	1	0	NA	0	NA	0	NA	0	22	0	1	0	1	0	1	1	3	3	1666919	0001	BUENOS AIRES	-78.53148	-9.11567	11
007206601	PE6	72	66	1	2	72	3	2017	1407	4	2	0	4	3	1	1	11	1	12	0	0	72	2	2	1	1	0	NA	0	NA	0	NA	1	22	2	1	0	1	1	0	1	3	3	346261	0001	BUENOS AIRES	-78.53148	-9.11567	11
007208001	PE6	72	80	1	3	72	3	2017	1407	4	0	0	4	3	1	1	10	1	0	0	0	72	2	2	1	1	0	NA	0	NA	0	NA	1	22	0	1	0	1	1	0	1	3	3	346261	0001	BUENOS AIRES	-78.53148	-9.11567	11
007208501	PE6	72	85	1	2	72	3	2017	1407	4	1	0	4	4	1	1	10	1	12	0	0	72	2	2	1	1	0	NA	0	NA	0	NA	1	22	1	1	0	1	1	0	1	3	3	346261	0001	BUENOS AIRES	-78.53148	-9.11567	11
007209401	PE6	72	94	1	2	72	3	2017	1407	5	1	0	5	4	1	1	10	1	0	0	0	72	2	2	1	1	0	NA	0	NA	0	NA	1	22	1	1	0	1	1	0	1	3	3	346261	0001	BUENOS AIRES	-78.53148	-9.11567	11
007306401	PE6	73	64	1	2	73	5	2017	1409	3	1	0	3	3	0	1	6	3	0	0	0	73	2	2	1	1	0	NA	0	NA	0	NA	0	22	1	1	0	1	0	1	1	1	5	2168905	0001	BUENOS AIRES	-78.53148	-9.11567	11
007309601	PE6	73	96	1	2	73	5	2017	1409	4	1	0	4	4	1	1	5	2	12	0	0	73	2	2	1	1	0	NA	0	NA	0	NA	1	22	1	1	0	1	1	0	1	1	5	450537	0001	BUENOS AIRES	-78.53148	-9.11567	11
007310201	PE6	73	102	1	1	73	5	2017	1409	3	1	0	3	3	1	1	5	1	0	0	0	73	2	2	1	1	0	NA	0	NA	0	NA	1	22	1	1	0	1	1	0	1	1	5	450537	0001	BUENOS AIRES	-78.53148	-9.11567	11
007312401	PE6	73	124	1	1	73	5	2017	1409	3	1	0	3	3	0	1	6	2	12	0	0	73	2	2	1	1	0	NA	0	NA	0	NA	0	22	1	1	0	1	0	1	1	1	5	2168905	0001	BUENOS AIRES	-78.53148	-9.11567	11
007315701	PE6	73	157	1	1	73	5	2017	1409	1	0	0	1	1	0	1	5	2	0	0	0	73	2	2	1	1	0	NA	0	NA	0	NA	0	22	0	1	0	1	0	1	1	1	5	2168905	0001	BUENOS AIRES	-78.53148	-9.11567	11
007315901	PE6	73	159	1	2	73	5	2017	1409	2	0	0	2	2	0	1	7	4	0	0	0	73	2	2	1	1	0	NA	0	NA	0	NA	0	22	0	1	0	1	0	1	1	1	5	2168905	0001	BUENOS AIRES	-78.53148	-9.11567	11
007316501	PE6	73	165	1	2	73	5	2017	1409	6	3	0	6	6	0	1	5	2	0	0	0	73	2	2	1	1	0	NA	0	NA	0	NA	0	22	3	1	0	1	0	1	1	1	5	2168905	0001	BUENOS AIRES	-78.53148	-9.11567	11
007401301	PE6	74	13	1	2	74	3	2017	1407	4	1	0	4	4	1	1	30	1	0	0	0	74	2	2	1	1	0	NA	0	NA	0	NA	1	22	1	1	0	1	1	0	1	2	4	370768	0001	BUENOS AIRES	-78.53148	-9.11567	11
007401801	PE6	74	18	1	3	74	3	2017	1407	6	1	0	6	6	1	1	30	2	12	0	0	74	2	2	1	1	0	NA	0	NA	0	NA	0	22	1	1	0	1	0	1	1	2	4	1784897	0001	BUENOS AIRES	-78.53148	-9.11567	11
007403801	PE6	74	38	1	1	74	3	2017	1407	9	3	0	9	9	1	1	30	1	0	0	0	74	2	2	1	1	0	NA	0	NA	0	NA	1	22	3	1	0	1	1	0	1	2	4	370768	0001	BUENOS AIRES	-78.53148	-9.11567	11
007405601	PE6	74	56	1	1	74	3	2017	1407	11	3	0	10	11	0	1	31	2	12	0	0	74	2	2	1	1	0	NA	0	NA	0	NA	0	22	3	1	0	1	0	1	1	2	4	1784897	0001	BUENOS AIRES	-78.53148	-9.11567	11
007406101	PE6	74	61	1	2	74	3	2017	1407	4	1	0	4	4	1	1	31	1	0	0	0	74	2	2	1	1	0	NA	0	NA	0	NA	1	22	1	1	0	1	1	0	1	2	4	370768	0001	BUENOS AIRES	-78.53148	-9.11567	11
007407701	PE6	74	77	1	2	74	3	2017	1407	6	2	0	5	6	1	1	31	1	0	0	0	74	2	2	1	1	0	NA	0	NA	0	NA	1	22	2	1	0	1	1	0	1	2	4	370768	0001	BUENOS AIRES	-78.53148	-9.11567	11
007408601	PE6	74	86	1	2	74	4	2017	1408	7	1	0	7	7	1	1	1	1	12	0	0	74	2	2	1	1	0	NA	0	NA	0	NA	1	22	1	1	0	1	1	0	1	2	4	370768	0001	BUENOS AIRES	-78.53148	-9.11567	11
007409701	PE6	74	97	1	2	74	4	2017	1408	5	1	0	5	2	1	1	1	3	0	0	0	74	2	2	1	1	0	NA	0	NA	0	NA	1	22	1	1	0	1	1	0	1	2	4	370768	0001	BUENOS AIRES	-78.53148	-9.11567	11
007410001	PE6	74	100	1	2	74	3	2017	1407	4	1	0	4	4	0	1	30	1	12	0	0	74	2	2	1	1	0	NA	0	NA	0	NA	0	22	1	1	0	1	0	1	1	2	4	1784897	0001	BUENOS AIRES	-78.53148	-9.11567	11
007500401	PE6	75	4	1	1	75	3	2017	1407	1	0	0	1	1	0	1	13	2	12	0	0	75	2	2	1	1	0	NA	0	NA	0	NA	0	22	0	1	0	1	0	1	1	1	3	2397751	0001	BUENOS AIRES	-78.53148	-9.11567	11
007501801	PE6	75	18	1	2	75	3	2017	1407	4	1	0	4	4	1	1	13	3	0	0	0	75	2	2	1	1	0	NA	0	NA	0	NA	1	22	1	1	0	1	1	0	1	1	3	498074	0001	BUENOS AIRES	-78.53148	-9.11567	11
007506301	PE6	75	63	1	2	75	3	2017	1407	3	1	0	3	3	0	1	13	1	12	0	0	75	2	2	1	1	0	NA	0	NA	0	NA	0	22	1	1	0	1	0	1	1	1	3	2397751	0001	BUENOS AIRES	-78.53148	-9.11567	11
007507901	PE6	75	79	1	2	75	3	2017	1407	5	2	0	5	5	1	1	14	3	12	0	0	75	2	2	1	1	0	NA	0	NA	0	NA	1	22	2	1	0	1	1	0	1	1	3	498074	0001	BUENOS AIRES	-78.53148	-9.11567	11
007508601	PE6	75	86	1	1	75	3	2017	1407	2	1	0	2	2	0	1	13	1	0	0	0	75	2	2	1	1	0	NA	0	NA	0	NA	0	22	1	1	0	1	0	1	1	1	3	2397751	0001	BUENOS AIRES	-78.53148	-9.11567	11
007513001	PE6	75	130	1	2	75	3	2017	1407	6	0	0	6	3	2	1	12	1	12	0	0	75	2	2	1	1	0	NA	0	NA	0	NA	2	22	1	1	0	1	1	0	1	1	3	498074	0001	BUENOS AIRES	-78.53148	-9.11567	11
007601901	PE6	76	19	1	1	76	4	2017	1408	2	0	0	2	2	0	1	2	1	0	0	0	76	2	2	1	1	0	NA	0	NA	0	NA	0	3023	0	1	0	1	0	1	1	5	4	2334426	0001	CENTENARIO	-77.53446	-9.51914	11
007602601	PE6	76	26	1	1	76	4	2017	1408	4	1	0	4	4	1	1	2	1	0	0	0	76	2	2	1	1	0	NA	0	NA	0	NA	1	3023	1	1	0	1	1	0	1	5	4	484919	0001	CENTENARIO	-77.53446	-9.51914	11
007604101	PE6	76	41	1	2	76	4	2017	1408	4	2	0	4	4	0	1	3	1	0	0	0	76	2	2	1	1	0	NA	0	NA	0	NA	0	3023	2	1	0	1	0	1	1	5	4	2334426	0001	CENTENARIO	-77.53446	-9.51914	11
007608101	PE6	76	81	1	2	76	4	2017	1408	3	1	0	3	3	1	1	3	1	0	0	0	76	2	2	1	1	0	NA	0	NA	0	NA	1	3023	1	1	0	1	1	0	1	5	4	484919	0001	CENTENARIO	-77.53446	-9.51914	11
007609101	PE6	76	91	1	2	76	4	2017	1408	4	1	0	4	4	0	1	4	3	0	0	0	76	2	2	1	1	0	NA	0	NA	0	NA	0	3023	1	1	0	1	0	1	1	5	4	2334426	0001	CENTENARIO	-77.53446	-9.51914	11
007611701	PE6	76	117	1	2	76	4	2017	1408	4	2	0	4	3	1	1	3	1	0	0	0	76	2	2	1	1	0	NA	0	NA	0	NA	1	3023	2	1	0	1	1	0	1	5	4	484919	0001	CENTENARIO	-77.53446	-9.51914	11
007611801	PE6	76	118	1	2	76	4	2017	1408	4	1	0	4	3	1	1	3	2	0	0	0	76	2	2	1	1	0	NA	0	NA	0	NA	1	3023	1	1	0	1	1	0	1	5	4	484919	0001	CENTENARIO	-77.53446	-9.51914	11
007612301	PE6	76	123	1	1	76	4	2017	1408	4	1	0	4	4	0	1	3	1	0	0	0	76	2	2	1	1	0	NA	0	NA	0	NA	0	3023	1	1	0	1	0	1	1	5	4	2334426	0001	CENTENARIO	-77.53446	-9.51914	11
007613201	PE6	76	132	1	2	76	4	2017	1408	4	1	0	4	4	1	1	4	2	0	0	0	76	2	2	1	1	0	NA	0	NA	0	NA	1	3023	1	1	0	1	1	0	1	5	4	484919	0001	CENTENARIO	-77.53446	-9.51914	11
007613301	PE6	76	133	1	1	76	4	2017	1408	3	1	0	3	3	1	1	4	1	0	0	0	76	2	2	1	1	0	NA	0	NA	0	NA	1	3023	1	1	0	1	1	0	1	5	4	484919	0001	CENTENARIO	-77.53446	-9.51914	71
007700301	PE6	77	3	1	1	77	6	2017	1410	3	0	0	3	2	0	1	25	1	0	0	0	77	2	2	1	1	0	NA	0	NA	0	NA	0	3023	0	1	0	1	0	1	1	4	7	1698625	0001	CENTENARIO	-77.53446	-9.51914	11
007701301	PE6	77	13	1	2	77	6	2017	1410	6	2	0	6	6	0	1	25	2	0	0	0	77	2	2	1	1	0	NA	0	NA	0	NA	0	3023	2	1	0	1	0	1	1	4	7	1698625	0001	CENTENARIO	-77.53446	-9.51914	12
007701801	PE6	77	18	1	2	77	6	2017	1410	5	3	0	5	5	0	1	25	3	0	0	0	77	2	2	1	1	0	NA	0	NA	0	NA	0	3023	3	1	0	1	0	1	1	4	7	1698625	0001	CENTENARIO	-77.53446	-9.51914	11
007703201	PE6	77	32	1	1	77	6	2017	1410	5	2	0	5	5	1	1	25	3	0	0	0	77	2	2	1	1	0	NA	0	NA	0	NA	1	3023	2	1	0	1	1	0	1	4	7	352847	0001	CENTENARIO	-77.53446	-9.51914	11
007703401	PE6	77	34	1	1	77	6	2017	1410	5	2	0	5	5	1	1	25	1	0	0	0	77	2	2	1	1	0	NA	0	NA	0	NA	1	3023	2	1	0	1	1	0	1	4	7	352847	0001	CENTENARIO	-77.53446	-9.51914	11
007704501	PE6	77	45	1	2	77	6	2017	1410	4	1	0	4	4	1	1	25	2	0	0	0	77	2	2	1	1	0	NA	0	NA	0	NA	1	3023	1	1	0	1	1	0	1	4	7	352847	0001	CENTENARIO	-77.53446	-9.51914	11
007704801	PE6	77	48	1	2	77	6	2017	1410	4	0	0	4	4	0	1	25	1	0	0	0	77	2	2	1	1	0	NA	0	NA	0	NA	0	3023	0	1	0	1	0	1	1	4	7	1698625	0001	CENTENARIO	-77.53446	-9.51914	11
007707501	PE6	77	75	1	2	77	6	2017	1410	4	1	0	4	3	1	1	26	3	0	0	0	77	2	2	1	1	0	NA	0	NA	0	NA	1	3023	1	1	0	1	1	0	1	4	7	352847	0001	CENTENARIO	-77.53446	-9.51914	11
007707901	PE6	77	79	1	1	77	6	2017	1410	1	0	0	1	1	0	1	25	2	0	0	0	77	2	2	1	1	0	NA	0	NA	0	NA	0	3023	0	1	0	1	0	1	1	4	7	1698625	0001	CENTENARIO	-77.53446	-9.51914	11
007708001	PE6	77	80	1	1	77	6	2017	1410	5	1	0	5	5	1	1	24	1	0	0	0	77	2	2	1	1	0	NA	0	NA	0	NA	1	3023	1	1	0	1	1	0	1	4	7	352847	0001	CENTENARIO	-77.53446	-9.51914	11
007801401	PE6	78	14	1	1	78	5	2017	1409	5	1	0	5	5	1	1	29	1	0	0	0	78	2	2	1	1	0	NA	0	NA	0	NA	1	3023	1	1	0	1	1	0	1	4	6	407149	0001	CENTENARIO	-77.53446	-9.51914	11
007804101	PE6	78	41	1	1	78	6	2017	1410	5	2	0	5	5	0	1	16	4	0	0	0	78	2	2	1	1	0	NA	0	NA	0	NA	0	3023	2	1	0	1	0	1	1	4	6	1960033	0001	CENTENARIO	-77.53446	-9.51914	96
007805701	PE6	78	57	1	1	78	5	2017	1409	4	1	0	4	4	1	1	31	2	0	0	0	78	2	2	1	1	0	NA	0	NA	0	NA	1	3023	1	1	0	1	1	0	1	4	6	407149	0001	CENTENARIO	-77.53446	-9.51914	11
007807101	PE6	78	71	1	3	78	5	2017	1409	6	1	0	6	5	1	1	29	1	0	0	0	78	2	2	1	1	0	NA	0	NA	0	NA	1	3023	2	1	0	1	1	0	1	4	6	407149	0001	CENTENARIO	-77.53446	-9.51914	11
007807901	PE6	78	79	1	2	78	5	2017	1409	6	2	0	6	5	1	1	30	2	0	0	0	78	2	2	1	1	0	NA	0	NA	0	NA	1	3023	2	1	0	1	1	0	1	4	6	407149	0001	CENTENARIO	-77.53446	-9.51914	11
007808401	PE6	78	84	1	2	78	5	2017	1409	3	3	0	3	3	0	1	30	1	0	0	0	78	2	2	1	1	0	NA	0	NA	0	NA	0	3023	3	1	0	1	0	1	1	4	6	1960033	0001	CENTENARIO	-77.53446	-9.51914	12
007808601	PE6	78	86	1	1	78	5	2017	1409	2	0	0	2	2	0	1	30	2	0	0	0	78	2	2	1	1	0	NA	0	NA	0	NA	0	3023	0	1	0	1	0	1	1	4	6	1960033	0001	CENTENARIO	-77.53446	-9.51914	11
007810601	PE6	78	106	1	4	78	5	2017	1409	9	3	0	9	9	2	1	30	1	0	0	0	78	2	2	1	1	0	NA	0	NA	0	NA	2	3023	3	1	0	1	1	0	1	4	6	407149	0001	CENTENARIO	-77.53446	-9.51914	11
007810901	PE6	78	109	1	1	78	5	2017	1409	1	0	0	1	1	0	1	30	1	0	0	0	78	2	2	1	1	0	NA	0	NA	0	NA	0	3023	0	1	0	1	0	1	1	4	6	1960033	0001	CENTENARIO	-77.53446	-9.51914	71
007906501	PE6	79	65	1	5	79	3	2017	1407	7	2	0	6	7	1	1	4	3	0	0	0	79	2	2	1	1	0	NA	0	NA	0	NA	1	3038	2	1	0	1	1	0	1	3	3	495432	0001	HUARAZ	-77.53336	-9.52745	11
007907901	PE6	79	79	1	1	79	3	2017	1407	1	0	0	1	1	0	1	2	3	0	0	0	79	2	2	1	1	0	NA	0	NA	0	NA	0	3038	0	1	0	1	0	1	1	3	3	2385035	0001	HUARAZ	-77.53336	-9.52745	12
007908201	PE6	79	82	1	1	79	3	2017	1407	5	1	0	5	5	1	1	2	1	0	0	0	79	2	2	1	1	0	NA	0	NA	0	NA	1	3038	1	1	0	1	1	0	1	3	3	495432	0001	HUARAZ	-77.53336	-9.52745	12
007908401	PE6	79	84	1	1	79	3	2017	1407	5	1	0	5	5	0	1	3	2	0	0	0	79	2	2	1	1	0	NA	0	NA	0	NA	0	3038	1	1	0	1	0	1	1	3	3	2385035	0001	HUARAZ	-77.53336	-9.52745	11
007908801	PE6	79	88	1	2	79	3	2017	1407	5	1	0	5	5	1	1	3	4	0	0	0	79	2	2	1	1	0	NA	0	NA	0	NA	1	3038	1	1	0	1	1	0	1	3	3	495432	0001	HUARAZ	-77.53336	-9.52745	11
007910301	PE6	79	103	1	1	79	3	2017	1407	1	0	0	1	1	0	1	3	4	0	0	0	79	2	2	1	1	0	NA	0	NA	0	NA	0	3038	0	1	0	1	0	1	1	3	3	2385035	0001	HUARAZ	-77.53336	-9.52745	96
007911101	PE6	79	111	1	1	79	3	2017	1407	3	1	0	3	3	1	1	4	4	0	0	0	79	2	2	1	1	0	NA	0	NA	0	NA	1	3038	1	1	0	1	1	0	1	3	3	495432	0001	HUARAZ	-77.53336	-9.52745	12
007911901	PE6	79	119	1	2	79	3	2017	1407	6	1	0	6	5	0	1	2	1	0	0	0	79	2	2	1	1	0	NA	0	NA	0	NA	0	3038	1	1	0	1	0	1	1	3	3	2385035	0001	HUARAZ	-77.53336	-9.52745	11
007915201	PE6	79	152	1	1	79	3	2017	1407	4	1	0	4	4	1	1	2	1	0	0	0	79	2	2	1	1	0	NA	0	NA	0	NA	1	3038	1	1	0	1	1	0	1	3	3	495432	0001	HUARAZ	-77.53336	-9.52745	11
008000101	PE6	80	1	1	1	80	4	2017	1408	4	1	0	4	3	1	1	2	7	0	0	0	80	2	2	1	1	0	NA	0	NA	0	NA	1	3038	1	1	0	1	1	0	1	4	4	372489	0001	HUARAZ	-77.53336	-9.52745	11
008003601	PE6	80	36	1	2	80	3	2017	1407	3	1	0	3	3	1	1	31	5	0	0	0	80	2	2	1	1	0	NA	0	NA	0	NA	1	3038	1	1	0	1	1	0	1	4	4	372489	0001	HUARAZ	-77.53336	-9.52745	11
008004201	PE6	80	42	1	1	80	4	2017	1408	5	1	0	5	5	1	1	1	3	0	0	0	80	2	2	1	1	0	NA	0	NA	0	NA	1	3038	1	1	0	1	1	0	1	4	4	372489	0001	HUARAZ	-77.53336	-9.52745	11
008006601	PE6	80	66	1	1	80	3	2017	1407	4	1	0	4	4	1	1	31	4	0	0	0	80	2	2	1	1	0	NA	0	NA	0	NA	1	3038	1	1	0	1	1	0	1	4	4	372489	0001	HUARAZ	-77.53336	-9.52745	11
008006801	PE6	80	68	1	1	80	3	2017	1407	1	0	0	1	0	0	1	31	1	0	0	0	80	2	2	1	1	0	NA	0	NA	0	NA	0	3038	0	1	0	1	0	1	1	4	4	1793182	0001	HUARAZ	-77.53336	-9.52745	11
008008501	PE6	80	85	1	2	80	3	2017	1407	4	1	0	4	4	1	1	31	1	0	0	0	80	2	2	1	1	0	NA	0	NA	0	NA	1	3038	1	1	0	1	1	0	1	4	4	372489	0001	HUARAZ	-77.53336	-9.52745	11
008011901	PE6	80	119	1	2	80	4	2017	1408	3	1	0	3	3	0	1	1	2	0	0	0	80	2	2	1	1	0	NA	0	NA	0	NA	0	3038	1	1	0	1	0	1	1	4	4	1793182	0001	HUARAZ	-77.53336	-9.52745	11
008012701	PE6	80	127	1	2	80	4	2017	1408	6	2	0	6	6	2	1	1	3	0	0	0	80	2	2	1	1	0	NA	0	NA	0	NA	1	3038	2	1	0	1	1	0	1	4	4	372489	0001	HUARAZ	-77.53336	-9.52745	12
008013001	PE6	80	130	1	1	80	3	2017	1407	7	2	0	7	7	2	1	31	1	0	0	0	80	2	2	1	1	0	NA	0	NA	0	NA	2	3038	2	1	0	1	1	0	1	4	4	372489	0001	HUARAZ	-77.53336	-9.52745	11
008014301	PE6	80	143	1	1	80	4	2017	1408	4	2	0	4	4	1	1	1	4	0	0	0	80	2	2	1	1	0	NA	0	NA	0	NA	1	3038	2	1	0	1	1	0	1	4	4	372489	0001	HUARAZ	-77.53336	-9.52745	11
008100901	PE6	81	9	1	2	81	6	2017	1410	6	1	0	6	5	1	1	27	1	0	0	0	81	2	2	1	1	0	NA	0	NA	0	NA	1	7	1	1	0	1	1	0	1	3	7	367450	0001	BUENOS AIRES	-78.53148	-9.11567	11
008103001	PE6	81	30	1	1	81	6	2017	1410	2	0	0	2	2	0	1	27	1	12	0	0	81	2	2	1	1	0	NA	0	NA	0	NA	0	7	0	1	0	1	0	1	1	3	7	1768923	0001	BUENOS AIRES	-78.53148	-9.11567	11
008103002	PE6	81	30	2	1	81	7	2017	1411	2	1	0	2	2	1	1	11	3	12	0	0	81	2	2	1	1	0	NA	0	NA	0	NA	1	7	1	1	0	1	1	0	1	3	7	367450	0001	BUENOS AIRES	-78.53148	-9.11567	11
008103601	PE6	81	36	1	2	81	6	2017	1410	7	1	0	7	7	1	1	27	2	0	0	0	81	2	2	1	1	0	NA	0	NA	0	NA	1	7	1	1	0	1	1	0	1	3	7	367450	0001	BUENOS AIRES	-78.53148	-9.11567	11
008103701	PE6	81	37	1	2	81	6	2017	1410	3	0	0	3	3	0	1	27	1	12	0	0	81	2	2	1	1	0	NA	0	NA	0	NA	0	7	0	1	0	1	0	1	1	3	7	1768923	0001	BUENOS AIRES	-78.53148	-9.11567	11
008104201	PE6	81	42	1	2	81	6	2017	1410	5	1	0	5	5	2	1	28	2	0	0	0	81	2	2	1	1	0	NA	0	NA	0	NA	2	7	1	1	0	1	1	0	1	3	7	367450	0001	BUENOS AIRES	-78.53148	-9.11567	11
008104601	PE6	81	46	1	2	81	6	2017	1410	5	1	0	5	5	1	1	28	2	12	0	0	81	2	2	1	1	0	NA	0	NA	0	NA	1	7	1	1	0	1	1	0	1	3	7	367450	0001	BUENOS AIRES	-78.53148	-9.11567	11
008106801	PE6	81	68	1	3	81	6	2017	1410	4	1	0	4	4	1	1	27	2	0	0	0	81	2	2	1	1	0	NA	0	NA	0	NA	0	7	1	1	0	1	0	1	1	3	7	1768923	0001	BUENOS AIRES	-78.53148	-9.11567	11
008107501	PE6	81	75	1	2	81	6	2017	1410	4	1	0	4	4	1	1	28	2	12	0	0	81	2	2	1	1	0	NA	0	NA	0	NA	1	7	1	1	0	1	1	0	1	3	7	367450	0001	BUENOS AIRES	-78.53148	-9.11567	11
008108501	PE6	81	85	1	5	81	6	2017	1410	5	1	0	5	5	1	1	27	1	0	0	0	81	2	2	1	1	0	NA	0	NA	0	NA	1	7	1	1	0	1	1	0	1	3	7	367450	0001	BUENOS AIRES	-78.53148	-9.11567	11
008200101	PE6	82	1	1	2	82	5	2017	1409	4	1	0	4	2	1	1	9	1	0	0	0	82	2	2	1	1	0	NA	0	NA	0	NA	1	22	1	1	0	1	1	0	1	5	5	224251	0001	BUENOS AIRES	-78.53148	-9.11567	13
008200301	PE6	82	3	1	2	82	5	2017	1409	4	1	0	4	4	1	1	9	2	12	0	0	82	2	2	1	1	0	NA	0	NA	0	NA	1	22	1	1	0	1	1	0	1	5	5	224251	0001	BUENOS AIRES	-78.53148	-9.11567	13
008202301	PE6	82	23	1	2	82	5	2017	1409	4	1	0	4	4	2	1	9	1	0	0	0	82	2	2	1	1	0	NA	0	NA	0	NA	2	22	1	1	0	1	1	0	1	5	5	224251	0001	BUENOS AIRES	-78.53148	-9.11567	13
008203101	PE6	82	31	1	2	82	5	2017	1409	5	1	0	5	5	1	1	10	2	12	0	0	82	2	2	1	1	0	NA	0	NA	0	NA	1	22	1	1	0	1	1	0	1	5	5	224251	0001	BUENOS AIRES	-78.53148	-9.11567	13
008204301	PE6	82	43	1	2	82	5	2017	1409	4	1	0	4	4	1	1	10	2	12	0	0	82	2	2	1	1	0	NA	0	NA	0	NA	1	22	1	1	0	1	1	0	1	5	5	224251	0001	BUENOS AIRES	-78.53148	-9.11567	13
008205301	PE6	82	53	1	1	82	5	2017	1409	7	2	0	6	7	1	1	10	1	0	0	0	82	2	2	1	1	0	NA	0	NA	0	NA	1	22	2	1	0	1	1	0	1	5	5	224251	0001	BUENOS AIRES	-78.53148	-9.11567	61
008205901	PE6	82	59	1	2	82	5	2017	1409	3	0	0	3	3	0	1	9	1	12	0	0	82	2	2	1	1	0	NA	0	NA	0	NA	0	22	0	1	0	1	0	1	1	5	5	1079557	0001	BUENOS AIRES	-78.53148	-9.11567	61
008206101	PE6	82	61	1	5	82	5	2017	1409	5	1	0	5	5	2	1	11	1	0	0	0	82	2	2	1	1	0	NA	0	NA	0	NA	2	22	1	1	0	1	1	0	1	5	5	224251	0001	BUENOS AIRES	-78.53148	-9.11567	71
008206601	PE6	82	66	1	3	82	5	2017	1409	6	2	0	6	6	1	1	9	2	12	0	0	82	2	2	1	1	0	NA	0	NA	0	NA	1	22	2	1	0	1	1	0	1	5	5	224251	0001	BUENOS AIRES	-78.53148	-9.11567	61
008301801	PE6	83	18	1	1	83	6	2017	1410	3	1	0	3	3	0	1	8	2	12	0	0	83	2	2	1	1	0	NA	0	NA	0	NA	0	22	1	1	0	1	0	1	1	5	6	1807664	0001	BUENOS AIRES	-78.53148	-9.11567	61
008302501	PE6	83	25	1	1	83	6	2017	1410	5	1	0	5	5	1	1	6	1	0	0	0	83	2	2	1	1	0	NA	0	NA	0	NA	1	22	1	1	0	1	1	0	1	5	6	375498	0001	BUENOS AIRES	-78.53148	-9.11567	61
008302901	PE6	83	29	1	2	83	6	2017	1410	3	1	0	3	3	1	1	6	1	12	0	0	83	2	2	1	1	0	NA	0	NA	0	NA	1	22	1	1	0	1	1	0	1	5	6	375498	0001	BUENOS AIRES	-78.53148	-9.11567	61
008304001	PE6	83	40	1	1	83	6	2017	1410	3	1	0	3	3	1	1	6	1	0	0	0	83	2	2	1	1	0	NA	0	NA	0	NA	1	22	1	1	0	1	1	0	1	5	6	375498	0001	BUENOS AIRES	-78.53148	-9.11567	61
008305601	PE6	83	56	1	2	83	6	2017	1410	5	1	0	5	5	1	1	7	2	12	0	0	83	2	2	1	1	0	NA	0	NA	0	NA	1	22	1	1	0	1	1	0	1	5	6	375498	0001	BUENOS AIRES	-78.53148	-9.11567	61
008306701	PE6	83	67	1	2	83	6	2017	1410	3	1	0	3	2	0	1	6	1	0	0	0	83	2	2	1	1	0	NA	0	NA	0	NA	0	22	1	1	0	1	0	1	1	5	6	1807664	0001	BUENOS AIRES	-78.53148	-9.11567	61
008307101	PE6	83	71	1	1	83	6	2017	1410	2	1	0	2	2	1	1	7	2	0	0	0	83	2	2	1	1	0	NA	0	NA	0	NA	1	22	1	1	0	1	1	0	1	5	6	375498	0001	BUENOS AIRES	-78.53148	-9.11567	61
008307501	PE6	83	75	1	1	83	6	2017	1410	4	1	0	4	4	2	1	7	1	0	0	0	83	2	2	1	1	0	NA	0	NA	0	NA	1	22	1	1	0	1	1	0	1	5	6	375498	0001	BUENOS AIRES	-78.53148	-9.11567	61
008308301	PE6	83	83	1	1	83	6	2017	1410	1	0	0	1	1	0	1	7	1	0	0	0	83	2	2	1	1	0	NA	0	NA	0	NA	0	22	0	1	0	1	0	1	1	5	6	1807664	0001	BUENOS AIRES	-78.53148	-9.11567	71
008308701	PE6	83	87	1	2	83	6	2017	1410	4	1	0	4	3	2	1	7	2	0	0	0	83	2	2	1	1	0	NA	0	NA	0	NA	2	22	1	1	0	1	1	0	1	5	6	375498	0001	BUENOS AIRES	-78.53148	-9.11567	71
008400201	PE6	84	2	1	1	84	5	2017	1409	2	0	0	2	0	1	1	16	2	0	0	0	84	2	2	1	1	0	NA	0	NA	0	NA	1	22	1	1	0	1	1	0	1	5	5	597426	0001	BUENOS AIRES	-78.53148	-9.11567	61
008400901	PE6	84	9	1	1	84	5	2017	1409	5	2	0	5	5	2	1	16	1	12	0	0	84	2	2	1	1	0	NA	0	NA	0	NA	2	22	2	1	0	1	1	0	1	5	5	597426	0001	BUENOS AIRES	-78.53148	-9.11567	61
008401901	PE6	84	19	1	2	84	5	2017	1409	3	1	0	3	3	1	1	16	1	0	0	0	84	2	2	1	1	0	NA	0	NA	0	NA	0	22	1	1	0	1	0	1	1	5	5	2876039	0001	BUENOS AIRES	-78.53148	-9.11567	61
008402201	PE6	84	22	1	2	84	5	2017	1409	4	1	0	4	4	1	1	16	2	12	0	0	84	2	2	1	1	0	NA	0	NA	0	NA	1	22	1	1	0	1	1	0	1	5	5	597426	0001	BUENOS AIRES	-78.53148	-9.11567	61
008404301	PE6	84	43	1	2	84	5	2017	1409	5	1	0	5	4	2	1	16	1	0	0	0	84	2	2	1	1	0	NA	0	NA	0	NA	2	22	1	1	0	1	1	0	1	5	5	597426	0001	BUENOS AIRES	-78.53148	-9.11567	61
008404401	PE6	84	44	1	1	84	5	2017	1409	1	1	0	1	1	0	1	17	3	12	0	0	84	2	2	1	1	0	NA	0	NA	0	NA	0	22	1	1	0	1	0	1	1	5	5	2876039	0001	BUENOS AIRES	-78.53148	-9.11567	61
008406001	PE6	84	60	1	2	84	5	2017	1409	5	1	0	5	5	0	1	16	1	0	0	0	84	2	2	1	1	0	NA	0	NA	0	NA	0	22	1	1	0	1	0	1	1	5	5	2876039	0001	BUENOS AIRES	-78.53148	-9.11567	96
008408001	PE6	84	80	1	2	84	5	2017	1409	6	2	0	3	6	2	1	17	2	12	0	0	84	2	2	1	1	0	NA	0	NA	0	NA	2	22	2	1	0	1	1	0	1	5	5	597426	0001	BUENOS AIRES	-78.53148	-9.11567	61
008409901	PE6	84	99	1	2	84	5	2017	1409	2	0	0	2	2	0	1	16	2	0	0	0	84	2	2	1	1	0	NA	0	NA	0	NA	0	22	0	1	0	1	0	1	1	5	5	2876039	0001	BUENOS AIRES	-78.53148	-9.11567	11
008410401	PE6	84	104	1	2	84	5	2017	1409	4	1	0	4	4	1	1	17	2	12	0	0	84	2	2	1	1	0	NA	0	NA	0	NA	1	22	1	1	0	1	1	0	1	5	5	597426	0001	BUENOS AIRES	-78.53148	-9.11567	11
008500201	PE6	85	2	1	2	85	4	2017	1408	3	1	0	3	3	1	1	2	1	12	0	0	85	2	2	1	1	0	NA	0	NA	0	NA	1	22	1	1	0	1	1	0	1	5	4	342098	0001	BUENOS AIRES	-78.53148	-9.11567	61
008501101	PE6	85	11	1	1	85	4	2017	1408	1	0	0	1	1	0	1	2	2	0	0	0	85	2	2	1	1	0	NA	0	NA	0	NA	0	22	0	1	0	1	0	1	1	5	4	1646875	0001	BUENOS AIRES	-78.53148	-9.11567	61
008502001	PE6	85	20	1	2	85	4	2017	1408	7	3	0	7	7	1	1	3	2	12	0	0	85	2	2	1	1	0	NA	0	NA	0	NA	1	22	3	1	0	1	1	0	1	5	4	342098	0001	BUENOS AIRES	-78.53148	-9.11567	61
008502901	PE6	85	29	1	1	85	4	2017	1408	3	1	0	3	3	1	1	2	2	0	0	0	85	2	2	1	1	0	NA	0	NA	0	NA	1	22	1	1	0	1	1	0	1	5	4	342098	0001	BUENOS AIRES	-78.53148	-9.11567	61
008503101	PE6	85	31	1	1	85	4	2017	1408	2	1	0	2	2	0	1	3	1	12	0	0	85	2	2	1	1	0	NA	0	NA	0	NA	0	22	1	1	0	1	0	1	1	5	4	1646875	0001	BUENOS AIRES	-78.53148	-9.11567	61
008505501	PE6	85	55	1	2	85	4	2017	1408	3	1	0	3	3	1	1	3	1	0	0	0	85	2	2	1	1	0	NA	0	NA	0	NA	1	22	1	1	0	1	1	0	1	5	4	342098	0001	BUENOS AIRES	-78.53148	-9.11567	11
008505901	PE6	85	59	1	1	85	4	2017	1408	4	1	0	4	4	1	1	3	1	12	0	0	85	2	2	1	1	0	NA	0	NA	0	NA	1	22	1	1	0	1	1	0	1	5	4	342098	0001	BUENOS AIRES	-78.53148	-9.11567	61
008507001	PE6	85	70	1	1	85	4	2017	1408	3	1	0	3	3	1	1	3	2	0	0	0	85	2	2	1	1	0	NA	0	NA	0	NA	1	22	1	1	0	1	1	0	1	5	4	342098	0001	BUENOS AIRES	-78.53148	-9.11567	11
008602601	PE6	86	26	1	3	86	4	2017	1408	3	1	0	3	3	0	1	29	6	0	0	0	86	2	2	1	1	0	NA	0	NA	0	NA	0	3023	1	1	0	1	0	1	1	4	5	1977226	0001	CENTENARIO	-77.53446	-9.51914	11
008603701	PE6	86	37	1	1	86	5	2017	1409	3	0	0	3	2	0	1	19	2	0	0	0	86	2	2	1	1	0	NA	0	NA	0	NA	0	3023	1	1	0	1	0	1	1	4	5	1977226	0001	CENTENARIO	-77.53446	-9.51914	11
008604501	PE6	86	45	1	1	86	5	2017	1409	5	1	0	5	4	1	1	29	7	0	0	0	86	2	2	1	1	0	NA	0	NA	0	NA	0	3023	1	1	0	1	0	1	1	4	5	1977226	0001	CENTENARIO	-77.53446	-9.51914	11
008605201	PE6	86	52	1	1	86	4	2017	1408	1	0	0	1	0	0	1	28	3	0	0	0	86	2	2	1	1	0	NA	0	NA	0	NA	0	3023	0	1	0	1	0	1	1	4	5	1977226	0001	CENTENARIO	-77.53446	-9.51914	71
008605301	PE6	86	53	1	1	86	4	2017	1408	4	1	0	4	4	1	1	28	4	0	0	0	86	2	2	1	1	0	NA	0	NA	0	NA	1	3023	1	1	0	1	1	0	1	4	5	410720	0001	CENTENARIO	-77.53446	-9.51914	11
008605801	PE6	86	58	1	2	86	4	2017	1408	6	1	0	5	5	2	1	27	1	0	0	0	86	2	2	1	1	0	NA	0	NA	0	NA	1	3023	1	1	0	1	1	0	1	4	5	410720	0001	CENTENARIO	-77.53446	-9.51914	11
008606301	PE6	86	63	1	1	86	4	2017	1408	6	2	0	6	6	0	1	27	1	0	0	0	86	2	2	1	1	0	NA	0	NA	0	NA	0	3023	2	1	0	1	0	1	1	4	5	1977226	0001	CENTENARIO	-77.53446	-9.51914	11
008606501	PE6	86	65	1	2	86	4	2017	1408	5	1	0	5	5	0	1	28	2	0	0	0	86	2	2	1	1	0	NA	0	NA	0	NA	0	3023	1	1	0	1	0	1	1	4	5	1977226	0001	CENTENARIO	-77.53446	-9.51914	11
008609401	PE6	86	94	1	2	86	4	2017	1408	7	2	0	4	7	2	1	28	5	0	0	0	86	2	2	1	1	0	NA	0	NA	0	NA	2	3023	2	1	0	1	1	0	1	4	5	410720	0001	CENTENARIO	-77.53446	-9.51914	96
008700401	PE6	87	4	1	2	87	6	2017	1410	6	1	0	6	6	3	1	15	1	12	0	0	87	2	2	1	2	0	NA	0	NA	0	NA	3	480	1	1	0	1	1	0	2	1	6	534174	0001	MORO	-78.183006	-9.138908	11
008700501	PE6	87	5	1	1	87	6	2017	1410	4	0	0	4	1	1	1	15	1	0	0	0	87	2	2	1	2	0	NA	0	NA	0	NA	1	480	1	1	0	1	1	0	2	1	6	534174	0001	MORO	-78.183006	-9.138908	11
008701101	PE6	87	11	1	2	87	6	2017	1410	7	2	0	7	6	1	1	15	1	12	0	0	87	2	2	1	2	0	NA	0	NA	0	NA	1	480	2	1	0	1	1	0	2	1	6	534174	0001	MORO	-78.183006	-9.138908	11
008701301	PE6	87	13	1	2	87	6	2017	1410	5	1	0	4	5	1	1	15	1	0	0	0	87	2	2	1	2	0	NA	0	NA	0	NA	1	480	1	1	0	1	1	0	2	1	6	534174	0001	MORO	-78.183006	-9.138908	11
008703501	PE6	87	35	1	2	87	6	2017	1410	3	0	0	3	3	0	1	16	2	12	0	0	87	2	2	1	2	0	NA	0	NA	0	NA	0	480	0	1	0	1	0	1	2	1	6	2818561	0001	MORO	-78.183006	-9.138908	11
008705301	PE6	87	53	1	1	87	6	2017	1410	12	3	0	12	11	2	1	15	1	0	0	0	87	2	2	1	2	0	NA	0	NA	0	NA	2	480	3	1	0	1	1	0	2	1	6	534174	0001	MORO	-78.183006	-9.138908	11
008706001	PE6	87	60	1	1	87	6	2017	1410	2	0	0	2	2	0	1	16	2	12	0	0	87	2	2	1	2	0	NA	0	NA	0	NA	0	480	0	1	0	1	0	1	2	1	6	2818561	0001	MORO	-78.183006	-9.138908	11
008706701	PE6	87	67	1	1	87	6	2017	1410	7	3	0	7	7	2	1	15	1	12	0	0	87	2	2	1	2	0	NA	0	NA	0	NA	2	480	3	1	0	1	1	0	2	1	6	534174	0001	MORO	-78.183006	-9.138908	11
008707601	PE6	87	76	1	4	87	6	2017	1410	6	1	0	6	5	1	1	16	1	0	0	0	87	2	2	1	2	0	NA	0	NA	0	NA	1	480	1	1	0	1	1	0	2	1	6	534174	0001	MORO	-78.183006	-9.138908	11
008800201	PE6	88	2	1	1	88	6	2017	1410	3	1	0	3	2	1	1	29	4	0	0	0	88	2	2	1	2	0	NA	0	NA	0	NA	1	2278	1	1	0	1	1	0	2	4	7	673263	0001	CARAZ	-77.810097	-9.048527	12
008803101	PE6	88	31	1	1	88	6	2017	1410	1	0	0	1	1	0	1	28	5	0	0	0	88	2	2	1	2	0	NA	0	NA	0	NA	0	2278	0	1	0	1	0	1	2	4	7	3552460	0001	CARAZ	-77.810097	-9.048527	11
008803301	PE6	88	33	1	6	88	6	2017	1410	7	1	0	7	7	0	1	28	3	0	0	0	88	2	2	1	2	0	NA	0	NA	0	NA	0	2278	1	1	0	1	0	1	2	4	7	3552460	0001	CARAZ	-77.810097	-9.048527	11
008805301	PE6	88	53	1	2	88	6	2017	1410	4	1	0	4	4	1	1	28	3	0	0	0	88	2	2	1	2	0	NA	0	NA	0	NA	1	2278	1	1	0	1	1	0	2	4	7	673263	0001	CARAZ	-77.810097	-9.048527	11
008805501	PE6	88	55	1	3	88	6	2017	1410	6	1	0	6	5	1	1	27	1	0	0	0	88	2	2	1	2	0	NA	0	NA	0	NA	1	2278	1	1	0	1	1	0	2	4	7	673263	0001	CARAZ	-77.810097	-9.048527	11
008809301	PE6	88	93	1	2	88	6	2017	1410	3	1	0	3	2	1	1	28	3	0	0	0	88	2	2	1	2	0	NA	0	NA	0	NA	1	2278	1	1	0	1	1	0	2	4	7	673263	0001	CARAZ	-77.810097	-9.048527	96
008814501	PE6	88	145	1	2	88	6	2017	1410	5	0	0	5	5	0	1	29	2	0	0	0	88	2	2	1	2	0	NA	0	NA	0	NA	0	2278	0	1	0	1	0	1	2	4	7	3552460	0001	CARAZ	-77.810097	-9.048527	11
008821101	PE6	88	211	1	2	88	6	2017	1410	2	1	0	2	2	0	1	28	2	0	0	0	88	2	2	1	2	0	NA	0	NA	0	NA	0	2278	1	1	0	1	0	1	2	4	7	3552460	0001	CARAZ	-77.810097	-9.048527	11
008822001	PE6	88	220	1	1	88	6	2017	1410	4	1	0	4	4	1	1	28	1	0	0	0	88	2	2	1	2	0	NA	0	NA	0	NA	1	2278	1	1	0	1	1	0	2	4	7	673263	0001	CARAZ	-77.810097	-9.048527	11
008823001	PE6	88	230	1	2	88	6	2017	1410	5	1	0	5	4	1	1	28	3	0	0	0	88	2	2	1	2	0	NA	0	NA	0	NA	1	2278	1	1	0	1	1	0	2	4	7	673263	0001	CARAZ	-77.810097	-9.048527	11
008901301	PE6	89	13	1	2	89	3	2017	1407	2	1	0	2	2	0	1	23	1	0	0	0	89	2	2	1	2	0	NA	0	NA	0	NA	0	3057	1	1	0	1	0	1	2	3	3	2300758	0001	POMABAMBA	-77.460375	-8.820466	96
008901901	PE6	89	19	1	1	89	3	2017	1407	5	1	0	5	5	2	1	24	3	0	0	0	89	2	2	1	2	0	NA	0	NA	0	NA	2	3057	1	1	0	1	1	0	2	3	3	436040	0001	POMABAMBA	-77.460375	-8.820466	11
008902001	PE6	89	20	1	2	89	3	2017	1407	3	1	0	3	3	1	1	23	1	0	0	0	89	2	2	1	2	0	NA	0	NA	0	NA	1	3057	1	1	0	1	1	0	2	3	3	436040	0001	POMABAMBA	-77.460375	-8.820466	12
008903101	PE6	89	31	1	2	89	3	2017	1407	4	1	0	4	4	0	1	23	1	0	0	0	89	2	2	1	2	0	NA	0	NA	0	NA	0	3057	1	1	0	1	0	1	2	3	3	2300758	0001	POMABAMBA	-77.460375	-8.820466	96
008908101	PE6	89	81	1	2	89	3	2017	1407	3	1	0	3	3	1	1	23	2	0	0	0	89	2	2	1	2	0	NA	0	NA	0	NA	1	3057	1	1	0	1	1	0	2	3	3	436040	0001	POMABAMBA	-77.460375	-8.820466	11
008908701	PE6	89	87	1	1	89	3	2017	1407	5	1	0	5	5	0	1	24	1	0	0	0	89	2	2	1	2	0	NA	0	NA	0	NA	0	3057	1	1	0	1	0	1	2	3	3	2300758	0001	POMABAMBA	-77.460375	-8.820466	11
008910401	PE6	89	104	1	1	89	3	2017	1407	4	1	0	4	2	1	1	24	1	0	0	0	89	2	2	1	2	0	NA	0	NA	0	NA	1	3057	1	1	0	1	1	0	2	3	3	436040	0001	POMABAMBA	-77.460375	-8.820466	96
008914001	PE6	89	140	1	2	89	3	2017	1407	5	1	0	5	5	1	1	25	1	0	0	0	89	2	2	1	2	0	NA	0	NA	0	NA	1	3057	1	1	0	1	1	0	2	3	3	436040	0001	POMABAMBA	-77.460375	-8.820466	11
008915901	PE6	89	159	1	1	89	3	2017	1407	3	0	0	3	3	0	1	25	2	0	0	0	89	2	2	1	2	0	NA	0	NA	0	NA	0	3057	0	1	0	1	0	1	2	3	3	2300758	0001	POMABAMBA	-77.460375	-8.820466	71
009000601	PE6	90	6	1	2	90	6	2017	1410	5	1	0	5	5	1	1	19	1	0	0	0	90	2	2	1	2	0	NA	0	NA	0	NA	1	45	1	1	0	1	1	0	2	4	6	330593	0001	CASMA	-78.305409	-9.475967	11
009001301	PE6	90	13	1	6	90	6	2017	1410	6	1	0	6	6	2	1	19	1	12	0	0	90	2	2	1	2	0	NA	0	NA	0	NA	2	45	1	1	0	1	1	0	2	4	6	330593	0001	CASMA	-78.305409	-9.475967	11
009002701	PE6	90	27	1	1	90	6	2017	1410	2	1	0	2	2	0	1	19	2	0	0	0	90	2	2	1	2	0	NA	0	NA	0	NA	0	45	1	1	0	1	0	1	2	4	6	1744367	0001	CASMA	-78.305409	-9.475967	11
009002801	PE6	90	28	1	7	90	6	2017	1410	9	3	0	9	9	1	1	20	2	12	0	0	90	2	2	1	2	0	NA	0	NA	0	NA	1	45	3	1	0	1	1	0	2	4	6	330593	0001	CASMA	-78.305409	-9.475967	11
009003801	PE6	90	38	1	2	90	6	2017	1410	6	1	0	6	5	2	1	19	1	0	0	0	90	2	2	1	2	0	NA	0	NA	0	NA	1	45	1	1	0	1	1	0	2	4	6	330593	0001	CASMA	-78.305409	-9.475967	11
009004301	PE6	90	43	1	3	90	6	2017	1410	5	1	0	5	5	1	1	20	2	12	0	0	90	2	2	1	2	0	NA	0	NA	0	NA	1	45	1	1	0	1	1	0	2	4	6	330593	0001	CASMA	-78.305409	-9.475967	11
009005901	PE6	90	59	1	2	90	6	2017	1410	7	1	0	6	7	2	1	20	2	0	0	0	90	2	2	1	2	0	NA	0	NA	0	NA	2	45	1	1	0	1	1	0	2	4	6	330593	0001	CASMA	-78.305409	-9.475967	11
009008101	PE6	90	81	1	2	90	6	2017	1410	5	1	0	5	5	0	1	20	3	12	0	0	90	2	2	1	2	0	NA	0	NA	0	NA	0	45	1	1	0	1	0	1	2	4	6	1744367	0001	CASMA	-78.305409	-9.475967	11
009009601	PE6	90	96	1	3	90	6	2017	1410	7	3	0	7	7	0	1	19	2	0	0	0	90	2	2	1	2	0	NA	0	NA	0	NA	0	45	3	1	0	1	0	1	2	4	6	1744367	0001	CASMA	-78.305409	-9.475967	71
009009701	PE6	90	97	1	2	90	6	2017	1410	3	1	0	3	3	0	1	19	1	12	0	0	90	2	2	1	2	0	NA	0	NA	0	NA	0	45	1	1	0	1	0	1	2	4	6	1744367	0001	CASMA	-78.305409	-9.475967	11
009009702	PE6	90	97	2	1	90	6	2017	1410	2	1	0	2	2	1	1	19	1	12	0	0	90	2	2	1	2	0	NA	0	NA	0	NA	1	45	1	1	0	1	1	0	2	4	6	330593	0001	CASMA	-78.305409	-9.475967	11
009009703	PE6	90	97	3	2	90	6	2017	1410	3	1	0	3	3	1	1	19	1	12	0	0	90	2	2	1	2	0	NA	0	NA	0	NA	1	45	1	1	0	1	1	0	2	4	6	330593	0001	CASMA	-78.305409	-9.475967	11
009101101	PE6	91	11	1	2	91	5	2017	1409	5	2	0	5	5	1	1	24	2	0	0	0	91	2	2	1	2	0	NA	0	NA	0	NA	1	45	2	1	0	1	1	0	2	1	5	447081	0001	CASMA	-78.305409	-9.475967	11
009102501	PE6	91	25	1	1	91	5	2017	1409	1	0	0	1	1	0	1	23	1	12	0	0	91	2	2	1	2	0	NA	0	NA	0	NA	0	45	0	1	0	1	0	1	2	1	5	2359013	0001	CASMA	-78.305409	-9.475967	11
009102503	PE6	91	25	3	1	91	5	2017	1409	3	1	0	3	3	1	1	24	1	12	0	0	91	2	2	1	2	0	NA	0	NA	0	NA	0	45	1	1	0	1	0	1	2	1	5	2359013	0001	CASMA	-78.305409	-9.475967	11
009103001	PE6	91	30	1	1	91	5	2017	1409	1	0	0	1	1	0	1	25	2	0	0	0	91	2	2	1	2	0	NA	0	NA	0	NA	0	45	0	1	0	1	0	1	2	1	5	2359013	0001	CASMA	-78.305409	-9.475967	11
009104101	PE6	91	41	1	1	91	5	2017	1409	1	0	0	1	1	0	1	24	2	12	0	0	91	2	2	1	2	0	NA	0	NA	0	NA	0	45	0	1	0	1	0	1	2	1	5	2359013	0001	CASMA	-78.305409	-9.475967	11
009106501	PE6	91	65	1	1	91	5	2017	1409	2	1	0	2	2	1	1	23	1	0	0	0	91	2	2	1	2	0	NA	0	NA	0	NA	1	45	1	1	0	1	1	0	2	1	5	447081	0001	CASMA	-78.305409	-9.475967	11
009107901	PE6	91	79	1	1	91	5	2017	1409	5	2	0	5	5	1	1	24	1	12	0	0	91	2	2	1	2	0	NA	0	NA	0	NA	1	45	2	1	0	1	1	0	2	1	5	447081	0001	CASMA	-78.305409	-9.475967	11
009109201	PE6	91	92	1	8	91	5	2017	1409	10	2	0	10	10	3	1	24	1	0	0	0	91	2	2	1	2	0	NA	0	NA	0	NA	1	45	2	1	0	1	1	0	2	1	5	447081	0001	CASMA	-78.305409	-9.475967	11
009109202	PE6	91	92	2	2	91	5	2017	1409	3	1	0	3	3	0	1	24	1	0	0	0	91	2	2	1	2	0	NA	0	NA	0	NA	0	45	1	1	0	1	0	1	2	1	5	2359013	0001	CASMA	-78.305409	-9.475967	11
009109701	PE6	91	97	1	2	91	6	2017	1410	4	1	0	4	4	2	1	21	6	12	0	0	91	2	2	1	2	0	NA	0	NA	0	NA	2	45	1	1	0	1	1	0	2	1	5	447081	0001	CASMA	-78.305409	-9.475967	11
009111901	PE6	91	119	1	2	91	5	2017	1409	5	1	0	5	5	2	1	25	1	0	0	0	91	2	2	1	2	0	NA	0	NA	0	NA	1	45	1	1	0	1	1	0	2	1	5	447081	0001	CASMA	-78.305409	-9.475967	11
009113001	PE6	91	130	1	1	91	5	2017	1409	1	0	0	1	1	0	1	24	2	12	0	0	91	2	2	1	2	0	NA	0	NA	0	NA	0	45	0	1	0	1	0	1	2	1	5	2359013	0001	CASMA	-78.305409	-9.475967	11
009201601	PE6	92	16	1	2	92	5	2017	1409	5	1	0	5	5	1	1	20	1	12	0	0	92	2	2	1	2	0	NA	0	NA	0	NA	1	806	1	1	0	1	1	0	2	5	5	386663	0001	YAUTAN	-77.996587	-9.511431	11
009202601	PE6	92	26	1	1	92	5	2017	1409	5	1	0	5	5	1	1	20	1	0	0	0	92	2	2	1	2	0	NA	0	NA	0	NA	1	806	1	1	0	1	1	0	2	5	5	386663	0001	YAUTAN	-77.996587	-9.511431	11
009203201	PE6	92	32	1	1	92	5	2017	1409	1	0	0	1	1	0	1	20	1	12	0	0	92	2	2	1	2	0	NA	0	NA	0	NA	0	806	0	1	0	1	0	1	2	5	5	2040221	0001	YAUTAN	-77.996587	-9.511431	11
009204101	PE6	92	41	1	2	92	5	2017	1409	7	2	0	7	6	2	1	21	1	0	0	0	92	2	2	1	2	0	NA	0	NA	0	NA	2	806	2	1	0	1	1	0	2	5	5	386663	0001	YAUTAN	-77.996587	-9.511431	11
009208401	PE6	92	84	1	2	92	5	2017	1409	4	1	0	4	4	1	1	21	1	12	0	0	92	2	2	1	2	0	NA	0	NA	0	NA	1	806	1	1	0	1	1	0	2	5	5	386663	0001	YAUTAN	-77.996587	-9.511431	11
009208901	PE6	92	89	1	1	92	5	2017	1409	1	0	0	1	1	0	1	21	2	0	0	0	92	2	2	1	2	0	NA	0	NA	0	NA	0	806	0	1	0	1	0	1	2	5	5	2040221	0001	YAUTAN	-77.996587	-9.511431	11
009209001	PE6	92	90	1	5	92	5	2017	1409	10	2	0	9	10	1	1	21	1	12	0	0	92	2	2	1	2	0	NA	0	NA	0	NA	1	806	2	1	0	1	1	0	2	5	5	386663	0001	YAUTAN	-77.996587	-9.511431	11
009209301	PE6	92	93	1	2	92	5	2017	1409	4	1	0	4	4	0	1	20	1	0	0	0	92	2	2	1	2	0	NA	0	NA	0	NA	0	806	1	1	0	1	0	1	2	5	5	2040221	0001	YAUTAN	-77.996587	-9.511431	11
009209401	PE6	92	94	1	2	92	5	2017	1409	3	1	0	3	3	1	1	22	2	12	0	0	92	2	2	1	2	0	NA	0	NA	0	NA	1	806	1	1	0	1	1	0	2	5	5	386663	0001	YAUTAN	-77.996587	-9.511431	11
009209801	PE6	92	98	1	2	92	5	2017	1409	5	1	0	5	5	1	1	22	2	0	0	0	92	2	2	1	2	0	NA	0	NA	0	NA	1	806	1	1	0	1	1	0	2	5	5	386663	0001	YAUTAN	-77.996587	-9.511431	11
009301601	PE6	93	16	1	1	93	3	2017	1407	6	2	0	6	6	0	1	12	1	68	0	0	93	2	2	1	2	0	NA	0	NA	0	NA	0	2632	2	1	0	1	0	1	2	3	3	2077861	0001	CARHUAZ	-77.646316	-9.281803	11
009302001	PE6	93	20	1	1	93	3	2017	1407	3	1	0	3	3	1	1	12	1	81	0	0	93	2	2	1	2	0	NA	0	NA	0	NA	1	2632	1	1	0	1	1	0	2	3	3	393797	0001	CARHUAZ	-77.646316	-9.281803	11
009306601	PE6	93	66	1	1	93	3	2017	1407	3	1	0	3	3	1	1	12	1	81	0	0	93	2	2	1	2	0	NA	0	NA	0	NA	1	2632	1	1	0	1	1	0	2	3	3	393797	0001	CARHUAZ	-77.646316	-9.281803	11
009306801	PE6	93	68	1	1	93	3	2017	1407	3	1	0	3	3	1	1	12	1	68	0	0	93	2	2	1	2	0	NA	0	NA	0	NA	1	2632	1	1	0	1	1	0	2	3	3	393797	0001	CARHUAZ	-77.646316	-9.281803	12
009307101	PE6	93	71	1	1	93	3	2017	1407	4	2	0	4	4	1	1	13	1	81	0	0	93	2	2	1	2	0	NA	0	NA	0	NA	1	2632	2	1	0	1	1	0	2	3	3	393797	0001	CARHUAZ	-77.646316	-9.281803	11
009307301	PE6	93	73	1	1	93	3	2017	1407	6	3	0	6	5	1	1	12	1	68	0	0	93	2	2	1	2	0	NA	0	NA	0	NA	0	2632	3	1	0	1	0	1	2	3	3	2077861	0001	CARHUAZ	-77.646316	-9.281803	11
009308301	PE6	93	83	1	1	93	3	2017	1407	2	0	0	2	2	0	1	12	1	81	0	0	93	2	2	1	2	0	NA	0	NA	0	NA	0	2632	0	1	0	1	0	1	2	3	3	2077861	0001	CARHUAZ	-77.646316	-9.281803	11
009308401	PE6	93	84	1	1	93	3	2017	1407	3	1	0	3	3	1	1	14	1	68	0	0	93	2	2	1	2	0	NA	0	NA	0	NA	1	2632	1	1	0	1	1	0	2	3	3	393797	0001	CARHUAZ	-77.646316	-9.281803	11
009310601	PE6	93	106	1	1	93	3	2017	1407	2	0	0	2	2	0	1	14	1	81	0	0	93	2	2	1	2	0	NA	0	NA	0	NA	0	2632	0	1	0	1	0	1	2	3	3	2077861	0001	CARHUAZ	-77.646316	-9.281803	11
009401301	PE6	94	13	1	3	94	7	2017	1411	8	2	0	8	8	2	1	2	1	0	0	0	94	2	2	1	2	0	NA	0	NA	0	NA	2	27	2	1	0	1	1	0	2	3	7	388442	0001	SANTA	-78.61356	-8.987377	11
009403401	PE6	94	34	1	1	94	7	2017	1411	6	1	0	6	6	1	1	2	1	0	0	0	94	2	2	1	2	0	NA	0	NA	0	NA	1	27	1	1	0	1	1	0	2	3	7	388442	0001	SANTA	-78.61356	-8.987377	11
009405701	PE6	94	57	1	1	94	7	2017	1411	5	1	0	5	5	3	1	2	1	0	0	0	94	2	2	1	2	0	NA	0	NA	0	NA	2	27	1	1	0	1	1	0	2	3	7	388442	0001	SANTA	-78.61356	-8.987377	11
009406901	PE6	94	69	1	3	94	7	2017	1411	5	1	0	5	5	2	1	3	2	0	0	0	94	2	2	1	2	0	NA	0	NA	0	NA	1	27	1	1	0	1	1	0	2	3	7	388442	0001	SANTA	-78.61356	-8.987377	11
009411501	PE6	94	115	1	2	94	7	2017	1411	4	1	0	4	4	2	1	3	4	0	0	0	94	2	2	1	2	0	NA	0	NA	0	NA	2	27	1	1	0	1	1	0	2	3	7	388442	0001	SANTA	-78.61356	-8.987377	96
009412201	PE6	94	122	1	1	94	7	2017	1411	2	1	0	2	2	0	1	3	3	0	0	0	94	2	2	1	2	0	NA	0	NA	0	NA	0	27	1	1	0	1	0	1	2	3	7	2049610	0001	SANTA	-78.61356	-8.987377	11
009413701	PE6	94	137	1	1	94	7	2017	1411	5	0	0	5	2	0	1	2	1	0	0	0	94	2	2	1	2	0	NA	0	NA	0	NA	0	27	1	1	0	1	0	1	2	3	7	2049610	0001	SANTA	-78.61356	-8.987377	11
009416001	PE6	94	160	1	1	94	7	2017	1411	5	1	0	5	5	2	1	3	2	0	0	0	94	2	2	1	2	0	NA	0	NA	0	NA	0	27	1	1	0	1	0	1	2	3	7	2049610	0001	SANTA	-78.61356	-8.987377	11
009416901	PE6	94	169	1	2	94	7	2017	1411	3	1	0	3	3	1	1	3	1	0	0	0	94	2	2	1	2	0	NA	0	NA	0	NA	1	27	1	1	0	1	1	0	2	3	7	388442	0001	SANTA	-78.61356	-8.987377	96
009500101	PE6	95	1	1	1	95	4	2017	1408	1	0	0	1	0	0	1	18	1	0	0	0	95	2	2	2	3	0	NA	0	NA	0	NA	0	235	0	1	0	1	0	1	3	6	4	937323	0003	SUCHMAN	-78.420005	-8.72342166666666	43
009500201	PE6	95	2	1	3	95	4	2017	1408	3	0	0	3	2	0	1	18	1	12	0	0	95	2	2	2	3	0	NA	0	NA	0	NA	0	235	0	1	0	1	0	1	3	6	4	937323	0003	SUCHMAN	-78.420005	-8.72342166666666	43
009500401	PE6	95	4	1	1	95	4	2017	1408	1	0	0	1	1	0	1	18	2	0	0	0	95	2	2	2	3	0	NA	0	NA	0	NA	0	235	0	1	0	1	0	1	3	6	4	937323	0003	SUCHMAN	-78.420005	-8.72342166666666	71
009500501	PE6	95	5	1	2	95	4	2017	1408	2	0	0	2	2	0	1	18	1	12	0	0	95	2	2	2	3	0	NA	0	NA	0	NA	0	235	0	1	0	1	0	1	3	6	4	937323	0003	SUCHMAN	-78.420005	-8.72342166666666	43
009500601	PE6	95	6	1	1	95	4	2017	1408	4	1	0	4	4	1	1	18	2	0	0	0	95	2	2	2	3	0	NA	0	NA	0	NA	1	235	1	1	0	1	1	0	3	6	4	401276	0003	SUCHMAN	-78.420005	-8.72342166666666	43
009505201	PE6	95	52	1	2	95	4	2017	1408	2	1	0	2	2	0	1	19	1	12	0	0	95	2	2	2	3	0	NA	0	NA	0	NA	0	235	1	1	0	1	0	1	3	6	4	937323	0007	SAN JUAN	-78.545783	-8.828194	43
009505301	PE6	95	53	1	2	95	4	2017	1408	4	1	0	4	4	0	1	19	1	0	0	0	95	2	2	2	3	0	NA	0	NA	0	NA	0	235	1	1	0	1	0	1	3	6	4	937323	0007	SAN JUAN	-78.545783	-8.828194	43
009505401	PE6	95	54	1	1	95	4	2017	1408	4	0	0	4	2	1	1	19	1	12	0	0	95	2	2	2	3	0	NA	0	NA	0	NA	1	235	1	1	0	1	1	0	3	6	4	401276	0007	SAN JUAN	-78.545783	-8.828194	43
009505501	PE6	95	55	1	2	95	4	2017	1408	4	1	0	4	4	0	1	19	1	0	0	0	95	2	2	2	3	0	NA	0	NA	0	NA	0	235	1	1	0	1	0	1	3	6	4	937323	0007	SAN JUAN	-78.545783	-8.828194	43
009505601	PE6	95	56	1	1	95	4	2017	1408	1	0	0	1	1	0	1	19	1	12	0	0	95	2	2	2	3	0	NA	0	NA	0	NA	0	235	0	1	0	1	0	1	3	6	4	937323	0007	SAN JUAN	-78.545783	-8.828194	43
009505701	PE6	95	57	1	2	95	4	2017	1408	4	1	0	4	4	0	1	20	1	0	0	0	95	2	2	2	3	0	NA	0	NA	0	NA	0	235	1	1	0	1	0	1	3	6	4	937323	0007	SAN JUAN	-78.545783	-8.828194	43
009505801	PE6	95	58	1	2	95	4	2017	1408	6	2	0	5	6	1	1	20	1	12	0	0	95	2	2	2	3	0	NA	0	NA	0	NA	1	235	2	1	0	1	1	0	3	6	4	401276	0007	SAN JUAN	-78.545783	-8.828194	43
009505901	PE6	95	59	1	1	95	4	2017	1408	2	0	0	2	2	0	1	20	2	0	0	0	95	2	2	2	3	0	NA	0	NA	0	NA	0	235	0	1	0	1	0	1	3	6	4	937323	0007	SAN JUAN	-78.545783	-8.828194	43
009506001	PE6	95	60	1	2	95	4	2017	1408	6	2	0	6	5	1	1	20	1	12	0	0	95	2	2	2	3	0	NA	0	NA	0	NA	1	235	2	1	0	1	1	0	3	6	4	401276	0007	SAN JUAN	-78.545783	-8.828194	43
009604201	PE6	96	42	1	2	96	7	2017	1411	8	2	0	6	8	2	1	2	1	0	0	0	96	2	2	2	3	0	NA	0	NA	0	NA	1	2157	2	1	0	1	1	0	3	6	7	443336	0055	CURURUP	-78.0832633333333	-8.802335	11
009604301	PE6	96	43	1	1	96	7	2017	1411	2	0	0	2	2	0	1	2	1	12	0	0	96	2	2	2	3	0	NA	0	NA	0	NA	0	2157	0	1	0	1	0	1	3	6	7	1035568	0055	CURURUP	-78.0832633333333	-8.802335	11
009604501	PE6	96	45	1	1	96	7	2017	1411	2	0	0	2	2	0	1	2	1	12	0	0	96	2	2	2	3	0	NA	0	NA	0	NA	0	2157	0	1	0	1	0	1	3	6	7	1035568	0055	CURURUP	-78.0832633333333	-8.802335	11
009604701	PE6	96	47	1	2	96	7	2017	1411	5	1	0	5	5	1	1	3	2	0	0	0	96	2	2	2	3	0	NA	0	NA	0	NA	1	2157	1	1	0	1	1	0	3	6	7	443336	0044	ANCON	-78.084168	-8.782843	11
009604801	PE6	96	48	1	1	96	7	2017	1411	4	1	0	4	4	0	1	3	1	12	0	0	96	2	2	2	3	0	NA	0	NA	0	NA	0	2157	1	1	0	1	0	1	3	6	7	1035568	0044	ANCON	-78.084168	-8.782843	11
009604901	PE6	96	49	1	1	96	7	2017	1411	5	1	0	5	5	1	1	3	1	0	0	0	96	2	2	2	3	0	NA	0	NA	0	NA	1	2157	1	1	0	1	1	0	3	6	7	443336	0044	ANCON	-78.084168	-8.782843	11
009605001	PE6	96	50	1	3	96	7	2017	1411	3	0	0	3	3	0	1	3	1	12	0	0	96	2	2	2	3	0	NA	0	NA	0	NA	0	2157	0	1	0	1	0	1	3	6	7	1035568	0044	ANCON	-78.084168	-8.782843	11
009605201	PE6	96	52	1	1	96	7	2017	1411	6	1	0	3	6	1	1	3	1	0	0	0	96	2	2	2	3	0	NA	0	NA	0	NA	1	2157	1	1	0	1	1	0	3	6	7	443336	0044	ANCON	-78.084168	-8.782843	11
009607501	PE6	96	75	1	1	96	7	2017	1411	1	0	0	1	1	0	1	4	2	12	0	0	96	2	2	2	3	0	NA	0	NA	0	NA	0	2157	0	1	0	1	0	1	3	6	7	1035568	0045	RANRAN	-78.08096	-8.77433	11
009607701	PE6	96	77	1	1	96	7	2017	1411	2	0	0	2	2	0	1	4	2	0	0	0	96	2	2	2	3	0	NA	0	NA	0	NA	0	2157	0	1	0	1	0	1	3	6	7	1035568	0045	RANRAN	-78.08096	-8.77433	11
009607901	PE6	96	79	1	1	96	7	2017	1411	2	0	0	2	2	0	1	5	2	0	0	0	96	2	2	2	3	0	NA	0	NA	0	NA	0	2157	0	1	0	1	0	1	3	6	7	1035568	0045	RANRAN	-78.08096	-8.77433	43
009608101	PE6	96	81	1	1	96	7	2017	1411	2	0	0	1	2	0	1	4	1	12	0	0	96	2	2	2	3	0	NA	0	NA	0	NA	0	2157	0	1	0	1	0	1	3	6	7	1035568	0045	RANRAN	-78.08096	-8.77433	11
009700101	PE6	97	1	1	1	97	6	2017	1410	2	1	0	2	2	0	1	9	1	69	0	0	97	2	2	2	3	0	NA	0	NA	0	NA	0	3341	1	1	0	1	0	1	3	6	6	1112505	0001	TAUCA	-78.03796	-8.470117	11
009700601	PE6	97	6	1	2	97	6	2017	1410	4	0	0	4	4	0	1	9	1	74	0	0	97	2	2	2	3	0	NA	0	NA	0	NA	0	3341	0	1	0	1	0	1	3	6	6	1112505	0001	TAUCA	-78.03796	-8.470117	12
009701001	PE6	97	10	1	1	97	6	2017	1410	1	0	0	1	1	0	1	9	1	74	0	0	97	2	2	2	3	0	NA	0	NA	0	NA	0	3341	0	1	0	1	0	1	3	6	6	1112505	0001	TAUCA	-78.03796	-8.470117	11
009701101	PE6	97	11	1	3	97	6	2017	1410	5	2	0	5	5	1	1	10	1	69	0	0	97	2	2	2	3	0	NA	0	NA	0	NA	1	3341	2	1	0	1	1	0	3	6	6	476273	0001	TAUCA	-78.03796	-8.470117	11
009701401	PE6	97	14	1	2	97	6	2017	1410	5	1	0	5	5	2	1	9	1	74	0	0	97	2	2	2	3	0	NA	0	NA	0	NA	2	3341	1	1	0	1	1	0	3	6	6	476273	0001	TAUCA	-78.03796	-8.470117	11
009701501	PE6	97	15	1	2	97	6	2017	1410	5	1	0	5	5	0	1	9	1	69	0	0	97	2	2	2	3	0	NA	0	NA	0	NA	0	3341	1	1	0	1	0	1	3	6	6	1112505	0001	TAUCA	-78.03796	-8.470117	11
009704301	PE6	97	43	1	4	97	6	2017	1410	5	1	0	5	4	1	1	10	1	74	0	0	97	2	2	2	3	0	NA	0	NA	0	NA	1	3341	2	1	0	1	1	0	3	6	6	476273	0001	TAUCA	-78.03796	-8.470117	11
009704801	PE6	97	48	1	1	97	6	2017	1410	1	0	0	1	1	0	1	11	1	69	0	0	97	2	2	2	3	0	NA	0	NA	0	NA	0	3341	0	1	0	1	0	1	3	6	6	1112505	0001	TAUCA	-78.03796	-8.470117	11
009705301	PE6	97	53	1	2	97	6	2017	1410	3	0	0	2	2	0	1	11	1	74	0	0	97	2	2	2	3	0	NA	0	NA	0	NA	0	3341	0	1	0	1	0	1	3	6	6	1112505	0001	TAUCA	-78.03796	-8.470117	11
009801501	PE6	98	15	1	1	98	4	2017	1408	4	2	0	2	4	0	1	24	2	0	0	0	98	2	2	2	3	0	NA	0	NA	0	NA	0	3377	2	1	0	1	0	1	3	6	4	1116703	0001	HUAYLLABAMBA	-77.567273	-8.534605	11
009802301	PE6	98	23	1	2	98	4	2017	1408	2	0	0	2	2	0	1	24	2	0	0	0	98	2	2	2	3	0	NA	0	NA	0	NA	0	3377	0	1	0	1	0	1	3	6	4	1116703	0001	HUAYLLABAMBA	-77.567273	-8.534605	11
009803501	PE6	98	35	1	1	98	4	2017	1408	1	0	0	1	1	0	1	24	1	12	0	0	98	2	2	2	3	0	NA	0	NA	0	NA	0	3377	0	1	0	1	0	1	3	6	4	1116703	0001	HUAYLLABAMBA	-77.567273	-8.534605	11
009803601	PE6	98	36	1	2	98	4	2017	1408	2	0	0	2	2	0	1	24	1	0	0	0	98	2	2	2	3	0	NA	0	NA	0	NA	0	3377	0	1	0	1	0	1	3	6	4	1116703	0001	HUAYLLABAMBA	-77.567273	-8.534605	11
009804201	PE6	98	42	1	1	98	4	2017	1408	2	1	0	2	2	0	1	24	1	12	0	0	98	2	2	2	3	0	NA	0	NA	0	NA	0	3377	1	1	0	1	0	1	3	6	4	1116703	0001	HUAYLLABAMBA	-77.567273	-8.534605	11
009805601	PE6	98	56	1	2	98	4	2017	1408	5	1	0	5	4	1	1	25	2	12	0	0	98	2	2	2	3	0	NA	0	NA	0	NA	1	3377	1	1	0	1	1	0	3	6	4	478070	0001	HUAYLLABAMBA	-77.567273	-8.534605	11
009806401	PE6	98	64	1	1	98	4	2017	1408	1	0	0	1	1	0	1	25	1	0	0	0	98	2	2	2	3	0	NA	0	NA	0	NA	0	3377	0	1	0	1	0	1	3	6	4	1116703	0001	HUAYLLABAMBA	-77.567273	-8.534605	11
009806701	PE6	98	67	1	1	98	4	2017	1408	10	1	0	10	9	1	1	25	1	12	0	0	98	2	2	2	3	0	NA	0	NA	0	NA	1	3377	1	1	0	1	1	0	3	6	4	478070	0001	HUAYLLABAMBA	-77.567273	-8.534605	11
009807201	PE6	98	72	1	2	98	4	2017	1408	4	1	0	4	4	1	1	25	1	0	0	0	98	2	2	2	3	0	NA	0	NA	0	NA	1	3377	1	1	0	1	1	0	3	6	4	478070	0001	HUAYLLABAMBA	-77.567273	-8.534605	11
009808201	PE6	98	82	1	1	98	4	2017	1408	1	0	0	1	1	0	1	26	2	12	0	0	98	2	2	2	3	0	NA	0	NA	0	NA	0	3377	0	1	0	1	0	1	3	6	4	1116703	0001	HUAYLLABAMBA	-77.567273	-8.534605	11
009808701	PE6	98	87	1	1	98	4	2017	1408	1	0	0	1	1	0	1	25	1	0	0	0	98	2	2	2	3	0	NA	0	NA	0	NA	0	3377	0	1	0	1	0	1	3	6	4	1116703	0001	HUAYLLABAMBA	-77.567273	-8.534605	96
009902101	PE6	99	21	1	1	99	4	2017	1408	1	0	0	1	1	0	1	7	1	0	0	0	99	2	2	2	3	0	NA	0	NA	0	NA	0	2231	0	1	0	1	0	1	3	6	4	1427239	0002	LLACUSBAMBA	-77.8952016666666	-8.62982166666666	11
009902301	PE6	99	23	1	1	99	4	2017	1408	3	0	0	2	3	0	1	7	2	0	0	0	99	2	2	2	3	0	NA	0	NA	0	NA	0	2231	0	1	0	1	0	1	3	6	4	1427239	0002	LLACUSBAMBA	-77.8952016666666	-8.62982166666666	11
009902401	PE6	99	24	1	1	99	4	2017	1408	1	0	0	1	1	0	1	7	4	0	0	0	99	2	2	2	3	0	NA	0	NA	0	NA	0	2231	0	1	0	1	0	1	3	6	4	1427239	0002	LLACUSBAMBA	-77.8952016666666	-8.62982166666666	96
009902501	PE6	99	25	1	2	99	4	2017	1408	3	0	0	3	0	1	1	7	2	0	0	0	99	2	2	2	3	0	NA	0	NA	0	NA	1	2231	1	1	0	1	1	0	3	6	4	611014	0002	LLACUSBAMBA	-77.8952016666666	-8.62982166666666	11
009903101	PE6	99	31	1	2	99	4	2017	1408	3	0	0	3	3	0	1	10	5	0	0	0	99	2	2	2	3	0	NA	0	NA	0	NA	0	2231	0	1	0	1	0	1	3	6	4	1427239	0006	MIRASANTA	-77.8886	-8.68977	43
009903201	PE6	99	32	1	3	99	4	2017	1408	3	1	0	3	3	0	1	8	1	0	0	0	99	2	2	2	3	0	NA	0	NA	0	NA	0	2231	1	1	0	1	0	1	3	6	4	1427239	0006	MIRASANTA	-77.8886	-8.68977	11
009903301	PE6	99	33	1	2	99	4	2017	1408	2	0	0	2	2	0	1	8	1	0	0	0	99	2	2	2	3	0	NA	0	NA	0	NA	0	2231	0	1	0	1	0	1	3	6	4	1427239	0006	MIRASANTA	-77.8886	-8.68977	11
009903701	PE6	99	37	1	1	99	4	2017	1408	3	0	0	3	2	1	1	9	2	0	0	0	99	2	2	2	3	0	NA	0	NA	0	NA	1	2231	1	1	0	1	1	0	3	6	4	611014	0006	MIRASANTA	-77.8886	-8.68977	43
009903901	PE6	99	39	1	2	99	4	2017	1408	2	0	0	2	2	0	1	9	2	0	0	0	99	2	2	2	3	0	NA	0	NA	0	NA	0	2231	0	1	0	1	0	1	3	6	4	1427239	0006	MIRASANTA	-77.8886	-8.68977	11
009904001	PE6	99	40	1	1	99	4	2017	1408	2	0	0	2	2	0	1	9	2	0	0	0	99	2	2	2	3	0	NA	0	NA	0	NA	0	2231	0	1	0	1	0	1	3	6	4	1427239	0006	MIRASANTA	-77.8886	-8.68977	11
009904101	PE6	99	41	1	2	99	4	2017	1408	4	1	0	4	4	0	1	9	1	0	0	0	99	2	2	2	3	0	NA	0	NA	0	NA	0	2231	1	1	0	1	0	1	3	6	4	1427239	0006	MIRASANTA	-77.8886	-8.68977	11
009904201	PE6	99	42	1	8	99	4	2017	1408	11	2	0	11	10	1	1	9	1	0	0	0	99	2	2	2	3	0	NA	0	NA	0	NA	1	2231	2	1	0	1	1	0	3	6	4	611014	0006	MIRASANTA	-77.8886	-8.68977	12
009904301	PE6	99	43	1	1	99	4	2017	1408	2	0	0	2	2	0	1	9	1	0	0	0	99	2	2	2	3	0	NA	0	NA	0	NA	0	2231	0	1	0	1	0	1	3	6	4	1427239	0006	MIRASANTA	-77.8886	-8.68977	11
009904401	PE6	99	44	1	2	99	4	2017	1408	3	1	0	3	3	1	1	9	2	0	0	0	99	2	2	2	3	0	NA	0	NA	0	NA	1	2231	1	1	0	1	1	0	3	6	4	611014	0006	MIRASANTA	-77.8886	-8.68977	11
010005601	PE6	100	56	1	1	100	4	2017	1408	4	1	0	4	4	1	1	12	1	12	0	0	100	2	2	2	3	0	NA	0	NA	0	NA	1	2821	1	1	0	1	1	0	3	6	4	518134	0020	HUANCARHUAZ	-77.791125	-8.93347833333333	11
010005701	PE6	100	57	1	1	100	4	2017	1408	3	1	0	3	3	1	1	12	1	0	0	0	100	2	2	2	3	0	NA	0	NA	0	NA	1	2821	1	1	0	1	1	0	3	6	4	518134	0020	HUANCARHUAZ	-77.791125	-8.93347833333333	96
010005801	PE6	100	58	1	2	100	4	2017	1408	4	0	0	4	4	0	1	12	1	12	0	0	100	2	2	2	3	0	NA	0	NA	0	NA	0	2821	0	1	0	1	0	1	3	6	4	1210286	0020	HUANCARHUAZ	-77.791125	-8.93347833333333	11
010005901	PE6	100	59	1	2	100	4	2017	1408	4	1	0	4	4	0	1	12	1	0	0	0	100	2	2	2	3	0	NA	0	NA	0	NA	0	2821	1	1	0	1	0	1	3	6	4	1210286	0020	HUANCARHUAZ	-77.791125	-8.93347833333333	11
010006101	PE6	100	61	1	3	100	4	2017	1408	6	3	0	6	6	1	1	12	1	12	0	0	100	2	2	2	3	0	NA	0	NA	0	NA	1	2821	3	1	0	1	1	0	3	6	4	518134	0020	HUANCARHUAZ	-77.791125	-8.93347833333333	11
010006701	PE6	100	67	1	2	100	4	2017	1408	7	2	0	7	7	2	1	13	1	0	0	0	100	2	2	2	3	0	NA	0	NA	0	NA	2	2821	2	1	0	1	1	0	3	6	4	518134	0018	LARIAN	-77.79137	-8.91979	11
010006801	PE6	100	68	1	2	100	4	2017	1408	5	1	0	5	5	0	1	13	1	12	0	0	100	2	2	2	3	0	NA	0	NA	0	NA	0	2821	1	1	0	1	0	1	3	6	4	1210286	0018	LARIAN	-77.79137	-8.91979	11
010006901	PE6	100	69	1	1	100	4	2017	1408	3	2	0	3	3	0	1	13	1	0	0	0	100	2	2	2	3	0	NA	0	NA	0	NA	0	2821	2	1	0	1	0	1	3	6	4	1210286	0018	LARIAN	-77.79137	-8.91979	11
010007001	PE6	100	70	1	2	100	4	2017	1408	6	1	0	6	6	1	1	13	1	12	0	0	100	2	2	2	3	0	NA	0	NA	0	NA	1	2821	1	1	0	1	1	0	3	6	4	518134	0018	LARIAN	-77.79137	-8.91979	11
010007101	PE6	100	71	1	1	100	4	2017	1408	6	1	0	6	6	0	1	13	1	0	0	0	100	2	2	2	3	0	NA	0	NA	0	NA	0	2821	1	1	0	1	0	1	3	6	4	1210286	0018	LARIAN	-77.79137	-8.91979	11
010008901	PE6	100	89	1	1	100	4	2017	1408	3	0	0	3	0	1	1	14	1	12	0	0	100	2	2	2	3	0	NA	0	NA	0	NA	1	2821	1	1	0	1	1	0	3	6	4	518134	0017	HATO	-77.7919183333333	-8.92037833333333	11
010009001	PE6	100	90	1	1	100	4	2017	1408	5	1	0	5	5	0	1	14	1	0	0	0	100	2	2	2	3	0	NA	0	NA	0	NA	0	2821	1	1	0	1	0	1	3	6	4	1210286	0017	HATO	-77.7919183333333	-8.92037833333333	11
010009101	PE6	100	91	1	3	100	4	2017	1408	5	2	0	5	5	1	1	14	1	12	0	0	100	2	2	2	3	0	NA	0	NA	0	NA	1	2821	2	1	0	1	1	0	3	6	4	518134	0017	HATO	-77.7919183333333	-8.92037833333333	11
010009201	PE6	100	92	1	1	100	4	2017	1408	2	0	0	2	2	0	1	14	1	0	0	0	100	2	2	2	3	0	NA	0	NA	0	NA	0	2821	0	1	0	1	0	1	3	6	4	1210286	0017	HATO	-77.7919183333333	-8.92037833333333	11
010009301	PE6	100	93	1	2	100	4	2017	1408	4	1	0	4	3	0	1	14	1	12	0	0	100	2	2	2	3	0	NA	0	NA	0	NA	0	2821	1	1	0	1	0	1	3	6	4	1210286	0017	HATO	-77.7919183333333	-8.92037833333333	43
010104401	PE6	101	44	1	2	101	6	2017	1410	2	0	0	2	2	0	1	9	4	0	0	0	101	2	2	2	3	0	NA	0	NA	0	NA	0	2892	0	1	0	1	0	1	3	6	6	650387	0029	CASHAPAMPA	-77.778756	-8.957729	11
010104601	PE6	101	46	1	2	101	6	2017	1410	3	1	0	3	3	0	1	6	1	0	0	0	101	2	2	2	3	0	NA	0	NA	0	NA	0	2892	1	1	0	1	0	1	3	6	6	650387	0029	CASHAPAMPA	-77.778756	-8.957729	43
010104701	PE6	101	47	1	2	101	6	2017	1410	2	1	0	2	2	0	1	6	2	0	0	0	101	2	2	2	3	0	NA	0	NA	0	NA	0	2892	1	1	0	1	0	1	3	6	6	650387	0029	CASHAPAMPA	-77.778756	-8.957729	11
010104801	PE6	101	48	1	1	101	6	2017	1410	3	0	0	3	3	0	1	6	2	0	0	0	101	2	2	2	3	0	NA	0	NA	0	NA	0	2892	0	1	0	1	0	1	3	6	6	650387	0029	CASHAPAMPA	-77.778756	-8.957729	11
010105001	PE6	101	50	1	1	101	6	2017	1410	2	1	0	2	2	1	1	6	1	0	0	0	101	2	2	2	3	0	NA	0	NA	0	NA	1	2892	1	1	0	1	1	0	3	6	6	278437	0029	CASHAPAMPA	-77.778756	-8.957729	96
010105201	PE6	101	52	1	2	101	6	2017	1410	5	1	0	4	4	0	1	7	1	0	0	0	101	2	2	2	3	0	NA	0	NA	0	NA	0	2892	1	1	0	1	0	1	3	6	6	650387	0031	CUPRAC	-77.7798083333333	-8.95975666666666	11
010105301	PE6	101	53	1	2	101	6	2017	1410	5	0	0	5	2	1	1	7	1	0	0	0	101	2	2	2	3	0	NA	0	NA	0	NA	1	2892	1	1	0	1	1	0	3	6	6	278437	0031	CUPRAC	-77.7798083333333	-8.95975666666666	11
010105401	PE6	101	54	1	2	101	6	2017	1410	3	1	0	3	3	0	1	7	1	0	0	0	101	2	2	2	3	0	NA	0	NA	0	NA	0	2892	1	1	0	1	0	1	3	6	6	650387	0031	CUPRAC	-77.7798083333333	-8.95975666666666	11
010105501	PE6	101	55	1	2	101	6	2017	1410	4	1	0	4	4	1	1	7	2	0	0	0	101	2	2	2	3	0	NA	0	NA	0	NA	0	2892	1	1	0	1	0	1	3	6	6	650387	0031	CUPRAC	-77.7798083333333	-8.95975666666666	11
010105601	PE6	101	56	1	1	101	6	2017	1410	1	0	0	1	1	0	1	7	1	0	0	0	101	2	2	2	3	0	NA	0	NA	0	NA	0	2892	0	1	0	1	0	1	3	6	6	650387	0031	CUPRAC	-77.7798083333333	-8.95975666666666	11
010106301	PE6	101	63	1	2	101	6	2017	1410	8	1	0	8	8	2	1	8	1	0	0	0	101	2	2	2	3	0	NA	0	NA	0	NA	2	2892	1	1	0	1	1	0	3	6	6	278437	0030	LUTSCANA	-77.7755	-8.96213833333333	12
010106401	PE6	101	64	1	2	101	6	2017	1410	2	0	0	2	2	0	1	8	1	0	0	0	101	2	2	2	3	0	NA	0	NA	0	NA	0	2892	0	1	0	1	0	1	3	6	6	650387	0030	LUTSCANA	-77.7755	-8.96213833333333	11
010106501	PE6	101	65	1	2	101	6	2017	1410	3	0	0	3	3	0	1	8	1	0	0	0	101	2	2	2	3	0	NA	0	NA	0	NA	0	2892	0	1	0	1	0	1	3	6	6	650387	0030	LUTSCANA	-77.7755	-8.96213833333333	11
010106601	PE6	101	66	1	1	101	6	2017	1410	4	1	0	4	4	0	1	8	1	0	0	0	101	2	2	2	3	0	NA	0	NA	0	NA	0	2892	1	1	0	1	0	1	3	6	6	650387	0030	LUTSCANA	-77.7755	-8.96213833333333	11
010106701	PE6	101	67	1	2	101	6	2017	1410	3	0	0	3	3	0	1	8	1	0	0	0	101	2	2	2	3	0	NA	0	NA	0	NA	0	2892	0	1	0	1	0	1	3	6	6	650387	0030	LUTSCANA	-77.7755	-8.96213833333333	11
010200201	PE6	102	2	1	2	102	6	2017	1410	4	1	0	4	4	0	1	3	1	0	0	0	102	2	2	2	3	0	NA	0	NA	0	NA	0	2972	1	1	0	1	0	1	3	6	6	938820	0061	HURANTOMA	-77.783321	-8.991203	96
010200801	PE6	102	8	1	1	102	6	2017	1410	3	1	0	3	3	1	1	2	1	0	0	0	102	2	2	2	3	0	NA	0	NA	0	NA	1	2972	1	1	0	1	1	0	3	6	6	401917	0061	HURANTOMA	-77.783321	-8.991203	11
010200901	PE6	102	9	1	2	102	6	2017	1410	4	2	0	4	4	0	1	2	1	0	0	0	102	2	2	2	3	0	NA	0	NA	0	NA	0	2972	2	1	0	1	0	1	3	6	6	938820	0061	HURANTOMA	-77.783321	-8.991203	11
010201001	PE6	102	10	1	2	102	6	2017	1410	6	3	0	6	6	0	1	3	1	0	0	0	102	2	2	2	3	0	NA	0	NA	0	NA	0	2972	3	1	0	1	0	1	3	6	6	938820	0061	HURANTOMA	-77.783321	-8.991203	11
010206101	PE6	102	61	1	1	102	6	2017	1410	2	0	0	2	2	0	1	4	2	0	0	0	102	2	2	2	3	0	NA	0	NA	0	NA	0	2972	0	1	0	1	0	1	3	6	6	938820	0003	COCHAMARCA	-77.800617	-8.991107	43
010206201	PE6	102	62	1	1	102	6	2017	1410	2	0	0	2	2	0	1	4	2	0	0	0	102	2	2	2	3	0	NA	0	NA	0	NA	0	2972	0	1	0	1	0	1	3	6	6	938820	0003	COCHAMARCA	-77.800617	-8.991107	11
010206301	PE6	102	63	1	3	102	6	2017	1410	7	3	0	7	7	1	1	4	1	0	0	0	102	2	2	2	3	0	NA	0	NA	0	NA	1	2972	3	1	0	1	1	0	3	6	6	401917	0003	COCHAMARCA	-77.800617	-8.991107	11
010206401	PE6	102	64	1	2	102	6	2017	1410	4	1	0	4	4	0	1	4	1	0	0	0	102	2	2	2	3	0	NA	0	NA	0	NA	0	2972	1	1	0	1	0	1	3	6	6	938820	0003	COCHAMARCA	-77.800617	-8.991107	11
010206501	PE6	102	65	1	2	102	6	2017	1410	4	0	0	4	3	1	1	4	1	0	0	0	102	2	2	2	3	0	NA	0	NA	0	NA	1	2972	1	1	0	1	1	0	3	6	6	401917	0003	COCHAMARCA	-77.800617	-8.991107	11
010207101	PE6	102	71	1	2	102	6	2017	1410	2	1	0	2	2	0	1	4	1	0	0	0	102	2	2	2	3	0	NA	0	NA	0	NA	0	2972	1	1	0	1	0	1	3	6	6	938820	0003	COCHAMARCA	-77.800617	-8.991107	11
010207201	PE6	102	72	1	1	102	6	2017	1410	1	0	0	1	1	0	1	5	1	0	0	0	102	2	2	2	3	0	NA	0	NA	0	NA	0	2972	0	1	0	1	0	1	3	6	6	938820	0003	COCHAMARCA	-77.800617	-8.991107	11
010207301	PE6	102	73	1	2	102	6	2017	1410	3	1	0	3	3	1	1	4	2	0	0	0	102	2	2	2	3	0	NA	0	NA	0	NA	1	2972	1	1	0	1	1	0	3	6	6	401917	0003	COCHAMARCA	-77.800617	-8.991107	11
010207401	PE6	102	74	1	1	102	6	2017	1410	2	1	0	2	2	0	1	5	1	0	0	0	102	2	2	2	3	0	NA	0	NA	0	NA	0	2972	1	1	0	1	0	1	3	6	6	938820	0003	COCHAMARCA	-77.800617	-8.991107	11
010208001	PE6	102	80	1	2	102	6	2017	1410	6	3	0	6	6	1	1	5	1	0	0	0	102	2	2	2	3	0	NA	0	NA	0	NA	1	2972	3	1	0	1	1	0	3	6	6	401917	0003	COCHAMARCA	-77.800617	-8.991107	11
010300101	PE6	103	1	1	2	103	5	2017	1409	3	1	0	3	3	0	1	3	1	0	0	0	103	2	2	2	3	0	NA	0	NA	0	NA	0	3006	1	1	0	1	0	1	3	6	5	1136812	0079	PICHIU	-77.96366	-9.2128	43
010300201	PE6	103	2	1	1	103	5	2017	1409	4	1	0	4	4	2	1	3	1	0	0	0	103	2	2	2	3	0	NA	0	NA	0	NA	1	3006	1	1	0	1	1	0	3	6	5	486679	0079	PICHIU	-77.96366	-9.2128	11
010300301	PE6	103	3	1	1	103	5	2017	1409	5	2	0	5	4	1	1	3	1	0	0	0	103	2	2	2	3	0	NA	0	NA	0	NA	1	3006	2	1	0	1	1	0	3	6	5	486679	0079	PICHIU	-77.96366	-9.2128	11
010300501	PE6	103	5	1	1	103	5	2017	1409	1	0	0	1	1	0	1	4	2	0	0	0	103	2	2	2	3	0	NA	0	NA	0	NA	0	3006	0	1	0	1	0	1	3	6	5	1136812	0079	PICHIU	-77.96366	-9.2128	11
010300801	PE6	103	8	1	1	103	5	2017	1409	4	1	0	4	4	0	1	4	2	0	0	0	103	2	2	2	3	0	NA	0	NA	0	NA	0	3006	1	1	0	1	0	1	3	6	5	1136812	0079	PICHIU	-77.96366	-9.2128	11
010300901	PE6	103	9	1	2	103	5	2017	1409	5	1	0	5	5	1	1	3	1	0	0	0	103	2	2	2	3	0	NA	0	NA	0	NA	1	3006	1	1	0	1	1	0	3	6	5	486679	0079	PICHIU	-77.96366	-9.2128	11
010301001	PE6	103	10	1	2	103	5	2017	1409	5	1	0	5	5	0	1	4	2	0	0	0	103	2	2	2	3	0	NA	0	NA	0	NA	0	3006	1	1	0	1	0	1	3	6	5	1136812	0079	PICHIU	-77.96366	-9.2128	11
010301101	PE6	103	11	1	2	103	5	2017	1409	3	1	0	3	3	1	1	3	1	0	0	0	103	2	2	2	3	0	NA	0	NA	0	NA	1	3006	1	1	0	1	1	0	3	6	5	486679	0079	PICHIU	-77.96366	-9.2128	11
010305701	PE6	103	57	1	2	103	5	2017	1409	3	1	0	3	2	1	1	5	1	0	0	0	103	2	2	2	3	0	NA	0	NA	0	NA	1	3006	1	1	0	1	1	0	3	6	5	486679	0080	CARAMPA	-77.9578	-9.21216	96
010305801	PE6	103	58	1	1	103	5	2017	1409	6	2	0	6	6	1	1	6	2	0	0	0	103	2	2	2	3	0	NA	0	NA	0	NA	1	3006	2	1	0	1	1	0	3	6	5	486679	0080	CARAMPA	-77.9578	-9.21216	11
010305901	PE6	103	59	1	3	103	5	2017	1409	4	1	0	4	4	1	1	6	1	0	0	0	103	2	2	2	3	0	NA	0	NA	0	NA	1	3006	1	1	0	1	1	0	3	6	5	486679	0080	CARAMPA	-77.9578	-9.21216	11
010306001	PE6	103	60	1	1	103	5	2017	1409	3	1	0	3	3	0	1	5	1	0	0	0	103	2	2	2	3	0	NA	0	NA	0	NA	0	3006	1	1	0	1	0	1	3	6	5	1136812	0080	CARAMPA	-77.9578	-9.21216	11
010306101	PE6	103	61	1	2	103	5	2017	1409	4	2	0	4	4	1	1	5	1	0	0	0	103	2	2	2	3	0	NA	0	NA	0	NA	1	3006	2	1	0	1	1	0	3	6	5	486679	0080	CARAMPA	-77.9578	-9.21216	11
010400201	PE6	104	2	1	3	104	5	2017	1409	5	1	0	5	5	2	1	21	1	0	0	0	104	2	2	2	3	0	NA	0	NA	0	NA	2	3654	1	1	0	1	1	0	3	6	5	388346	0005	CARHUACASHA	-77.477805	-8.91036666666666	11
010400301	PE6	104	3	1	2	104	5	2017	1409	5	1	0	5	5	2	1	21	1	0	0	0	104	2	2	2	3	0	NA	0	NA	0	NA	2	3654	1	1	0	1	1	0	3	6	5	388346	0005	CARHUACASHA	-77.477805	-8.91036666666666	96
010400401	PE6	104	4	1	2	104	5	2017	1409	4	0	0	2	4	0	1	21	1	0	0	0	104	2	2	2	3	0	NA	0	NA	0	NA	0	3654	0	1	0	1	0	1	3	6	5	907119	0005	CARHUACASHA	-77.477805	-8.91036666666666	11
010400501	PE6	104	5	1	1	104	5	2017	1409	3	0	0	1	3	0	1	21	1	0	0	0	104	2	2	2	3	0	NA	0	NA	0	NA	0	3654	0	1	0	1	0	1	3	6	5	907119	0005	CARHUACASHA	-77.477805	-8.91036666666666	11
010403701	PE6	104	37	1	1	104	5	2017	1409	2	0	0	2	2	0	1	22	1	0	0	0	104	2	2	2	3	0	NA	0	NA	0	NA	0	3654	0	1	0	1	0	1	3	6	5	907119	0025	TASHTA	-77.4987983333333	-8.91736	11
010403801	PE6	104	38	1	3	104	5	2017	1409	5	1	0	5	4	1	1	22	2	0	0	0	104	2	2	2	3	0	NA	0	NA	0	NA	1	3654	1	1	0	1	1	0	3	6	5	388346	0025	TASHTA	-77.4987983333333	-8.91736	43
010403901	PE6	104	39	1	1	104	5	2017	1409	1	0	0	1	1	0	1	22	1	0	0	0	104	2	2	2	3	0	NA	0	NA	0	NA	0	3654	0	1	0	1	0	1	3	6	5	907119	0025	TASHTA	-77.4987983333333	-8.91736	43
010404001	PE6	104	40	1	2	104	5	2017	1409	4	1	0	4	4	2	1	22	2	0	0	0	104	2	2	2	3	0	NA	0	NA	0	NA	2	3654	1	1	0	1	1	0	3	6	5	388346	0025	TASHTA	-77.4987983333333	-8.91736	96
010404101	PE6	104	41	1	1	104	5	2017	1409	2	0	0	2	2	0	1	22	1	0	0	0	104	2	2	2	3	0	NA	0	NA	0	NA	0	3654	0	1	0	1	0	1	3	6	5	907119	0025	TASHTA	-77.4987983333333	-8.91736	11
010404901	PE6	104	49	1	2	104	5	2017	1409	4	1	0	4	4	2	1	23	4	0	0	0	104	2	2	2	3	0	NA	0	NA	0	NA	1	3654	1	1	0	1	1	0	3	6	5	388346	0024	QUISHUAR	-77.4823233333333	-8.90811166666666	11
010405001	PE6	104	50	1	2	104	5	2017	1409	2	0	0	2	1	0	1	23	1	0	0	0	104	2	2	2	3	0	NA	0	NA	0	NA	0	3654	0	1	0	1	0	1	3	6	5	907119	0024	QUISHUAR	-77.4823233333333	-8.90811166666666	11
010405101	PE6	104	51	1	2	104	5	2017	1409	8	1	0	8	8	2	1	23	3	0	0	0	104	2	2	2	3	0	NA	0	NA	0	NA	1	3654	1	1	0	1	1	0	3	6	5	388346	0024	QUISHUAR	-77.4823233333333	-8.90811166666666	11
010405201	PE6	104	52	1	2	104	5	2017	1409	4	1	0	4	4	1	1	23	2	0	0	0	104	2	2	2	3	0	NA	0	NA	0	NA	1	3654	1	1	0	1	1	0	3	6	5	388346	0024	QUISHUAR	-77.4823233333333	-8.90811166666666	11
010405301	PE6	104	53	1	1	104	5	2017	1409	3	1	0	3	3	0	1	24	3	0	0	0	104	2	2	2	3	0	NA	0	NA	0	NA	0	3654	1	1	0	1	0	1	3	6	5	907119	0024	QUISHUAR	-77.4823233333333	-8.90811166666666	11
010503801	PE6	105	38	1	2	105	4	2017	1408	4	1	0	4	3	0	1	7	3	0	0	0	105	2	2	2	3	0	NA	0	NA	0	NA	0	3005	1	1	0	1	0	1	3	6	4	1224817	0010	SANTA ROSA	-77.538909	-9.456894	11
010503901	PE6	105	39	1	1	105	4	2017	1408	4	1	0	4	4	0	1	7	1	12	0	0	105	2	2	2	3	0	NA	0	NA	0	NA	0	3005	1	1	0	1	0	1	3	6	4	1224817	0010	SANTA ROSA	-77.538909	-9.456894	11
010504001	PE6	105	40	1	1	105	4	2017	1408	7	2	0	7	7	0	1	7	1	0	0	0	105	2	2	2	3	0	NA	0	NA	0	NA	0	3005	2	1	0	1	0	1	3	6	4	1224817	0010	SANTA ROSA	-77.538909	-9.456894	11
010504101	PE6	105	41	1	4	105	4	2017	1408	6	2	0	6	6	2	1	7	1	12	0	0	105	2	2	2	3	0	NA	0	NA	0	NA	2	3005	2	1	0	1	1	0	3	6	4	524355	0010	SANTA ROSA	-77.538909	-9.456894	11
010504201	PE6	105	42	1	1	105	4	2017	1408	2	1	0	2	2	1	1	7	2	0	0	0	105	2	2	2	3	0	NA	0	NA	0	NA	1	3005	1	1	0	1	1	0	3	6	4	524355	0010	SANTA ROSA	-77.538909	-9.456894	11
010509201	PE6	105	92	1	1	105	4	2017	1408	3	1	0	3	3	1	1	8	1	12	0	0	105	2	2	2	3	0	NA	0	NA	0	NA	1	3005	1	1	0	1	1	0	3	6	4	524355	0013	SECSECPAMPA	-77.5366333333333	-9.46207999999999	11
010509301	PE6	105	93	1	2	105	4	2017	1408	3	1	0	3	3	1	1	9	2	0	0	0	105	2	2	2	3	0	NA	0	NA	0	NA	1	3005	1	1	0	1	1	0	3	6	4	524355	0013	SECSECPAMPA	-77.5366333333333	-9.46207999999999	11
010509401	PE6	105	94	1	5	105	4	2017	1408	6	2	0	6	6	1	1	8	1	12	0	0	105	2	2	2	3	0	NA	0	NA	0	NA	0	3005	2	1	0	1	0	1	3	6	4	1224817	0013	SECSECPAMPA	-77.5366333333333	-9.46207999999999	11
010509501	PE6	105	95	1	2	105	4	2017	1408	2	0	0	2	2	0	1	9	1	0	0	0	105	2	2	2	3	0	NA	0	NA	0	NA	0	3005	0	1	0	1	0	1	3	6	4	1224817	0013	SECSECPAMPA	-77.5366333333333	-9.46207999999999	11
010509601	PE6	105	96	1	1	105	4	2017	1408	4	1	0	4	4	1	1	9	1	12	0	0	105	2	2	2	3	0	NA	0	NA	0	NA	1	3005	1	1	0	1	1	0	3	6	4	524355	0013	SECSECPAMPA	-77.5366333333333	-9.46207999999999	11
010512001	PE6	105	120	1	4	105	4	2017	1408	5	1	0	5	5	1	1	8	2	0	0	0	105	2	2	2	3	0	NA	0	NA	0	NA	1	3005	1	1	0	1	1	0	3	6	4	524355	0013	SECSECPAMPA	-77.5366333333333	-9.46207999999999	11
010512101	PE6	105	121	1	1	105	4	2017	1408	3	1	0	3	3	0	1	9	1	12	0	0	105	2	2	2	3	0	NA	0	NA	0	NA	0	3005	1	1	0	1	0	1	3	6	4	1224817	0013	SECSECPAMPA	-77.5366333333333	-9.46207999999999	11
010512201	PE6	105	122	1	1	105	4	2017	1408	4	2	0	4	3	1	1	8	1	0	0	0	105	2	2	2	3	0	NA	0	NA	0	NA	1	3005	3	1	0	1	1	0	3	6	4	524355	0013	SECSECPAMPA	-77.5366333333333	-9.46207999999999	11
010512401	PE6	105	124	1	5	105	4	2017	1408	5	1	0	5	2	1	1	8	2	0	0	0	105	2	2	2	3	0	NA	0	NA	0	NA	1	3005	2	1	0	1	1	0	3	6	4	524355	0013	SECSECPAMPA	-77.5366333333333	-9.46207999999999	11
010600501	PE6	106	5	1	1	106	6	2017	1410	3	1	0	3	3	0	1	12	1	0	0	0	106	2	2	2	3	0	NA	0	NA	0	NA	0	3505	1	1	0	1	0	1	3	6	6	1200715	0096	MALLALLAC	-77.5048183333333	-9.62331666666666	11
010600701	PE6	106	7	1	1	106	6	2017	1410	9	3	0	9	9	2	1	12	1	0	0	0	106	2	2	2	3	0	NA	0	NA	0	NA	2	3505	3	1	0	1	1	0	3	6	6	514037	0096	MALLALLAC	-77.5048183333333	-9.62331666666666	11
010600801	PE6	106	8	1	1	106	6	2017	1410	2	0	0	2	2	0	1	12	1	0	0	0	106	2	2	2	3	0	NA	0	NA	0	NA	0	3505	0	1	0	1	0	1	3	6	6	1200715	0096	MALLALLAC	-77.5048183333333	-9.62331666666666	11
010601601	PE6	106	16	1	1	106	6	2017	1410	1	0	0	1	1	0	1	14	3	0	0	0	106	2	2	2	3	0	NA	0	NA	0	NA	0	3505	0	1	0	1	0	1	3	6	6	1200715	0098	CHAMANAYOC	-77.50627	-9.62927	11
010602501	PE6	106	25	1	1	106	6	2017	1410	2	0	0	1	2	0	1	13	1	0	0	0	106	2	2	2	3	0	NA	0	NA	0	NA	0	3505	0	1	0	1	0	1	3	6	6	1200715	0097	CULLUNAYOC	-77.5036849999999	-9.63329166666666	11
010603001	PE6	106	30	1	1	106	6	2017	1410	2	1	0	2	2	0	1	15	4	0	0	0	106	2	2	2	3	0	NA	0	NA	0	NA	0	3505	1	1	0	1	0	1	3	6	6	1200715	0102	PUTACA	-77.5063933333333	-9.63815166666666	11
010603101	PE6	106	31	1	1	106	6	2017	1410	3	0	0	3	3	0	1	15	2	0	0	0	106	2	2	2	3	0	NA	0	NA	0	NA	0	3505	0	1	0	1	0	1	3	6	6	1200715	0101	SANTA CATALINA	-77.505755	-9.640018	11
010603401	PE6	106	34	1	2	106	6	2017	1410	3	1	0	3	3	0	1	15	2	0	0	0	106	2	2	2	3	0	NA	0	NA	0	NA	0	3505	1	1	0	1	0	1	3	6	6	1200715	0101	SANTA CATALINA	-77.505755	-9.640018	11
010603701	PE6	106	37	1	1	106	6	2017	1410	5	1	0	4	5	0	1	15	2	0	0	0	106	2	2	2	3	0	NA	0	NA	0	NA	0	3505	1	1	0	1	0	1	3	6	6	1200715	0101	SANTA CATALINA	-77.505755	-9.640018	11
010604001	PE6	106	40	1	3	106	6	2017	1410	3	0	0	3	1	0	1	15	2	0	0	0	106	2	2	2	3	0	NA	0	NA	0	NA	0	3505	1	1	0	1	0	1	3	6	6	1200715	0101	SANTA CATALINA	-77.505755	-9.640018	11
010700801	PE6	107	8	1	1	107	6	2017	1410	3	1	0	3	3	1	1	20	1	0	0	0	107	2	2	2	3	0	NA	0	NA	0	NA	1	3070	1	1	0	1	1	0	3	6	6	334124	0016	ULLMAY	-77.558602	-9.312	11
010701901	PE6	107	19	1	1	107	6	2017	1410	4	1	0	4	4	2	1	19	1	0	0	0	107	2	2	2	3	0	NA	0	NA	0	NA	2	3070	1	1	0	1	1	0	3	6	6	334124	0016	ULLMAY	-77.558602	-9.312	96
010702001	PE6	107	20	1	2	107	6	2017	1410	3	1	0	3	3	1	1	20	2	0	0	0	107	2	2	2	3	0	NA	0	NA	0	NA	0	3070	1	1	0	1	0	1	3	6	6	780465	0016	ULLMAY	-77.558602	-9.312	11
010702701	PE6	107	27	1	1	107	6	2017	1410	1	0	0	1	1	0	1	19	1	0	0	0	107	2	2	2	3	0	NA	0	NA	0	NA	0	3070	0	1	0	1	0	1	3	6	6	780465	0016	ULLMAY	-77.558602	-9.312	96
010702801	PE6	107	28	1	2	107	6	2017	1410	4	2	0	4	4	0	1	19	1	0	0	0	107	2	2	2	3	0	NA	0	NA	0	NA	0	3070	2	1	0	1	0	1	3	6	6	780465	0016	ULLMAY	-77.558602	-9.312	11
010704101	PE6	107	41	1	1	107	6	2017	1410	4	1	0	4	4	0	1	21	1	0	0	0	107	2	2	2	3	0	NA	0	NA	0	NA	0	3070	1	1	0	1	0	1	3	6	6	780465	0021	YANAHUANCA	-77.5634483333333	-9.31661833333333	11
010704201	PE6	107	42	1	2	107	6	2017	1410	2	0	0	2	2	0	1	21	3	0	0	0	107	2	2	2	3	0	NA	0	NA	0	NA	0	3070	0	1	0	1	0	1	3	6	6	780465	0021	YANAHUANCA	-77.5634483333333	-9.31661833333333	11
010704301	PE6	107	43	1	1	107	6	2017	1410	5	1	0	5	5	0	1	20	1	0	0	0	107	2	2	2	3	0	NA	0	NA	0	NA	0	3070	1	1	0	1	0	1	3	6	6	780465	0021	YANAHUANCA	-77.5634483333333	-9.31661833333333	11
010704401	PE6	107	44	1	4	107	6	2017	1410	7	3	0	7	7	1	1	20	1	0	0	0	107	2	2	2	3	0	NA	0	NA	0	NA	1	3070	3	1	0	1	1	0	3	6	6	334124	0021	YANAHUANCA	-77.5634483333333	-9.31661833333333	11
010704501	PE6	107	45	1	1	107	6	2017	1410	4	1	0	4	3	0	1	21	1	0	0	0	107	2	2	2	3	0	NA	0	NA	0	NA	0	3070	1	1	0	1	0	1	3	6	6	780465	0021	YANAHUANCA	-77.5634483333333	-9.31661833333333	11
010705101	PE6	107	51	1	2	107	6	2017	1410	4	1	0	4	4	0	1	22	1	0	0	0	107	2	2	2	3	0	NA	0	NA	0	NA	0	3070	1	1	0	1	0	1	3	6	6	780465	0021	YANAHUANCA	-77.5634483333333	-9.31661833333333	11
010705201	PE6	107	52	1	1	107	6	2017	1410	1	0	0	1	0	0	1	21	1	0	0	0	107	2	2	2	3	0	NA	0	NA	0	NA	0	3070	0	1	0	1	0	1	3	6	6	780465	0021	YANAHUANCA	-77.5634483333333	-9.31661833333333	96
010705301	PE6	107	53	1	1	107	6	2017	1410	5	2	0	2	5	1	1	21	3	0	0	0	107	2	2	2	3	0	NA	0	NA	0	NA	1	3070	2	1	0	1	1	0	3	6	6	334124	0021	YANAHUANCA	-77.5634483333333	-9.31661833333333	11
010705401	PE6	107	54	1	1	107	6	2017	1410	2	0	0	2	2	0	1	22	2	0	0	0	107	2	2	2	3	0	NA	0	NA	0	NA	0	3070	0	1	0	1	0	1	3	6	6	780465	0021	YANAHUANCA	-77.5634483333333	-9.31661833333333	11
010705501	PE6	107	55	1	2	107	6	2017	1410	5	1	0	5	5	1	1	21	1	0	0	0	107	2	2	2	3	0	NA	0	NA	0	NA	1	3070	1	1	0	1	1	0	3	6	6	334124	0021	YANAHUANCA	-77.5634483333333	-9.31661833333333	11
010807701	PE6	108	77	1	1	108	3	2017	1407	7	2	0	7	7	0	1	6	1	0	0	0	108	2	2	2	3	0	NA	0	NA	0	NA	0	3222	2	1	0	1	0	1	3	6	3	1288146	0027	ERA CATAC	-77.61265	-9.39050833333333	11
010807801	PE6	108	78	1	3	108	3	2017	1407	3	0	0	3	3	0	1	6	1	0	0	0	108	2	2	2	3	0	NA	0	NA	0	NA	0	3222	0	1	0	1	0	1	3	6	3	1288146	0027	ERA CATAC	-77.61265	-9.39050833333333	11
010807901	PE6	108	79	1	2	108	3	2017	1407	2	1	0	2	2	0	1	20	9	0	0	0	108	2	2	2	3	0	NA	0	NA	0	NA	0	3222	1	1	0	1	0	1	3	6	3	1288146	0027	ERA CATAC	-77.61265	-9.39050833333333	11
010808001	PE6	108	80	1	2	108	3	2017	1407	6	1	0	6	5	1	1	6	2	0	0	0	108	2	2	2	3	0	NA	0	NA	0	NA	1	3222	1	1	0	1	1	0	3	6	3	551467	0027	ERA CATAC	-77.61265	-9.39050833333333	11
010808101	PE6	108	81	1	1	108	3	2017	1407	5	1	0	5	4	1	1	8	5	0	0	0	108	2	2	2	3	0	NA	0	NA	0	NA	1	3222	1	1	0	1	1	0	3	6	3	551467	0027	ERA CATAC	-77.61265	-9.39050833333333	11
010808701	PE6	108	87	1	1	108	3	2017	1407	2	0	0	2	2	0	1	6	1	0	0	0	108	2	2	2	3	0	NA	0	NA	0	NA	0	3222	0	1	0	1	0	1	3	6	3	1288146	0027	ERA CATAC	-77.61265	-9.39050833333333	11
010808801	PE6	108	88	1	1	108	3	2017	1407	5	1	0	5	5	1	1	6	2	0	0	0	108	2	2	2	3	0	NA	0	NA	0	NA	1	3222	1	1	0	1	1	0	3	6	3	551467	0027	ERA CATAC	-77.61265	-9.39050833333333	11
010808901	PE6	108	89	1	1	108	3	2017	1407	2	0	0	2	2	0	1	7	2	0	0	0	108	2	2	2	3	0	NA	0	NA	0	NA	0	3222	0	1	0	1	0	1	3	6	3	1288146	0027	ERA CATAC	-77.61265	-9.39050833333333	11
010809001	PE6	108	90	1	2	108	3	2017	1407	7	1	0	7	6	1	1	6	2	0	0	0	108	2	2	2	3	0	NA	0	NA	0	NA	1	3222	1	1	0	1	1	0	3	6	3	551467	0027	ERA CATAC	-77.61265	-9.39050833333333	11
010809101	PE6	108	91	1	1	108	3	2017	1407	4	1	0	2	4	1	1	7	4	0	0	0	108	2	2	2	3	0	NA	0	NA	0	NA	1	3222	1	1	0	1	1	0	3	6	3	551467	0027	ERA CATAC	-77.61265	-9.39050833333333	11
010809201	PE6	108	92	1	2	108	3	2017	1407	4	1	0	4	4	1	1	6	1	0	0	0	108	2	2	2	3	0	NA	0	NA	0	NA	1	3222	1	1	0	1	1	0	3	6	3	551467	0027	ERA CATAC	-77.61265	-9.39050833333333	11
010809301	PE6	108	93	1	1	108	3	2017	1407	3	1	0	2	3	0	1	7	3	0	0	0	108	2	2	2	3	0	NA	0	NA	0	NA	0	3222	1	1	0	1	0	1	3	6	3	1288146	0027	ERA CATAC	-77.61265	-9.39050833333333	11
010809401	PE6	108	94	1	1	108	3	2017	1407	1	0	0	1	1	0	1	7	2	0	0	0	108	2	2	2	3	0	NA	0	NA	0	NA	0	3222	0	1	0	1	0	1	3	6	3	1288146	0027	ERA CATAC	-77.61265	-9.39050833333333	12
010809501	PE6	108	95	1	1	108	3	2017	1407	3	0	0	3	2	1	1	8	7	0	0	0	108	2	2	2	3	0	NA	0	NA	0	NA	0	3222	1	1	0	1	0	1	3	6	3	1288146	0027	ERA CATAC	-77.61265	-9.39050833333333	11
010809601	PE6	108	96	1	1	108	3	2017	1407	5	2	0	5	5	1	1	7	1	0	0	0	108	2	2	2	3	0	NA	0	NA	0	NA	1	3222	2	1	0	1	1	0	3	6	3	551467	0027	ERA CATAC	-77.61265	-9.39050833333333	11
010900701	PE6	109	7	1	2	109	4	2017	1408	4	1	0	4	4	0	1	14	1	0	0	0	109	2	2	2	3	0	NA	0	NA	0	NA	0	3957	1	1	0	1	0	1	3	6	4	1063332	0004	TASHTA	-77.18241	-9.227764	41
010901501	PE6	109	15	1	1	109	4	2017	1408	6	1	0	6	6	1	1	14	1	0	0	0	109	2	2	2	3	0	NA	0	NA	0	NA	1	3957	1	1	0	1	1	0	3	6	4	455222	0004	TASHTA	-77.18241	-9.227764	11
010902001	PE6	109	20	1	2	109	4	2017	1408	5	2	0	5	4	0	1	14	1	0	0	0	109	2	2	2	3	0	NA	0	NA	0	NA	0	3957	2	1	0	1	0	1	3	6	4	1063332	0004	TASHTA	-77.18241	-9.227764	11
010902101	PE6	109	21	1	1	109	4	2017	1408	3	1	0	3	3	1	1	14	1	0	0	0	109	2	2	2	3	0	NA	0	NA	0	NA	1	3957	1	1	0	1	1	0	3	6	4	455222	0004	TASHTA	-77.18241	-9.227764	96
010906101	PE6	109	61	1	1	109	4	2017	1408	4	1	0	4	4	1	1	15	2	0	0	0	109	2	2	2	3	0	NA	0	NA	0	NA	1	3957	1	1	0	1	1	0	3	6	4	455222	0005	PACHACHACA	-77.1709033333333	-9.24031	11
010906401	PE6	109	64	1	1	109	4	2017	1408	4	1	0	4	4	2	1	17	2	0	0	0	109	2	2	2	3	0	NA	0	NA	0	NA	2	3957	1	1	0	1	1	0	3	6	4	455222	0005	PACHACHACA	-77.1709033333333	-9.24031	11
010906801	PE6	109	68	1	1	109	4	2017	1408	4	1	0	4	4	2	1	15	2	0	0	0	109	2	2	2	3	0	NA	0	NA	0	NA	1	3957	1	1	0	1	1	0	3	6	4	455222	0005	PACHACHACA	-77.1709033333333	-9.24031	11
010906901	PE6	109	69	1	1	109	4	2017	1408	3	1	0	3	3	1	1	15	1	0	0	0	109	2	2	2	3	0	NA	0	NA	0	NA	1	3957	1	1	0	1	1	0	3	6	4	455222	0005	PACHACHACA	-77.1709033333333	-9.24031	11
010908101	PE6	109	81	1	2	109	4	2017	1408	5	1	0	5	5	1	1	16	1	0	0	0	109	2	2	2	3	0	NA	0	NA	0	NA	0	3957	1	1	0	1	0	1	3	6	4	1063332	0006	MOROCANCHA	-77.1828066666666	-9.23909666666666	11
010908201	PE6	109	82	1	4	109	4	2017	1408	9	1	0	9	9	1	1	16	1	0	0	0	109	2	2	2	3	0	NA	0	NA	0	NA	1	3957	1	1	0	1	1	0	3	6	4	455222	0006	MOROCANCHA	-77.1828066666666	-9.23909666666666	11
010908301	PE6	109	83	1	1	109	4	2017	1408	10	1	0	10	7	1	1	16	1	0	0	0	109	2	2	2	3	0	NA	0	NA	0	NA	1	3957	1	1	0	1	1	0	3	6	4	455222	0006	MOROCANCHA	-77.1828066666666	-9.23909666666666	11
010908501	PE6	109	85	1	1	109	4	2017	1408	5	1	0	5	5	1	1	16	2	0	0	0	109	2	2	2	3	0	NA	0	NA	0	NA	0	3957	1	1	0	1	0	1	3	6	4	1063332	0006	MOROCANCHA	-77.1828066666666	-9.23909666666666	11
010908601	PE6	109	86	1	1	109	4	2017	1408	2	0	0	2	2	0	1	16	1	0	0	0	109	2	2	2	3	0	NA	0	NA	0	NA	0	3957	0	1	0	1	0	1	3	6	4	1063332	0006	MOROCANCHA	-77.1828066666666	-9.23909666666666	11
011000601	PE6	110	6	1	1	110	4	2017	1408	2	1	0	2	2	0	1	19	1	0	0	0	110	2	2	2	3	0	NA	0	NA	0	NA	0	3633	1	1	0	1	0	1	3	6	4	1154998	0048	PICHIU AYASH	-77.02116	-9.48501	11
011000801	PE6	110	8	1	1	110	4	2017	1408	3	0	0	3	2	0	1	20	2	0	0	0	110	2	2	2	3	0	NA	0	NA	0	NA	0	3633	0	1	0	1	0	1	3	6	4	1154998	0048	PICHIU AYASH	-77.02116	-9.48501	11
011000901	PE6	110	9	1	1	110	4	2017	1408	6	1	0	6	5	0	1	19	2	0	0	0	110	2	2	2	3	0	NA	0	NA	0	NA	0	3633	1	1	0	1	0	1	3	6	4	1154998	0048	PICHIU AYASH	-77.02116	-9.48501	11
011001001	PE6	110	10	1	1	110	4	2017	1408	5	1	0	3	5	1	1	20	2	0	0	0	110	2	2	2	3	0	NA	0	NA	0	NA	1	3633	1	1	0	1	1	0	3	6	4	494465	0048	PICHIU AYASH	-77.02116	-9.48501	11
011002901	PE6	110	29	1	1	110	4	2017	1408	1	0	0	1	1	0	1	22	3	0	0	0	110	2	2	2	3	0	NA	0	NA	0	NA	0	3633	0	1	0	1	0	1	3	6	4	1154998	0048	PICHIU AYASH	-77.02116	-9.48501	11
011003001	PE6	110	30	1	1	110	4	2017	1408	1	0	0	1	0	0	1	22	2	0	0	0	110	2	2	2	3	0	NA	0	NA	0	NA	0	3633	0	1	0	1	0	1	3	6	4	1154998	0048	PICHIU AYASH	-77.02116	-9.48501	11
011003101	PE6	110	31	1	1	110	4	2017	1408	2	0	0	2	1	0	1	19	1	0	0	0	110	2	2	2	3	0	NA	0	NA	0	NA	0	3633	1	1	0	1	0	1	3	6	4	1154998	0048	PICHIU AYASH	-77.02116	-9.48501	96
011003501	PE6	110	35	1	2	110	4	2017	1408	6	2	0	6	4	1	1	19	2	0	0	0	110	2	2	2	3	0	NA	0	NA	0	NA	0	3633	2	1	0	1	0	1	3	6	4	1154998	0048	PICHIU AYASH	-77.02116	-9.48501	11
011003601	PE6	110	36	1	1	110	4	2017	1408	2	2	0	2	2	0	1	19	2	0	0	0	110	2	2	2	3	0	NA	0	NA	0	NA	0	3633	2	1	0	1	0	1	3	6	4	1154998	0048	PICHIU AYASH	-77.02116	-9.48501	11
011004201	PE6	110	42	1	1	110	4	2017	1408	6	2	0	6	6	0	1	21	4	0	0	0	110	2	2	2	3	0	NA	0	NA	0	NA	0	3633	2	1	0	1	0	1	3	6	4	1154998	0048	PICHIU AYASH	-77.02116	-9.48501	11
011100101	PE6	111	1	1	2	111	3	2017	1407	4	1	0	4	4	1	1	16	1	0	0	0	111	2	2	2	3	0	NA	0	NA	0	NA	0	3271	1	1	0	1	0	1	3	6	3	818670	0009	HUARIPAMPA CENTRAL	-77.1423633333333	-9.50839	11
011100201	PE6	111	2	1	2	111	3	2017	1407	2	0	0	2	2	0	1	16	1	0	0	0	111	2	2	2	3	0	NA	0	NA	0	NA	0	3271	0	1	0	1	0	1	3	6	3	818670	0009	HUARIPAMPA CENTRAL	-77.1423633333333	-9.50839	11
011100301	PE6	111	3	1	2	111	3	2017	1407	4	2	0	4	4	0	1	16	1	0	0	0	111	2	2	2	3	0	NA	0	NA	0	NA	0	3271	2	1	0	1	0	1	3	6	3	818670	0009	HUARIPAMPA CENTRAL	-77.1423633333333	-9.50839	11
011100401	PE6	111	4	1	1	111	3	2017	1407	5	1	0	5	5	2	1	16	1	0	0	0	111	2	2	2	3	0	NA	0	NA	0	NA	2	3271	1	1	0	1	1	0	3	6	3	350480	0009	HUARIPAMPA CENTRAL	-77.1423633333333	-9.50839	11
011100501	PE6	111	5	1	2	111	3	2017	1407	3	1	0	3	3	1	1	16	1	0	0	0	111	2	2	2	3	0	NA	0	NA	0	NA	0	3271	1	1	0	1	0	1	3	6	3	818670	0009	HUARIPAMPA CENTRAL	-77.1423633333333	-9.50839	96
011102801	PE6	111	28	1	1	111	3	2017	1407	4	1	0	4	4	1	1	17	1	0	0	0	111	2	2	2	3	0	NA	0	NA	0	NA	1	3271	1	1	0	1	1	0	3	6	3	350480	0009	HUARIPAMPA CENTRAL	-77.1423633333333	-9.50839	11
011102901	PE6	111	29	1	4	111	3	2017	1407	7	2	0	7	7	1	1	17	1	0	0	0	111	2	2	2	3	0	NA	0	NA	0	NA	1	3271	2	1	0	1	1	0	3	6	3	350480	0009	HUARIPAMPA CENTRAL	-77.1423633333333	-9.50839	11
011103001	PE6	111	30	1	1	111	3	2017	1407	1	0	0	1	1	0	1	16	1	0	0	0	111	2	2	2	3	0	NA	0	NA	0	NA	0	3271	0	1	0	1	0	1	3	6	3	818670	0009	HUARIPAMPA CENTRAL	-77.1423633333333	-9.50839	11
011103101	PE6	111	31	1	1	111	3	2017	1407	3	1	0	3	3	1	1	17	2	0	0	0	111	2	2	2	3	0	NA	0	NA	0	NA	1	3271	1	1	0	1	1	0	3	6	3	350480	0009	HUARIPAMPA CENTRAL	-77.1423633333333	-9.50839	11
011106901	PE6	111	69	1	2	111	3	2017	1407	5	1	0	4	5	1	1	18	1	0	0	0	111	2	2	2	3	0	NA	0	NA	0	NA	1	3271	1	1	0	1	1	0	3	6	3	350480	0014	HUARIPAMPA ALTO	-77.138084	-9.501378	11
011107001	PE6	111	70	1	1	111	3	2017	1407	2	0	0	2	2	0	1	18	2	0	0	0	111	2	2	2	3	0	NA	0	NA	0	NA	0	3271	0	1	0	1	0	1	3	6	3	818670	0014	HUARIPAMPA ALTO	-77.138084	-9.501378	11
011107101	PE6	111	71	1	1	111	3	2017	1407	7	2	0	7	7	1	1	18	1	0	0	0	111	2	2	2	3	0	NA	0	NA	0	NA	1	3271	2	1	0	1	1	0	3	6	3	350480	0014	HUARIPAMPA ALTO	-77.138084	-9.501378	11
011107201	PE6	111	72	1	1	111	3	2017	1407	4	1	0	4	4	1	1	18	2	0	0	0	111	2	2	2	3	0	NA	0	NA	0	NA	1	3271	1	1	0	1	1	0	3	6	3	350480	0014	HUARIPAMPA ALTO	-77.138084	-9.501378	11
011107301	PE6	111	73	1	2	111	3	2017	1407	5	1	0	5	5	2	1	18	1	0	0	0	111	2	2	2	3	0	NA	0	NA	0	NA	2	3271	1	1	0	1	1	0	3	6	3	350480	0014	HUARIPAMPA ALTO	-77.138084	-9.501378	11
011200701	PE6	112	7	1	2	112	3	2017	1407	4	1	0	4	4	1	1	12	2	0	0	0	112	2	2	2	3	0	NA	0	NA	0	NA	1	3543	1	1	0	1	1	0	3	6	3	400008	0043	CRISTO REY DE QUELLEYACO	-77.1907166666666	-9.652025	11
011200901	PE6	112	9	1	2	112	3	2017	1407	4	1	0	4	4	1	1	11	1	0	0	0	112	2	2	2	3	0	NA	0	NA	0	NA	1	3543	1	1	0	1	1	0	3	6	3	400008	0043	CRISTO REY DE QUELLEYACO	-77.1907166666666	-9.652025	11
011201001	PE6	112	10	1	1	112	3	2017	1407	4	1	0	4	4	2	1	12	4	0	0	0	112	2	2	2	3	0	NA	0	NA	0	NA	2	3543	1	1	0	1	1	0	3	6	3	400008	0043	CRISTO REY DE QUELLEYACO	-77.1907166666666	-9.652025	11
011207201	PE6	112	72	1	1	112	3	2017	1407	5	1	0	5	5	0	1	14	1	0	0	0	112	2	2	2	3	0	NA	0	NA	0	NA	0	3543	1	1	0	1	0	1	3	6	3	934359	0042	JIRCAHUAYI	-77.20747	-9.64742166666666	11
011207601	PE6	112	76	1	1	112	3	2017	1407	5	1	0	5	5	2	1	13	1	0	0	0	112	2	2	2	3	0	NA	0	NA	0	NA	2	3543	1	1	0	1	1	0	3	6	3	400008	0042	JIRCAHUAYI	-77.20747	-9.64742166666666	96
011207701	PE6	112	77	1	2	112	3	2017	1407	3	1	0	3	2	0	1	13	1	0	0	0	112	2	2	2	3	0	NA	0	NA	0	NA	0	3543	1	1	0	1	0	1	3	6	3	934359	0042	JIRCAHUAYI	-77.20747	-9.64742166666666	96
011208301	PE6	112	83	1	1	112	3	2017	1407	6	2	0	3	6	1	1	13	1	0	0	0	112	2	2	2	3	0	NA	0	NA	0	NA	0	3543	2	1	0	1	0	1	3	6	3	934359	0042	JIRCAHUAYI	-77.20747	-9.64742166666666	11
011208401	PE6	112	84	1	2	112	3	2017	1407	3	1	0	3	3	1	1	13	1	0	0	0	112	2	2	2	3	0	NA	0	NA	0	NA	1	3543	1	1	0	1	1	0	3	6	3	400008	0042	JIRCAHUAYI	-77.20747	-9.64742166666666	96
011208501	PE6	112	85	1	2	112	3	2017	1407	3	1	0	3	3	0	1	14	1	0	0	0	112	2	2	2	3	0	NA	0	NA	0	NA	0	3543	1	1	0	1	0	1	3	6	3	934359	0042	JIRCAHUAYI	-77.20747	-9.64742166666666	11
011208601	PE6	112	86	1	1	112	3	2017	1407	2	1	0	2	2	1	1	13	1	0	0	0	112	2	2	2	3	0	NA	0	NA	0	NA	1	3543	1	1	0	1	1	0	3	6	3	400008	0042	JIRCAHUAYI	-77.20747	-9.64742166666666	96
011208701	PE6	112	87	1	2	112	3	2017	1407	6	1	0	6	6	1	1	14	1	0	0	0	112	2	2	2	3	0	NA	0	NA	0	NA	1	3543	1	1	0	1	1	0	3	6	3	400008	0042	JIRCAHUAYI	-77.20747	-9.64742166666666	11
011301501	PE6	113	15	1	1	113	5	2017	1409	7	2	0	7	7	1	1	16	1	0	0	0	113	2	2	2	3	0	NA	0	NA	0	NA	1	3508	2	1	0	1	1	0	3	6	5	502808	0043	SAN IDELFONSO DE CACHOC	-77.606757	-9.734818	11
011301601	PE6	113	16	1	3	113	5	2017	1409	4	1	0	4	4	0	1	16	1	0	0	0	113	2	2	2	3	0	NA	0	NA	0	NA	0	3508	1	1	0	1	0	1	3	6	5	1174486	0043	SAN IDELFONSO DE CACHOC	-77.606757	-9.734818	11
011301701	PE6	113	17	1	2	113	5	2017	1409	4	0	0	4	4	0	1	16	1	0	0	0	113	2	2	2	3	0	NA	0	NA	0	NA	0	3508	0	1	0	1	0	1	3	6	5	1174486	0043	SAN IDELFONSO DE CACHOC	-77.606757	-9.734818	11
011301801	PE6	113	18	1	1	113	5	2017	1409	4	1	0	4	3	0	1	16	2	0	0	0	113	2	2	2	3	0	NA	0	NA	0	NA	0	3508	2	1	0	1	0	1	3	6	5	1174486	0043	SAN IDELFONSO DE CACHOC	-77.606757	-9.734818	11
011302101	PE6	113	21	1	2	113	5	2017	1409	5	1	0	4	4	2	1	16	1	0	0	0	113	2	2	2	3	0	NA	0	NA	0	NA	2	3508	1	1	0	1	1	0	3	6	5	502808	0043	SAN IDELFONSO DE CACHOC	-77.606757	-9.734818	11
011302501	PE6	113	25	1	1	113	5	2017	1409	1	0	0	1	1	0	1	16	1	0	0	0	113	2	2	2	3	0	NA	0	NA	0	NA	0	3508	0	1	0	1	0	1	3	6	5	1174486	0043	SAN IDELFONSO DE CACHOC	-77.606757	-9.734818	96
011302701	PE6	113	27	1	2	113	5	2017	1409	2	0	0	2	2	0	1	16	1	0	0	0	113	2	2	2	3	0	NA	0	NA	0	NA	0	3508	0	1	0	1	0	1	3	6	5	1174486	0043	SAN IDELFONSO DE CACHOC	-77.606757	-9.734818	11
011302801	PE6	113	28	1	1	113	5	2017	1409	1	0	0	1	1	0	1	18	2	0	0	0	113	2	2	2	3	0	NA	0	NA	0	NA	0	3508	0	1	0	1	0	1	3	6	5	1174486	0043	SAN IDELFONSO DE CACHOC	-77.606757	-9.734818	11
011306701	PE6	113	67	1	1	113	5	2017	1409	2	0	0	2	2	0	1	17	2	0	0	0	113	2	2	2	3	0	NA	0	NA	0	NA	0	3508	0	1	0	1	0	1	3	6	5	1174486	0061	QUIHUAN	-77.6184849999999	-9.75448833333333	11
011306801	PE6	113	68	1	1	113	5	2017	1409	9	1	0	9	8	3	1	17	1	0	0	0	113	2	2	2	3	0	NA	0	NA	0	NA	2	3508	2	1	0	1	1	0	3	6	5	502808	0061	QUIHUAN	-77.6184849999999	-9.75448833333333	11
011306901	PE6	113	69	1	1	113	5	2017	1409	4	0	0	4	2	0	1	17	1	0	0	0	113	2	2	2	3	0	NA	0	NA	0	NA	0	3508	0	1	0	1	0	1	3	6	5	1174486	0061	QUIHUAN	-77.6184849999999	-9.75448833333333	11
011307001	PE6	113	70	1	1	113	5	2017	1409	2	0	0	2	0	0	1	19	2	0	0	0	113	2	2	2	3	0	NA	0	NA	0	NA	0	3508	0	1	0	1	0	1	3	6	5	1174486	0061	QUIHUAN	-77.6184849999999	-9.75448833333333	11
011307101	PE6	113	71	1	1	113	5	2017	1409	1	0	0	1	0	0	1	19	2	0	0	0	113	2	2	2	3	0	NA	0	NA	0	NA	0	3508	0	1	0	1	0	1	3	6	5	1174486	0061	QUIHUAN	-77.6184849999999	-9.75448833333333	96
011401001	PE6	114	10	1	1	114	5	2017	1409	5	2	0	5	5	1	1	9	1	0	0	0	114	2	2	2	3	0	NA	0	NA	0	NA	1	3137	2	1	0	1	1	0	3	6	5	562861	0001	CONGAS	-77.442456	-10.337474	11
011401801	PE6	114	18	1	1	114	5	2017	1409	4	1	0	4	4	1	1	9	1	0	0	0	114	2	2	2	3	0	NA	0	NA	0	NA	1	3137	1	1	0	1	1	0	3	6	5	562861	0001	CONGAS	-77.442456	-10.337474	96
011402001	PE6	114	20	1	1	114	5	2017	1409	3	0	0	3	3	0	1	9	1	0	0	0	114	2	2	2	3	0	NA	0	NA	0	NA	0	3137	0	1	0	1	0	1	3	6	5	1314762	0001	CONGAS	-77.442456	-10.337474	11
011402101	PE6	114	21	1	1	114	5	2017	1409	4	1	0	4	4	0	1	9	1	0	0	0	114	2	2	2	3	0	NA	0	NA	0	NA	0	3137	1	1	0	1	0	1	3	6	5	1314762	0001	CONGAS	-77.442456	-10.337474	11
011402501	PE6	114	25	1	2	114	5	2017	1409	4	1	0	4	4	1	1	10	2	0	0	0	114	2	2	2	3	0	NA	0	NA	0	NA	1	3137	1	1	0	1	1	0	3	6	5	562861	0001	CONGAS	-77.442456	-10.337474	11
011403701	PE6	114	37	1	2	114	5	2017	1409	5	1	0	5	5	1	1	9	4	0	0	0	114	2	2	2	3	0	NA	0	NA	0	NA	0	3137	1	1	0	1	0	1	3	6	5	1314762	0001	CONGAS	-77.442456	-10.337474	11
011405901	PE6	114	59	1	1	114	5	2017	1409	5	1	0	5	5	1	1	10	1	0	0	0	114	2	2	2	3	0	NA	0	NA	0	NA	1	3137	1	1	0	1	1	0	3	6	5	562861	0001	CONGAS	-77.442456	-10.337474	11
011406301	PE6	114	63	1	1	114	5	2017	1409	5	1	0	5	4	1	1	10	2	0	0	0	114	2	2	2	3	0	NA	0	NA	0	NA	1	3137	2	1	0	1	1	0	3	6	5	562861	0001	CONGAS	-77.442456	-10.337474	96
011407601	PE6	114	76	1	2	114	5	2017	1409	4	1	0	4	4	1	1	10	2	0	0	0	114	2	2	2	3	0	NA	0	NA	0	NA	1	3137	1	1	0	1	1	0	3	6	5	562861	0001	CONGAS	-77.442456	-10.337474	96
011407701	PE6	114	77	1	1	114	5	2017	1409	6	1	0	6	6	1	1	9	2	0	0	0	114	2	2	2	3	0	NA	0	NA	0	NA	1	3137	1	1	0	1	1	0	3	6	5	562861	0001	CONGAS	-77.442456	-10.337474	11
011408401	PE6	114	84	1	1	114	5	2017	1409	2	0	0	2	2	0	1	11	1	0	0	0	114	2	2	2	3	0	NA	0	NA	0	NA	0	3137	0	1	0	1	0	1	3	6	5	1314762	0001	CONGAS	-77.442456	-10.337474	11
011408501	PE6	114	85	1	2	114	5	2017	1409	3	1	0	3	3	1	1	10	3	0	0	0	114	2	2	2	3	0	NA	0	NA	0	NA	1	3137	1	1	0	1	1	0	3	6	5	562861	0001	CONGAS	-77.442456	-10.337474	11
011408601	PE6	114	86	1	1	114	5	2017	1409	2	1	0	2	2	0	1	10	1	0	0	0	114	2	2	2	3	0	NA	0	NA	0	NA	0	3137	1	1	0	1	0	1	3	6	5	1314762	0001	CONGAS	-77.442456	-10.337474	11
011409401	PE6	114	94	1	2	114	5	2017	1409	4	1	0	4	4	1	1	10	2	0	0	0	114	2	2	2	3	0	NA	0	NA	0	NA	1	3137	1	1	0	1	1	0	3	6	5	562861	0001	CONGAS	-77.442456	-10.337474	11
011505201	PE6	115	52	1	5	115	3	2017	1407	7	2	0	7	7	1	1	31	1	21	0	0	115	3	3	1	1	0	NA	0	NA	0	NA	1	2619	2	1	0	1	1	0	1	4	4	239674	0001	TAMBURCO	-72.873051	-13.621988	11
011509401	PE6	115	94	1	2	115	3	2017	1407	4	1	0	4	4	0	1	31	1	27	0	0	115	3	3	1	1	0	NA	0	NA	0	NA	0	2619	1	1	0	1	0	1	1	4	4	1150337	0001	TAMBURCO	-72.873051	-13.621988	12
011509501	PE6	115	95	1	2	115	4	2017	1408	3	1	0	3	3	1	1	1	1	21	0	0	115	3	3	1	1	0	NA	0	NA	0	NA	1	2619	1	1	0	1	1	0	1	4	4	239674	0001	TAMBURCO	-72.873051	-13.621988	12
011510501	PE6	115	105	1	2	115	3	2017	1407	6	1	0	6	6	1	1	31	1	27	0	0	115	3	3	1	1	0	NA	0	NA	0	NA	1	2619	1	1	0	1	1	0	1	4	4	239674	0001	TAMBURCO	-72.873051	-13.621988	12
011510801	PE6	115	108	1	2	115	4	2017	1408	4	1	0	4	4	1	1	1	1	21	0	0	115	3	3	1	1	0	NA	0	NA	0	NA	1	2619	1	1	0	1	1	0	1	4	4	239674	0001	TAMBURCO	-72.873051	-13.621988	12
011512801	PE6	115	128	1	1	115	3	2017	1407	3	1	0	3	1	2	1	31	1	27	0	0	115	3	3	1	1	0	NA	0	NA	0	NA	1	2619	1	1	0	1	1	0	1	4	4	239674	0001	TAMBURCO	-72.873051	-13.621988	12
011514401	PE6	115	144	1	2	115	3	2017	1407	3	1	0	3	3	1	1	31	1	21	0	0	115	3	3	1	1	0	NA	0	NA	0	NA	1	2619	1	1	0	1	1	0	1	4	4	239674	0001	TAMBURCO	-72.873051	-13.621988	12
011515701	PE6	115	157	1	2	115	4	2017	1408	4	0	0	4	4	0	1	1	1	27	0	0	115	3	3	1	1	0	NA	0	NA	0	NA	0	2619	0	1	0	1	0	1	1	4	4	1150337	0001	TAMBURCO	-72.873051	-13.621988	11
011518301	PE6	115	183	1	2	115	3	2017	1407	4	1	0	4	4	2	1	31	1	21	0	0	115	3	3	1	1	0	NA	0	NA	0	NA	2	2619	1	1	0	1	1	0	1	4	4	239674	0001	TAMBURCO	-72.873051	-13.621988	11
011518601	PE6	115	186	1	1	115	4	2017	1408	2	1	0	2	2	0	1	2	1	27	0	0	115	3	3	1	1	0	NA	0	NA	0	NA	0	2619	1	1	0	1	0	1	1	4	4	1150337	0001	TAMBURCO	-72.873051	-13.621988	12
011601001	PE6	116	10	1	1	116	5	2017	1409	3	1	0	3	3	1	1	13	1	26	0	0	116	3	3	1	1	0	NA	0	NA	0	NA	1	2392	1	1	0	1	1	0	1	2	5	182209	0001	ABANCAY	-72.878531	-13.637392	11
011602501	PE6	116	25	1	1	116	5	2017	1409	3	1	0	3	3	1	1	15	1	22	0	0	116	3	3	1	1	0	NA	0	NA	0	NA	1	2392	1	1	0	1	1	0	1	2	5	182209	0001	ABANCAY	-72.878531	-13.637392	11
011603901	PE6	116	39	1	1	116	5	2017	1409	2	0	0	2	2	0	1	13	1	26	0	0	116	3	3	1	1	0	NA	0	NA	0	NA	0	2392	0	1	0	1	0	1	1	2	5	874528	0001	ABANCAY	-72.878531	-13.637392	11
011604301	PE6	116	43	1	1	116	5	2017	1409	4	1	0	4	4	2	1	16	1	22	0	0	116	3	3	1	1	0	NA	0	NA	0	NA	1	2392	1	1	0	1	1	0	1	2	5	182209	0001	ABANCAY	-72.878531	-13.637392	71
011606801	PE6	116	68	1	1	116	5	2017	1409	5	1	0	5	5	0	1	15	1	26	0	0	116	3	3	1	1	0	NA	0	NA	0	NA	0	2392	1	1	0	1	0	1	1	2	5	874528	0001	ABANCAY	-72.878531	-13.637392	11
011607001	PE6	116	70	1	1	116	5	2017	1409	4	1	0	4	4	2	1	13	1	22	0	0	116	3	3	1	1	0	NA	0	NA	0	NA	1	2392	1	1	0	1	1	0	1	2	5	182209	0001	ABANCAY	-72.878531	-13.637392	11
011608901	PE6	116	89	1	2	116	5	2017	1409	5	1	0	5	3	1	1	15	1	26	0	0	116	3	3	1	1	0	NA	0	NA	0	NA	1	2392	1	1	0	1	1	0	1	2	5	182209	0001	ABANCAY	-72.878531	-13.637392	12
011609601	PE6	116	96	1	1	116	5	2017	1409	2	1	0	2	2	1	1	16	1	22	0	0	116	3	3	1	1	0	NA	0	NA	0	NA	1	2392	1	1	0	1	1	0	1	2	5	182209	0001	ABANCAY	-72.878531	-13.637392	11
011612001	PE6	116	120	1	1	116	5	2017	1409	3	1	0	3	3	0	1	13	1	26	0	0	116	3	3	1	1	0	NA	0	NA	0	NA	0	2392	1	1	0	1	0	1	1	2	5	874528	0001	ABANCAY	-72.878531	-13.637392	12
011612701	PE6	116	127	1	2	116	5	2017	1409	5	1	0	5	5	2	1	13	1	22	0	0	116	3	3	1	1	0	NA	0	NA	0	NA	2	2392	1	1	0	1	1	0	1	2	5	182209	0001	ABANCAY	-72.878531	-13.637392	11
011701001	PE6	117	10	1	1	117	3	2017	1407	2	1	0	2	2	0	1	3	1	27	0	0	117	3	3	1	1	0	NA	0	NA	0	NA	0	2392	1	1	0	1	0	1	1	3	3	642936	0001	ABANCAY	-72.878531	-13.637392	11
011702301	PE6	117	23	1	1	117	3	2017	1407	3	0	0	3	3	0	1	4	1	21	0	0	117	3	3	1	1	0	NA	0	NA	0	NA	0	2392	0	1	0	1	0	1	1	3	3	642936	0001	ABANCAY	-72.878531	-13.637392	11
011703001	PE6	117	30	1	1	117	3	2017	1407	4	1	0	4	4	0	1	3	1	27	0	0	117	3	3	1	1	0	NA	0	NA	0	NA	0	2392	1	1	0	1	0	1	1	3	3	642936	0001	ABANCAY	-72.878531	-13.637392	11
011703701	PE6	117	37	1	4	117	3	2017	1407	5	1	0	5	5	1	1	2	1	21	0	0	117	3	3	1	1	0	NA	0	NA	0	NA	1	2392	1	1	0	1	1	0	1	3	3	133957	0001	ABANCAY	-72.878531	-13.637392	11
011703801	PE6	117	38	1	2	117	3	2017	1407	4	2	0	4	4	1	1	2	1	27	0	0	117	3	3	1	1	0	NA	0	NA	0	NA	1	2392	2	1	0	1	1	0	1	3	3	133957	0001	ABANCAY	-72.878531	-13.637392	11
011703901	PE6	117	39	1	2	117	3	2017	1407	3	1	0	3	3	1	1	2	1	21	0	0	117	3	3	1	1	0	NA	0	NA	0	NA	1	2392	1	1	0	1	1	0	1	3	3	133957	0001	ABANCAY	-72.878531	-13.637392	12
011708901	PE6	117	89	1	2	117	3	2017	1407	4	1	0	4	4	2	1	2	1	21	0	0	117	3	3	1	1	0	NA	0	NA	0	NA	1	2392	1	1	0	1	1	0	1	3	3	133957	0001	ABANCAY	-72.878531	-13.637392	12
011709001	PE6	117	90	1	1	117	3	2017	1407	3	1	0	3	3	2	1	2	1	27	0	0	117	3	3	1	1	0	NA	0	NA	0	NA	2	2392	1	1	0	1	1	0	1	3	3	133957	0001	ABANCAY	-72.878531	-13.637392	12
011711401	PE6	117	114	1	1	117	3	2017	1407	2	1	0	2	2	1	1	3	1	21	0	0	117	3	3	1	1	0	NA	0	NA	0	NA	1	2392	1	1	0	1	1	0	1	3	3	133957	0001	ABANCAY	-72.878531	-13.637392	11
011801401	PE6	118	14	1	2	118	7	2017	1411	5	1	0	5	5	2	1	13	2	27	0	0	118	3	3	1	1	0	NA	0	NA	0	NA	2	2392	1	1	0	1	1	0	1	2	7	151904	0001	ABANCAY	-72.878531	-13.637392	11
011802701	PE6	118	27	1	1	118	6	2017	1410	4	2	0	4	4	1	1	23	1	21	0	0	118	3	3	1	1	0	NA	0	NA	0	NA	1	2392	2	1	0	1	1	0	1	2	7	151904	0001	ABANCAY	-72.878531	-13.637392	11
011803701	PE6	118	37	1	2	118	6	2017	1410	4	1	0	4	4	1	1	24	1	27	0	0	118	3	3	1	1	0	NA	0	NA	0	NA	1	2392	1	1	0	1	1	0	1	2	7	151904	0001	ABANCAY	-72.878531	-13.637392	11
011803801	PE6	118	38	1	2	118	6	2017	1410	4	1	0	4	4	0	1	23	1	21	0	0	118	3	3	1	1	0	NA	0	NA	0	NA	0	2392	1	1	0	1	0	1	1	2	7	729075	0001	ABANCAY	-72.878531	-13.637392	12
011803901	PE6	118	39	1	1	118	6	2017	1410	2	0	0	2	2	0	1	25	2	27	0	0	118	3	3	1	1	0	NA	0	NA	0	NA	0	2392	0	1	0	1	0	1	1	2	7	729075	0001	ABANCAY	-72.878531	-13.637392	11
011804301	PE6	118	43	1	1	118	7	2017	1411	2	0	0	2	2	0	1	12	3	21	0	0	118	3	3	1	1	0	NA	0	NA	0	NA	0	2392	0	1	0	1	0	1	1	2	7	729075	0001	ABANCAY	-72.878531	-13.637392	11
011805501	PE6	118	55	1	2	118	6	2017	1410	3	1	0	3	3	1	1	23	1	27	0	0	118	3	3	1	1	0	NA	0	NA	0	NA	1	2392	1	1	0	1	1	0	1	2	7	151904	0001	ABANCAY	-72.878531	-13.637392	11
011805801	PE6	118	58	1	2	118	6	2017	1410	7	3	0	5	7	1	1	23	1	21	0	0	118	3	3	1	1	0	NA	0	NA	0	NA	1	2392	3	1	0	1	1	0	1	2	7	151904	0001	ABANCAY	-72.878531	-13.637392	11
011805901	PE6	118	59	1	2	118	6	2017	1410	4	1	0	4	4	1	1	23	1	27	0	0	118	3	3	1	1	0	NA	0	NA	0	NA	1	2392	1	1	0	1	1	0	1	2	7	151904	0001	ABANCAY	-72.878531	-13.637392	11
011806401	PE6	118	64	1	1	118	7	2017	1411	4	1	0	4	4	2	1	10	2	21	0	0	118	3	3	1	1	0	NA	0	NA	0	NA	2	2392	1	1	0	1	1	0	1	2	7	151904	0001	ABANCAY	-72.878531	-13.637392	11
011901401	PE6	119	14	1	2	119	3	2017	1407	3	1	0	3	3	1	1	28	1	26	0	0	119	3	3	1	1	0	NA	0	NA	0	NA	1	2392	1	1	0	1	1	0	1	2	4	149734	0001	ABANCAY	-72.878531	-13.637392	12
011902201	PE6	119	22	1	1	119	3	2017	1407	4	1	0	4	4	1	1	27	1	22	0	0	119	3	3	1	1	0	NA	0	NA	0	NA	1	2392	1	1	0	1	1	0	1	2	4	149734	0001	ABANCAY	-72.878531	-13.637392	11
011902301	PE6	119	23	1	1	119	3	2017	1407	4	2	0	4	4	1	1	28	1	26	0	0	119	3	3	1	1	0	NA	0	NA	0	NA	1	2392	2	1	0	1	1	0	1	2	4	149734	0001	ABANCAY	-72.878531	-13.637392	11
011904001	PE6	119	40	1	2	119	3	2017	1407	3	1	0	3	3	1	1	28	1	22	0	0	119	3	3	1	1	0	NA	0	NA	0	NA	1	2392	1	1	0	1	1	0	1	2	4	149734	0001	ABANCAY	-72.878531	-13.637392	12
011904301	PE6	119	43	1	2	119	3	2017	1407	3	0	0	3	2	0	1	27	1	26	0	0	119	3	3	1	1	0	NA	0	NA	0	NA	0	2392	0	1	0	1	0	1	1	2	4	718660	0001	ABANCAY	-72.878531	-13.637392	12
011906601	PE6	119	66	1	1	119	3	2017	1407	5	1	0	5	5	2	1	28	1	22	0	0	119	3	3	1	1	0	NA	0	NA	0	NA	2	2392	1	1	0	1	1	0	1	2	4	149734	0001	ABANCAY	-72.878531	-13.637392	71
011907201	PE6	119	72	1	2	119	3	2017	1407	6	1	0	6	6	1	1	28	1	26	0	0	119	3	3	1	1	0	NA	0	NA	0	NA	1	2392	1	1	0	1	1	0	1	2	4	149734	0001	ABANCAY	-72.878531	-13.637392	11
011908501	PE6	119	85	1	2	119	3	2017	1407	4	1	0	4	4	1	1	27	1	22	0	0	119	3	3	1	1	0	NA	0	NA	0	NA	1	2392	1	1	0	1	1	0	1	2	4	149734	0001	ABANCAY	-72.878531	-13.637392	12
012001401	PE6	120	14	1	1	120	4	2017	1408	4	1	0	4	4	1	1	10	1	21	0	0	120	3	3	1	1	0	NA	0	NA	0	NA	1	2392	1	1	0	1	1	0	1	5	4	309455	0001	ABANCAY	-72.878531	-13.637392	12
012003201	PE6	120	32	1	2	120	7	2017	1411	3	2	0	3	3	0	1	11	3	21	0	0	120	3	3	1	1	0	NA	0	NA	0	NA	0	2392	2	1	0	1	0	1	1	5	4	1485256	0001	ABANCAY	-72.878531	-13.637392	11
012007301	PE6	120	73	1	1	120	4	2017	1408	5	3	0	4	5	1	1	9	1	27	0	0	120	3	3	1	1	0	NA	0	NA	0	NA	1	2392	3	1	0	1	1	0	1	5	4	309455	0001	ABANCAY	-72.878531	-13.637392	11
012007401	PE6	120	74	1	2	120	4	2017	1408	4	1	0	4	4	1	1	9	1	21	0	0	120	3	3	1	1	0	NA	0	NA	0	NA	1	2392	1	1	0	1	1	0	1	5	4	309455	0001	ABANCAY	-72.878531	-13.637392	12
012008101	PE6	120	81	1	2	120	4	2017	1408	6	2	0	6	5	1	1	10	1	27	0	0	120	3	3	1	1	0	NA	0	NA	0	NA	1	2392	2	1	0	1	1	0	1	5	4	309455	0001	ABANCAY	-72.878531	-13.637392	11
012010201	PE6	120	102	1	1	120	4	2017	1408	2	1	0	2	2	0	1	9	1	21	0	0	120	3	3	1	1	0	NA	0	NA	0	NA	0	2392	1	1	0	1	0	1	1	5	4	1485256	0001	ABANCAY	-72.878531	-13.637392	11
012010601	PE6	120	106	1	2	120	4	2017	1408	5	1	0	5	5	1	1	9	1	27	0	0	120	3	3	1	1	0	NA	0	NA	0	NA	1	2392	1	1	0	1	1	0	1	5	4	309455	0001	ABANCAY	-72.878531	-13.637392	11
012012001	PE6	120	120	1	1	120	4	2017	1408	2	1	0	2	1	1	1	9	1	21	0	0	120	3	3	1	1	0	NA	0	NA	0	NA	0	2392	1	1	0	1	0	1	1	5	4	1485256	0001	ABANCAY	-72.878531	-13.637392	12
012012901	PE6	120	129	1	1	120	4	2017	1408	4	2	0	4	4	0	1	9	1	27	0	0	120	3	3	1	1	0	NA	0	NA	0	NA	0	2392	2	1	0	1	0	1	1	5	4	1485256	0001	ABANCAY	-72.878531	-13.637392	11
012104001	PE6	121	40	1	2	121	5	2017	1409	8	2	0	8	5	2	1	2	1	27	0	0	121	3	3	1	1	0	NA	0	NA	0	NA	2	2392	2	1	0	1	1	0	1	5	5	225407	0001	ABANCAY	-72.878531	-13.637392	11
012104601	PE6	121	46	1	2	121	5	2017	1409	4	1	0	4	4	1	1	2	1	21	0	0	121	3	3	1	1	0	NA	0	NA	0	NA	0	2392	1	1	0	1	0	1	1	5	5	1081858	0001	ABANCAY	-72.878531	-13.637392	11
012108701	PE6	121	87	1	1	121	5	2017	1409	4	2	0	4	4	2	1	2	1	27	0	0	121	3	3	1	1	0	NA	0	NA	0	NA	1	2392	2	1	0	1	1	0	1	5	5	225407	0001	ABANCAY	-72.878531	-13.637392	96
012113001	PE6	121	130	1	1	121	5	2017	1409	6	1	0	6	6	1	1	2	1	21	0	0	121	3	3	1	1	0	NA	0	NA	0	NA	1	2392	1	1	0	1	1	0	1	5	5	225407	0001	ABANCAY	-72.878531	-13.637392	11
012114101	PE6	121	141	1	1	121	5	2017	1409	2	0	0	2	2	0	1	4	1	27	0	0	121	3	3	1	1	0	NA	0	NA	0	NA	0	2392	0	1	0	1	0	1	1	5	5	1081858	0001	ABANCAY	-72.878531	-13.637392	11
012114201	PE6	121	142	1	1	121	5	2017	1409	2	1	0	2	2	1	1	2	1	21	0	0	121	3	3	1	1	0	NA	0	NA	0	NA	0	2392	1	1	0	1	0	1	1	5	5	1081858	0001	ABANCAY	-72.878531	-13.637392	12
012115501	PE6	121	155	1	2	121	5	2017	1409	4	1	0	4	4	2	1	3	1	27	0	0	121	3	3	1	1	0	NA	0	NA	0	NA	1	2392	1	1	0	1	1	0	1	5	5	225407	0001	ABANCAY	-72.878531	-13.637392	11
012117801	PE6	121	178	1	2	121	5	2017	1409	3	1	0	3	3	0	1	2	1	21	0	0	121	3	3	1	1	0	NA	0	NA	0	NA	0	2392	1	1	0	1	0	1	1	5	5	1081858	0001	ABANCAY	-72.878531	-13.637392	12
012118101	PE6	121	181	1	2	121	5	2017	1409	4	1	0	4	4	1	1	3	1	27	0	0	121	3	3	1	1	0	NA	0	NA	0	NA	1	2392	1	1	0	1	1	0	1	5	5	225407	0001	ABANCAY	-72.878531	-13.637392	11
012202001	PE6	122	20	1	2	122	6	2017	1410	4	1	0	4	4	1	1	23	1	22	0	0	122	3	3	1	1	0	NA	0	NA	0	NA	1	2487	1	1	0	1	1	0	1	4	7	189437	0001	ABANCAY	-72.878531	-13.637392	12
012202501	PE6	122	25	1	1	122	6	2017	1410	3	0	0	3	2	0	1	23	1	26	0	0	122	3	3	1	1	0	NA	0	NA	0	NA	0	2487	0	1	0	1	0	1	1	4	7	909217	0001	ABANCAY	-72.878531	-13.637392	11
012203801	PE6	122	38	1	2	122	6	2017	1410	6	1	0	6	6	1	1	24	1	22	0	0	122	3	3	1	1	0	NA	0	NA	0	NA	1	2487	1	1	0	1	1	0	1	4	7	189437	0001	ABANCAY	-72.878531	-13.637392	11
012203901	PE6	122	39	1	2	122	6	2017	1410	4	1	0	4	4	1	1	25	1	26	0	0	122	3	3	1	1	0	NA	0	NA	0	NA	1	2487	1	1	0	1	1	0	1	4	7	189437	0001	ABANCAY	-72.878531	-13.637392	11
012207901	PE6	122	79	1	2	122	6	2017	1410	3	1	0	3	3	1	1	24	1	22	0	0	122	3	3	1	1	0	NA	0	NA	0	NA	1	2487	1	1	0	1	1	0	1	4	7	189437	0001	ABANCAY	-72.878531	-13.637392	12
012208501	PE6	122	85	1	2	122	6	2017	1410	3	1	0	3	3	1	1	24	1	26	0	0	122	3	3	1	1	0	NA	0	NA	0	NA	1	2487	1	1	0	1	1	0	1	4	7	189437	0001	ABANCAY	-72.878531	-13.637392	11
012212101	PE6	122	121	1	1	122	6	2017	1410	2	2	0	2	2	0	1	23	1	22	0	0	122	3	3	1	1	0	NA	0	NA	0	NA	0	2487	2	1	0	1	0	1	1	4	7	909217	0001	ABANCAY	-72.878531	-13.637392	11
012214901	PE6	122	149	1	1	122	6	2017	1410	3	1	0	3	3	0	1	23	1	22	0	0	122	3	3	1	1	0	NA	0	NA	0	NA	0	2487	1	1	0	1	0	1	1	4	7	909217	0001	ABANCAY	-72.878531	-13.637392	12
012217501	PE6	122	175	1	1	122	6	2017	1410	4	1	0	4	4	1	1	23	1	26	0	0	122	3	3	1	1	0	NA	0	NA	0	NA	1	2487	1	1	0	1	1	0	1	4	7	189437	0001	ABANCAY	-72.878531	-13.637392	11
012300801	PE6	123	8	1	3	123	5	2017	1409	5	1	0	5	3	1	1	31	1	22	0	0	123	3	3	1	1	0	NA	0	NA	0	NA	1	2392	1	1	0	1	1	0	1	5	6	286460	0001	ABANCAY	-72.878531	-13.637392	11
012302501	PE6	123	25	1	1	123	5	2017	1409	1	0	0	1	1	0	1	31	1	26	0	0	123	3	3	1	1	0	NA	0	NA	0	NA	0	2392	0	1	0	1	0	1	1	5	6	1374889	0001	ABANCAY	-72.878531	-13.637392	12
012304701	PE6	123	47	1	2	123	5	2017	1409	4	1	0	4	4	1	1	31	2	22	0	0	123	3	3	1	1	0	NA	0	NA	0	NA	1	2392	1	1	0	1	1	0	1	5	6	286460	0001	ABANCAY	-72.878531	-13.637392	12
012306101	PE6	123	61	1	1	123	6	2017	1410	4	0	0	4	0	0	1	2	1	26	0	0	123	3	3	1	1	0	NA	0	NA	0	NA	0	2392	1	1	0	1	0	1	1	5	6	1374889	0001	ABANCAY	-72.878531	-13.637392	12
012309901	PE6	123	99	1	1	123	6	2017	1410	4	1	0	4	4	2	1	2	1	26	0	0	123	3	3	1	1	0	NA	0	NA	0	NA	2	2392	1	1	0	1	1	0	1	5	6	286460	0001	ABANCAY	-72.878531	-13.637392	12
012310901	PE6	123	109	1	2	123	5	2017	1409	5	1	0	5	4	0	1	31	1	22	0	0	123	3	3	1	1	0	NA	0	NA	0	NA	0	2392	1	1	0	1	0	1	1	5	6	1374889	0001	ABANCAY	-72.878531	-13.637392	12
012311101	PE6	123	111	1	2	123	5	2017	1409	6	1	0	6	6	1	1	31	1	26	0	0	123	3	3	1	1	0	NA	0	NA	0	NA	1	2392	1	1	0	1	1	0	1	5	6	286460	0001	ABANCAY	-72.878531	-13.637392	11
012315201	PE6	123	152	1	2	123	6	2017	1410	3	0	0	3	0	1	1	20	2	22	0	0	123	3	3	1	1	0	NA	0	NA	0	NA	1	2392	1	1	0	1	1	0	1	5	6	286460	0001	ABANCAY	-72.878531	-13.637392	12
012322601	PE6	123	226	1	2	123	5	2017	1409	5	1	0	5	4	1	1	31	1	26	0	0	123	3	3	1	1	0	NA	0	NA	0	NA	1	2392	1	1	0	1	1	0	1	5	6	286460	0001	ABANCAY	-72.878531	-13.637392	11
012400301	PE6	124	3	1	2	124	5	2017	1409	5	1	0	5	5	0	1	18	1	22	0	0	124	3	3	1	2	0	NA	0	NA	0	NA	0	3262	1	1	0	1	0	1	2	5	5	766784	0023	TOCSO SAURI	-73.67319	-13.36085	11
012400401	PE6	124	4	1	2	124	5	2017	1409	3	1	0	3	2	0	1	18	1	26	0	0	124	3	3	1	2	0	NA	0	NA	0	NA	0	3262	1	1	0	1	0	1	2	5	5	766784	0023	TOCSO SAURI	-73.67319	-13.36085	11
012400501	PE6	124	5	1	2	124	5	2017	1409	5	1	0	5	5	2	1	18	1	22	0	0	124	3	3	1	2	0	NA	0	NA	0	NA	1	3262	1	1	0	1	1	0	2	5	5	156156	0023	TOCSO SAURI	-73.67319	-13.36085	11
012401001	PE6	124	10	1	1	124	5	2017	1409	8	1	0	8	8	2	1	18	1	26	0	0	124	3	3	1	2	0	NA	0	NA	0	NA	1	3262	1	1	0	1	1	0	2	5	5	156156	0023	TOCSO SAURI	-73.67319	-13.36085	11
012401901	PE6	124	19	1	1	124	5	2017	1409	2	0	0	2	2	0	1	20	1	22	0	0	124	3	3	1	2	0	NA	0	NA	0	NA	0	3262	0	1	0	1	0	1	2	5	5	766784	0023	TOCSO SAURI	-73.67319	-13.36085	11
012402601	PE6	124	26	1	1	124	5	2017	1409	5	1	0	5	5	2	1	20	1	26	0	0	124	3	3	1	2	0	NA	0	NA	0	NA	2	3262	1	1	0	1	1	0	2	5	5	156156	0023	TOCSO SAURI	-73.67319	-13.36085	11
012403501	PE6	124	35	1	2	124	5	2017	1409	4	1	0	4	4	2	1	20	1	22	0	0	124	3	3	1	2	0	NA	0	NA	0	NA	1	3262	1	1	0	1	1	0	2	5	5	156156	0023	TOCSO SAURI	-73.67319	-13.36085	11
012404201	PE6	124	42	1	2	124	5	2017	1409	5	1	0	5	5	3	1	19	1	26	0	0	124	3	3	1	2	0	NA	0	NA	0	NA	3	3262	1	1	0	1	1	0	2	5	5	156156	0023	TOCSO SAURI	-73.67319	-13.36085	11
012405401	PE6	124	54	1	2	124	5	2017	1409	7	1	0	7	6	1	1	19	1	22	0	0	124	3	3	1	2	0	NA	0	NA	0	NA	1	3262	1	1	0	1	1	0	2	5	5	156156	0023	TOCSO SAURI	-73.67319	-13.36085	11
012500201	PE6	125	2	1	2	125	6	2017	1410	5	1	0	5	5	1	1	3	1	21	0	0	125	3	3	1	2	0	NA	0	NA	0	NA	1	3209	1	1	0	1	1	0	2	4	6	232295	0001	URIPA	-73.677863	-13.532737	11
012502101	PE6	125	21	1	1	125	6	2017	1410	3	1	0	3	3	1	1	3	1	27	0	0	125	3	3	1	2	0	NA	0	NA	0	NA	1	3209	1	1	0	1	1	0	2	4	6	232295	0001	URIPA	-73.677863	-13.532737	12
012506701	PE6	125	67	1	2	125	6	2017	1410	4	1	0	4	4	0	1	2	1	27	0	0	125	3	3	1	2	0	NA	0	NA	0	NA	0	3209	1	1	0	1	0	1	2	4	6	1140657	0001	URIPA	-73.677863	-13.532737	11
012508301	PE6	125	83	1	1	125	6	2017	1410	6	2	0	6	6	1	1	4	1	21	0	0	125	3	3	1	2	0	NA	0	NA	0	NA	1	3209	2	1	0	1	1	0	2	4	6	232295	0001	URIPA	-73.677863	-13.532737	12
012511401	PE6	125	114	1	1	125	6	2017	1410	4	1	0	4	4	1	1	3	1	27	0	0	125	3	3	1	2	0	NA	0	NA	0	NA	1	3209	1	1	0	1	1	0	2	4	6	232295	0001	URIPA	-73.677863	-13.532737	12
012513701	PE6	125	137	1	2	125	6	2017	1410	5	1	0	5	5	2	1	3	1	27	0	0	125	3	3	1	2	0	NA	0	NA	0	NA	1	3209	1	1	0	1	1	0	2	4	6	232295	0001	URIPA	-73.677863	-13.532737	11
012514201	PE6	125	142	1	1	125	6	2017	1410	4	1	0	3	4	1	1	2	1	21	0	0	125	3	3	1	2	0	NA	0	NA	0	NA	1	3209	1	1	0	1	1	0	2	4	6	232295	0001	URIPA	-73.677863	-13.532737	11
012600701	PE6	126	7	1	3	126	4	2017	1408	6	3	0	4	6	1	1	28	1	22	0	0	126	3	3	1	2	0	NA	0	NA	0	NA	1	3209	3	1	0	1	1	0	2	5	5	224925	0001	URIPA	-73.677863	-13.532737	11
012601901	PE6	126	19	1	2	126	4	2017	1408	5	2	0	5	5	1	1	28	1	26	0	0	126	3	3	1	2	0	NA	0	NA	0	NA	1	3209	2	1	0	1	1	0	2	5	5	224925	0001	URIPA	-73.677863	-13.532737	11
012604401	PE6	126	44	1	1	126	4	2017	1408	6	1	0	6	6	1	1	29	1	22	0	0	126	3	3	1	2	0	NA	0	NA	0	NA	1	3209	1	1	0	1	1	0	2	5	5	224925	0001	URIPA	-73.677863	-13.532737	11
012605501	PE6	126	55	1	2	126	4	2017	1408	2	1	0	2	2	0	1	29	1	26	0	0	126	3	3	1	2	0	NA	0	NA	0	NA	0	3209	1	1	0	1	0	1	2	5	5	1104468	0001	URIPA	-73.677863	-13.532737	11
012609801	PE6	126	98	1	1	126	4	2017	1408	3	1	0	3	2	1	1	28	1	22	0	0	126	3	3	1	2	0	NA	0	NA	0	NA	0	3209	2	1	0	1	0	1	2	5	5	1104468	0001	URIPA	-73.677863	-13.532737	12
012610101	PE6	126	101	1	1	126	4	2017	1408	2	0	0	2	1	0	1	27	1	26	0	0	126	3	3	1	2	0	NA	0	NA	0	NA	0	3209	0	1	0	1	0	1	2	5	5	1104468	0001	URIPA	-73.677863	-13.532737	11
012611901	PE6	126	119	1	2	126	4	2017	1408	6	2	0	6	5	1	1	28	1	22	0	0	126	3	3	1	2	0	NA	0	NA	0	NA	1	3209	2	1	0	1	1	0	2	5	5	224925	0001	URIPA	-73.677863	-13.532737	11
012614101	PE6	126	141	1	2	126	4	2017	1408	3	1	0	3	3	1	1	29	1	26	0	0	126	3	3	1	2	0	NA	0	NA	0	NA	1	3209	1	1	0	1	1	0	2	5	5	224925	0001	URIPA	-73.677863	-13.532737	11
012616601	PE6	126	166	1	1	126	4	2017	1408	10	2	0	10	10	3	1	28	1	22	0	0	126	3	3	1	2	0	NA	0	NA	0	NA	3	3209	2	1	0	1	1	0	2	5	5	224925	0001	URIPA	-73.677863	-13.532737	11
012618401	PE6	126	184	1	1	126	4	2017	1408	6	1	0	6	6	2	1	28	1	26	0	0	126	3	3	1	2	0	NA	0	NA	0	NA	2	3209	1	1	0	1	1	0	2	5	5	224925	0001	URIPA	-73.677863	-13.532737	11
012700701	PE6	127	7	1	2	127	3	2017	1407	6	4	0	4	6	1	1	25	1	21	0	0	127	3	3	1	2	0	NA	0	NA	0	NA	1	2795	4	1	0	1	1	0	2	2	3	163065	0001	CHINCHEROS	-73.722535	-13.517991	11
012700801	PE6	127	8	1	1	127	3	2017	1407	2	1	0	2	2	1	1	25	1	27	0	0	127	3	3	1	2	0	NA	0	NA	0	NA	1	2795	1	1	0	1	1	0	2	2	3	163065	0001	CHINCHEROS	-73.722535	-13.517991	12
012702901	PE6	127	29	1	2	127	3	2017	1407	3	1	0	3	2	1	1	25	1	27	0	0	127	3	3	1	2	0	NA	0	NA	0	NA	1	2795	1	1	0	1	1	0	2	2	3	163065	0001	CHINCHEROS	-73.722535	-13.517991	11
012704201	PE6	127	42	1	2	127	3	2017	1407	3	2	0	3	3	0	1	24	1	21	0	0	127	3	3	1	2	0	NA	0	NA	0	NA	0	2795	2	1	0	1	0	1	2	2	3	800710	0001	CHINCHEROS	-73.722535	-13.517991	12
012704501	PE6	127	45	1	2	127	3	2017	1407	13	3	0	4	13	3	1	25	1	27	0	0	127	3	3	1	2	0	NA	0	NA	0	NA	3	2795	3	1	0	1	1	0	2	2	3	163065	0001	CHINCHEROS	-73.722535	-13.517991	11
012705201	PE6	127	52	1	1	127	3	2017	1407	3	2	0	3	3	1	1	25	1	21	0	0	127	3	3	1	2	0	NA	0	NA	0	NA	1	2795	2	1	0	1	1	0	2	2	3	163065	0001	CHINCHEROS	-73.722535	-13.517991	11
012708301	PE6	127	83	1	1	127	3	2017	1407	4	0	0	4	1	1	1	26	1	27	0	0	127	3	3	1	2	0	NA	0	NA	0	NA	1	2795	1	1	0	1	1	0	2	2	3	163065	0001	CHINCHEROS	-73.722535	-13.517991	12
012709501	PE6	127	95	1	1	127	3	2017	1407	2	0	0	2	2	0	1	26	1	21	0	0	127	3	3	1	2	0	NA	0	NA	0	NA	0	2795	0	1	0	1	0	1	2	2	3	800710	0001	CHINCHEROS	-73.722535	-13.517991	11
012801101	PE6	128	11	1	5	128	5	2017	1409	6	2	0	5	6	1	1	26	1	21	0	0	128	3	3	1	2	0	NA	0	NA	0	NA	1	2830	2	1	0	1	1	0	2	1	6	176865	0001	TALAVERA	-73.429019	-13.653635	11
012803901	PE6	128	39	1	1	128	5	2017	1409	7	1	0	7	7	1	1	25	1	27	0	0	128	3	3	1	2	0	NA	0	NA	0	NA	1	2830	1	1	0	1	1	0	2	1	6	176865	0001	TALAVERA	-73.429019	-13.653635	11
012804301	PE6	128	43	1	2	128	5	2017	1409	5	1	0	5	5	1	1	30	1	21	0	0	128	3	3	1	2	0	NA	0	NA	0	NA	1	2830	1	1	0	1	1	0	2	1	6	176865	0001	TALAVERA	-73.429019	-13.653635	11
012806501	PE6	128	65	1	2	128	5	2017	1409	6	1	0	6	6	2	1	26	1	27	0	0	128	3	3	1	2	0	NA	0	NA	0	NA	2	2830	1	1	0	1	1	0	2	1	6	176865	0001	TALAVERA	-73.429019	-13.653635	11
012808501	PE6	128	85	1	2	128	5	2017	1409	2	0	0	2	2	0	1	28	1	21	0	0	128	3	3	1	2	0	NA	0	NA	0	NA	0	2830	0	1	0	1	0	1	2	1	6	868474	0001	TALAVERA	-73.429019	-13.653635	11
012809001	PE6	128	90	1	2	128	5	2017	1409	4	1	0	4	4	1	1	25	1	27	0	0	128	3	3	1	2	0	NA	0	NA	0	NA	1	2830	1	1	0	1	1	0	2	1	6	176865	0001	TALAVERA	-73.429019	-13.653635	11
012809301	PE6	128	93	1	1	128	5	2017	1409	4	1	0	4	4	1	1	25	1	21	0	0	128	3	3	1	2	0	NA	0	NA	0	NA	1	2830	1	1	0	1	1	0	2	1	6	176865	0001	TALAVERA	-73.429019	-13.653635	11
012810601	PE6	128	106	1	2	128	5	2017	1409	3	1	0	3	3	0	1	27	1	27	0	0	128	3	3	1	2	0	NA	0	NA	0	NA	0	2830	1	1	0	1	0	1	2	1	6	868474	0001	TALAVERA	-73.429019	-13.653635	11
012813001	PE6	128	130	1	1	128	5	2017	1409	6	1	0	6	6	1	1	26	1	21	0	0	128	3	3	1	2	0	NA	0	NA	0	NA	1	2830	1	1	0	1	1	0	2	1	6	176865	0001	TALAVERA	-73.429019	-13.653635	11
012813301	PE6	128	133	1	1	128	5	2017	1409	2	0	0	2	2	0	1	27	1	27	0	0	128	3	3	1	2	0	NA	0	NA	0	NA	0	2830	0	1	0	1	0	1	2	1	6	868474	0001	TALAVERA	-73.429019	-13.653635	11
012900701	PE6	129	7	1	1	129	3	2017	1407	4	1	0	4	4	1	1	8	1	22	0	0	129	3	3	1	2	0	NA	0	NA	0	NA	1	2901	1	1	0	1	1	0	2	3	3	235206	0001	ANDAHUAYLAS	-73.389996	-13.656527	12
012904901	PE6	129	49	1	1	129	3	2017	1407	1	0	0	1	1	0	1	9	1	26	0	0	129	3	3	1	2	0	NA	0	NA	0	NA	0	2901	0	1	0	1	0	1	2	3	3	1154948	0001	ANDAHUAYLAS	-73.389996	-13.656527	11
012909801	PE6	129	98	1	1	129	3	2017	1407	7	0	0	7	4	0	1	8	1	22	0	0	129	3	3	1	2	0	NA	0	NA	0	NA	0	2901	1	1	0	1	0	1	2	3	3	1154948	0001	ANDAHUAYLAS	-73.389996	-13.656527	11
012911701	PE6	129	117	1	2	129	3	2017	1407	4	1	0	4	4	1	1	8	1	26	0	0	129	3	3	1	2	0	NA	0	NA	0	NA	1	2901	1	1	0	1	1	0	2	3	3	235206	0001	ANDAHUAYLAS	-73.389996	-13.656527	12
012913701	PE6	129	137	1	2	129	3	2017	1407	3	1	0	3	2	1	1	9	1	22	0	0	129	3	3	1	2	0	NA	0	NA	0	NA	1	2901	1	1	0	1	1	0	2	3	3	235206	0001	ANDAHUAYLAS	-73.389996	-13.656527	12
012917301	PE6	129	173	1	2	129	3	2017	1407	6	2	0	6	5	1	1	7	1	26	0	0	129	3	3	1	2	0	NA	0	NA	0	NA	1	2901	2	1	0	1	1	0	2	3	3	235206	0001	ANDAHUAYLAS	-73.389996	-13.656527	11
012918201	PE6	129	182	1	1	129	3	2017	1407	5	1	0	5	3	2	1	8	1	22	0	0	129	3	3	1	2	0	NA	0	NA	0	NA	2	2901	2	1	0	1	1	0	2	3	3	235206	0001	ANDAHUAYLAS	-73.389996	-13.656527	12
012919901	PE6	129	199	1	2	129	3	2017	1407	5	1	0	5	5	1	1	8	1	26	0	0	129	3	3	1	2	0	NA	0	NA	0	NA	1	2901	1	1	0	1	1	0	2	3	3	235206	0001	ANDAHUAYLAS	-73.389996	-13.656527	11
013000401	PE6	130	4	1	2	130	6	2017	1410	3	0	0	3	2	0	1	6	1	26	0	0	130	3	3	1	2	0	NA	0	NA	0	NA	0	2901	0	1	0	1	0	1	2	3	6	1270882	0001	ANDAHUAYLAS	-73.389996	-13.656527	11
013001901	PE6	130	19	1	1	130	6	2017	1410	8	1	0	8	7	1	1	6	1	22	0	0	130	3	3	1	2	0	NA	0	NA	0	NA	0	2901	1	1	0	1	0	1	2	3	6	1270882	0001	ANDAHUAYLAS	-73.389996	-13.656527	11
013002301	PE6	130	23	1	2	130	6	2017	1410	5	1	0	4	5	1	1	7	1	26	0	0	130	3	3	1	2	0	NA	0	NA	0	NA	1	2901	1	1	0	1	1	0	2	3	6	258816	0001	ANDAHUAYLAS	-73.389996	-13.656527	11
013006101	PE6	130	61	1	2	130	6	2017	1410	8	3	0	7	8	1	1	7	1	22	0	0	130	3	3	1	2	0	NA	0	NA	0	NA	1	2901	3	1	0	1	1	0	2	3	6	258816	0001	ANDAHUAYLAS	-73.389996	-13.656527	12
013006701	PE6	130	67	1	1	130	6	2017	1410	3	1	0	3	3	1	1	6	1	26	0	0	130	3	3	1	2	0	NA	0	NA	0	NA	1	2901	1	1	0	1	1	0	2	3	6	258816	0001	ANDAHUAYLAS	-73.389996	-13.656527	11
013010501	PE6	130	105	1	1	130	6	2017	1410	3	1	0	3	3	1	1	8	1	22	0	0	130	3	3	1	2	0	NA	0	NA	0	NA	0	2901	1	1	0	1	0	1	2	3	6	1270882	0001	ANDAHUAYLAS	-73.389996	-13.656527	12
013011301	PE6	130	113	1	2	130	6	2017	1410	5	2	0	5	4	0	1	5	1	26	0	0	130	3	3	1	2	0	NA	0	NA	0	NA	0	2901	2	1	0	1	0	1	2	3	6	1270882	0001	ANDAHUAYLAS	-73.389996	-13.656527	11
013013601	PE6	130	136	1	1	130	6	2017	1410	7	2	0	7	7	1	1	5	1	22	0	0	130	3	3	1	2	0	NA	0	NA	0	NA	1	2901	2	1	0	1	1	0	2	3	6	258816	0001	ANDAHUAYLAS	-73.389996	-13.656527	11
013014101	PE6	130	141	1	2	130	6	2017	1410	3	0	0	3	3	0	1	7	1	26	0	0	130	3	3	1	2	0	NA	0	NA	0	NA	0	2901	0	1	0	1	0	1	2	3	6	1270882	0001	ANDAHUAYLAS	-73.389996	-13.656527	11
013014501	PE6	130	145	1	2	130	6	2017	1410	7	1	0	7	5	2	1	6	2	22	0	0	130	3	3	1	2	0	NA	0	NA	0	NA	2	2901	1	1	0	1	1	0	2	3	6	258816	0001	ANDAHUAYLAS	-73.389996	-13.656527	11
013101101	PE6	131	11	1	2	131	4	2017	1408	3	1	0	3	3	0	1	27	1	27	0	0	131	3	3	1	2	0	NA	0	NA	0	NA	0	2901	1	1	0	1	0	1	2	3	5	1034631	0001	ANDAHUAYLAS	-73.389996	-13.656527	12
013101301	PE6	131	13	1	1	131	4	2017	1408	5	1	0	5	5	1	1	28	1	21	0	0	131	3	3	1	2	0	NA	0	NA	0	NA	1	2901	1	1	0	1	1	0	2	3	5	210703	0001	ANDAHUAYLAS	-73.389996	-13.656527	12
013104001	PE6	131	40	1	1	131	4	2017	1408	3	0	0	3	3	0	1	28	1	27	0	0	131	3	3	1	2	0	NA	0	NA	0	NA	0	2901	0	1	0	1	0	1	2	3	5	1034631	0001	ANDAHUAYLAS	-73.389996	-13.656527	11
013105401	PE6	131	54	1	1	131	4	2017	1408	5	2	0	5	5	1	1	29	1	21	0	0	131	3	3	1	2	0	NA	0	NA	0	NA	1	2901	2	1	0	1	1	0	2	3	5	210703	0001	ANDAHUAYLAS	-73.389996	-13.656527	11
013109401	PE6	131	94	1	1	131	4	2017	1408	3	2	0	3	3	0	1	29	1	27	0	0	131	3	3	1	2	0	NA	0	NA	0	NA	0	2901	2	1	0	1	0	1	2	3	5	1034631	0001	ANDAHUAYLAS	-73.389996	-13.656527	11
013110101	PE6	131	101	1	1	131	4	2017	1408	5	1	0	5	5	1	1	28	1	21	0	0	131	3	3	1	2	0	NA	0	NA	0	NA	1	2901	1	1	0	1	1	0	2	3	5	210703	0001	ANDAHUAYLAS	-73.389996	-13.656527	12
013113501	PE6	131	135	1	1	131	4	2017	1408	1	0	0	1	1	0	1	30	6	27	0	0	131	3	3	1	2	0	NA	0	NA	0	NA	0	2901	0	1	0	1	0	1	2	3	5	1034631	0001	ANDAHUAYLAS	-73.389996	-13.656527	96
013113701	PE6	131	137	1	2	131	4	2017	1408	6	1	0	6	5	1	1	27	1	21	0	0	131	3	3	1	2	0	NA	0	NA	0	NA	1	2901	1	1	0	1	1	0	2	3	5	210703	0001	ANDAHUAYLAS	-73.389996	-13.656527	11
013117701	PE6	131	177	1	2	131	4	2017	1408	4	1	0	4	4	1	1	28	1	27	0	0	131	3	3	1	2	0	NA	0	NA	0	NA	1	2901	1	1	0	1	1	0	2	3	5	210703	0001	ANDAHUAYLAS	-73.389996	-13.656527	11
013118401	PE6	131	184	1	2	131	4	2017	1408	4	1	0	4	3	1	1	28	1	21	0	0	131	3	3	1	2	0	NA	0	NA	0	NA	1	2901	1	1	0	1	1	0	2	3	5	210703	0001	ANDAHUAYLAS	-73.389996	-13.656527	41
013202301	PE6	132	23	1	2	132	4	2017	1408	4	1	0	4	4	1	1	9	1	0	0	0	132	3	3	1	2	0	NA	0	NA	0	NA	1	2901	1	1	0	1	1	0	2	3	4	237493	0001	ANDAHUAYLAS	-73.389996	-13.656527	11
013202401	PE6	132	24	1	1	132	4	2017	1408	2	0	0	2	2	0	1	10	1	0	0	0	132	3	3	1	2	0	NA	0	NA	0	NA	0	2901	0	1	0	1	0	1	2	3	4	1166179	0001	ANDAHUAYLAS	-73.389996	-13.656527	11
013204701	PE6	132	47	1	1	132	4	2017	1408	5	2	0	5	5	0	1	10	1	0	0	0	132	3	3	1	2	0	NA	0	NA	0	NA	0	2901	2	1	0	1	0	1	2	3	4	1166179	0001	ANDAHUAYLAS	-73.389996	-13.656527	11
013205901	PE6	132	59	1	1	132	4	2017	1408	4	1	0	4	4	2	1	9	1	0	0	0	132	3	3	1	2	0	NA	0	NA	0	NA	2	2901	1	1	0	1	1	0	2	3	4	237493	0001	ANDAHUAYLAS	-73.389996	-13.656527	11
013211001	PE6	132	110	1	1	132	4	2017	1408	6	2	0	6	6	3	1	8	1	0	0	0	132	3	3	1	2	0	NA	0	NA	0	NA	3	2901	2	1	0	1	1	0	2	3	4	237493	0001	ANDAHUAYLAS	-73.389996	-13.656527	11
013212101	PE6	132	121	1	1	132	4	2017	1408	1	1	0	1	1	0	1	10	1	0	0	0	132	3	3	1	2	0	NA	0	NA	0	NA	0	2901	1	1	0	1	0	1	2	3	4	1166179	0001	ANDAHUAYLAS	-73.389996	-13.656527	12
013213301	PE6	132	133	1	1	132	4	2017	1408	5	1	0	5	5	0	1	8	1	0	0	0	132	3	3	1	2	0	NA	0	NA	0	NA	0	2901	1	1	0	1	0	1	2	3	4	1166179	0001	ANDAHUAYLAS	-73.389996	-13.656527	11
013213701	PE6	132	137	1	1	132	4	2017	1408	3	1	0	3	3	1	1	9	1	0	0	0	132	3	3	1	2	0	NA	0	NA	0	NA	1	2901	1	1	0	1	1	0	2	3	4	237493	0001	ANDAHUAYLAS	-73.389996	-13.656527	11
013217801	PE6	132	178	1	2	132	4	2017	1408	4	1	0	4	4	2	1	8	1	0	0	0	132	3	3	1	2	0	NA	0	NA	0	NA	1	2901	1	1	0	1	1	0	2	3	4	237493	0001	ANDAHUAYLAS	-73.389996	-13.656527	11
013218501	PE6	132	185	1	2	132	4	2017	1408	5	1	0	5	5	3	1	8	1	0	0	0	132	3	3	1	2	0	NA	0	NA	0	NA	3	2901	1	1	0	1	1	0	2	3	4	237493	0001	ANDAHUAYLAS	-73.389996	-13.656527	11
013301701	PE6	133	17	1	2	133	7	2017	1411	4	1	0	4	4	0	1	7	1	22	0	0	133	3	3	1	2	0	NA	0	NA	0	NA	0	3552	1	1	0	1	0	1	2	5	7	930513	0010	NUEVA ESPERANZA	-73.533324	-13.652814	11
013303201	PE6	133	32	1	2	133	7	2017	1411	3	1	0	3	3	1	1	7	1	26	0	0	133	3	3	1	2	0	NA	0	NA	0	NA	1	3552	1	1	0	1	1	0	2	5	7	189499	0010	NUEVA ESPERANZA	-73.533324	-13.652814	12
013304001	PE6	133	40	1	2	133	7	2017	1411	6	1	0	6	6	1	1	6	1	22	0	0	133	3	3	1	2	0	NA	0	NA	0	NA	1	3552	1	1	0	1	1	0	2	5	7	189499	0010	NUEVA ESPERANZA	-73.533324	-13.652814	12
013306601	PE6	133	66	1	1	133	7	2017	1411	3	0	0	3	3	0	1	6	1	26	0	0	133	3	3	1	2	0	NA	0	NA	0	NA	0	3552	0	1	0	1	0	1	2	5	7	930513	0010	NUEVA ESPERANZA	-73.533324	-13.652814	11
013307601	PE6	133	76	1	1	133	7	2017	1411	5	2	0	5	4	0	1	9	1	22	0	0	133	3	3	1	2	0	NA	0	NA	0	NA	0	3552	2	1	0	1	0	1	2	5	7	930513	0010	NUEVA ESPERANZA	-73.533324	-13.652814	11
013310501	PE6	133	105	1	1	133	7	2017	1411	3	1	0	3	2	1	1	6	1	26	0	0	133	3	3	1	2	0	NA	0	NA	0	NA	1	3552	1	1	0	1	1	0	2	5	7	189499	0010	NUEVA ESPERANZA	-73.533324	-13.652814	11
013310801	PE6	133	108	1	1	133	7	2017	1411	5	1	0	5	5	1	1	8	1	22	0	0	133	3	3	1	2	0	NA	0	NA	0	NA	1	3552	1	1	0	1	1	0	2	5	7	189499	0010	NUEVA ESPERANZA	-73.533324	-13.652814	11
013312201	PE6	133	122	1	2	133	7	2017	1411	4	1	0	4	4	2	1	7	1	26	0	0	133	3	3	1	2	0	NA	0	NA	0	NA	2	3552	1	1	0	1	1	0	2	5	7	189499	0010	NUEVA ESPERANZA	-73.533324	-13.652814	11
013313801	PE6	133	138	1	1	133	7	2017	1411	7	2	0	7	7	1	1	6	1	22	0	0	133	3	3	1	2	0	NA	0	NA	0	NA	1	3552	2	1	0	1	1	0	2	5	7	189499	0010	NUEVA ESPERANZA	-73.533324	-13.652814	11
013401001	PE6	134	10	1	1	134	5	2017	1409	3	1	0	3	3	1	1	29	1	27	0	0	134	3	3	1	2	0	NA	0	NA	0	NA	1	3739	1	1	0	1	1	0	2	5	6	162125	0010	NUEVA ESPERANZA	-73.533324	-13.652814	11
013401501	PE6	134	15	1	2	134	5	2017	1409	2	0	0	2	2	0	1	30	1	21	0	0	134	3	3	1	2	0	NA	0	NA	0	NA	0	3739	0	1	0	1	0	1	2	5	6	796093	0010	NUEVA ESPERANZA	-73.533324	-13.652814	11
013402401	PE6	134	24	1	1	134	5	2017	1409	4	1	0	4	4	2	1	29	1	27	0	0	134	3	3	1	2	0	NA	0	NA	0	NA	2	3739	1	1	0	1	1	0	2	5	6	162125	0010	NUEVA ESPERANZA	-73.533324	-13.652814	11
013407001	PE6	134	70	1	2	134	5	2017	1409	3	1	0	3	3	1	1	29	1	21	0	0	134	3	3	1	2	0	NA	0	NA	0	NA	1	3739	1	1	0	1	1	0	2	5	6	162125	0010	NUEVA ESPERANZA	-73.533324	-13.652814	11
013410301	PE6	134	103	1	2	134	5	2017	1409	4	1	0	4	4	1	1	30	1	21	0	0	134	3	3	1	2	0	NA	0	NA	0	NA	1	3739	1	1	0	1	1	0	2	5	6	162125	0010	NUEVA ESPERANZA	-73.533324	-13.652814	11
013412601	PE6	134	126	1	1	134	5	2017	1409	5	1	0	5	5	1	1	28	1	27	0	0	134	3	3	1	2	0	NA	0	NA	0	NA	1	3739	1	1	0	1	1	0	2	5	6	162125	0010	NUEVA ESPERANZA	-73.533324	-13.652814	11
013413101	PE6	134	131	1	2	134	5	2017	1409	3	1	0	3	3	1	1	29	1	21	0	0	134	3	3	1	2	0	NA	0	NA	0	NA	1	3739	1	1	0	1	1	0	2	5	6	162125	0010	NUEVA ESPERANZA	-73.533324	-13.652814	11
013413701	PE6	134	137	1	2	134	5	2017	1409	4	1	0	4	4	1	1	29	1	27	0	0	134	3	3	1	2	0	NA	0	NA	0	NA	1	3739	1	1	0	1	1	0	2	5	6	162125	0010	NUEVA ESPERANZA	-73.533324	-13.652814	11
013414301	PE6	134	143	1	2	134	5	2017	1409	8	2	0	7	8	1	1	28	1	21	0	0	134	3	3	1	2	0	NA	0	NA	0	NA	0	3739	2	1	0	1	0	1	2	5	6	796093	0010	NUEVA ESPERANZA	-73.533324	-13.652814	11
013500801	PE6	135	8	1	1	135	5	2017	1409	3	1	0	3	3	1	1	11	1	27	0	0	135	3	3	1	2	0	NA	0	NA	0	NA	1	3293	1	1	0	1	1	0	2	5	5	160160	0032	CCOLLCCA	-73.588335	-13.691409	11
013502801	PE6	135	28	1	1	135	5	2017	1409	3	1	0	3	3	1	1	11	1	21	0	0	135	3	3	1	2	0	NA	0	NA	0	NA	1	3293	1	1	0	1	1	0	2	5	5	160160	0032	CCOLLCCA	-73.588335	-13.691409	11
013503901	PE6	135	39	1	2	135	5	2017	1409	4	1	0	4	4	0	1	12	1	27	0	0	135	3	3	1	2	0	NA	0	NA	0	NA	0	3293	1	1	0	1	0	1	2	5	5	786446	0032	CCOLLCCA	-73.588335	-13.691409	11
013505801	PE6	135	58	1	1	135	5	2017	1409	4	1	0	4	4	1	1	10	1	21	0	0	135	3	3	1	2	0	NA	0	NA	0	NA	1	3293	1	1	0	1	1	0	2	5	5	160160	0032	CCOLLCCA	-73.588335	-13.691409	11
013506001	PE6	135	60	1	2	135	5	2017	1409	3	1	0	3	3	0	1	10	1	27	0	0	135	3	3	1	2	0	NA	0	NA	0	NA	0	3293	1	1	0	1	0	1	2	5	5	786446	0032	CCOLLCCA	-73.588335	-13.691409	11
013506901	PE6	135	69	1	2	135	5	2017	1409	4	1	0	4	4	2	1	11	1	21	0	0	135	3	3	1	2	0	NA	0	NA	0	NA	2	3293	1	1	0	1	1	0	2	5	5	160160	0032	CCOLLCCA	-73.588335	-13.691409	11
013507001	PE6	135	70	1	1	135	5	2017	1409	3	0	0	3	2	0	1	11	1	27	0	0	135	3	3	1	2	0	NA	0	NA	0	NA	0	3293	0	1	0	1	0	1	2	5	5	786446	0032	CCOLLCCA	-73.588335	-13.691409	11
013507201	PE6	135	72	1	2	135	5	2017	1409	5	1	0	5	4	0	1	11	1	21	0	0	135	3	3	1	2	0	NA	0	NA	0	NA	0	3293	2	1	0	1	0	1	2	5	5	786446	0032	CCOLLCCA	-73.588335	-13.691409	11
013507501	PE6	135	75	1	2	135	5	2017	1409	8	1	0	8	8	1	1	11	1	27	0	0	135	3	3	1	2	0	NA	0	NA	0	NA	1	3293	1	1	0	1	1	0	2	5	5	160160	0032	CCOLLCCA	-73.588335	-13.691409	11
013603701	PE6	136	37	1	3	136	7	2017	1411	4	1	0	4	3	1	1	3	1	27	0	0	136	3	3	1	2	0	NA	0	NA	0	NA	1	2911	1	1	0	1	1	0	2	3	7	249722	0001	CHALHUANCA	-73.244286	-14.294467	12
013604001	PE6	136	40	1	2	136	7	2017	1411	3	1	0	3	3	0	1	2	1	21	0	0	136	3	3	1	2	0	NA	0	NA	0	NA	0	2911	1	1	0	1	0	1	2	3	7	1226229	0001	CHALHUANCA	-73.244286	-14.294467	12
013604901	PE6	136	49	1	2	136	7	2017	1411	5	1	0	5	5	2	1	2	1	27	0	0	136	3	3	1	2	0	NA	0	NA	0	NA	1	2911	1	1	0	1	1	0	2	3	7	249722	0001	CHALHUANCA	-73.244286	-14.294467	11
013606501	PE6	136	65	1	2	136	7	2017	1411	5	2	0	5	5	1	1	2	1	21	0	0	136	3	3	1	2	0	NA	0	NA	0	NA	1	2911	2	1	0	1	1	0	2	3	7	249722	0001	CHALHUANCA	-73.244286	-14.294467	11
013609301	PE6	136	93	1	1	136	7	2017	1411	1	0	0	1	1	0	1	4	1	27	0	0	136	3	3	1	2	0	NA	0	NA	0	NA	0	2911	0	1	0	1	0	1	2	3	7	1226229	0001	CHALHUANCA	-73.244286	-14.294467	11
013611701	PE6	136	117	1	2	136	7	2017	1411	3	1	0	3	3	1	1	3	1	21	0	0	136	3	3	1	2	0	NA	0	NA	0	NA	1	2911	1	1	0	1	1	0	2	3	7	249722	0001	CHALHUANCA	-73.244286	-14.294467	11
013611901	PE6	136	119	1	1	136	7	2017	1411	5	1	0	5	5	1	1	3	1	27	0	0	136	3	3	1	2	0	NA	0	NA	0	NA	1	2911	1	1	0	1	1	0	2	3	7	249722	0001	CHALHUANCA	-73.244286	-14.294467	12
013613801	PE6	136	138	1	1	136	7	2017	1411	3	1	0	3	3	0	1	3	1	21	0	0	136	3	3	1	2	0	NA	0	NA	0	NA	0	2911	1	1	0	1	0	1	2	3	7	1226229	0001	CHALHUANCA	-73.244286	-14.294467	12
013614501	PE6	136	145	1	1	136	7	2017	1411	4	1	0	4	4	2	1	3	1	27	0	0	136	3	3	1	2	0	NA	0	NA	0	NA	2	2911	1	1	0	1	1	0	2	3	7	249722	0001	CHALHUANCA	-73.244286	-14.294467	11
013615701	PE6	136	157	1	2	136	7	2017	1411	4	1	0	4	4	1	1	4	1	21	0	0	136	3	3	1	2	0	NA	0	NA	0	NA	1	2911	1	1	0	1	1	0	2	3	7	249722	0001	CHALHUANCA	-73.244286	-14.294467	11
013701701	PE6	137	17	1	2	137	6	2017	1410	5	1	0	5	5	1	1	9	1	22	0	0	137	3	3	1	2	0	NA	0	NA	0	NA	1	2901	1	1	0	1	1	0	2	3	6	248463	0001	ANDAHUAYLAS	-73.389996	-13.656527	11
013704101	PE6	137	41	1	4	137	6	2017	1410	7	3	0	7	7	1	1	8	1	26	0	0	137	3	3	1	2	0	NA	0	NA	0	NA	1	2901	3	1	0	1	1	0	2	3	6	248463	0001	ANDAHUAYLAS	-73.389996	-13.656527	11
013704301	PE6	137	43	1	1	137	6	2017	1410	7	2	0	7	7	0	1	9	1	22	0	0	137	3	3	1	2	0	NA	0	NA	0	NA	0	2901	2	1	0	1	0	1	2	3	6	1220047	0001	ANDAHUAYLAS	-73.389996	-13.656527	11
013704501	PE6	137	45	1	2	137	6	2017	1410	5	2	0	5	5	1	1	9	1	26	0	0	137	3	3	1	2	0	NA	0	NA	0	NA	0	2901	2	1	0	1	0	1	2	3	6	1220047	0001	ANDAHUAYLAS	-73.389996	-13.656527	11
013706401	PE6	137	64	1	2	137	6	2017	1410	3	1	0	3	3	1	1	8	1	22	0	0	137	3	3	1	2	0	NA	0	NA	0	NA	1	2901	1	1	0	1	1	0	2	3	6	248463	0001	ANDAHUAYLAS	-73.389996	-13.656527	12
013706501	PE6	137	65	1	1	137	6	2017	1410	7	1	0	7	7	1	1	8	1	26	0	0	137	3	3	1	2	0	NA	0	NA	0	NA	0	2901	1	1	0	1	0	1	2	3	6	1220047	0001	ANDAHUAYLAS	-73.389996	-13.656527	11
013707001	PE6	137	70	1	2	137	6	2017	1410	3	1	0	3	3	1	1	9	1	22	0	0	137	3	3	1	2	0	NA	0	NA	0	NA	1	2901	1	1	0	1	1	0	2	3	6	248463	0001	ANDAHUAYLAS	-73.389996	-13.656527	11
013707501	PE6	137	75	1	1	137	6	2017	1410	4	1	0	4	4	1	1	10	1	26	0	0	137	3	3	1	2	0	NA	0	NA	0	NA	1	2901	1	1	0	1	1	0	2	3	6	248463	0001	ANDAHUAYLAS	-73.389996	-13.656527	11
013708801	PE6	137	88	1	1	137	6	2017	1410	3	1	0	3	3	0	1	10	1	22	0	0	137	3	3	1	2	0	NA	0	NA	0	NA	0	2901	1	1	0	1	0	1	2	3	6	1220047	0001	ANDAHUAYLAS	-73.389996	-13.656527	11
013712401	PE6	137	124	1	2	137	6	2017	1410	3	0	0	3	2	0	1	9	1	26	0	0	137	3	3	1	2	0	NA	0	NA	0	NA	0	2901	0	1	0	1	0	1	2	3	6	1220047	0001	ANDAHUAYLAS	-73.389996	-13.656527	12
013800201	PE6	138	2	1	1	138	3	2017	1407	4	1	0	4	4	1	1	15	1	26	0	0	138	3	3	2	3	0	NA	0	NA	0	NA	1	3295	1	1	0	1	1	0	3	6	3	200662	0054	CCOLLPAMPA ALTA	-73.699103	-13.396715	11
013800301	PE6	138	3	1	2	138	3	2017	1407	5	0	0	5	5	0	1	15	1	22	0	0	138	3	3	2	3	0	NA	0	NA	0	NA	0	3295	0	1	0	1	0	1	3	6	3	520368	0054	CCOLLPAMPA ALTA	-73.699103	-13.396715	11
013800601	PE6	138	6	1	1	138	3	2017	1407	1	0	0	1	1	0	1	15	1	26	0	0	138	3	3	2	3	0	NA	0	NA	0	NA	0	3295	0	1	0	1	0	1	3	6	3	520368	0054	CCOLLPAMPA ALTA	-73.699103	-13.396715	11
013800701	PE6	138	7	1	2	138	3	2017	1407	4	1	0	4	3	0	1	15	1	22	0	0	138	3	3	2	3	0	NA	0	NA	0	NA	0	3295	1	1	0	1	0	1	3	6	3	520368	0054	CCOLLPAMPA ALTA	-73.699103	-13.396715	11
013801001	PE6	138	10	1	1	138	3	2017	1407	2	0	0	2	2	0	1	16	1	26	0	0	138	3	3	2	3	0	NA	0	NA	0	NA	0	3295	0	1	0	1	0	1	3	6	3	520368	0054	CCOLLPAMPA ALTA	-73.699103	-13.396715	11
013801201	PE6	138	12	1	1	138	3	2017	1407	1	0	0	1	0	0	1	17	1	22	0	0	138	3	3	2	3	0	NA	0	NA	0	NA	0	3295	0	1	0	1	0	1	3	6	3	520368	0054	CCOLLPAMPA ALTA	-73.699103	-13.396715	11
013801401	PE6	138	14	1	2	138	3	2017	1407	3	1	0	2	3	0	1	14	1	26	0	0	138	3	3	2	3	0	NA	0	NA	0	NA	0	3295	1	1	0	1	0	1	3	6	3	520368	0054	CCOLLPAMPA ALTA	-73.699103	-13.396715	11
013801601	PE6	138	16	1	1	138	3	2017	1407	1	0	0	1	1	0	1	14	1	22	0	0	138	3	3	2	3	0	NA	0	NA	0	NA	0	3295	0	1	0	1	0	1	3	6	3	520368	0054	CCOLLPAMPA ALTA	-73.699103	-13.396715	11
013801701	PE6	138	17	1	2	138	3	2017	1407	7	1	0	7	7	1	1	15	1	26	0	0	138	3	3	2	3	0	NA	0	NA	0	NA	1	3295	1	1	0	1	1	0	3	6	3	200662	0054	CCOLLPAMPA ALTA	-73.699103	-13.396715	11
013801901	PE6	138	19	1	1	138	3	2017	1407	3	1	0	3	3	0	1	15	1	22	0	0	138	3	3	2	3	0	NA	0	NA	0	NA	0	3295	1	1	0	1	0	1	3	6	3	520368	0054	CCOLLPAMPA ALTA	-73.699103	-13.396715	11
013804201	PE6	138	42	1	2	138	3	2017	1407	2	0	0	2	2	0	1	18	2	26	0	0	138	3	3	2	3	0	NA	0	NA	0	NA	0	3295	0	1	0	1	0	1	3	6	3	520368	0054	CCOLLPAMPA ALTA	-73.699103	-13.396715	11
013804601	PE6	138	46	1	2	138	3	2017	1407	4	1	0	4	4	1	1	22	1	22	0	0	138	3	3	2	3	0	NA	0	NA	0	NA	1	3295	1	1	0	1	1	0	3	6	3	200662	0054	CCOLLPAMPA ALTA	-73.699103	-13.396715	11
013804701	PE6	138	47	1	1	138	3	2017	1407	4	0	0	4	2	0	1	17	1	26	0	0	138	3	3	2	3	0	NA	0	NA	0	NA	0	3295	1	1	0	1	0	1	3	6	3	520368	0054	CCOLLPAMPA ALTA	-73.699103	-13.396715	11
013805001	PE6	138	50	1	1	138	3	2017	1407	2	0	0	2	2	0	1	17	1	22	0	0	138	3	3	2	3	0	NA	0	NA	0	NA	0	3295	0	1	0	1	0	1	3	6	3	520368	0054	CCOLLPAMPA ALTA	-73.699103	-13.396715	11
013805101	PE6	138	51	1	3	138	3	2017	1407	9	2	0	8	7	1	1	17	1	26	0	0	138	3	3	2	3	0	NA	0	NA	0	NA	1	3295	2	1	0	1	1	0	3	6	3	200662	0054	CCOLLPAMPA ALTA	-73.699103	-13.396715	11
013903801	PE6	139	38	1	1	139	4	2017	1408	5	1	0	5	5	1	1	21	1	21	0	0	139	3	3	2	3	0	NA	0	NA	0	NA	1	2039	1	1	0	1	1	0	3	6	4	242221	0058	CHUYAMA	-73.825229	-13.367322	96
013903901	PE6	139	39	1	1	139	4	2017	1408	6	2	0	6	5	1	1	18	1	27	0	0	139	3	3	2	3	0	NA	0	NA	0	NA	1	2039	2	1	0	1	1	0	3	6	4	242221	0058	CHUYAMA	-73.825229	-13.367322	11
013904301	PE6	139	43	1	2	139	4	2017	1408	4	1	0	4	3	1	1	20	1	21	0	0	139	3	3	2	3	0	NA	0	NA	0	NA	1	2039	1	1	0	1	1	0	3	6	4	242221	0058	CHUYAMA	-73.825229	-13.367322	11
013904401	PE6	139	44	1	2	139	4	2017	1408	2	0	0	2	2	0	1	22	2	27	0	0	139	3	3	2	3	0	NA	0	NA	0	NA	0	2039	0	1	0	1	0	1	3	6	4	628142	0058	CHUYAMA	-73.825229	-13.367322	11
013904501	PE6	139	45	1	1	139	4	2017	1408	4	1	0	4	4	1	1	19	1	21	0	0	139	3	3	2	3	0	NA	0	NA	0	NA	1	2039	1	1	0	1	1	0	3	6	4	242221	0058	CHUYAMA	-73.825229	-13.367322	11
013906901	PE6	139	69	1	1	139	4	2017	1408	2	0	0	2	2	0	1	19	1	21	0	0	139	3	3	2	3	0	NA	0	NA	0	NA	0	2039	0	1	0	1	0	1	3	6	4	628142	0058	CHUYAMA	-73.825229	-13.367322	11
013907001	PE6	139	70	1	2	139	4	2017	1408	3	1	0	3	2	1	1	19	1	27	0	0	139	3	3	2	3	0	NA	0	NA	0	NA	1	2039	1	1	0	1	1	0	3	6	4	242221	0058	CHUYAMA	-73.825229	-13.367322	11
013907101	PE6	139	71	1	1	139	4	2017	1408	4	1	0	4	4	1	1	20	1	21	0	0	139	3	3	2	3	0	NA	0	NA	0	NA	1	2039	1	1	0	1	1	0	3	6	4	242221	0058	CHUYAMA	-73.825229	-13.367322	11
013907201	PE6	139	72	1	2	139	4	2017	1408	5	1	0	5	4	2	1	20	1	27	0	0	139	3	3	2	3	0	NA	0	NA	0	NA	1	2039	1	1	0	1	1	0	3	6	4	242221	0058	CHUYAMA	-73.825229	-13.367322	11
013907301	PE6	139	73	1	6	139	4	2017	1408	9	2	0	9	9	3	1	19	1	21	0	0	139	3	3	2	3	0	NA	0	NA	0	NA	3	2039	2	1	0	1	1	0	3	6	4	242221	0058	CHUYAMA	-73.825229	-13.367322	11
013907401	PE6	139	74	1	2	139	4	2017	1408	4	1	0	4	3	1	1	20	1	27	0	0	139	3	3	2	3	0	NA	0	NA	0	NA	1	2039	1	1	0	1	1	0	3	6	4	242221	0058	CHUYAMA	-73.825229	-13.367322	11
013907501	PE6	139	75	1	2	139	4	2017	1408	4	0	0	4	4	0	1	21	1	21	0	0	139	3	3	2	3	0	NA	0	NA	0	NA	0	2039	0	1	0	1	0	1	3	6	4	628142	0058	CHUYAMA	-73.825229	-13.367322	11
013907601	PE6	139	76	1	2	139	4	2017	1408	5	2	0	5	5	0	1	19	1	27	0	0	139	3	3	2	3	0	NA	0	NA	0	NA	0	2039	2	1	0	1	0	1	3	6	4	628142	0058	CHUYAMA	-73.825229	-13.367322	11
013907701	PE6	139	77	1	1	139	4	2017	1408	10	1	0	10	10	2	1	18	1	21	0	0	139	3	3	2	3	0	NA	0	NA	0	NA	2	2039	1	1	0	1	1	0	3	6	4	242221	0058	CHUYAMA	-73.825229	-13.367322	11
014000601	PE6	140	6	1	1	140	3	2017	1407	3	1	0	3	3	1	1	20	1	22	0	0	140	3	3	2	3	0	NA	0	NA	0	NA	1	3631	1	1	0	1	1	0	3	6	3	212836	0012	UNION LOS ANGELES DE CALLAPAYOCC	-73.69058	-13.41952	12
014000801	PE6	140	8	1	2	140	3	2017	1407	2	0	0	2	1	0	1	20	1	22	0	0	140	3	3	2	3	0	NA	0	NA	0	NA	0	3631	0	1	0	1	0	1	3	6	3	551939	0012	UNION LOS ANGELES DE CALLAPAYOCC	-73.69058	-13.41952	11
014000901	PE6	140	9	1	1	140	3	2017	1407	5	1	0	5	5	1	1	19	1	26	0	0	140	3	3	2	3	0	NA	0	NA	0	NA	1	3631	1	1	0	1	1	0	3	6	3	212836	0012	UNION LOS ANGELES DE CALLAPAYOCC	-73.69058	-13.41952	11
014001001	PE6	140	10	1	1	140	3	2017	1407	4	1	0	4	4	0	1	21	1	22	0	0	140	3	3	2	3	0	NA	0	NA	0	NA	0	3631	1	1	0	1	0	1	3	6	3	551939	0012	UNION LOS ANGELES DE CALLAPAYOCC	-73.69058	-13.41952	11
014001101	PE6	140	11	1	2	140	3	2017	1407	8	2	0	7	8	2	1	20	1	26	0	0	140	3	3	2	3	0	NA	0	NA	0	NA	1	3631	2	1	0	1	1	0	3	6	3	212836	0012	UNION LOS ANGELES DE CALLAPAYOCC	-73.69058	-13.41952	41
014001201	PE6	140	12	1	1	140	3	2017	1407	5	3	0	2	5	0	1	19	1	22	0	0	140	3	3	2	3	0	NA	0	NA	0	NA	0	3631	3	1	0	1	0	1	3	6	3	551939	0012	UNION LOS ANGELES DE CALLAPAYOCC	-73.69058	-13.41952	11
014001301	PE6	140	13	1	1	140	3	2017	1407	2	0	0	2	2	0	1	19	1	26	0	0	140	3	3	2	3	0	NA	0	NA	0	NA	0	3631	0	1	0	1	0	1	3	6	3	551939	0012	UNION LOS ANGELES DE CALLAPAYOCC	-73.69058	-13.41952	11
014001401	PE6	140	14	1	2	140	3	2017	1407	5	1	0	5	5	1	1	19	1	22	0	0	140	3	3	2	3	0	NA	0	NA	0	NA	1	3631	1	1	0	1	1	0	3	6	3	212836	0012	UNION LOS ANGELES DE CALLAPAYOCC	-73.69058	-13.41952	11
014001601	PE6	140	16	1	1	140	3	2017	1407	5	1	0	5	5	0	1	19	1	26	0	0	140	3	3	2	3	0	NA	0	NA	0	NA	0	3631	1	1	0	1	0	1	3	6	3	551939	0012	UNION LOS ANGELES DE CALLAPAYOCC	-73.69058	-13.41952	11
014004401	PE6	140	44	1	1	140	3	2017	1407	3	1	0	3	3	0	1	20	1	22	0	0	140	3	3	2	3	0	NA	0	NA	0	NA	0	3631	1	1	0	1	0	1	3	6	3	551939	0012	UNION LOS ANGELES DE CALLAPAYOCC	-73.69058	-13.41952	11
014004501	PE6	140	45	1	2	140	3	2017	1407	7	1	0	6	7	1	1	21	3	26	0	0	140	3	3	2	3	0	NA	0	NA	0	NA	1	3631	1	1	0	1	1	0	3	6	3	212836	0012	UNION LOS ANGELES DE CALLAPAYOCC	-73.69058	-13.41952	11
014004701	PE6	140	47	1	1	140	3	2017	1407	1	0	0	1	1	0	1	21	1	22	0	0	140	3	3	2	3	0	NA	0	NA	0	NA	0	3631	0	1	0	1	0	1	3	6	3	551939	0012	UNION LOS ANGELES DE CALLAPAYOCC	-73.69058	-13.41952	96
014004801	PE6	140	48	1	2	140	3	2017	1407	3	0	0	3	3	0	1	20	1	26	0	0	140	3	3	2	3	0	NA	0	NA	0	NA	0	3631	0	1	0	1	0	1	3	6	3	551939	0012	UNION LOS ANGELES DE CALLAPAYOCC	-73.69058	-13.41952	11
014005001	PE6	140	50	1	1	140	3	2017	1407	3	1	0	3	3	0	1	19	1	22	0	0	140	3	3	2	3	0	NA	0	NA	0	NA	0	3631	1	1	0	1	0	1	3	6	3	551939	0012	UNION LOS ANGELES DE CALLAPAYOCC	-73.69058	-13.41952	11
014100101	PE6	141	1	1	1	141	5	2017	1409	1	0	0	1	1	0	1	8	1	22	0	0	141	3	3	2	3	0	NA	0	NA	0	NA	0	3110	0	1	0	1	0	1	3	6	5	613569	0013	LIMONNIOC	-73.69266	-13.51709	11
014100201	PE6	141	2	1	1	141	5	2017	1409	1	0	0	1	1	0	1	8	1	26	0	0	141	3	3	2	3	0	NA	0	NA	0	NA	0	3110	0	1	0	1	0	1	3	6	5	613569	0013	LIMONNIOC	-73.69266	-13.51709	11
014100301	PE6	141	3	1	2	141	5	2017	1409	5	1	0	4	5	1	1	8	1	22	0	0	141	3	3	2	3	0	NA	0	NA	0	NA	1	3110	1	1	0	1	1	0	3	6	5	236602	0013	LIMONNIOC	-73.69266	-13.51709	11
014100401	PE6	141	4	1	1	141	5	2017	1409	3	1	0	3	2	1	1	8	1	26	0	0	141	3	3	2	3	0	NA	0	NA	0	NA	1	3110	1	1	0	1	1	0	3	6	5	236602	0013	LIMONNIOC	-73.69266	-13.51709	11
014105101	PE6	141	51	1	2	141	5	2017	1409	3	1	0	3	2	0	1	9	1	26	0	0	141	3	3	2	3	0	NA	0	NA	0	NA	0	3110	1	1	0	1	0	1	3	6	5	613569	0014	HUAYLLABAMBA	-73.6923283333333	-13.5205033333333	96
014105301	PE6	141	53	1	1	141	5	2017	1409	4	1	0	4	4	1	1	9	1	26	0	0	141	3	3	2	3	0	NA	0	NA	0	NA	1	3110	1	1	0	1	1	0	3	6	5	236602	0014	HUAYLLABAMBA	-73.6923283333333	-13.5205033333333	11
014105401	PE6	141	54	1	2	141	5	2017	1409	6	1	0	6	6	1	1	9	1	22	0	0	141	3	3	2	3	0	NA	0	NA	0	NA	1	3110	1	1	0	1	1	0	3	6	5	236602	0014	HUAYLLABAMBA	-73.6923283333333	-13.5205033333333	12
014105701	PE6	141	57	1	2	141	5	2017	1409	4	1	0	4	4	2	1	8	1	26	0	0	141	3	3	2	3	0	NA	0	NA	0	NA	2	3110	1	1	0	1	1	0	3	6	5	236602	0014	HUAYLLABAMBA	-73.6923283333333	-13.5205033333333	96
014108201	PE6	141	82	1	2	141	5	2017	1409	2	0	0	2	2	0	1	10	1	22	0	0	141	3	3	2	3	0	NA	0	NA	0	NA	0	3110	0	1	0	1	0	1	3	6	5	613569	0003	QUISPIMARCA	-73.672611	-13.52027	11
014108501	PE6	141	85	1	2	141	5	2017	1409	8	3	0	8	8	1	1	10	1	26	0	0	141	3	3	2	3	0	NA	0	NA	0	NA	1	3110	3	1	0	1	1	0	3	6	5	236602	0003	QUISPIMARCA	-73.672611	-13.52027	11
014109301	PE6	141	93	1	2	141	5	2017	1409	4	1	0	4	4	1	1	10	1	22	0	0	141	3	3	2	3	0	NA	0	NA	0	NA	0	3110	1	1	0	1	0	1	3	6	5	613569	0003	QUISPIMARCA	-73.672611	-13.52027	11
014109501	PE6	141	95	1	2	141	5	2017	1409	2	0	0	2	2	0	1	10	1	26	0	0	141	3	3	2	3	0	NA	0	NA	0	NA	0	3110	0	1	0	1	0	1	3	6	5	613569	0003	QUISPIMARCA	-73.672611	-13.52027	11
014109601	PE6	141	96	1	3	141	5	2017	1409	7	3	0	7	7	2	1	9	1	22	0	0	141	3	3	2	3	0	NA	0	NA	0	NA	2	3110	3	1	0	1	1	0	3	6	5	236602	0003	QUISPIMARCA	-73.672611	-13.52027	11
014201201	PE6	142	12	1	1	142	4	2017	1408	5	1	0	5	5	1	1	16	1	21	0	0	142	3	3	2	3	0	NA	0	NA	0	NA	1	3420	1	1	0	1	1	0	3	6	4	362774	0008	BUENA VISTA	-73.662881	-13.536485	11
014201301	PE6	142	13	1	2	142	4	2017	1408	3	1	0	3	3	1	1	16	1	27	0	0	142	3	3	2	3	0	NA	0	NA	0	NA	1	3420	1	1	0	1	1	0	3	6	4	362774	0008	BUENA VISTA	-73.662881	-13.536485	41
014201501	PE6	142	15	1	1	142	4	2017	1408	1	0	0	1	1	0	1	17	2	27	0	0	142	3	3	2	3	0	NA	0	NA	0	NA	0	3420	0	1	0	1	0	1	3	6	4	940765	0008	BUENA VISTA	-73.662881	-13.536485	41
014202101	PE6	142	21	1	2	142	4	2017	1408	4	1	0	4	4	1	1	14	1	21	0	0	142	3	3	2	3	0	NA	0	NA	0	NA	1	3420	1	1	0	1	1	0	3	6	4	362774	0008	BUENA VISTA	-73.662881	-13.536485	11
014202201	PE6	142	22	1	2	142	4	2017	1408	2	0	0	2	2	0	1	15	1	27	0	0	142	3	3	2	3	0	NA	0	NA	0	NA	0	3420	0	1	0	1	0	1	3	6	4	940765	0008	BUENA VISTA	-73.662881	-13.536485	11
014202301	PE6	142	23	1	2	142	4	2017	1408	5	1	0	5	5	1	1	14	1	21	0	0	142	3	3	2	3	0	NA	0	NA	0	NA	1	3420	1	1	0	1	1	0	3	6	4	362774	0008	BUENA VISTA	-73.662881	-13.536485	11
014202401	PE6	142	24	1	1	142	4	2017	1408	5	1	0	5	4	0	1	14	1	27	0	0	142	3	3	2	3	0	NA	0	NA	0	NA	0	3420	2	1	0	1	0	1	3	6	4	940765	0008	BUENA VISTA	-73.662881	-13.536485	11
014202501	PE6	142	25	1	2	142	4	2017	1408	4	1	0	4	4	2	1	14	1	21	0	0	142	3	3	2	3	0	NA	0	NA	0	NA	1	3420	1	1	0	1	1	0	3	6	4	362774	0008	BUENA VISTA	-73.662881	-13.536485	11
014204301	PE6	142	43	1	2	142	4	2017	1408	9	2	0	9	8	2	1	14	1	27	0	0	142	3	3	2	3	0	NA	0	NA	0	NA	2	3420	2	1	0	1	1	0	3	6	4	362774	0008	BUENA VISTA	-73.662881	-13.536485	11
014204401	PE6	142	44	1	1	142	4	2017	1408	4	1	0	4	4	0	1	15	1	21	0	0	142	3	3	2	3	0	NA	0	NA	0	NA	0	3420	1	1	0	1	0	1	3	6	4	940765	0008	BUENA VISTA	-73.662881	-13.536485	11
014204701	PE6	142	47	1	1	142	4	2017	1408	1	0	0	1	1	0	1	16	1	27	0	0	142	3	3	2	3	0	NA	0	NA	0	NA	0	3420	0	1	0	1	0	1	3	6	4	940765	0008	BUENA VISTA	-73.662881	-13.536485	11
014204801	PE6	142	48	1	1	142	4	2017	1408	4	2	0	3	4	1	1	16	1	21	0	0	142	3	3	2	3	0	NA	0	NA	0	NA	1	3420	2	1	0	1	1	0	3	6	4	362774	0008	BUENA VISTA	-73.662881	-13.536485	11
014204901	PE6	142	49	1	2	142	4	2017	1408	3	1	0	3	3	1	1	15	1	27	0	0	142	3	3	2	3	0	NA	0	NA	0	NA	1	3420	1	1	0	1	1	0	3	6	4	362774	0008	BUENA VISTA	-73.662881	-13.536485	11
014300101	PE6	143	1	1	3	143	3	2017	1407	4	2	0	4	4	1	1	7	1	21	0	0	143	3	3	2	3	0	NA	0	NA	0	NA	1	3188	2	1	0	1	1	0	3	6	3	210994	0007	CCERABAMBA	-73.115175	-13.561286	11
014300201	PE6	143	2	1	1	143	3	2017	1407	2	0	0	2	2	0	1	7	1	27	0	0	143	3	3	2	3	0	NA	0	NA	0	NA	0	3188	0	1	0	1	0	1	3	6	3	547162	0007	CCERABAMBA	-73.115175	-13.561286	11
014300301	PE6	143	3	1	2	143	3	2017	1407	2	0	0	2	2	0	1	9	1	21	0	0	143	3	3	2	3	0	NA	0	NA	0	NA	0	3188	0	1	0	1	0	1	3	6	3	547162	0007	CCERABAMBA	-73.115175	-13.561286	11
014300501	PE6	143	5	1	2	143	3	2017	1407	4	2	0	4	4	0	1	7	1	27	0	0	143	3	3	2	3	0	NA	0	NA	0	NA	0	3188	2	1	0	1	0	1	3	6	3	547162	0007	CCERABAMBA	-73.115175	-13.561286	11
014300601	PE6	143	6	1	1	143	3	2017	1407	6	1	0	6	3	1	1	8	1	21	0	0	143	3	3	2	3	0	NA	0	NA	0	NA	1	3188	3	1	0	1	1	0	3	6	3	210994	0007	CCERABAMBA	-73.115175	-13.561286	11
014300701	PE6	143	7	1	1	143	3	2017	1407	1	0	0	1	1	0	1	9	1	27	0	0	143	3	3	2	3	0	NA	0	NA	0	NA	0	3188	0	1	0	1	0	1	3	6	3	547162	0007	CCERABAMBA	-73.115175	-13.561286	11
014300801	PE6	143	8	1	1	143	3	2017	1407	3	1	0	3	2	0	1	9	1	21	0	0	143	3	3	2	3	0	NA	0	NA	0	NA	0	3188	1	1	0	1	0	1	3	6	3	547162	0007	CCERABAMBA	-73.115175	-13.561286	11
014300901	PE6	143	9	1	2	143	3	2017	1407	2	1	0	2	2	0	1	8	1	27	0	0	143	3	3	2	3	0	NA	0	NA	0	NA	0	3188	1	1	0	1	0	1	3	6	3	547162	0007	CCERABAMBA	-73.115175	-13.561286	11
014301001	PE6	143	10	1	2	143	3	2017	1407	5	1	0	2	5	1	1	7	1	21	0	0	143	3	3	2	3	0	NA	0	NA	0	NA	1	3188	1	1	0	1	1	0	3	6	3	210994	0007	CCERABAMBA	-73.115175	-13.561286	11
014301201	PE6	143	12	1	2	143	3	2017	1407	3	2	0	2	2	0	1	9	1	27	0	0	143	3	3	2	3	0	NA	0	NA	0	NA	0	3188	2	1	0	1	0	1	3	6	3	547162	0007	CCERABAMBA	-73.115175	-13.561286	11
014303701	PE6	143	37	1	1	143	3	2017	1407	3	1	0	3	3	1	1	8	1	21	0	0	143	3	3	2	3	0	NA	0	NA	0	NA	1	3188	1	1	0	1	1	0	3	6	3	210994	0007	CCERABAMBA	-73.115175	-13.561286	96
014303801	PE6	143	38	1	2	143	3	2017	1407	3	1	0	3	2	0	1	8	1	27	0	0	143	3	3	2	3	0	NA	0	NA	0	NA	0	3188	2	1	0	1	0	1	3	6	3	547162	0007	CCERABAMBA	-73.115175	-13.561286	11
014303901	PE6	143	39	1	1	143	3	2017	1407	3	0	0	3	2	0	1	9	1	21	0	0	143	3	3	2	3	0	NA	0	NA	0	NA	0	3188	0	1	0	1	0	1	3	6	3	547162	0007	CCERABAMBA	-73.115175	-13.561286	11
014304001	PE6	143	40	1	1	143	3	2017	1407	1	1	0	1	1	0	1	8	1	27	0	0	143	3	3	2	3	0	NA	0	NA	0	NA	0	3188	1	1	0	1	0	1	3	6	3	547162	0007	CCERABAMBA	-73.115175	-13.561286	11
014304101	PE6	143	41	1	2	143	3	2017	1407	5	1	0	5	5	1	1	8	1	21	0	0	143	3	3	2	3	0	NA	0	NA	0	NA	0	3188	1	1	0	1	0	1	3	6	3	547162	0007	CCERABAMBA	-73.115175	-13.561286	11
014400301	PE6	144	3	1	2	144	4	2017	1408	5	1	0	5	5	1	1	2	1	22	0	0	144	3	3	2	3	0	NA	0	NA	0	NA	1	3513	1	1	0	1	1	0	3	6	4	243045	0041	WILLHUECC	-73.49435	-13.666114	11
014400401	PE6	144	4	1	1	144	4	2017	1408	6	3	0	6	6	1	1	2	1	26	0	0	144	3	3	2	3	0	NA	0	NA	0	NA	1	3513	3	1	0	1	1	0	3	6	4	243045	0041	WILLHUECC	-73.49435	-13.666114	11
014400501	PE6	144	5	1	1	144	4	2017	1408	1	0	0	1	1	0	1	2	1	22	0	0	144	3	3	2	3	0	NA	0	NA	0	NA	0	3513	0	1	0	1	0	1	3	6	4	630278	0041	WILLHUECC	-73.49435	-13.666114	11
014400601	PE6	144	6	1	1	144	4	2017	1408	2	0	0	2	2	0	1	2	1	26	0	0	144	3	3	2	3	0	NA	0	NA	0	NA	0	3513	0	1	0	1	0	1	3	6	4	630278	0041	WILLHUECC	-73.49435	-13.666114	11
014400901	PE6	144	9	1	1	144	4	2017	1408	10	1	0	10	10	4	1	2	1	22	0	0	144	3	3	2	3	0	NA	0	NA	0	NA	4	3513	1	1	0	1	1	0	3	6	4	243045	0041	WILLHUECC	-73.49435	-13.666114	11
014401501	PE6	144	15	1	1	144	4	2017	1408	6	1	0	6	5	1	1	1	1	26	0	0	144	3	3	2	3	0	NA	0	NA	0	NA	1	3513	2	1	0	1	1	0	3	6	4	243045	0041	WILLHUECC	-73.49435	-13.666114	11
014401601	PE6	144	16	1	3	144	4	2017	1408	7	1	0	5	7	1	1	1	1	22	0	0	144	3	3	2	3	0	NA	0	NA	0	NA	1	3513	1	1	0	1	1	0	3	6	4	243045	0041	WILLHUECC	-73.49435	-13.666114	11
014401701	PE6	144	17	1	1	144	4	2017	1408	4	0	0	4	3	0	1	1	3	26	0	0	144	3	3	2	3	0	NA	0	NA	0	NA	0	3513	0	1	0	1	0	1	3	6	4	630278	0041	WILLHUECC	-73.49435	-13.666114	11
014401801	PE6	144	18	1	1	144	4	2017	1408	2	0	0	2	1	0	1	1	1	22	0	0	144	3	3	2	3	0	NA	0	NA	0	NA	0	3513	0	1	0	1	0	1	3	6	4	630278	0041	WILLHUECC	-73.49435	-13.666114	11
014401901	PE6	144	19	1	1	144	4	2017	1408	4	1	0	4	4	1	1	1	1	26	0	0	144	3	3	2	3	0	NA	0	NA	0	NA	1	3513	1	1	0	1	1	0	3	6	4	243045	0041	WILLHUECC	-73.49435	-13.666114	11
014406501	PE6	144	65	1	1	144	3	2017	1407	2	0	0	2	2	0	1	31	1	22	0	0	144	3	3	2	3	0	NA	0	NA	0	NA	0	3513	0	1	0	1	0	1	3	6	4	630278	0030	PUCAHUASI	-73.48199	-13.67006	11
014406601	PE6	144	66	1	1	144	3	2017	1407	4	1	0	4	4	2	1	31	1	26	0	0	144	3	3	2	3	0	NA	0	NA	0	NA	2	3513	1	1	0	1	1	0	3	6	4	243045	0030	PUCAHUASI	-73.48199	-13.67006	12
014406701	PE6	144	67	1	2	144	3	2017	1407	3	1	0	3	3	0	1	31	1	22	0	0	144	3	3	2	3	0	NA	0	NA	0	NA	0	3513	1	1	0	1	0	1	3	6	4	630278	0030	PUCAHUASI	-73.48199	-13.67006	12
014406901	PE6	144	69	1	2	144	3	2017	1407	3	0	0	3	2	0	1	31	1	22	0	0	144	3	3	2	3	0	NA	0	NA	0	NA	0	3513	0	1	0	1	0	1	3	6	4	630278	0030	PUCAHUASI	-73.48199	-13.67006	11
014501801	PE6	145	18	1	2	145	6	2017	1410	6	1	0	6	4	1	1	29	1	21	0	0	145	3	3	2	3	0	NA	0	NA	0	NA	1	3304	1	1	0	1	1	0	3	6	7	198412	0014	CCARAHUATANI	-73.2889	-14.170634	13
014501901	PE6	145	19	1	2	145	6	2017	1410	2	0	0	2	2	0	1	29	1	27	0	0	145	3	3	2	3	0	NA	0	NA	0	NA	0	3304	0	1	0	1	0	1	3	6	7	514533	0014	CCARAHUATANI	-73.2889	-14.170634	96
014502501	PE6	145	25	1	1	145	7	2017	1411	2	0	0	2	2	0	1	1	2	21	0	0	145	3	3	2	3	0	NA	0	NA	0	NA	0	3304	0	1	0	1	0	1	3	6	7	514533	0014	CCARAHUATANI	-73.2889	-14.170634	12
014502601	PE6	145	26	1	1	145	6	2017	1410	4	1	0	4	4	1	1	29	1	27	0	0	145	3	3	2	3	0	NA	0	NA	0	NA	1	3304	1	1	0	1	1	0	3	6	7	198412	0014	CCARAHUATANI	-73.2889	-14.170634	96
014507201	PE6	145	72	1	1	145	6	2017	1410	6	2	0	6	6	1	1	28	1	27	0	0	145	3	3	2	3	0	NA	0	NA	0	NA	1	3304	2	1	0	1	1	0	3	6	7	198412	0011	MISQUIYACU	-73.288073	-14.175351	12
014507301	PE6	145	73	1	1	145	6	2017	1410	1	0	0	1	1	0	1	28	1	21	0	0	145	3	3	2	3	0	NA	0	NA	0	NA	0	3304	0	1	0	1	0	1	3	6	7	514533	0011	MISQUIYACU	-73.288073	-14.175351	96
014507401	PE6	145	74	1	1	145	6	2017	1410	1	0	0	1	1	0	1	30	1	27	0	0	145	3	3	2	3	0	NA	0	NA	0	NA	0	3304	0	1	0	1	0	1	3	6	7	514533	0011	MISQUIYACU	-73.288073	-14.175351	11
014507501	PE6	145	75	1	1	145	6	2017	1410	1	0	0	1	1	0	1	28	1	21	0	0	145	3	3	2	3	0	NA	0	NA	0	NA	0	3304	0	1	0	1	0	1	3	6	7	514533	0011	MISQUIYACU	-73.288073	-14.175351	96
014507601	PE6	145	76	1	2	145	6	2017	1410	3	1	0	3	3	0	1	28	1	27	0	0	145	3	3	2	3	0	NA	0	NA	0	NA	0	3304	1	1	0	1	0	1	3	6	7	514533	0011	MISQUIYACU	-73.288073	-14.175351	11
014508201	PE6	145	82	1	1	145	6	2017	1410	2	0	0	2	2	0	1	29	2	21	0	0	145	3	3	2	3	0	NA	0	NA	0	NA	0	3304	0	1	0	1	0	1	3	6	7	514533	0011	MISQUIYACU	-73.288073	-14.175351	11
014508301	PE6	145	83	1	1	145	6	2017	1410	5	0	0	5	3	1	1	28	1	27	0	0	145	3	3	2	3	0	NA	0	NA	0	NA	1	3304	2	1	0	1	1	0	3	6	7	198412	0011	MISQUIYACU	-73.288073	-14.175351	12
014508401	PE6	145	84	1	1	145	6	2017	1410	5	0	0	5	5	0	1	28	1	21	0	0	145	3	3	2	3	0	NA	0	NA	0	NA	0	3304	0	1	0	1	0	1	3	6	7	514533	0011	MISQUIYACU	-73.288073	-14.175351	11
014508501	PE6	145	85	1	1	145	6	2017	1410	6	1	0	5	5	0	1	30	2	27	0	0	145	3	3	2	3	0	NA	0	NA	0	NA	0	3304	1	1	0	1	0	1	3	6	7	514533	0011	MISQUIYACU	-73.288073	-14.175351	11
014508601	PE6	145	86	1	1	145	6	2017	1410	2	0	0	2	2	0	1	30	2	21	0	0	145	3	3	2	3	0	NA	0	NA	0	NA	0	3304	0	1	0	1	0	1	3	6	7	514533	0011	MISQUIYACU	-73.288073	-14.175351	11
014601401	PE6	146	14	1	2	146	3	2017	1407	4	1	0	4	3	0	1	12	1	27	0	0	146	3	3	2	3	0	NA	0	NA	0	NA	0	2827	1	1	0	1	0	1	3	6	3	856020	0036	CHUMBIBAMBA	-73.455592	-13.6445	11
014601701	PE6	146	17	1	2	146	3	2017	1407	3	1	0	3	3	1	1	14	1	21	0	0	146	3	3	2	3	0	NA	0	NA	0	NA	1	2827	1	1	0	1	1	0	3	6	3	330095	0036	CHUMBIBAMBA	-73.455592	-13.6445	96
014601801	PE6	146	18	1	1	146	3	2017	1407	2	1	0	2	2	0	1	13	1	27	0	0	146	3	3	2	3	0	NA	0	NA	0	NA	0	2827	1	1	0	1	0	1	3	6	3	856020	0036	CHUMBIBAMBA	-73.455592	-13.6445	11
014602301	PE6	146	23	1	1	146	3	2017	1407	4	2	0	4	4	1	1	14	1	21	0	0	146	3	3	2	3	0	NA	0	NA	0	NA	1	2827	2	1	0	1	1	0	3	6	3	330095	0036	CHUMBIBAMBA	-73.455592	-13.6445	12
014602401	PE6	146	24	1	1	146	3	2017	1407	5	0	0	5	3	0	1	15	2	27	0	0	146	3	3	2	3	0	NA	0	NA	0	NA	0	2827	0	1	0	1	0	1	3	6	3	856020	0036	CHUMBIBAMBA	-73.455592	-13.6445	11
014604201	PE6	146	42	1	1	146	3	2017	1407	1	0	0	1	1	0	1	15	3	21	0	0	146	3	3	2	3	0	NA	0	NA	0	NA	0	2827	0	1	0	1	0	1	3	6	3	856020	0036	CHUMBIBAMBA	-73.455592	-13.6445	11
014604301	PE6	146	43	1	2	146	3	2017	1407	5	1	0	5	5	1	1	12	1	27	0	0	146	3	3	2	3	0	NA	0	NA	0	NA	1	2827	1	1	0	1	1	0	3	6	3	330095	0036	CHUMBIBAMBA	-73.455592	-13.6445	11
014604401	PE6	146	44	1	1	146	3	2017	1407	5	1	0	5	5	1	1	12	1	21	0	0	146	3	3	2	3	0	NA	0	NA	0	NA	1	2827	1	1	0	1	1	0	3	6	3	330095	0036	CHUMBIBAMBA	-73.455592	-13.6445	11
014604501	PE6	146	45	1	1	146	3	2017	1407	1	0	0	1	1	0	1	15	2	27	0	0	146	3	3	2	3	0	NA	0	NA	0	NA	0	2827	0	1	0	1	0	1	3	6	3	856020	0036	CHUMBIBAMBA	-73.455592	-13.6445	12
014604601	PE6	146	46	1	2	146	3	2017	1407	5	0	0	4	5	1	1	12	1	21	0	0	146	3	3	2	3	0	NA	0	NA	0	NA	1	2827	0	1	0	1	1	0	3	6	3	330095	0036	CHUMBIBAMBA	-73.455592	-13.6445	11
014616501	PE6	146	165	1	2	146	3	2017	1407	5	1	0	5	4	1	1	14	1	27	0	0	146	3	3	2	3	0	NA	0	NA	0	NA	0	2827	2	1	0	1	0	1	3	6	3	856020	0041	CCAYHUAPATA	-73.445385	-13.656775	11
014616601	PE6	146	166	1	2	146	3	2017	1407	4	1	0	4	4	0	1	14	1	21	0	0	146	3	3	2	3	0	NA	0	NA	0	NA	0	2827	1	1	0	1	0	1	3	6	3	856020	0041	CCAYHUAPATA	-73.445385	-13.656775	11
014616701	PE6	146	167	1	2	146	3	2017	1407	4	1	0	4	4	1	1	13	1	27	0	0	146	3	3	2	3	0	NA	0	NA	0	NA	1	2827	1	1	0	1	1	0	3	6	3	330095	0041	CCAYHUAPATA	-73.445385	-13.656775	11
014616801	PE6	146	168	1	2	146	3	2017	1407	8	1	0	8	8	2	1	13	1	21	0	0	146	3	3	2	3	0	NA	0	NA	0	NA	2	2827	1	1	0	1	1	0	3	6	3	330095	0041	CCAYHUAPATA	-73.445385	-13.656775	11
014616901	PE6	146	169	1	2	146	3	2017	1407	4	1	0	4	4	0	1	27	3	27	0	0	146	3	3	2	3	0	NA	0	NA	0	NA	0	2827	1	1	0	1	0	1	3	6	3	856020	0041	CCAYHUAPATA	-73.445385	-13.656775	11
014702501	PE6	147	25	1	2	147	5	2017	1409	9	1	0	9	6	1	1	7	1	27	0	0	147	3	3	2	3	0	NA	0	NA	0	NA	0	3591	2	1	0	1	0	1	3	6	5	621324	0029	SACCLAYA	-73.376336	-13.767667	11
014702601	PE6	147	26	1	2	147	5	2017	1409	7	2	0	7	7	2	1	5	1	21	0	0	147	3	3	2	3	0	NA	0	NA	0	NA	2	3591	2	1	0	1	1	0	3	6	5	239592	0029	SACCLAYA	-73.376336	-13.767667	11
014702701	PE6	147	27	1	2	147	5	2017	1409	2	0	0	2	2	0	1	8	1	27	0	0	147	3	3	2	3	0	NA	0	NA	0	NA	0	3591	0	1	0	1	0	1	3	6	5	621324	0029	SACCLAYA	-73.376336	-13.767667	11
014702801	PE6	147	28	1	2	147	5	2017	1409	6	2	0	6	5	1	1	6	1	21	0	0	147	3	3	2	3	0	NA	0	NA	0	NA	1	3591	2	1	0	1	1	0	3	6	5	239592	0029	SACCLAYA	-73.376336	-13.767667	11
014702901	PE6	147	29	1	2	147	5	2017	1409	6	1	0	6	5	1	1	6	1	27	0	0	147	3	3	2	3	0	NA	0	NA	0	NA	1	3591	2	1	0	1	1	0	3	6	5	239592	0029	SACCLAYA	-73.376336	-13.767667	11
014705201	PE6	147	52	1	2	147	5	2017	1409	7	2	0	7	7	1	1	6	1	21	0	0	147	3	3	2	3	0	NA	0	NA	0	NA	1	3591	2	1	0	1	1	0	3	6	5	239592	0029	SACCLAYA	-73.376336	-13.767667	11
014705301	PE6	147	53	1	2	147	5	2017	1409	4	1	0	4	4	1	1	6	1	27	0	0	147	3	3	2	3	0	NA	0	NA	0	NA	1	3591	1	1	0	1	1	0	3	6	5	239592	0029	SACCLAYA	-73.376336	-13.767667	11
014705401	PE6	147	54	1	1	147	5	2017	1409	3	1	0	3	3	1	1	7	1	21	0	0	147	3	3	2	3	0	NA	0	NA	0	NA	1	3591	1	1	0	1	1	0	3	6	5	239592	0029	SACCLAYA	-73.376336	-13.767667	11
014705501	PE6	147	55	1	2	147	5	2017	1409	3	1	0	3	3	0	1	7	1	27	0	0	147	3	3	2	3	0	NA	0	NA	0	NA	0	3591	1	1	0	1	0	1	3	6	5	621324	0029	SACCLAYA	-73.376336	-13.767667	11
014705601	PE6	147	56	1	1	147	5	2017	1409	2	1	0	2	2	0	1	8	1	21	0	0	147	3	3	2	3	0	NA	0	NA	0	NA	0	3591	1	1	0	1	0	1	3	6	5	621324	0029	SACCLAYA	-73.376336	-13.767667	11
014705701	PE6	147	57	1	2	147	5	2017	1409	5	1	0	5	5	1	1	6	1	27	0	0	147	3	3	2	3	0	NA	0	NA	0	NA	1	3591	1	1	0	1	1	0	3	6	5	239592	0029	SACCLAYA	-73.376336	-13.767667	11
014705801	PE6	147	58	1	2	147	5	2017	1409	7	1	0	7	7	1	1	7	1	21	0	0	147	3	3	2	3	0	NA	0	NA	0	NA	1	3591	1	1	0	1	1	0	3	6	5	239592	0029	SACCLAYA	-73.376336	-13.767667	11
014705901	PE6	147	59	1	1	147	5	2017	1409	3	1	0	3	3	0	1	8	1	27	0	0	147	3	3	2	3	0	NA	0	NA	0	NA	0	3591	1	1	0	1	0	1	3	6	5	621324	0029	SACCLAYA	-73.376336	-13.767667	11
014706001	PE6	147	60	1	1	147	5	2017	1409	4	1	0	4	4	1	1	6	1	21	0	0	147	3	3	2	3	0	NA	0	NA	0	NA	1	3591	1	1	0	1	1	0	3	6	5	239592	0029	SACCLAYA	-73.376336	-13.767667	11
014706101	PE6	147	61	1	1	147	5	2017	1409	4	1	0	4	4	1	1	7	1	27	0	0	147	3	3	2	3	0	NA	0	NA	0	NA	0	3591	1	1	0	1	0	1	3	6	5	621324	0029	SACCLAYA	-73.376336	-13.767667	11
014801801	PE6	148	18	1	2	148	6	2017	1410	2	0	0	2	2	0	1	28	1	26	0	0	148	3	3	2	3	0	NA	0	NA	0	NA	0	3968	0	1	0	1	0	1	3	6	7	545262	0152	VILLA UNION	-72.2334733333333	-14.331745	11
014801901	PE6	148	19	1	1	148	6	2017	1410	6	1	0	6	6	1	1	28	1	22	0	0	148	3	3	2	3	0	NA	0	NA	0	NA	1	3968	1	1	0	1	1	0	3	6	7	210261	0152	VILLA UNION	-72.2334733333333	-14.331745	11
014802001	PE6	148	20	1	1	148	6	2017	1410	5	1	0	5	4	1	1	29	1	26	0	0	148	3	3	2	3	0	NA	0	NA	0	NA	1	3968	1	1	0	1	1	0	3	6	7	210261	0152	VILLA UNION	-72.2334733333333	-14.331745	11
014802201	PE6	148	22	1	3	148	6	2017	1410	3	0	0	3	3	0	1	28	1	26	0	0	148	3	3	2	3	0	NA	0	NA	0	NA	0	3968	0	1	0	1	0	1	3	6	7	545262	0152	VILLA UNION	-72.2334733333333	-14.331745	11
014803101	PE6	148	31	1	1	148	6	2017	1410	5	0	0	5	5	0	1	28	1	22	0	0	148	3	3	2	3	0	NA	0	NA	0	NA	0	3968	0	1	0	1	0	1	3	6	7	545262	0097	HAPUPAMPA	-72.23127	-14.323828	11
014803201	PE6	148	32	1	2	148	6	2017	1410	3	1	0	3	3	0	1	28	1	26	0	0	148	3	3	2	3	0	NA	0	NA	0	NA	0	3968	1	1	0	1	0	1	3	6	7	545262	0097	HAPUPAMPA	-72.23127	-14.323828	11
014803301	PE6	148	33	1	1	148	6	2017	1410	2	1	0	2	2	0	1	29	1	22	0	0	148	3	3	2	3	0	NA	0	NA	0	NA	0	3968	1	1	0	1	0	1	3	6	7	545262	0097	HAPUPAMPA	-72.23127	-14.323828	11
014803401	PE6	148	34	1	2	148	6	2017	1410	4	1	0	4	2	0	1	29	2	26	0	0	148	3	3	2	3	0	NA	0	NA	0	NA	0	3968	1	1	0	1	0	1	3	6	7	545262	0097	HAPUPAMPA	-72.23127	-14.323828	11
014803501	PE6	148	35	1	2	148	6	2017	1410	5	1	0	5	4	1	1	28	1	22	0	0	148	3	3	2	3	0	NA	0	NA	0	NA	1	3968	1	1	0	1	1	0	3	6	7	210261	0097	HAPUPAMPA	-72.23127	-14.323828	11
014809101	PE6	148	91	1	1	148	6	2017	1410	1	0	0	1	1	0	1	30	1	26	0	0	148	3	3	2	3	0	NA	0	NA	0	NA	0	3968	0	1	0	1	0	1	3	6	7	545262	0095	TAMBO	-72.247911	-14.320706	11
014809201	PE6	148	92	1	1	148	6	2017	1410	4	1	0	4	4	0	1	30	1	22	0	0	148	3	3	2	3	0	NA	0	NA	0	NA	0	3968	1	1	0	1	0	1	3	6	7	545262	0095	TAMBO	-72.247911	-14.320706	11
014809301	PE6	148	93	1	1	148	6	2017	1410	3	1	0	3	3	1	1	30	1	26	0	0	148	3	3	2	3	0	NA	0	NA	0	NA	0	3968	1	1	0	1	0	1	3	6	7	545262	0095	TAMBO	-72.247911	-14.320706	41
014809401	PE6	148	94	1	1	148	6	2017	1410	1	0	0	1	1	0	1	30	1	22	0	0	148	3	3	2	3	0	NA	0	NA	0	NA	0	3968	0	1	0	1	0	1	3	6	7	545262	0095	TAMBO	-72.247911	-14.320706	11
014809501	PE6	148	95	1	1	148	6	2017	1410	8	1	0	6	8	1	1	30	1	26	0	0	148	3	3	2	3	0	NA	0	NA	0	NA	1	3968	1	1	0	1	1	0	3	6	7	210261	0095	TAMBO	-72.247911	-14.320706	41
014902201	PE6	149	22	1	1	149	4	2017	1408	2	1	0	2	2	0	1	8	1	26	0	0	149	3	3	2	3	0	NA	0	NA	0	NA	0	3307	1	1	0	1	0	1	3	6	4	583501	0001	TURPO	-73.474068	-13.785525	11
014902401	PE6	149	24	1	1	149	4	2017	1408	1	0	0	1	0	0	1	7	1	22	0	0	149	3	3	2	3	0	NA	0	NA	0	NA	0	3307	0	1	0	1	0	1	3	6	4	583501	0001	TURPO	-73.474068	-13.785525	11
014902501	PE6	149	25	1	1	149	4	2017	1408	3	0	0	3	3	0	1	7	1	26	0	0	149	3	3	2	3	0	NA	0	NA	0	NA	0	3307	0	1	0	1	0	1	3	6	4	583501	0001	TURPO	-73.474068	-13.785525	11
014903201	PE6	149	32	1	1	149	4	2017	1408	6	2	0	6	6	1	1	7	1	26	0	0	149	3	3	2	3	0	NA	0	NA	0	NA	1	3307	2	1	0	1	1	0	3	6	4	225007	0001	TURPO	-73.474068	-13.785525	11
014903701	PE6	149	37	1	2	149	4	2017	1408	4	1	0	4	4	1	1	7	1	22	0	0	149	3	3	2	3	0	NA	0	NA	0	NA	1	3307	1	1	0	1	1	0	3	6	4	225007	0001	TURPO	-73.474068	-13.785525	11
014903801	PE6	149	38	1	1	149	4	2017	1408	3	0	0	3	3	0	1	8	1	26	0	0	149	3	3	2	3	0	NA	0	NA	0	NA	0	3307	0	1	0	1	0	1	3	6	4	583501	0001	TURPO	-73.474068	-13.785525	11
014905101	PE6	149	51	1	1	149	4	2017	1408	3	1	0	3	3	1	1	9	1	22	0	0	149	3	3	2	3	0	NA	0	NA	0	NA	1	3307	1	1	0	1	1	0	3	6	4	225007	0001	TURPO	-73.474068	-13.785525	11
014906701	PE6	149	67	1	1	149	4	2017	1408	2	0	0	2	2	0	1	8	1	26	0	0	149	3	3	2	3	0	NA	0	NA	0	NA	0	3307	0	1	0	1	0	1	3	6	4	583501	0001	TURPO	-73.474068	-13.785525	11
014907501	PE6	149	75	1	1	149	4	2017	1408	1	0	0	1	1	0	1	8	1	22	0	0	149	3	3	2	3	0	NA	0	NA	0	NA	0	3307	0	1	0	1	0	1	3	6	4	583501	0001	TURPO	-73.474068	-13.785525	11
014907701	PE6	149	77	1	2	149	4	2017	1408	2	1	0	2	1	0	1	8	1	26	0	0	149	3	3	2	3	0	NA	0	NA	0	NA	0	3307	1	1	0	1	0	1	3	6	4	583501	0001	TURPO	-73.474068	-13.785525	12
014908101	PE6	149	81	1	2	149	4	2017	1408	9	2	0	8	8	2	1	8	1	22	0	0	149	3	3	2	3	0	NA	0	NA	0	NA	2	3307	2	1	0	1	1	0	3	6	4	225007	0001	TURPO	-73.474068	-13.785525	11
014908401	PE6	149	84	1	2	149	4	2017	1408	3	1	0	3	3	0	1	9	1	26	0	0	149	3	3	2	3	0	NA	0	NA	0	NA	0	3307	1	1	0	1	0	1	3	6	4	583501	0001	TURPO	-73.474068	-13.785525	11
014908901	PE6	149	89	1	1	149	4	2017	1408	1	0	0	1	1	0	1	8	1	22	0	0	149	3	3	2	3	0	NA	0	NA	0	NA	0	3307	0	1	0	1	0	1	3	6	4	583501	0001	TURPO	-73.474068	-13.785525	11
014909601	PE6	149	96	1	2	149	4	2017	1408	3	1	0	3	3	1	1	7	1	26	0	0	149	3	3	2	3	0	NA	0	NA	0	NA	1	3307	1	1	0	1	1	0	3	6	4	225007	0001	TURPO	-73.474068	-13.785525	11
015005101	PE6	150	51	1	2	150	4	2017	1408	4	1	0	4	4	2	1	13	1	26	0	0	150	3	3	2	3	0	NA	0	NA	0	NA	2	3247	1	1	0	1	1	0	3	6	4	218875	0002	VIRGEN DEL TAMBO	-73.623629	-13.928448	11
015005201	PE6	150	52	1	2	150	4	2017	1408	5	1	0	5	5	0	1	13	1	22	0	0	150	3	3	2	3	0	NA	0	NA	0	NA	0	3247	1	1	0	1	0	1	3	6	4	567598	0002	VIRGEN DEL TAMBO	-73.623629	-13.928448	96
015005301	PE6	150	53	1	2	150	4	2017	1408	3	1	0	3	3	1	1	12	1	26	0	0	150	3	3	2	3	0	NA	0	NA	0	NA	1	3247	1	1	0	1	1	0	3	6	4	218875	0002	VIRGEN DEL TAMBO	-73.623629	-13.928448	96
015005401	PE6	150	54	1	1	150	4	2017	1408	3	0	0	3	0	2	1	14	1	22	0	0	150	3	3	2	3	0	NA	0	NA	0	NA	2	3247	1	1	0	1	1	0	3	6	4	218875	0002	VIRGEN DEL TAMBO	-73.623629	-13.928448	11
015005601	PE6	150	56	1	1	150	4	2017	1408	6	1	0	6	6	0	1	14	1	26	0	0	150	3	3	2	3	0	NA	0	NA	0	NA	0	3247	1	1	0	1	0	1	3	6	4	567598	0002	VIRGEN DEL TAMBO	-73.623629	-13.928448	11
015006001	PE6	150	60	1	2	150	4	2017	1408	3	1	0	3	2	1	1	13	1	22	0	0	150	3	3	2	3	0	NA	0	NA	0	NA	1	3247	1	1	0	1	1	0	3	6	4	218875	0002	VIRGEN DEL TAMBO	-73.623629	-13.928448	12
015006101	PE6	150	61	1	2	150	4	2017	1408	4	1	0	4	4	2	1	12	1	26	0	0	150	3	3	2	3	0	NA	0	NA	0	NA	1	3247	1	1	0	1	1	0	3	6	4	218875	0002	VIRGEN DEL TAMBO	-73.623629	-13.928448	96
015006201	PE6	150	62	1	2	150	4	2017	1408	4	1	0	4	3	0	1	15	2	22	0	0	150	3	3	2	3	0	NA	0	NA	0	NA	0	3247	1	1	0	1	0	1	3	6	4	567598	0002	VIRGEN DEL TAMBO	-73.623629	-13.928448	11
015006301	PE6	150	63	1	1	150	4	2017	1408	2	0	0	2	2	0	1	14	1	26	0	0	150	3	3	2	3	0	NA	0	NA	0	NA	0	3247	0	1	0	1	0	1	3	6	4	567598	0002	VIRGEN DEL TAMBO	-73.623629	-13.928448	11
015006401	PE6	150	64	1	1	150	4	2017	1408	3	1	0	3	3	0	1	13	1	22	0	0	150	3	3	2	3	0	NA	0	NA	0	NA	0	3247	1	1	0	1	0	1	3	6	4	567598	0002	VIRGEN DEL TAMBO	-73.623629	-13.928448	11
015006501	PE6	150	65	1	1	150	4	2017	1408	6	1	0	6	5	1	1	12	1	26	0	0	150	3	3	2	3	0	NA	0	NA	0	NA	0	3247	2	1	0	1	0	1	3	6	4	567598	0002	VIRGEN DEL TAMBO	-73.623629	-13.928448	11
015006801	PE6	150	68	1	1	150	4	2017	1408	1	0	0	1	1	0	1	15	1	26	0	0	150	3	3	2	3	0	NA	0	NA	0	NA	0	3247	0	1	0	1	0	1	3	6	4	567598	0002	VIRGEN DEL TAMBO	-73.623629	-13.928448	11
015006901	PE6	150	69	1	1	150	4	2017	1408	2	1	0	2	2	0	1	12	1	22	0	0	150	3	3	2	3	0	NA	0	NA	0	NA	0	3247	1	1	0	1	0	1	3	6	4	567598	0002	VIRGEN DEL TAMBO	-73.623629	-13.928448	96
015103901	PE6	151	39	1	2	151	5	2017	1409	2	0	0	2	2	0	1	5	1	26	0	0	151	3	3	2	3	0	NA	0	NA	0	NA	0	2856	0	1	0	1	0	1	3	6	5	701051	0040	SAN JUAN DE DIOS	-72.75204	-13.55563	11
015104001	PE6	151	40	1	1	151	5	2017	1409	5	1	0	5	5	1	1	2	1	22	0	0	151	3	3	2	3	0	NA	0	NA	0	NA	1	2856	1	1	0	1	1	0	3	6	5	270336	0040	SAN JUAN DE DIOS	-72.75204	-13.55563	11
015104101	PE6	151	41	1	1	151	5	2017	1409	2	0	0	2	0	0	1	2	1	26	0	0	151	3	3	2	3	0	NA	0	NA	0	NA	0	2856	1	1	0	1	0	1	3	6	5	701051	0040	SAN JUAN DE DIOS	-72.75204	-13.55563	11
015104201	PE6	151	42	1	2	151	5	2017	1409	4	1	0	4	3	1	1	5	1	22	0	0	151	3	3	2	3	0	NA	0	NA	0	NA	1	2856	1	1	0	1	1	0	3	6	5	270336	0040	SAN JUAN DE DIOS	-72.75204	-13.55563	11
015104501	PE6	151	45	1	2	151	5	2017	1409	4	1	0	4	4	0	1	3	1	26	0	0	151	3	3	2	3	0	NA	0	NA	0	NA	0	2856	1	1	0	1	0	1	3	6	5	701051	0040	SAN JUAN DE DIOS	-72.75204	-13.55563	12
015104701	PE6	151	47	1	1	151	5	2017	1409	2	0	0	2	2	0	1	3	1	22	0	0	151	3	3	2	3	0	NA	0	NA	0	NA	0	2856	0	1	0	1	0	1	3	6	5	701051	0040	SAN JUAN DE DIOS	-72.75204	-13.55563	12
015104801	PE6	151	48	1	2	151	5	2017	1409	3	1	0	3	3	0	1	2	1	26	0	0	151	3	3	2	3	0	NA	0	NA	0	NA	0	2856	1	1	0	1	0	1	3	6	5	701051	0040	SAN JUAN DE DIOS	-72.75204	-13.55563	12
015104901	PE6	151	49	1	1	151	5	2017	1409	4	1	0	4	4	1	1	3	1	22	0	0	151	3	3	2	3	0	NA	0	NA	0	NA	1	2856	1	1	0	1	1	0	3	6	5	270336	0040	SAN JUAN DE DIOS	-72.75204	-13.55563	12
015105201	PE6	151	52	1	1	151	5	2017	1409	3	1	0	3	3	2	1	3	1	26	0	0	151	3	3	2	3	0	NA	0	NA	0	NA	1	2856	1	1	0	1	1	0	3	6	5	270336	0040	SAN JUAN DE DIOS	-72.75204	-13.55563	12
015105401	PE6	151	54	1	1	151	5	2017	1409	3	1	0	3	3	1	1	3	1	22	0	0	151	3	3	2	3	0	NA	0	NA	0	NA	1	2856	1	1	0	1	1	0	3	6	5	270336	0040	SAN JUAN DE DIOS	-72.75204	-13.55563	11
015112101	PE6	151	121	1	1	151	5	2017	1409	1	0	0	1	1	0	1	4	1	26	0	0	151	3	3	2	3	0	NA	0	NA	0	NA	0	2856	0	1	0	1	0	1	3	6	5	701051	0040	SAN JUAN DE DIOS	-72.75204	-13.55563	11
015112201	PE6	151	122	1	1	151	5	2017	1409	4	1	0	4	4	1	1	4	1	22	0	0	151	3	3	2	3	0	NA	0	NA	0	NA	1	2856	1	1	0	1	1	0	3	6	5	270336	0040	SAN JUAN DE DIOS	-72.75204	-13.55563	11
015112301	PE6	151	123	1	1	151	5	2017	1409	4	1	0	4	4	1	1	4	1	26	0	0	151	3	3	2	3	0	NA	0	NA	0	NA	1	2856	1	1	0	1	1	0	3	6	5	270336	0040	SAN JUAN DE DIOS	-72.75204	-13.55563	11
015112401	PE6	151	124	1	1	151	5	2017	1409	5	2	0	5	5	2	1	4	1	22	0	0	151	3	3	2	3	0	NA	0	NA	0	NA	2	2856	2	1	0	1	1	0	3	6	5	270336	0040	SAN JUAN DE DIOS	-72.75204	-13.55563	11
015112501	PE6	151	125	1	1	151	5	2017	1409	2	0	0	2	2	0	1	4	1	26	0	0	151	3	3	2	3	0	NA	0	NA	0	NA	0	2856	0	1	0	1	0	1	3	6	5	701051	0040	SAN JUAN DE DIOS	-72.75204	-13.55563	11
015203401	PE6	152	34	1	2	152	3	2017	1407	4	1	0	4	4	1	1	19	1	0	0	0	152	3	3	2	3	0	NA	0	NA	0	NA	1	2748	1	1	0	1	1	0	3	6	3	221676	0009	SAN ANTONIO	-72.8612833333333	-13.6106633333333	11
015204101	PE6	152	41	1	1	152	3	2017	1407	2	0	0	2	1	0	1	21	1	0	0	0	152	3	3	2	3	0	NA	0	NA	0	NA	0	2748	0	1	0	1	0	1	3	6	3	574862	0009	SAN ANTONIO	-72.8612833333333	-13.6106633333333	11
015204301	PE6	152	43	1	2	152	3	2017	1407	3	1	0	3	3	1	1	19	1	0	0	0	152	3	3	2	3	0	NA	0	NA	0	NA	1	2748	1	1	0	1	1	0	3	6	3	221676	0009	SAN ANTONIO	-72.8612833333333	-13.6106633333333	11
015204701	PE6	152	47	1	2	152	3	2017	1407	5	1	0	5	5	1	1	21	1	0	0	0	152	3	3	2	3	0	NA	0	NA	0	NA	1	2748	1	1	0	1	1	0	3	6	3	221676	0009	SAN ANTONIO	-72.8612833333333	-13.6106633333333	11
015204801	PE6	152	48	1	2	152	3	2017	1407	4	1	0	4	4	0	1	18	1	0	0	0	152	3	3	2	3	0	NA	0	NA	0	NA	0	2748	1	1	0	1	0	1	3	6	3	574862	0009	SAN ANTONIO	-72.8612833333333	-13.6106633333333	11
015204901	PE6	152	49	1	1	152	3	2017	1407	4	0	0	2	4	0	1	18	1	0	0	0	152	3	3	2	3	0	NA	0	NA	0	NA	0	2748	0	1	0	1	0	1	3	6	3	574862	0009	SAN ANTONIO	-72.8612833333333	-13.6106633333333	11
015205001	PE6	152	50	1	1	152	3	2017	1407	3	0	0	3	2	0	1	18	1	0	0	0	152	3	3	2	3	0	NA	0	NA	0	NA	0	2748	0	1	0	1	0	1	3	6	3	574862	0009	SAN ANTONIO	-72.8612833333333	-13.6106633333333	11
015205101	PE6	152	51	1	1	152	3	2017	1407	4	1	0	4	4	0	1	18	1	0	0	0	152	3	3	2	3	0	NA	0	NA	0	NA	0	2748	1	1	0	1	0	1	3	6	3	574862	0009	SAN ANTONIO	-72.8612833333333	-13.6106633333333	11
015205201	PE6	152	52	1	1	152	3	2017	1407	5	0	0	5	3	1	1	19	1	0	0	0	152	3	3	2	3	0	NA	0	NA	0	NA	1	2748	1	1	0	1	1	0	3	6	3	221676	0009	SAN ANTONIO	-72.8612833333333	-13.6106633333333	11
015206901	PE6	152	69	1	2	152	3	2017	1407	4	1	0	4	3	0	1	20	1	0	0	0	152	3	3	2	3	0	NA	0	NA	0	NA	0	2748	1	1	0	1	0	1	3	6	3	574862	0009	SAN ANTONIO	-72.8612833333333	-13.6106633333333	11
015207001	PE6	152	70	1	3	152	3	2017	1407	3	0	0	3	3	0	1	19	1	0	0	0	152	3	3	2	3	0	NA	0	NA	0	NA	0	2748	0	1	0	1	0	1	3	6	3	574862	0009	SAN ANTONIO	-72.8612833333333	-13.6106633333333	96
015207101	PE6	152	71	1	2	152	3	2017	1407	5	1	0	5	5	1	1	20	1	0	0	0	152	3	3	2	3	0	NA	0	NA	0	NA	1	2748	1	1	0	1	1	0	3	6	3	221676	0009	SAN ANTONIO	-72.8612833333333	-13.6106633333333	11
015207201	PE6	152	72	1	1	152	3	2017	1407	2	0	0	2	2	0	1	20	1	0	0	0	152	3	3	2	3	0	NA	0	NA	0	NA	0	2748	0	1	0	1	0	1	3	6	3	574862	0009	SAN ANTONIO	-72.8612833333333	-13.6106633333333	11
015301401	PE6	153	14	1	1	153	3	2017	1407	5	1	0	2	5	0	1	3	1	26	0	0	153	3	3	2	3	0	NA	0	NA	0	NA	0	2974	1	1	0	1	0	1	3	6	3	403104	0048	TAMBURQUI	-72.886797	-13.974826	11
015301501	PE6	153	15	1	1	153	3	2017	1407	6	0	0	6	0	0	1	4	1	22	0	0	153	3	3	2	3	0	NA	0	NA	0	NA	0	2974	0	1	0	1	0	1	3	6	3	403104	0048	TAMBURQUI	-72.886797	-13.974826	11
015301601	PE6	153	16	1	1	153	3	2017	1407	5	1	0	5	5	2	1	3	1	26	0	0	153	3	3	2	3	0	NA	0	NA	0	NA	2	2974	1	1	0	1	1	0	3	6	3	155443	0048	TAMBURQUI	-72.886797	-13.974826	11
015302001	PE6	153	20	1	2	153	3	2017	1407	2	0	0	2	1	0	1	3	1	26	0	0	153	3	3	2	3	0	NA	0	NA	0	NA	0	2974	0	1	0	1	0	1	3	6	3	403104	0048	TAMBURQUI	-72.886797	-13.974826	11
015306001	PE6	153	60	1	2	153	3	2017	1407	5	2	0	5	4	1	1	5	1	22	0	0	153	3	3	2	3	0	NA	0	NA	0	NA	1	2974	2	1	0	1	1	0	3	6	3	155443	0046	TACCACCA	-72.887129	-13.972591	11
015306101	PE6	153	61	1	2	153	3	2017	1407	4	1	0	4	3	0	1	2	1	26	0	0	153	3	3	2	3	0	NA	0	NA	0	NA	0	2974	1	1	0	1	0	1	3	6	3	403104	0046	TACCACCA	-72.887129	-13.972591	11
015306201	PE6	153	62	1	2	153	3	2017	1407	3	1	0	3	3	0	1	3	1	22	0	0	153	3	3	2	3	0	NA	0	NA	0	NA	0	2974	1	1	0	1	0	1	3	6	3	403104	0046	TACCACCA	-72.887129	-13.972591	11
015306301	PE6	153	63	1	2	153	3	2017	1407	4	1	0	4	3	0	1	5	1	26	0	0	153	3	3	2	3	0	NA	0	NA	0	NA	0	2974	2	1	0	1	0	1	3	6	3	403104	0046	TACCACCA	-72.887129	-13.972591	11
015306401	PE6	153	64	1	2	153	3	2017	1407	4	1	0	4	4	1	1	2	1	22	0	0	153	3	3	2	3	0	NA	0	NA	0	NA	0	2974	1	1	0	1	0	1	3	6	3	403104	0046	TACCACCA	-72.887129	-13.972591	11
015308101	PE6	153	81	1	2	153	3	2017	1407	5	2	0	5	5	1	1	4	1	22	0	0	153	3	3	2	3	0	NA	0	NA	0	NA	1	2974	2	1	0	1	1	0	3	6	3	155443	0043	HACIENDAPAMPA	-72.894064	-13.964144	11
015308201	PE6	153	82	1	2	153	3	2017	1407	3	1	0	3	2	1	1	4	1	26	0	0	153	3	3	2	3	0	NA	0	NA	0	NA	1	2974	1	1	0	1	1	0	3	6	3	155443	0043	HACIENDAPAMPA	-72.894064	-13.964144	12
015308301	PE6	153	83	1	2	153	3	2017	1407	4	1	0	4	4	0	1	4	1	22	0	0	153	3	3	2	3	0	NA	0	NA	0	NA	0	2974	1	1	0	1	0	1	3	6	3	403104	0043	HACIENDAPAMPA	-72.894064	-13.964144	11
015308501	PE6	153	85	1	1	153	3	2017	1407	1	0	0	1	1	0	1	4	1	26	0	0	153	3	3	2	3	0	NA	0	NA	0	NA	0	2974	0	1	0	1	0	1	3	6	3	403104	0043	HACIENDAPAMPA	-72.894064	-13.964144	11
015403501	PE6	154	35	1	3	154	6	2017	1410	6	2	0	6	6	0	1	13	1	21	0	0	154	3	3	2	3	0	NA	0	NA	0	NA	0	3036	2	1	0	1	0	1	3	6	6	635238	0029	COTARMA	-72.9814166666666	-13.7829216666666	11
015403601	PE6	154	36	1	1	154	6	2017	1410	2	0	0	2	1	0	1	14	1	27	0	0	154	3	3	2	3	0	NA	0	NA	0	NA	0	3036	0	1	0	1	0	1	3	6	6	635238	0029	COTARMA	-72.9814166666666	-13.7829216666666	41
015403701	PE6	154	37	1	2	154	6	2017	1410	4	1	0	4	4	1	1	12	1	21	0	0	154	3	3	2	3	0	NA	0	NA	0	NA	1	3036	1	1	0	1	1	0	3	6	6	244958	0029	COTARMA	-72.9814166666666	-13.7829216666666	11
015403801	PE6	154	38	1	2	154	6	2017	1410	4	2	0	4	4	0	1	12	1	27	0	0	154	3	3	2	3	0	NA	0	NA	0	NA	0	3036	2	1	0	1	0	1	3	6	6	635238	0029	COTARMA	-72.9814166666666	-13.7829216666666	11
015403901	PE6	154	39	1	2	154	6	2017	1410	2	0	0	2	2	0	1	13	1	21	0	0	154	3	3	2	3	0	NA	0	NA	0	NA	0	3036	0	1	0	1	0	1	3	6	6	635238	0029	COTARMA	-72.9814166666666	-13.7829216666666	11
015404001	PE6	154	40	1	1	154	6	2017	1410	4	1	0	4	4	1	1	13	1	27	0	0	154	3	3	2	3	0	NA	0	NA	0	NA	1	3036	1	1	0	1	1	0	3	6	6	244958	0029	COTARMA	-72.9814166666666	-13.7829216666666	96
015404101	PE6	154	41	1	1	154	6	2017	1410	3	1	0	2	3	1	1	12	1	21	0	0	154	3	3	2	3	0	NA	0	NA	0	NA	1	3036	1	1	0	1	1	0	3	6	6	244958	0029	COTARMA	-72.9814166666666	-13.7829216666666	96
015404201	PE6	154	42	1	2	154	6	2017	1410	2	0	0	2	2	0	1	13	1	27	0	0	154	3	3	2	3	0	NA	0	NA	0	NA	0	3036	0	1	0	1	0	1	3	6	6	635238	0029	COTARMA	-72.9814166666666	-13.7829216666666	12
015404301	PE6	154	43	1	1	154	6	2017	1410	1	0	0	1	1	0	1	14	1	21	0	0	154	3	3	2	3	0	NA	0	NA	0	NA	0	3036	0	1	0	1	0	1	3	6	6	635238	0029	COTARMA	-72.9814166666666	-13.7829216666666	96
015404401	PE6	154	44	1	1	154	6	2017	1410	1	0	0	1	1	0	1	13	1	27	0	0	154	3	3	2	3	0	NA	0	NA	0	NA	0	3036	0	1	0	1	0	1	3	6	6	635238	0029	COTARMA	-72.9814166666666	-13.7829216666666	12
015408501	PE6	154	85	1	1	154	6	2017	1410	1	0	0	1	1	0	1	16	2	21	0	0	154	3	3	2	3	0	NA	0	NA	0	NA	0	3036	0	1	0	1	0	1	3	6	6	635238	0034	HUATURO	-73.0021716666666	-13.7927983333333	11
015408701	PE6	154	87	1	2	154	6	2017	1410	5	1	0	5	4	1	1	15	1	21	0	0	154	3	3	2	3	0	NA	0	NA	0	NA	1	3036	1	1	0	1	1	0	3	6	6	244958	0034	HUATURO	-73.0021716666666	-13.7927983333333	13
015408801	PE6	154	88	1	1	154	6	2017	1410	3	1	0	2	1	0	1	15	1	27	0	0	154	3	3	2	3	0	NA	0	NA	0	NA	0	3036	1	1	0	1	0	1	3	6	6	635238	0034	HUATURO	-73.0021716666666	-13.7927983333333	43
015409001	PE6	154	90	1	2	154	6	2017	1410	4	1	0	4	1	1	1	22	2	21	0	0	154	3	3	2	3	0	NA	0	NA	0	NA	1	3036	1	1	0	1	1	0	3	6	6	244958	0034	HUATURO	-73.0021716666666	-13.7927983333333	11
015501401	PE6	155	14	1	2	155	4	2017	1408	2	0	0	2	2	0	1	6	2	27	0	0	155	3	3	2	3	0	NA	0	NA	0	NA	0	2859	0	1	0	1	0	1	3	6	4	532323	0001	SAN JUAN DE CHACA	-73.181792	-13.923888	96
015501601	PE6	155	16	1	1	155	4	2017	1408	1	0	0	1	1	0	1	5	1	21	0	0	155	3	3	2	3	0	NA	0	NA	0	NA	0	2859	0	1	0	1	0	1	3	6	4	532323	0001	SAN JUAN DE CHACA	-73.181792	-13.923888	11
015502001	PE6	155	20	1	1	155	4	2017	1408	1	0	0	1	1	0	1	6	2	27	0	0	155	3	3	2	3	0	NA	0	NA	0	NA	0	2859	0	1	0	1	0	1	3	6	4	532323	0001	SAN JUAN DE CHACA	-73.181792	-13.923888	11
015502901	PE6	155	29	1	2	155	4	2017	1408	4	1	0	4	3	0	1	5	1	21	0	0	155	3	3	2	3	0	NA	0	NA	0	NA	0	2859	1	1	0	1	0	1	3	6	4	532323	0001	SAN JUAN DE CHACA	-73.181792	-13.923888	11
015503001	PE6	155	30	1	2	155	4	2017	1408	3	1	0	3	3	0	1	5	1	27	0	0	155	3	3	2	3	0	NA	0	NA	0	NA	0	2859	1	1	0	1	0	1	3	6	4	532323	0001	SAN JUAN DE CHACA	-73.181792	-13.923888	11
015503401	PE6	155	34	1	1	155	4	2017	1408	2	0	0	2	2	0	1	6	1	21	0	0	155	3	3	2	3	0	NA	0	NA	0	NA	0	2859	0	1	0	1	0	1	3	6	4	532323	0001	SAN JUAN DE CHACA	-73.181792	-13.923888	11
015505501	PE6	155	55	1	1	155	4	2017	1408	2	0	0	2	1	0	1	4	1	27	0	0	155	3	3	2	3	0	NA	0	NA	0	NA	0	2859	0	1	0	1	0	1	3	6	4	532323	0001	SAN JUAN DE CHACA	-73.181792	-13.923888	12
015505601	PE6	155	56	1	1	155	4	2017	1408	2	0	0	2	0	1	1	5	1	21	0	0	155	3	3	2	3	0	NA	0	NA	0	NA	1	2859	1	1	0	1	1	0	3	6	4	205272	0001	SAN JUAN DE CHACA	-73.181792	-13.923888	12
015507401	PE6	155	74	1	2	155	4	2017	1408	2	0	0	2	2	0	1	5	1	27	0	0	155	3	3	2	3	0	NA	0	NA	0	NA	0	2859	0	1	0	1	0	1	3	6	4	532323	0001	SAN JUAN DE CHACA	-73.181792	-13.923888	11
015507901	PE6	155	79	1	1	155	4	2017	1408	2	0	0	2	2	0	1	4	1	21	0	0	155	3	3	2	3	0	NA	0	NA	0	NA	0	2859	0	1	0	1	0	1	3	6	4	532323	0001	SAN JUAN DE CHACA	-73.181792	-13.923888	12
015508301	PE6	155	83	1	3	155	4	2017	1408	4	1	0	4	4	1	1	4	1	27	0	0	155	3	3	2	3	0	NA	0	NA	0	NA	1	2859	1	1	0	1	1	0	3	6	4	205272	0001	SAN JUAN DE CHACA	-73.181792	-13.923888	11
015508401	PE6	155	84	1	2	155	4	2017	1408	3	0	0	3	3	0	1	4	1	21	0	0	155	3	3	2	3	0	NA	0	NA	0	NA	0	2859	0	1	0	1	0	1	3	6	4	532323	0001	SAN JUAN DE CHACA	-73.181792	-13.923888	11
015509301	PE6	155	93	1	2	155	4	2017	1408	4	1	0	4	4	1	1	4	1	27	0	0	155	3	3	2	3	0	NA	0	NA	0	NA	1	2859	1	1	0	1	1	0	3	6	4	205272	0001	SAN JUAN DE CHACA	-73.181792	-13.923888	11
015509601	PE6	155	96	1	2	155	4	2017	1408	5	1	0	5	5	2	1	4	1	21	0	0	155	3	3	2	3	0	NA	0	NA	0	NA	2	2859	1	1	0	1	1	0	3	6	4	205272	0001	SAN JUAN DE CHACA	-73.181792	-13.923888	11
015510901	PE6	155	109	1	1	155	4	2017	1408	1	0	0	1	1	0	1	7	2	27	0	0	155	3	3	2	3	0	NA	0	NA	0	NA	0	2859	0	1	0	1	0	1	3	6	4	532323	0001	SAN JUAN DE CHACA	-73.181792	-13.923888	11
015606101	PE6	156	61	1	2	156	5	2017	1409	5	1	0	5	5	3	1	28	1	26	0	0	156	3	3	2	3	0	NA	0	NA	0	NA	2	3570	1	1	0	1	1	0	3	6	6	291635	0015	MAUCALLACTA	-73.092315	-14.0036449999999	11
015606201	PE6	156	62	1	2	156	5	2017	1409	4	0	0	4	3	1	1	26	1	22	0	0	156	3	3	2	3	0	NA	0	NA	0	NA	1	3570	1	1	0	1	1	0	3	6	6	291635	0015	MAUCALLACTA	-73.092315	-14.0036449999999	11
015606301	PE6	156	63	1	2	156	5	2017	1409	5	1	0	5	5	1	1	27	1	26	0	0	156	3	3	2	3	0	NA	0	NA	0	NA	1	3570	1	1	0	1	1	0	3	6	6	291635	0015	MAUCALLACTA	-73.092315	-14.0036449999999	11
015606401	PE6	156	64	1	2	156	5	2017	1409	4	1	0	4	4	1	1	27	1	22	0	0	156	3	3	2	3	0	NA	0	NA	0	NA	0	3570	1	1	0	1	0	1	3	6	6	756285	0015	MAUCALLACTA	-73.092315	-14.0036449999999	11
015606501	PE6	156	65	1	2	156	5	2017	1409	4	0	0	4	4	0	1	26	1	26	0	0	156	3	3	2	3	0	NA	0	NA	0	NA	0	3570	0	1	0	1	0	1	3	6	6	756285	0015	MAUCALLACTA	-73.092315	-14.0036449999999	96
015607601	PE6	156	76	1	1	156	5	2017	1409	2	1	0	2	2	0	1	28	1	22	0	0	156	3	3	2	3	0	NA	0	NA	0	NA	0	3570	1	1	0	1	0	1	3	6	6	756285	0015	MAUCALLACTA	-73.092315	-14.0036449999999	96
015607701	PE6	156	77	1	2	156	5	2017	1409	5	0	0	5	2	0	1	27	1	26	0	0	156	3	3	2	3	0	NA	0	NA	0	NA	0	3570	1	1	0	1	0	1	3	6	6	756285	0015	MAUCALLACTA	-73.092315	-14.0036449999999	96
015607801	PE6	156	78	1	1	156	5	2017	1409	2	0	0	2	0	0	1	26	1	22	0	0	156	3	3	2	3	0	NA	0	NA	0	NA	0	3570	0	1	0	1	0	1	3	6	6	756285	0015	MAUCALLACTA	-73.092315	-14.0036449999999	96
015607901	PE6	156	79	1	2	156	5	2017	1409	6	1	0	6	6	2	1	26	1	26	0	0	156	3	3	2	3	0	NA	0	NA	0	NA	2	3570	1	1	0	1	1	0	3	6	6	291635	0015	MAUCALLACTA	-73.092315	-14.0036449999999	11
015608001	PE6	156	80	1	2	156	5	2017	1409	6	1	0	5	6	1	1	26	1	22	0	0	156	3	3	2	3	0	NA	0	NA	0	NA	1	3570	1	1	0	1	1	0	3	6	6	291635	0015	MAUCALLACTA	-73.092315	-14.0036449999999	11
015608101	PE6	156	81	1	1	156	5	2017	1409	2	0	0	2	1	0	1	29	2	26	0	0	156	3	3	2	3	0	NA	0	NA	0	NA	0	3570	0	1	0	1	0	1	3	6	6	756285	0015	MAUCALLACTA	-73.092315	-14.0036449999999	11
015608201	PE6	156	82	1	2	156	5	2017	1409	5	1	0	5	5	1	1	27	1	22	0	0	156	3	3	2	3	0	NA	0	NA	0	NA	1	3570	1	1	0	1	1	0	3	6	6	291635	0015	MAUCALLACTA	-73.092315	-14.0036449999999	11
015608301	PE6	156	83	1	2	156	5	2017	1409	5	1	0	5	5	2	1	26	1	26	0	0	156	3	3	2	3	0	NA	0	NA	0	NA	2	3570	1	1	0	1	1	0	3	6	6	291635	0015	MAUCALLACTA	-73.092315	-14.0036449999999	11
015608401	PE6	156	84	1	1	156	7	2017	1411	1	0	0	1	1	0	1	13	2	22	0	0	156	3	3	2	3	0	NA	0	NA	0	NA	0	3570	0	1	0	1	0	1	3	6	6	756285	0015	MAUCALLACTA	-73.092315	-14.0036449999999	11
015608501	PE6	156	85	1	2	156	5	2017	1409	4	1	0	4	3	1	1	27	1	26	0	0	156	3	3	2	3	0	NA	0	NA	0	NA	0	3570	1	1	0	1	0	1	3	6	6	756285	0015	MAUCALLACTA	-73.092315	-14.0036449999999	11
015700801	PE6	157	8	1	1	157	6	2017	1410	6	2	0	6	6	1	1	14	1	26	0	0	157	3	3	2	3	0	NA	0	NA	0	NA	1	2919	2	1	0	1	1	0	3	6	6	245895	0001	SAN JUAN DE CHACA	-73.267883	-14.133617	43
015701101	PE6	157	11	1	2	157	6	2017	1410	5	2	0	5	5	1	1	15	2	22	0	0	157	3	3	2	3	0	NA	0	NA	0	NA	1	2919	2	1	0	1	1	0	3	6	6	245895	0001	SAN JUAN DE CHACA	-73.267883	-14.133617	11
015701901	PE6	157	19	1	4	157	6	2017	1410	5	1	0	5	4	1	1	14	1	22	0	0	157	3	3	2	3	0	NA	0	NA	0	NA	1	2919	1	1	0	1	1	0	3	6	6	245895	0001	SAN JUAN DE CHACA	-73.267883	-14.133617	12
015702101	PE6	157	21	1	4	157	6	2017	1410	6	3	0	6	6	2	1	14	1	26	0	0	157	3	3	2	3	0	NA	0	NA	0	NA	2	2919	3	1	0	1	1	0	3	6	6	245895	0001	SAN JUAN DE CHACA	-73.267883	-14.133617	11
015702201	PE6	157	22	1	2	157	6	2017	1410	3	1	0	3	2	1	1	16	1	22	0	0	157	3	3	2	3	0	NA	0	NA	0	NA	1	2919	1	1	0	1	1	0	3	6	6	245895	0001	SAN JUAN DE CHACA	-73.267883	-14.133617	11
015702801	PE6	157	28	1	2	157	6	2017	1410	4	0	0	4	3	0	1	15	1	26	0	0	157	3	3	2	3	0	NA	0	NA	0	NA	0	2919	0	1	0	1	0	1	3	6	6	637668	0001	SAN JUAN DE CHACA	-73.267883	-14.133617	11
015703701	PE6	157	37	1	1	157	6	2017	1410	6	1	0	6	5	1	1	15	1	22	0	0	157	3	3	2	3	0	NA	0	NA	0	NA	1	2919	1	1	0	1	1	0	3	6	6	245895	0001	SAN JUAN DE CHACA	-73.267883	-14.133617	11
015705101	PE6	157	51	1	2	157	6	2017	1410	4	2	0	4	4	1	1	14	1	26	0	0	157	3	3	2	3	0	NA	0	NA	0	NA	1	2919	2	1	0	1	1	0	3	6	6	245895	0001	SAN JUAN DE CHACA	-73.267883	-14.133617	11
015705801	PE6	157	58	1	2	157	6	2017	1410	6	2	0	6	6	2	1	16	1	26	0	0	157	3	3	2	3	0	NA	0	NA	0	NA	1	2919	2	1	0	1	1	0	3	6	6	245895	0001	SAN JUAN DE CHACA	-73.267883	-14.133617	11
015707101	PE6	157	71	1	2	157	6	2017	1410	3	1	0	3	2	1	1	16	1	22	0	0	157	3	3	2	3	0	NA	0	NA	0	NA	1	2919	1	1	0	1	1	0	3	6	6	245895	0001	SAN JUAN DE CHACA	-73.267883	-14.133617	11
015707201	PE6	157	72	1	2	157	6	2017	1410	4	1	0	4	4	1	1	17	1	26	0	0	157	3	3	2	3	0	NA	0	NA	0	NA	1	2919	1	1	0	1	1	0	3	6	6	245895	0001	SAN JUAN DE CHACA	-73.267883	-14.133617	11
015707401	PE6	157	74	1	1	157	6	2017	1410	2	0	0	2	2	0	1	14	1	22	0	0	157	3	3	2	3	0	NA	0	NA	0	NA	0	2919	0	1	0	1	0	1	3	6	6	637668	0001	SAN JUAN DE CHACA	-73.267883	-14.133617	11
015708001	PE6	157	80	1	2	157	6	2017	1410	5	1	0	5	5	1	1	16	1	26	0	0	157	3	3	2	3	0	NA	0	NA	0	NA	1	2919	1	1	0	1	1	0	3	6	6	245895	0001	SAN JUAN DE CHACA	-73.267883	-14.133617	11
015800901	PE6	158	9	1	1	158	6	2017	1410	1	0	0	1	1	0	1	11	2	21	0	0	158	3	3	2	3	0	NA	0	NA	0	NA	0	3338	0	1	0	1	0	1	3	6	6	568969	0001	CARAYBAMBA	-73.160787	-14.378147	11
015801001	PE6	158	10	1	1	158	6	2017	1410	2	1	0	2	2	1	1	8	1	27	0	0	158	3	3	2	3	0	NA	0	NA	0	NA	1	3338	1	1	0	1	1	0	3	6	6	219403	0001	CARAYBAMBA	-73.160787	-14.378147	11
015802601	PE6	158	26	1	1	158	6	2017	1410	4	1	0	4	4	2	1	8	1	27	0	0	158	3	3	2	3	0	NA	0	NA	0	NA	2	3338	1	1	0	1	1	0	3	6	6	219403	0001	CARAYBAMBA	-73.160787	-14.378147	96
015802801	PE6	158	28	1	1	158	6	2017	1410	5	1	0	5	4	1	1	8	1	21	0	0	158	3	3	2	3	0	NA	0	NA	0	NA	1	3338	1	1	0	1	1	0	3	6	6	219403	0001	CARAYBAMBA	-73.160787	-14.378147	11
015803201	PE6	158	32	1	2	158	6	2017	1410	5	2	0	5	5	1	1	8	1	21	0	0	158	3	3	2	3	0	NA	0	NA	0	NA	1	3338	2	1	0	1	1	0	3	6	6	219403	0001	CARAYBAMBA	-73.160787	-14.378147	11
015803301	PE6	158	33	1	2	158	6	2017	1410	4	1	0	4	3	1	1	8	1	27	0	0	158	3	3	2	3	0	NA	0	NA	0	NA	1	3338	1	1	0	1	1	0	3	6	6	219403	0001	CARAYBAMBA	-73.160787	-14.378147	11
015804601	PE6	158	46	1	1	158	6	2017	1410	3	1	0	3	3	0	1	9	1	21	0	0	158	3	3	2	3	0	NA	0	NA	0	NA	0	3338	1	1	0	1	0	1	3	6	6	568969	0001	CARAYBAMBA	-73.160787	-14.378147	11
015805001	PE6	158	50	1	1	158	6	2017	1410	1	0	0	1	1	0	1	10	1	27	0	0	158	3	3	2	3	0	NA	0	NA	0	NA	0	3338	0	1	0	1	0	1	3	6	6	568969	0001	CARAYBAMBA	-73.160787	-14.378147	11
015805701	PE6	158	57	1	1	158	6	2017	1410	3	0	0	3	2	0	1	9	1	21	0	0	158	3	3	2	3	0	NA	0	NA	0	NA	0	3338	1	1	0	1	0	1	3	6	6	568969	0001	CARAYBAMBA	-73.160787	-14.378147	11
015806101	PE6	158	61	1	2	158	6	2017	1410	5	1	0	5	4	1	1	9	1	27	0	0	158	3	3	2	3	0	NA	0	NA	0	NA	1	3338	1	1	0	1	1	0	3	6	6	219403	0001	CARAYBAMBA	-73.160787	-14.378147	11
015806201	PE6	158	62	1	2	158	6	2017	1410	5	1	0	5	5	1	1	8	1	21	0	0	158	3	3	2	3	0	NA	0	NA	0	NA	1	3338	1	1	0	1	1	0	3	6	6	219403	0001	CARAYBAMBA	-73.160787	-14.378147	11
015806401	PE6	158	64	1	2	158	6	2017	1410	2	0	0	2	1	0	1	9	1	27	0	0	158	3	3	2	3	0	NA	0	NA	0	NA	0	3338	0	1	0	1	0	1	3	6	6	568969	0001	CARAYBAMBA	-73.160787	-14.378147	11
015902401	PE6	159	24	1	1	159	3	2017	1407	3	1	0	3	3	1	1	19	1	21	0	0	159	3	3	2	3	0	NA	0	NA	0	NA	1	3640	1	1	0	1	1	0	3	6	3	178006	0001	ANTABAMBA	-72.877673	-14.365165	11
015904801	PE6	159	48	1	1	159	3	2017	1407	6	1	0	6	6	2	1	21	1	27	0	0	159	3	3	2	3	0	NA	0	NA	0	NA	1	3640	1	1	0	1	1	0	3	6	3	178006	0001	ANTABAMBA	-72.877673	-14.365165	11
015904901	PE6	159	49	1	2	159	3	2017	1407	5	1	0	5	5	0	1	21	1	21	0	0	159	3	3	2	3	0	NA	0	NA	0	NA	0	3640	1	1	0	1	0	1	3	6	3	461615	0001	ANTABAMBA	-72.877673	-14.365165	12
015905001	PE6	159	50	1	1	159	3	2017	1407	3	1	0	2	3	1	1	19	1	27	0	0	159	3	3	2	3	0	NA	0	NA	0	NA	1	3640	1	1	0	1	1	0	3	6	3	178006	0001	ANTABAMBA	-72.877673	-14.365165	12
015905401	PE6	159	54	1	2	159	3	2017	1407	3	1	0	3	3	1	1	19	1	21	0	0	159	3	3	2	3	0	NA	0	NA	0	NA	1	3640	1	1	0	1	1	0	3	6	3	178006	0001	ANTABAMBA	-72.877673	-14.365165	12
015905701	PE6	159	57	1	1	159	3	2017	1407	3	1	0	3	3	1	1	19	1	27	0	0	159	3	3	2	3	0	NA	0	NA	0	NA	1	3640	1	1	0	1	1	0	3	6	3	178006	0001	ANTABAMBA	-72.877673	-14.365165	11
015906901	PE6	159	69	1	1	159	3	2017	1407	5	1	0	5	5	1	1	20	1	21	0	0	159	3	3	2	3	0	NA	0	NA	0	NA	1	3640	1	1	0	1	1	0	3	6	3	178006	0001	ANTABAMBA	-72.877673	-14.365165	11
015908601	PE6	159	86	1	2	159	3	2017	1407	3	1	0	3	3	1	1	21	1	21	0	0	159	3	3	2	3	0	NA	0	NA	0	NA	1	3640	1	1	0	1	1	0	3	6	3	178006	0001	ANTABAMBA	-72.877673	-14.365165	11
015909201	PE6	159	92	1	2	159	3	2017	1407	4	0	0	4	2	0	1	21	1	27	0	0	159	3	3	2	3	0	NA	0	NA	0	NA	0	3640	1	1	0	1	0	1	3	6	3	461615	0001	ANTABAMBA	-72.877673	-14.365165	11
015909501	PE6	159	95	1	1	159	3	2017	1407	2	0	0	2	1	0	1	22	3	21	0	0	159	3	3	2	3	0	NA	0	NA	0	NA	0	3640	0	1	0	1	0	1	3	6	3	461615	0001	ANTABAMBA	-72.877673	-14.365165	11
015910101	PE6	159	101	1	1	159	3	2017	1407	1	0	0	1	1	0	1	22	1	21	0	0	159	3	3	2	3	0	NA	0	NA	0	NA	0	3640	0	1	0	1	0	1	3	6	3	461615	0001	ANTABAMBA	-72.877673	-14.365165	11
015910601	PE6	159	106	1	2	159	3	2017	1407	5	1	0	5	5	1	1	19	1	27	0	0	159	3	3	2	3	0	NA	0	NA	0	NA	1	3640	1	1	0	1	1	0	3	6	3	178006	0001	ANTABAMBA	-72.877673	-14.365165	11
015910701	PE6	159	107	1	2	159	3	2017	1407	5	1	0	5	5	1	1	19	1	21	0	0	159	3	3	2	3	0	NA	0	NA	0	NA	1	3640	1	1	0	1	1	0	3	6	3	178006	0001	ANTABAMBA	-72.877673	-14.365165	11
016000101	PE6	160	1	1	1	160	5	2017	1409	2	0	0	2	2	0	1	17	1	27	0	0	160	3	3	2	3	0	NA	0	NA	0	NA	0	3442	0	1	0	1	0	1	3	6	5	370155	0016	MISKA	-72.62555	-14.14219	11
016000201	PE6	160	2	1	1	160	5	2017	1409	3	0	0	3	1	0	1	17	1	21	0	0	160	3	3	2	3	0	NA	0	NA	0	NA	0	3442	0	1	0	1	0	1	3	6	5	370155	0016	MISKA	-72.62555	-14.14219	11
016000301	PE6	160	3	1	1	160	5	2017	1409	3	1	0	3	3	0	1	17	1	27	0	0	160	3	3	2	3	0	NA	0	NA	0	NA	0	3442	1	1	0	1	0	1	3	6	5	370155	0016	MISKA	-72.62555	-14.14219	11
016000501	PE6	160	5	1	3	160	5	2017	1409	7	1	0	7	6	1	1	17	1	21	0	0	160	3	3	2	3	0	NA	0	NA	0	NA	1	3442	1	1	0	1	1	0	3	6	5	142737	0016	MISKA	-72.62555	-14.14219	11
016000601	PE6	160	6	1	2	160	5	2017	1409	5	1	0	5	5	0	1	17	1	27	0	0	160	3	3	2	3	0	NA	0	NA	0	NA	0	3442	1	1	0	1	0	1	3	6	5	370155	0016	MISKA	-72.62555	-14.14219	11
016003001	PE6	160	30	1	2	160	5	2017	1409	3	0	0	3	3	0	1	19	1	21	0	0	160	3	3	2	3	0	NA	0	NA	0	NA	0	3442	0	1	0	1	0	1	3	6	5	370155	0015	CULCUHUASI	-72.6268733333333	-14.1195466666666	41
016003301	PE6	160	33	1	1	160	5	2017	1409	2	0	0	2	2	0	1	20	3	27	0	0	160	3	3	2	3	0	NA	0	NA	0	NA	0	3442	0	1	0	1	0	1	3	6	5	370155	0015	CULCUHUASI	-72.6268733333333	-14.1195466666666	11
016003401	PE6	160	34	1	1	160	5	2017	1409	3	1	0	3	3	1	1	19	1	21	0	0	160	3	3	2	3	0	NA	0	NA	0	NA	1	3442	1	1	0	1	1	0	3	6	5	142737	0015	CULCUHUASI	-72.6268733333333	-14.1195466666666	11
016003501	PE6	160	35	1	1	160	5	2017	1409	3	1	0	3	3	0	1	19	1	27	0	0	160	3	3	2	3	0	NA	0	NA	0	NA	0	3442	1	1	0	1	0	1	3	6	5	370155	0015	CULCUHUASI	-72.6268733333333	-14.1195466666666	11
016003601	PE6	160	36	1	2	160	5	2017	1409	4	1	0	4	4	0	1	19	1	21	0	0	160	3	3	2	3	0	NA	0	NA	0	NA	0	3442	1	1	0	1	0	1	3	6	5	370155	0015	CULCUHUASI	-72.6268733333333	-14.1195466666666	11
016004801	PE6	160	48	1	1	160	5	2017	1409	6	0	0	6	1	0	1	18	1	27	0	0	160	3	3	2	3	0	NA	0	NA	0	NA	0	3442	1	1	0	1	0	1	3	6	5	370155	0010	YANAMAYO	-72.62666	-14.11582	11
016004901	PE6	160	49	1	2	160	5	2017	1409	2	0	0	2	1	0	1	18	1	21	0	0	160	3	3	2	3	0	NA	0	NA	0	NA	0	3442	0	1	0	1	0	1	3	6	5	370155	0010	YANAMAYO	-72.62666	-14.11582	11
016005001	PE6	160	50	1	3	160	5	2017	1409	6	1	0	6	5	0	1	18	1	27	0	0	160	3	3	2	3	0	NA	0	NA	0	NA	0	3442	1	1	0	1	0	1	3	6	5	370155	0010	YANAMAYO	-72.62666	-14.11582	11
016005201	PE6	160	52	1	1	160	5	2017	1409	2	0	0	2	2	0	1	18	1	21	0	0	160	3	3	2	3	0	NA	0	NA	0	NA	0	3442	0	1	0	1	0	1	3	6	5	370155	0010	YANAMAYO	-72.62666	-14.11582	11
016005301	PE6	160	53	1	3	160	5	2017	1409	4	1	0	4	4	0	1	18	1	27	0	0	160	3	3	2	3	0	NA	0	NA	0	NA	0	3442	1	1	0	1	0	1	3	6	5	370155	0010	YANAMAYO	-72.62666	-14.11582	11
016100101	PE6	161	1	1	2	161	3	2017	1407	5	1	0	5	5	1	1	11	1	0	0	0	161	3	3	2	3	0	NA	0	NA	0	NA	1	3345	1	1	0	1	1	0	3	6	3	235930	0085	PICCHU	-72.2747483333333	-13.744785	11
016100201	PE6	161	2	1	2	161	3	2017	1407	6	0	0	6	0	0	1	10	1	0	0	0	161	3	3	2	3	0	NA	0	NA	0	NA	0	3345	2	1	0	1	0	1	3	6	3	611826	0085	PICCHU	-72.2747483333333	-13.744785	11
016100401	PE6	161	4	1	2	161	3	2017	1407	5	1	0	5	5	0	1	10	2	0	0	0	161	3	3	2	3	0	NA	0	NA	0	NA	0	3345	1	1	0	1	0	1	3	6	3	611826	0085	PICCHU	-72.2747483333333	-13.744785	11
016100501	PE6	161	5	1	1	161	3	2017	1407	4	1	0	4	4	1	1	9	1	0	0	0	161	3	3	2	3	0	NA	0	NA	0	NA	1	3345	1	1	0	1	1	0	3	6	3	235930	0085	PICCHU	-72.2747483333333	-13.744785	96
016102601	PE6	161	26	1	1	161	3	2017	1407	7	1	0	7	6	2	1	12	1	0	0	0	161	3	3	2	3	0	NA	0	NA	0	NA	2	3345	1	1	0	1	1	0	3	6	3	235930	0086	PULPERA	-72.276991	-13.745359	11
016102801	PE6	161	28	1	1	161	3	2017	1407	1	0	0	1	1	0	1	11	1	0	0	0	161	3	3	2	3	0	NA	0	NA	0	NA	0	3345	0	1	0	1	0	1	3	6	3	611826	0086	PULPERA	-72.276991	-13.745359	11
016103001	PE6	161	30	1	1	161	3	2017	1407	1	0	0	1	1	0	1	13	2	0	0	0	161	3	3	2	3	0	NA	0	NA	0	NA	0	3345	0	1	0	1	0	1	3	6	3	611826	0086	PULPERA	-72.276991	-13.745359	11
016107601	PE6	161	76	1	1	161	3	2017	1407	1	0	0	1	1	0	1	12	1	0	0	0	161	3	3	2	3	0	NA	0	NA	0	NA	0	3345	0	1	0	1	0	1	3	6	3	611826	0084	PAMPAA	-72.2769666666666	-13.7412783333333	11
016107701	PE6	161	77	1	2	161	3	2017	1407	5	2	0	5	5	0	1	12	2	0	0	0	161	3	3	2	3	0	NA	0	NA	0	NA	0	3345	2	1	0	1	0	1	3	6	3	611826	0084	PAMPAA	-72.2769666666666	-13.7412783333333	11
016107801	PE6	161	78	1	1	161	3	2017	1407	4	1	0	4	4	0	1	9	1	0	0	0	161	3	3	2	3	0	NA	0	NA	0	NA	0	3345	1	1	0	1	0	1	3	6	3	611826	0084	PAMPAA	-72.2769666666666	-13.7412783333333	11
016200101	PE6	162	1	1	3	162	4	2017	1408	6	2	0	6	6	0	1	21	1	26	0	0	162	3	3	2	3	0	NA	0	NA	0	NA	0	3579	2	1	0	1	0	1	3	6	4	521971	0028	SAN JUAN	-72.339195	-13.766868	41
016200401	PE6	162	4	1	2	162	4	2017	1408	4	1	0	4	4	1	1	22	1	26	0	0	162	3	3	2	3	0	NA	0	NA	0	NA	1	3579	1	1	0	1	1	0	3	6	4	201280	0028	SAN JUAN	-72.339195	-13.766868	11
016200501	PE6	162	5	1	1	162	4	2017	1408	3	0	0	3	0	0	1	23	2	20	0	0	162	3	3	2	3	0	NA	0	NA	0	NA	0	3579	0	1	0	1	0	1	3	6	4	521971	0028	SAN JUAN	-72.339195	-13.766868	96
016200701	PE6	162	7	1	1	162	4	2017	1408	3	0	0	3	0	0	1	23	1	26	0	0	162	3	3	2	3	0	NA	0	NA	0	NA	0	3579	0	1	0	1	0	1	3	6	4	521971	0028	SAN JUAN	-72.339195	-13.766868	96
016201301	PE6	162	13	1	2	162	4	2017	1408	2	1	0	2	2	0	1	22	1	20	0	0	162	3	3	2	3	0	NA	0	NA	0	NA	0	3579	1	1	0	1	0	1	3	6	4	521971	0028	SAN JUAN	-72.339195	-13.766868	11
016201401	PE6	162	14	1	1	162	4	2017	1408	1	0	0	1	1	0	1	24	1	26	0	0	162	3	3	2	3	0	NA	0	NA	0	NA	0	3579	0	1	0	1	0	1	3	6	4	521971	0028	SAN JUAN	-72.339195	-13.766868	11
016201501	PE6	162	15	1	1	162	4	2017	1408	1	0	0	1	0	0	1	24	1	20	0	0	162	3	3	2	3	0	NA	0	NA	0	NA	0	3579	0	1	0	1	0	1	3	6	4	521971	0028	SAN JUAN	-72.339195	-13.766868	96
016201601	PE6	162	16	1	2	162	4	2017	1408	3	1	0	3	3	0	1	21	1	26	0	0	162	3	3	2	3	0	NA	0	NA	0	NA	0	3579	1	1	0	1	0	1	3	6	4	521971	0028	SAN JUAN	-72.339195	-13.766868	11
016201701	PE6	162	17	1	1	162	4	2017	1408	10	3	0	7	10	2	1	21	1	20	0	0	162	3	3	2	3	0	NA	0	NA	0	NA	2	3579	3	1	0	1	1	0	3	6	4	201280	0028	SAN JUAN	-72.339195	-13.766868	11
016204401	PE6	162	44	1	2	162	4	2017	1408	5	1	0	5	5	0	1	20	1	26	0	0	162	3	3	2	3	0	NA	0	NA	0	NA	0	3579	1	1	0	1	0	1	3	6	4	521971	0028	SAN JUAN	-72.339195	-13.766868	11
016204501	PE6	162	45	1	7	162	4	2017	1408	8	2	0	8	8	2	1	20	1	20	0	0	162	3	3	2	3	0	NA	0	NA	0	NA	2	3579	2	1	0	1	1	0	3	6	4	201280	0028	SAN JUAN	-72.339195	-13.766868	11
016204601	PE6	162	46	1	1	162	4	2017	1408	4	1	0	4	4	1	1	20	1	26	0	0	162	3	3	2	3	0	NA	0	NA	0	NA	1	3579	1	1	0	1	1	0	3	6	4	201280	0028	SAN JUAN	-72.339195	-13.766868	11
016204701	PE6	162	47	1	1	162	4	2017	1408	1	0	0	1	1	0	1	24	1	20	0	0	162	3	3	2	3	0	NA	0	NA	0	NA	0	3579	0	1	0	1	0	1	3	6	4	521971	0028	SAN JUAN	-72.339195	-13.766868	11
016205101	PE6	162	51	1	2	162	4	2017	1408	5	1	0	5	5	0	1	22	1	26	0	0	162	3	3	2	3	0	NA	0	NA	0	NA	0	3579	1	1	0	1	0	1	3	6	4	521971	0028	SAN JUAN	-72.339195	-13.766868	11
016300501	PE6	163	5	1	2	163	5	2017	1409	6	1	0	6	6	1	1	19	1	0	0	0	163	3	3	2	3	0	NA	0	NA	0	NA	1	4052	1	1	0	1	1	0	3	6	5	210951	0054	CCAHUACCAHUA	-72.305056	-13.995814	96
016300601	PE6	163	6	1	2	163	5	2017	1409	6	1	0	6	6	1	1	19	1	0	0	0	163	3	3	2	3	0	NA	0	NA	0	NA	1	4052	1	1	0	1	1	0	3	6	5	210951	0054	CCAHUACCAHUA	-72.305056	-13.995814	11
016300701	PE6	163	7	1	2	163	5	2017	1409	4	1	0	4	4	1	1	19	1	0	0	0	163	3	3	2	3	0	NA	0	NA	0	NA	0	4052	1	1	0	1	0	1	3	6	5	547050	0054	CCAHUACCAHUA	-72.305056	-13.995814	11
016300801	PE6	163	8	1	2	163	5	2017	1409	2	1	0	2	2	0	1	19	1	0	0	0	163	3	3	2	3	0	NA	0	NA	0	NA	0	4052	1	1	0	1	0	1	3	6	5	547050	0054	CCAHUACCAHUA	-72.305056	-13.995814	96
016307601	PE6	163	76	1	2	163	5	2017	1409	4	1	0	4	4	1	1	17	1	0	0	0	163	3	3	2	3	0	NA	0	NA	0	NA	1	4052	1	1	0	1	1	0	3	6	5	210951	0048	ASACASI	-72.265847	-13.979616	12
016307701	PE6	163	77	1	2	163	5	2017	1409	3	1	0	3	3	1	1	17	1	0	0	0	163	3	3	2	3	0	NA	0	NA	0	NA	1	4052	1	1	0	1	1	0	3	6	5	210951	0048	ASACASI	-72.265847	-13.979616	12
016308001	PE6	163	80	1	1	163	5	2017	1409	2	1	0	2	2	0	1	18	1	0	0	0	163	3	3	2	3	0	NA	0	NA	0	NA	0	4052	1	1	0	1	0	1	3	6	5	547050	0048	ASACASI	-72.265847	-13.979616	11
016308201	PE6	163	82	1	2	163	5	2017	1409	3	1	0	3	3	1	1	20	1	0	0	0	163	3	3	2	3	0	NA	0	NA	0	NA	1	4052	1	1	0	1	1	0	3	6	5	210951	0048	ASACASI	-72.265847	-13.979616	96
016308301	PE6	163	83	1	2	163	5	2017	1409	3	1	0	3	3	1	1	17	1	0	0	0	163	3	3	2	3	0	NA	0	NA	0	NA	1	4052	1	1	0	1	1	0	3	6	5	210951	0048	ASACASI	-72.265847	-13.979616	11
016308701	PE6	163	87	1	2	163	5	2017	1409	5	1	0	5	5	1	1	17	1	0	0	0	163	3	3	2	3	0	NA	0	NA	0	NA	1	4052	1	1	0	1	1	0	3	6	5	210951	0048	ASACASI	-72.265847	-13.979616	11
016308801	PE6	163	88	1	2	163	5	2017	1409	3	1	0	3	3	0	1	18	1	0	0	0	163	3	3	2	3	0	NA	0	NA	0	NA	0	4052	1	1	0	1	0	1	3	6	5	547050	0048	ASACASI	-72.265847	-13.979616	11
016403101	PE6	164	31	1	2	164	3	2017	1407	5	1	0	5	4	1	1	5	1	0	0	0	164	3	3	2	3	0	NA	0	NA	0	NA	1	3571	1	1	0	1	1	0	3	6	3	185631	0016	LAUPAY	-72.113933	-14.192547	11
016403201	PE6	164	32	1	2	164	3	2017	1407	5	2	0	5	5	0	1	4	1	0	0	0	164	3	3	2	3	0	NA	0	NA	0	NA	0	3571	2	1	0	1	0	1	3	6	3	481388	0016	LAUPAY	-72.113933	-14.192547	11
016403401	PE6	164	34	1	1	164	3	2017	1407	2	0	0	2	2	0	1	7	1	0	0	0	164	3	3	2	3	0	NA	0	NA	0	NA	0	3571	0	1	0	1	0	1	3	6	3	481388	0016	LAUPAY	-72.113933	-14.192547	11
016403501	PE6	164	35	1	2	164	3	2017	1407	3	1	0	2	2	1	1	7	1	0	0	0	164	3	3	2	3	0	NA	0	NA	0	NA	0	3571	1	1	0	1	0	1	3	6	3	481388	0016	LAUPAY	-72.113933	-14.192547	11
016403601	PE6	164	36	1	2	164	3	2017	1407	4	1	0	4	4	1	1	4	1	0	0	0	164	3	3	2	3	0	NA	0	NA	0	NA	1	3571	1	1	0	1	1	0	3	6	3	185631	0016	LAUPAY	-72.113933	-14.192547	96
016403701	PE6	164	37	1	1	164	3	2017	1407	5	1	0	5	5	1	1	4	1	0	0	0	164	3	3	2	3	0	NA	0	NA	0	NA	1	3571	1	1	0	1	1	0	3	6	3	185631	0016	LAUPAY	-72.113933	-14.192547	11
016403801	PE6	164	38	1	1	164	3	2017	1407	5	1	0	5	5	1	1	5	1	0	0	0	164	3	3	2	3	0	NA	0	NA	0	NA	1	3571	1	1	0	1	1	0	3	6	3	185631	0016	LAUPAY	-72.113933	-14.192547	11
016403901	PE6	164	39	1	2	164	3	2017	1407	6	1	0	6	6	0	1	4	1	0	0	0	164	3	3	2	3	0	NA	0	NA	0	NA	0	3571	1	1	0	1	0	1	3	6	3	481388	0016	LAUPAY	-72.113933	-14.192547	11
016404001	PE6	164	40	1	1	164	3	2017	1407	1	0	0	1	1	0	1	8	2	0	0	0	164	3	3	2	3	0	NA	0	NA	0	NA	0	3571	0	1	0	1	0	1	3	6	3	481388	0016	LAUPAY	-72.113933	-14.192547	96
016409001	PE6	164	90	1	2	164	3	2017	1407	2	0	0	2	2	0	1	6	1	0	0	0	164	3	3	2	3	0	NA	0	NA	0	NA	0	3571	0	1	0	1	0	1	3	6	3	481388	0005	BELLAVISTA	-72.117257	-14.177943	11
016409101	PE6	164	91	1	1	164	3	2017	1407	6	1	0	6	6	2	1	7	1	0	0	0	164	3	3	2	3	0	NA	0	NA	0	NA	2	3571	1	1	0	1	1	0	3	6	3	185631	0005	BELLAVISTA	-72.117257	-14.177943	11
016409201	PE6	164	92	1	2	164	3	2017	1407	9	2	0	6	8	1	1	6	1	0	0	0	164	3	3	2	3	0	NA	0	NA	0	NA	1	3571	2	1	0	1	1	0	3	6	3	185631	0005	BELLAVISTA	-72.117257	-14.177943	11
016409301	PE6	164	93	1	2	164	3	2017	1407	2	1	0	2	2	0	1	6	1	0	0	0	164	3	3	2	3	0	NA	0	NA	0	NA	0	3571	1	1	0	1	0	1	3	6	3	481388	0005	BELLAVISTA	-72.117257	-14.177943	11
016409401	PE6	164	94	1	1	164	3	2017	1407	5	1	0	2	5	1	1	5	1	0	0	0	164	3	3	2	3	0	NA	0	NA	0	NA	1	3571	1	1	0	1	1	0	3	6	3	185631	0005	BELLAVISTA	-72.117257	-14.177943	11
016500801	PE6	165	8	1	2	165	3	2017	1407	4	0	0	4	2	1	1	6	1	0	0	0	165	4	4	1	1	0	NA	0	NA	0	NA	1	2419	1	1	0	1	1	0	1	3	3	412917	0001	LA LIBERTAD	-71.56134	-16.37513	11
016502201	PE6	165	22	1	3	165	3	2017	1407	5	2	0	4	5	1	1	6	5	37	0	0	165	4	4	1	1	0	NA	0	NA	0	NA	1	2419	2	1	0	1	1	0	1	3	3	412917	0001	LA LIBERTAD	-71.56134	-16.37513	11
016502601	PE6	165	26	1	1	165	3	2017	1407	7	1	0	6	7	1	1	7	3	0	0	0	165	4	4	1	1	0	NA	0	NA	0	NA	1	2419	1	1	0	1	1	0	1	3	3	412917	0001	LA LIBERTAD	-71.56134	-16.37513	11
016504601	PE6	165	46	1	2	165	3	2017	1407	5	1	0	5	5	1	1	5	1	37	0	0	165	4	4	1	1	0	NA	0	NA	0	NA	1	2419	1	1	0	1	1	0	1	3	3	412917	0001	LA LIBERTAD	-71.56134	-16.37513	11
016505701	PE6	165	57	1	2	165	3	2017	1407	12	3	0	12	12	3	1	6	2	0	0	0	165	4	4	1	1	0	NA	0	NA	0	NA	3	2419	3	1	0	1	1	0	1	3	3	412917	0001	LA LIBERTAD	-71.56134	-16.37513	11
016506501	PE6	165	65	1	1	165	3	2017	1407	3	1	0	3	3	0	1	5	3	37	0	0	165	4	4	1	1	0	NA	0	NA	0	NA	0	2419	1	1	0	1	0	1	1	3	3	2082607	0001	LA LIBERTAD	-71.56134	-16.37513	11
016507101	PE6	165	71	1	1	165	3	2017	1407	3	0	0	3	3	1	1	6	3	0	0	0	165	4	4	1	1	0	NA	0	NA	0	NA	1	2419	0	1	0	1	1	0	1	3	3	412917	0001	LA LIBERTAD	-71.56134	-16.37513	11
016508601	PE6	165	86	1	1	165	5	2017	1409	2	0	0	2	2	0	1	4	7	37	0	0	165	4	4	1	1	0	NA	0	NA	0	NA	0	2419	0	1	0	1	0	1	1	3	3	2082607	0001	LA LIBERTAD	-71.56134	-16.37513	11
016509101	PE6	165	91	1	2	165	3	2017	1407	4	1	0	4	4	1	1	5	1	0	0	0	165	4	4	1	1	0	NA	0	NA	0	NA	1	2419	1	1	0	1	1	0	1	3	3	412917	0001	LA LIBERTAD	-71.56134	-16.37513	11
016509102	PE6	165	91	2	2	165	3	2017	1407	3	1	0	3	2	0	1	5	1	0	0	0	165	4	4	1	1	0	NA	0	NA	0	NA	0	2419	1	1	0	1	0	1	1	3	3	2082607	0001	LA LIBERTAD	-71.56134	-16.37513	11
016509501	PE6	165	95	1	1	165	3	2017	1407	1	0	0	1	1	0	1	5	2	37	0	0	165	4	4	1	1	0	NA	0	NA	0	NA	0	2419	0	1	0	1	0	1	1	3	3	2082607	0001	LA LIBERTAD	-71.56134	-16.37513	11
016602101	PE6	166	21	1	1	166	4	2017	1408	2	0	0	2	1	0	1	25	3	0	0	0	166	4	4	1	1	0	NA	0	NA	0	NA	0	2419	0	1	0	1	0	1	1	4	5	2452709	0001	LA LIBERTAD	-71.56134	-16.37513	11
016603501	PE6	166	35	1	2	166	4	2017	1408	4	1	0	4	4	0	1	23	2	0	0	0	166	4	4	1	1	0	NA	0	NA	0	NA	0	2419	1	1	0	1	0	1	1	4	5	2452709	0001	LA LIBERTAD	-71.56134	-16.37513	11
016604401	PE6	166	44	1	2	166	4	2017	1408	3	1	0	3	3	1	1	23	1	0	0	0	166	4	4	1	1	0	NA	0	NA	0	NA	1	2419	1	1	0	1	1	0	1	4	5	486297	0001	LA LIBERTAD	-71.56134	-16.37513	12
016605501	PE6	166	55	1	2	166	4	2017	1408	5	1	0	4	4	1	1	24	3	0	0	0	166	4	4	1	1	0	NA	0	NA	0	NA	1	2419	1	1	0	1	1	0	1	4	5	486297	0001	LA LIBERTAD	-71.56134	-16.37513	11
016606601	PE6	166	66	1	2	166	4	2017	1408	4	1	0	4	4	0	1	24	3	0	0	0	166	4	4	1	1	0	NA	0	NA	0	NA	0	2419	1	1	0	1	0	1	1	4	5	2452709	0001	LA LIBERTAD	-71.56134	-16.37513	11
016608801	PE6	166	88	1	2	166	4	2017	1408	4	1	0	4	4	1	1	23	2	0	0	0	166	4	4	1	1	0	NA	0	NA	0	NA	0	2419	1	1	0	1	0	1	1	4	5	2452709	0001	LA LIBERTAD	-71.56134	-16.37513	11
016609001	PE6	166	90	1	2	166	4	2017	1408	4	1	0	4	4	1	1	23	1	0	0	0	166	4	4	1	1	0	NA	0	NA	0	NA	1	2419	1	1	0	1	1	0	1	4	5	486297	0001	LA LIBERTAD	-71.56134	-16.37513	11
016609401	PE6	166	94	1	4	166	4	2017	1408	5	1	0	5	4	0	1	23	1	0	0	0	166	4	4	1	1	0	NA	0	NA	0	NA	0	2419	1	1	0	1	0	1	1	4	5	2452709	0001	LA LIBERTAD	-71.56134	-16.37513	11
016610601	PE6	166	106	1	1	166	4	2017	1408	3	1	0	3	3	1	1	23	1	0	0	0	166	4	4	1	1	0	NA	0	NA	0	NA	1	2419	1	1	0	1	1	0	1	4	5	486297	0001	LA LIBERTAD	-71.56134	-16.37513	11
016612501	PE6	166	125	1	2	166	4	2017	1408	3	1	0	3	3	1	1	23	2	0	0	0	166	4	4	1	1	0	NA	0	NA	0	NA	1	2419	1	1	0	1	1	0	1	4	5	486297	0001	LA LIBERTAD	-71.56134	-16.37513	11
016700101	PE6	167	1	1	1	167	4	2017	1408	3	0	0	3	3	0	1	25	1	37	0	0	167	4	4	1	1	0	NA	0	NA	0	NA	0	2419	0	1	0	1	0	1	1	3	5	2950110	0001	LA LIBERTAD	-71.56134	-16.37513	11
016703601	PE6	167	36	1	2	167	4	2017	1408	4	1	0	4	4	0	1	26	1	0	0	0	167	4	4	1	1	0	NA	0	NA	0	NA	0	2419	1	1	0	1	0	1	1	3	5	2950110	0001	LA LIBERTAD	-71.56134	-16.37513	11
016705901	PE6	167	59	1	1	167	4	2017	1408	4	1	0	4	4	1	1	26	1	0	0	0	167	4	4	1	1	0	NA	0	NA	0	NA	1	2419	1	1	0	1	1	0	1	3	5	584916	0001	LA LIBERTAD	-71.56134	-16.37513	11
016707201	PE6	167	72	1	1	167	4	2017	1408	3	1	0	3	3	1	1	27	3	37	0	0	167	4	4	1	1	0	NA	0	NA	0	NA	1	2419	1	1	0	1	1	0	1	3	5	584916	0001	LA LIBERTAD	-71.56134	-16.37513	11
016712001	PE6	167	120	1	1	167	4	2017	1408	6	2	0	6	6	2	1	25	1	0	0	0	167	4	4	1	1	0	NA	0	NA	0	NA	2	2419	2	1	0	1	1	0	1	3	5	584916	0001	LA LIBERTAD	-71.56134	-16.37513	11
016712601	PE6	167	126	1	1	167	4	2017	1408	4	1	0	4	4	1	1	25	1	37	0	0	167	4	4	1	1	0	NA	0	NA	0	NA	1	2419	1	1	0	1	1	0	1	3	5	584916	0001	LA LIBERTAD	-71.56134	-16.37513	11
016713001	PE6	167	130	1	1	167	4	2017	1408	3	1	0	3	3	1	1	26	3	0	0	0	167	4	4	1	1	0	NA	0	NA	0	NA	1	2419	1	1	0	1	1	0	1	3	5	584916	0001	LA LIBERTAD	-71.56134	-16.37513	11
016713201	PE6	167	132	1	1	167	4	2017	1408	5	0	0	5	2	2	1	26	4	37	0	0	167	4	4	1	1	0	NA	0	NA	0	NA	2	2419	1	1	0	1	1	0	1	3	5	584916	0001	LA LIBERTAD	-71.56134	-16.37513	11
016716201	PE6	167	162	1	2	167	4	2017	1408	7	1	0	6	7	1	1	27	2	0	0	0	167	4	4	1	1	0	NA	0	NA	0	NA	1	2419	1	1	0	1	1	0	1	3	5	584916	0001	LA LIBERTAD	-71.56134	-16.37513	11
016800101	PE6	168	1	1	1	168	5	2017	1409	5	2	0	5	5	0	1	24	1	0	0	0	168	4	4	1	1	0	NA	0	NA	0	NA	0	2419	2	1	0	1	0	1	1	3	6	1784233	0001	LA LIBERTAD	-71.56134	-16.37513	11
016800501	PE6	168	5	1	2	168	5	2017	1409	3	1	0	3	3	0	1	24	1	0	0	0	168	4	4	1	1	0	NA	0	NA	0	NA	0	2419	1	1	0	1	0	1	1	3	6	1784233	0001	LA LIBERTAD	-71.56134	-16.37513	11
016803301	PE6	168	33	1	1	168	5	2017	1409	1	0	0	1	1	0	1	24	3	0	0	0	168	4	4	1	1	0	NA	0	NA	0	NA	0	2419	0	1	0	1	0	1	1	3	6	1784233	0001	LA LIBERTAD	-71.56134	-16.37513	12
016803701	PE6	168	37	1	1	168	5	2017	1409	1	0	0	1	1	0	1	24	1	0	0	0	168	4	4	1	1	0	NA	0	NA	0	NA	0	2419	0	1	0	1	0	1	1	3	6	1784233	0001	LA LIBERTAD	-71.56134	-16.37513	11
016805101	PE6	168	51	1	3	168	5	2017	1409	3	0	0	3	3	0	1	24	6	0	0	0	168	4	4	1	1	0	NA	0	NA	0	NA	0	2419	0	1	0	1	0	1	1	3	6	1784233	0001	LA LIBERTAD	-71.56134	-16.37513	11
016806001	PE6	168	60	1	2	168	5	2017	1409	5	3	0	5	5	0	1	24	1	0	0	0	168	4	4	1	1	0	NA	0	NA	0	NA	0	2419	3	1	0	1	0	1	1	3	6	1784233	0001	LA LIBERTAD	-71.56134	-16.37513	11
016806201	PE6	168	62	1	2	168	5	2017	1409	4	1	0	4	4	1	1	25	5	0	0	0	168	4	4	1	1	0	NA	0	NA	0	NA	1	2419	1	1	0	1	1	0	1	3	6	353759	0001	LA LIBERTAD	-71.56134	-16.37513	11
016806301	PE6	168	63	1	2	168	5	2017	1409	4	1	0	4	4	1	1	24	1	0	0	0	168	4	4	1	1	0	NA	0	NA	0	NA	1	2419	1	1	0	1	1	0	1	3	6	353759	0001	LA LIBERTAD	-71.56134	-16.37513	11
016806901	PE6	168	69	1	2	168	5	2017	1409	5	1	0	5	4	1	1	25	2	0	0	0	168	4	4	1	1	0	NA	0	NA	0	NA	1	2419	1	1	0	1	1	0	1	3	6	353759	0001	LA LIBERTAD	-71.56134	-16.37513	11
016901501	PE6	169	15	1	2	169	3	2017	1407	5	1	0	4	5	1	1	28	2	0	0	0	169	4	4	1	1	0	NA	0	NA	0	NA	1	2419	1	1	0	1	1	0	1	3	4	508850	0001	LA LIBERTAD	-71.56134	-16.37513	11
016902201	PE6	169	22	1	1	169	3	2017	1407	4	1	0	4	4	1	1	28	1	37	0	0	169	4	4	1	1	0	NA	0	NA	0	NA	0	2419	1	1	0	1	0	1	1	3	4	2566460	0001	LA LIBERTAD	-71.56134	-16.37513	11
016906201	PE6	169	62	1	1	169	3	2017	1407	4	2	0	4	4	0	1	28	2	37	0	0	169	4	4	1	1	0	NA	0	NA	0	NA	0	2419	2	1	0	1	0	1	1	3	4	2566460	0001	LA LIBERTAD	-71.56134	-16.37513	11
016906401	PE6	169	64	1	1	169	3	2017	1407	1	0	0	1	1	0	1	29	4	0	0	0	169	4	4	1	1	0	NA	0	NA	0	NA	0	2419	0	1	0	1	0	1	1	3	4	2566460	0001	LA LIBERTAD	-71.56134	-16.37513	11
016909201	PE6	169	92	1	2	169	3	2017	1407	4	1	0	4	3	2	1	29	2	37	0	0	169	4	4	1	1	0	NA	0	NA	0	NA	2	2419	1	1	0	1	1	0	1	3	4	508850	0001	LA LIBERTAD	-71.56134	-16.37513	11
016909501	PE6	169	95	1	3	169	3	2017	1407	5	1	0	5	5	1	1	28	1	0	0	0	169	4	4	1	1	0	NA	0	NA	0	NA	1	2419	1	1	0	1	1	0	1	3	4	508850	0001	LA LIBERTAD	-71.56134	-16.37513	11
016911201	PE6	169	112	1	1	169	3	2017	1407	3	0	0	3	3	0	1	28	1	37	0	0	169	4	4	1	1	0	NA	0	NA	0	NA	0	2419	0	1	0	1	0	1	1	3	4	2566460	0001	LA LIBERTAD	-71.56134	-16.37513	11
016913801	PE6	169	138	1	2	169	3	2017	1407	4	1	0	4	4	2	1	28	1	0	0	0	169	4	4	1	1	0	NA	0	NA	0	NA	1	2419	1	1	0	1	1	0	1	3	4	508850	0001	LA LIBERTAD	-71.56134	-16.37513	11
017003001	PE6	170	30	1	1	170	6	2017	1410	2	2	0	2	2	0	1	4	5	43	0	0	170	4	4	1	1	0	NA	0	NA	0	NA	0	2419	2	1	0	1	0	1	1	3	6	2852206	0001	LA LIBERTAD	-71.56134	-16.37513	11
017003101	PE6	170	31	1	2	170	6	2017	1410	2	0	0	2	2	0	1	4	5	0	0	0	170	4	4	1	1	0	NA	0	NA	0	NA	0	2419	0	1	0	1	0	1	1	3	6	2852206	0001	LA LIBERTAD	-71.56134	-16.37513	11
017005401	PE6	170	54	1	1	170	6	2017	1410	6	2	0	6	6	0	1	2	1	43	0	0	170	4	4	1	1	0	NA	0	NA	0	NA	0	2419	2	1	0	1	0	1	1	3	6	2852206	0001	LA LIBERTAD	-71.56134	-16.37513	11
017010401	PE6	170	104	1	4	170	6	2017	1410	6	1	0	6	6	1	1	2	1	0	0	0	170	4	4	1	1	0	NA	0	NA	0	NA	1	2419	1	1	0	1	1	0	1	3	6	565505	0001	LA LIBERTAD	-71.56134	-16.37513	11
017011101	PE6	170	111	1	2	170	6	2017	1410	6	2	0	6	5	0	1	2	1	43	0	0	170	4	4	1	1	0	NA	0	NA	0	NA	0	2419	2	1	0	1	0	1	1	3	6	2852206	0001	LA LIBERTAD	-71.56134	-16.37513	11
017013001	PE6	170	130	1	1	170	7	2017	1411	4	1	0	4	4	2	1	3	9	0	0	0	170	4	4	1	1	0	NA	0	NA	0	NA	2	2419	1	1	0	1	1	0	1	3	6	565505	0001	LA LIBERTAD	-71.56134	-16.37513	11
017013601	PE6	170	136	1	2	170	6	2017	1410	3	1	0	3	3	1	1	2	2	43	0	0	170	4	4	1	1	0	NA	0	NA	0	NA	1	2419	1	1	0	1	1	0	1	3	6	565505	0001	LA LIBERTAD	-71.56134	-16.37513	13
017016001	PE6	170	160	1	1	170	6	2017	1410	2	0	0	2	2	0	1	2	3	0	0	0	170	4	4	1	1	0	NA	0	NA	0	NA	0	2419	0	1	0	1	0	1	1	3	6	2852206	0001	LA LIBERTAD	-71.56134	-16.37513	11
017018401	PE6	170	184	1	3	170	6	2017	1410	4	2	0	4	4	0	1	2	1	43	0	0	170	4	4	1	1	0	NA	0	NA	0	NA	0	2419	2	1	0	1	0	1	1	3	6	2852206	0001	LA LIBERTAD	-71.56134	-16.37513	11
017101701	PE6	171	17	1	2	171	3	2017	1407	5	1	0	5	5	1	1	2	1	0	0	0	171	4	4	1	1	0	NA	0	NA	0	NA	1	2594	1	1	0	1	1	0	1	5	3	566255	0002	CONO NORTE	-71.57799	-16.32242	11
017103601	PE6	171	36	1	1	171	3	2017	1407	5	1	0	5	5	2	1	24	5	0	0	0	171	4	4	1	1	0	NA	0	NA	0	NA	1	2594	1	1	0	1	1	0	1	5	3	566255	0002	CONO NORTE	-71.57799	-16.32242	11
017106501	PE6	171	65	1	2	171	3	2017	1407	5	1	0	5	5	0	1	2	9	0	0	0	171	4	4	1	1	0	NA	0	NA	0	NA	0	2594	1	1	0	1	0	1	1	5	3	2855990	0002	CONO NORTE	-71.57799	-16.32242	11
017107801	PE6	171	78	1	2	171	3	2017	1407	3	1	0	3	3	0	1	2	1	0	0	0	171	4	4	1	1	0	NA	0	NA	0	NA	0	2594	1	1	0	1	0	1	1	5	3	2855990	0002	CONO NORTE	-71.57799	-16.32242	11
017107901	PE6	171	79	1	1	171	3	2017	1407	4	1	0	3	4	0	1	2	1	0	0	0	171	4	4	1	1	0	NA	0	NA	0	NA	0	2594	1	1	0	1	0	1	1	5	3	2855990	0002	CONO NORTE	-71.57799	-16.32242	11
017111001	PE6	171	110	1	2	171	3	2017	1407	2	0	0	2	2	0	1	2	1	0	0	0	171	4	4	1	1	0	NA	0	NA	0	NA	0	2594	0	1	0	1	0	1	1	5	3	2855990	0002	CONO NORTE	-71.57799	-16.32242	11
017200601	PE6	172	6	1	1	172	3	2017	1407	4	1	0	4	4	0	1	29	2	43	0	0	172	4	4	1	1	0	NA	0	NA	0	NA	0	2236	1	1	0	1	0	1	1	5	4	2151704	0001	SACHACA	-71.568002	-16.428598	11
017201901	PE6	172	19	1	1	172	3	2017	1407	3	1	0	3	3	1	1	31	1	43	0	0	172	4	4	1	1	0	NA	0	NA	0	NA	1	2236	1	1	0	1	1	0	1	5	4	426617	0001	SACHACA	-71.568002	-16.428598	71
017203701	PE6	172	37	1	1	172	3	2017	1407	6	2	0	6	6	1	1	29	1	43	0	0	172	4	4	1	1	0	NA	0	NA	0	NA	1	2236	2	1	0	1	1	0	1	5	4	426617	0001	SACHACA	-71.568002	-16.428598	13
017209901	PE6	172	99	1	2	172	3	2017	1407	4	1	0	4	4	2	1	30	1	0	0	0	172	4	4	1	1	0	NA	0	NA	0	NA	1	2236	1	1	0	1	1	0	1	5	4	426617	0001	SACHACA	-71.568002	-16.428598	11
017210101	PE6	172	101	1	1	172	3	2017	1407	4	1	0	4	4	0	1	30	1	43	0	0	172	4	4	1	1	0	NA	0	NA	0	NA	0	2236	1	1	0	1	0	1	1	5	4	2151704	0001	SACHACA	-71.568002	-16.428598	11
017210301	PE6	172	103	1	1	172	3	2017	1407	7	4	0	7	7	1	1	31	3	0	0	0	172	4	4	1	1	0	NA	0	NA	0	NA	1	2236	4	1	0	1	1	0	1	5	4	426617	0001	SACHACA	-71.568002	-16.428598	11
017212701	PE6	172	127	1	2	172	3	2017	1407	3	1	0	3	3	1	1	29	1	0	0	0	172	4	4	1	1	0	NA	0	NA	0	NA	1	2236	1	1	0	1	1	0	1	5	4	426617	0001	SACHACA	-71.568002	-16.428598	11
017213201	PE6	172	132	1	1	172	3	2017	1407	3	1	0	3	3	1	1	31	2	43	0	0	172	4	4	1	1	0	NA	0	NA	0	NA	0	2236	1	1	0	1	0	1	1	5	4	2151704	0001	SACHACA	-71.568002	-16.428598	11
017214301	PE6	172	143	1	7	172	3	2017	1407	8	2	0	8	8	1	1	30	2	0	0	0	172	4	4	1	1	0	NA	0	NA	0	NA	1	2236	2	1	0	1	1	0	1	5	4	426617	0001	SACHACA	-71.568002	-16.428598	11
017302201	PE6	173	22	1	2	173	6	2017	1410	4	0	0	4	4	0	1	8	2	0	0	0	173	4	4	1	1	0	NA	0	NA	0	NA	0	2337	0	1	0	1	0	1	1	1	6	2550106	0001	AREQUIPA	-71.536941	-16.398897	11
017303001	PE6	173	30	1	1	173	6	2017	1410	1	0	0	1	1	0	1	10	4	0	0	0	173	4	4	1	1	0	NA	0	NA	0	NA	0	2337	0	1	0	1	0	1	1	1	6	2550106	0001	AREQUIPA	-71.536941	-16.398897	11
017304001	PE6	173	40	1	2	173	6	2017	1410	4	1	0	4	4	1	1	10	2	0	0	0	173	4	4	1	1	0	NA	0	NA	0	NA	1	2337	1	1	0	1	1	0	1	1	6	505608	0001	AREQUIPA	-71.536941	-16.398897	11
017306101	PE6	173	61	1	1	173	6	2017	1410	4	0	0	4	3	0	1	9	3	0	0	0	173	4	4	1	1	0	NA	0	NA	0	NA	0	2337	0	1	0	1	0	1	1	1	6	2550106	0001	AREQUIPA	-71.536941	-16.398897	11
017310401	PE6	173	104	1	1	173	6	2017	1410	4	2	0	4	4	0	1	8	1	0	0	0	173	4	4	1	1	0	NA	0	NA	0	NA	0	2337	2	1	0	1	0	1	1	1	6	2550106	0001	AREQUIPA	-71.536941	-16.398897	71
017312001	PE6	173	120	1	1	173	6	2017	1410	3	1	0	3	3	0	1	8	2	0	0	0	173	4	4	1	1	0	NA	0	NA	0	NA	0	2337	1	1	0	1	0	1	1	1	6	2550106	0001	AREQUIPA	-71.536941	-16.398897	11
017312501	PE6	173	125	1	1	173	6	2017	1410	1	0	0	1	1	0	1	30	2	0	0	0	173	4	4	1	1	0	NA	0	NA	0	NA	0	2337	0	1	0	1	0	1	1	1	6	2550106	0001	AREQUIPA	-71.536941	-16.398897	11
017314401	PE6	173	144	1	2	173	7	2017	1411	6	1	0	6	6	2	1	2	2	0	0	0	173	4	4	1	1	0	NA	0	NA	0	NA	2	2337	1	1	0	1	1	0	1	1	6	505608	0001	AREQUIPA	-71.536941	-16.398897	11
017314501	PE6	173	145	1	1	173	6	2017	1410	2	0	0	2	2	0	1	9	2	0	0	0	173	4	4	1	1	0	NA	0	NA	0	NA	0	2337	0	1	0	1	0	1	1	1	6	2550106	0001	AREQUIPA	-71.536941	-16.398897	11
017400401	PE6	174	4	1	1	174	6	2017	1410	1	1	0	1	1	0	1	23	2	0	0	0	174	4	4	1	1	0	NA	0	NA	0	NA	0	2337	1	1	0	1	0	1	1	3	7	2364766	0001	AREQUIPA	-71.536941	-16.398897	11
017401901	PE6	174	19	1	1	174	6	2017	1410	5	1	0	5	4	1	1	23	2	43	0	0	174	4	4	1	1	0	NA	0	NA	0	NA	1	2337	1	1	0	1	1	0	1	3	7	468861	0001	AREQUIPA	-71.536941	-16.398897	11
017403001	PE6	174	30	1	4	174	6	2017	1410	6	2	0	6	5	1	1	23	1	0	0	0	174	4	4	1	1	0	NA	0	NA	0	NA	1	2337	2	1	0	1	1	0	1	3	7	468861	0001	AREQUIPA	-71.536941	-16.398897	11
017403601	PE6	174	36	1	1	174	7	2017	1411	4	1	0	4	4	1	1	1	6	43	0	0	174	4	4	1	1	0	NA	0	NA	0	NA	1	2337	1	1	0	1	1	0	1	3	7	468861	0001	AREQUIPA	-71.536941	-16.398897	11
017403801	PE6	174	38	1	2	174	6	2017	1410	2	0	0	2	2	0	1	23	1	0	0	0	174	4	4	1	1	0	NA	0	NA	0	NA	0	2337	0	1	0	1	0	1	1	3	7	2364766	0001	AREQUIPA	-71.536941	-16.398897	11
017403901	PE6	174	39	1	2	174	6	2017	1410	3	1	0	3	3	1	1	23	2	43	0	0	174	4	4	1	1	0	NA	0	NA	0	NA	1	2337	1	1	0	1	1	0	1	3	7	468861	0001	AREQUIPA	-71.536941	-16.398897	11
017404001	PE6	174	40	1	1	174	6	2017	1410	3	0	0	3	3	0	1	23	1	0	0	0	174	4	4	1	1	0	NA	0	NA	0	NA	0	2337	0	1	0	1	0	1	1	3	7	2364766	0001	AREQUIPA	-71.536941	-16.398897	11
017404101	PE6	174	41	1	1	174	6	2017	1410	3	1	0	3	2	1	1	23	1	43	0	0	174	4	4	1	1	0	NA	0	NA	0	NA	1	2337	1	1	0	1	1	0	1	3	7	468861	0001	AREQUIPA	-71.536941	-16.398897	11
017406501	PE6	174	65	1	2	174	6	2017	1410	6	1	0	5	6	1	1	23	1	0	0	0	174	4	4	1	1	0	NA	0	NA	0	NA	1	2337	1	1	0	1	1	0	1	3	7	468861	0001	AREQUIPA	-71.536941	-16.398897	12
017406601	PE6	174	66	1	2	174	6	2017	1410	4	1	0	4	4	1	1	23	1	43	0	0	174	4	4	1	1	0	NA	0	NA	0	NA	1	2337	1	1	0	1	1	0	1	3	7	468861	0001	AREQUIPA	-71.536941	-16.398897	11
017500801	PE6	175	8	1	1	175	4	2017	1408	1	0	0	1	0	0	1	25	1	0	0	0	175	4	4	1	1	0	NA	0	NA	0	NA	0	2337	0	1	0	1	0	1	1	2	5	2836370	0001	AREQUIPA	-71.536941	-16.398897	11
017502301	PE6	175	23	1	1	175	4	2017	1408	1	1	0	1	1	0	1	26	2	0	0	0	175	4	4	1	1	0	NA	0	NA	0	NA	0	2337	1	1	0	1	0	1	1	2	5	2836370	0001	AREQUIPA	-71.536941	-16.398897	96
017502801	PE6	175	28	1	4	175	4	2017	1408	7	2	0	7	6	1	1	26	2	0	0	0	175	4	4	1	1	0	NA	0	NA	0	NA	1	2337	2	1	0	1	1	0	1	2	5	562365	0001	AREQUIPA	-71.536941	-16.398897	11
017505001	PE6	175	50	1	2	175	4	2017	1408	3	0	0	3	3	0	1	25	1	0	0	0	175	4	4	1	1	0	NA	0	NA	0	NA	0	2337	0	1	0	1	0	1	1	2	5	2836370	0001	AREQUIPA	-71.536941	-16.398897	11
017507901	PE6	175	79	1	2	175	5	2017	1409	4	1	0	4	4	2	1	1	4	0	0	0	175	4	4	1	1	0	NA	0	NA	0	NA	2	2337	1	1	0	1	1	0	1	2	5	562365	0001	AREQUIPA	-71.536941	-16.398897	12
017508001	PE6	175	80	1	1	175	4	2017	1408	4	1	0	4	4	1	1	26	1	0	0	0	175	4	4	1	1	0	NA	0	NA	0	NA	1	2337	1	1	0	1	1	0	1	2	5	562365	0001	AREQUIPA	-71.536941	-16.398897	11
017511001	PE6	175	110	1	2	175	4	2017	1408	2	0	0	2	2	0	1	25	2	0	0	0	175	4	4	1	1	0	NA	0	NA	0	NA	0	2337	0	1	0	1	0	1	1	2	5	2836370	0001	AREQUIPA	-71.536941	-16.398897	11
017600101	PE6	176	1	1	2	176	6	2017	1410	5	1	0	5	5	1	1	30	1	0	0	0	176	4	4	1	1	0	NA	0	NA	0	NA	1	2343	1	1	0	1	1	0	1	1	7	407703	0001	YANAHUARA	-71.554112	-16.395228	11
017603701	PE6	176	37	1	2	176	7	2017	1411	4	1	0	4	4	1	1	1	2	37	0	0	176	4	4	1	1	0	NA	0	NA	0	NA	1	2343	1	1	0	1	1	0	1	1	7	407703	0001	YANAHUARA	-71.554112	-16.395228	11
017604501	PE6	176	45	1	1	176	6	2017	1410	4	0	0	4	4	0	1	30	1	0	0	0	176	4	4	1	1	0	NA	0	NA	0	NA	0	2343	0	1	0	1	0	1	1	1	7	2056308	0001	YANAHUARA	-71.554112	-16.395228	11
017605301	PE6	176	53	1	1	176	7	2017	1411	5	1	0	5	5	1	1	6	8	37	0	0	176	4	4	1	1	0	NA	0	NA	0	NA	1	2343	1	1	0	1	1	0	1	1	7	407703	0001	YANAHUARA	-71.554112	-16.395228	11
017605501	PE6	176	55	1	1	176	7	2017	1411	3	2	0	3	3	0	1	2	3	0	0	0	176	4	4	1	1	0	NA	0	NA	0	NA	0	2343	2	1	0	1	0	1	1	1	7	2056308	0001	YANAHUARA	-71.554112	-16.395228	11
017605701	PE6	176	57	1	2	176	6	2017	1410	2	0	0	2	2	0	1	30	1	37	0	0	176	4	4	1	1	0	NA	0	NA	0	NA	0	2343	0	1	0	1	0	1	1	1	7	2056308	0001	YANAHUARA	-71.554112	-16.395228	11
017609901	PE6	176	99	1	5	176	7	2017	1411	7	1	0	7	7	1	1	2	5	0	0	0	176	4	4	1	1	0	NA	0	NA	0	NA	1	2343	1	1	0	1	1	0	1	1	7	407703	0001	YANAHUARA	-71.554112	-16.395228	11
017610901	PE6	176	109	1	3	176	7	2017	1411	7	3	0	7	7	1	1	1	2	37	0	0	176	4	4	1	1	0	NA	0	NA	0	NA	1	2343	3	1	0	1	1	0	1	1	7	407703	0001	YANAHUARA	-71.554112	-16.395228	11
017612901	PE6	176	129	1	1	176	6	2017	1410	4	1	0	4	4	2	1	30	1	0	0	0	176	4	4	1	1	0	NA	0	NA	0	NA	2	2343	1	1	0	1	1	0	1	1	7	407703	0001	YANAHUARA	-71.554112	-16.395228	11
017613101	PE6	176	131	1	2	176	6	2017	1410	2	1	0	2	2	0	1	30	2	37	0	0	176	4	4	1	1	0	NA	0	NA	0	NA	0	2343	1	1	0	1	0	1	1	1	7	2056308	0001	YANAHUARA	-71.554112	-16.395228	11
017703001	PE6	177	30	1	1	177	3	2017	1407	5	1	0	5	5	1	1	22	1	0	0	0	177	4	4	1	1	0	NA	0	NA	0	NA	1	2368	1	1	0	1	1	0	1	3	3	498990	0001	CAYMA	-71.54938	-16.38826	11
017703701	PE6	177	37	1	2	177	3	2017	1407	2	1	0	2	2	0	1	22	2	0	0	0	177	4	4	1	1	0	NA	0	NA	0	NA	0	2368	1	1	0	1	0	1	1	3	3	2516728	0001	CAYMA	-71.54938	-16.38826	11
017704001	PE6	177	40	1	1	177	3	2017	1407	3	1	0	3	2	0	1	22	2	0	0	0	177	4	4	1	1	0	NA	0	NA	0	NA	0	2368	2	1	0	1	0	1	1	3	3	2516728	0001	CAYMA	-71.54938	-16.38826	11
017704901	PE6	177	49	1	1	177	3	2017	1407	5	3	0	5	5	0	1	22	2	0	0	0	177	4	4	1	1	0	NA	0	NA	0	NA	0	2368	3	1	0	1	0	1	1	3	3	2516728	0001	CAYMA	-71.54938	-16.38826	11
017706101	PE6	177	61	1	5	177	3	2017	1407	5	2	0	5	5	0	1	21	1	0	0	0	177	4	4	1	1	0	NA	0	NA	0	NA	0	2368	2	1	0	1	0	1	1	3	3	2516728	0001	CAYMA	-71.54938	-16.38826	11
017706801	PE6	177	68	1	2	177	3	2017	1407	3	1	0	3	3	0	1	21	1	0	0	0	177	4	4	1	1	0	NA	0	NA	0	NA	0	2368	1	1	0	1	0	1	1	3	3	2516728	0001	CAYMA	-71.54938	-16.38826	11
017708601	PE6	177	86	1	4	177	3	2017	1407	7	2	0	7	7	1	1	22	3	0	0	0	177	4	4	1	1	0	NA	0	NA	0	NA	1	2368	2	1	0	1	1	0	1	3	3	498990	0001	CAYMA	-71.54938	-16.38826	11
017714401	PE6	177	144	1	2	177	3	2017	1407	6	1	0	5	6	2	1	22	2	0	0	0	177	4	4	1	1	0	NA	0	NA	0	NA	2	2368	1	1	0	1	1	0	1	3	3	498990	0001	CAYMA	-71.54938	-16.38826	11
017802801	PE6	178	28	1	1	178	5	2017	1409	4	3	0	4	4	0	1	25	3	0	0	0	178	4	4	1	1	0	NA	0	NA	0	NA	0	2460	3	1	0	1	0	1	1	2	6	2664362	0001	SELVA ALEGRE	-71.520664	-16.379673	11
017803801	PE6	178	38	1	1	178	5	2017	1409	2	0	0	2	2	0	1	24	1	43	0	0	178	4	4	1	1	0	NA	0	NA	0	NA	0	2460	0	1	0	1	0	1	1	2	6	2664362	0001	SELVA ALEGRE	-71.520664	-16.379673	11
017804501	PE6	178	45	1	1	178	5	2017	1409	5	1	0	5	4	1	1	24	2	0	0	0	178	4	4	1	1	0	NA	0	NA	0	NA	0	2460	1	1	0	1	1	0	1	2	6	528261	0001	SELVA ALEGRE	-71.520664	-16.379673	11
017804601	PE6	178	46	1	2	178	5	2017	1409	5	1	0	5	5	0	1	25	3	43	0	0	178	4	4	1	1	0	NA	0	NA	0	NA	0	2460	1	1	0	1	0	1	1	2	6	2664362	0001	SELVA ALEGRE	-71.520664	-16.379673	11
017805101	PE6	178	51	1	3	178	5	2017	1409	7	1	0	6	5	1	1	25	1	0	0	0	178	4	4	1	1	0	NA	0	NA	0	NA	1	2460	1	1	0	1	1	0	1	2	6	528261	0001	SELVA ALEGRE	-71.520664	-16.379673	11
017808401	PE6	178	84	1	2	178	5	2017	1409	5	2	0	5	5	0	1	24	2	0	0	0	178	4	4	1	1	0	NA	0	NA	0	NA	0	2460	2	1	0	1	0	1	1	2	6	2664362	0001	SELVA ALEGRE	-71.520664	-16.379673	11
017808601	PE6	178	86	1	1	178	5	2017	1409	5	1	0	5	5	2	1	24	1	43	0	0	178	4	4	1	1	0	NA	0	NA	0	NA	1	2460	1	1	0	1	1	0	1	2	6	528261	0001	SELVA ALEGRE	-71.520664	-16.379673	11
017808701	PE6	178	87	1	2	178	5	2017	1409	5	0	0	5	2	1	1	24	1	0	0	0	178	4	4	1	1	0	NA	0	NA	0	NA	1	2460	1	1	0	1	1	0	1	2	6	528261	0001	SELVA ALEGRE	-71.520664	-16.379673	11
017809101	PE6	178	91	1	1	178	5	2017	1409	4	1	0	4	3	2	1	25	1	43	0	0	178	4	4	1	1	0	NA	0	NA	0	NA	2	2460	1	1	0	1	1	0	1	2	6	528261	0001	SELVA ALEGRE	-71.520664	-16.379673	11
017901101	PE6	179	11	1	1	179	3	2017	1407	3	1	0	3	3	1	1	2	1	37	0	0	179	4	4	1	1	0	NA	0	NA	0	NA	0	2460	1	1	0	1	0	1	1	5	3	2886110	0001	SELVA ALEGRE	-71.520664	-16.379673	11
017901401	PE6	179	14	1	1	179	3	2017	1407	5	2	0	5	5	1	1	2	1	0	0	0	179	4	4	1	1	0	NA	0	NA	0	NA	1	2460	2	1	0	1	1	0	1	5	3	572227	0001	SELVA ALEGRE	-71.520664	-16.379673	11
017901901	PE6	179	19	1	1	179	3	2017	1407	5	1	0	5	5	2	1	2	2	37	0	0	179	4	4	1	1	0	NA	0	NA	0	NA	2	2460	1	1	0	1	1	0	1	5	3	572227	0001	SELVA ALEGRE	-71.520664	-16.379673	11
017903401	PE6	179	34	1	1	179	3	2017	1407	6	1	0	6	6	2	1	3	4	0	0	0	179	4	4	1	1	0	NA	0	NA	0	NA	2	2460	1	1	0	1	1	0	1	5	3	572227	0001	SELVA ALEGRE	-71.520664	-16.379673	11
017904301	PE6	179	43	1	2	179	3	2017	1407	6	2	0	6	6	0	1	4	2	37	0	0	179	4	4	1	1	0	NA	0	NA	0	NA	0	2460	2	1	0	1	0	1	1	5	3	2886110	0001	SELVA ALEGRE	-71.520664	-16.379673	11
017905401	PE6	179	54	1	1	179	3	2017	1407	1	0	0	1	1	0	1	4	3	0	0	0	179	4	4	1	1	0	NA	0	NA	0	NA	0	2460	0	1	0	1	0	1	1	5	3	2886110	0001	SELVA ALEGRE	-71.520664	-16.379673	11
017905801	PE6	179	58	1	1	179	3	2017	1407	6	2	0	6	5	1	1	2	2	37	0	0	179	4	4	1	1	0	NA	0	NA	0	NA	0	2460	2	1	0	1	0	1	1	5	3	2886110	0001	SELVA ALEGRE	-71.520664	-16.379673	11
017910401	PE6	179	104	1	2	179	3	2017	1407	4	1	0	4	4	1	1	2	1	37	0	0	179	4	4	1	1	0	NA	0	NA	0	NA	1	2460	1	1	0	1	0	1	1	5	3	2886110	0001	SELVA ALEGRE	-71.520664	-16.379673	11
017910601	PE6	179	106	1	2	179	3	2017	1407	5	1	0	5	5	1	1	2	2	0	0	0	179	4	4	1	1	0	NA	0	NA	0	NA	1	2460	1	1	0	1	1	0	1	5	3	572227	0001	SELVA ALEGRE	-71.520664	-16.379673	11
018001001	PE6	180	10	1	2	180	6	2017	1410	5	1	0	5	5	1	1	22	1	0	0	0	180	4	4	1	1	0	NA	0	NA	0	NA	1	2460	1	1	0	1	1	0	1	5	7	345465	0001	SELVA ALEGRE	-71.520664	-16.379673	11
018001901	PE6	180	19	1	2	180	6	2017	1410	6	3	0	6	6	1	1	22	4	0	0	0	180	4	4	1	1	0	NA	0	NA	0	NA	1	2460	3	1	0	1	1	0	1	5	7	345465	0001	SELVA ALEGRE	-71.520664	-16.379673	11
018002701	PE6	180	27	1	2	180	6	2017	1410	4	1	0	4	4	0	1	23	2	0	0	0	180	4	4	1	1	0	NA	0	NA	0	NA	0	2460	1	1	0	1	0	1	1	5	7	1742404	0001	SELVA ALEGRE	-71.520664	-16.379673	11
018003001	PE6	180	30	1	2	180	6	2017	1410	4	1	0	4	3	0	1	24	7	0	0	0	180	4	4	1	1	0	NA	0	NA	0	NA	0	2460	1	1	0	1	0	1	1	5	7	1742404	0001	SELVA ALEGRE	-71.520664	-16.379673	11
018003501	PE6	180	35	1	2	180	6	2017	1410	4	1	0	4	4	1	1	22	1	0	0	0	180	4	4	1	1	0	NA	0	NA	0	NA	1	2460	1	1	0	1	1	0	1	5	7	345465	0001	SELVA ALEGRE	-71.520664	-16.379673	11
018004401	PE6	180	44	1	1	180	6	2017	1410	4	1	0	4	4	0	1	22	1	0	0	0	180	4	4	1	1	0	NA	0	NA	0	NA	0	2460	1	1	0	1	0	1	1	5	7	1742404	0001	SELVA ALEGRE	-71.520664	-16.379673	11
018006501	PE6	180	65	1	2	180	6	2017	1410	3	1	0	3	3	1	1	22	1	0	0	0	180	4	4	1	1	0	NA	0	NA	0	NA	1	2460	1	1	0	1	1	0	1	5	7	345465	0001	SELVA ALEGRE	-71.520664	-16.379673	11
018009301	PE6	180	93	1	2	180	6	2017	1410	4	1	0	4	4	2	1	22	2	0	0	0	180	4	4	1	1	0	NA	0	NA	0	NA	2	2460	1	1	0	1	1	0	1	5	7	345465	0001	SELVA ALEGRE	-71.520664	-16.379673	11
018009701	PE6	180	97	1	2	180	6	2017	1410	3	1	0	3	3	1	1	24	2	0	0	0	180	4	4	1	1	0	NA	0	NA	0	NA	1	2460	1	1	0	1	1	0	1	5	7	345465	0001	SELVA ALEGRE	-71.520664	-16.379673	11
018010501	PE6	180	105	1	3	180	6	2017	1410	4	1	0	4	4	1	1	22	1	0	0	0	180	4	4	1	1	0	NA	0	NA	0	NA	1	2460	1	1	0	1	1	0	1	5	7	345465	0001	SELVA ALEGRE	-71.520664	-16.379673	11
018102801	PE6	181	28	1	1	181	4	2017	1408	2	0	0	2	2	0	1	28	2	0	0	0	181	4	4	1	1	0	NA	0	NA	0	NA	0	2460	0	1	0	1	0	1	1	3	5	2678293	0001	SELVA ALEGRE	-71.520664	-16.379673	11
018103101	PE6	181	31	1	2	181	4	2017	1408	4	1	0	4	4	2	1	27	2	0	0	0	181	4	4	1	1	0	NA	0	NA	0	NA	2	2460	1	1	0	1	1	0	1	3	5	531024	0001	SELVA ALEGRE	-71.520664	-16.379673	11
018105501	PE6	181	55	1	4	181	4	2017	1408	4	1	0	4	1	0	1	29	5	0	0	0	181	4	4	1	1	0	NA	0	NA	0	NA	0	2460	2	1	0	1	0	1	1	3	5	2678293	0001	SELVA ALEGRE	-71.520664	-16.379673	12
018105601	PE6	181	56	1	1	181	4	2017	1408	4	1	0	4	4	2	1	27	1	0	0	0	181	4	4	1	1	0	NA	0	NA	0	NA	1	2460	1	1	0	1	1	0	1	3	5	531024	0001	SELVA ALEGRE	-71.520664	-16.379673	11
018106101	PE6	181	61	1	4	181	4	2017	1408	4	1	0	4	3	0	1	29	9	0	0	0	181	4	4	1	1	0	NA	0	NA	0	NA	0	2460	2	1	0	1	0	1	1	3	5	2678293	0001	SELVA ALEGRE	-71.520664	-16.379673	11
018110201	PE6	181	102	1	4	181	4	2017	1408	6	1	0	6	5	0	1	27	1	0	0	0	181	4	4	1	1	0	NA	0	NA	0	NA	0	2460	1	1	0	1	0	1	1	3	5	2678293	0001	SELVA ALEGRE	-71.520664	-16.379673	11
018110202	PE6	181	102	2	1	181	4	2017	1408	3	1	0	3	2	1	1	28	1	0	0	0	181	4	4	1	1	0	NA	0	NA	0	NA	1	2460	1	1	0	1	1	0	1	3	5	531024	0001	SELVA ALEGRE	-71.520664	-16.379673	12
018115201	PE6	181	152	1	1	181	4	2017	1408	7	2	0	7	7	1	1	29	4	0	0	0	181	4	4	1	1	0	NA	0	NA	0	NA	1	2460	2	1	0	1	1	0	1	3	5	531024	0001	SELVA ALEGRE	-71.520664	-16.379673	11
018200401	PE6	182	4	1	1	182	5	2017	1409	2	0	0	2	2	0	1	30	1	0	0	0	182	4	4	1	1	0	NA	0	NA	0	NA	0	2415	0	1	0	1	0	1	1	3	6	1444560	0001	MIRAFLORES	-71.521292	-16.395088	11
018201501	PE6	182	15	1	2	182	5	2017	1409	5	1	0	4	5	1	1	26	1	0	0	0	182	4	4	1	1	0	NA	0	NA	0	NA	1	2415	1	1	0	1	1	0	1	3	6	286412	0001	MIRAFLORES	-71.521292	-16.395088	11
018202601	PE6	182	26	1	1	182	5	2017	1409	2	0	0	2	2	0	1	26	1	37	0	0	182	4	4	1	1	0	NA	0	NA	0	NA	0	2415	0	1	0	1	0	1	1	3	6	1444560	0001	MIRAFLORES	-71.521292	-16.395088	11
018203301	PE6	182	33	1	1	182	5	2017	1409	1	0	0	1	1	0	1	27	2	0	0	0	182	4	4	1	1	0	NA	0	NA	0	NA	0	2415	0	1	0	1	0	1	1	3	6	1444560	0001	MIRAFLORES	-71.521292	-16.395088	11
018204001	PE6	182	40	1	2	182	5	2017	1409	5	1	0	5	5	0	1	26	2	37	0	0	182	4	4	1	1	0	NA	0	NA	0	NA	0	2415	1	1	0	1	0	1	1	3	6	1444560	0001	MIRAFLORES	-71.521292	-16.395088	11
018206301	PE6	182	63	1	2	182	5	2017	1409	4	0	0	4	4	0	1	30	8	0	0	0	182	4	4	1	1	0	NA	0	NA	0	NA	0	2415	0	1	0	1	0	1	1	3	6	1444560	0001	MIRAFLORES	-71.521292	-16.395088	11
018206701	PE6	182	67	1	2	182	5	2017	1409	6	1	0	6	6	0	1	29	4	37	0	0	182	4	4	1	1	0	NA	0	NA	0	NA	0	2415	1	1	0	1	0	1	1	3	6	1444560	0001	MIRAFLORES	-71.521292	-16.395088	11
018208501	PE6	182	85	1	2	182	5	2017	1409	3	0	0	3	3	0	1	26	1	0	0	0	182	4	4	1	1	0	NA	0	NA	0	NA	0	2415	0	1	0	1	0	1	1	3	6	1444560	0001	MIRAFLORES	-71.521292	-16.395088	11
018209501	PE6	182	95	1	2	182	6	2017	1410	2	0	0	2	2	0	1	9	9	37	0	0	182	4	4	1	1	0	NA	0	NA	0	NA	0	2415	0	1	0	1	0	1	1	3	6	1444560	0001	MIRAFLORES	-71.521292	-16.395088	11
018300301	PE6	183	3	1	3	183	6	2017	1410	3	2	0	3	3	0	1	10	2	0	0	0	183	4	4	1	1	0	NA	0	NA	0	NA	0	2415	2	1	0	1	0	1	1	3	6	2268840	0001	MIRAFLORES	-71.521292	-16.395088	11
018301501	PE6	183	15	1	1	183	6	2017	1410	5	1	0	5	5	2	1	10	2	43	0	0	183	4	4	1	1	0	NA	0	NA	0	NA	2	2415	1	1	0	1	1	0	1	3	6	449841	0001	MIRAFLORES	-71.521292	-16.395088	11
018305101	PE6	183	51	1	1	183	6	2017	1410	2	0	0	2	1	0	1	10	2	0	0	0	183	4	4	1	1	0	NA	0	NA	0	NA	0	2415	0	1	0	1	0	1	1	3	6	2268840	0001	MIRAFLORES	-71.521292	-16.395088	11
018305801	PE6	183	58	1	1	183	6	2017	1410	5	1	0	5	5	0	1	10	2	0	0	0	183	4	4	1	1	0	NA	0	NA	0	NA	0	2415	1	1	0	1	0	1	1	3	6	2268840	0001	MIRAFLORES	-71.521292	-16.395088	11
018306301	PE6	183	63	1	1	183	6	2017	1410	6	4	0	6	6	0	1	10	1	43	0	0	183	4	4	1	1	0	NA	0	NA	0	NA	0	2415	4	1	0	1	0	1	1	3	6	2268840	0001	MIRAFLORES	-71.521292	-16.395088	11
018306401	PE6	183	64	1	2	183	6	2017	1410	4	1	0	4	4	2	1	9	3	0	0	0	183	4	4	1	1	0	NA	0	NA	0	NA	1	2415	1	1	0	1	1	0	1	3	6	449841	0001	MIRAFLORES	-71.521292	-16.395088	11
018307301	PE6	183	73	1	2	183	6	2017	1410	3	1	0	3	3	1	1	10	2	43	0	0	183	4	4	1	1	0	NA	0	NA	0	NA	1	2415	1	1	0	1	1	0	1	3	6	449841	0001	MIRAFLORES	-71.521292	-16.395088	11
018308201	PE6	183	82	1	2	183	6	2017	1410	5	2	0	5	4	1	1	9	1	0	0	0	183	4	4	1	1	0	NA	0	NA	0	NA	1	2415	2	1	0	1	1	0	1	3	6	449841	0001	MIRAFLORES	-71.521292	-16.395088	11
018308601	PE6	183	86	1	1	183	6	2017	1410	2	1	0	2	2	1	1	9	1	43	0	0	183	4	4	1	1	0	NA	0	NA	0	NA	1	2415	1	1	0	1	1	0	1	3	6	449841	0001	MIRAFLORES	-71.521292	-16.395088	11
018400601	PE6	184	6	1	1	184	5	2017	1409	4	1	0	4	1	2	1	13	5	0	0	0	184	4	4	1	1	0	NA	0	NA	0	NA	2	2415	2	1	0	1	1	0	1	4	5	463930	0001	MIRAFLORES	-71.521292	-16.395088	11
018403301	PE6	184	33	1	1	184	4	2017	1408	2	0	0	2	2	0	1	23	4	37	0	0	184	4	4	1	1	0	NA	0	NA	0	NA	0	2415	0	1	0	1	0	1	1	4	5	2339897	0001	MIRAFLORES	-71.521292	-16.395088	11
018404001	PE6	184	40	1	2	184	4	2017	1408	5	1	0	5	5	1	1	22	1	0	0	0	184	4	4	1	1	0	NA	0	NA	0	NA	1	2415	1	1	0	1	1	0	1	4	5	463930	0001	MIRAFLORES	-71.521292	-16.395088	11
018404201	PE6	184	42	1	1	184	4	2017	1408	3	1	0	3	3	0	1	22	1	37	0	0	184	4	4	1	1	0	NA	0	NA	0	NA	0	2415	1	1	0	1	0	1	1	4	5	2339897	0001	MIRAFLORES	-71.521292	-16.395088	11
018406601	PE6	184	66	1	2	184	4	2017	1408	3	0	0	3	3	0	1	23	1	0	0	0	184	4	4	1	1	0	NA	0	NA	0	NA	0	2415	0	1	0	1	0	1	1	4	5	2339897	0001	MIRAFLORES	-71.521292	-16.395088	11
018408101	PE6	184	81	1	3	184	4	2017	1408	11	1	0	11	7	3	1	23	1	0	0	0	184	4	4	1	1	0	NA	0	NA	0	NA	3	2415	3	1	0	1	1	0	1	4	5	463930	0001	MIRAFLORES	-71.521292	-16.395088	11
018409001	PE6	184	90	1	1	184	4	2017	1408	5	2	0	5	5	1	1	22	1	37	0	0	184	4	4	1	1	0	NA	0	NA	0	NA	1	2415	2	1	0	1	1	0	1	4	5	463930	0001	MIRAFLORES	-71.521292	-16.395088	11
018409401	PE6	184	94	1	1	184	4	2017	1408	1	0	0	1	1	0	1	22	1	0	0	0	184	4	4	1	1	0	NA	0	NA	0	NA	0	2415	0	1	0	1	0	1	1	4	5	2339897	0001	MIRAFLORES	-71.521292	-16.395088	11
018502701	PE6	185	27	1	2	185	3	2017	1407	4	1	0	4	4	1	1	27	1	0	0	0	185	4	4	1	1	0	NA	0	NA	0	NA	1	2415	1	1	0	1	1	0	1	3	4	495088	0001	MIRAFLORES	-71.521292	-16.395088	12
018504801	PE6	185	48	1	1	185	3	2017	1407	5	1	0	5	5	1	1	27	2	0	0	0	185	4	4	1	1	0	NA	0	NA	0	NA	1	2415	1	1	0	1	1	0	1	3	4	495088	0001	MIRAFLORES	-71.521292	-16.395088	11
018505001	PE6	185	50	1	1	185	3	2017	1407	5	1	0	5	5	0	1	27	1	0	0	0	185	4	4	1	1	0	NA	0	NA	0	NA	0	2415	1	1	0	1	0	1	1	3	4	2497045	0001	MIRAFLORES	-71.521292	-16.395088	11
018505901	PE6	185	59	1	1	185	3	2017	1407	2	0	0	2	2	0	1	27	1	0	0	0	185	4	4	1	1	0	NA	0	NA	0	NA	0	2415	0	1	0	1	0	1	1	3	4	2497045	0001	MIRAFLORES	-71.521292	-16.395088	11
018508701	PE6	185	87	1	2	185	3	2017	1407	3	1	0	3	3	1	1	27	3	0	0	0	185	4	4	1	1	0	NA	0	NA	0	NA	1	2415	1	1	0	1	1	0	1	3	4	495088	0001	MIRAFLORES	-71.521292	-16.395088	11
018509201	PE6	185	92	1	2	185	3	2017	1407	6	2	0	6	6	1	1	27	1	0	0	0	185	4	4	1	1	0	NA	0	NA	0	NA	1	2415	2	1	0	1	1	0	1	3	4	495088	0001	MIRAFLORES	-71.521292	-16.395088	11
018510901	PE6	185	109	1	5	185	3	2017	1407	7	2	0	7	7	0	1	28	3	0	0	0	185	4	4	1	1	0	NA	0	NA	0	NA	0	2415	2	1	0	1	0	1	1	3	4	2497045	0001	MIRAFLORES	-71.521292	-16.395088	11
018601601	PE6	186	16	1	1	186	6	2017	1410	2	1	0	2	2	1	1	25	1	43	0	0	186	4	4	1	1	0	NA	0	NA	0	NA	1	2409	1	1	0	1	1	0	1	5	7	482086	0001	MARIANO MELGAR	-71.511752	-16.406078	11
018602901	PE6	186	29	1	2	186	6	2017	1410	6	2	0	6	6	1	1	24	1	0	0	0	186	4	4	1	1	0	NA	0	NA	0	NA	1	2409	2	1	0	1	1	0	1	5	7	482086	0001	MARIANO MELGAR	-71.511752	-16.406078	11
018604301	PE6	186	43	1	1	186	6	2017	1410	1	0	0	1	1	0	1	24	1	43	0	0	186	4	4	1	1	0	NA	0	NA	0	NA	0	2409	0	1	0	1	0	1	1	5	7	2431471	0001	MARIANO MELGAR	-71.511752	-16.406078	11
018605301	PE6	186	53	1	2	186	6	2017	1410	4	1	0	4	4	2	1	27	3	0	0	0	186	4	4	1	1	0	NA	0	NA	0	NA	2	2409	1	1	0	1	1	0	1	5	7	482086	0001	MARIANO MELGAR	-71.511752	-16.406078	11
018605701	PE6	186	57	1	1	186	6	2017	1410	3	1	0	3	3	1	1	25	1	43	0	0	186	4	4	1	1	0	NA	0	NA	0	NA	1	2409	1	1	0	1	1	0	1	5	7	482086	0001	MARIANO MELGAR	-71.511752	-16.406078	11
018606201	PE6	186	62	1	5	186	6	2017	1410	6	2	0	6	6	2	1	25	1	0	0	0	186	4	4	1	1	0	NA	0	NA	0	NA	2	2409	2	1	0	1	1	0	1	5	7	482086	0001	MARIANO MELGAR	-71.511752	-16.406078	11
018606501	PE6	186	65	1	1	186	6	2017	1410	1	0	0	1	1	0	1	25	1	43	0	0	186	4	4	1	1	0	NA	0	NA	0	NA	0	2409	0	1	0	1	0	1	1	5	7	2431471	0001	MARIANO MELGAR	-71.511752	-16.406078	71
018610801	PE6	186	108	1	2	186	6	2017	1410	5	1	0	5	5	2	1	27	3	43	0	0	186	4	4	1	1	0	NA	0	NA	0	NA	2	2409	1	1	0	1	1	0	1	5	7	482086	0001	MARIANO MELGAR	-71.511752	-16.406078	11
018610901	PE6	186	109	1	5	186	6	2017	1410	7	2	0	7	4	0	1	26	1	0	0	0	186	4	4	1	1	0	NA	0	NA	0	NA	0	2409	4	1	0	1	0	1	1	5	7	2431471	0001	MARIANO MELGAR	-71.511752	-16.406078	11
018700301	PE6	187	3	1	2	187	3	2017	1407	4	1	0	4	3	1	1	18	1	0	0	0	187	4	4	1	1	0	NA	0	NA	0	NA	1	2409	1	1	0	1	1	0	1	2	3	546800	0001	MARIANO MELGAR	-71.511752	-16.406078	12
018701301	PE6	187	13	1	2	187	3	2017	1407	4	1	0	4	4	0	1	18	1	0	0	0	187	4	4	1	1	0	NA	0	NA	0	NA	0	2409	1	1	0	1	0	1	1	2	3	2757863	0001	MARIANO MELGAR	-71.511752	-16.406078	11
018702301	PE6	187	23	1	2	187	3	2017	1407	4	2	0	4	4	0	1	18	1	0	0	0	187	4	4	1	1	0	NA	0	NA	0	NA	0	2409	2	1	0	1	0	1	1	2	3	2757863	0001	MARIANO MELGAR	-71.511752	-16.406078	11
018702302	PE6	187	23	2	1	187	3	2017	1407	4	0	0	4	1	0	1	20	4	0	0	0	187	4	4	1	1	0	NA	0	NA	0	NA	0	2409	2	1	0	1	0	1	1	2	3	2757863	0001	MARIANO MELGAR	-71.511752	-16.406078	11
018703901	PE6	187	39	1	1	187	3	2017	1407	5	1	0	5	5	1	1	18	1	0	0	0	187	4	4	1	1	0	NA	0	NA	0	NA	1	2409	1	1	0	1	1	0	1	2	3	546800	0001	MARIANO MELGAR	-71.511752	-16.406078	11
018704501	PE6	187	45	1	2	187	3	2017	1407	4	1	0	4	4	1	1	18	1	0	0	0	187	4	4	1	1	0	NA	0	NA	0	NA	1	2409	1	1	0	1	1	0	1	2	3	546800	0001	MARIANO MELGAR	-71.511752	-16.406078	11
018706901	PE6	187	69	1	1	187	3	2017	1407	4	1	0	4	4	1	1	20	2	0	0	0	187	4	4	1	1	0	NA	0	NA	0	NA	1	2409	1	1	0	1	1	0	1	2	3	546800	0001	MARIANO MELGAR	-71.511752	-16.406078	71
018707701	PE6	187	77	1	1	187	3	2017	1407	6	1	0	3	6	1	1	19	2	0	0	0	187	4	4	1	1	0	NA	0	NA	0	NA	1	2409	1	1	0	1	1	0	1	2	3	546800	0001	MARIANO MELGAR	-71.511752	-16.406078	12
018708901	PE6	187	89	1	2	187	3	2017	1407	4	1	0	4	4	2	1	18	1	0	0	0	187	4	4	1	1	0	NA	0	NA	0	NA	1	2409	1	1	0	1	1	0	1	2	3	546800	0001	MARIANO MELGAR	-71.511752	-16.406078	11
018711201	PE6	187	112	1	2	187	3	2017	1407	4	1	0	4	4	1	1	18	1	0	0	0	187	4	4	1	1	0	NA	0	NA	0	NA	1	2409	1	1	0	1	1	0	1	2	3	546800	0001	MARIANO MELGAR	-71.511752	-16.406078	11
018712801	PE6	187	128	1	1	187	3	2017	1407	3	1	0	3	3	1	1	19	2	0	0	0	187	4	4	1	1	0	NA	0	NA	0	NA	1	2409	1	1	0	1	1	0	1	2	3	546800	0001	MARIANO MELGAR	-71.511752	-16.406078	11
018800101	PE6	188	1	1	1	188	4	2017	1408	5	2	0	5	5	0	1	6	4	0	0	0	188	4	4	1	1	0	NA	0	NA	0	NA	0	2409	2	1	0	1	0	1	1	2	4	2929922	0001	MARIANO MELGAR	-71.511752	-16.406078	11
018801401	PE6	188	14	1	3	188	4	2017	1408	4	1	0	4	3	1	1	4	2	0	0	0	188	4	4	1	1	0	NA	0	NA	0	NA	1	2409	1	1	0	1	1	0	1	2	4	580914	0001	MARIANO MELGAR	-71.511752	-16.406078	11
018801601	PE6	188	16	1	1	188	4	2017	1408	3	1	0	3	3	1	1	4	4	37	0	0	188	4	4	1	1	0	NA	0	NA	0	NA	0	2409	1	1	0	1	0	1	1	2	4	2929922	0001	MARIANO MELGAR	-71.511752	-16.406078	11
018803301	PE6	188	33	1	2	188	4	2017	1408	4	1	0	4	4	1	1	4	1	0	0	0	188	4	4	1	1	0	NA	0	NA	0	NA	1	2409	1	1	0	1	1	0	1	2	4	580914	0001	MARIANO MELGAR	-71.511752	-16.406078	11
018803401	PE6	188	34	1	2	188	4	2017	1408	2	0	0	2	2	0	1	4	1	37	0	0	188	4	4	1	1	0	NA	0	NA	0	NA	0	2409	0	1	0	1	0	1	1	2	4	2929922	0001	MARIANO MELGAR	-71.511752	-16.406078	11
018804001	PE6	188	40	1	1	188	4	2017	1408	5	1	0	5	5	1	1	5	2	0	0	0	188	4	4	1	1	0	NA	0	NA	0	NA	1	2409	1	1	0	1	1	0	1	2	4	580914	0001	MARIANO MELGAR	-71.511752	-16.406078	11
018809501	PE6	188	95	1	2	188	4	2017	1408	5	1	0	5	5	1	1	4	1	0	0	0	188	4	4	1	1	0	NA	0	NA	0	NA	1	2409	1	1	0	1	1	0	1	2	4	580914	0001	MARIANO MELGAR	-71.511752	-16.406078	11
018901501	PE6	189	15	1	1	189	5	2017	1409	3	1	0	3	3	1	1	9	2	0	0	0	189	4	4	1	1	0	NA	0	NA	0	NA	1	2410	1	1	0	1	1	0	1	2	5	526029	0001	PAUCARPATA	-71.508402	-16.423498	11
018904701	PE6	189	47	1	2	189	5	2017	1409	6	2	0	6	6	1	1	9	2	0	0	0	189	4	4	1	1	0	NA	0	NA	0	NA	1	2410	2	1	0	1	1	0	1	2	5	526029	0001	PAUCARPATA	-71.508402	-16.423498	11
018905201	PE6	189	52	1	2	189	5	2017	1409	4	1	0	4	4	1	1	9	2	0	0	0	189	4	4	1	1	0	NA	0	NA	0	NA	1	2410	1	1	0	1	1	0	1	2	5	526029	0001	PAUCARPATA	-71.508402	-16.423498	11
018905901	PE6	189	59	1	1	189	5	2017	1409	1	0	0	1	1	0	1	9	1	0	0	0	189	4	4	1	1	0	NA	0	NA	0	NA	0	2410	0	1	0	1	0	1	1	2	5	2653104	0001	PAUCARPATA	-71.508402	-16.423498	11
018908001	PE6	189	80	1	1	189	5	2017	1409	6	2	0	6	6	0	1	9	2	0	0	0	189	4	4	1	1	0	NA	0	NA	0	NA	0	2410	2	1	0	1	0	1	1	2	5	2653104	0001	PAUCARPATA	-71.508402	-16.423498	11
018909101	PE6	189	91	1	2	189	5	2017	1409	4	2	0	4	4	1	1	9	2	0	0	0	189	4	4	1	1	0	NA	0	NA	0	NA	1	2410	2	1	0	1	1	0	1	2	5	526029	0001	PAUCARPATA	-71.508402	-16.423498	11
018911001	PE6	189	110	1	3	189	5	2017	1409	6	3	0	6	6	1	1	9	1	0	0	0	189	4	4	1	1	0	NA	0	NA	0	NA	1	2410	3	1	0	1	1	0	1	2	5	526029	0001	PAUCARPATA	-71.508402	-16.423498	11
018911901	PE6	189	119	1	1	189	5	2017	1409	1	0	0	1	1	0	1	11	2	0	0	0	189	4	4	1	1	0	NA	0	NA	0	NA	0	2410	0	1	0	1	0	1	1	2	5	2653104	0001	PAUCARPATA	-71.508402	-16.423498	71
[truncated: 30,515 more rows]
[truncated: 815 more columns]
