# Supplementary material for: Mean blood pressure according to the hypertension care cascade: Analysis of six national health surveys in Peru
Source: Lancet Reg Health Am. 2021 Jul 13;1:100016. doi: 10.1016/j.lana.2021.100016 (PMC8442255; doi:10.1016/j.lana.2021.100016)
Supplement: Supplementary file 1 [file mmc1.zip › ENDES2018.csv]

HHID	HV000	CONGLOMERADO	HV002	HV002A	HV003	HV004	HV008	HV009	HV010	HV011	HV012	HV013	HV014	HV015	HV017	HV020	HV021	HV023	HV024	HV025	HV026	HV027	HV028	HV030	HV031	HV032	HV033	HV035	HV040	HV041	HV042	HV043	HV044	ubigeo	ESTRATO	nconglome	HV005	CODCCPP	NOMCCPP	longitudx	latitudy	HV201	HV202	HV204	HV205	HV206	HV207	HV208	HV209
000100701	PE6	1	7	1	2	1	1422	6	2	0	6	6	1	1	1	0	1	1	1	1	1	0	NA	0	NA	0	NA	1	2356	2	1	0	1	010101	3	7065	127995	0001	CHACHAPOYAS	-77.87383	-6.22332	11	NA	996	11	1	1	1	0
000101401	PE6	1	14	1	2	1	1422	3	1	0	3	3	1	1	1	0	1	1	1	1	1	0	NA	0	NA	0	NA	1	2356	1	1	0	1	010101	3	7065	127995	0001	CHACHAPOYAS	-77.87383	-6.22332	11	NA	996	11	1	0	0	0
000103501	PE6	1	35	1	2	1	1422	6	1	0	6	6	0	1	1	0	1	1	1	1	1	0	NA	0	NA	0	NA	0	2356	2	1	0	1	010101	3	7065	771080	0001	CHACHAPOYAS	-77.87383	-6.22332	11	NA	996	12	1	1	1	1
000105301	PE6	1	53	1	1	1	1422	4	1	0	4	4	1	1	1	0	1	1	1	1	1	0	NA	0	NA	0	NA	1	2356	1	1	0	1	010101	3	7065	127995	0001	CHACHAPOYAS	-77.87383	-6.22332	11	NA	996	11	1	1	1	0
000107101	PE6	1	71	1	2	1	1422	4	1	0	4	4	1	1	1	0	1	1	1	1	1	0	NA	0	NA	0	NA	1	2356	1	1	0	1	010101	3	7065	127995	0001	CHACHAPOYAS	-77.87383	-6.22332	11	NA	996	11	1	1	1	1
000108401	PE6	1	84	1	2	1	1422	3	0	0	3	3	0	1	1	0	1	1	1	1	1	0	NA	0	NA	0	NA	0	2356	0	1	0	1	010101	3	7065	771080	0001	CHACHAPOYAS	-77.87383	-6.22332	11	NA	996	11	1	0	1	0
000111301	PE6	1	113	1	1	1	1422	2	1	0	2	2	0	1	1	0	1	1	1	1	1	0	NA	0	NA	0	NA	0	2356	1	1	0	1	010101	3	7065	771080	0001	CHACHAPOYAS	-77.87383	-6.22332	12	NA	3	12	1	0	1	0
000112901	PE6	1	129	1	5	1	1422	7	3	0	7	7	1	1	1	0	1	1	1	1	1	0	NA	0	NA	0	NA	1	2356	3	1	0	1	010101	3	7065	127995	0001	CHACHAPOYAS	-77.87383	-6.22332	11	NA	996	11	1	1	1	0
000117801	PE6	1	178	1	2	1	1422	5	1	0	5	5	0	1	1	0	1	1	1	1	1	0	NA	0	NA	0	NA	0	2356	2	1	0	1	010101	3	7065	771080	0001	CHACHAPOYAS	-77.87383	-6.22332	11	NA	996	11	1	0	1	0
000201101	PE6	2	11	1	2	2	1420	3	1	0	3	3	1	1	1	0	2	1	1	1	1	0	NA	0	NA	0	NA	1	2344	1	1	0	1	010101	2	7068	60468	0001	CHACHAPOYAS	-77.87345	-6.22699	11	NA	996	11	1	1	1	1
000202901	PE6	2	29	1	1	2	1420	1	0	0	1	1	0	1	1	0	2	1	1	1	1	0	NA	0	NA	0	NA	0	2344	0	1	0	1	010101	2	7068	364276	0001	CHACHAPOYAS	-77.87345	-6.22699	11	NA	996	11	1	0	1	0
000205001	PE6	2	50	1	3	2	1420	5	2	0	5	5	1	1	1	0	2	1	1	1	1	0	NA	0	NA	0	NA	1	2344	2	1	0	1	010101	2	7068	60468	0001	CHACHAPOYAS	-77.87345	-6.22699	11	NA	996	11	1	1	1	1
000205501	PE6	2	55	1	2	2	1420	2	2	0	2	2	0	1	1	0	2	1	1	1	1	0	NA	0	NA	0	NA	0	2344	2	1	0	1	010101	2	7068	364276	0001	CHACHAPOYAS	-77.87345	-6.22699	11	NA	996	11	1	1	1	1
000206501	PE6	2	65	1	2	2	1420	4	1	0	4	4	1	1	1	0	2	1	1	1	1	0	NA	0	NA	0	NA	1	2344	1	1	0	1	010101	2	7068	60468	0001	CHACHAPOYAS	-77.87345	-6.22699	11	NA	996	11	1	1	1	1
000206701	PE6	2	67	1	1	2	1420	7	3	0	7	7	1	1	1	0	2	1	1	1	1	0	NA	0	NA	0	NA	1	2344	3	1	0	1	010101	2	7068	60468	0001	CHACHAPOYAS	-77.87345	-6.22699	11	NA	996	11	1	1	1	1
000207001	PE6	2	70	1	1	2	1420	5	0	0	5	2	1	1	1	0	2	1	1	1	1	0	NA	0	NA	0	NA	1	2344	2	1	0	1	010101	2	7068	60468	0001	CHACHAPOYAS	-77.87345	-6.22699	11	NA	996	11	1	0	0	0
000210101	PE6	2	101	1	1	2	1420	1	0	0	1	1	0	1	1	0	2	1	1	1	1	0	NA	0	NA	0	NA	0	2344	0	1	0	1	010101	2	7068	364276	0001	CHACHAPOYAS	-77.87345	-6.22699	71	12	5	12	1	0	1	0
000211701	PE6	2	117	1	2	2	1420	4	1	0	4	4	2	1	1	0	2	1	1	1	1	0	NA	0	NA	0	NA	1	2344	1	1	0	1	010101	2	7068	60468	0001	CHACHAPOYAS	-77.87345	-6.22699	11	NA	996	11	1	1	1	0
000301001	PE6	3	10	1	1	3	1419	3	1	0	3	3	1	1	1	0	3	1	1	1	1	0	NA	0	NA	0	NA	1	2347	1	1	0	1	010101	4	7074	163448	0001	CHACHAPOYAS	-77.86457	-6.22059	11	NA	996	11	1	1	1	0
000301701	PE6	3	17	1	1	3	1419	5	1	0	5	5	2	1	1	0	3	1	1	1	1	0	NA	0	NA	0	NA	2	2347	1	1	0	1	010101	4	7074	163448	0001	CHACHAPOYAS	-77.86457	-6.22059	96	96	5	96	1	1	1	0
000307801	PE6	3	78	1	1	3	1419	4	2	0	4	4	1	1	1	0	3	1	1	1	1	0	NA	0	NA	0	NA	1	2347	2	1	0	1	010101	4	7074	163448	0001	CHACHAPOYAS	-77.86457	-6.22059	11	NA	996	11	1	1	0	1
000308101	PE6	3	81	1	1	3	1419	4	1	0	4	4	1	1	1	0	3	1	1	1	1	0	NA	0	NA	0	NA	1	2347	1	1	0	1	010101	4	7074	163448	0001	CHACHAPOYAS	-77.86457	-6.22059	12	NA	5	12	1	0	1	0
000313301	PE6	3	133	1	2	3	1419	5	1	0	5	4	1	1	1	0	3	1	1	1	1	0	NA	0	NA	0	NA	0	2347	1	1	0	1	010101	4	7074	984657	0001	CHACHAPOYAS	-77.86457	-6.22059	11	NA	996	11	1	0	1	0
000317501	PE6	3	175	1	2	3	1419	3	0	0	3	3	0	1	1	0	3	1	1	1	1	0	NA	0	NA	0	NA	0	2347	0	1	0	1	010101	4	7074	984657	0001	CHACHAPOYAS	-77.86457	-6.22059	11	NA	996	23	1	0	0	0
000317601	PE6	3	176	1	1	3	1419	2	0	0	2	0	1	1	1	0	3	1	1	1	1	0	NA	0	NA	0	NA	1	2347	1	1	0	1	010101	4	7074	163448	0001	CHACHAPOYAS	-77.86457	-6.22059	11	NA	996	23	1	0	1	1
000318101	PE6	3	181	1	2	3	1419	5	1	0	5	5	1	1	1	0	3	1	1	1	1	0	NA	0	NA	0	NA	1	2347	1	1	0	1	010101	4	7074	163448	0001	CHACHAPOYAS	-77.86457	-6.22059	11	NA	996	11	1	0	1	0
000326201	PE6	3	262	1	2	3	1420	6	1	0	6	6	2	1	1	0	3	1	1	1	1	0	NA	0	NA	0	NA	2	2347	1	1	0	1	010101	4	7074	163448	0001	CHACHAPOYAS	-77.86457	-6.22059	11	NA	996	11	1	0	1	0
000327301	PE6	3	273	1	1	3	1419	3	0	0	3	1	1	1	1	0	3	1	1	1	1	0	NA	0	NA	0	NA	1	2347	1	1	0	1	010101	4	7074	163448	0001	CHACHAPOYAS	-77.86457	-6.22059	11	NA	996	11	1	1	1	1
000400101	PE6	4	1	1	1	4	1420	3	1	0	3	3	1	1	1	0	4	1	1	1	1	0	NA	0	NA	0	NA	1	2344	1	1	0	1	010101	4	7087	115899	0001	CHACHAPOYAS	-77.85319	-6.2334	71	11	996	23	1	1	1	0
000401101	PE6	4	11	1	1	4	1420	4	1	0	4	4	0	1	1	0	4	1	1	1	1	0	NA	0	NA	0	NA	0	2344	1	1	0	1	010101	4	7087	698211	0001	CHACHAPOYAS	-77.85319	-6.2334	11	NA	996	11	1	1	1	1
000401301	PE6	4	13	1	2	4	1420	6	3	0	6	6	1	1	1	0	4	1	1	1	1	0	NA	0	NA	0	NA	1	2344	3	1	0	1	010101	4	7087	115899	0001	CHACHAPOYAS	-77.85319	-6.2334	11	NA	996	11	1	0	1	1
000401501	PE6	4	15	1	1	4	1420	1	1	0	1	1	0	1	1	0	4	1	1	1	1	0	NA	0	NA	0	NA	0	2344	1	1	0	1	010101	4	7087	698211	0001	CHACHAPOYAS	-77.85319	-6.2334	11	NA	996	11	1	1	1	1
000402601	PE6	4	26	1	1	4	1420	7	1	0	7	6	2	1	1	0	4	1	1	1	1	0	NA	0	NA	0	NA	1	2344	1	1	0	1	010101	4	7087	115899	0001	CHACHAPOYAS	-77.85319	-6.2334	11	NA	996	11	1	1	1	1
000406501	PE6	4	65	1	2	4	1420	5	1	0	4	5	1	1	1	0	4	1	1	1	1	0	NA	0	NA	0	NA	1	2344	2	1	0	1	010101	4	7087	115899	0001	CHACHAPOYAS	-77.85319	-6.2334	11	NA	996	11	1	1	1	1
000410101	PE6	4	101	1	2	4	1420	4	1	0	4	4	1	1	1	0	4	1	1	1	1	0	NA	0	NA	0	NA	1	2344	1	1	0	1	010101	4	7087	115899	0001	CHACHAPOYAS	-77.85319	-6.2334	11	NA	996	23	1	1	1	0
000413101	PE6	4	131	1	2	4	1420	5	2	0	4	5	1	1	1	0	4	1	1	1	1	0	NA	0	NA	0	NA	1	2344	2	1	0	1	010101	4	7087	115899	0001	CHACHAPOYAS	-77.85319	-6.2334	11	NA	996	11	1	0	1	1
000416001	PE6	4	160	1	2	4	1420	5	1	0	5	5	0	1	1	0	4	1	1	1	1	0	NA	0	NA	0	NA	0	2344	1	1	0	1	010101	4	7087	698211	0001	CHACHAPOYAS	-77.85319	-6.2334	11	NA	996	32	1	1	1	0
000416301	PE6	4	163	1	1	4	1420	6	1	0	6	6	1	1	1	0	4	1	1	1	1	0	NA	0	NA	0	NA	1	2344	2	1	0	1	010101	4	7087	115899	0001	CHACHAPOYAS	-77.85319	-6.2334	11	NA	996	11	1	1	1	0
000500901	PE6	5	9	1	1	5	1420	3	1	0	3	3	1	1	1	0	5	1	1	1	1	0	NA	0	NA	0	NA	1	2367	1	1	0	1	010101	3	7088	118825	0001	CHACHAPOYAS	-77.85749	-6.2347	11	NA	996	11	1	1	1	0
000502001	PE6	5	20	1	2	5	1420	5	1	0	5	5	1	1	1	0	5	1	1	1	1	0	NA	0	NA	0	NA	1	2367	1	1	0	1	010101	3	7088	118825	0001	CHACHAPOYAS	-77.85749	-6.2347	11	NA	996	11	1	1	1	0
000502101	PE6	5	21	1	1	5	1420	1	1	0	1	1	0	1	1	0	5	1	1	1	1	0	NA	0	NA	0	NA	0	2367	1	1	0	1	010101	3	7088	715839	0001	CHACHAPOYAS	-77.85749	-6.2347	11	NA	996	11	1	0	0	0
000504501	PE6	5	45	1	2	5	1420	4	2	0	4	4	1	1	1	0	5	1	1	1	1	0	NA	0	NA	0	NA	1	2367	2	1	0	1	010101	3	7088	118825	0001	CHACHAPOYAS	-77.85749	-6.2347	12	NA	5	12	1	0	1	1
000505701	PE6	5	57	1	2	5	1420	4	1	0	4	4	1	1	1	0	5	1	1	1	1	0	NA	0	NA	0	NA	1	2367	1	1	0	1	010101	3	7088	118825	0001	CHACHAPOYAS	-77.85749	-6.2347	11	NA	996	11	1	1	1	0
000508301	PE6	5	83	1	3	5	1420	5	1	0	5	4	1	1	1	0	5	1	1	1	1	0	NA	0	NA	0	NA	1	2367	1	1	0	1	010101	3	7088	118825	0001	CHACHAPOYAS	-77.85749	-6.2347	11	NA	996	11	1	1	1	0
000512701	PE6	5	127	1	1	5	1420	3	1	0	3	3	0	1	2	0	5	1	1	1	1	0	NA	0	NA	0	NA	0	2367	1	1	0	1	010101	3	7088	715839	0001	CHACHAPOYAS	-77.85749	-6.2347	11	NA	996	11	1	1	1	1
000514401	PE6	5	144	1	2	5	1420	6	1	0	6	5	1	1	1	0	5	1	1	1	1	0	NA	0	NA	0	NA	1	2367	1	1	0	1	010101	3	7088	118825	0001	CHACHAPOYAS	-77.85749	-6.2347	11	NA	996	11	1	1	1	0
000517601	PE6	5	176	1	2	5	1420	3	1	0	3	3	1	1	1	0	5	1	1	1	1	0	NA	0	NA	0	NA	1	2367	1	1	0	1	010101	3	7088	118825	0001	CHACHAPOYAS	-77.85749	-6.2347	11	NA	996	11	1	1	1	1
000600301	PE6	6	3	1	2	6	1418	6	1	0	6	6	1	1	2	0	6	1	1	1	1	0	NA	0	NA	0	NA	1	2306	1	1	0	1	010101	2	7097	111938	0001	CHACHAPOYAS	-77.87251	-6.23424	11	NA	996	11	1	1	1	1
000603101	PE6	6	31	1	1	6	1418	6	3	0	6	6	1	1	1	0	6	1	1	1	1	0	NA	0	NA	0	NA	0	2306	3	1	0	1	010101	2	7097	674349	0001	CHACHAPOYAS	-77.87251	-6.23424	11	NA	996	11	1	1	1	1
000603201	PE6	6	32	1	3	6	1418	3	1	0	3	3	0	1	4	0	6	1	1	1	1	0	NA	0	NA	0	NA	0	2306	1	1	0	1	010101	2	7097	674349	0001	CHACHAPOYAS	-77.87251	-6.23424	11	NA	996	11	1	1	1	1
000604601	PE6	6	46	1	1	6	1418	4	1	0	1	4	1	1	1	0	6	1	1	1	1	0	NA	0	NA	0	NA	1	2306	1	1	0	1	010101	2	7097	111938	0001	CHACHAPOYAS	-77.87251	-6.23424	11	NA	996	11	1	0	1	1
000605201	PE6	6	52	1	2	6	1418	4	2	0	4	4	1	1	2	0	6	1	1	1	1	0	NA	0	NA	0	NA	0	2306	2	1	0	1	010101	2	7097	674349	0001	CHACHAPOYAS	-77.87251	-6.23424	11	NA	996	11	1	1	1	1
000606901	PE6	6	69	1	3	6	1418	7	1	0	5	7	1	1	1	0	6	1	1	1	1	0	NA	0	NA	0	NA	1	2306	2	1	0	1	010101	2	7097	111938	0001	CHACHAPOYAS	-77.87251	-6.23424	11	NA	996	11	1	1	1	1
000612301	PE6	6	123	1	1	6	1418	3	1	0	3	3	1	1	1	0	6	1	1	1	1	0	NA	0	NA	0	NA	1	2306	1	1	0	1	010101	2	7097	111938	0001	CHACHAPOYAS	-77.87251	-6.23424	12	NA	5	11	1	0	1	1
000613901	PE6	6	139	1	2	6	1419	4	1	0	4	4	1	1	1	0	6	1	1	1	1	0	NA	0	NA	0	NA	1	2306	2	1	0	1	010101	2	7097	111938	0001	CHACHAPOYAS	-77.87251	-6.23424	11	NA	996	11	1	1	1	1
000617501	PE6	6	175	1	1	6	1418	2	1	0	2	1	1	1	2	0	6	1	1	1	1	0	NA	0	NA	0	NA	1	2306	1	1	0	1	010101	2	7097	111938	0001	CHACHAPOYAS	-77.87251	-6.23424	11	NA	996	11	1	1	1	1
000620701	PE6	6	207	1	2	6	1418	7	1	0	7	7	2	1	1	0	6	1	1	1	1	0	NA	0	NA	0	NA	1	2306	1	1	0	1	010101	2	7097	111938	0001	CHACHAPOYAS	-77.87251	-6.23424	11	NA	996	11	1	1	1	1
000701601	PE6	7	16	1	3	7	1422	4	2	0	4	4	1	1	1	0	7	1	1	1	1	0	NA	0	NA	0	NA	0	2416	2	1	0	1	010101	4	7060	846683	0001	CHACHAPOYAS	-77.88038	-6.22679	11	NA	996	11	1	1	1	1
000704801	PE6	7	48	1	1	7	1422	3	1	0	3	3	1	1	1	0	7	1	1	1	1	0	NA	0	NA	0	NA	1	2416	1	1	0	1	010101	4	7060	140545	0001	CHACHAPOYAS	-77.88038	-6.22679	11	NA	996	11	1	0	1	0
000704901	PE6	7	49	1	1	7	1422	2	1	0	2	2	0	1	1	0	7	1	1	1	1	0	NA	0	NA	0	NA	0	2416	1	1	0	1	010101	4	7060	846683	0001	CHACHAPOYAS	-77.88038	-6.22679	11	NA	996	11	1	1	1	0
000705101	PE6	7	51	1	1	7	1422	3	1	0	3	3	0	1	1	0	7	1	1	1	1	0	NA	0	NA	0	NA	0	2416	1	1	0	1	010101	4	7060	846683	0001	CHACHAPOYAS	-77.88038	-6.22679	11	NA	996	11	1	0	1	1
000706301	PE6	7	63	1	2	7	1422	3	1	0	3	3	1	1	1	0	7	1	1	1	1	0	NA	0	NA	0	NA	1	2416	1	1	0	1	010101	4	7060	140545	0001	CHACHAPOYAS	-77.88038	-6.22679	11	NA	996	11	1	1	1	0
000707501	PE6	7	75	1	3	7	1422	8	4	0	8	8	1	1	1	0	7	1	1	1	1	0	NA	0	NA	0	NA	1	2416	4	1	0	1	010101	4	7060	140545	0001	CHACHAPOYAS	-77.88038	-6.22679	11	NA	996	11	1	1	1	1
000709401	PE6	7	94	1	2	7	1422	4	2	0	4	4	1	1	1	0	7	1	1	1	1	0	NA	0	NA	0	NA	1	2416	2	1	0	1	010101	4	7060	140545	0001	CHACHAPOYAS	-77.88038	-6.22679	11	NA	996	11	1	0	1	0
000710201	PE6	7	102	1	1	7	1422	3	1	0	3	3	1	1	1	0	7	1	1	1	1	0	NA	0	NA	0	NA	1	2416	1	1	0	1	010101	4	7060	140545	0001	CHACHAPOYAS	-77.88038	-6.22679	11	NA	996	22	1	1	1	1
000712701	PE6	7	127	1	2	7	1422	6	2	0	6	6	2	1	1	0	7	1	1	1	1	0	NA	0	NA	0	NA	2	2416	2	1	0	1	010101	4	7060	140545	0001	CHACHAPOYAS	-77.88038	-6.22679	11	NA	996	11	1	0	1	0
000716501	PE6	7	165	1	2	7	1422	8	3	0	8	8	1	1	1	0	7	1	1	1	1	0	NA	0	NA	0	NA	0	2416	3	1	0	1	010101	4	7060	846683	0001	CHACHAPOYAS	-77.88038	-6.22679	11	NA	996	11	1	1	1	1
000800701	PE6	8	7	1	1	8	1421	1	0	0	1	1	0	1	1	0	8	1	1	1	2	0	NA	0	NA	0	NA	0	196	0	1	0	1	010403	9	6469	500881	0040	YUTUPIS	-77.75824	-4.06096	11	NA	996	23	0	0	0	0
000802601	PE6	8	26	1	2	8	1421	4	2	0	4	4	0	1	1	0	8	1	1	1	2	0	NA	0	NA	0	NA	0	196	3	1	0	1	010403	9	6469	500881	0040	YUTUPIS	-77.75824	-4.06096	11	NA	996	23	1	0	1	0
000804201	PE6	8	42	1	1	8	1421	4	2	0	4	4	1	1	1	0	8	1	1	1	2	0	NA	0	NA	0	NA	1	196	2	1	0	1	010403	9	6469	110562	0040	YUTUPIS	-77.75824	-4.06096	22	NA	10	23	0	0	0	0
000805001	PE6	8	50	1	1	8	1421	5	1	0	5	5	0	1	1	0	8	1	1	1	2	0	NA	0	NA	0	NA	0	196	2	1	0	1	010403	9	6469	500881	0040	YUTUPIS	-77.75824	-4.06096	11	NA	996	23	0	0	0	0
000806001	PE6	8	60	1	2	8	1421	6	1	0	6	6	1	1	1	0	8	1	1	1	2	0	NA	0	NA	0	NA	1	196	1	1	0	1	010403	9	6469	110562	0040	YUTUPIS	-77.75824	-4.06096	11	NA	996	23	1	0	0	0
000809601	PE6	8	96	1	1	8	1421	4	0	0	4	4	0	1	1	0	8	1	1	1	2	0	NA	0	NA	0	NA	0	196	0	1	0	1	010403	9	6469	500881	0040	YUTUPIS	-77.75824	-4.06096	11	NA	996	23	1	0	0	0
000810101	PE6	8	101	1	1	8	1421	2	0	0	2	0	1	1	1	0	8	1	1	1	2	0	NA	0	NA	0	NA	1	196	1	1	0	1	010403	9	6469	110562	0040	YUTUPIS	-77.75824	-4.06096	11	NA	996	23	1	0	0	0
000810801	PE6	8	108	1	1	8	1421	3	1	0	3	3	2	1	1	0	8	1	1	1	2	0	NA	0	NA	0	NA	1	196	1	1	0	1	010403	9	6469	110562	0040	YUTUPIS	-77.75824	-4.06096	11	NA	996	23	1	0	0	0
000811501	PE6	8	115	1	1	8	1421	2	0	0	2	2	0	1	1	0	8	1	1	1	2	0	NA	0	NA	0	NA	0	196	0	1	0	1	010403	9	6469	500881	0040	YUTUPIS	-77.75824	-4.06096	11	NA	996	23	0	0	0	0
000902201	PE6	9	22	1	2	9	1418	5	1	0	5	5	0	1	1	0	9	1	1	1	2	0	NA	0	NA	0	NA	0	297	1	1	0	1	010205	8	6524	724005	0001	CHIRIACO	-78.28763	-5.16218	11	NA	996	21	1	1	1	1
000903801	PE6	9	38	1	2	9	1418	5	1	0	5	5	2	1	1	0	9	1	1	1	2	0	NA	0	NA	0	NA	1	297	1	1	0	1	010205	8	6524	159813	0001	CHIRIACO	-78.28763	-5.16218	11	NA	996	11	1	1	1	1
000905301	PE6	9	53	1	1	9	1418	2	1	0	2	2	0	1	1	0	9	1	1	1	2	0	NA	0	NA	0	NA	0	297	1	1	0	1	010205	8	6524	724005	0001	CHIRIACO	-78.28763	-5.16218	12	NA	5	12	1	0	1	0
000905401	PE6	9	54	1	2	9	1418	5	2	0	5	5	1	1	1	0	9	1	1	1	2	0	NA	0	NA	0	NA	1	297	2	1	0	1	010205	8	6524	159813	0001	CHIRIACO	-78.28763	-5.16218	12	NA	5	12	1	0	1	0
000909101	PE6	9	91	1	3	9	1418	4	1	0	4	4	1	1	1	0	9	1	1	1	2	0	NA	0	NA	0	NA	1	297	1	1	0	1	010205	8	6524	159813	0001	CHIRIACO	-78.28763	-5.16218	11	NA	996	11	1	0	1	0
000910101	PE6	9	101	1	1	9	1418	4	1	0	4	4	1	1	1	0	9	1	1	1	2	0	NA	0	NA	0	NA	1	297	1	1	0	1	010205	8	6524	159813	0001	CHIRIACO	-78.28763	-5.16218	11	NA	996	11	1	0	0	0
000910601	PE6	9	106	1	1	9	1421	4	2	0	4	4	1	1	1	0	9	1	1	1	2	0	NA	0	NA	0	NA	1	297	2	1	0	1	010205	8	6524	159813	0001	CHIRIACO	-78.28763	-5.16218	11	NA	996	11	1	0	1	0
000911501	PE6	9	115	1	1	9	1418	6	1	0	6	6	1	1	1	0	9	1	1	1	2	0	NA	0	NA	0	NA	1	297	2	1	0	1	010205	8	6524	159813	0001	CHIRIACO	-78.28763	-5.16218	11	NA	996	11	1	0	1	0
000913601	PE6	9	136	1	1	9	1418	3	0	0	3	1	1	1	1	0	9	1	1	1	2	0	NA	0	NA	0	NA	1	297	1	1	0	1	010205	8	6524	159813	0001	CHIRIACO	-78.28763	-5.16218	11	NA	996	11	1	0	1	0
000913801	PE6	9	138	1	1	9	1421	3	1	0	3	3	1	1	1	0	9	1	1	1	2	0	NA	0	NA	0	NA	0	297	1	1	0	1	010205	8	6524	724005	0001	CHIRIACO	-78.28763	-5.16218	12	NA	5	12	1	0	1	0
001007301	PE6	10	73	1	2	10	1418	10	4	0	4	10	2	1	1	0	10	1	1	1	2	0	NA	0	NA	0	NA	2	270	4	1	0	1	010205	8	6525	174362	0046	IMACITA	-78.33767	-5.0593	11	NA	996	11	1	0	1	0
001011301	PE6	10	113	1	1	10	1418	4	0	0	4	3	1	1	1	0	10	1	1	1	2	0	NA	0	NA	0	NA	1	270	1	1	0	1	010205	8	6525	174362	0046	IMACITA	-78.33767	-5.0593	11	NA	996	11	1	1	1	0
001014501	PE6	10	145	1	1	10	1418	1	0	0	1	1	0	1	1	0	10	1	1	1	2	0	NA	0	NA	0	NA	0	270	0	1	0	1	010205	8	6525	789916	0046	IMACITA	-78.33767	-5.0593	71	12	3	12	1	0	1	0
001016701	PE6	10	167	1	2	10	1421	4	1	0	4	4	1	1	1	0	10	1	1	1	2	0	NA	0	NA	0	NA	1	270	1	1	0	1	010205	8	6525	174362	0046	IMACITA	-78.33767	-5.0593	11	NA	996	11	1	0	0	0
001018101	PE6	10	181	1	2	10	1418	6	2	0	6	5	1	1	1	0	10	1	1	1	2	0	NA	0	NA	0	NA	1	270	2	1	0	1	010205	8	6525	174362	0046	IMACITA	-78.33767	-5.0593	22	NA	30	23	1	0	0	0
001020001	PE6	10	200	1	1	10	1418	3	2	0	3	3	1	1	1	0	10	1	1	1	2	0	NA	0	NA	0	NA	1	270	2	1	0	1	010205	8	6525	174362	0046	IMACITA	-78.33767	-5.0593	11	NA	996	11	1	0	1	1
001023701	PE6	10	237	1	2	10	1418	6	1	0	6	6	2	1	1	0	10	1	1	1	2	0	NA	0	NA	0	NA	1	270	1	1	0	1	010205	8	6525	174362	0046	IMACITA	-78.33767	-5.0593	12	NA	2	12	1	0	0	1
001104101	PE6	11	41	1	2	11	1419	4	1	0	4	4	2	1	1	0	11	1	1	1	2	0	NA	0	NA	0	NA	2	502	1	1	0	1	010202	8	6553	144971	0001	ARAMANGO	-78.43911	-5.4123	11	NA	996	11	1	0	0	0
001105201	PE6	11	52	1	2	11	1422	3	1	0	3	3	1	1	1	0	11	1	1	1	2	0	NA	0	NA	0	NA	1	502	1	1	0	1	010202	8	6553	144971	0001	ARAMANGO	-78.43911	-5.4123	11	NA	996	11	1	0	1	0
001107201	PE6	11	72	1	2	11	1419	3	0	0	3	3	0	1	1	0	11	1	1	1	2	0	NA	0	NA	0	NA	0	502	0	1	0	1	010202	8	6553	656767	0001	ARAMANGO	-78.43911	-5.4123	11	NA	996	11	1	1	1	1
001107901	PE6	11	79	1	2	11	1419	6	1	0	6	4	1	1	1	0	11	1	1	1	2	0	NA	0	NA	0	NA	1	502	1	1	0	1	010202	8	6553	144971	0001	ARAMANGO	-78.43911	-5.4123	11	NA	996	11	1	0	1	0
001112101	PE6	11	121	1	2	11	1419	6	1	0	6	5	1	1	1	0	11	1	1	1	2	0	NA	0	NA	0	NA	1	502	1	1	0	1	010202	8	6553	144971	0001	ARAMANGO	-78.43911	-5.4123	11	NA	996	11	1	0	0	0
001113701	PE6	11	137	1	1	11	1419	6	0	0	6	6	1	1	1	0	11	1	1	1	2	0	NA	0	NA	0	NA	1	502	0	1	0	1	010202	8	6553	144971	0001	ARAMANGO	-78.43911	-5.4123	11	NA	996	11	1	0	0	0
001113801	PE6	11	138	1	2	11	1419	8	1	0	8	8	2	1	1	0	11	1	1	1	2	0	NA	0	NA	0	NA	1	502	1	1	0	1	010202	8	6553	144971	0001	ARAMANGO	-78.43911	-5.4123	11	NA	996	11	1	0	0	0
001114101	PE6	11	141	1	1	11	1419	5	1	0	5	5	0	1	1	0	11	1	1	1	2	0	NA	0	NA	0	NA	0	502	1	1	0	1	010202	8	6553	656767	0001	ARAMANGO	-78.43911	-5.4123	11	NA	996	11	1	1	0	0
001202601	PE6	12	26	1	1	12	1418	1	0	0	1	1	0	1	2	0	12	1	1	1	2	0	NA	0	NA	0	NA	0	486	0	1	0	1	010201	7	6599	733734	0001	BAGUA	-78.52877	-5.63025	71	11	996	11	1	0	0	0
001203101	PE6	12	31	1	1	12	1418	1	1	0	1	1	0	1	1	0	12	1	1	1	2	0	NA	0	NA	0	NA	0	486	1	1	0	1	010201	7	6599	733734	0001	BAGUA	-78.52877	-5.63025	11	NA	996	11	1	1	0	1
001203901	PE6	12	39	1	2	12	1418	5	1	0	5	5	2	1	1	0	12	1	1	1	2	0	NA	0	NA	0	NA	2	486	1	1	0	1	010201	7	6599	161960	0001	BAGUA	-78.52877	-5.63025	11	NA	996	11	1	1	1	1
001206101	PE6	12	61	1	1	12	1421	4	1	0	4	4	1	1	1	0	12	1	1	1	2	0	NA	0	NA	0	NA	1	486	1	1	0	1	010201	7	6599	161960	0001	BAGUA	-78.52877	-5.63025	11	NA	996	11	1	1	1	1
001206801	PE6	12	68	1	2	12	1418	5	1	0	5	3	1	1	1	0	12	1	1	1	2	0	NA	0	NA	0	NA	0	486	1	1	0	1	010201	7	6599	733734	0001	BAGUA	-78.52877	-5.63025	12	NA	5	12	1	1	1	0
001207101	PE6	12	71	1	2	12	1418	5	1	0	5	5	1	1	1	0	12	1	1	1	2	0	NA	0	NA	0	NA	1	486	1	1	0	1	010201	7	6599	161960	0001	BAGUA	-78.52877	-5.63025	11	NA	996	23	1	0	1	0
001208801	PE6	12	88	1	2	12	1418	5	1	0	5	4	1	1	1	0	12	1	1	1	2	0	NA	0	NA	0	NA	0	486	1	1	0	1	010201	7	6599	733734	0001	BAGUA	-78.52877	-5.63025	11	NA	996	23	0	1	0	0
001210101	PE6	12	101	1	1	12	1418	3	0	0	3	2	0	1	1	0	12	1	1	1	2	0	NA	0	NA	0	NA	0	486	0	1	0	1	010201	7	6599	733734	0001	BAGUA	-78.52877	-5.63025	11	NA	996	23	1	1	1	0
001212801	PE6	12	128	1	1	12	1418	4	1	0	4	4	2	1	1	0	12	1	1	1	2	0	NA	0	NA	0	NA	2	486	1	1	0	1	010201	7	6599	161960	0001	BAGUA	-78.52877	-5.63025	11	NA	996	11	1	0	1	0
001304101	PE6	13	41	1	3	13	1419	6	1	0	6	6	2	1	1	0	13	1	1	1	2	0	NA	0	NA	0	NA	2	415	1	1	0	1	010201	5	6608	165508	0001	BAGUA	-78.53433	-5.6398	11	NA	996	11	1	1	1	0
001305701	PE6	13	57	1	2	13	1419	5	1	0	5	5	1	1	1	0	13	1	1	1	2	0	NA	0	NA	0	NA	0	415	2	1	0	1	010201	5	6608	749807	0001	BAGUA	-78.53433	-5.6398	11	NA	996	11	1	1	1	1
001306201	PE6	13	62	1	1	13	1419	11	4	0	11	11	1	1	1	0	13	1	1	1	2	0	NA	0	NA	0	NA	1	415	5	1	0	1	010201	5	6608	165508	0001	BAGUA	-78.53433	-5.6398	11	NA	996	11	1	1	1	1
001306401	PE6	13	64	1	1	13	1419	8	4	0	8	8	0	1	2	0	13	1	1	1	2	0	NA	0	NA	0	NA	0	415	4	1	0	1	010201	5	6608	749807	0001	BAGUA	-78.53433	-5.6398	11	NA	996	11	1	1	1	1
001307701	PE6	13	77	1	2	13	1419	2	0	0	2	2	0	1	1	0	13	1	1	1	2	0	NA	0	NA	0	NA	0	415	0	1	0	1	010201	5	6608	749807	0001	BAGUA	-78.53433	-5.6398	71	11	996	11	1	1	1	1
001310501	PE6	13	105	1	1	13	1419	3	1	0	3	3	0	1	1	0	13	1	1	1	2	0	NA	0	NA	0	NA	0	415	1	1	0	1	010201	5	6608	749807	0001	BAGUA	-78.53433	-5.6398	71	11	996	11	1	1	1	1
001311701	PE6	13	117	1	1	13	1419	1	0	0	1	1	0	1	1	0	13	1	1	1	2	0	NA	0	NA	0	NA	0	415	0	1	0	1	010201	5	6608	749807	0001	BAGUA	-78.53433	-5.6398	11	NA	996	11	1	0	1	0
001312901	PE6	13	129	1	3	13	1419	6	1	0	6	6	2	1	1	0	13	1	1	1	2	0	NA	0	NA	0	NA	2	415	1	1	0	1	010201	5	6608	165508	0001	BAGUA	-78.53433	-5.6398	11	NA	996	11	1	0	1	1
001400301	PE6	14	3	1	9	14	1418	11	3	0	11	11	3	1	1	0	14	1	1	1	2	0	NA	0	NA	0	NA	3	437	3	1	0	1	010201	5	6626	148924	0001	BAGUA	-78.5265	-5.63803	11	NA	996	11	1	1	1	0
001403401	PE6	14	34	1	2	14	1418	2	1	0	2	2	0	1	1	0	14	1	1	1	2	0	NA	0	NA	0	NA	0	437	1	1	0	1	010201	5	6626	674675	0001	BAGUA	-78.5265	-5.63803	11	NA	996	11	1	1	1	1
001405001	PE6	14	50	1	2	14	1418	3	1	0	3	2	0	1	1	0	14	1	1	1	2	0	NA	0	NA	0	NA	0	437	1	1	0	1	010201	5	6626	674675	0001	BAGUA	-78.5265	-5.63803	11	NA	996	11	1	1	1	1
001405002	PE6	14	50	2	2	14	1418	3	1	0	3	2	1	1	1	0	14	1	1	1	2	0	NA	0	NA	0	NA	1	437	1	1	0	1	010201	5	6626	148924	0001	BAGUA	-78.5265	-5.63803	11	NA	996	11	1	1	1	1
001405003	PE6	14	50	3	2	14	1418	4	1	0	4	4	1	1	2	0	14	1	1	1	2	0	NA	0	NA	0	NA	0	437	1	1	0	1	010201	5	6626	674675	0001	BAGUA	-78.5265	-5.63803	11	NA	996	11	1	1	1	1
001405101	PE6	14	51	1	1	14	1418	7	2	0	7	7	1	1	1	0	14	1	1	1	2	0	NA	0	NA	0	NA	1	437	2	1	0	1	010201	5	6626	148924	0001	BAGUA	-78.5265	-5.63803	11	NA	996	11	1	0	1	0
001405301	PE6	14	53	1	1	14	1418	1	0	0	1	1	0	1	1	0	14	1	1	1	2	0	NA	0	NA	0	NA	0	437	0	1	0	1	010201	5	6626	674675	0001	BAGUA	-78.5265	-5.63803	11	NA	996	11	1	1	0	0
001406101	PE6	14	61	1	2	14	1418	5	3	0	5	4	1	1	1	0	14	1	1	1	2	0	NA	0	NA	0	NA	1	437	3	1	0	1	010201	5	6626	148924	0001	BAGUA	-78.5265	-5.63803	11	NA	996	11	1	1	1	1
001407901	PE6	14	79	1	2	14	1418	5	1	0	5	5	2	1	1	0	14	1	1	1	2	0	NA	0	NA	0	NA	2	437	1	1	0	1	010201	5	6626	148924	0001	BAGUA	-78.5265	-5.63803	11	NA	996	11	1	1	1	0
001408501	PE6	14	85	1	1	14	1418	2	0	0	2	2	0	1	1	0	14	1	1	1	2	0	NA	0	NA	0	NA	0	437	0	1	0	1	010201	5	6626	674675	0001	BAGUA	-78.5265	-5.63803	71	11	996	11	1	0	1	1
001408801	PE6	14	88	1	2	14	1418	4	1	0	4	4	1	1	1	0	14	1	1	1	2	0	NA	0	NA	0	NA	1	437	1	1	0	1	010201	5	6626	148924	0001	BAGUA	-78.5265	-5.63803	71	11	996	11	1	0	1	1
001412101	PE6	14	121	1	1	14	1418	2	0	0	2	1	0	1	1	0	14	1	1	1	2	0	NA	0	NA	0	NA	0	437	0	1	0	1	010201	5	6626	674675	0001	BAGUA	-78.5265	-5.63803	71	11	996	11	1	1	1	1
001500701	PE6	15	7	1	2	15	1421	5	1	0	5	5	2	1	1	0	15	1	1	1	2	0	NA	0	NA	0	NA	2	480	1	1	0	1	010201	7	6627	131640	0001	BAGUA	-78.52205	-5.63522	11	NA	996	11	1	1	1	0
001503501	PE6	15	35	1	1	15	1421	4	1	0	4	4	1	1	1	0	15	1	1	1	2	0	NA	0	NA	0	NA	1	480	1	1	0	1	010201	7	6627	131640	0001	BAGUA	-78.52205	-5.63522	11	NA	996	11	1	1	1	1
001503701	PE6	15	37	1	2	15	1421	3	1	0	3	3	1	1	1	0	15	1	1	1	2	0	NA	0	NA	0	NA	1	480	1	1	0	1	010201	7	6627	131640	0001	BAGUA	-78.52205	-5.63522	11	NA	996	11	1	0	1	1
001507701	PE6	15	77	1	1	15	1421	3	1	0	3	3	0	1	1	0	15	1	1	1	2	0	NA	0	NA	0	NA	0	480	1	1	0	1	010201	7	6627	596374	0001	BAGUA	-78.52205	-5.63522	11	NA	996	11	1	0	1	1
001508501	PE6	15	85	1	2	15	1421	3	1	0	3	3	1	1	1	0	15	1	1	1	2	0	NA	0	NA	0	NA	0	480	1	1	0	1	010201	7	6627	596374	0001	BAGUA	-78.52205	-5.63522	11	NA	996	11	1	1	1	1
001512101	PE6	15	121	1	2	15	1421	4	1	0	4	4	1	1	1	0	15	1	1	1	2	0	NA	0	NA	0	NA	1	480	1	1	0	1	010201	7	6627	131640	0001	BAGUA	-78.52205	-5.63522	11	NA	996	11	1	0	1	1
001513301	PE6	15	133	1	1	15	1421	2	0	0	2	2	0	1	1	0	15	1	1	1	2	0	NA	0	NA	0	NA	0	480	0	1	0	1	010201	7	6627	596374	0001	BAGUA	-78.52205	-5.63522	12	NA	15	12	1	1	1	0
001513401	PE6	15	134	1	1	15	1421	1	0	0	1	1	0	1	1	0	15	1	1	1	2	0	NA	0	NA	0	NA	0	480	0	1	0	1	010201	7	6627	596374	0001	BAGUA	-78.52205	-5.63522	11	NA	996	11	1	1	1	1
001514301	PE6	15	143	1	1	15	1421	4	0	0	4	2	1	1	1	0	15	1	1	1	2	0	NA	0	NA	0	NA	1	480	1	1	0	1	010201	7	6627	131640	0001	BAGUA	-78.52205	-5.63522	11	NA	996	11	1	1	1	0
001514901	PE6	15	149	1	1	15	1421	2	1	0	2	2	0	1	3	0	15	1	1	1	2	0	NA	0	NA	0	NA	0	480	1	1	0	1	010201	7	6627	596374	0001	BAGUA	-78.52205	-5.63522	11	NA	996	11	1	1	1	0
001600701	PE6	16	7	1	2	16	1421	3	0	0	3	3	1	1	1	0	16	1	1	1	2	0	NA	0	NA	0	NA	1	891	0	1	0	1	010206	8	6634	138556	0001	LA PECA	-78.43556	-5.60924	11	NA	996	23	1	1	1	0
001602101	PE6	16	21	1	1	16	1421	3	1	0	3	3	1	1	1	0	16	1	1	1	2	0	NA	0	NA	0	NA	1	891	1	1	0	1	010206	8	6634	138556	0001	LA PECA	-78.43556	-5.60924	11	NA	996	11	1	1	1	1
001602501	PE6	16	25	1	2	16	1421	6	2	0	6	6	0	1	1	0	16	1	1	1	2	0	NA	0	NA	0	NA	0	891	3	1	0	1	010206	8	6634	627704	0001	LA PECA	-78.43556	-5.60924	11	NA	996	11	1	1	0	0
001602701	PE6	16	27	1	2	16	1421	4	1	0	4	4	1	1	1	0	16	1	1	1	2	0	NA	0	NA	0	NA	1	891	1	1	0	1	010206	8	6634	138556	0001	LA PECA	-78.43556	-5.60924	11	NA	996	11	1	1	1	0
001603301	PE6	16	33	1	2	16	1421	2	0	0	2	2	0	1	1	0	16	1	1	1	2	0	NA	0	NA	0	NA	0	891	0	1	0	1	010206	8	6634	627704	0001	LA PECA	-78.43556	-5.60924	11	NA	996	23	1	1	1	0
001603801	PE6	16	38	1	3	16	1421	6	1	0	6	4	1	1	1	0	16	1	1	1	2	0	NA	0	NA	0	NA	1	891	2	1	0	1	010206	8	6634	138556	0001	LA PECA	-78.43556	-5.60924	11	NA	996	23	1	1	1	0
001610001	PE6	16	100	1	1	16	1421	4	1	0	4	4	1	1	1	0	16	1	1	1	2	0	NA	0	NA	0	NA	1	891	1	1	0	1	010206	8	6634	138556	0001	LA PECA	-78.43556	-5.60924	11	NA	996	11	1	1	1	1
001611001	PE6	16	110	1	1	16	1421	2	2	0	2	2	0	1	1	0	16	1	1	1	2	0	NA	0	NA	0	NA	0	891	2	1	0	1	010206	8	6634	627704	0001	LA PECA	-78.43556	-5.60924	11	NA	996	11	1	1	1	1
001701301	PE6	17	13	1	1	17	1420	3	1	0	3	3	1	1	1	0	17	1	1	1	2	0	NA	0	NA	0	NA	1	893	1	1	0	1	010206	8	6637	118395	0001	LA PECA	-78.43504	-5.6104	11	NA	996	11	1	1	1	0
001701601	PE6	17	16	1	3	17	1420	9	4	0	8	9	1	1	1	0	17	1	1	1	2	0	NA	0	NA	0	NA	1	893	4	1	0	1	010206	8	6637	118395	0001	LA PECA	-78.43504	-5.6104	11	NA	996	11	1	1	1	1
001703401	PE6	17	34	1	2	17	1420	4	1	0	4	4	1	1	1	0	17	1	1	1	2	0	NA	0	NA	0	NA	1	893	1	1	0	1	010206	8	6637	118395	0001	LA PECA	-78.43504	-5.6104	11	NA	996	23	1	1	0	0
001704801	PE6	17	48	1	2	17	1420	3	1	0	3	3	0	1	1	0	17	1	1	1	2	0	NA	0	NA	0	NA	0	893	1	1	0	1	010206	8	6637	536369	0001	LA PECA	-78.43504	-5.6104	11	NA	996	11	1	0	1	0
001706801	PE6	17	68	1	2	17	1420	2	0	0	2	1	0	1	1	0	17	1	1	1	2	0	NA	0	NA	0	NA	0	893	0	1	0	1	010206	8	6637	536369	0001	LA PECA	-78.43504	-5.6104	11	NA	996	11	1	0	1	0
001707101	PE6	17	71	1	2	17	1420	4	1	0	4	4	2	1	1	0	17	1	1	1	2	0	NA	0	NA	0	NA	2	893	1	1	0	1	010206	8	6637	118395	0001	LA PECA	-78.43504	-5.6104	12	NA	10	12	1	1	0	0
001708801	PE6	17	88	1	2	17	1420	5	1	0	5	5	2	1	1	0	17	1	1	1	2	0	NA	0	NA	0	NA	1	893	2	1	0	1	010206	8	6637	118395	0001	LA PECA	-78.43504	-5.6104	71	11	996	11	1	0	1	1
001713501	PE6	17	135	1	2	17	1420	5	1	0	5	5	1	1	1	0	17	1	1	1	2	0	NA	0	NA	0	NA	1	893	1	1	0	1	010206	8	6637	118395	0001	LA PECA	-78.43504	-5.6104	11	NA	996	23	1	0	0	0
001714501	PE6	17	145	1	2	17	1420	3	1	0	3	3	1	1	1	0	17	1	1	1	2	0	NA	0	NA	0	NA	1	893	1	1	0	1	010206	8	6637	118395	0001	LA PECA	-78.43504	-5.6104	11	NA	996	11	1	1	0	0
001800801	PE6	18	8	1	1	18	1420	1	0	0	1	1	0	1	2	0	18	1	1	1	2	0	NA	0	NA	0	NA	0	437	0	1	0	1	010701	5	6668	885127	0001	BAGUA GRANDE	-78.44332	-5.75373	71	11	996	11	1	1	1	1
001801601	PE6	18	16	1	2	18	1420	4	1	0	4	4	0	1	1	0	18	1	1	1	2	0	NA	0	NA	0	NA	0	437	2	1	0	1	010701	5	6668	885127	0001	BAGUA GRANDE	-78.44332	-5.75373	11	NA	996	11	1	0	1	1
001803901	PE6	18	39	1	2	18	1420	3	1	0	3	3	1	1	1	0	18	1	1	1	2	0	NA	0	NA	0	NA	1	437	1	1	0	1	010701	5	6668	195378	0001	BAGUA GRANDE	-78.44332	-5.75373	11	NA	996	11	1	0	0	0
001805101	PE6	18	51	1	2	18	1420	3	1	0	3	3	1	1	1	0	18	1	1	1	2	0	NA	0	NA	0	NA	1	437	1	1	0	1	010701	5	6668	195378	0001	BAGUA GRANDE	-78.44332	-5.75373	11	NA	996	11	1	0	1	1
001807401	PE6	18	74	1	1	18	1420	7	1	0	7	6	1	1	1	0	18	1	1	1	2	0	NA	0	NA	0	NA	1	437	2	1	0	1	010701	5	6668	195378	0001	BAGUA GRANDE	-78.44332	-5.75373	11	NA	996	11	1	0	1	1
001809101	PE6	18	91	1	2	18	1420	3	1	0	3	3	1	1	1	0	18	1	1	1	2	0	NA	0	NA	0	NA	1	437	1	1	0	1	010701	5	6668	195378	0001	BAGUA GRANDE	-78.44332	-5.75373	11	NA	996	11	1	1	1	1
001900601	PE6	19	6	1	2	19	1421	6	2	0	6	6	1	1	1	0	19	1	1	1	2	0	NA	0	NA	0	NA	1	450	2	1	0	1	010701	6	6707	155747	0001	BAGUA GRANDE	-78.44666	-5.75288	11	NA	996	11	1	1	1	0
001902001	PE6	19	20	1	1	19	1421	3	0	0	3	3	0	1	1	0	19	1	1	1	2	0	NA	0	NA	0	NA	0	450	0	1	0	1	010701	6	6707	705584	0001	BAGUA GRANDE	-78.44666	-5.75288	11	NA	996	11	1	1	1	1
001903701	PE6	19	37	1	2	19	1421	3	1	0	3	3	1	1	1	0	19	1	1	1	2	0	NA	0	NA	0	NA	1	450	1	1	0	1	010701	6	6707	155747	0001	BAGUA GRANDE	-78.44666	-5.75288	11	NA	996	12	1	0	1	0
001904901	PE6	19	49	1	2	19	1421	5	1	0	5	5	1	1	1	0	19	1	1	1	2	0	NA	0	NA	0	NA	1	450	1	1	0	1	010701	6	6707	155747	0001	BAGUA GRANDE	-78.44666	-5.75288	11	NA	996	11	1	1	1	1
001905101	PE6	19	51	1	1	19	1421	2	1	0	2	2	1	1	1	0	19	1	1	1	2	0	NA	0	NA	0	NA	1	450	1	1	0	1	010701	6	6707	155747	0001	BAGUA GRANDE	-78.44666	-5.75288	12	NA	2	12	1	0	1	1
001905701	PE6	19	57	1	3	19	1421	4	1	0	4	2	1	1	1	0	19	1	1	1	2	0	NA	0	NA	0	NA	0	450	1	1	0	1	010701	6	6707	705584	0001	BAGUA GRANDE	-78.44666	-5.75288	11	NA	996	11	1	1	1	1
001906401	PE6	19	64	1	1	19	1421	6	1	0	6	6	1	1	1	0	19	1	1	1	2	0	NA	0	NA	0	NA	1	450	1	1	0	1	010701	6	6707	155747	0001	BAGUA GRANDE	-78.44666	-5.75288	11	NA	996	11	1	1	1	1
001906801	PE6	19	68	1	2	19	1421	5	1	0	5	4	1	1	1	0	19	1	1	1	2	0	NA	0	NA	0	NA	1	450	1	1	0	1	010701	6	6707	155747	0001	BAGUA GRANDE	-78.44666	-5.75288	11	NA	996	11	1	0	1	1
002002901	PE6	20	29	1	1	20	1419	5	1	0	5	5	1	1	1	0	20	1	1	1	2	0	NA	0	NA	0	NA	0	510	2	1	0	1	010701	8	6712	1114900	0001	BAGUA GRANDE	-78.4512	-5.75884	11	NA	996	11	1	1	0	0
002003601	PE6	20	36	1	1	20	1419	3	1	0	3	3	1	1	1	0	20	1	1	1	2	0	NA	0	NA	0	NA	1	510	1	1	0	1	010701	8	6712	246097	0001	BAGUA GRANDE	-78.4512	-5.75884	11	NA	996	11	1	0	1	1
002004501	PE6	20	45	1	1	20	1419	3	0	0	3	2	0	1	1	0	20	1	1	1	2	0	NA	0	NA	0	NA	0	510	0	1	0	1	010701	8	6712	1114900	0001	BAGUA GRANDE	-78.4512	-5.75884	11	NA	996	11	1	1	1	1
002007201	PE6	20	72	1	1	20	1419	4	1	0	4	4	2	1	1	0	20	1	1	1	2	0	NA	0	NA	0	NA	1	510	1	1	0	1	010701	8	6712	246097	0001	BAGUA GRANDE	-78.4512	-5.75884	11	NA	996	11	1	1	1	0
002010101	PE6	20	101	1	1	20	1419	2	1	0	2	2	0	1	1	0	20	1	1	1	2	0	NA	0	NA	0	NA	0	510	1	1	0	1	010701	8	6712	1114900	0001	BAGUA GRANDE	-78.4512	-5.75884	11	NA	996	11	1	0	1	0
002017201	PE6	20	172	1	2	20	1419	5	1	0	5	5	1	1	1	0	20	1	1	1	2	0	NA	0	NA	0	NA	0	510	1	1	0	1	010701	8	6712	1114900	0001	BAGUA GRANDE	-78.4512	-5.75884	11	NA	996	23	1	0	1	1
002020201	PE6	20	202	1	2	20	1419	4	1	0	4	4	2	1	1	0	20	1	1	1	2	0	NA	0	NA	0	NA	2	510	1	1	0	1	010701	8	6712	246097	0001	BAGUA GRANDE	-78.4512	-5.75884	11	NA	996	11	1	0	1	1
002021601	PE6	20	216	1	1	20	1419	5	1	0	5	4	0	1	1	0	20	1	1	1	2	0	NA	0	NA	0	NA	0	510	1	1	0	1	010701	8	6712	1114900	0001	BAGUA GRANDE	-78.4512	-5.75884	11	NA	996	11	1	1	1	1
002103901	PE6	21	39	1	2	21	1422	4	1	0	4	4	1	1	1	0	21	1	1	1	2	0	NA	0	NA	0	NA	1	541	1	1	0	1	010701	7	6716	165344	0001	BAGUA GRANDE	-78.4545	-5.75939	11	NA	996	11	1	1	1	1
002104801	PE6	21	48	1	1	21	1422	5	1	0	5	5	2	1	1	0	21	1	1	1	2	0	NA	0	NA	0	NA	1	541	1	1	0	1	010701	7	6716	165344	0001	BAGUA GRANDE	-78.4545	-5.75939	11	NA	996	11	1	1	1	0
002107701	PE6	21	77	1	2	21	1422	3	1	0	3	3	0	1	1	0	21	1	1	1	2	0	NA	0	NA	0	NA	0	541	1	1	0	1	010701	7	6716	749064	0001	BAGUA GRANDE	-78.4545	-5.75939	11	NA	996	11	1	1	1	0
002109901	PE6	21	99	1	1	21	1422	1	0	0	1	1	0	1	1	0	21	1	1	1	2	0	NA	0	NA	0	NA	0	541	0	1	0	1	010701	7	6716	749064	0001	BAGUA GRANDE	-78.4545	-5.75939	11	NA	996	11	0	1	0	0
002112101	PE6	21	121	1	2	21	1422	4	1	0	4	4	1	1	1	0	21	1	1	1	2	0	NA	0	NA	0	NA	1	541	1	1	0	1	010701	7	6716	165344	0001	BAGUA GRANDE	-78.4545	-5.75939	11	NA	996	23	1	0	1	0
002114601	PE6	21	146	1	2	21	1422	5	1	0	5	5	1	1	1	0	21	1	1	1	2	0	NA	0	NA	0	NA	1	541	1	1	0	1	010701	7	6716	165344	0001	BAGUA GRANDE	-78.4545	-5.75939	71	11	996	11	1	1	1	1
002115801	PE6	21	158	1	1	21	1422	1	0	0	1	1	0	1	1	0	21	1	1	1	2	0	NA	0	NA	0	NA	0	541	0	1	0	1	010701	7	6716	749064	0001	BAGUA GRANDE	-78.4545	-5.75939	71	11	996	11	1	0	0	0
002201801	PE6	22	18	1	2	22	1422	4	1	0	4	4	1	1	1	0	22	1	1	1	2	0	NA	0	NA	0	NA	1	1204	1	1	0	1	010706	8	6841	137585	0001	LONYA GRANDE	-78.42386	-6.0963	11	NA	996	11	1	0	1	1
002207201	PE6	22	72	1	2	22	1422	5	1	0	5	5	1	1	1	0	22	1	1	1	2	0	NA	0	NA	0	NA	1	1204	1	1	0	1	010706	8	6841	137585	0001	LONYA GRANDE	-78.42386	-6.0963	11	NA	996	11	1	0	1	0
002208801	PE6	22	88	1	2	22	1422	4	1	0	4	4	2	1	1	0	22	1	1	1	2	0	NA	0	NA	0	NA	2	1204	1	1	0	1	010706	8	6841	137585	0001	LONYA GRANDE	-78.42386	-6.0963	12	NA	5	12	1	0	0	0
002210501	PE6	22	105	1	1	22	1422	3	1	0	3	3	1	1	1	0	22	1	1	1	2	0	NA	0	NA	0	NA	1	1204	1	1	0	1	010706	8	6841	137585	0001	LONYA GRANDE	-78.42386	-6.0963	11	NA	996	11	1	0	1	0
002211601	PE6	22	116	1	1	22	1422	3	1	0	3	3	1	1	1	0	22	1	1	1	2	0	NA	0	NA	0	NA	0	1204	1	1	0	1	010706	8	6841	623308	0001	LONYA GRANDE	-78.42386	-6.0963	11	NA	996	11	1	1	1	1
002213001	PE6	22	130	1	1	22	1422	1	0	0	1	0	0	1	1	0	22	1	1	1	2	0	NA	0	NA	0	NA	0	1204	0	1	0	1	010706	8	6841	623308	0001	LONYA GRANDE	-78.42386	-6.0963	11	NA	996	11	1	0	0	0
002214101	PE6	22	141	1	2	22	1422	3	1	0	3	3	1	1	1	0	22	1	1	1	2	0	NA	0	NA	0	NA	1	1204	1	1	0	1	010706	8	6841	137585	0001	LONYA GRANDE	-78.42386	-6.0963	11	NA	996	11	1	0	1	1
002214601	PE6	22	146	1	2	22	1422	3	1	0	3	3	1	1	1	0	22	1	1	1	2	0	NA	0	NA	0	NA	1	1204	1	1	0	1	010706	8	6841	137585	0001	LONYA GRANDE	-78.42386	-6.0963	11	NA	996	11	1	0	1	0
002302701	PE6	23	27	1	2	23	1421	4	1	0	4	3	1	1	1	0	23	1	1	1	2	0	NA	0	NA	0	NA	1	1430	1	1	0	1	010706	8	6846	115142	0019	ROBLE PAMPA	-78.40409	-6.05847	11	NA	996	21	1	1	1	0
002306101	PE6	23	61	1	2	23	1421	4	2	0	4	4	1	1	1	0	23	1	1	1	2	0	NA	0	NA	0	NA	1	1430	2	1	0	1	010706	8	6846	115142	0019	ROBLE PAMPA	-78.40409	-6.05847	11	NA	996	23	1	1	1	0
002306201	PE6	23	62	1	4	23	1421	6	1	0	5	6	1	1	1	0	23	1	1	1	2	0	NA	0	NA	0	NA	1	1430	2	1	0	1	010706	8	6846	115142	0019	ROBLE PAMPA	-78.40409	-6.05847	11	NA	996	23	1	1	0	0
002306501	PE6	23	65	1	1	23	1421	1	0	0	1	1	0	1	1	0	23	1	1	1	2	0	NA	0	NA	0	NA	0	1430	0	1	0	1	010706	8	6846	521630	0019	ROBLE PAMPA	-78.40409	-6.05847	11	NA	996	23	1	1	1	0
002309101	PE6	23	91	1	2	23	1421	3	1	0	3	3	1	1	1	0	23	1	1	1	2	0	NA	0	NA	0	NA	1	1430	1	1	0	1	010706	8	6846	115142	0019	ROBLE PAMPA	-78.40409	-6.05847	11	NA	996	11	1	1	1	0
002309401	PE6	23	94	1	2	23	1421	3	1	0	3	3	1	1	1	0	23	1	1	1	2	0	NA	0	NA	0	NA	1	1430	1	1	0	1	010706	8	6846	115142	0019	ROBLE PAMPA	-78.40409	-6.05847	12	NA	3	23	0	1	0	0
002310901	PE6	23	109	1	1	23	1421	2	0	0	2	2	0	1	1	0	23	1	1	1	2	0	NA	0	NA	0	NA	0	1430	0	1	0	1	010706	8	6846	521630	0019	ROBLE PAMPA	-78.40409	-6.05847	11	NA	996	11	1	0	1	1
002312801	PE6	23	128	1	3	23	1421	5	1	0	5	5	0	1	1	0	23	1	1	1	2	0	NA	0	NA	0	NA	0	1430	1	1	0	1	010706	8	6846	521630	0019	ROBLE PAMPA	-78.40409	-6.05847	11	NA	996	11	1	1	1	1
002313601	PE6	23	136	1	1	23	1421	4	1	0	4	4	1	1	1	0	23	1	1	1	2	0	NA	0	NA	0	NA	1	1430	1	1	0	1	010706	8	6846	115142	0019	ROBLE PAMPA	-78.40409	-6.05847	11	NA	996	21	1	0	1	0
002313801	PE6	23	138	1	2	23	1421	3	2	0	3	2	0	1	1	0	23	1	1	1	2	0	NA	0	NA	0	NA	0	1430	2	1	0	1	010706	8	6846	521630	0019	ROBLE PAMPA	-78.40409	-6.05847	11	NA	996	11	1	1	1	0
002402901	PE6	24	29	1	2	24	1422	3	1	0	3	2	0	1	1	0	24	1	1	1	2	0	NA	0	NA	0	NA	0	1338	1	1	0	1	010307	6	6883	649014	0001	PEDRO RUIZ GALLO	-77.97468	-5.94033	11	NA	996	11	1	1	1	0
002406201	PE6	24	62	1	1	24	1422	7	1	0	7	5	1	1	1	0	24	1	1	1	2	0	NA	0	NA	0	NA	1	1338	2	1	0	1	010307	6	6883	143260	0001	PEDRO RUIZ GALLO	-77.97468	-5.94033	11	NA	996	11	1	0	1	0
002406801	PE6	24	68	1	2	24	1422	3	1	0	3	3	0	1	1	0	24	1	1	1	2	0	NA	0	NA	0	NA	0	1338	1	1	0	1	010307	6	6883	649014	0001	PEDRO RUIZ GALLO	-77.97468	-5.94033	11	NA	996	11	1	0	1	1
002407001	PE6	24	70	1	1	24	1422	2	0	0	1	2	0	1	1	0	24	1	1	1	2	0	NA	0	NA	0	NA	0	1338	1	1	0	1	010307	6	6883	649014	0001	PEDRO RUIZ GALLO	-77.97468	-5.94033	71	11	996	11	1	1	1	1
002407401	PE6	24	74	1	2	24	1422	4	1	0	4	4	1	1	1	0	24	1	1	1	2	0	NA	0	NA	0	NA	1	1338	1	1	0	1	010307	6	6883	143260	0001	PEDRO RUIZ GALLO	-77.97468	-5.94033	11	NA	996	11	1	1	1	1
002408601	PE6	24	86	1	2	24	1422	3	1	0	3	2	1	1	1	0	24	1	1	1	2	0	NA	0	NA	0	NA	1	1338	1	1	0	1	010307	6	6883	143260	0001	PEDRO RUIZ GALLO	-77.97468	-5.94033	71	11	996	11	1	1	1	1
002410301	PE6	24	103	1	1	24	1422	3	0	0	3	1	1	1	1	0	24	1	1	1	2	0	NA	0	NA	0	NA	1	1338	0	1	0	1	010307	6	6883	143260	0001	PEDRO RUIZ GALLO	-77.97468	-5.94033	11	NA	996	11	1	1	1	1
002412201	PE6	24	122	1	2	24	1422	4	1	0	4	3	1	1	1	0	24	1	1	1	2	0	NA	0	NA	0	NA	1	1338	1	1	0	1	010307	6	6883	143260	0001	PEDRO RUIZ GALLO	-77.97468	-5.94033	71	11	996	11	1	1	1	1
002412701	PE6	24	127	1	2	24	1422	4	1	0	4	4	2	1	1	0	24	1	1	1	2	0	NA	0	NA	0	NA	2	1338	1	1	0	1	010307	6	6883	143260	0001	PEDRO RUIZ GALLO	-77.97468	-5.94033	11	NA	996	11	1	0	1	0
002414201	PE6	24	142	1	1	24	1422	4	1	0	4	4	1	1	1	0	24	1	1	1	2	0	NA	0	NA	0	NA	1	1338	1	1	0	1	010307	6	6883	143260	0001	PEDRO RUIZ GALLO	-77.97468	-5.94033	11	NA	996	11	1	1	1	0
002500901	PE6	25	9	1	2	25	1418	4	1	0	4	4	2	1	1	0	25	1	1	1	2	0	NA	0	NA	0	NA	2	2237	1	1	0	1	010306	9	6899	167612	0001	FLORIDA (POMACOCHAS)	-77.96544	-5.8237	11	NA	996	11	1	0	1	0
002503301	PE6	25	33	1	1	25	1418	2	0	0	2	2	0	1	1	0	25	1	1	1	2	0	NA	0	NA	0	NA	0	2237	0	1	0	1	010306	9	6899	759337	0001	FLORIDA (POMACOCHAS)	-77.96544	-5.8237	11	NA	996	11	1	1	0	0
002505701	PE6	25	57	1	1	25	1418	3	1	0	3	3	0	1	1	0	25	1	1	1	2	0	NA	0	NA	0	NA	0	2237	1	1	0	1	010306	9	6899	759337	0001	FLORIDA (POMACOCHAS)	-77.96544	-5.8237	11	NA	996	11	1	0	1	0
002506001	PE6	25	60	1	2	25	1418	4	0	0	4	0	1	1	1	0	25	1	1	1	2	0	NA	0	NA	0	NA	1	2237	1	1	0	1	010306	9	6899	167612	0001	FLORIDA (POMACOCHAS)	-77.96544	-5.8237	11	NA	996	11	1	1	1	0
002506101	PE6	25	61	1	2	25	1418	4	2	0	4	4	1	1	1	0	25	1	1	1	2	0	NA	0	NA	0	NA	1	2237	2	1	0	1	010306	9	6899	167612	0001	FLORIDA (POMACOCHAS)	-77.96544	-5.8237	11	NA	996	11	1	0	0	0
002507301	PE6	25	73	1	2	25	1418	8	1	0	8	8	1	1	1	0	25	1	1	1	2	0	NA	0	NA	0	NA	1	2237	2	1	0	1	010306	9	6899	167612	0001	FLORIDA (POMACOCHAS)	-77.96544	-5.8237	96	96	30	96	1	1	0	0
002507601	PE6	25	76	1	1	25	1418	1	0	0	1	1	0	1	1	0	25	1	1	1	2	0	NA	0	NA	0	NA	0	2237	0	1	0	1	010306	9	6899	759337	0001	FLORIDA (POMACOCHAS)	-77.96544	-5.8237	71	11	996	11	1	1	1	0
002512701	PE6	25	127	1	2	25	1418	3	1	0	3	3	1	1	1	0	25	1	1	1	2	0	NA	0	NA	0	NA	1	2237	1	1	0	1	010306	9	6899	167612	0001	FLORIDA (POMACOCHAS)	-77.96544	-5.8237	12	NA	1	32	1	1	1	0
002602301	PE6	26	23	1	3	26	1419	4	1	0	4	4	1	1	1	0	26	1	1	1	2	0	NA	0	NA	0	NA	1	2317	1	1	0	1	010501	7	6973	133222	0001	LAMUD	-77.95406	-6.14474	11	NA	996	11	1	1	1	1
002602401	PE6	26	24	1	2	26	1419	4	1	0	4	4	1	1	1	0	26	1	1	1	2	0	NA	0	NA	0	NA	1	2317	2	1	0	1	010501	7	6973	133222	0001	LAMUD	-77.95406	-6.14474	11	NA	996	11	1	1	1	1
002604401	PE6	26	44	1	3	26	1419	6	2	0	6	6	1	1	1	0	26	1	1	1	2	0	NA	0	NA	0	NA	1	2317	2	1	0	1	010501	7	6973	133222	0001	LAMUD	-77.95406	-6.14474	11	NA	996	11	1	1	1	0
002604801	PE6	26	48	1	1	26	1419	6	1	0	6	6	1	1	1	0	26	1	1	1	2	0	NA	0	NA	0	NA	1	2317	2	1	0	1	010501	7	6973	133222	0001	LAMUD	-77.95406	-6.14474	11	NA	996	11	1	1	1	0
002605201	PE6	26	52	1	2	26	1419	3	1	0	3	3	0	1	1	0	26	1	1	1	2	0	NA	0	NA	0	NA	0	2317	1	1	0	1	010501	7	6973	603539	0001	LAMUD	-77.95406	-6.14474	11	NA	996	11	1	1	0	0
002606801	PE6	26	68	1	1	26	1419	2	1	0	1	2	0	1	1	0	26	1	1	1	2	0	NA	0	NA	0	NA	0	2317	1	1	0	1	010501	7	6973	603539	0001	LAMUD	-77.95406	-6.14474	11	NA	996	11	1	1	1	0
002609101	PE6	26	91	1	1	26	1419	3	0	0	3	3	0	1	1	0	26	1	1	1	2	0	NA	0	NA	0	NA	0	2317	0	1	0	1	010501	7	6973	603539	0001	LAMUD	-77.95406	-6.14474	11	NA	996	11	1	1	0	0
002609601	PE6	26	96	1	1	26	1419	5	2	0	5	5	1	1	1	0	26	1	1	1	2	0	NA	0	NA	0	NA	1	2317	2	1	0	1	010501	7	6973	133222	0001	LAMUD	-77.95406	-6.14474	11	NA	996	11	1	1	1	0
002610601	PE6	26	106	1	2	26	1419	3	1	0	3	3	1	1	1	0	26	1	1	1	2	0	NA	0	NA	0	NA	1	2317	1	1	0	1	010501	7	6973	133222	0001	LAMUD	-77.95406	-6.14474	11	NA	996	11	1	0	0	0
002611901	PE6	26	119	1	1	26	1419	6	2	0	6	6	1	1	1	0	26	1	1	1	2	0	NA	0	NA	0	NA	1	2317	2	1	0	1	010501	7	6973	133222	0001	LAMUD	-77.95406	-6.14474	11	NA	996	11	1	1	1	1
002704601	PE6	27	46	1	2	27	1419	7	1	0	6	7	2	1	2	0	27	1	1	1	2	0	NA	0	NA	0	NA	1	1603	1	1	0	1	010601	6	7200	159065	0001	MENDOZA	-77.47919	-6.39732	11	NA	996	11	1	1	1	0
002706101	PE6	27	61	1	4	27	1419	6	1	0	6	6	1	1	1	0	27	1	1	1	2	0	NA	0	NA	0	NA	1	1603	1	1	0	1	010601	6	7200	159065	0001	MENDOZA	-77.47919	-6.39732	11	NA	996	11	1	1	1	0
002707501	PE6	27	75	1	2	27	1419	7	2	0	6	5	2	1	1	0	27	1	1	1	2	0	NA	0	NA	0	NA	1	1603	2	1	0	1	010601	6	7200	159065	0001	MENDOZA	-77.47919	-6.39732	11	NA	996	11	1	1	1	0
002710601	PE6	27	106	1	1	27	1421	1	0	0	1	1	0	1	1	0	27	1	1	1	2	0	NA	0	NA	0	NA	0	1603	0	1	0	1	010601	6	7200	720619	0001	MENDOZA	-77.47919	-6.39732	71	11	996	11	1	0	1	0
002715901	PE6	27	159	1	2	27	1419	3	1	0	3	3	0	1	1	0	27	1	1	1	2	0	NA	0	NA	0	NA	0	1603	2	1	0	1	010601	6	7200	720619	0001	MENDOZA	-77.47919	-6.39732	11	NA	996	11	1	1	1	1
002717501	PE6	27	175	1	1	27	1419	4	1	0	4	4	1	1	1	0	27	1	1	1	2	0	NA	0	NA	0	NA	1	1603	1	1	0	1	010601	6	7200	159065	0001	MENDOZA	-77.47919	-6.39732	11	NA	996	11	1	1	1	1
002801001	PE6	28	10	1	1	28	1421	4	1	0	4	4	1	1	1	0	28	1	1	1	2	0	NA	0	NA	0	NA	1	1590	2	1	0	1	010601	5	7202	134822	0001	MENDOZA	-77.48266	-6.39612	11	NA	996	11	1	0	1	0
002803801	PE6	28	38	1	1	28	1421	3	1	0	3	3	1	1	1	0	28	1	1	1	2	0	NA	0	NA	0	NA	1	1590	1	1	0	1	010601	5	7202	134822	0001	MENDOZA	-77.48266	-6.39612	71	11	996	11	1	1	1	1
002805601	PE6	28	56	1	1	28	1421	5	1	0	5	5	2	1	1	0	28	1	1	1	2	0	NA	0	NA	0	NA	2	1590	1	1	0	1	010601	5	7202	134822	0001	MENDOZA	-77.48266	-6.39612	71	11	996	11	1	1	1	1
002806501	PE6	28	65	1	2	28	1421	8	1	0	8	8	1	1	1	0	28	1	1	1	2	0	NA	0	NA	0	NA	1	1590	2	1	0	1	010601	5	7202	134822	0001	MENDOZA	-77.48266	-6.39612	11	NA	996	11	1	1	1	0
002808601	PE6	28	86	1	2	28	1421	3	1	0	3	3	1	1	1	0	28	1	1	1	2	0	NA	0	NA	0	NA	1	1590	1	1	0	1	010601	5	7202	134822	0001	MENDOZA	-77.48266	-6.39612	12	NA	3	11	1	0	1	0
002809801	PE6	28	98	1	1	28	1421	4	2	0	4	4	0	1	1	0	28	1	1	1	2	0	NA	0	NA	0	NA	0	1590	2	1	0	1	010601	5	7202	610790	0001	MENDOZA	-77.48266	-6.39612	71	11	996	11	1	1	1	1
002811101	PE6	28	111	1	2	28	1421	3	0	0	3	2	0	1	1	0	28	1	1	1	2	0	NA	0	NA	0	NA	0	1590	0	1	0	1	010601	5	7202	610790	0001	MENDOZA	-77.48266	-6.39612	11	NA	996	11	1	1	1	1
002811401	PE6	28	114	1	2	28	1421	4	1	0	4	3	1	1	1	0	28	1	1	1	2	0	NA	0	NA	0	NA	1	1590	1	1	0	1	010601	5	7202	134822	0001	MENDOZA	-77.48266	-6.39612	11	NA	996	11	1	1	1	1
002901601	PE6	29	16	1	1	29	1420	6	1	0	6	6	1	1	1	0	29	1	1	2	3	0	NA	0	NA	0	NA	1	242	1	1	0	1	010402	10	6465	245876	0028	AINTAM	-78.15576833	-4.471978332	11	NA	996	23	0	0	0	0
002901701	PE6	29	17	1	1	29	1420	5	1	0	5	5	0	1	1	0	29	1	1	2	3	0	NA	0	NA	0	NA	0	242	1	1	0	1	010402	10	6465	735515	0028	AINTAM	-78.15576833	-4.471978332	11	NA	996	23	0	0	0	0
002901801	PE6	29	18	1	2	29	1420	10	2	0	10	8	1	1	1	0	29	1	1	2	3	0	NA	0	NA	0	NA	0	242	4	1	0	1	010402	10	6465	735515	0028	AINTAM	-78.15576833	-4.471978332	11	NA	996	23	0	0	1	1
002902001	PE6	29	20	1	1	29	1420	2	0	0	2	2	0	1	1	0	29	1	1	2	3	0	NA	0	NA	0	NA	0	242	0	1	0	1	010402	10	6465	735515	0028	AINTAM	-78.15576833	-4.471978332	11	NA	996	23	0	1	0	0
002921801	PE6	29	218	1	1	29	1420	7	2	0	7	7	2	1	1	0	29	1	1	2	3	0	NA	0	NA	0	NA	2	242	2	1	0	1	010402	10	6465	245876	0035	NUEVA KANAM	-78.17473333	-4.524319999	43	NA	30	23	0	0	0	0
002921901	PE6	29	219	1	1	29	1420	7	2	0	7	7	1	1	1	0	29	1	1	2	3	0	NA	0	NA	0	NA	1	242	2	1	0	1	010402	10	6465	245876	0035	NUEVA KANAM	-78.17473333	-4.524319999	11	NA	996	23	0	0	0	0
002922001	PE6	29	220	1	1	29	1420	4	1	0	4	4	1	1	1	0	29	1	1	2	3	0	NA	0	NA	0	NA	1	242	1	1	0	1	010402	10	6465	245876	0035	NUEVA KANAM	-78.17473333	-4.524319999	96	11	996	32	0	0	0	0
002922101	PE6	29	221	1	1	29	1420	5	0	0	5	3	1	1	1	0	29	1	1	2	3	0	NA	0	NA	0	NA	1	242	1	1	0	1	010402	10	6465	245876	0035	NUEVA KANAM	-78.17473333	-4.524319999	11	NA	996	11	0	0	0	0
002922201	PE6	29	222	1	1	29	1420	7	0	0	7	7	2	1	1	0	29	1	1	2	3	0	NA	0	NA	0	NA	2	242	0	1	0	1	010402	10	6465	245876	0035	NUEVA KANAM	-78.17473333	-4.524319999	11	NA	996	23	0	0	0	0
002922301	PE6	29	223	1	1	29	1420	3	0	0	3	2	0	1	1	0	29	1	1	2	3	0	NA	0	NA	0	NA	0	242	1	1	0	1	010402	10	6465	735515	0035	NUEVA KANAM	-78.17473333	-4.524319999	11	NA	996	23	0	1	0	0
002922501	PE6	29	225	1	1	29	1420	3	0	0	3	3	0	1	1	0	29	1	1	2	3	0	NA	0	NA	0	NA	0	242	0	1	0	1	010402	10	6465	735515	0035	NUEVA KANAM	-78.17473333	-4.524319999	96	96	10	23	0	1	0	0
002922601	PE6	29	226	1	1	29	1420	2	1	0	2	2	0	1	1	0	29	1	1	2	3	0	NA	0	NA	0	NA	0	242	1	1	0	1	010402	10	6465	735515	0035	NUEVA KANAM	-78.17473333	-4.524319999	11	NA	996	23	0	0	0	0
002922701	PE6	29	227	1	3	29	1420	7	2	0	7	7	4	1	1	0	29	1	1	2	3	0	NA	0	NA	0	NA	4	242	2	1	0	1	010402	10	6465	245876	0035	NUEVA KANAM	-78.17473333	-4.524319999	21	NA	996	23	0	1	0	0
003003701	PE6	30	37	1	1	30	1422	2	0	0	2	1	0	1	1	0	30	1	1	2	3	0	NA	0	NA	0	NA	0	215	0	1	0	1	010403	10	6470	869515	0007	ONANGA	-77.88074166	-3.273131667	43	NA	5	32	0	0	0	0
003003801	PE6	30	38	1	1	30	1422	5	3	0	5	5	1	1	1	0	30	1	1	2	3	0	NA	0	NA	0	NA	1	215	3	1	0	1	010403	10	6470	290671	0007	ONANGA	-77.88074166	-3.273131667	43	NA	2	32	0	0	0	0
003004001	PE6	30	40	1	1	30	1422	6	2	0	6	6	1	1	1	0	30	1	1	2	3	0	NA	0	NA	0	NA	1	215	3	1	0	1	010403	10	6470	290671	0007	ONANGA	-77.88074166	-3.273131667	43	NA	3	32	0	0	0	0
003011801	PE6	30	118	1	1	30	1422	8	3	0	8	8	2	1	1	0	30	1	1	2	3	0	NA	0	NA	0	NA	2	215	4	1	0	1	010403	10	6470	290671	0004	DOS DE MAYO	-77.81192333	-3.199303332	13	NA	5	32	0	0	0	0
003011901	PE6	30	119	1	2	30	1422	5	1	0	5	5	1	1	1	0	30	1	1	2	3	0	NA	0	NA	0	NA	1	215	1	1	0	1	010403	10	6470	290671	0004	DOS DE MAYO	-77.81192333	-3.199303332	13	NA	5	32	0	0	0	0
003012001	PE6	30	120	1	1	30	1422	4	0	0	4	0	1	1	1	0	30	1	1	2	3	0	NA	0	NA	0	NA	1	215	1	1	0	1	010403	10	6470	290671	0004	DOS DE MAYO	-77.81192333	-3.199303332	13	NA	5	32	0	0	1	0
003012101	PE6	30	121	1	1	30	1422	3	1	0	3	3	0	1	1	0	30	1	1	2	3	0	NA	0	NA	0	NA	0	215	1	1	0	1	010403	10	6470	869515	0004	DOS DE MAYO	-77.81192333	-3.199303332	13	NA	5	32	0	0	0	0
003012201	PE6	30	122	1	2	30	1422	7	1	0	7	7	2	1	1	0	30	1	1	2	3	0	NA	0	NA	0	NA	1	215	1	1	0	1	010403	10	6470	290671	0004	DOS DE MAYO	-77.81192333	-3.199303332	13	NA	5	32	0	0	0	0
003013901	PE6	30	139	1	1	30	1422	12	3	0	12	12	3	1	1	0	30	1	1	2	3	0	NA	0	NA	0	NA	3	215	3	1	0	1	010403	10	6470	290671	0067	SAN MARTIN	-77.79976833	-3.185021667	12	NA	2	32	0	0	0	0
003014001	PE6	30	140	1	2	30	1422	3	1	0	3	2	1	1	1	0	30	1	1	2	3	0	NA	0	NA	0	NA	1	215	1	1	0	1	010403	10	6470	290671	0067	SAN MARTIN	-77.79976833	-3.185021667	11	NA	996	32	0	0	0	0
003014101	PE6	30	141	1	1	30	1422	5	1	0	5	5	1	1	1	0	30	1	1	2	3	0	NA	0	NA	0	NA	0	215	1	1	0	1	010403	10	6470	869515	0067	SAN MARTIN	-77.79976833	-3.185021667	11	NA	996	32	0	0	0	0
003014201	PE6	30	142	1	1	30	1422	8	2	0	8	8	1	1	1	0	30	1	1	2	3	0	NA	0	NA	0	NA	0	215	2	1	0	1	010403	10	6470	869515	0067	SAN MARTIN	-77.79976833	-3.185021667	11	NA	996	32	0	0	0	0
003014301	PE6	30	143	1	2	30	1422	3	1	0	3	3	1	1	1	0	30	1	1	2	3	0	NA	0	NA	0	NA	1	215	1	1	0	1	010403	10	6470	290671	0067	SAN MARTIN	-77.79976833	-3.185021667	12	NA	3	32	0	0	0	0
003107601	PE6	31	76	1	1	31	1420	3	1	0	3	3	1	1	1	0	31	1	1	2	3	0	NA	0	NA	0	NA	1	211	1	1	0	1	010401	10	6508	236423	0054	JAPAIME ESCUELA	-77.89475333	-4.71131	22	NA	30	23	0	0	0	0
003107701	PE6	31	77	1	2	31	1420	4	1	0	4	4	0	1	1	0	31	1	1	2	3	0	NA	0	NA	0	NA	0	211	1	1	0	1	010401	10	6508	707236	0054	JAPAIME ESCUELA	-77.89475333	-4.71131	41	NA	5	23	0	0	0	0
003107801	PE6	31	78	1	2	31	1420	3	1	0	3	3	1	1	1	0	31	1	1	2	3	0	NA	0	NA	0	NA	1	211	1	1	0	1	010401	10	6508	236423	0054	JAPAIME ESCUELA	-77.89475333	-4.71131	22	NA	2	32	0	0	0	0
003110401	PE6	31	104	1	1	31	1420	5	1	0	5	5	1	1	1	0	31	1	1	2	3	0	NA	0	NA	0	NA	1	211	1	1	0	1	010401	10	6508	236423	0146	BAJO WAISIN	-77.95515833	-4.787208333	43	NA	30	23	0	0	0	0
003110501	PE6	31	105	1	1	31	1420	5	1	0	5	5	2	1	1	0	31	1	1	2	3	0	NA	0	NA	0	NA	2	211	1	1	0	1	010401	10	6508	236423	0146	BAJO WAISIN	-77.95515833	-4.787208333	43	NA	30	23	0	0	0	0
003110601	PE6	31	106	1	1	31	1420	7	1	0	7	7	2	1	1	0	31	1	1	2	3	0	NA	0	NA	0	NA	2	211	1	1	0	1	010401	10	6508	236423	0146	BAJO WAISIN	-77.95515833	-4.787208333	11	NA	996	23	0	1	0	0
003110701	PE6	31	107	1	1	31	1420	5	1	0	5	5	1	1	1	0	31	1	1	2	3	0	NA	0	NA	0	NA	1	211	1	1	0	1	010401	10	6508	236423	0146	BAJO WAISIN	-77.95515833	-4.787208333	43	NA	8	32	0	0	0	0
003110801	PE6	31	108	1	2	31	1420	4	1	0	4	4	2	1	1	0	31	1	1	2	3	0	NA	0	NA	0	NA	2	211	1	1	0	1	010401	10	6508	236423	0146	BAJO WAISIN	-77.95515833	-4.787208333	43	NA	10	23	0	0	0	0
003112201	PE6	31	122	1	1	31	1420	1	0	0	1	1	0	1	1	0	31	1	1	2	3	0	NA	0	NA	0	NA	0	211	0	1	0	1	010401	10	6508	707236	0062	YANTANA ENTSA	-77.9205	-4.788368333	43	NA	20	23	0	1	0	0
003112301	PE6	31	123	1	1	31	1420	1	0	0	1	1	0	1	1	0	31	1	1	2	3	0	NA	0	NA	0	NA	0	211	0	1	0	1	010401	10	6508	707236	0062	YANTANA ENTSA	-77.9205	-4.788368333	43	NA	30	23	0	0	0	0
003112401	PE6	31	124	1	1	31	1420	7	1	0	7	7	2	1	1	0	31	1	1	2	3	0	NA	0	NA	0	NA	2	211	1	1	0	1	010401	10	6508	236423	0062	YANTANA ENTSA	-77.9205	-4.788368333	43	NA	5	23	0	0	0	0
003112601	PE6	31	126	1	2	31	1420	3	1	0	3	3	1	1	1	0	31	1	1	2	3	0	NA	0	NA	0	NA	1	211	1	1	0	1	010401	10	6508	236423	0062	YANTANA ENTSA	-77.9205	-4.788368333	43	NA	30	23	0	0	0	0
003201601	PE6	32	16	1	1	32	1422	5	1	0	5	5	2	1	1	0	32	1	1	2	3	0	NA	0	NA	0	NA	2	222	1	1	0	1	010401	10	6513	332697	0068	TAYUNTSA	-77.95110999	-4.834528333	11	NA	996	32	0	0	0	0
003201801	PE6	32	18	1	1	32	1422	7	3	0	7	7	1	1	1	0	32	1	1	2	3	0	NA	0	NA	0	NA	1	222	3	1	0	1	010401	10	6513	332697	0068	TAYUNTSA	-77.95110999	-4.834528333	11	NA	996	32	0	0	0	0
003201901	PE6	32	19	1	1	32	1422	3	0	0	3	1	1	1	1	0	32	1	1	2	3	0	NA	0	NA	0	NA	1	222	1	1	0	1	010401	10	6513	332697	0068	TAYUNTSA	-77.95110999	-4.834528333	11	NA	996	23	1	0	1	0
003202001	PE6	32	20	1	2	32	1422	7	1	0	7	6	2	1	1	0	32	1	1	2	3	0	NA	0	NA	0	NA	2	222	2	1	0	1	010401	10	6513	332697	0068	TAYUNTSA	-77.95110999	-4.834528333	11	NA	996	11	1	0	1	1
003209701	PE6	32	97	1	2	32	1422	3	1	0	3	3	1	1	2	0	32	1	1	2	3	0	NA	0	NA	0	NA	1	222	1	1	0	1	010401	10	6513	332697	0068	TAYUNTSA	-77.95110999	-4.834528333	71	11	996	11	1	0	0	0
003209801	PE6	32	98	1	2	32	1422	7	1	0	7	6	2	1	1	0	32	1	1	2	3	0	NA	0	NA	0	NA	2	222	1	1	0	1	010401	10	6513	332697	0068	TAYUNTSA	-77.95110999	-4.834528333	22	NA	3	32	0	0	0	0
003210001	PE6	32	100	1	1	32	1422	3	1	0	3	3	1	1	1	0	32	1	1	2	3	0	NA	0	NA	0	NA	1	222	1	1	0	1	010401	10	6513	332697	0068	TAYUNTSA	-77.95110999	-4.834528333	96	96	10	32	0	0	0	0
003216501	PE6	32	165	1	1	32	1422	5	2	0	5	5	1	1	1	0	32	1	1	2	3	0	NA	0	NA	0	NA	1	222	2	1	0	1	010401	10	6513	332697	0067	JOSE OLAYA	-77.93833833	-4.830461666	11	NA	996	23	1	0	1	1
003216601	PE6	32	166	1	1	32	1422	4	1	0	4	4	1	1	1	0	32	1	1	2	3	0	NA	0	NA	0	NA	1	222	2	1	0	1	010401	10	6513	332697	0067	JOSE OLAYA	-77.93833833	-4.830461666	11	NA	996	23	1	0	0	0
003216701	PE6	32	167	1	1	32	1422	4	0	0	4	4	0	1	1	0	32	1	1	2	3	0	NA	0	NA	0	NA	0	222	0	1	0	1	010401	10	6513	995232	0067	JOSE OLAYA	-77.93833833	-4.830461666	11	NA	996	23	1	0	0	0
003216801	PE6	32	168	1	2	32	1422	4	1	0	4	4	2	1	1	0	32	1	1	2	3	0	NA	0	NA	0	NA	1	222	1	1	0	1	010401	10	6513	332697	0067	JOSE OLAYA	-77.93833833	-4.830461666	11	NA	996	23	1	1	0	0
003216901	PE6	32	169	1	1	32	1422	5	1	0	5	5	0	1	1	0	32	1	1	2	3	0	NA	0	NA	0	NA	0	222	1	1	0	1	010401	10	6513	995232	0067	JOSE OLAYA	-77.93833833	-4.830461666	11	NA	996	23	1	1	1	0
003309601	PE6	33	96	1	2	33	1419	4	1	0	2	4	0	1	1	0	33	1	1	2	3	0	NA	0	NA	0	NA	0	300	1	1	0	1	010205	10	6547	656055	0059	SAN RAFAEL WINCHU	-78.35154333	-5.156495	11	NA	996	23	0	0	0	0
003309701	PE6	33	97	1	2	33	1419	5	1	0	5	5	1	1	1	0	33	1	1	2	3	0	NA	0	NA	0	NA	1	300	1	1	0	1	010205	10	6547	219313	0059	SAN RAFAEL WINCHU	-78.35154333	-5.156495	96	96	5	23	0	0	1	0
003309801	PE6	33	98	1	1	33	1419	3	1	0	3	3	0	1	1	0	33	1	1	2	3	0	NA	0	NA	0	NA	0	300	1	1	0	1	010205	10	6547	656055	0059	SAN RAFAEL WINCHU	-78.35154333	-5.156495	11	NA	996	23	0	0	0	0
003309901	PE6	33	99	1	1	33	1419	1	0	0	1	1	0	1	1	0	33	1	1	2	3	0	NA	0	NA	0	NA	0	300	0	1	0	1	010205	10	6547	656055	0059	SAN RAFAEL WINCHU	-78.35154333	-5.156495	11	NA	996	23	0	0	0	0
003310001	PE6	33	100	1	1	33	1419	5	1	0	5	5	3	1	1	0	33	1	1	2	3	0	NA	0	NA	0	NA	2	300	1	1	0	1	010205	10	6547	219313	0059	SAN RAFAEL WINCHU	-78.35154333	-5.156495	96	96	5	23	0	0	0	0
003312601	PE6	33	126	1	1	33	1419	6	1	0	6	6	1	1	1	0	33	1	1	2	3	0	NA	0	NA	0	NA	1	300	2	1	0	1	010205	10	6547	219313	0059	SAN RAFAEL WINCHU	-78.35154333	-5.156495	43	NA	5	23	0	1	0	0
003312701	PE6	33	127	1	2	33	1419	4	1	0	4	4	1	1	1	0	33	1	1	2	3	0	NA	0	NA	0	NA	1	300	1	1	0	1	010205	10	6547	219313	0059	SAN RAFAEL WINCHU	-78.35154333	-5.156495	96	96	10	32	0	0	0	0
003312801	PE6	33	128	1	1	33	1419	4	1	0	4	4	2	1	1	0	33	1	1	2	3	0	NA	0	NA	0	NA	1	300	1	1	0	1	010205	10	6547	219313	0059	SAN RAFAEL WINCHU	-78.35154333	-5.156495	43	NA	10	23	0	1	0	0
003312901	PE6	33	129	1	1	33	1419	2	0	0	2	2	1	1	1	0	33	1	1	2	3	0	NA	0	NA	0	NA	1	300	0	1	0	1	010205	10	6547	219313	0059	SAN RAFAEL WINCHU	-78.35154333	-5.156495	11	NA	996	23	0	0	0	0
003313001	PE6	33	130	1	2	33	1419	5	1	0	5	5	0	1	1	0	33	1	1	2	3	0	NA	0	NA	0	NA	0	300	2	1	0	1	010205	10	6547	656055	0059	SAN RAFAEL WINCHU	-78.35154333	-5.156495	43	NA	5	23	0	1	1	0
003314301	PE6	33	143	1	1	33	1419	5	1	0	5	5	1	1	1	0	33	1	1	2	3	0	NA	0	NA	0	NA	1	300	1	1	0	1	010205	10	6547	219313	0074	SAMAREN	-78.38184	-5.181255	11	NA	996	23	0	0	0	0
003314401	PE6	33	144	1	2	33	1419	8	1	0	8	8	3	1	1	0	33	1	1	2	3	0	NA	0	NA	0	NA	2	300	1	1	0	1	010205	10	6547	219313	0074	SAMAREN	-78.38184	-5.181255	11	NA	996	32	0	0	0	0
003314501	PE6	33	145	1	1	33	1419	6	1	0	6	6	2	1	1	0	33	1	1	2	3	0	NA	0	NA	0	NA	2	300	1	1	0	1	010205	10	6547	219313	0074	SAMAREN	-78.38184	-5.181255	11	NA	996	23	0	0	0	0
003314601	PE6	33	146	1	1	33	1419	1	1	0	1	1	0	1	1	0	33	1	1	2	3	0	NA	0	NA	0	NA	0	300	1	1	0	1	010205	10	6547	656055	0074	SAMAREN	-78.38184	-5.181255	96	96	4	32	0	0	0	0
003314701	PE6	33	147	1	1	33	1419	7	2	0	7	7	0	1	1	0	33	1	1	2	3	0	NA	0	NA	0	NA	0	300	2	1	0	1	010205	10	6547	656055	0074	SAMAREN	-78.38184	-5.181255	11	NA	996	23	0	0	0	0
003403601	PE6	34	36	1	1	34	1421	5	1	0	5	5	1	1	1	0	34	1	1	2	3	0	NA	0	NA	0	NA	0	284	1	1	0	1	010205	10	6548	548410	0072	NAZARETH	-78.32104333	-5.137774999	11	NA	996	23	1	0	1	0
003403701	PE6	34	37	1	1	34	1421	3	1	0	3	3	0	1	1	0	34	1	1	2	3	0	NA	0	NA	0	NA	0	284	1	1	0	1	010205	10	6548	548410	0072	NAZARETH	-78.32104333	-5.137774999	11	NA	996	32	1	0	0	0
003403801	PE6	34	38	1	2	34	1421	3	0	0	3	2	0	1	1	0	34	1	1	2	3	0	NA	0	NA	0	NA	0	284	0	1	0	1	010205	10	6548	548410	0072	NAZARETH	-78.32104333	-5.137774999	11	NA	996	32	1	0	0	0
003403901	PE6	34	39	1	2	34	1421	9	1	0	9	9	3	1	1	0	34	1	1	2	3	0	NA	0	NA	0	NA	3	284	1	1	0	1	010205	10	6548	183329	0072	NAZARETH	-78.32104333	-5.137774999	11	NA	996	23	0	0	0	0
003411701	PE6	34	117	1	1	34	1421	3	0	0	3	3	0	1	1	0	34	1	1	2	3	0	NA	0	NA	0	NA	0	284	0	1	0	1	010205	10	6548	548410	0051	NUEVO CHOTA	-78.30210166	-5.070163333	11	NA	996	23	1	1	0	0
003411801	PE6	34	118	1	2	34	1421	7	3	0	7	6	1	1	1	0	34	1	1	2	3	0	NA	0	NA	0	NA	1	284	3	1	0	1	010205	10	6548	183329	0051	NUEVO CHOTA	-78.30210166	-5.070163333	11	NA	996	23	1	0	1	1
003412001	PE6	34	120	1	1	34	1421	1	0	0	1	0	0	1	1	0	34	1	1	2	3	0	NA	0	NA	0	NA	0	284	0	1	0	1	010205	10	6548	548410	0051	NUEVO CHOTA	-78.30210166	-5.070163333	11	NA	996	23	1	0	0	0
003412101	PE6	34	121	1	2	34	1421	5	2	0	5	5	0	1	1	0	34	1	1	2	3	0	NA	0	NA	0	NA	0	284	2	1	0	1	010205	10	6548	548410	0051	NUEVO CHOTA	-78.30210166	-5.070163333	11	NA	996	23	1	0	0	0
003415801	PE6	34	158	1	2	34	1421	5	1	0	5	5	2	1	1	0	34	1	1	2	3	0	NA	0	NA	0	NA	1	284	1	1	0	1	010205	10	6548	183329	0061	KUSU CHICO	-78.30026999	-5.076203333	43	NA	5	23	0	0	0	0
003415901	PE6	34	159	1	1	34	1421	6	1	0	6	6	2	1	1	0	34	1	1	2	3	0	NA	0	NA	0	NA	1	284	1	1	0	1	010205	10	6548	183329	0061	KUSU CHICO	-78.30026999	-5.076203333	43	NA	5	23	0	0	0	0
003416001	PE6	34	160	1	1	34	1421	5	2	0	5	5	1	1	1	0	34	1	1	2	3	0	NA	0	NA	0	NA	1	284	2	1	0	1	010205	10	6548	183329	0061	KUSU CHICO	-78.30026999	-5.076203333	43	NA	5	23	1	0	0	0
003416101	PE6	34	161	1	1	34	1421	6	1	0	6	6	1	1	1	0	34	1	1	2	3	0	NA	0	NA	0	NA	1	284	1	1	0	1	010205	10	6548	183329	0061	KUSU CHICO	-78.30026999	-5.076203333	43	NA	10	23	1	0	0	0
003416201	PE6	34	162	1	1	34	1421	7	1	0	7	7	2	1	1	0	34	1	1	2	3	0	NA	0	NA	0	NA	2	284	1	1	0	1	010205	10	6548	183329	0061	KUSU CHICO	-78.30026999	-5.076203333	43	NA	5	23	0	0	0	0
003503201	PE6	35	32	1	1	35	1421	1	0	0	1	1	0	1	1	0	35	1	1	2	3	0	NA	0	NA	0	NA	0	659	0	1	0	1	010202	10	6561	422305	0028	VISTA ALEGRE	-78.43636833	-5.353548332	11	NA	996	21	0	0	0	0
003503301	PE6	35	33	1	1	35	1421	6	1	0	6	6	1	1	1	0	35	1	1	2	3	0	NA	0	NA	0	NA	1	659	1	1	0	1	010202	10	6561	141173	0028	VISTA ALEGRE	-78.43636833	-5.353548332	11	NA	996	23	0	1	0	0
003503401	PE6	35	34	1	2	35	1421	5	1	0	5	5	2	1	1	0	35	1	1	2	3	0	NA	0	NA	0	NA	1	659	1	1	0	1	010202	10	6561	141173	0028	VISTA ALEGRE	-78.43636833	-5.353548332	21	NA	996	23	0	0	0	0
003503501	PE6	35	35	1	1	35	1421	4	1	0	4	4	2	1	1	0	35	1	1	2	3	0	NA	0	NA	0	NA	2	659	1	1	0	1	010202	10	6561	141173	0028	VISTA ALEGRE	-78.43636833	-5.353548332	11	NA	996	23	0	1	0	0
003503601	PE6	35	36	1	2	35	1421	3	1	0	3	3	1	1	1	0	35	1	1	2	3	0	NA	0	NA	0	NA	1	659	1	1	0	1	010202	10	6561	141173	0028	VISTA ALEGRE	-78.43636833	-5.353548332	11	NA	996	23	0	0	0	0
003503801	PE6	35	38	1	1	35	1421	3	0	0	3	2	0	1	1	0	35	1	1	2	3	0	NA	0	NA	0	NA	0	659	0	1	0	1	010202	10	6561	422305	0019	MIRANA	-78.43484	-5.319083333	11	NA	996	21	1	0	0	0
003503901	PE6	35	39	1	2	35	1421	4	1	0	4	4	1	1	1	0	35	1	1	2	3	0	NA	0	NA	0	NA	1	659	1	1	0	1	010202	10	6561	141173	0019	MIRANA	-78.43484	-5.319083333	11	NA	996	96	1	0	0	0
003504001	PE6	35	40	1	1	35	1421	1	0	0	1	1	0	1	1	0	35	1	1	2	3	0	NA	0	NA	0	NA	0	659	0	1	0	1	010202	10	6561	422305	0019	MIRANA	-78.43484	-5.319083333	11	NA	996	23	1	1	0	0
003504101	PE6	35	41	1	2	35	1421	7	1	0	7	7	2	1	1	0	35	1	1	2	3	0	NA	0	NA	0	NA	1	659	1	1	0	1	010202	10	6561	141173	0019	MIRANA	-78.43484	-5.319083333	11	NA	996	23	1	0	0	0
003504201	PE6	35	42	1	1	35	1421	3	0	0	3	0	1	1	1	0	35	1	1	2	3	0	NA	0	NA	0	NA	1	659	1	1	0	1	010202	10	6561	141173	0019	MIRANA	-78.43484	-5.319083333	11	NA	996	23	1	0	0	0
003504801	PE6	35	48	1	1	35	1421	1	0	0	1	1	0	1	1	0	35	1	1	2	3	0	NA	0	NA	0	NA	0	659	0	1	0	1	010202	10	6561	422305	0019	MIRANA	-78.43484	-5.319083333	11	NA	996	23	0	0	0	0
003504901	PE6	35	49	1	2	35	1421	7	1	0	7	6	2	1	1	0	35	1	1	2	3	0	NA	0	NA	0	NA	2	659	2	1	0	1	010202	10	6561	141173	0019	MIRANA	-78.43484	-5.319083333	11	NA	996	23	1	1	0	0
003505001	PE6	35	50	1	1	35	1421	3	1	0	3	3	2	1	1	0	35	1	1	2	3	0	NA	0	NA	0	NA	1	659	1	1	0	1	010202	10	6561	141173	0019	MIRANA	-78.43484	-5.319083333	11	NA	996	23	1	0	1	0
003505201	PE6	35	52	1	2	35	1421	5	1	0	5	5	0	1	1	0	35	1	1	2	3	0	NA	0	NA	0	NA	0	659	1	1	0	1	010202	10	6561	422305	0019	MIRANA	-78.43484	-5.319083333	11	NA	996	96	1	0	1	1
003608501	PE6	36	85	1	1	36	1421	1	0	0	1	1	0	1	1	0	36	1	1	2	3	0	NA	0	NA	0	NA	0	974	0	1	0	1	010202	10	6571	538168	0064	COPALLIN DE ARAMANGO	-78.45977499	-5.459933332	11	NA	996	11	1	0	0	0
003608601	PE6	36	86	1	1	36	1421	1	0	0	1	1	0	1	1	0	36	1	1	2	3	0	NA	0	NA	0	NA	0	974	0	1	0	1	010202	10	6571	538168	0064	COPALLIN DE ARAMANGO	-78.45977499	-5.459933332	71	11	996	11	1	0	0	0
003608701	PE6	36	87	1	6	36	1421	9	2	0	9	7	2	1	1	0	36	1	1	2	3	0	NA	0	NA	0	NA	2	974	3	1	0	1	010202	10	6571	179905	0064	COPALLIN DE ARAMANGO	-78.45977499	-5.459933332	11	NA	996	11	1	1	1	0
003608801	PE6	36	88	1	2	36	1421	3	1	0	3	3	0	1	1	0	36	1	1	2	3	0	NA	0	NA	0	NA	0	974	2	1	0	1	010202	10	6571	538168	0064	COPALLIN DE ARAMANGO	-78.45977499	-5.459933332	11	NA	996	11	1	0	1	0
003608901	PE6	36	89	1	2	36	1421	6	2	0	6	6	2	1	1	0	36	1	1	2	3	0	NA	0	NA	0	NA	2	974	2	1	0	1	010202	10	6571	179905	0064	COPALLIN DE ARAMANGO	-78.45977499	-5.459933332	11	NA	996	23	1	0	1	0
003610501	PE6	36	105	1	2	36	1421	3	1	0	3	2	0	1	1	0	36	1	1	2	3	0	NA	0	NA	0	NA	0	974	1	1	0	1	010202	10	6571	538168	0064	COPALLIN DE ARAMANGO	-78.45977499	-5.459933332	11	NA	996	11	1	0	0	0
003610601	PE6	36	106	1	2	36	1421	7	1	0	7	7	2	1	1	0	36	1	1	2	3	0	NA	0	NA	0	NA	1	974	2	1	0	1	010202	10	6571	179905	0064	COPALLIN DE ARAMANGO	-78.45977499	-5.459933332	11	NA	996	23	1	1	0	0
003610701	PE6	36	107	1	2	36	1421	2	1	0	2	2	0	1	1	0	36	1	1	2	3	0	NA	0	NA	0	NA	0	974	1	1	0	1	010202	10	6571	538168	0064	COPALLIN DE ARAMANGO	-78.45977499	-5.459933332	11	NA	996	11	1	1	1	0
003610801	PE6	36	108	1	2	36	1421	4	1	0	4	4	1	1	1	0	36	1	1	2	3	0	NA	0	NA	0	NA	1	974	1	1	0	1	010202	10	6571	179905	0064	COPALLIN DE ARAMANGO	-78.45977499	-5.459933332	11	NA	996	11	1	0	1	0
003610901	PE6	36	109	1	2	36	1421	2	0	0	2	2	0	1	1	0	36	1	1	2	3	0	NA	0	NA	0	NA	0	974	0	1	0	1	010202	10	6571	538168	0064	COPALLIN DE ARAMANGO	-78.45977499	-5.459933332	11	NA	996	11	1	0	1	0
003612501	PE6	36	125	1	2	36	1421	3	1	0	3	3	1	1	1	0	36	1	1	2	3	0	NA	0	NA	0	NA	1	974	1	1	0	1	010202	10	6571	179905	0074	MONTE SECO	-78.45115666	-5.462448332	11	NA	996	11	1	0	1	0
003612701	PE6	36	127	1	1	36	1421	2	0	0	2	1	0	1	1	0	36	1	1	2	3	0	NA	0	NA	0	NA	0	974	0	1	0	1	010202	10	6571	538168	0074	MONTE SECO	-78.45115666	-5.462448332	11	NA	996	11	1	0	0	0
003612801	PE6	36	128	1	2	36	1421	2	0	0	2	2	0	1	1	0	36	1	1	2	3	0	NA	0	NA	0	NA	0	974	0	1	0	1	010202	10	6571	538168	0074	MONTE SECO	-78.45115666	-5.462448332	11	NA	996	23	1	1	1	0
003612901	PE6	36	129	1	1	36	1421	5	1	0	5	5	1	1	1	0	36	1	1	2	3	0	NA	0	NA	0	NA	1	974	1	1	0	1	010202	10	6571	179905	0074	MONTE SECO	-78.45115666	-5.462448332	11	NA	996	11	1	1	1	0
003704301	PE6	37	43	1	2	37	1418	5	1	0	5	5	1	1	1	0	37	1	1	2	3	0	NA	0	NA	0	NA	1	840	2	1	0	1	010206	10	6644	183760	0012	SAN ISIDRO	-78.48208333	-5.554626667	11	NA	996	23	1	1	1	0
003704401	PE6	37	44	1	3	37	1418	5	1	0	5	5	1	1	1	0	37	1	1	2	3	0	NA	0	NA	0	NA	1	840	1	1	0	1	010206	10	6644	183760	0012	SAN ISIDRO	-78.48208333	-5.554626667	11	NA	996	23	1	1	1	1
003704501	PE6	37	45	1	2	37	1418	3	0	0	3	3	0	1	1	0	37	1	1	2	3	0	NA	0	NA	0	NA	0	840	0	1	0	1	010206	10	6644	549700	0012	SAN ISIDRO	-78.48208333	-5.554626667	11	NA	996	23	1	1	0	0
003704601	PE6	37	46	1	1	37	1418	1	0	0	1	1	0	1	1	0	37	1	1	2	3	0	NA	0	NA	0	NA	0	840	0	1	0	1	010206	10	6644	549700	0012	SAN ISIDRO	-78.48208333	-5.554626667	71	11	996	23	1	1	0	0
003704701	PE6	37	47	1	2	37	1418	4	1	0	4	4	1	1	1	0	37	1	1	2	3	0	NA	0	NA	0	NA	1	840	1	1	0	1	010206	10	6644	183760	0012	SAN ISIDRO	-78.48208333	-5.554626667	11	NA	996	23	0	1	0	0
003704801	PE6	37	48	1	1	37	1418	4	1	0	4	4	1	1	1	0	37	1	1	2	3	0	NA	0	NA	0	NA	1	840	2	1	0	1	010206	10	6644	183760	0012	SAN ISIDRO	-78.48208333	-5.554626667	11	NA	996	23	1	1	1	0
003704901	PE6	37	49	1	2	37	1418	3	1	0	3	3	0	1	1	0	37	1	1	2	3	0	NA	0	NA	0	NA	0	840	2	1	0	1	010206	10	6644	549700	0012	SAN ISIDRO	-78.48208333	-5.554626667	11	NA	996	21	1	1	0	0
003705001	PE6	37	50	1	1	37	1418	5	1	0	4	3	0	1	1	0	37	1	1	2	3	0	NA	0	NA	0	NA	0	840	1	1	0	1	010206	10	6644	549700	0012	SAN ISIDRO	-78.48208333	-5.554626667	11	NA	996	23	1	1	0	0
003705101	PE6	37	51	1	2	37	1418	4	1	0	4	4	2	1	1	0	37	1	1	2	3	0	NA	0	NA	0	NA	2	840	1	1	0	1	010206	10	6644	183760	0012	SAN ISIDRO	-78.48208333	-5.554626667	11	NA	996	23	1	1	0	0
003709101	PE6	37	91	1	2	37	1418	5	0	0	4	5	1	1	1	0	37	1	1	2	3	0	NA	0	NA	0	NA	1	840	0	1	0	1	010206	10	6644	183760	0014	YACUPE	-78.46370666	-5.576891666	11	NA	996	21	1	1	0	0
003709201	PE6	37	92	1	1	37	1418	1	0	0	1	1	0	1	1	0	37	1	1	2	3	0	NA	0	NA	0	NA	0	840	0	1	0	1	010206	10	6644	549700	0014	YACUPE	-78.46370666	-5.576891666	11	NA	996	21	1	0	0	0
003709301	PE6	37	93	1	2	37	1418	3	1	0	3	3	1	1	1	0	37	1	1	2	3	0	NA	0	NA	0	NA	1	840	1	1	0	1	010206	10	6644	183760	0014	YACUPE	-78.46370666	-5.576891666	11	NA	996	21	1	1	0	0
003709401	PE6	37	94	1	2	37	1418	4	1	0	4	4	1	1	1	0	37	1	1	2	3	0	NA	0	NA	0	NA	0	840	1	1	0	1	010206	10	6644	549700	0014	YACUPE	-78.46370666	-5.576891666	11	NA	996	21	1	1	1	0
003709501	PE6	37	95	1	2	37	1418	5	2	0	5	5	1	1	1	0	37	1	1	2	3	0	NA	0	NA	0	NA	1	840	2	1	0	1	010206	10	6644	183760	0014	YACUPE	-78.46370666	-5.576891666	11	NA	996	21	1	1	1	0
003805601	PE6	38	56	1	2	38	1419	7	1	0	7	7	3	1	1	0	38	1	1	2	3	0	NA	0	NA	0	NA	3	981	1	1	0	1	010704	10	6662	212131	0013	SIEMPRE VIVA	-78.66363616	-5.748632389	11	NA	996	23	1	1	0	0
003805701	PE6	38	57	1	2	38	1419	5	1	0	5	5	1	1	1	0	38	1	1	2	3	0	NA	0	NA	0	NA	1	981	1	1	0	1	010704	10	6662	212131	0013	SIEMPRE VIVA	-78.66363616	-5.748632389	11	NA	996	23	0	0	0	0
003805801	PE6	38	58	1	3	38	1419	3	0	0	3	2	0	1	1	0	38	1	1	2	3	0	NA	0	NA	0	NA	0	981	0	1	0	1	010704	10	6662	634571	0013	SIEMPRE VIVA	-78.66363616	-5.748632389	11	NA	996	23	1	1	0	0
003805901	PE6	38	59	1	2	38	1419	5	1	0	5	5	3	1	1	0	38	1	1	2	3	0	NA	0	NA	0	NA	2	981	1	1	0	1	010704	10	6662	212131	0013	SIEMPRE VIVA	-78.66363616	-5.748632389	11	NA	996	23	1	1	1	0
003806001	PE6	38	60	1	2	38	1419	4	1	0	4	4	2	1	1	0	38	1	1	2	3	0	NA	0	NA	0	NA	2	981	1	1	0	1	010704	10	6662	212131	0013	SIEMPRE VIVA	-78.66363616	-5.748632389	11	NA	996	32	0	1	0	0
003807601	PE6	38	76	1	2	38	1419	4	1	0	4	3	1	1	1	0	38	1	1	2	3	0	NA	0	NA	0	NA	1	981	1	1	0	1	010704	10	6662	212131	0013	SIEMPRE VIVA	-78.66363616	-5.748632389	11	NA	996	23	1	1	1	0
003807701	PE6	38	77	1	1	38	1419	1	0	0	1	1	0	1	1	0	38	1	1	2	3	0	NA	0	NA	0	NA	0	981	0	1	0	1	010704	10	6662	634571	0013	SIEMPRE VIVA	-78.66363616	-5.748632389	11	NA	996	23	1	1	1	1
003807801	PE6	38	78	1	2	38	1419	4	1	0	4	4	2	1	1	0	38	1	1	2	3	0	NA	0	NA	0	NA	2	981	1	1	0	1	010704	10	6662	212131	0013	SIEMPRE VIVA	-78.66363616	-5.748632389	11	NA	996	21	1	1	1	1
003807901	PE6	38	79	1	2	38	1419	4	2	0	4	4	1	1	1	0	38	1	1	2	3	0	NA	0	NA	0	NA	1	981	2	1	0	1	010704	10	6662	212131	0013	SIEMPRE VIVA	-78.66363616	-5.748632389	11	NA	996	23	1	1	1	1
003817601	PE6	38	176	1	1	38	1419	5	0	0	5	4	0	1	1	0	38	1	1	2	3	0	NA	0	NA	0	NA	0	981	1	1	0	1	010704	10	6662	634571	0016	TRIUNFO DE LOS ARRAYANES	-78.64368	-5.832151666	11	NA	996	23	0	1	0	0
003817701	PE6	38	177	1	2	38	1419	5	1	0	5	5	1	1	1	0	38	1	1	2	3	0	NA	0	NA	0	NA	1	981	1	1	0	1	010704	10	6662	212131	0016	TRIUNFO DE LOS ARRAYANES	-78.64368	-5.832151666	11	NA	996	23	0	0	0	0
003817801	PE6	38	178	1	2	38	1419	5	1	0	5	5	0	1	1	0	38	1	1	2	3	0	NA	0	NA	0	NA	0	981	2	1	0	1	010704	10	6662	634571	0016	TRIUNFO DE LOS ARRAYANES	-78.64368	-5.832151666	11	NA	996	23	0	1	0	0
003817901	PE6	38	179	1	2	38	1419	5	1	0	5	5	1	1	1	0	38	1	1	2	3	0	NA	0	NA	0	NA	1	981	1	1	0	1	010704	10	6662	212131	0016	TRIUNFO DE LOS ARRAYANES	-78.64368	-5.832151666	11	NA	996	23	0	0	0	0
003818001	PE6	38	180	1	1	38	1419	2	0	0	1	2	0	1	1	0	38	1	1	2	3	0	NA	0	NA	0	NA	0	981	0	1	0	1	010704	10	6662	634571	0016	TRIUNFO DE LOS ARRAYANES	-78.64368	-5.832151666	11	NA	996	23	0	1	0	0
003901101	PE6	39	11	1	2	39	1420	7	3	0	7	6	0	1	1	0	39	1	1	2	3	0	NA	0	NA	0	NA	0	2018	3	1	0	1	010701	10	6735	359404	0043	EL BALCON	-78.46839459	-5.884896404	11	NA	996	21	0	0	0	0
003901201	PE6	39	12	1	3	39	1420	5	1	0	4	5	2	1	1	0	39	1	1	2	3	0	NA	0	NA	0	NA	2	2018	1	1	0	1	010701	10	6735	120145	0043	EL BALCON	-78.46839459	-5.884896404	11	NA	996	23	0	1	0	0
003901301	PE6	39	13	1	1	39	1420	4	1	0	4	4	0	1	1	0	39	1	1	2	3	0	NA	0	NA	0	NA	0	2018	1	1	0	1	010701	10	6735	359404	0043	EL BALCON	-78.46839459	-5.884896404	11	NA	996	23	0	1	0	0
003901501	PE6	39	15	1	1	39	1420	3	1	0	3	3	1	1	1	0	39	1	1	2	3	0	NA	0	NA	0	NA	1	2018	1	1	0	1	010701	10	6735	120145	0043	EL BALCON	-78.46839459	-5.884896404	11	NA	996	23	0	1	0	0
003902101	PE6	39	21	1	2	39	1420	3	1	0	3	2	1	1	1	0	39	1	1	2	3	0	NA	0	NA	0	NA	1	2018	1	1	0	1	010701	10	6735	120145	0043	EL BALCON	-78.46839459	-5.884896404	11	NA	996	23	0	1	0	0
003902201	PE6	39	22	1	2	39	1420	3	1	0	3	2	1	1	1	0	39	1	1	2	3	0	NA	0	NA	0	NA	0	2018	1	1	0	1	010701	10	6735	359404	0043	EL BALCON	-78.46839459	-5.884896404	11	NA	996	23	0	1	0	0
003902401	PE6	39	24	1	2	39	1420	6	1	0	6	6	1	1	1	0	39	1	1	2	3	0	NA	0	NA	0	NA	1	2018	2	1	0	1	010701	10	6735	120145	0043	EL BALCON	-78.46839459	-5.884896404	21	NA	996	23	0	1	0	0
003902501	PE6	39	25	1	2	39	1420	3	0	0	3	2	0	1	1	0	39	1	1	2	3	0	NA	0	NA	0	NA	0	2018	0	1	0	1	010701	10	6735	359404	0043	EL BALCON	-78.46839459	-5.884896404	11	NA	996	23	0	1	0	0
003905701	PE6	39	57	1	2	39	1420	6	1	0	6	6	1	1	1	0	39	1	1	2	3	0	NA	0	NA	0	NA	1	2018	2	1	0	1	010701	10	6735	120145	0051	SAN LORENZO	-78.48841946	-5.887457129	11	NA	996	23	0	1	0	0
003905801	PE6	39	58	1	1	39	1420	2	1	0	2	2	0	1	1	0	39	1	1	2	3	0	NA	0	NA	0	NA	0	2018	1	1	0	1	010701	10	6735	359404	0051	SAN LORENZO	-78.48841946	-5.887457129	11	NA	996	23	0	1	1	0
003905901	PE6	39	59	1	2	39	1420	6	2	0	6	6	0	1	1	0	39	1	1	2	3	0	NA	0	NA	0	NA	0	2018	2	1	0	1	010701	10	6735	359404	0051	SAN LORENZO	-78.48841946	-5.887457129	11	NA	996	23	0	1	0	0
003906001	PE6	39	60	1	1	39	1420	3	1	0	3	3	1	1	1	0	39	1	1	2	3	0	NA	0	NA	0	NA	1	2018	1	1	0	1	010701	10	6735	120145	0051	SAN LORENZO	-78.48841946	-5.887457129	11	NA	996	23	0	1	0	0
003906101	PE6	39	61	1	1	39	1420	5	1	0	5	5	2	1	1	0	39	1	1	2	3	0	NA	0	NA	0	NA	1	2018	2	1	0	1	010701	10	6735	120145	0051	SAN LORENZO	-78.48841946	-5.887457129	11	NA	996	23	0	1	0	0
004000101	PE6	40	1	1	2	40	1421	6	2	0	6	6	0	1	1	0	40	1	1	2	3	0	NA	0	NA	0	NA	0	858	2	1	0	1	010701	10	6736	558381	0015	GONCHA	-78.4706453	-5.759835217	71	11	996	21	1	1	1	1
004000201	PE6	40	2	1	1	40	1421	1	0	0	1	1	0	1	1	0	40	1	1	2	3	0	NA	0	NA	0	NA	0	858	0	1	0	1	010701	10	6736	558381	0015	GONCHA	-78.4706453	-5.759835217	11	NA	996	21	1	1	1	1
004000301	PE6	40	3	1	2	40	1421	3	0	0	3	3	0	1	1	0	40	1	1	2	3	0	NA	0	NA	0	NA	0	858	0	1	0	1	010701	10	6736	558381	0015	GONCHA	-78.4706453	-5.759835217	11	NA	996	23	1	0	1	0
004000401	PE6	40	4	1	2	40	1421	5	1	0	5	5	1	1	1	0	40	1	1	2	3	0	NA	0	NA	0	NA	0	858	1	1	0	1	010701	10	6736	558381	0015	GONCHA	-78.4706453	-5.759835217	11	NA	996	23	1	1	1	0
004000501	PE6	40	5	1	2	40	1421	6	1	0	6	6	1	1	1	0	40	1	1	2	3	0	NA	0	NA	0	NA	1	858	1	1	0	1	010701	10	6736	186662	0015	GONCHA	-78.4706453	-5.759835217	11	NA	996	21	1	0	1	0
004005601	PE6	40	56	1	2	40	1421	4	1	0	4	4	1	1	1	0	40	1	1	2	3	0	NA	0	NA	0	NA	1	858	1	1	0	1	010701	10	6736	186662	0034	COLLICATE	-78.44335577	-5.830165499	11	NA	996	23	1	0	1	0
004005701	PE6	40	57	1	1	40	1421	6	2	0	5	6	1	1	1	0	40	1	1	2	3	0	NA	0	NA	0	NA	1	858	2	1	0	1	010701	10	6736	186662	0034	COLLICATE	-78.44335577	-5.830165499	11	NA	996	23	1	1	1	1
004005801	PE6	40	58	1	1	40	1421	4	1	0	4	3	0	1	1	0	40	1	1	2	3	0	NA	0	NA	0	NA	0	858	2	1	0	1	010701	10	6736	558381	0034	COLLICATE	-78.44335577	-5.830165499	11	NA	996	23	1	1	1	1
004005901	PE6	40	59	1	1	40	1421	1	0	0	1	1	0	1	1	0	40	1	1	2	3	0	NA	0	NA	0	NA	0	858	0	1	0	1	010701	10	6736	558381	0034	COLLICATE	-78.44335577	-5.830165499	96	11	996	23	1	1	0	0
004006001	PE6	40	60	1	2	40	1421	5	1	0	5	5	1	1	1	0	40	1	1	2	3	0	NA	0	NA	0	NA	1	858	1	1	0	1	010701	10	6736	186662	0034	COLLICATE	-78.44335577	-5.830165499	96	96	20	23	1	1	0	0
004009101	PE6	40	91	1	2	40	1421	5	1	0	5	5	1	1	1	0	40	1	1	2	3	0	NA	0	NA	0	NA	1	858	2	1	0	1	010701	10	6736	186662	0034	COLLICATE	-78.44335577	-5.830165499	11	NA	996	23	1	1	1	0
004009201	PE6	40	92	1	1	40	1421	5	0	0	5	5	1	1	1	0	40	1	1	2	3	0	NA	0	NA	0	NA	1	858	1	1	0	1	010701	10	6736	186662	0034	COLLICATE	-78.44335577	-5.830165499	11	NA	996	23	1	1	1	0
004009301	PE6	40	93	1	1	40	1421	1	0	0	1	1	0	1	1	0	40	1	1	2	3	0	NA	0	NA	0	NA	0	858	0	1	0	1	010701	10	6736	558381	0034	COLLICATE	-78.44335577	-5.830165499	11	NA	996	23	1	0	1	0
004009401	PE6	40	94	1	2	40	1421	4	1	0	4	4	1	1	1	0	40	1	1	2	3	0	NA	0	NA	0	NA	1	858	1	1	0	1	010701	10	6736	186662	0034	COLLICATE	-78.44335577	-5.830165499	11	NA	996	23	1	1	0	0
004009501	PE6	40	95	1	1	40	1421	3	0	0	3	3	1	1	1	0	40	1	1	2	3	0	NA	0	NA	0	NA	1	858	0	1	0	1	010701	10	6736	186662	0034	COLLICATE	-78.44335577	-5.830165499	11	NA	996	23	1	0	0	0
004101601	PE6	41	16	1	2	41	1421	5	1	0	5	5	1	1	1	0	41	1	1	2	3	0	NA	0	NA	0	NA	1	1445	1	1	0	1	010701	10	6752	174067	0063	CRUZ ROJA	-78.32221166	-5.88956	11	NA	996	23	1	0	0	0
004101701	PE6	41	17	1	1	41	1421	1	0	0	1	1	0	1	1	0	41	1	1	2	3	0	NA	0	NA	0	NA	0	1445	0	1	0	1	010701	10	6752	520705	0063	CRUZ ROJA	-78.32221166	-5.88956	96	96	30	32	0	0	0	0
004101801	PE6	41	18	1	4	41	1421	8	3	0	7	8	2	1	1	0	41	1	1	2	3	0	NA	0	NA	0	NA	2	1445	3	1	0	1	010701	10	6752	174067	0063	CRUZ ROJA	-78.32221166	-5.88956	11	NA	996	22	1	1	1	0
004101901	PE6	41	19	1	1	41	1421	4	2	0	3	4	1	1	1	0	41	1	1	2	3	0	NA	0	NA	0	NA	1	1445	2	1	0	1	010701	10	6752	174067	0063	CRUZ ROJA	-78.32221166	-5.88956	11	NA	996	23	1	1	1	0
004102001	PE6	41	20	1	1	41	1421	1	0	0	1	1	0	1	1	0	41	1	1	2	3	0	NA	0	NA	0	NA	0	1445	0	1	0	1	010701	10	6752	520705	0063	CRUZ ROJA	-78.32221166	-5.88956	11	NA	996	23	1	0	0	0
004106901	PE6	41	69	1	2	41	1421	5	1	0	5	5	1	1	1	0	41	1	1	2	3	0	NA	0	NA	0	NA	1	1445	2	1	0	1	010701	10	6752	174067	0105	SAN LORENZO	-78.34206666	-5.905479999	11	NA	996	23	1	1	0	0
004107001	PE6	41	70	1	1	41	1421	5	0	0	5	3	1	1	1	0	41	1	1	2	3	0	NA	0	NA	0	NA	1	1445	1	1	0	1	010701	10	6752	174067	0105	SAN LORENZO	-78.34206666	-5.905479999	11	NA	996	23	1	0	1	0
004107101	PE6	41	71	1	1	41	1421	2	0	0	2	2	0	1	1	0	41	1	1	2	3	0	NA	0	NA	0	NA	0	1445	0	1	0	1	010701	10	6752	520705	0105	SAN LORENZO	-78.34206666	-5.905479999	11	NA	996	22	1	1	1	0
004107201	PE6	41	72	1	2	41	1421	5	1	0	5	5	1	1	1	0	41	1	1	2	3	0	NA	0	NA	0	NA	1	1445	1	1	0	1	010701	10	6752	174067	0105	SAN LORENZO	-78.34206666	-5.905479999	11	NA	996	22	1	0	1	0
004107301	PE6	41	73	1	2	41	1421	4	0	0	4	4	1	1	1	0	41	1	1	2	3	0	NA	0	NA	0	NA	1	1445	0	1	0	1	010701	10	6752	174067	0105	SAN LORENZO	-78.34206666	-5.905479999	11	NA	996	23	1	0	0	0
004108801	PE6	41	88	1	2	41	1421	3	1	0	3	2	1	1	1	0	41	1	1	2	3	0	NA	0	NA	0	NA	1	1445	1	1	0	1	010701	10	6752	174067	0098	NUEVO MEXICO	-78.29003666	-5.900936667	11	NA	996	23	1	0	0	0
004108901	PE6	41	89	1	2	41	1421	6	2	0	4	6	2	1	1	0	41	1	1	2	3	0	NA	0	NA	0	NA	2	1445	2	1	0	1	010701	10	6752	174067	0098	NUEVO MEXICO	-78.29003666	-5.900936667	11	NA	996	23	1	1	0	0
004109001	PE6	41	90	1	1	41	1421	4	0	0	1	4	0	1	1	0	41	1	1	2	3	0	NA	0	NA	0	NA	0	1445	0	1	0	1	010701	10	6752	520705	0098	NUEVO MEXICO	-78.29003666	-5.900936667	11	NA	996	32	1	0	0	0
004109101	PE6	41	91	1	2	41	1421	4	1	0	4	4	1	1	1	0	41	1	1	2	3	0	NA	0	NA	0	NA	1	1445	1	1	0	1	010701	10	6752	174067	0098	NUEVO MEXICO	-78.29003666	-5.900936667	96	96	30	23	1	0	1	0
004202801	PE6	42	28	1	2	42	1422	4	1	0	4	4	1	1	1	0	42	1	1	2	3	0	NA	0	NA	0	NA	0	2460	1	1	0	1	010702	10	6774	427460	0028	AKAPULCO	-78.19182666	-5.745618333	41	NA	60	32	0	0	0	0
004202901	PE6	42	29	1	1	42	1422	7	1	0	7	7	2	1	1	0	42	1	1	2	3	0	NA	0	NA	0	NA	2	2460	1	1	0	1	010702	10	6774	142896	0028	AKAPULCO	-78.19182666	-5.745618333	11	NA	996	23	1	1	1	0
004203001	PE6	42	30	1	1	42	1422	8	2	0	8	8	3	1	1	0	42	1	1	2	3	0	NA	0	NA	0	NA	2	2460	2	1	0	1	010702	10	6774	142896	0028	AKAPULCO	-78.19182666	-5.745618333	11	NA	996	23	0	1	0	0
004203101	PE6	42	31	1	1	42	1422	3	1	0	3	3	1	1	1	0	42	1	1	2	3	0	NA	0	NA	0	NA	1	2460	1	1	0	1	010702	10	6774	142896	0028	AKAPULCO	-78.19182666	-5.745618333	11	NA	996	23	0	1	0	0
004203201	PE6	42	32	1	2	42	1422	3	0	0	3	3	0	1	1	0	42	1	1	2	3	0	NA	0	NA	0	NA	0	2460	0	1	0	1	010702	10	6774	427460	0028	AKAPULCO	-78.19182666	-5.745618333	11	NA	996	23	0	1	0	0
004203401	PE6	42	34	1	1	42	1422	6	2	0	6	6	2	1	1	0	42	1	1	2	3	0	NA	0	NA	0	NA	2	2460	2	1	0	1	010702	10	6774	142896	0028	AKAPULCO	-78.19182666	-5.745618333	11	NA	996	23	0	1	0	0
004203501	PE6	42	35	1	1	42	1422	4	1	0	4	4	1	1	1	0	42	1	1	2	3	0	NA	0	NA	0	NA	1	2460	1	1	0	1	010702	10	6774	142896	0028	AKAPULCO	-78.19182666	-5.745618333	41	NA	5	23	1	0	0	0
004203601	PE6	42	36	1	1	42	1422	3	1	0	3	3	1	1	1	0	42	1	1	2	3	0	NA	0	NA	0	NA	1	2460	1	1	0	1	010702	10	6774	142896	0028	AKAPULCO	-78.19182666	-5.745618333	41	NA	8	32	0	1	0	0
004203701	PE6	42	37	1	4	42	1422	8	1	0	8	6	0	1	1	0	42	1	1	2	3	0	NA	0	NA	0	NA	0	2460	1	1	0	1	010702	10	6774	427460	0028	AKAPULCO	-78.19182666	-5.745618333	11	NA	996	23	1	0	1	0
004204301	PE6	42	43	1	2	42	1422	5	1	0	5	5	1	1	1	0	42	1	1	2	3	0	NA	0	NA	0	NA	0	2460	1	1	0	1	010702	10	6774	427460	0028	AKAPULCO	-78.19182666	-5.745618333	11	NA	996	23	1	0	1	0
004204401	PE6	42	44	1	2	42	1422	5	1	0	5	5	1	1	1	0	42	1	1	2	3	0	NA	0	NA	0	NA	1	2460	2	1	0	1	010702	10	6774	142896	0028	AKAPULCO	-78.19182666	-5.745618333	11	NA	996	23	1	0	1	0
004204501	PE6	42	45	1	1	42	1422	3	0	0	3	3	0	1	1	0	42	1	1	2	3	0	NA	0	NA	0	NA	0	2460	0	1	0	1	010702	10	6774	427460	0028	AKAPULCO	-78.19182666	-5.745618333	11	NA	996	23	1	0	0	0
004204601	PE6	42	46	1	1	42	1422	6	1	0	6	6	1	1	1	0	42	1	1	2	3	0	NA	0	NA	0	NA	1	2460	1	1	0	1	010702	10	6774	142896	0028	AKAPULCO	-78.19182666	-5.745618333	11	NA	996	23	1	1	0	0
004204701	PE6	42	47	1	1	42	1422	4	1	0	4	4	1	1	1	0	42	1	1	2	3	0	NA	0	NA	0	NA	0	2460	1	1	0	1	010702	10	6774	427460	0028	AKAPULCO	-78.19182666	-5.745618333	11	NA	996	23	1	1	0	0
004300101	PE6	43	1	1	1	43	1419	2	0	0	2	1	0	1	1	0	43	1	1	2	3	0	NA	0	NA	0	NA	0	493	0	1	0	1	010702	10	6791	587121	0097	MISQUIYACU BAJO	-78.32952333	-5.787018333	11	NA	996	23	1	1	1	0
004300201	PE6	43	2	1	2	43	1419	3	1	0	3	3	0	1	1	0	43	1	1	2	3	0	NA	0	NA	0	NA	0	493	1	1	0	1	010702	10	6791	587121	0097	MISQUIYACU BAJO	-78.32952333	-5.787018333	11	NA	996	23	1	0	0	0
004300301	PE6	43	3	1	2	43	1419	4	1	0	4	3	1	1	1	0	43	1	1	2	3	0	NA	0	NA	0	NA	1	493	2	1	0	1	010702	10	6791	196269	0097	MISQUIYACU BAJO	-78.32952333	-5.787018333	11	NA	996	23	1	0	1	0
004300401	PE6	43	4	1	1	43	1419	3	1	0	3	3	0	1	1	0	43	1	1	2	3	0	NA	0	NA	0	NA	0	493	1	1	0	1	010702	10	6791	587121	0097	MISQUIYACU BAJO	-78.32952333	-5.787018333	11	NA	996	23	1	1	0	1
004300501	PE6	43	5	1	1	43	1419	4	0	0	4	1	0	1	1	0	43	1	1	2	3	0	NA	0	NA	0	NA	0	493	0	1	0	1	010702	10	6791	587121	0097	MISQUIYACU BAJO	-78.32952333	-5.787018333	11	NA	996	23	1	1	0	0
004301101	PE6	43	11	1	1	43	1419	3	1	0	3	1	0	1	1	0	43	1	1	2	3	0	NA	0	NA	0	NA	0	493	1	1	0	1	010702	10	6791	587121	0097	MISQUIYACU BAJO	-78.32952333	-5.787018333	11	NA	996	23	1	0	0	0
004301201	PE6	43	12	1	1	43	1419	2	0	0	2	2	0	1	1	0	43	1	1	2	3	0	NA	0	NA	0	NA	0	493	0	1	0	1	010702	10	6791	587121	0097	MISQUIYACU BAJO	-78.32952333	-5.787018333	96	96	10	32	0	1	0	0
004301301	PE6	43	13	1	1	43	1419	5	1	0	5	5	0	1	1	0	43	1	1	2	3	0	NA	0	NA	0	NA	0	493	1	1	0	1	010702	10	6791	587121	0097	MISQUIYACU BAJO	-78.32952333	-5.787018333	11	NA	996	23	1	0	0	0
004301401	PE6	43	14	1	1	43	1419	5	1	0	5	5	1	1	1	0	43	1	1	2	3	0	NA	0	NA	0	NA	1	493	1	1	0	1	010702	10	6791	196269	0097	MISQUIYACU BAJO	-78.32952333	-5.787018333	11	NA	996	23	1	1	1	0
004301501	PE6	43	15	1	2	43	1419	4	1	0	4	4	1	1	1	0	43	1	1	2	3	0	NA	0	NA	0	NA	1	493	1	1	0	1	010702	10	6791	196269	0097	MISQUIYACU BAJO	-78.32952333	-5.787018333	11	NA	996	23	1	1	1	1
004301601	PE6	43	16	1	2	43	1419	5	2	0	5	5	1	1	1	0	43	1	1	2	3	0	NA	0	NA	0	NA	1	493	2	1	0	1	010702	10	6791	196269	0097	MISQUIYACU BAJO	-78.32952333	-5.787018333	11	NA	996	23	1	1	1	0
004301701	PE6	43	17	1	2	43	1419	5	0	0	5	5	0	1	1	0	43	1	1	2	3	0	NA	0	NA	0	NA	0	493	0	1	0	1	010702	10	6791	587121	0097	MISQUIYACU BAJO	-78.32952333	-5.787018333	11	NA	996	23	1	1	1	0
004301801	PE6	43	18	1	1	43	1419	5	1	0	5	5	1	1	1	0	43	1	1	2	3	0	NA	0	NA	0	NA	1	493	1	1	0	1	010702	10	6791	196269	0097	MISQUIYACU BAJO	-78.32952333	-5.787018333	11	NA	996	23	1	1	1	0
004301901	PE6	43	19	1	1	43	1419	4	1	0	4	4	1	1	1	0	43	1	1	2	3	0	NA	0	NA	0	NA	1	493	1	1	0	1	010702	10	6791	196269	0097	MISQUIYACU BAJO	-78.32952333	-5.787018333	11	NA	996	23	1	1	1	0
004400101	PE6	44	1	1	1	44	1422	4	1	0	4	4	0	1	2	0	44	1	1	2	3	0	NA	0	NA	0	NA	0	1049	1	1	0	1	010702	10	6814	429231	0136	CULQUINMALA	-78.19275833	-5.847554999	11	NA	996	23	1	0	1	0
004400201	PE6	44	2	1	2	44	1422	3	0	0	3	2	0	1	1	0	44	1	1	2	3	0	NA	0	NA	0	NA	0	1049	0	1	0	1	010702	10	6814	429231	0136	CULQUINMALA	-78.19275833	-5.847554999	11	NA	996	23	1	1	1	0
004400301	PE6	44	3	1	1	44	1422	3	0	0	3	3	0	1	1	0	44	1	1	2	3	0	NA	0	NA	0	NA	0	1049	0	1	0	1	010702	10	6814	429231	0136	CULQUINMALA	-78.19275833	-5.847554999	11	NA	996	23	1	1	1	0
004400401	PE6	44	4	1	2	44	1422	4	1	0	4	4	1	1	1	0	44	1	1	2	3	0	NA	0	NA	0	NA	1	1049	1	1	0	1	010702	10	6814	143488	0136	CULQUINMALA	-78.19275833	-5.847554999	11	NA	996	23	1	1	1	0
004400501	PE6	44	5	1	2	44	1422	5	1	0	5	5	1	1	1	0	44	1	1	2	3	0	NA	0	NA	0	NA	1	1049	1	1	0	1	010702	10	6814	143488	0136	CULQUINMALA	-78.19275833	-5.847554999	11	NA	996	23	1	1	1	0
004404001	PE6	44	40	1	2	44	1422	6	2	0	6	5	1	1	1	0	44	1	1	2	3	0	NA	0	NA	0	NA	1	1049	2	1	0	1	010702	10	6814	143488	0118	ALTO SAN JOSE	-78.20775166	-5.852035	11	NA	996	23	1	0	1	0
004404101	PE6	44	41	1	2	44	1422	6	1	0	6	6	2	1	1	0	44	1	1	2	3	0	NA	0	NA	0	NA	2	1049	1	1	0	1	010702	10	6814	143488	0118	ALTO SAN JOSE	-78.20775166	-5.852035	11	NA	996	23	1	0	1	1
004404201	PE6	44	42	1	1	44	1422	3	1	0	3	3	0	1	1	0	44	1	1	2	3	0	NA	0	NA	0	NA	0	1049	1	1	0	1	010702	10	6814	429231	0118	ALTO SAN JOSE	-78.20775166	-5.852035	11	NA	996	23	1	1	1	0
004404301	PE6	44	43	1	2	44	1422	4	1	0	4	4	0	1	1	0	44	1	1	2	3	0	NA	0	NA	0	NA	0	1049	1	1	0	1	010702	10	6814	429231	0118	ALTO SAN JOSE	-78.20775166	-5.852035	11	NA	996	23	1	0	1	0
004404401	PE6	44	44	1	1	44	1422	5	0	0	3	5	1	1	1	0	44	1	1	2	3	0	NA	0	NA	0	NA	1	1049	0	1	0	1	010702	10	6814	143488	0118	ALTO SAN JOSE	-78.20775166	-5.852035	11	NA	996	23	1	1	1	1
004404501	PE6	44	45	1	2	44	1422	4	2	0	4	4	0	1	1	0	44	1	1	2	3	0	NA	0	NA	0	NA	0	1049	2	1	0	1	010702	10	6814	429231	0118	ALTO SAN JOSE	-78.20775166	-5.852035	11	NA	996	23	1	1	0	0
004404601	PE6	44	46	1	2	44	1422	4	2	0	4	4	1	1	1	0	44	1	1	2	3	0	NA	0	NA	0	NA	1	1049	2	1	0	1	010702	10	6814	143488	0118	ALTO SAN JOSE	-78.20775166	-5.852035	11	NA	996	32	1	1	1	0
004404701	PE6	44	47	1	1	44	1422	2	1	0	2	2	0	1	1	0	44	1	1	2	3	0	NA	0	NA	0	NA	0	1049	1	1	0	1	010702	10	6814	429231	0118	ALTO SAN JOSE	-78.20775166	-5.852035	11	NA	996	23	1	1	1	0
004404801	PE6	44	48	1	2	44	1422	6	1	0	6	6	1	1	1	0	44	1	1	2	3	0	NA	0	NA	0	NA	1	1049	1	1	0	1	010702	10	6814	143488	0118	ALTO SAN JOSE	-78.20775166	-5.852035	11	NA	996	23	1	1	0	0
004404901	PE6	44	49	1	1	44	1422	3	1	0	3	3	1	1	1	0	44	1	1	2	3	0	NA	0	NA	0	NA	1	1049	1	1	0	1	010702	10	6814	143488	0118	ALTO SAN JOSE	-78.20775166	-5.852035	11	NA	996	23	1	1	0	0
004500601	PE6	45	6	1	2	45	1422	3	1	0	3	3	1	1	1	0	45	1	1	2	3	0	NA	0	NA	0	NA	1	1780	1	1	0	1	010703	10	6830	184217	0036	LA CHIRA	-78.55585666	-5.941948333	11	NA	996	23	1	1	0	0
004500901	PE6	45	9	1	2	45	1422	5	1	0	5	4	0	1	1	0	45	1	1	2	3	0	NA	0	NA	0	NA	0	1780	1	1	0	1	010703	10	6830	551067	0036	LA CHIRA	-78.55585666	-5.941948333	11	NA	996	32	1	1	1	0
004501001	PE6	45	10	1	5	45	1422	7	1	0	7	5	1	1	1	0	45	1	1	2	3	0	NA	0	NA	0	NA	1	1780	2	1	0	1	010703	10	6830	184217	0036	LA CHIRA	-78.55585666	-5.941948333	11	NA	996	23	1	0	0	0
004505501	PE6	45	55	1	1	45	1422	4	2	0	4	4	0	1	1	0	45	1	1	2	3	0	NA	0	NA	0	NA	0	1780	3	1	0	1	010703	10	6830	551067	0040	VISTA FLORIDA	-78.55416833	-5.955674999	11	NA	996	23	1	1	0	0
004505601	PE6	45	56	1	2	45	1422	4	1	0	4	4	0	1	1	0	45	1	1	2	3	0	NA	0	NA	0	NA	0	1780	2	1	0	1	010703	10	6830	551067	0040	VISTA FLORIDA	-78.55416833	-5.955674999	11	NA	996	21	1	1	1	0
004505701	PE6	45	57	1	1	45	1422	4	1	0	4	4	1	1	1	0	45	1	1	2	3	0	NA	0	NA	0	NA	1	1780	1	1	0	1	010703	10	6830	184217	0040	VISTA FLORIDA	-78.55416833	-5.955674999	11	NA	996	32	1	1	0	0
004505801	PE6	45	58	1	2	45	1422	3	1	0	3	3	1	1	1	0	45	1	1	2	3	0	NA	0	NA	0	NA	1	1780	1	1	0	1	010703	10	6830	184217	0040	VISTA FLORIDA	-78.55416833	-5.955674999	11	NA	996	23	1	0	0	0
004505901	PE6	45	59	1	2	45	1422	7	2	0	5	7	1	1	1	0	45	1	1	2	3	0	NA	0	NA	0	NA	1	1780	2	1	0	1	010703	10	6830	184217	0040	VISTA FLORIDA	-78.55416833	-5.955674999	11	NA	996	21	1	1	0	0
004506501	PE6	45	65	1	1	45	1422	4	1	0	4	4	0	1	1	0	45	1	1	2	3	0	NA	0	NA	0	NA	0	1780	1	1	0	1	010703	10	6830	551067	0040	VISTA FLORIDA	-78.55416833	-5.955674999	11	NA	996	23	0	1	0	0
004506601	PE6	45	66	1	2	45	1422	6	1	0	6	6	1	1	1	0	45	1	1	2	3	0	NA	0	NA	0	NA	1	1780	1	1	0	1	010703	10	6830	184217	0040	VISTA FLORIDA	-78.55416833	-5.955674999	21	NA	996	32	0	1	0	0
004506701	PE6	45	67	1	1	45	1422	3	1	0	3	3	1	1	1	0	45	1	1	2	3	0	NA	0	NA	0	NA	1	1780	1	1	0	1	010703	10	6830	184217	0040	VISTA FLORIDA	-78.55416833	-5.955674999	11	NA	996	23	0	1	0	0
004506801	PE6	45	68	1	1	45	1422	7	1	0	7	7	1	1	1	0	45	1	1	2	3	0	NA	0	NA	0	NA	1	1780	1	1	0	1	010703	10	6830	184217	0040	VISTA FLORIDA	-78.55416833	-5.955674999	41	NA	20	23	1	0	0	0
004506901	PE6	45	69	1	1	45	1422	5	1	0	5	5	0	1	1	0	45	1	1	2	3	0	NA	0	NA	0	NA	0	1780	1	1	0	1	010703	10	6830	551067	0040	VISTA FLORIDA	-78.55416833	-5.955674999	11	NA	996	23	0	1	0	0
004609101	PE6	46	91	1	1	46	1422	3	1	0	3	3	1	1	2	0	46	1	1	2	3	0	NA	0	NA	0	NA	1	1464	1	1	0	1	010703	10	6832	194794	0051	OCTUCHO	-78.57031666	-5.998593333	11	NA	996	21	1	1	1	0
004609201	PE6	46	92	1	1	46	1422	1	0	0	1	1	0	1	1	0	46	1	1	2	3	0	NA	0	NA	0	NA	0	1464	0	1	0	1	010703	10	6832	582707	0051	OCTUCHO	-78.57031666	-5.998593333	11	NA	996	23	1	1	1	0
004609301	PE6	46	93	1	1	46	1422	1	0	0	1	1	0	1	1	0	46	1	1	2	3	0	NA	0	NA	0	NA	0	1464	0	1	0	1	010703	10	6832	582707	0051	OCTUCHO	-78.57031666	-5.998593333	11	NA	996	23	1	1	0	0
004609401	PE6	46	94	1	1	46	1422	5	1	0	5	5	2	1	1	0	46	1	1	2	3	0	NA	0	NA	0	NA	2	1464	2	1	0	1	010703	10	6832	194794	0051	OCTUCHO	-78.57031666	-5.998593333	11	NA	996	23	1	1	0	0
004609501	PE6	46	95	1	1	46	1422	3	1	0	3	3	1	1	1	0	46	1	1	2	3	0	NA	0	NA	0	NA	1	1464	1	1	0	1	010703	10	6832	194794	0051	OCTUCHO	-78.57031666	-5.998593333	11	NA	996	23	1	0	1	0
004612901	PE6	46	129	1	1	46	1422	4	1	0	4	4	0	1	1	0	46	1	1	2	3	0	NA	0	NA	0	NA	0	1464	1	1	0	1	010703	10	6832	582707	0058	LA CONCORDIA	-78.53594999	-5.982266666	11	NA	996	23	1	0	0	0
004613001	PE6	46	130	1	1	46	1422	2	0	0	2	2	0	1	1	0	46	1	1	2	3	0	NA	0	NA	0	NA	0	1464	0	1	0	1	010703	10	6832	582707	0058	LA CONCORDIA	-78.53594999	-5.982266666	11	NA	996	32	1	0	0	0
004613101	PE6	46	131	1	2	46	1422	4	1	0	4	4	2	1	1	0	46	1	1	2	3	0	NA	0	NA	0	NA	2	1464	1	1	0	1	010703	10	6832	194794	0058	LA CONCORDIA	-78.53594999	-5.982266666	11	NA	996	23	1	1	0	0
004613201	PE6	46	132	1	2	46	1422	4	2	0	4	4	1	1	1	0	46	1	1	2	3	0	NA	0	NA	0	NA	1	1464	2	1	0	1	010703	10	6832	194794	0058	LA CONCORDIA	-78.53594999	-5.982266666	11	NA	996	23	1	1	1	0
004613301	PE6	46	133	1	1	46	1422	1	0	0	1	1	0	1	1	0	46	1	1	2	3	0	NA	0	NA	0	NA	0	1464	0	1	0	1	010703	10	6832	582707	0058	LA CONCORDIA	-78.53594999	-5.982266666	11	NA	996	23	1	0	0	0
004613401	PE6	46	134	1	1	46	1422	4	1	0	4	4	0	1	1	0	46	1	1	2	3	0	NA	0	NA	0	NA	0	1464	1	1	0	1	010703	10	6832	582707	0058	LA CONCORDIA	-78.53594999	-5.982266666	11	NA	996	23	1	1	0	0
004613501	PE6	46	135	1	1	46	1422	3	1	0	3	3	1	1	1	0	46	1	1	2	3	0	NA	0	NA	0	NA	0	1464	1	1	0	1	010703	10	6832	582707	0058	LA CONCORDIA	-78.53594999	-5.982266666	11	NA	996	23	1	0	1	0
004613601	PE6	46	136	1	1	46	1422	3	1	0	3	3	0	1	1	0	46	1	1	2	3	0	NA	0	NA	0	NA	0	1464	1	1	0	1	010703	10	6832	582707	0058	LA CONCORDIA	-78.53594999	-5.982266666	43	NA	1	23	1	1	0	0
004613801	PE6	46	138	1	1	46	1422	3	1	0	3	3	0	1	1	0	46	1	1	2	3	0	NA	0	NA	0	NA	0	1464	1	1	0	1	010703	10	6832	582707	0058	LA CONCORDIA	-78.53594999	-5.982266666	11	NA	996	23	1	1	0	0
004700401	PE6	47	4	1	1	47	1420	7	2	0	7	7	1	1	1	0	47	1	1	2	3	0	NA	0	NA	0	NA	1	1853	3	1	0	1	010707	10	6834	200936	0018	EL PALTO	-78.46728	-5.97575	11	NA	996	11	1	1	1	0
004702101	PE6	47	21	1	2	47	1420	3	1	0	3	3	1	1	1	0	47	1	1	2	3	0	NA	0	NA	0	NA	1	1853	1	1	0	1	010707	10	6834	200936	0018	EL PALTO	-78.46728	-5.97575	12	NA	30	96	1	0	1	0
004703001	PE6	47	30	1	2	47	1420	5	1	0	5	5	2	1	2	0	47	1	1	2	3	0	NA	0	NA	0	NA	1	1853	1	1	0	1	010707	10	6834	200936	0018	EL PALTO	-78.46728	-5.97575	11	NA	996	11	1	1	1	1
004705501	PE6	47	55	1	2	47	1420	5	1	0	5	5	1	1	1	0	47	1	1	2	3	0	NA	0	NA	0	NA	1	1853	2	1	0	1	010707	10	6834	200936	0018	EL PALTO	-78.46728	-5.97575	11	NA	996	11	1	1	1	1
004706101	PE6	47	61	1	1	47	1420	1	0	0	1	1	0	1	1	0	47	1	1	2	3	0	NA	0	NA	0	NA	0	1853	0	1	0	1	010707	10	6834	601081	0018	EL PALTO	-78.46728	-5.97575	71	11	996	11	1	0	0	0
004706901	PE6	47	69	1	1	47	1420	4	1	0	4	4	1	1	1	0	47	1	1	2	3	0	NA	0	NA	0	NA	1	1853	1	1	0	1	010707	10	6834	200936	0018	EL PALTO	-78.46728	-5.97575	11	NA	996	11	1	1	1	0
004707201	PE6	47	72	1	1	47	1420	4	1	0	4	4	2	1	1	0	47	1	1	2	3	0	NA	0	NA	0	NA	2	1853	1	1	0	1	010707	10	6834	200936	0018	EL PALTO	-78.46728	-5.97575	11	NA	996	23	1	1	0	0
004707401	PE6	47	74	1	2	47	1420	3	1	0	3	3	0	1	1	0	47	1	1	2	3	0	NA	0	NA	0	NA	0	1853	1	1	0	1	010707	10	6834	601081	0018	EL PALTO	-78.46728	-5.97575	11	NA	996	11	1	1	1	1
004707601	PE6	47	76	1	1	47	1420	3	2	0	2	3	0	1	1	0	47	1	1	2	3	0	NA	0	NA	0	NA	0	1853	2	1	0	1	010707	10	6834	601081	0018	EL PALTO	-78.46728	-5.97575	12	NA	30	12	1	1	0	0
004707701	PE6	47	77	1	2	47	1420	6	1	0	6	6	2	1	1	0	47	1	1	2	3	0	NA	0	NA	0	NA	2	1853	1	1	0	1	010707	10	6834	200936	0018	EL PALTO	-78.46728	-5.97575	12	NA	30	12	1	1	1	1
004707801	PE6	47	78	1	2	47	1420	4	2	0	4	4	1	1	1	0	47	1	1	2	3	0	NA	0	NA	0	NA	1	1853	2	1	0	1	010707	10	6834	200936	0018	EL PALTO	-78.46728	-5.97575	11	NA	996	11	1	0	0	0
004708501	PE6	47	85	1	2	47	1420	5	1	0	5	4	1	1	1	0	47	1	1	2	3	0	NA	0	NA	0	NA	1	1853	1	1	0	1	010707	10	6834	200936	0018	EL PALTO	-78.46728	-5.97575	11	NA	996	11	1	1	1	0
004711001	PE6	47	110	1	1	47	1420	4	2	0	4	4	1	1	1	0	47	1	1	2	3	0	NA	0	NA	0	NA	1	1853	2	1	0	1	010707	10	6834	200936	0018	EL PALTO	-78.46728	-5.97575	11	NA	996	21	1	1	1	1
004802201	PE6	48	22	1	1	48	1422	6	2	0	6	6	0	1	1	0	48	1	1	2	3	0	NA	0	NA	0	NA	0	536	2	1	0	1	010705	10	6868	558634	0022	RAMON CASTILLA	-78.26600833	-5.906796666	11	NA	996	22	1	1	0	0
004802301	PE6	48	23	1	1	48	1422	8	2	0	3	8	3	1	1	0	48	1	1	2	3	0	NA	0	NA	0	NA	3	536	2	1	0	1	010705	10	6868	186746	0022	RAMON CASTILLA	-78.26600833	-5.906796666	11	NA	996	22	1	1	0	0
004802401	PE6	48	24	1	1	48	1422	2	0	0	2	2	0	1	1	0	48	1	1	2	3	0	NA	0	NA	0	NA	0	536	0	1	0	1	010705	10	6868	558634	0022	RAMON CASTILLA	-78.26600833	-5.906796666	11	NA	996	23	1	1	0	0
004802501	PE6	48	25	1	2	48	1422	5	1	0	5	5	3	1	1	0	48	1	1	2	3	0	NA	0	NA	0	NA	3	536	1	1	0	1	010705	10	6868	186746	0022	RAMON CASTILLA	-78.26600833	-5.906796666	11	NA	996	23	1	0	1	0
004803701	PE6	48	37	1	1	48	1422	3	1	0	3	3	1	1	1	0	48	1	1	2	3	0	NA	0	NA	0	NA	1	536	1	1	0	1	010705	10	6868	186746	0002	QUEBRADA HONDA	-78.29263833	-5.818628332	43	NA	1	22	1	1	1	0
004803801	PE6	48	38	1	2	48	1422	4	1	0	4	4	1	1	1	0	48	1	1	2	3	0	NA	0	NA	0	NA	1	536	1	1	0	1	010705	10	6868	186746	0002	QUEBRADA HONDA	-78.29263833	-5.818628332	43	NA	3	23	1	1	1	0
004803901	PE6	48	39	1	2	48	1422	4	1	0	4	4	0	1	1	0	48	1	1	2	3	0	NA	0	NA	0	NA	0	536	2	1	0	1	010705	10	6868	558634	0002	QUEBRADA HONDA	-78.29263833	-5.818628332	43	NA	30	23	1	0	1	0
004804001	PE6	48	40	1	1	48	1422	1	0	0	1	1	0	1	1	0	48	1	1	2	3	0	NA	0	NA	0	NA	0	536	0	1	0	1	010705	10	6868	558634	0002	QUEBRADA HONDA	-78.29263833	-5.818628332	71	43	10	23	1	0	0	0
004804101	PE6	48	41	1	1	48	1422	1	0	0	1	1	0	1	1	0	48	1	1	2	3	0	NA	0	NA	0	NA	0	536	0	1	0	1	010705	10	6868	558634	0002	QUEBRADA HONDA	-78.29263833	-5.818628332	11	NA	996	23	1	1	0	0
004805101	PE6	48	51	1	2	48	1422	3	1	0	3	3	0	1	1	0	48	1	1	2	3	0	NA	0	NA	0	NA	0	536	2	1	0	1	010705	10	6868	558634	0006	PUERTO PANAMA	-78.27075999	-5.827328333	11	NA	996	23	0	1	0	0
004805201	PE6	48	52	1	1	48	1422	3	0	0	3	3	0	1	1	0	48	1	1	2	3	0	NA	0	NA	0	NA	0	536	0	1	0	1	010705	10	6868	558634	0006	PUERTO PANAMA	-78.27075999	-5.827328333	11	NA	996	23	0	1	1	0
004805301	PE6	48	53	1	2	48	1422	4	1	0	4	3	1	1	1	0	48	1	1	2	3	0	NA	0	NA	0	NA	0	536	1	1	0	1	010705	10	6868	558634	0006	PUERTO PANAMA	-78.27075999	-5.827328333	71	11	996	22	1	1	1	0
004805401	PE6	48	54	1	2	48	1422	6	1	0	6	6	3	1	1	0	48	1	1	2	3	0	NA	0	NA	0	NA	2	536	1	1	0	1	010705	10	6868	186746	0006	PUERTO PANAMA	-78.27075999	-5.827328333	11	NA	996	23	0	0	0	0
004900601	PE6	49	6	1	2	49	1418	2	1	0	2	1	0	1	1	0	49	1	1	2	3	0	NA	0	NA	0	NA	0	2521	1	1	0	1	010310	10	6881	340777	0002	LA UNION	-78.04068998	-5.845079974	11	NA	996	21	1	1	1	0
004900701	PE6	49	7	1	1	49	1418	4	1	0	4	4	2	1	1	0	49	1	1	2	3	0	NA	0	NA	0	NA	2	2521	1	1	0	1	010310	10	6881	113919	0002	LA UNION	-78.04068998	-5.845079974	11	NA	996	23	1	0	1	0
004900801	PE6	49	8	1	2	49	1418	3	0	0	3	3	0	1	1	0	49	1	1	2	3	0	NA	0	NA	0	NA	0	2521	0	1	0	1	010310	10	6881	340777	0002	LA UNION	-78.04068998	-5.845079974	11	NA	996	23	1	0	0	0
004900901	PE6	49	9	1	1	49	1418	5	2	0	5	5	0	1	1	0	49	1	1	2	3	0	NA	0	NA	0	NA	0	2521	3	1	0	1	010310	10	6881	340777	0002	LA UNION	-78.04068998	-5.845079974	11	NA	996	23	1	1	1	1
004901001	PE6	49	10	1	2	49	1418	5	1	0	5	5	1	1	1	0	49	1	1	2	3	0	NA	0	NA	0	NA	1	2521	1	1	0	1	010310	10	6881	113919	0002	LA UNION	-78.04068998	-5.845079974	11	NA	996	23	1	1	0	0
004907001	PE6	49	70	1	1	49	1418	7	1	0	7	3	1	1	1	0	49	1	1	2	3	0	NA	0	NA	0	NA	1	2521	2	1	0	1	010310	10	6881	113919	0018	NUEVO CUMBA	-78.06484166	-5.875998332	51	NA	996	23	1	1	0	0
004907101	PE6	49	71	1	1	49	1418	4	1	0	4	4	2	1	1	0	49	1	1	2	3	0	NA	0	NA	0	NA	1	2521	1	1	0	1	010310	10	6881	113919	0018	NUEVO CUMBA	-78.06484166	-5.875998332	51	NA	996	21	1	1	0	0
004907301	PE6	49	73	1	1	49	1418	4	1	0	4	4	0	1	1	0	49	1	1	2	3	0	NA	0	NA	0	NA	0	2521	1	1	0	1	010310	10	6881	340777	0018	NUEVO CUMBA	-78.06484166	-5.875998332	41	NA	5	23	1	1	1	0
004907901	PE6	49	79	1	2	49	1418	3	1	0	3	3	0	1	1	0	49	1	1	2	3	0	NA	0	NA	0	NA	0	2521	1	1	0	1	010310	10	6881	340777	0018	NUEVO CUMBA	-78.06484166	-5.875998332	43	NA	2	23	1	1	1	0
004908001	PE6	49	80	1	2	49	1418	10	1	0	10	6	2	1	1	0	49	1	1	2	3	0	NA	0	NA	0	NA	1	2521	1	1	0	1	010310	10	6881	113919	0018	NUEVO CUMBA	-78.06484166	-5.875998332	41	NA	30	23	1	1	1	0
004908101	PE6	49	81	1	1	49	1418	10	2	0	6	10	2	1	1	0	49	1	1	2	3	0	NA	0	NA	0	NA	2	2521	2	1	0	1	010310	10	6881	113919	0018	NUEVO CUMBA	-78.06484166	-5.875998332	43	NA	2	23	0	1	0	0
004908201	PE6	49	82	1	1	49	1418	5	1	0	5	5	1	1	1	0	49	1	1	2	3	0	NA	0	NA	0	NA	1	2521	1	1	0	1	010310	10	6881	113919	0018	NUEVO CUMBA	-78.06484166	-5.875998332	41	NA	5	22	1	1	1	0
005000101	PE6	50	1	1	2	50	1420	11	4	0	11	11	3	1	1	0	50	1	1	2	3	0	NA	0	NA	0	NA	3	1707	4	1	0	1	010312	10	6915	195381	0051	PUENTE YAMBRAS	-77.90403	-5.758889999	11	NA	996	23	1	0	1	0
005000201	PE6	50	2	1	2	50	1420	4	1	0	4	4	1	1	1	0	50	1	1	2	3	0	NA	0	NA	0	NA	1	1707	1	1	0	1	010312	10	6915	195381	0051	PUENTE YAMBRAS	-77.90403	-5.758889999	11	NA	996	23	0	1	0	0
005000301	PE6	50	3	1	1	50	1420	1	0	0	1	1	0	1	1	0	50	1	1	2	3	0	NA	0	NA	0	NA	0	1707	0	1	0	1	010312	10	6915	584465	0051	PUENTE YAMBRAS	-77.90403	-5.758889999	11	NA	996	23	0	1	0	0
005000401	PE6	50	4	1	2	50	1420	6	2	0	5	6	1	1	1	0	50	1	1	2	3	0	NA	0	NA	0	NA	1	1707	2	1	0	1	010312	10	6915	195381	0051	PUENTE YAMBRAS	-77.90403	-5.758889999	11	NA	996	23	1	1	1	0
005000601	PE6	50	6	1	1	50	1420	2	1	0	2	2	1	1	1	0	50	1	1	2	3	0	NA	0	NA	0	NA	1	1707	1	1	0	1	010312	10	6915	195381	0037	PUENTE VILCANIZA	-77.89430666	-5.77885	11	NA	996	21	1	1	1	1
005000701	PE6	50	7	1	1	50	1420	1	0	0	1	1	0	1	1	0	50	1	1	2	3	0	NA	0	NA	0	NA	0	1707	0	1	0	1	010312	10	6915	584465	0037	PUENTE VILCANIZA	-77.89430666	-5.77885	11	NA	996	23	1	0	0	0
005000801	PE6	50	8	1	1	50	1420	2	0	0	2	2	0	1	1	0	50	1	1	2	3	0	NA	0	NA	0	NA	0	1707	0	1	0	1	010312	10	6915	584465	0037	PUENTE VILCANIZA	-77.89430666	-5.77885	11	NA	996	21	1	0	1	1
005000901	PE6	50	9	1	2	50	1420	5	1	0	5	5	0	1	1	0	50	1	1	2	3	0	NA	0	NA	0	NA	0	1707	2	1	0	1	010312	10	6915	584465	0037	PUENTE VILCANIZA	-77.89430666	-5.77885	71	11	996	23	1	1	1	0
005001001	PE6	50	10	1	1	50	1420	2	1	0	2	2	0	1	1	0	50	1	1	2	3	0	NA	0	NA	0	NA	0	1707	1	1	0	1	010312	10	6915	584465	0037	PUENTE VILCANIZA	-77.89430666	-5.77885	11	NA	996	23	1	0	1	0
005006401	PE6	50	64	1	2	50	1420	4	1	0	4	4	1	1	1	0	50	1	1	2	3	0	NA	0	NA	0	NA	1	1707	1	1	0	1	010312	10	6915	195381	0039	VILCANIZA	-77.88318333	-5.785716666	11	NA	996	23	1	0	1	0
005006501	PE6	50	65	1	1	50	1420	2	0	0	2	2	0	1	1	0	50	1	1	2	3	0	NA	0	NA	0	NA	0	1707	0	1	0	1	010312	10	6915	584465	0039	VILCANIZA	-77.88318333	-5.785716666	11	NA	996	23	0	1	0	0
005006701	PE6	50	67	1	2	50	1420	6	1	0	6	6	2	1	1	0	50	1	1	2	3	0	NA	0	NA	0	NA	1	1707	1	1	0	1	010312	10	6915	195381	0039	VILCANIZA	-77.88318333	-5.785716666	11	NA	996	23	1	0	0	0
005006801	PE6	50	68	1	1	50	1420	5	1	0	5	5	1	1	1	0	50	1	1	2	3	0	NA	0	NA	0	NA	1	1707	1	1	0	1	010312	10	6915	195381	0039	VILCANIZA	-77.88318333	-5.785716666	11	NA	996	23	1	1	0	0
005101301	PE6	51	13	1	2	51	1420	3	1	0	3	3	1	1	1	0	51	1	1	2	3	0	NA	0	NA	0	NA	1	2600	1	1	0	1	010523	10	6971	178363	0003	CHAQUIL	-77.96094752	-6.151033403	11	NA	996	23	1	1	0	0
005101401	PE6	51	14	1	1	51	1420	5	1	0	5	5	1	1	1	0	51	1	1	2	3	0	NA	0	NA	0	NA	1	2600	1	1	0	1	010523	10	6971	178363	0003	CHAQUIL	-77.96094752	-6.151033403	11	NA	996	23	1	0	1	1
005101501	PE6	51	15	1	2	51	1420	4	1	0	4	4	0	1	1	0	51	1	1	2	3	0	NA	0	NA	0	NA	0	2600	1	1	0	1	010523	10	6971	533556	0003	CHAQUIL	-77.96094752	-6.151033403	11	NA	996	23	1	0	0	0
005101601	PE6	51	16	1	1	51	1420	4	1	0	4	4	0	1	1	0	51	1	1	2	3	0	NA	0	NA	0	NA	0	2600	1	1	0	1	010523	10	6971	533556	0003	CHAQUIL	-77.96094752	-6.151033403	11	NA	996	23	1	0	0	0
005101701	PE6	51	17	1	1	51	1420	2	0	0	2	2	0	1	1	0	51	1	1	2	3	0	NA	0	NA	0	NA	0	2600	0	1	0	1	010523	10	6971	533556	0003	CHAQUIL	-77.96094752	-6.151033403	11	NA	996	11	1	1	0	0
005105101	PE6	51	51	1	2	51	1420	4	1	0	4	4	1	1	1	0	51	1	1	2	3	0	NA	0	NA	0	NA	1	2600	1	1	0	1	010523	10	6971	178363	0006	SAN MIGUEL DE CRUZ PATA	-77.98641104	-6.162768385	11	NA	996	23	1	1	0	0
005105201	PE6	51	52	1	2	51	1420	6	1	0	6	6	1	1	1	0	51	1	1	2	3	0	NA	0	NA	0	NA	1	2600	1	1	0	1	010523	10	6971	178363	0006	SAN MIGUEL DE CRUZ PATA	-77.98641104	-6.162768385	11	NA	996	23	1	1	1	0
005105301	PE6	51	53	1	2	51	1420	4	1	0	4	4	1	1	1	0	51	1	1	2	3	0	NA	0	NA	0	NA	1	2600	1	1	0	1	010523	10	6971	178363	0006	SAN MIGUEL DE CRUZ PATA	-77.98641104	-6.162768385	11	NA	996	23	1	1	1	0
005105401	PE6	51	54	1	2	51	1420	4	1	0	4	4	1	1	1	0	51	1	1	2	3	0	NA	0	NA	0	NA	1	2600	1	1	0	1	010523	10	6971	178363	0006	SAN MIGUEL DE CRUZ PATA	-77.98641104	-6.162768385	11	NA	996	23	1	1	0	0
005105501	PE6	51	55	1	2	51	1420	3	0	0	3	2	0	1	1	0	51	1	1	2	3	0	NA	0	NA	0	NA	0	2600	0	1	0	1	010523	10	6971	533556	0006	SAN MIGUEL DE CRUZ PATA	-77.98641104	-6.162768385	11	NA	996	11	1	1	0	0
005112101	PE6	51	121	1	2	51	1420	6	1	0	6	6	1	1	1	0	51	1	1	2	3	0	NA	0	NA	0	NA	1	2600	2	1	0	1	010523	10	6971	178363	0006	SAN MIGUEL DE CRUZ PATA	-77.98641104	-6.162768385	11	NA	996	23	1	0	0	0
005112201	PE6	51	122	1	2	51	1420	5	1	0	5	5	2	1	1	0	51	1	1	2	3	0	NA	0	NA	0	NA	1	2600	1	1	0	1	010523	10	6971	178363	0006	SAN MIGUEL DE CRUZ PATA	-77.98641104	-6.162768385	11	NA	996	23	1	0	0	0
005112301	PE6	51	123	1	1	51	1420	4	1	0	4	4	1	1	1	0	51	1	1	2	3	0	NA	0	NA	0	NA	1	2600	1	1	0	1	010523	10	6971	178363	0006	SAN MIGUEL DE CRUZ PATA	-77.98641104	-6.162768385	11	NA	996	32	1	0	1	0
005112401	PE6	51	124	1	1	51	1420	2	0	0	2	2	0	1	1	0	51	1	1	2	3	0	NA	0	NA	0	NA	0	2600	0	1	0	1	010523	10	6971	533556	0006	SAN MIGUEL DE CRUZ PATA	-77.98641104	-6.162768385	11	NA	996	23	1	1	0	0
005112501	PE6	51	125	1	2	51	1420	4	1	0	4	4	1	1	1	0	51	1	1	2	3	0	NA	0	NA	0	NA	1	2600	1	1	0	1	010523	10	6971	178363	0006	SAN MIGUEL DE CRUZ PATA	-77.98641104	-6.162768385	11	NA	996	23	1	1	1	0
005205101	PE6	52	51	1	2	52	1420	6	1	0	6	6	1	1	1	0	52	1	1	2	3	0	NA	0	NA	0	NA	1	2756	1	1	0	1	010507	10	7029	160435	0008	CHOCTAMAL	-77.98559833	-6.392901666	21	NA	996	23	1	0	0	0
005205201	PE6	52	52	1	2	52	1420	7	1	0	7	7	1	1	1	0	52	1	1	2	3	0	NA	0	NA	0	NA	1	2756	1	1	0	1	010507	10	7029	160435	0008	CHOCTAMAL	-77.98559833	-6.392901666	21	NA	996	23	1	0	1	0
005205301	PE6	52	53	1	2	52	1420	3	1	0	3	3	0	1	1	0	52	1	1	2	3	0	NA	0	NA	0	NA	0	2756	1	1	0	1	010507	10	7029	479927	0008	CHOCTAMAL	-77.98559833	-6.392901666	11	NA	996	11	1	1	1	0
005205401	PE6	52	54	1	2	52	1420	4	1	0	4	4	1	1	1	0	52	1	1	2	3	0	NA	0	NA	0	NA	1	2756	1	1	0	1	010507	10	7029	160435	0008	CHOCTAMAL	-77.98559833	-6.392901666	11	NA	996	11	1	0	1	0
005205501	PE6	52	55	1	2	52	1420	5	1	0	5	4	1	1	1	0	52	1	1	2	3	0	NA	0	NA	0	NA	1	2756	2	1	0	1	010507	10	7029	160435	0008	CHOCTAMAL	-77.98559833	-6.392901666	11	NA	996	11	1	1	0	0
005208901	PE6	52	89	1	2	52	1420	4	1	0	4	4	2	1	1	0	52	1	1	2	3	0	NA	0	NA	0	NA	1	2756	1	1	0	1	010507	10	7029	160435	0016	MULLACA	-77.98688333	-6.395021666	11	NA	996	23	1	0	0	0
005209001	PE6	52	90	1	1	52	1420	6	0	0	6	6	1	1	1	0	52	1	1	2	3	0	NA	0	NA	0	NA	0	2756	0	1	0	1	010507	10	7029	479927	0016	MULLACA	-77.98688333	-6.395021666	11	NA	996	11	1	0	1	0
005209101	PE6	52	91	1	1	52	1420	3	1	0	3	3	1	1	1	0	52	1	1	2	3	0	NA	0	NA	0	NA	1	2756	1	1	0	1	010507	10	7029	160435	0016	MULLACA	-77.98688333	-6.395021666	12	NA	2	12	1	0	0	0
005209201	PE6	52	92	1	2	52	1420	5	1	0	5	5	0	1	1	0	52	1	1	2	3	0	NA	0	NA	0	NA	0	2756	1	1	0	1	010507	10	7029	479927	0016	MULLACA	-77.98688333	-6.395021666	11	NA	996	23	1	1	1	0
005209301	PE6	52	93	1	2	52	1420	4	1	0	4	4	2	1	1	0	52	1	1	2	3	0	NA	0	NA	0	NA	2	2756	1	1	0	1	010507	10	7029	160435	0016	MULLACA	-77.98688333	-6.395021666	11	NA	996	23	1	0	1	0
005213601	PE6	52	136	1	2	52	1420	5	1	0	5	5	1	1	1	0	52	1	1	2	3	0	NA	0	NA	0	NA	0	2756	2	1	0	1	010507	10	7029	479927	0012	CORRAL PAMPA	-77.97030499	-6.424111667	21	NA	996	23	1	0	1	0
005213701	PE6	52	137	1	1	52	1420	3	1	0	3	3	1	1	1	0	52	1	1	2	3	0	NA	0	NA	0	NA	1	2756	1	1	0	1	010507	10	7029	160435	0012	CORRAL PAMPA	-77.97030499	-6.424111667	11	NA	996	23	1	0	0	0
005213801	PE6	52	138	1	1	52	1420	1	0	0	1	1	0	1	1	0	52	1	1	2	3	0	NA	0	NA	0	NA	0	2756	0	1	0	1	010507	10	7029	479927	0012	CORRAL PAMPA	-77.97030499	-6.424111667	11	NA	996	23	1	1	0	0
005213901	PE6	52	139	1	2	52	1420	4	1	0	4	4	1	1	1	0	52	1	1	2	3	0	NA	0	NA	0	NA	1	2756	1	1	0	1	010507	10	7029	160435	0012	CORRAL PAMPA	-77.97030499	-6.424111667	11	NA	996	23	1	0	1	0
005214001	PE6	52	140	1	2	52	1420	3	1	0	3	3	1	1	1	0	52	1	1	2	3	0	NA	0	NA	0	NA	1	2756	1	1	0	1	010507	10	7029	160435	0012	CORRAL PAMPA	-77.97030499	-6.424111667	11	NA	996	23	1	1	1	0
005302601	PE6	53	26	1	2	53	1418	5	1	0	5	5	1	1	1	0	53	1	1	2	3	0	NA	0	NA	0	NA	1	2795	1	1	0	1	010521	10	7040	226465	0017	SAN BARTOLO	-77.86977833	-6.541994999	11	NA	996	23	1	1	0	0
005302701	PE6	53	27	1	2	53	1418	5	1	0	5	5	1	1	1	0	53	1	1	2	3	0	NA	0	NA	0	NA	1	2795	1	1	0	1	010521	10	7040	226465	0017	SAN BARTOLO	-77.86977833	-6.541994999	11	NA	996	23	1	0	1	0
005302901	PE6	53	29	1	1	53	1418	2	1	0	2	2	0	1	1	0	53	1	1	2	3	0	NA	0	NA	0	NA	0	2795	1	1	0	1	010521	10	7040	677448	0017	SAN BARTOLO	-77.86977833	-6.541994999	22	NA	10	32	0	0	0	0
005303001	PE6	53	30	1	3	53	1418	7	1	0	7	7	2	1	1	0	53	1	1	2	3	0	NA	0	NA	0	NA	2	2795	1	1	0	1	010521	10	7040	226465	0017	SAN BARTOLO	-77.86977833	-6.541994999	11	NA	996	32	1	1	1	0
005305601	PE6	53	56	1	2	53	1418	8	0	0	8	8	1	1	1	0	53	1	1	2	3	0	NA	0	NA	0	NA	1	2795	0	1	0	1	010521	10	7040	226465	0017	SAN BARTOLO	-77.86977833	-6.541994999	11	NA	996	11	1	1	1	0
005305701	PE6	53	57	1	1	53	1418	3	1	0	3	3	1	1	1	0	53	1	1	2	3	0	NA	0	NA	0	NA	1	2795	1	1	0	1	010521	10	7040	226465	0017	SAN BARTOLO	-77.86977833	-6.541994999	11	NA	996	11	1	0	0	0
005305801	PE6	53	58	1	1	53	1418	8	2	0	8	8	3	1	1	0	53	1	1	2	3	0	NA	0	NA	0	NA	2	2795	2	1	0	1	010521	10	7040	226465	0017	SAN BARTOLO	-77.86977833	-6.541994999	11	NA	996	11	1	0	0	1
005305901	PE6	53	59	1	1	53	1418	2	0	0	2	2	0	1	1	0	53	1	1	2	3	0	NA	0	NA	0	NA	0	2795	0	1	0	1	010521	10	7040	677448	0017	SAN BARTOLO	-77.86977833	-6.541994999	11	NA	996	11	1	1	1	0
005312001	PE6	53	120	1	1	53	1418	5	0	0	5	5	1	1	1	0	53	1	1	2	3	0	NA	0	NA	0	NA	1	2795	0	1	0	1	010521	10	7040	226465	0018	SAN MIGUEL DE LUVIN	-77.88423166	-6.538198332	11	NA	996	23	1	1	0	0
005312101	PE6	53	121	1	2	53	1418	6	1	0	6	6	2	1	1	0	53	1	1	2	3	0	NA	0	NA	0	NA	2	2795	1	1	0	1	010521	10	7040	226465	0018	SAN MIGUEL DE LUVIN	-77.88423166	-6.538198332	96	96	3	96	1	0	0	0
005312201	PE6	53	122	1	2	53	1418	3	0	0	3	3	0	1	1	0	53	1	1	2	3	0	NA	0	NA	0	NA	0	2795	0	1	0	1	010521	10	7040	677448	0018	SAN MIGUEL DE LUVIN	-77.88423166	-6.538198332	11	NA	996	23	1	0	0	0
005312301	PE6	53	123	1	2	53	1418	5	1	0	5	2	1	1	1	0	53	1	1	2	3	0	NA	0	NA	0	NA	1	2795	1	1	0	1	010521	10	7040	226465	0018	SAN MIGUEL DE LUVIN	-77.88423166	-6.538198332	11	NA	996	11	1	0	1	0
005312401	PE6	53	124	1	2	53	1418	6	1	0	6	6	2	1	1	0	53	1	1	2	3	0	NA	0	NA	0	NA	2	2795	1	1	0	1	010521	10	7040	226465	0018	SAN MIGUEL DE LUVIN	-77.88423166	-6.538198332	11	NA	996	11	1	1	0	1
005400101	PE6	54	1	1	2	54	1419	3	1	0	3	3	0	1	1	0	54	1	1	2	3	0	NA	0	NA	0	NA	0	2870	1	1	0	1	010517	10	7057	514860	0013	SAN CRISTOBAL DEL YESO ( LA FILA)	-77.80784999	-6.694259999	11	NA	996	23	1	0	0	0
005400201	PE6	54	2	1	2	54	1419	4	1	0	4	4	1	1	1	0	54	1	1	2	3	0	NA	0	NA	0	NA	1	2870	1	1	0	1	010517	10	7057	172113	0013	SAN CRISTOBAL DEL YESO ( LA FILA)	-77.80784999	-6.694259999	11	NA	996	23	1	0	0	0
005400301	PE6	54	3	1	1	54	1419	3	0	0	3	0	1	1	1	0	54	1	1	2	3	0	NA	0	NA	0	NA	1	2870	1	1	0	1	010517	10	7057	172113	0013	SAN CRISTOBAL DEL YESO ( LA FILA)	-77.80784999	-6.694259999	11	NA	996	23	1	1	1	0
005400401	PE6	54	4	1	2	54	1419	4	0	0	4	0	1	1	1	0	54	1	1	2	3	0	NA	0	NA	0	NA	1	2870	2	1	0	1	010517	10	7057	172113	0013	SAN CRISTOBAL DEL YESO ( LA FILA)	-77.80784999	-6.694259999	11	NA	996	23	1	0	0	0
005400501	PE6	54	5	1	8	54	1419	10	2	0	9	10	3	1	1	0	54	1	1	2	3	0	NA	0	NA	0	NA	2	2870	2	1	0	1	010517	10	7057	172113	0013	SAN CRISTOBAL DEL YESO ( LA FILA)	-77.80784999	-6.694259999	11	NA	996	23	1	0	1	0
005401601	PE6	54	16	1	2	54	1419	4	1	0	4	4	2	1	1	0	54	1	1	2	3	0	NA	0	NA	0	NA	2	2870	1	1	0	1	010517	10	7057	172113	0013	SAN CRISTOBAL DEL YESO ( LA FILA)	-77.80784999	-6.694259999	96	96	5	96	0	0	1	0
005401701	PE6	54	17	1	2	54	1419	5	1	0	5	5	0	1	1	0	54	1	1	2	3	0	NA	0	NA	0	NA	0	2870	1	1	0	1	010517	10	7057	514860	0013	SAN CRISTOBAL DEL YESO ( LA FILA)	-77.80784999	-6.694259999	11	NA	996	23	1	1	1	0
005401801	PE6	54	18	1	2	54	1419	5	2	0	5	5	1	1	1	0	54	1	1	2	3	0	NA	0	NA	0	NA	1	2870	2	1	0	1	010517	10	7057	172113	0013	SAN CRISTOBAL DEL YESO ( LA FILA)	-77.80784999	-6.694259999	11	NA	996	23	1	0	0	0
005401901	PE6	54	19	1	2	54	1419	2	0	0	2	2	0	1	1	0	54	1	1	2	3	0	NA	0	NA	0	NA	0	2870	0	1	0	1	010517	10	7057	514860	0013	SAN CRISTOBAL DEL YESO ( LA FILA)	-77.80784999	-6.694259999	11	NA	996	11	1	0	0	0
005402001	PE6	54	20	1	2	54	1419	3	1	0	3	3	1	1	1	0	54	1	1	2	3	0	NA	0	NA	0	NA	1	2870	1	1	0	1	010517	10	7057	172113	0013	SAN CRISTOBAL DEL YESO ( LA FILA)	-77.80784999	-6.694259999	11	NA	996	23	1	1	1	0
005404101	PE6	54	41	1	1	54	1419	1	0	0	1	1	0	1	1	0	54	1	1	2	3	0	NA	0	NA	0	NA	0	2870	0	1	0	1	010517	10	7057	514860	0016	SAN JOSE DE IPA<d1>A	-77.85448166	-6.716769999	11	NA	996	22	1	1	0	0
005404201	PE6	54	42	1	2	54	1419	7	2	0	7	7	1	1	1	0	54	1	1	2	3	0	NA	0	NA	0	NA	1	2870	2	1	0	1	010517	10	7057	172113	0016	SAN JOSE DE IPA<d1>A	-77.85448166	-6.716769999	11	NA	996	11	1	0	0	0
005404301	PE6	54	43	1	2	54	1419	3	1	0	3	2	0	1	1	0	54	1	1	2	3	0	NA	0	NA	0	NA	0	2870	1	1	0	1	010517	10	7057	514860	0016	SAN JOSE DE IPA<d1>A	-77.85448166	-6.716769999	11	NA	996	22	1	1	0	0
005404401	PE6	54	44	1	1	54	1419	4	0	0	4	2	1	1	1	0	54	1	1	2	3	0	NA	0	NA	0	NA	1	2870	1	1	0	1	010517	10	7057	172113	0016	SAN JOSE DE IPA<d1>A	-77.85448166	-6.716769999	11	NA	996	11	1	1	0	0
005404501	PE6	54	45	1	2	54	1419	5	1	0	5	5	1	1	1	0	54	1	1	2	3	0	NA	0	NA	0	NA	1	2870	1	1	0	1	010517	10	7057	172113	0016	SAN JOSE DE IPA<d1>A	-77.85448166	-6.716769999	11	NA	996	32	0	1	1	0
005501501	PE6	55	15	1	1	55	1421	4	1	0	4	4	1	1	1	0	55	1	1	2	3	0	NA	0	NA	0	NA	1	2969	1	1	0	1	010117	10	7108	169094	0003	SHAULIA	-77.70910998	-6.040579974	11	NA	996	32	1	1	1	0
005501601	PE6	55	16	1	1	55	1421	3	1	0	3	3	0	1	1	0	55	1	1	2	3	0	NA	0	NA	0	NA	0	2969	1	1	0	1	010117	10	7108	505828	0003	SHAULIA	-77.70910998	-6.040579974	11	NA	996	21	1	1	1	0
005501701	PE6	55	17	1	1	55	1421	2	0	0	2	1	0	1	1	0	55	1	1	2	3	0	NA	0	NA	0	NA	0	2969	0	1	0	1	010117	10	7108	505828	0003	SHAULIA	-77.70910998	-6.040579974	11	NA	996	22	1	0	0	0
005501801	PE6	55	18	1	1	55	1421	5	1	0	5	5	2	1	1	0	55	1	1	2	3	0	NA	0	NA	0	NA	2	2969	1	1	0	1	010117	10	7108	169094	0003	SHAULIA	-77.70910998	-6.040579974	11	NA	996	21	1	1	0	0
005501901	PE6	55	19	1	1	55	1421	2	0	0	2	1	0	1	1	0	55	1	1	2	3	0	NA	0	NA	0	NA	0	2969	0	1	0	1	010117	10	7108	505828	0003	SHAULIA	-77.70910998	-6.040579974	11	NA	996	22	0	0	0	0
005502101	PE6	55	21	1	2	55	1421	4	1	0	4	4	1	1	1	0	55	1	1	2	3	0	NA	0	NA	0	NA	1	2969	1	1	0	1	010117	10	7108	169094	0003	SHAULIA	-77.70910998	-6.040579974	11	NA	996	22	1	1	0	0
005502201	PE6	55	22	1	2	55	1421	3	1	0	3	3	1	1	1	0	55	1	1	2	3	0	NA	0	NA	0	NA	1	2969	1	1	0	1	010117	10	7108	169094	0003	SHAULIA	-77.70910998	-6.040579974	11	NA	996	22	1	1	0	0
005502301	PE6	55	23	1	1	55	1421	2	0	0	2	2	0	1	1	0	55	1	1	2	3	0	NA	0	NA	0	NA	0	2969	0	1	0	1	010117	10	7108	505828	0003	SHAULIA	-77.70910998	-6.040579974	11	NA	996	23	0	0	0	0
005504901	PE6	55	49	1	2	55	1421	4	1	0	4	4	1	1	1	0	55	1	1	2	3	0	NA	0	NA	0	NA	1	2969	1	1	0	1	010117	10	7108	169094	0010	CLICH	-77.70400998	-6.048369973	11	NA	996	22	1	0	0	0
005505001	PE6	55	50	1	1	55	1421	6	1	0	6	6	1	1	1	0	55	1	1	2	3	0	NA	0	NA	0	NA	1	2969	1	1	0	1	010117	10	7108	169094	0010	CLICH	-77.70400998	-6.048369973	11	NA	996	22	1	1	0	0
005505101	PE6	55	51	1	1	55	1421	2	0	0	2	2	0	1	1	0	55	1	1	2	3	0	NA	0	NA	0	NA	0	2969	0	1	0	1	010117	10	7108	505828	0010	CLICH	-77.70400998	-6.048369973	11	NA	996	22	1	1	0	0
005505201	PE6	55	52	1	1	55	1421	1	0	0	1	1	0	1	1	0	55	1	1	2	3	0	NA	0	NA	0	NA	0	2969	0	1	0	1	010117	10	7108	505828	0010	CLICH	-77.70400998	-6.048369973	11	NA	996	22	1	0	0	0
005505301	PE6	55	53	1	1	55	1421	2	0	0	2	2	0	1	1	0	55	1	1	2	3	0	NA	0	NA	0	NA	0	2969	0	1	0	1	010117	10	7108	505828	0010	CLICH	-77.70400998	-6.048369973	11	NA	996	22	1	1	0	0
005602301	PE6	56	23	1	1	56	1418	4	0	0	4	1	1	1	1	0	56	1	1	2	3	0	NA	0	NA	0	NA	1	2758	1	1	0	1	010106	10	7185	177596	0001	CHUQUIBAMBA	-77.85692	-6.93543	11	NA	996	11	1	1	1	1
005603301	PE6	56	33	1	2	56	1418	4	1	0	4	4	0	1	1	0	56	1	1	2	3	0	NA	0	NA	0	NA	0	2758	1	1	0	1	010106	10	7185	531262	0001	CHUQUIBAMBA	-77.85692	-6.93543	11	NA	996	11	1	1	1	0
005603601	PE6	56	36	1	2	56	1418	3	1	0	3	3	0	1	1	0	56	1	1	2	3	0	NA	0	NA	0	NA	0	2758	1	1	0	1	010106	10	7185	531262	0001	CHUQUIBAMBA	-77.85692	-6.93543	11	NA	996	11	1	1	1	0
005604301	PE6	56	43	1	2	56	1418	2	0	0	2	2	0	1	1	0	56	1	1	2	3	0	NA	0	NA	0	NA	0	2758	0	1	0	1	010106	10	7185	531262	0001	CHUQUIBAMBA	-77.85692	-6.93543	11	NA	996	11	1	0	1	0
005604401	PE6	56	44	1	1	56	1418	3	1	0	2	3	1	1	1	0	56	1	1	2	3	0	NA	0	NA	0	NA	1	2758	1	1	0	1	010106	10	7185	177596	0001	CHUQUIBAMBA	-77.85692	-6.93543	11	NA	996	11	1	0	1	1
005605701	PE6	56	57	1	2	56	1418	4	1	0	4	4	1	1	1	0	56	1	1	2	3	0	NA	0	NA	0	NA	1	2758	2	1	0	1	010106	10	7185	177596	0001	CHUQUIBAMBA	-77.85692	-6.93543	11	NA	996	11	1	1	1	1
005608801	PE6	56	88	1	2	56	1418	3	1	0	3	3	1	1	1	0	56	1	1	2	3	0	NA	0	NA	0	NA	1	2758	1	1	0	1	010106	10	7185	177596	0001	CHUQUIBAMBA	-77.85692	-6.93543	11	NA	996	11	1	0	0	0
005610301	PE6	56	103	1	2	56	1418	5	1	0	5	3	1	1	1	0	56	1	1	2	3	0	NA	0	NA	0	NA	1	2758	2	1	0	1	010106	10	7185	177596	0001	CHUQUIBAMBA	-77.85692	-6.93543	11	NA	996	11	1	1	1	0
005610701	PE6	56	107	1	2	56	1418	2	0	0	2	2	0	1	1	0	56	1	1	2	3	0	NA	0	NA	0	NA	0	2758	0	1	0	1	010106	10	7185	531262	0001	CHUQUIBAMBA	-77.85692	-6.93543	11	NA	996	11	1	1	1	0
005612701	PE6	56	127	1	2	56	1418	3	0	0	3	0	1	1	1	0	56	1	1	2	3	0	NA	0	NA	0	NA	1	2758	1	1	0	1	010106	10	7185	177596	0001	CHUQUIBAMBA	-77.85692	-6.93543	11	NA	996	11	1	0	1	0
005613101	PE6	56	131	1	2	56	1418	7	1	0	7	5	1	1	1	0	56	1	1	2	3	0	NA	0	NA	0	NA	1	2758	1	1	0	1	010106	10	7185	177596	0001	CHUQUIBAMBA	-77.85692	-6.93543	11	NA	996	11	1	1	1	0
005613201	PE6	56	132	1	2	56	1418	4	1	0	4	3	1	1	1	0	56	1	1	2	3	0	NA	0	NA	0	NA	1	2758	2	1	0	1	010106	10	7185	177596	0001	CHUQUIBAMBA	-77.85692	-6.93543	11	NA	996	11	1	1	1	0
005613701	PE6	56	137	1	1	56	1418	4	1	0	4	4	0	1	1	0	56	1	1	2	3	0	NA	0	NA	0	NA	0	2758	1	1	0	1	010106	10	7185	531262	0001	CHUQUIBAMBA	-77.85692	-6.93543	11	NA	996	11	1	1	1	0
005614601	PE6	56	146	1	1	56	1418	4	0	0	4	0	1	1	1	0	56	1	1	2	3	0	NA	0	NA	0	NA	1	2758	2	1	0	1	010106	10	7185	177596	0001	CHUQUIBAMBA	-77.85692	-6.93543	11	NA	996	11	1	1	0	0
005700101	PE6	57	1	1	2	57	1418	5	1	0	5	5	1	1	1	0	57	1	1	2	3	0	NA	0	NA	0	NA	0	2490	2	1	0	1	010106	10	7186	476266	0003	CHUMBOL	-77.94194999	-6.927576666	11	NA	996	23	1	1	1	0
005700301	PE6	57	3	1	2	57	1418	4	1	0	4	3	0	1	1	0	57	1	1	2	3	0	NA	0	NA	0	NA	0	2490	2	1	0	1	010106	10	7186	476266	0003	CHUMBOL	-77.94194999	-6.927576666	11	NA	996	23	1	1	1	0
005700401	PE6	57	4	1	2	57	1418	6	1	0	6	6	1	1	1	0	57	1	1	2	3	0	NA	0	NA	0	NA	1	2490	1	1	0	1	010106	10	7186	159212	0003	CHUMBOL	-77.94194999	-6.927576666	11	NA	996	23	1	1	0	0
005700501	PE6	57	5	1	2	57	1418	4	1	0	4	3	0	1	1	0	57	1	1	2	3	0	NA	0	NA	0	NA	0	2490	2	1	0	1	010106	10	7186	476266	0003	CHUMBOL	-77.94194999	-6.927576666	96	96	15	23	1	1	0	0
005702701	PE6	57	27	1	2	57	1418	6	1	0	6	4	1	1	1	0	57	1	1	2	3	0	NA	0	NA	0	NA	1	2490	1	1	0	1	010106	10	7186	159212	0003	CHUMBOL	-77.94194999	-6.927576666	11	NA	996	23	1	1	0	0
005702801	PE6	57	28	1	2	57	1418	4	1	0	4	4	2	1	1	0	57	1	1	2	3	0	NA	0	NA	0	NA	1	2490	1	1	0	1	010106	10	7186	159212	0003	CHUMBOL	-77.94194999	-6.927576666	96	96	5	32	1	1	1	0
005702901	PE6	57	29	1	2	57	1419	4	1	0	4	4	1	1	1	0	57	1	1	2	3	0	NA	0	NA	0	NA	1	2490	1	1	0	1	010106	10	7186	159212	0003	CHUMBOL	-77.94194999	-6.927576666	11	NA	996	96	1	0	1	0
005703001	PE6	57	30	1	1	57	1418	2	0	0	2	2	0	1	1	0	57	1	1	2	3	0	NA	0	NA	0	NA	0	2490	0	1	0	1	010106	10	7186	476266	0003	CHUMBOL	-77.94194999	-6.927576666	11	NA	996	23	1	1	0	0
005705101	PE6	57	51	1	1	57	1418	4	1	0	3	4	1	1	1	0	57	1	1	2	3	0	NA	0	NA	0	NA	1	2490	1	1	0	1	010106	10	7186	159212	0003	CHUMBOL	-77.94194999	-6.927576666	11	NA	996	11	1	1	1	1
005705201	PE6	57	52	1	2	57	1418	3	1	0	3	3	0	1	1	0	57	1	1	2	3	0	NA	0	NA	0	NA	0	2490	1	1	0	1	010106	10	7186	476266	0003	CHUMBOL	-77.94194999	-6.927576666	11	NA	996	21	1	1	0	0
005705301	PE6	57	53	1	1	57	1418	5	0	0	5	1	1	1	1	0	57	1	1	2	3	0	NA	0	NA	0	NA	1	2490	1	1	0	1	010106	10	7186	159212	0003	CHUMBOL	-77.94194999	-6.927576666	11	NA	996	11	1	1	0	0
005705401	PE6	57	54	1	2	57	1418	3	1	0	3	2	1	1	1	0	57	1	1	2	3	0	NA	0	NA	0	NA	0	2490	1	1	0	1	010106	10	7186	476266	0003	CHUMBOL	-77.94194999	-6.927576666	11	NA	996	23	1	0	1	0
005705501	PE6	57	55	1	2	57	1418	6	1	0	6	6	1	1	1	0	57	1	1	2	3	0	NA	0	NA	0	NA	1	2490	1	1	0	1	010106	10	7186	159212	0003	CHUMBOL	-77.94194999	-6.927576666	11	NA	996	23	1	1	1	0
005805101	PE6	58	51	1	1	58	1419	1	0	0	1	1	0	1	1	0	58	1	1	2	3	0	NA	0	NA	0	NA	0	1708	0	1	0	1	010606	10	7217	582103	0007	SHUCUSH	-77.57276899	-6.384409519	11	NA	996	11	1	1	0	0
005805201	PE6	58	52	1	2	58	1421	4	1	0	4	3	1	1	1	0	58	1	1	2	3	0	NA	0	NA	0	NA	1	1708	2	1	0	1	010606	10	7217	194592	0007	SHUCUSH	-77.57276899	-6.384409519	11	NA	996	11	1	1	1	0
005805301	PE6	58	53	1	4	58	1419	6	1	0	5	4	1	1	1	0	58	1	1	2	3	0	NA	0	NA	0	NA	1	1708	1	1	0	1	010606	10	7217	194592	0007	SHUCUSH	-77.57276899	-6.384409519	11	NA	996	11	1	1	1	0
005805401	PE6	58	54	1	2	58	1419	4	1	0	4	4	1	1	1	0	58	1	1	2	3	0	NA	0	NA	0	NA	1	1708	2	1	0	1	010606	10	7217	194592	0007	SHUCUSH	-77.57276899	-6.384409519	11	NA	996	11	1	1	1	0
005805501	PE6	58	55	1	2	58	1419	2	0	0	2	2	0	1	1	0	58	1	1	2	3	0	NA	0	NA	0	NA	0	1708	0	1	0	1	010606	10	7217	582103	0007	SHUCUSH	-77.57276899	-6.384409519	11	NA	996	11	1	1	1	1
005810301	PE6	58	103	1	1	58	1419	4	0	0	4	1	1	1	1	0	58	1	1	2	3	0	NA	0	NA	0	NA	0	1708	1	1	0	1	010606	10	7217	582103	0005	LUCERO PATA	-77.57858458	-6.38956321	11	NA	996	32	1	0	1	0
005810501	PE6	58	105	1	1	58	1419	6	1	0	6	6	1	1	1	0	58	1	1	2	3	0	NA	0	NA	0	NA	1	1708	2	1	0	1	010606	10	7217	194592	0005	LUCERO PATA	-77.57858458	-6.38956321	11	NA	996	23	1	1	0	0
005810601	PE6	58	106	1	1	58	1419	1	0	0	1	1	0	1	2	0	58	1	1	2	3	0	NA	0	NA	0	NA	0	1708	0	1	0	1	010606	10	7217	582103	0005	LUCERO PATA	-77.57858458	-6.38956321	11	NA	996	23	1	1	0	0
005810701	PE6	58	107	1	3	58	1419	5	1	0	5	4	2	1	1	0	58	1	1	2	3	0	NA	0	NA	0	NA	1	1708	1	1	0	1	010606	10	7217	194592	0005	LUCERO PATA	-77.57858458	-6.38956321	11	NA	996	21	1	1	1	0
005813801	PE6	58	138	1	2	58	1419	4	1	0	4	4	1	1	1	0	58	1	1	2	3	0	NA	0	NA	0	NA	1	1708	1	1	0	1	010606	10	7217	194592	0005	LUCERO PATA	-77.57858458	-6.38956321	11	NA	996	11	1	1	0	0
005813901	PE6	58	139	1	1	58	1419	1	1	0	1	1	0	1	1	0	58	1	1	2	3	0	NA	0	NA	0	NA	0	1708	1	1	0	1	010606	10	7217	582103	0005	LUCERO PATA	-77.57858458	-6.38956321	11	NA	996	11	1	0	1	0
005814001	PE6	58	140	1	2	58	1419	3	0	0	3	3	0	1	1	0	58	1	1	2	3	0	NA	0	NA	0	NA	0	1708	0	1	0	1	010606	10	7217	582103	0005	LUCERO PATA	-77.57858458	-6.38956321	11	NA	996	11	1	1	1	1
005814101	PE6	58	141	1	2	58	1419	7	0	0	7	6	0	1	1	0	58	1	1	2	3	0	NA	0	NA	0	NA	0	1708	0	1	0	1	010606	10	7217	582103	0005	LUCERO PATA	-77.57858458	-6.38956321	11	NA	996	11	1	1	0	0
005814201	PE6	58	142	1	1	58	1419	4	1	0	4	3	1	1	1	0	58	1	1	2	3	0	NA	0	NA	0	NA	1	1708	1	1	0	1	010606	10	7217	194592	0005	LUCERO PATA	-77.57858458	-6.38956321	11	NA	996	11	1	1	1	0
005903101	PE6	59	31	1	1	59	1419	2	1	0	2	2	0	1	1	0	59	1	1	2	3	0	NA	0	NA	0	NA	0	1783	1	1	0	1	010609	10	7236	227273	0044	LOS OLIVOS	-77.33395998	-6.406049975	43	NA	15	32	1	0	1	0
005903201	PE6	59	32	1	2	59	1419	6	1	0	6	6	1	1	1	0	59	1	1	2	3	0	NA	0	NA	0	NA	1	1783	1	1	0	1	010609	10	7236	75975	0044	LOS OLIVOS	-77.33395998	-6.406049975	43	NA	5	23	1	1	1	0
005903301	PE6	59	33	1	1	59	1419	1	0	0	1	1	0	1	1	0	59	1	1	2	3	0	NA	0	NA	0	NA	0	1783	0	1	0	1	010609	10	7236	227273	0044	LOS OLIVOS	-77.33395998	-6.406049975	11	NA	996	23	1	0	0	0
005903501	PE6	59	35	1	2	59	1419	4	1	0	4	4	0	1	1	0	59	1	1	2	3	0	NA	0	NA	0	NA	0	1783	1	1	0	1	010609	10	7236	227273	0044	LOS OLIVOS	-77.33395998	-6.406049975	11	NA	996	23	1	0	1	0
005903601	PE6	59	36	1	2	59	1419	5	2	0	3	5	1	1	1	0	59	1	1	2	3	0	NA	0	NA	0	NA	1	1783	2	1	0	1	010609	10	7236	75975	0044	LOS OLIVOS	-77.33395998	-6.406049975	11	NA	996	22	1	1	1	1
005903801	PE6	59	38	1	2	59	1419	5	1	0	5	5	2	1	1	0	59	1	1	2	3	0	NA	0	NA	0	NA	1	1783	1	1	0	1	010609	10	7236	75975	0044	LOS OLIVOS	-77.33395998	-6.406049975	11	NA	996	23	1	0	1	0
005903901	PE6	59	39	1	1	59	1419	3	1	0	3	3	1	1	1	0	59	1	1	2	3	0	NA	0	NA	0	NA	0	1783	1	1	0	1	010609	10	7236	227273	0044	LOS OLIVOS	-77.33395998	-6.406049975	11	NA	996	32	1	1	0	0
005904101	PE6	59	41	1	1	59	1419	5	1	0	5	5	1	1	1	0	59	1	1	2	3	0	NA	0	NA	0	NA	0	1783	1	1	0	1	010609	10	7236	227273	0044	LOS OLIVOS	-77.33395998	-6.406049975	11	NA	996	23	1	1	0	0
005904301	PE6	59	43	1	1	59	1419	1	0	0	1	1	0	1	1	0	59	1	1	2	3	0	NA	0	NA	0	NA	0	1783	0	1	0	1	010609	10	7236	227273	0044	LOS OLIVOS	-77.33395998	-6.406049975	11	NA	996	23	1	1	0	0
005904401	PE6	59	44	1	1	59	1419	1	0	0	1	1	0	1	1	0	59	1	1	2	3	0	NA	0	NA	0	NA	0	1783	0	1	0	1	010609	10	7236	227273	0044	LOS OLIVOS	-77.33395998	-6.406049975	11	NA	996	23	1	1	0	0
005904501	PE6	59	45	1	1	59	1419	1	0	0	1	1	0	1	1	0	59	1	1	2	3	0	NA	0	NA	0	NA	0	1783	0	1	0	1	010609	10	7236	227273	0044	LOS OLIVOS	-77.33395998	-6.406049975	11	NA	996	23	1	0	0	0
006003601	PE6	60	36	1	1	60	1418	2	0	0	2	2	0	1	1	0	60	1	1	2	3	0	NA	0	NA	0	NA	0	1877	0	1	0	1	010609	10	7237	283377	0016	LA UNION	-77.3304448	-6.42443382	11	NA	996	11	1	0	1	1
006003801	PE6	60	38	1	1	60	1418	3	0	0	3	1	1	1	1	0	60	1	1	2	3	0	NA	0	NA	0	NA	1	1877	1	1	0	1	010609	10	7237	94730	0016	LA UNION	-77.3304448	-6.42443382	11	NA	996	11	1	1	1	0
006004001	PE6	60	40	1	2	60	1418	7	2	0	7	7	1	1	1	0	60	1	1	2	3	0	NA	0	NA	0	NA	1	1877	2	1	0	1	010609	10	7237	94730	0016	LA UNION	-77.3304448	-6.42443382	11	NA	996	11	1	0	1	0
006006101	PE6	60	61	1	1	60	1418	3	1	0	3	3	1	1	1	0	60	1	1	2	3	0	NA	0	NA	0	NA	1	1877	1	1	0	1	010609	10	7237	94730	0016	LA UNION	-77.3304448	-6.42443382	11	NA	996	32	1	0	1	0
006006201	PE6	60	62	1	1	60	1418	2	0	0	2	2	0	1	1	0	60	1	1	2	3	0	NA	0	NA	0	NA	0	1877	0	1	0	1	010609	10	7237	283377	0016	LA UNION	-77.3304448	-6.42443382	11	NA	996	23	1	1	1	0
006006301	PE6	60	63	1	2	60	1418	4	1	0	4	4	2	1	1	0	60	1	1	2	3	0	NA	0	NA	0	NA	2	1877	1	1	0	1	010609	10	7237	94730	0016	LA UNION	-77.3304448	-6.42443382	11	NA	996	23	0	0	0	0
006006401	PE6	60	64	1	2	60	1418	3	1	0	3	2	0	1	1	0	60	1	1	2	3	0	NA	0	NA	0	NA	0	1877	1	1	0	1	010609	10	7237	283377	0016	LA UNION	-77.3304448	-6.42443382	11	NA	996	32	1	1	0	0
006006501	PE6	60	65	1	2	60	1418	7	1	0	7	7	3	1	1	0	60	1	1	2	3	0	NA	0	NA	0	NA	3	1877	1	1	0	1	010609	10	7237	94730	0016	LA UNION	-77.3304448	-6.42443382	11	NA	996	23	1	0	0	0
006007701	PE6	60	77	1	2	60	1418	4	1	0	4	4	1	1	1	0	60	1	1	2	3	0	NA	0	NA	0	NA	0	1877	1	1	0	1	010609	10	7237	283377	0016	LA UNION	-77.3304448	-6.42443382	11	NA	996	23	1	0	1	1
006007801	PE6	60	78	1	1	60	1418	4	0	0	4	1	0	1	1	0	60	1	1	2	3	0	NA	0	NA	0	NA	0	1877	2	1	0	1	010609	10	7237	283377	0016	LA UNION	-77.3304448	-6.42443382	11	NA	996	21	1	1	1	1
006007901	PE6	60	79	1	2	60	1418	4	1	0	4	4	1	1	1	0	60	1	1	2	3	0	NA	0	NA	0	NA	1	1877	1	1	0	1	010609	10	7237	94730	0016	LA UNION	-77.3304448	-6.42443382	11	NA	996	21	1	1	1	1
006101301	PE6	61	13	1	2	61	1422	5	1	0	5	5	1	1	1	0	61	2	2	1	1	0	NA	0	NA	0	NA	1	52	1	1	0	1	021803	14	12067	367908	0001	COISHCO	-78.61591	-9.02888	11	NA	996	11	1	0	1	1
006103501	PE6	61	35	1	4	61	1422	5	3	0	5	5	1	1	4	0	61	2	2	1	1	0	NA	0	NA	0	NA	0	52	3	1	0	1	021803	14	12067	1916578	0001	COISHCO	-78.61591	-9.02888	11	NA	996	11	1	1	1	1
006104001	PE6	61	40	1	2	61	1422	6	1	0	5	5	1	1	1	0	61	2	2	1	1	0	NA	0	NA	0	NA	1	52	1	1	0	1	021803	14	12067	367908	0001	COISHCO	-78.61591	-9.02888	96	96	1	11	1	0	1	0
006106001	PE6	61	60	1	2	61	1422	6	2	0	3	6	1	1	2	0	61	2	2	1	1	0	NA	0	NA	0	NA	1	52	2	1	0	1	021803	14	12067	367908	0001	COISHCO	-78.61591	-9.02888	11	NA	996	11	1	0	0	0
006107801	PE6	61	78	1	2	61	1422	6	3	0	6	6	1	1	5	0	61	2	2	1	1	0	NA	0	NA	0	NA	1	52	3	1	0	1	021803	14	12067	367908	0001	COISHCO	-78.61591	-9.02888	71	11	996	11	1	0	1	1
006109601	PE6	61	96	1	2	61	1422	5	1	0	5	5	2	1	1	0	61	2	2	1	1	0	NA	0	NA	0	NA	2	52	1	1	0	1	021803	14	12067	367908	0001	COISHCO	-78.61591	-9.02888	11	NA	996	11	1	1	1	0
006113401	PE6	61	134	1	4	61	1422	4	1	0	4	3	0	1	2	0	61	2	2	1	1	0	NA	0	NA	0	NA	0	52	2	1	0	1	021803	14	12067	1916578	0001	COISHCO	-78.61591	-9.02888	11	NA	996	11	1	1	1	0
006113701	PE6	61	137	1	2	61	1422	4	1	0	4	4	0	1	2	0	61	2	2	1	1	0	NA	0	NA	0	NA	0	52	2	1	0	1	021803	14	12067	1916578	0001	COISHCO	-78.61591	-9.02888	11	NA	996	11	1	1	1	1
006115301	PE6	61	153	1	1	61	1422	2	0	0	2	2	0	1	1	0	61	2	2	1	1	0	NA	0	NA	0	NA	0	52	0	1	0	1	021803	14	12067	1916578	0001	COISHCO	-78.61591	-9.02888	11	NA	996	11	1	1	0	0
006115901	PE6	61	159	1	2	61	1422	4	1	0	4	4	1	1	2	0	61	2	2	1	1	0	NA	0	NA	0	NA	1	52	1	1	0	1	021803	14	12067	367908	0001	COISHCO	-78.61591	-9.02888	11	NA	996	11	1	1	1	1
006202501	PE6	62	25	1	2	62	1418	3	1	0	3	2	0	1	1	0	62	2	2	1	1	0	NA	0	NA	0	NA	0	65	1	1	0	1	021801	15	12069	2271253	0001	CHIMBOTE	-78.59273	-9.04479	11	NA	996	21	1	1	1	1
006204701	PE6	62	47	1	2	62	1418	6	1	0	6	6	1	1	1	0	62	2	2	1	1	0	NA	0	NA	0	NA	0	65	1	1	0	1	021801	15	12069	2271253	0001	CHIMBOTE	-78.59273	-9.04479	11	NA	996	11	0	1	1	1
006205401	PE6	62	54	1	2	62	1418	3	0	0	3	3	0	1	1	0	62	2	2	1	1	0	NA	0	NA	0	NA	0	65	0	1	0	1	021801	15	12069	2271253	0001	CHIMBOTE	-78.59273	-9.04479	11	NA	996	11	1	0	1	1
006205501	PE6	62	55	1	2	62	1418	8	2	0	5	7	2	1	1	0	62	2	2	1	1	0	NA	0	NA	0	NA	2	65	4	1	0	1	021801	15	12069	435992	0001	CHIMBOTE	-78.59273	-9.04479	11	NA	996	11	1	1	1	0
006207201	PE6	62	72	1	2	62	1418	2	0	0	2	2	0	1	1	0	62	2	2	1	1	0	NA	0	NA	0	NA	0	65	0	1	0	1	021801	15	12069	2271253	0001	CHIMBOTE	-78.59273	-9.04479	11	NA	996	11	1	1	1	1
006208401	PE6	62	84	1	1	62	1418	2	1	0	2	2	0	1	1	0	62	2	2	1	1	0	NA	0	NA	0	NA	0	65	1	1	0	1	021801	15	12069	2271253	0001	CHIMBOTE	-78.59273	-9.04479	11	NA	996	11	1	1	1	1
006209801	PE6	62	98	1	1	62	1418	3	1	0	3	3	1	1	1	0	62	2	2	1	1	0	NA	0	NA	0	NA	1	65	1	1	0	1	021801	15	12069	435992	0001	CHIMBOTE	-78.59273	-9.04479	11	NA	996	11	1	0	1	0
006210401	PE6	62	104	1	2	62	1418	8	2	0	7	8	1	1	1	0	62	2	2	1	1	0	NA	0	NA	0	NA	1	65	2	1	0	1	021801	15	12069	435992	0001	CHIMBOTE	-78.59273	-9.04479	13	NA	5	21	1	0	1	1
006210501	PE6	62	105	1	2	62	1418	3	1	0	3	3	1	1	1	0	62	2	2	1	1	0	NA	0	NA	0	NA	1	65	1	1	0	1	021801	15	12069	435992	0001	CHIMBOTE	-78.59273	-9.04479	13	NA	15	21	1	0	1	0
006213501	PE6	62	135	1	1	62	1418	6	2	0	6	6	1	1	3	0	62	2	2	1	1	0	NA	0	NA	0	NA	1	65	2	1	0	1	021801	15	12069	435992	0001	CHIMBOTE	-78.59273	-9.04479	96	96	1	23	1	0	1	0
006302001	PE6	63	20	1	2	63	1422	7	1	0	7	7	1	1	1	0	63	2	2	1	1	0	NA	0	NA	0	NA	1	45	1	1	0	1	021801	14	12088	385806	0001	CHIMBOTE	-78.58262	-9.05296	11	NA	996	11	1	0	1	1
006302401	PE6	63	24	1	2	63	1422	3	1	0	3	3	1	1	2	0	63	2	2	1	1	0	NA	0	NA	0	NA	1	45	1	1	0	1	021801	14	12088	385806	0001	CHIMBOTE	-78.58262	-9.05296	11	NA	996	11	1	0	1	1
006303301	PE6	63	33	1	2	63	1422	5	2	0	5	5	1	1	4	0	63	2	2	1	1	0	NA	0	NA	0	NA	1	45	2	1	0	1	021801	14	12088	385806	0001	CHIMBOTE	-78.58262	-9.05296	11	NA	996	11	1	0	1	1
006303401	PE6	63	34	1	2	63	1422	7	0	0	7	7	0	1	2	0	63	2	2	1	1	0	NA	0	NA	0	NA	0	45	0	1	0	1	021801	14	12088	2009819	0001	CHIMBOTE	-78.58262	-9.05296	71	11	996	11	1	1	1	1
006308001	PE6	63	80	1	2	63	1422	5	2	0	5	5	1	1	5	0	63	2	2	1	1	0	NA	0	NA	0	NA	1	45	2	1	0	1	021801	14	12088	385806	0001	CHIMBOTE	-78.58262	-9.05296	11	NA	996	11	1	0	1	1
006309801	PE6	63	98	1	1	63	1422	2	1	0	1	2	1	1	1	0	63	2	2	1	1	0	NA	0	NA	0	NA	0	45	1	1	0	1	021801	14	12088	2009819	0001	CHIMBOTE	-78.58262	-9.05296	11	NA	996	11	1	1	1	0
006313801	PE6	63	138	1	2	63	1422	5	1	0	5	5	1	1	2	0	63	2	2	1	1	0	NA	0	NA	0	NA	1	45	1	1	0	1	021801	14	12088	385806	0001	CHIMBOTE	-78.58262	-9.05296	11	NA	996	11	1	0	1	1
006314001	PE6	63	140	1	2	63	1422	4	1	0	4	4	1	1	1	0	63	2	2	1	1	0	NA	0	NA	0	NA	1	45	1	1	0	1	021801	14	12088	385806	0001	CHIMBOTE	-78.58262	-9.05296	71	11	996	11	1	1	1	0
006315701	PE6	63	157	1	3	63	1422	7	1	0	7	7	1	1	1	0	63	2	2	1	1	0	NA	0	NA	0	NA	1	45	1	1	0	1	021801	14	12088	385806	0001	CHIMBOTE	-78.58262	-9.05296	11	NA	996	11	1	1	1	1
006400301	PE6	64	3	1	2	64	1419	4	1	0	4	4	1	1	1	0	64	2	2	1	1	0	NA	0	NA	0	NA	1	19	1	1	0	1	021801	13	12117	436939	0001	CHIMBOTE	-78.57198	-9.06708	11	NA	996	11	1	1	1	0
006402201	PE6	64	22	1	1	64	1419	4	1	0	4	4	1	1	5	0	64	2	2	1	1	0	NA	0	NA	0	NA	1	19	2	1	0	1	021801	13	12117	436939	0001	CHIMBOTE	-78.57198	-9.06708	11	NA	996	11	1	1	1	1
006402301	PE6	64	23	1	2	64	1419	4	1	0	4	4	1	1	1	0	64	2	2	1	1	0	NA	0	NA	0	NA	1	19	1	1	0	1	021801	13	12117	436939	0001	CHIMBOTE	-78.57198	-9.06708	71	11	996	11	1	1	1	1
006402601	PE6	64	26	1	4	64	1419	4	0	0	4	4	0	1	1	0	64	2	2	1	1	0	NA	0	NA	0	NA	0	19	0	1	0	1	021801	13	12117	2276191	0001	CHIMBOTE	-78.57198	-9.06708	71	11	996	11	1	1	1	1
006404601	PE6	64	46	1	3	64	1419	6	2	0	6	6	2	1	1	0	64	2	2	1	1	0	NA	0	NA	0	NA	2	19	2	1	0	1	021801	13	12117	436939	0001	CHIMBOTE	-78.57198	-9.06708	11	NA	996	11	1	1	1	1
006411101	PE6	64	111	1	7	64	1419	11	2	0	11	9	2	1	2	0	64	2	2	1	1	0	NA	0	NA	0	NA	2	19	2	1	0	1	021801	13	12117	436939	0001	CHIMBOTE	-78.57198	-9.06708	11	NA	996	11	1	0	1	1
006415301	PE6	64	153	1	5	64	1419	7	2	0	7	7	1	1	2	0	64	2	2	1	1	0	NA	0	NA	0	NA	1	19	2	1	0	1	021801	13	12117	436939	0001	CHIMBOTE	-78.57198	-9.06708	11	NA	996	11	1	1	1	1
006415901	PE6	64	159	1	2	64	1419	4	2	0	4	4	0	1	1	0	64	2	2	1	1	0	NA	0	NA	0	NA	0	19	2	1	0	1	021801	13	12117	2276191	0001	CHIMBOTE	-78.57198	-9.06708	11	NA	996	11	1	1	1	1
006416601	PE6	64	166	1	1	64	1419	3	1	0	3	3	0	1	2	0	64	2	2	1	1	0	NA	0	NA	0	NA	0	19	1	1	0	1	021801	13	12117	2276191	0001	CHIMBOTE	-78.57198	-9.06708	11	NA	996	11	1	1	1	1
006416602	PE6	64	166	2	1	64	1419	2	1	0	2	2	1	1	1	0	64	2	2	1	1	0	NA	0	NA	0	NA	1	19	1	1	0	1	021801	13	12117	436939	0001	CHIMBOTE	-78.57198	-9.06708	11	NA	996	11	1	0	1	0
006505301	PE6	65	53	1	1	65	1421	4	1	0	4	4	1	1	1	0	65	2	2	1	1	0	NA	0	NA	0	NA	1	41	1	1	0	1	021801	13	12128	488982	0001	CHIMBOTE	-78.58361	-9.05727	11	NA	996	11	1	1	1	1
006507701	PE6	65	77	1	2	65	1421	5	1	0	5	5	0	1	1	0	65	2	2	1	1	0	NA	0	NA	0	NA	0	41	1	1	0	1	021801	13	12128	2547300	0001	CHIMBOTE	-78.58361	-9.05727	11	NA	996	11	1	1	1	1
006508601	PE6	65	86	1	2	65	1421	3	1	0	3	3	1	1	1	0	65	2	2	1	1	0	NA	0	NA	0	NA	1	41	1	1	0	1	021801	13	12128	488982	0001	CHIMBOTE	-78.58361	-9.05727	11	NA	996	11	1	1	1	1
006508701	PE6	65	87	1	1	65	1421	2	0	0	2	2	0	1	1	0	65	2	2	1	1	0	NA	0	NA	0	NA	0	41	0	1	0	1	021801	13	12128	2547300	0001	CHIMBOTE	-78.58361	-9.05727	11	NA	996	11	1	0	1	0
006508702	PE6	65	87	2	2	65	1421	3	1	0	3	3	1	1	1	0	65	2	2	1	1	0	NA	0	NA	0	NA	1	41	1	1	0	1	021801	13	12128	488982	0001	CHIMBOTE	-78.58361	-9.05727	11	NA	996	11	1	0	0	1
006511801	PE6	65	118	1	2	65	1421	2	0	0	2	1	0	1	5	0	65	2	2	1	1	0	NA	0	NA	0	NA	0	41	0	1	0	1	021801	13	12128	2547300	0001	CHIMBOTE	-78.58361	-9.05727	11	NA	996	11	1	0	1	1
006512701	PE6	65	127	1	1	65	1421	4	1	0	4	4	0	1	2	0	65	2	2	1	1	0	NA	0	NA	0	NA	0	41	1	1	0	1	021801	13	12128	2547300	0001	CHIMBOTE	-78.58361	-9.05727	11	NA	996	11	1	1	1	1
006512702	PE6	65	127	2	2	65	1421	6	1	0	6	6	2	1	4	0	65	2	2	1	1	0	NA	0	NA	0	NA	1	41	1	1	0	1	021801	13	12128	488982	0001	CHIMBOTE	-78.58361	-9.05727	11	NA	996	11	1	0	1	0
006512703	PE6	65	127	3	1	65	1421	1	0	0	1	1	0	1	6	0	65	2	2	1	1	0	NA	0	NA	0	NA	0	41	0	1	0	1	021801	13	12128	2547300	0001	CHIMBOTE	-78.58361	-9.05727	11	NA	996	11	1	1	1	1
006513101	PE6	65	131	1	2	65	1421	3	1	0	3	3	1	1	3	0	65	2	2	1	1	0	NA	0	NA	0	NA	0	41	1	1	0	1	021801	13	12128	2547300	0001	CHIMBOTE	-78.58361	-9.05727	11	NA	996	11	1	1	1	1
006513301	PE6	65	133	1	2	65	1421	4	1	0	4	4	1	1	2	0	65	2	2	1	1	0	NA	0	NA	0	NA	1	41	1	1	0	1	021801	13	12128	488982	0001	CHIMBOTE	-78.58361	-9.05727	11	NA	996	11	1	1	1	0
006600101	PE6	66	1	1	1	66	1418	6	2	0	6	6	1	1	1	0	66	2	2	1	1	0	NA	0	NA	0	NA	0	34	3	1	0	1	021801	12	12140	2258311	0001	CHIMBOTE	-78.58758	-9.05736	11	NA	996	11	1	1	1	1
006601001	PE6	66	10	1	7	66	1418	8	2	0	8	5	1	1	1	0	66	2	2	1	1	0	NA	0	NA	0	NA	1	34	4	1	0	1	021801	12	12140	433507	0001	CHIMBOTE	-78.58758	-9.05736	71	11	996	11	1	0	1	0
006602201	PE6	66	22	1	3	66	1418	7	3	0	7	6	0	1	1	0	66	2	2	1	1	0	NA	0	NA	0	NA	0	34	3	1	0	1	021801	12	12140	2258311	0001	CHIMBOTE	-78.58758	-9.05736	11	NA	996	11	1	1	1	1
006604201	PE6	66	42	1	2	66	1418	3	0	0	3	3	0	1	1	0	66	2	2	1	1	0	NA	0	NA	0	NA	0	34	0	1	0	1	021801	12	12140	2258311	0001	CHIMBOTE	-78.58758	-9.05736	11	NA	996	11	1	0	1	1
006604301	PE6	66	43	1	2	66	1418	4	1	0	4	4	1	1	2	0	66	2	2	1	1	0	NA	0	NA	0	NA	1	34	1	1	0	1	021801	12	12140	433507	0001	CHIMBOTE	-78.58758	-9.05736	11	NA	996	11	1	1	1	1
006607301	PE6	66	73	1	1	66	1418	3	0	0	3	3	0	1	4	0	66	2	2	1	1	0	NA	0	NA	0	NA	0	34	0	1	0	1	021801	12	12140	2258311	0001	CHIMBOTE	-78.58758	-9.05736	11	NA	996	11	1	1	1	0
006608901	PE6	66	89	1	2	66	1418	8	1	0	7	7	1	1	3	0	66	2	2	1	1	0	NA	0	NA	0	NA	1	34	2	1	0	1	021801	12	12140	433507	0001	CHIMBOTE	-78.58758	-9.05736	11	NA	996	11	1	0	1	0
006616101	PE6	66	161	1	2	66	1418	5	0	0	5	5	1	1	1	0	66	2	2	1	1	0	NA	0	NA	0	NA	1	34	0	1	0	1	021801	12	12140	433507	0001	CHIMBOTE	-78.58758	-9.05736	11	NA	996	11	1	1	1	1
006617801	PE6	66	178	1	2	66	1418	5	1	0	5	5	1	1	2	0	66	2	2	1	1	0	NA	0	NA	0	NA	1	34	1	1	0	1	021801	12	12140	433507	0001	CHIMBOTE	-78.58758	-9.05736	11	NA	996	11	1	1	1	1
006701201	PE6	67	12	1	2	67	1421	3	1	0	3	3	1	1	1	0	67	2	2	1	1	0	NA	0	NA	0	NA	1	17	1	1	0	1	021801	13	12169	371102	0001	CHIMBOTE	-78.57525	-9.07225	71	11	996	11	1	0	1	1
006701901	PE6	67	19	1	1	67	1421	3	1	0	3	3	1	1	1	0	67	2	2	1	1	0	NA	0	NA	0	NA	1	17	1	1	0	1	021801	13	12169	371102	0001	CHIMBOTE	-78.57525	-9.07225	11	NA	996	11	1	0	1	0
006702801	PE6	67	28	1	2	67	1421	6	2	0	6	6	0	1	1	0	67	2	2	1	1	0	NA	0	NA	0	NA	0	17	2	1	0	1	021801	13	12169	1933219	0001	CHIMBOTE	-78.57525	-9.07225	11	NA	996	11	1	0	1	0
006703301	PE6	67	33	1	2	67	1421	5	1	0	5	5	1	1	1	0	67	2	2	1	1	0	NA	0	NA	0	NA	1	17	1	1	0	1	021801	13	12169	371102	0001	CHIMBOTE	-78.57525	-9.07225	71	11	996	11	1	1	1	1
006704301	PE6	67	43	1	2	67	1421	6	3	0	6	5	0	1	1	0	67	2	2	1	1	0	NA	0	NA	0	NA	0	17	3	1	0	1	021801	13	12169	1933219	0001	CHIMBOTE	-78.57525	-9.07225	11	NA	996	11	1	1	1	1
006709001	PE6	67	90	1	4	67	1421	9	2	0	9	9	1	1	1	0	67	2	2	1	1	0	NA	0	NA	0	NA	1	17	2	1	0	1	021801	13	12169	371102	0001	CHIMBOTE	-78.57525	-9.07225	11	NA	996	11	1	1	1	0
006709401	PE6	67	94	1	1	67	1421	3	1	0	3	3	1	1	1	0	67	2	2	1	1	0	NA	0	NA	0	NA	0	17	1	1	0	1	021801	13	12169	1933219	0001	CHIMBOTE	-78.57525	-9.07225	11	NA	996	11	1	1	1	1
006710601	PE6	67	106	1	1	67	1421	4	1	0	2	4	0	1	2	0	67	2	2	1	1	0	NA	0	NA	0	NA	0	17	1	1	0	1	021801	13	12169	1933219	0001	CHIMBOTE	-78.57525	-9.07225	11	NA	996	11	1	1	1	1
006712201	PE6	67	122	1	2	67	1421	6	2	0	6	6	1	1	1	0	67	2	2	1	1	0	NA	0	NA	0	NA	1	17	2	1	0	1	021801	13	12169	371102	0001	CHIMBOTE	-78.57525	-9.07225	11	NA	996	11	1	1	1	1
006714901	PE6	67	149	1	1	67	1421	4	1	0	4	4	1	1	1	0	67	2	2	1	1	0	NA	0	NA	0	NA	1	17	1	1	0	1	021801	13	12169	371102	0001	CHIMBOTE	-78.57525	-9.07225	11	NA	996	11	1	0	1	1
006800601	PE6	68	6	1	2	68	1420	8	2	0	8	7	1	1	2	0	68	2	2	1	1	0	NA	0	NA	0	NA	1	16	2	1	0	1	021801	13	12173	438134	0001	CHIMBOTE	-78.57581	-9.07365	11	NA	996	11	1	0	1	0
006802301	PE6	68	23	1	2	68	1420	4	1	0	4	4	2	1	2	0	68	2	2	1	1	0	NA	0	NA	0	NA	2	16	1	1	0	1	021801	13	12173	438134	0001	CHIMBOTE	-78.57581	-9.07365	71	11	996	11	1	0	1	1
006803601	PE6	68	36	1	1	68	1420	7	1	0	7	7	2	1	1	0	68	2	2	1	1	0	NA	0	NA	0	NA	1	16	1	1	0	1	021801	13	12173	438134	0001	CHIMBOTE	-78.57581	-9.07365	11	NA	996	11	1	0	1	0
006806701	PE6	68	67	1	8	68	1420	9	4	0	9	9	2	1	1	0	68	2	2	1	1	0	NA	0	NA	0	NA	2	16	4	1	0	1	021801	13	12173	438134	0001	CHIMBOTE	-78.57581	-9.07365	11	NA	996	11	1	0	1	1
006809801	PE6	68	98	1	1	68	1420	4	1	0	4	4	0	1	1	0	68	2	2	1	1	0	NA	0	NA	0	NA	0	16	2	1	0	1	021801	13	12173	2282416	0001	CHIMBOTE	-78.57581	-9.07365	11	NA	996	11	1	1	1	0
006812501	PE6	68	125	1	1	68	1420	4	1	0	4	4	0	1	1	0	68	2	2	1	1	0	NA	0	NA	0	NA	0	16	1	1	0	1	021801	13	12173	2282416	0001	CHIMBOTE	-78.57581	-9.07365	11	NA	996	11	1	1	1	1
006813201	PE6	68	132	1	3	68	1420	5	2	0	5	5	2	1	1	0	68	2	2	1	1	0	NA	0	NA	0	NA	2	16	2	1	0	1	021801	13	12173	438134	0001	CHIMBOTE	-78.57581	-9.07365	11	NA	996	11	1	1	1	0
006813701	PE6	68	137	1	2	68	1420	5	2	0	5	4	1	1	6	0	68	2	2	1	1	0	NA	0	NA	0	NA	0	16	2	1	0	1	021801	13	12173	2282416	0001	CHIMBOTE	-78.57581	-9.07365	71	11	996	11	1	1	1	1
006814901	PE6	68	149	1	2	68	1420	2	0	0	2	2	0	1	4	0	68	2	2	1	1	0	NA	0	NA	0	NA	0	16	0	1	0	1	021801	13	12173	2282416	0001	CHIMBOTE	-78.57581	-9.07365	71	11	996	11	1	1	1	0
006901701	PE6	69	17	1	2	69	1420	2	0	0	2	2	0	1	7	0	69	2	2	1	1	0	NA	0	NA	0	NA	0	12	0	1	0	1	021801	11	12207	1911801	0001	CHIMBOTE	-78.59125	-9.07309	71	11	996	11	1	1	1	1
006902401	PE6	69	24	1	1	69	1419	8	1	0	8	7	1	1	1	0	69	2	2	1	1	0	NA	0	NA	0	NA	1	12	1	1	0	1	021801	11	12207	366991	0001	CHIMBOTE	-78.59125	-9.07309	11	NA	996	11	1	1	1	1
006903601	PE6	69	36	1	1	69	1419	3	1	0	3	3	1	1	1	0	69	2	2	1	1	0	NA	0	NA	0	NA	1	12	1	1	0	1	021801	11	12207	366991	0001	CHIMBOTE	-78.59125	-9.07309	71	11	996	11	1	0	0	1
006904101	PE6	69	41	1	1	69	1419	4	1	0	4	4	0	1	1	0	69	2	2	1	1	0	NA	0	NA	0	NA	0	12	2	1	0	1	021801	11	12207	1911801	0001	CHIMBOTE	-78.59125	-9.07309	11	NA	996	11	1	1	1	1
006905301	PE6	69	53	1	1	69	1419	4	1	0	4	4	1	1	1	0	69	2	2	1	1	0	NA	0	NA	0	NA	1	12	1	1	0	1	021801	11	12207	366991	0001	CHIMBOTE	-78.59125	-9.07309	11	NA	996	11	1	1	1	1
006908401	PE6	69	84	1	1	69	1419	5	1	0	5	5	1	1	5	0	69	2	2	1	1	0	NA	0	NA	0	NA	1	12	1	1	0	1	021801	11	12207	366991	0001	CHIMBOTE	-78.59125	-9.07309	11	NA	996	11	1	0	1	1
006908601	PE6	69	86	1	1	69	1419	2	0	0	2	2	0	1	1	0	69	2	2	1	1	0	NA	0	NA	0	NA	0	12	0	1	0	1	021801	11	12207	1911801	0001	CHIMBOTE	-78.59125	-9.07309	11	NA	996	11	1	1	1	1
006909101	PE6	69	91	1	1	69	1419	7	2	0	7	7	1	1	1	0	69	2	2	1	1	0	NA	0	NA	0	NA	1	12	2	1	0	1	021801	11	12207	366991	0001	CHIMBOTE	-78.59125	-9.07309	11	NA	996	11	1	1	1	1
006909201	PE6	69	92	1	1	69	1419	5	1	0	4	5	1	1	1	0	69	2	2	1	1	0	NA	0	NA	0	NA	1	12	1	1	0	1	021801	11	12207	366991	0001	CHIMBOTE	-78.59125	-9.07309	11	NA	996	11	1	0	1	1
006910001	PE6	69	100	1	1	69	1419	4	1	0	4	4	1	1	1	0	69	2	2	1	1	0	NA	0	NA	0	NA	1	12	1	1	0	1	021801	11	12207	366991	0001	CHIMBOTE	-78.59125	-9.07309	11	NA	996	11	1	1	1	1
007001301	PE6	70	13	1	1	70	1419	3	1	0	3	3	0	1	2	0	70	2	2	1	1	0	NA	0	NA	0	NA	0	8	1	1	0	1	021801	12	12223	1870283	0001	CHIMBOTE	-78.59645	-9.07666	71	11	996	11	1	1	1	1
007006101	PE6	70	61	1	2	70	1419	4	1	0	3	4	1	1	1	0	70	2	2	1	1	0	NA	0	NA	0	NA	1	8	2	1	0	1	021801	12	12223	359021	0001	CHIMBOTE	-78.59645	-9.07666	11	NA	996	11	1	1	1	1
007007001	PE6	70	70	1	4	70	1419	4	1	0	4	4	0	1	2	0	70	2	2	1	1	0	NA	0	NA	0	NA	0	8	1	1	0	1	021801	12	12223	1870283	0001	CHIMBOTE	-78.59645	-9.07666	11	NA	996	11	1	0	1	1
007007901	PE6	70	79	1	1	70	1419	2	0	0	2	2	0	1	2	0	70	2	2	1	1	0	NA	0	NA	0	NA	0	8	0	1	0	1	021801	12	12223	1870283	0001	CHIMBOTE	-78.59645	-9.07666	11	NA	996	11	1	1	1	1
007009001	PE6	70	90	1	1	70	1419	3	2	0	3	3	0	1	2	0	70	2	2	1	1	0	NA	0	NA	0	NA	0	8	2	1	0	1	021801	12	12223	1870283	0001	CHIMBOTE	-78.59645	-9.07666	11	NA	996	11	1	1	1	0
007009201	PE6	70	92	1	3	70	1419	9	1	0	9	9	1	1	1	0	70	2	2	1	1	0	NA	0	NA	0	NA	1	8	1	1	0	1	021801	12	12223	359021	0001	CHIMBOTE	-78.59645	-9.07666	71	11	996	11	1	1	1	1
007009401	PE6	70	94	1	1	70	1419	3	1	0	3	3	1	1	1	0	70	2	2	1	1	0	NA	0	NA	0	NA	1	8	1	1	0	1	021801	12	12223	359021	0001	CHIMBOTE	-78.59645	-9.07666	11	NA	996	11	1	1	1	1
007103801	PE6	71	38	1	2	71	1422	4	0	0	4	4	0	1	3	0	71	2	2	1	1	0	NA	0	NA	0	NA	0	8	0	1	0	1	021801	13	12247	2040289	0001	CHIMBOTE	-78.5804	-9.08569	11	NA	996	11	1	1	1	1
007103802	PE6	71	38	2	2	71	1422	4	1	0	4	4	1	1	1	0	71	2	2	1	1	0	NA	0	NA	0	NA	1	8	1	1	0	1	021801	13	12247	391656	0001	CHIMBOTE	-78.5804	-9.08569	11	NA	996	11	1	0	1	1
007105001	PE6	71	50	1	1	71	1422	2	1	0	2	2	0	1	2	0	71	2	2	1	1	0	NA	0	NA	0	NA	0	8	1	1	0	1	021801	13	12247	2040289	0001	CHIMBOTE	-78.5804	-9.08569	11	NA	996	11	1	1	1	1
007107201	PE6	71	72	1	3	71	1422	5	2	0	5	5	0	1	1	0	71	2	2	1	1	0	NA	0	NA	0	NA	0	8	2	1	0	1	021801	13	12247	2040289	0001	CHIMBOTE	-78.5804	-9.08569	11	NA	996	11	1	1	1	1
007108701	PE6	71	87	1	2	71	1422	4	1	0	4	4	1	1	1	0	71	2	2	1	1	0	NA	0	NA	0	NA	1	8	1	1	0	1	021801	13	12247	391656	0001	CHIMBOTE	-78.5804	-9.08569	71	11	996	11	1	1	1	1
007109501	PE6	71	95	1	1	71	1422	3	1	0	3	3	1	1	3	0	71	2	2	1	1	0	NA	0	NA	0	NA	1	8	1	1	0	1	021801	13	12247	391656	0001	CHIMBOTE	-78.5804	-9.08569	11	NA	996	11	1	1	1	1
007110101	PE6	71	101	1	3	71	1422	4	1	0	4	4	1	1	2	0	71	2	2	1	1	0	NA	0	NA	0	NA	1	8	1	1	0	1	021801	13	12247	391656	0001	CHIMBOTE	-78.5804	-9.08569	11	NA	996	11	1	0	1	1
007110501	PE6	71	105	1	4	71	1422	6	1	0	6	6	0	1	1	0	71	2	2	1	1	0	NA	0	NA	0	NA	0	8	1	1	0	1	021801	13	12247	2040289	0001	CHIMBOTE	-78.5804	-9.08569	11	NA	996	11	1	1	1	1
007111501	PE6	71	115	1	3	71	1422	7	1	0	7	6	2	1	1	0	71	2	2	1	1	0	NA	0	NA	0	NA	2	8	2	1	0	1	021801	13	12247	391656	0001	CHIMBOTE	-78.5804	-9.08569	11	NA	996	11	1	0	1	1
007200301	PE6	72	3	1	2	72	1419	8	1	0	8	6	1	1	1	0	72	2	2	1	1	0	NA	0	NA	0	NA	1	13	1	1	0	1	021801	12	12249	361500	0001	CHIMBOTE	-78.57742	-9.07732	11	NA	996	11	1	0	1	1
007200801	PE6	72	8	1	2	72	1419	2	0	0	2	2	0	1	1	0	72	2	2	1	1	0	NA	0	NA	0	NA	0	13	0	1	0	1	021801	12	12249	1883196	0001	CHIMBOTE	-78.57742	-9.07732	11	NA	996	11	1	0	1	1
007203501	PE6	72	35	1	2	72	1419	4	1	0	4	4	1	1	1	0	72	2	2	1	1	0	NA	0	NA	0	NA	1	13	1	1	0	1	021801	12	12249	361500	0001	CHIMBOTE	-78.57742	-9.07732	11	NA	996	11	1	1	1	1
007203901	PE6	72	39	1	2	72	1419	3	1	0	3	3	1	1	4	0	72	2	2	1	1	0	NA	0	NA	0	NA	1	13	1	1	0	1	021801	12	12249	361500	0001	CHIMBOTE	-78.57742	-9.07732	11	NA	996	11	1	0	1	0
007207001	PE6	72	70	1	2	72	1419	6	1	0	6	6	2	1	4	0	72	2	2	1	1	0	NA	0	NA	0	NA	2	13	1	1	0	1	021801	12	12249	361500	0001	CHIMBOTE	-78.57742	-9.07732	11	NA	996	11	1	1	1	1
007209501	PE6	72	95	1	1	72	1419	1	1	0	1	1	0	1	8	0	72	2	2	1	1	0	NA	0	NA	0	NA	0	13	1	1	0	1	021801	12	12249	1883196	0001	CHIMBOTE	-78.57742	-9.07732	71	11	996	11	1	1	1	1
007210201	PE6	72	102	1	1	72	1419	2	0	0	2	2	0	1	1	0	72	2	2	1	1	0	NA	0	NA	0	NA	0	13	0	1	0	1	021801	12	12249	1883196	0001	CHIMBOTE	-78.57742	-9.07732	11	NA	996	11	1	0	1	1
007211001	PE6	72	110	1	1	72	1419	6	1	0	6	4	1	1	2	0	72	2	2	1	1	0	NA	0	NA	0	NA	1	13	1	1	0	1	021801	12	12249	361500	0001	CHIMBOTE	-78.57742	-9.07732	11	NA	996	11	1	1	1	1
007300901	PE6	73	9	1	1	73	1418	3	1	0	3	3	1	1	1	0	73	2	2	1	1	0	NA	0	NA	0	NA	1	14	1	1	0	1	021801	13	12255	403458	0001	CHIMBOTE	-78.57197	-9.08265	11	NA	996	11	1	1	1	1
007301601	PE6	73	16	1	2	73	1418	5	1	0	5	5	1	1	2	0	73	2	2	1	1	0	NA	0	NA	0	NA	1	14	1	1	0	1	021801	13	12255	403458	0001	CHIMBOTE	-78.57197	-9.08265	11	NA	996	11	0	1	1	1
007302101	PE6	73	21	1	1	73	1418	9	3	0	4	9	1	1	1	0	73	2	2	1	1	0	NA	0	NA	0	NA	1	14	4	1	0	1	021801	13	12255	403458	0001	CHIMBOTE	-78.57197	-9.08265	11	NA	996	11	1	1	1	1
007303601	PE6	73	36	1	5	73	1418	6	0	0	6	6	1	1	1	0	73	2	2	1	1	0	NA	0	NA	0	NA	1	14	0	1	0	1	021801	13	12255	403458	0001	CHIMBOTE	-78.57197	-9.08265	11	NA	996	11	1	1	1	1
007308101	PE6	73	81	1	2	73	1418	4	2	0	4	4	0	1	1	0	73	2	2	1	1	0	NA	0	NA	0	NA	0	14	2	1	0	1	021801	13	12255	2101771	0001	CHIMBOTE	-78.57197	-9.08265	11	NA	996	11	1	1	1	1
007309401	PE6	73	94	1	4	73	1418	8	1	0	8	7	1	1	1	0	73	2	2	1	1	0	NA	0	NA	0	NA	1	14	1	1	0	1	021801	13	12255	403458	0001	CHIMBOTE	-78.57197	-9.08265	11	NA	996	11	1	1	1	1
007310601	PE6	73	106	1	1	73	1418	3	0	0	3	3	0	1	2	0	73	2	2	1	1	0	NA	0	NA	0	NA	0	14	0	1	0	1	021801	13	12255	2101771	0001	CHIMBOTE	-78.57197	-9.08265	11	NA	996	11	1	1	1	1
007313801	PE6	73	138	1	1	73	1418	8	3	0	6	7	2	1	2	0	73	2	2	1	1	0	NA	0	NA	0	NA	2	14	4	1	0	1	021801	13	12255	403458	0001	CHIMBOTE	-78.57197	-9.08265	11	NA	996	11	1	1	1	1
007402201	PE6	74	22	1	1	74	1420	1	0	0	1	1	0	1	1	0	74	2	2	1	1	0	NA	0	NA	0	NA	0	15	0	1	0	1	021801	13	12264	2279887	0001	CHIMBOTE	-78.5706	-9.08052	11	NA	996	11	1	1	0	1
007406101	PE6	74	61	1	2	74	1420	7	1	0	7	7	1	1	1	0	74	2	2	1	1	0	NA	0	NA	0	NA	1	15	1	1	0	1	021801	13	12264	437649	0001	CHIMBOTE	-78.5706	-9.08052	11	NA	996	11	1	0	1	0
007407401	PE6	74	74	1	2	74	1420	7	1	0	7	7	1	1	1	0	74	2	2	1	1	0	NA	0	NA	0	NA	1	15	2	1	0	1	021801	13	12264	437649	0001	CHIMBOTE	-78.5706	-9.08052	11	NA	996	11	1	1	1	1
007407901	PE6	74	79	1	2	74	1420	3	1	0	2	3	0	1	4	0	74	2	2	1	1	0	NA	0	NA	0	NA	0	15	1	1	0	1	021801	13	12264	2279887	0001	CHIMBOTE	-78.5706	-9.08052	11	NA	996	11	1	1	1	0
007407902	PE6	74	79	2	2	74	1420	4	1	0	4	4	0	1	1	0	74	2	2	1	1	0	NA	0	NA	0	NA	0	15	1	1	0	1	021801	13	12264	2279887	0001	CHIMBOTE	-78.5706	-9.08052	11	NA	996	11	1	0	1	0
007407903	PE6	74	79	3	2	74	1420	4	1	0	4	3	1	1	4	0	74	2	2	1	1	0	NA	0	NA	0	NA	1	15	1	1	0	1	021801	13	12264	437649	0001	CHIMBOTE	-78.5706	-9.08052	11	NA	996	11	1	1	1	0
007409101	PE6	74	91	1	1	74	1420	3	1	0	1	3	1	1	1	0	74	2	2	1	1	0	NA	0	NA	0	NA	1	15	1	1	0	1	021801	13	12264	437649	0001	CHIMBOTE	-78.5706	-9.08052	11	NA	996	11	1	0	1	0
007409301	PE6	74	93	1	2	74	1420	2	0	0	2	1	0	1	1	0	74	2	2	1	1	0	NA	0	NA	0	NA	0	15	0	1	0	1	021801	13	12264	2279887	0001	CHIMBOTE	-78.5706	-9.08052	11	NA	996	11	1	1	1	1
007411001	PE6	74	110	1	1	74	1420	9	3	0	9	9	1	1	1	0	74	2	2	1	1	0	NA	0	NA	0	NA	1	15	3	1	0	1	021801	13	12264	437649	0001	CHIMBOTE	-78.5706	-9.08052	11	NA	996	11	1	1	1	1
007412101	PE6	74	121	1	1	74	1420	1	1	0	1	1	0	1	3	0	74	2	2	1	1	0	NA	0	NA	0	NA	0	15	1	1	0	1	021801	13	12264	2279887	0001	CHIMBOTE	-78.5706	-9.08052	71	11	996	11	1	1	1	1
007412801	PE6	74	128	1	3	74	1420	5	2	0	5	5	1	1	1	0	74	2	2	1	1	0	NA	0	NA	0	NA	1	15	2	1	0	1	021801	13	12264	437649	0001	CHIMBOTE	-78.5706	-9.08052	11	NA	996	11	1	1	1	1
007413001	PE6	74	130	1	3	74	1420	3	1	0	3	3	0	1	2	0	74	2	2	1	1	0	NA	0	NA	0	NA	0	15	1	1	0	1	021801	13	12264	2279887	0001	CHIMBOTE	-78.5706	-9.08052	11	NA	996	11	1	0	1	1
007413002	PE6	74	130	2	2	74	1420	4	1	0	4	4	1	1	2	0	74	2	2	1	1	0	NA	0	NA	0	NA	1	15	1	1	0	1	021801	13	12264	437649	0001	CHIMBOTE	-78.5706	-9.08052	11	NA	996	11	1	0	1	1
007501701	PE6	75	17	1	1	75	1420	3	1	0	3	3	1	1	5	0	75	2	2	1	1	0	NA	0	NA	0	NA	0	17	1	1	0	1	021801	14	12267	1935931	0001	CHIMBOTE	-78.56884	-9.07282	11	NA	996	11	1	0	1	0
007503001	PE6	75	30	1	1	75	1420	3	1	0	3	2	1	1	1	0	75	2	2	1	1	0	NA	0	NA	0	NA	1	17	1	1	0	1	021801	14	12267	371623	0001	CHIMBOTE	-78.56884	-9.07282	11	NA	996	11	1	1	1	1
007504801	PE6	75	48	1	4	75	1420	7	1	0	7	7	0	1	1	0	75	2	2	1	1	0	NA	0	NA	0	NA	0	17	1	1	0	1	021801	14	12267	1935931	0001	CHIMBOTE	-78.56884	-9.07282	11	NA	996	11	1	1	1	1
007508501	PE6	75	85	1	2	75	1420	6	1	0	6	5	1	1	1	0	75	2	2	1	1	0	NA	0	NA	0	NA	1	17	3	1	0	1	021801	14	12267	371623	0001	CHIMBOTE	-78.56884	-9.07282	11	NA	996	11	1	0	1	0
007508801	PE6	75	88	1	1	75	1420	5	1	0	5	5	0	1	1	0	75	2	2	1	1	0	NA	0	NA	0	NA	0	17	1	1	0	1	021801	14	12267	1935931	0001	CHIMBOTE	-78.56884	-9.07282	11	NA	996	11	1	1	1	0
007509401	PE6	75	94	1	2	75	1420	9	1	0	9	7	1	1	1	0	75	2	2	1	1	0	NA	0	NA	0	NA	1	17	2	1	0	1	021801	14	12267	371623	0001	CHIMBOTE	-78.56884	-9.07282	11	NA	996	11	1	1	1	0
007511301	PE6	75	113	1	3	75	1420	8	1	0	7	5	1	1	1	0	75	2	2	1	1	0	NA	0	NA	0	NA	1	17	2	1	0	1	021801	14	12267	371623	0001	CHIMBOTE	-78.56884	-9.07282	11	NA	996	11	1	1	1	1
007511901	PE6	75	119	1	2	75	1420	7	2	0	7	7	1	1	1	0	75	2	2	1	1	0	NA	0	NA	0	NA	1	17	2	1	0	1	021801	14	12267	371623	0001	CHIMBOTE	-78.56884	-9.07282	11	NA	996	11	1	1	1	0
007512401	PE6	75	124	1	2	75	1420	3	1	0	3	3	0	1	1	0	75	2	2	1	1	0	NA	0	NA	0	NA	0	17	1	1	0	1	021801	14	12267	1935931	0001	CHIMBOTE	-78.56884	-9.07282	11	NA	996	11	1	1	1	1
007513201	PE6	75	132	1	2	75	1420	5	2	0	5	5	0	1	1	0	75	2	2	1	1	0	NA	0	NA	0	NA	0	17	2	1	0	1	021801	14	12267	1935931	0001	CHIMBOTE	-78.56884	-9.07282	11	NA	996	11	1	1	1	1
007513202	PE6	75	132	2	1	75	1420	2	1	0	2	2	0	1	2	0	75	2	2	1	1	0	NA	0	NA	0	NA	0	17	1	1	0	1	021801	14	12267	1935931	0001	CHIMBOTE	-78.56884	-9.07282	11	NA	996	11	1	1	1	1
007600701	PE6	76	7	1	5	76	1418	5	1	0	5	3	0	1	1	0	76	2	2	1	1	0	NA	0	NA	0	NA	0	16	2	1	0	1	021801	14	12270	1984196	0001	CHIMBOTE	-78.5686	-9.07509	11	NA	996	11	1	0	1	0
007602501	PE6	76	25	1	2	76	1418	6	2	0	6	6	1	1	1	0	76	2	2	1	1	0	NA	0	NA	0	NA	1	16	2	1	0	1	021801	14	12270	380888	0001	CHIMBOTE	-78.5686	-9.07509	11	NA	996	11	1	0	1	1
007605901	PE6	76	59	1	1	76	1418	5	1	0	5	5	1	1	1	0	76	2	2	1	1	0	NA	0	NA	0	NA	1	16	1	1	0	1	021801	14	12270	380888	0001	CHIMBOTE	-78.5686	-9.07509	96	96	1	11	1	0	1	0
007606101	PE6	76	61	1	5	76	1418	7	1	0	6	7	1	1	5	0	76	2	2	1	1	0	NA	0	NA	0	NA	1	16	1	1	0	1	021801	14	12270	380888	0001	CHIMBOTE	-78.5686	-9.07509	11	NA	996	11	1	0	1	1
007606501	PE6	76	65	1	1	76	1418	2	1	0	2	2	0	1	2	0	76	2	2	1	1	0	NA	0	NA	0	NA	0	16	1	1	0	1	021801	14	12270	1984196	0001	CHIMBOTE	-78.5686	-9.07509	11	NA	996	11	1	1	1	0
007608301	PE6	76	83	1	2	76	1418	2	0	0	2	2	0	1	1	0	76	2	2	1	1	0	NA	0	NA	0	NA	0	16	0	1	0	1	021801	14	12270	1984196	0001	CHIMBOTE	-78.5686	-9.07509	11	NA	996	11	1	1	1	0
007609601	PE6	76	96	1	1	76	1418	2	0	0	2	2	0	1	1	0	76	2	2	1	1	0	NA	0	NA	0	NA	0	16	0	1	0	1	021801	14	12270	1984196	0001	CHIMBOTE	-78.5686	-9.07509	11	NA	996	11	1	1	0	0
007609602	PE6	76	96	2	2	76	1418	3	1	0	3	3	1	1	1	0	76	2	2	1	1	0	NA	0	NA	0	NA	1	16	1	1	0	1	021801	14	12270	380888	0001	CHIMBOTE	-78.5686	-9.07509	11	NA	996	11	1	0	1	0
007609603	PE6	76	96	3	1	76	1418	4	1	0	4	4	0	1	2	0	76	2	2	1	1	0	NA	0	NA	0	NA	0	16	1	1	0	1	021801	14	12270	1984196	0001	CHIMBOTE	-78.5686	-9.07509	11	NA	996	11	1	1	1	1
007610301	PE6	76	103	1	2	76	1418	3	0	0	3	3	0	1	1	0	76	2	2	1	1	0	NA	0	NA	0	NA	0	16	0	1	0	1	021801	14	12270	1984196	0001	CHIMBOTE	-78.5686	-9.07509	71	11	996	11	1	1	1	1
007612901	PE6	76	129	1	2	76	1418	5	1	0	5	5	1	1	1	0	76	2	2	1	1	0	NA	0	NA	0	NA	1	16	1	1	0	1	021801	14	12270	380888	0001	CHIMBOTE	-78.5686	-9.07509	11	NA	996	11	1	1	1	0
007700301	PE6	77	3	1	1	77	1421	1	0	0	1	1	0	1	5	0	77	2	2	1	1	0	NA	0	NA	0	NA	0	67	0	1	0	1	021809	14	12393	1750344	0001	BUENOS AIRES	-78.50234	-9.11673	11	NA	996	11	1	0	0	0
007702501	PE6	77	25	1	1	77	1421	2	1	0	2	2	1	1	2	0	77	2	2	1	1	0	NA	0	NA	0	NA	1	67	1	1	0	1	021809	14	12393	335997	0001	BUENOS AIRES	-78.50234	-9.11673	11	NA	996	11	1	1	1	1
007703101	PE6	77	31	1	2	77	1421	5	1	0	5	5	2	1	3	0	77	2	2	1	1	0	NA	0	NA	0	NA	2	67	1	1	0	1	021809	14	12393	335997	0001	BUENOS AIRES	-78.50234	-9.11673	11	NA	996	11	1	1	1	1
007703701	PE6	77	37	1	1	77	1421	5	2	0	5	4	1	1	1	0	77	2	2	1	1	0	NA	0	NA	0	NA	1	67	2	1	0	1	021809	14	12393	335997	0001	BUENOS AIRES	-78.50234	-9.11673	71	11	996	11	1	1	1	1
007705401	PE6	77	54	1	1	77	1421	3	1	0	3	3	1	1	5	0	77	2	2	1	1	0	NA	0	NA	0	NA	1	67	1	1	0	1	021809	14	12393	335997	0001	BUENOS AIRES	-78.50234	-9.11673	11	NA	996	11	1	1	1	1
007706401	PE6	77	64	1	1	77	1421	4	1	0	4	4	0	1	2	0	77	2	2	1	1	0	NA	0	NA	0	NA	0	67	1	1	0	1	021809	14	12393	1750344	0001	BUENOS AIRES	-78.50234	-9.11673	11	NA	996	11	1	0	1	1
007708401	PE6	77	84	1	1	77	1421	4	1	0	4	4	1	1	2	0	77	2	2	1	1	0	NA	0	NA	0	NA	1	67	2	1	0	1	021809	14	12393	335997	0001	BUENOS AIRES	-78.50234	-9.11673	11	NA	996	11	1	0	1	1
007710001	PE6	77	100	1	2	77	1421	3	2	0	3	3	0	1	1	0	77	2	2	1	1	0	NA	0	NA	0	NA	0	67	2	1	0	1	021809	14	12393	1750344	0001	BUENOS AIRES	-78.50234	-9.11673	11	NA	996	11	1	1	1	1
007711701	PE6	77	117	1	4	77	1421	5	1	0	5	4	1	1	1	0	77	2	2	1	1	0	NA	0	NA	0	NA	1	67	1	1	0	1	021809	14	12393	335997	0001	BUENOS AIRES	-78.50234	-9.11673	11	NA	996	11	1	1	1	1
007800201	PE6	78	2	1	1	78	1421	1	0	0	1	1	0	1	5	0	78	2	2	1	1	0	NA	0	NA	0	NA	0	33	0	1	0	1	021809	12	12526	1949517	0001	BUENOS AIRES	-78.50711	-9.14114	71	11	996	11	1	1	1	1
007801001	PE6	78	10	1	2	78	1421	5	1	0	5	3	1	1	2	0	78	2	2	1	1	0	NA	0	NA	0	NA	1	33	2	1	0	1	021809	12	12526	374231	0001	BUENOS AIRES	-78.50711	-9.14114	11	NA	996	11	1	1	1	1
007804201	PE6	78	42	1	1	78	1421	3	1	0	3	3	0	1	7	0	78	2	2	1	1	0	NA	0	NA	0	NA	0	33	1	1	0	1	021809	12	12526	1949517	0001	BUENOS AIRES	-78.50711	-9.14114	11	NA	996	11	1	1	1	1
007804701	PE6	78	47	1	2	78	1421	6	2	0	6	6	0	1	3	0	78	2	2	1	1	0	NA	0	NA	0	NA	0	33	2	1	0	1	021809	12	12526	1949517	0001	BUENOS AIRES	-78.50711	-9.14114	71	11	996	11	1	1	1	1
007805701	PE6	78	57	1	2	78	1421	3	1	0	3	2	1	1	1	0	78	2	2	1	1	0	NA	0	NA	0	NA	1	33	1	1	0	1	021809	12	12526	374231	0001	BUENOS AIRES	-78.50711	-9.14114	11	NA	996	11	1	1	1	1
007807101	PE6	78	71	1	2	78	1421	4	2	0	4	4	1	1	1	0	78	2	2	1	1	0	NA	0	NA	0	NA	1	33	2	1	0	1	021809	12	12526	374231	0001	BUENOS AIRES	-78.50711	-9.14114	11	NA	996	11	1	0	1	1
007808701	PE6	78	87	1	10	78	1421	11	3	0	11	9	2	1	1	0	78	2	2	1	1	0	NA	0	NA	0	NA	2	33	4	1	0	1	021809	12	12526	374231	0001	BUENOS AIRES	-78.50711	-9.14114	11	NA	996	11	1	0	1	1
007810401	PE6	78	104	1	3	78	1421	4	1	0	4	4	1	1	1	0	78	2	2	1	1	0	NA	0	NA	0	NA	1	33	1	1	0	1	021809	12	12526	374231	0001	BUENOS AIRES	-78.50711	-9.14114	11	NA	996	11	1	1	1	1
007900601	PE6	79	6	1	1	79	1418	5	2	0	5	5	1	1	1	0	79	2	2	1	1	0	NA	0	NA	0	NA	1	3003	2	1	0	1	020105	14	13246	481063	0001	CENTENARIO	-77.53368	-9.51189	11	NA	996	11	1	1	1	0
007901101	PE6	79	11	1	2	79	1418	4	1	0	4	3	1	1	1	0	79	2	2	1	1	0	NA	0	NA	0	NA	1	3003	1	1	0	1	020105	14	13246	481063	0001	CENTENARIO	-77.53368	-9.51189	11	NA	996	11	1	1	1	0
007906901	PE6	79	69	1	2	79	1418	4	1	0	4	4	2	1	1	0	79	2	2	1	1	0	NA	0	NA	0	NA	1	3003	1	1	0	1	020105	14	13246	481063	0001	CENTENARIO	-77.53368	-9.51189	11	NA	996	11	1	0	1	0
007908201	PE6	79	82	1	2	79	1418	5	2	0	5	4	0	1	1	0	79	2	2	1	1	0	NA	0	NA	0	NA	0	3003	2	1	0	1	020105	14	13246	2506051	0001	CENTENARIO	-77.53368	-9.51189	11	NA	996	11	1	1	1	1
007913801	PE6	79	138	1	1	79	1419	4	1	0	4	4	1	1	1	0	79	2	2	1	1	0	NA	0	NA	0	NA	1	3003	2	1	0	1	020105	14	13246	481063	0001	CENTENARIO	-77.53368	-9.51189	11	NA	996	11	1	1	1	1
007916201	PE6	79	162	1	1	79	1418	3	1	0	3	3	1	1	1	0	79	2	2	1	1	0	NA	0	NA	0	NA	1	3003	1	1	0	1	020105	14	13246	481063	0001	CENTENARIO	-77.53368	-9.51189	11	NA	996	11	1	1	1	1
007919101	PE6	79	191	1	1	79	1418	1	0	0	1	1	0	1	1	0	79	2	2	1	1	0	NA	0	NA	0	NA	0	3003	0	1	0	1	020105	14	13246	2506051	0001	CENTENARIO	-77.53368	-9.51189	11	NA	996	11	1	0	1	0
007920101	PE6	79	201	1	1	79	1418	4	1	0	4	4	1	1	1	0	79	2	2	1	1	0	NA	0	NA	0	NA	1	3003	1	1	0	1	020105	14	13246	481063	0001	CENTENARIO	-77.53368	-9.51189	11	NA	996	11	1	1	1	1
007922401	PE6	79	224	1	2	79	1418	7	2	0	7	7	1	1	1	0	79	2	2	1	1	0	NA	0	NA	0	NA	1	3003	2	1	0	1	020105	14	13246	481063	0001	CENTENARIO	-77.53368	-9.51189	11	NA	996	11	1	1	1	0
008000101	PE6	80	1	1	1	80	1422	7	3	0	7	6	1	1	1	0	80	2	2	1	1	0	NA	0	NA	0	NA	1	3092	4	1	0	1	020101	12	13324	362460	0001	HUARAZ	-77.52157	-9.53087	11	NA	996	11	1	1	1	1
008001201	PE6	80	12	1	2	80	1422	2	0	0	2	2	0	1	1	0	80	2	2	1	1	0	NA	0	NA	0	NA	0	3092	0	1	0	1	020101	12	13324	1888199	0001	HUARAZ	-77.52157	-9.53087	11	NA	996	11	1	1	1	1
008002301	PE6	80	23	1	2	80	1422	7	2	0	7	7	1	1	1	0	80	2	2	1	1	0	NA	0	NA	0	NA	1	3092	2	1	0	1	020101	12	13324	362460	0001	HUARAZ	-77.52157	-9.53087	11	NA	996	11	1	1	1	0
008004501	PE6	80	45	1	2	80	1422	4	2	0	4	4	0	1	1	0	80	2	2	1	1	0	NA	0	NA	0	NA	0	3092	2	1	0	1	020101	12	13324	1888199	0001	HUARAZ	-77.52157	-9.53087	11	NA	996	11	1	1	1	1
008005901	PE6	80	59	1	1	80	1422	4	2	0	4	4	1	1	1	0	80	2	2	1	1	0	NA	0	NA	0	NA	0	3092	2	1	0	1	020101	12	13324	1888199	0001	HUARAZ	-77.52157	-9.53087	11	NA	996	11	1	1	1	1
008006101	PE6	80	61	1	2	80	1422	2	0	0	2	2	0	1	1	0	80	2	2	1	1	0	NA	0	NA	0	NA	0	3092	0	1	0	1	020101	12	13324	1888199	0001	HUARAZ	-77.52157	-9.53087	11	NA	996	11	1	1	1	0
008007601	PE6	80	76	1	2	80	1422	2	0	0	2	2	0	1	1	0	80	2	2	1	1	0	NA	0	NA	0	NA	0	3092	0	1	0	1	020101	12	13324	1888199	0001	HUARAZ	-77.52157	-9.53087	11	NA	996	11	1	1	1	1
008007701	PE6	80	77	1	1	80	1422	3	1	0	3	3	1	1	1	0	80	2	2	1	1	0	NA	0	NA	0	NA	1	3092	1	1	0	1	020101	12	13324	362460	0001	HUARAZ	-77.52157	-9.53087	11	NA	996	11	1	1	1	1
008007801	PE6	80	78	1	1	80	1422	3	0	0	3	3	0	1	1	0	80	2	2	1	1	0	NA	0	NA	0	NA	0	3092	0	1	0	1	020101	12	13324	1888199	0001	HUARAZ	-77.52157	-9.53087	11	NA	996	11	1	1	1	1
008103101	PE6	81	31	1	1	81	1419	2	1	0	2	2	0	1	1	0	81	2	2	1	1	0	NA	0	NA	0	NA	0	3043	1	1	0	1	020101	13	13345	1665277	0001	HUARAZ	-77.53311	-9.52866	11	NA	996	11	1	0	1	1
008103201	PE6	81	32	1	3	81	1419	7	1	0	7	7	2	1	1	0	81	2	2	1	1	0	NA	0	NA	0	NA	1	3043	1	1	0	1	020101	13	13345	319668	0001	HUARAZ	-77.53311	-9.52866	12	NA	3	12	1	0	1	0
008103401	PE6	81	34	1	1	81	1419	5	0	0	5	1	1	1	1	0	81	2	2	1	1	0	NA	0	NA	0	NA	1	3043	1	1	0	1	020101	13	13345	319668	0001	HUARAZ	-77.53311	-9.52866	11	NA	996	11	1	1	1	1
008104801	PE6	81	48	1	1	81	1419	4	1	0	4	4	2	1	1	0	81	2	2	1	1	0	NA	0	NA	0	NA	2	3043	1	1	0	1	020101	13	13345	319668	0001	HUARAZ	-77.53311	-9.52866	12	NA	3	12	1	0	1	0
008105101	PE6	81	51	1	1	81	1419	3	1	0	3	3	1	1	2	0	81	2	2	1	1	0	NA	0	NA	0	NA	1	3043	1	1	0	1	020101	13	13345	319668	0001	HUARAZ	-77.53311	-9.52866	11	NA	996	11	1	1	1	0
008105601	PE6	81	56	1	1	81	1419	4	2	0	4	4	0	1	1	0	81	2	2	1	1	0	NA	0	NA	0	NA	0	3043	2	1	0	1	020101	13	13345	1665277	0001	HUARAZ	-77.53311	-9.52866	11	NA	996	11	1	1	1	1
008107101	PE6	81	71	1	1	81	1419	2	0	0	2	2	0	1	1	0	81	2	2	1	1	0	NA	0	NA	0	NA	0	3043	0	1	0	1	020101	13	13345	1665277	0001	HUARAZ	-77.53311	-9.52866	11	NA	996	11	1	1	1	1
008108501	PE6	81	85	1	2	81	1419	6	2	0	3	6	2	1	1	0	81	2	2	1	1	0	NA	0	NA	0	NA	1	3043	2	1	0	1	020101	13	13345	319668	0001	HUARAZ	-77.53311	-9.52866	12	NA	2	12	1	0	1	0
008108801	PE6	81	88	1	2	81	1419	4	1	0	4	4	1	1	1	0	81	2	2	1	1	0	NA	0	NA	0	NA	1	3043	1	1	0	1	020101	13	13345	319668	0001	HUARAZ	-77.53311	-9.52866	11	NA	996	11	1	1	1	1
008112901	PE6	81	129	1	3	81	1419	4	1	0	4	4	1	1	1	0	81	2	2	1	1	0	NA	0	NA	0	NA	1	3043	1	1	0	1	020101	13	13345	319668	0001	HUARAZ	-77.53311	-9.52866	11	NA	996	11	1	1	1	1
008201401	PE6	82	14	1	1	82	1419	4	1	0	4	4	1	1	1	0	82	2	2	1	1	0	NA	0	NA	0	NA	1	3078	1	1	0	1	020101	14	13367	434820	0001	HUARAZ	-77.52871	-9.54025	11	NA	996	32	1	0	1	0
008202001	PE6	82	20	1	2	82	1419	3	1	0	3	3	1	1	1	0	82	2	2	1	1	0	NA	0	NA	0	NA	1	3078	1	1	0	1	020101	14	13367	434820	0001	HUARAZ	-77.52871	-9.54025	12	NA	2	12	1	0	1	0
008202501	PE6	82	25	1	3	82	1419	4	1	0	4	4	0	1	1	0	82	2	2	1	1	0	NA	0	NA	0	NA	0	3078	1	1	0	1	020101	14	13367	2265151	0001	HUARAZ	-77.52871	-9.54025	11	NA	996	11	1	1	0	0
008205001	PE6	82	50	1	1	82	1419	3	1	0	3	3	2	1	1	0	82	2	2	1	1	0	NA	0	NA	0	NA	1	3078	1	1	0	1	020101	14	13367	434820	0001	HUARAZ	-77.52871	-9.54025	11	NA	996	11	1	1	1	1
008206201	PE6	82	62	1	1	82	1419	6	1	0	5	5	2	1	1	0	82	2	2	1	1	0	NA	0	NA	0	NA	2	3078	1	1	0	1	020101	14	13367	434820	0001	HUARAZ	-77.52871	-9.54025	11	NA	996	11	1	0	1	1
008207601	PE6	82	76	1	2	82	1419	7	2	0	7	7	1	1	1	0	82	2	2	1	1	0	NA	0	NA	0	NA	1	3078	2	1	0	1	020101	14	13367	434820	0001	HUARAZ	-77.52871	-9.54025	11	NA	996	11	1	1	1	0
008209801	PE6	82	98	1	2	82	1419	4	1	0	4	4	2	1	1	0	82	2	2	1	1	0	NA	0	NA	0	NA	1	3078	1	1	0	1	020101	14	13367	434820	0001	HUARAZ	-77.52871	-9.54025	11	NA	996	11	1	1	1	1
008211601	PE6	82	116	1	2	82	1419	5	2	0	5	5	0	1	1	0	82	2	2	1	1	0	NA	0	NA	0	NA	0	3078	2	1	0	1	020101	14	13367	2265151	0001	HUARAZ	-77.52871	-9.54025	11	NA	996	11	1	1	1	1
008212901	PE6	82	129	1	2	82	1419	6	1	0	6	5	1	1	1	0	82	2	2	1	1	0	NA	0	NA	0	NA	0	3078	1	1	0	1	020101	14	13367	2265151	0001	HUARAZ	-77.52871	-9.54025	11	NA	996	11	1	0	1	0
008214001	PE6	82	140	1	3	82	1419	3	0	0	3	1	0	1	1	0	82	2	2	1	1	0	NA	0	NA	0	NA	0	3078	1	1	0	1	020101	14	13367	2265151	0001	HUARAZ	-77.52871	-9.54025	11	NA	996	11	1	1	1	0
008301801	PE6	83	18	1	2	83	1420	4	1	0	4	4	2	1	1	0	83	2	2	1	1	0	NA	0	NA	0	NA	1	3141	1	1	0	1	020101	14	13374	361843	0001	HUARAZ	-77.52269	-9.53926	11	NA	996	11	1	1	1	1
008303101	PE6	83	31	1	2	83	1420	5	2	0	5	4	0	1	1	0	83	2	2	1	1	0	NA	0	NA	0	NA	0	3141	2	1	0	1	020101	14	13374	1884986	0001	HUARAZ	-77.52269	-9.53926	11	NA	996	11	1	1	1	0
008304801	PE6	83	48	1	2	83	1420	3	1	0	3	3	1	1	1	0	83	2	2	1	1	0	NA	0	NA	0	NA	1	3141	1	1	0	1	020101	14	13374	361843	0001	HUARAZ	-77.52269	-9.53926	11	NA	996	11	1	0	1	0
008307301	PE6	83	73	1	2	83	1420	3	1	0	3	3	1	1	1	0	83	2	2	1	1	0	NA	0	NA	0	NA	1	3141	1	1	0	1	020101	14	13374	361843	0001	HUARAZ	-77.52269	-9.53926	11	NA	996	11	1	0	1	0
008308801	PE6	83	88	1	1	83	1420	1	1	0	1	1	0	1	1	0	83	2	2	1	1	0	NA	0	NA	0	NA	0	3141	1	1	0	1	020101	14	13374	1884986	0001	HUARAZ	-77.52269	-9.53926	11	NA	996	11	1	0	1	0
008310401	PE6	83	104	1	1	83	1420	5	1	0	5	5	2	1	1	0	83	2	2	1	1	0	NA	0	NA	0	NA	2	3141	2	1	0	1	020101	14	13374	361843	0001	HUARAZ	-77.52269	-9.53926	11	NA	996	11	1	1	1	1
008312701	PE6	83	127	1	1	83	1420	1	0	0	1	1	0	1	1	0	83	2	2	1	1	0	NA	0	NA	0	NA	0	3141	0	1	0	1	020101	14	13374	1884986	0001	HUARAZ	-77.52269	-9.53926	11	NA	996	11	1	1	1	0
008313001	PE6	83	130	1	3	83	1420	10	1	0	10	10	1	1	1	0	83	2	2	1	1	0	NA	0	NA	0	NA	1	3141	1	1	0	1	020101	14	13374	361843	0001	HUARAZ	-77.52269	-9.53926	11	NA	996	11	1	1	1	0
008313401	PE6	83	134	1	1	83	1420	3	1	0	3	3	0	1	1	0	83	2	2	1	1	0	NA	0	NA	0	NA	0	3141	1	1	0	1	020101	14	13374	1884986	0001	HUARAZ	-77.52269	-9.53926	12	NA	10	12	1	1	1	0
008313601	PE6	83	136	1	1	83	1420	4	1	0	4	3	0	1	1	0	83	2	2	1	1	0	NA	0	NA	0	NA	0	3141	1	1	0	1	020101	14	13374	1884986	0001	HUARAZ	-77.52269	-9.53926	12	NA	2	12	1	1	1	1
008400501	PE6	84	5	1	2	84	1422	4	1	0	4	4	1	1	1	0	84	2	2	1	1	0	NA	0	NA	0	NA	1	61	1	1	0	1	021801	15	45343	333700	0001	CHIMBOTE	-78.58117	-9.04994	11	NA	996	11	1	1	1	1
008401101	PE6	84	11	1	2	84	1422	5	1	0	5	4	1	1	2	0	84	2	2	1	1	0	NA	0	NA	0	NA	1	61	2	1	0	1	021801	15	45343	333700	0001	CHIMBOTE	-78.58117	-9.04994	11	NA	996	23	1	0	1	0
008402601	PE6	84	26	1	2	84	1422	4	1	0	4	4	1	1	1	0	84	2	2	1	1	0	NA	0	NA	0	NA	1	61	1	1	0	1	021801	15	45343	333700	0001	CHIMBOTE	-78.58117	-9.04994	11	NA	996	23	1	0	1	0
008403801	PE6	84	38	1	2	84	1422	4	2	0	4	4	0	1	1	0	84	2	2	1	1	0	NA	0	NA	0	NA	0	61	2	1	0	1	021801	15	45343	1738376	0001	CHIMBOTE	-78.58117	-9.04994	11	NA	996	23	1	1	1	1
008404201	PE6	84	42	1	2	84	1422	4	1	0	4	4	1	1	3	0	84	2	2	1	1	0	NA	0	NA	0	NA	1	61	1	1	0	1	021801	15	45343	333700	0001	CHIMBOTE	-78.58117	-9.04994	13	NA	7	23	1	0	1	1
008404601	PE6	84	46	1	3	84	1422	5	2	0	5	5	1	1	1	0	84	2	2	1	1	0	NA	0	NA	0	NA	1	61	2	1	0	1	021801	15	45343	333700	0001	CHIMBOTE	-78.58117	-9.04994	13	NA	1	21	1	1	1	1
008408101	PE6	84	81	1	1	84	1422	2	1	0	2	2	0	1	2	0	84	2	2	1	1	0	NA	0	NA	0	NA	0	61	2	1	0	1	021801	15	45343	1738376	0001	CHIMBOTE	-78.58117	-9.04994	11	NA	996	11	1	0	1	0
008408301	PE6	84	83	1	2	84	1422	3	1	0	3	3	0	1	1	0	84	2	2	1	1	0	NA	0	NA	0	NA	0	61	1	1	0	1	021801	15	45343	1738376	0001	CHIMBOTE	-78.58117	-9.04994	11	NA	996	11	1	1	1	1
008500401	PE6	85	4	1	1	85	1421	1	0	0	1	1	0	1	1	0	85	2	2	1	1	0	NA	0	NA	0	NA	0	68	0	1	0	1	021809	15	45407	985993	0001	BUENOS AIRES	-78.49654	-9.12936	71	61	1	23	1	1	1	0
008501401	PE6	85	14	1	1	85	1421	1	0	0	1	1	0	1	1	0	85	2	2	1	1	0	NA	0	NA	0	NA	0	68	0	1	0	1	021809	15	45407	985993	0001	BUENOS AIRES	-78.49654	-9.12936	71	61	5	22	0	1	1	0
008501501	PE6	85	15	1	2	85	1421	3	1	0	3	3	1	1	1	0	85	2	2	1	1	0	NA	0	NA	0	NA	1	68	1	1	0	1	021809	15	45407	189272	0001	BUENOS AIRES	-78.49654	-9.12936	96	96	30	23	1	1	1	1
008502101	PE6	85	21	1	1	85	1421	7	2	0	7	7	2	1	1	0	85	2	2	1	1	0	NA	0	NA	0	NA	2	68	2	1	0	1	021809	15	45407	189272	0001	BUENOS AIRES	-78.49654	-9.12936	71	61	15	21	1	1	1	1
008502701	PE6	85	27	1	1	85	1421	1	0	0	1	1	0	1	6	0	85	2	2	1	1	0	NA	0	NA	0	NA	0	68	0	1	0	1	021809	15	45407	985993	0001	BUENOS AIRES	-78.49654	-9.12936	96	61	30	23	1	0	1	1
008502901	PE6	85	29	1	2	85	1421	6	2	0	6	5	0	1	1	0	85	2	2	1	1	0	NA	0	NA	0	NA	0	68	2	1	0	1	021809	15	45407	985993	0001	BUENOS AIRES	-78.49654	-9.12936	61	NA	20	21	1	1	1	1
008504301	PE6	85	43	1	2	85	1421	4	1	0	4	4	1	1	1	0	85	2	2	1	1	0	NA	0	NA	0	NA	1	68	1	1	0	1	021809	15	45407	189272	0001	BUENOS AIRES	-78.49654	-9.12936	61	NA	1	23	1	0	1	0
008505201	PE6	85	52	1	1	85	1421	3	1	0	3	3	1	1	1	0	85	2	2	1	1	0	NA	0	NA	0	NA	1	68	1	1	0	1	021809	15	45407	189272	0001	BUENOS AIRES	-78.49654	-9.12936	61	NA	10	21	1	1	1	0
008505301	PE6	85	53	1	2	85	1421	4	1	0	4	4	2	1	1	0	85	2	2	1	1	0	NA	0	NA	0	NA	2	68	1	1	0	1	021809	15	45407	189272	0001	BUENOS AIRES	-78.49654	-9.12936	71	61	1	23	1	1	1	1
008600501	PE6	86	5	1	1	86	1420	3	1	0	3	3	1	1	1	0	86	2	2	1	1	0	NA	0	NA	0	NA	1	16	1	1	0	1	021809	15	45427	230555	0001	BUENOS AIRES	-78.50323	-9.15288	96	96	15	21	1	0	0	0
008600601	PE6	86	6	1	2	86	1420	3	1	0	3	3	0	1	1	0	86	2	2	1	1	0	NA	0	NA	0	NA	0	16	1	1	0	1	021809	15	45427	1201053	0001	BUENOS AIRES	-78.50323	-9.15288	11	NA	996	21	1	0	1	1
008601901	PE6	86	19	1	1	86	1420	7	1	0	7	6	3	1	1	0	86	2	2	1	1	0	NA	0	NA	0	NA	3	16	3	1	0	1	021809	15	45427	230555	0001	BUENOS AIRES	-78.50323	-9.15288	11	NA	996	23	1	0	0	1
008602701	PE6	86	27	1	1	86	1420	3	2	0	2	3	1	1	2	0	86	2	2	1	1	0	NA	0	NA	0	NA	1	16	2	1	0	1	021809	15	45427	230555	0001	BUENOS AIRES	-78.50323	-9.15288	11	NA	996	32	1	0	0	0
008604101	PE6	86	41	1	2	86	1420	4	1	0	4	3	2	1	2	0	86	2	2	1	1	0	NA	0	NA	0	NA	1	16	1	1	0	1	021809	15	45427	230555	0001	BUENOS AIRES	-78.50323	-9.15288	11	NA	996	11	1	1	1	0
008605301	PE6	86	53	1	3	86	1420	3	1	0	3	3	0	1	1	0	86	2	2	1	1	0	NA	0	NA	0	NA	0	16	1	1	0	1	021809	15	45427	1201053	0001	BUENOS AIRES	-78.50323	-9.15288	11	NA	996	11	1	1	1	0
008605601	PE6	86	56	1	2	86	1420	6	1	0	6	6	1	1	2	0	86	2	2	1	1	0	NA	0	NA	0	NA	1	16	1	1	0	1	021809	15	45427	230555	0001	BUENOS AIRES	-78.50323	-9.15288	11	NA	996	23	1	0	1	1
008606901	PE6	86	69	1	1	86	1420	4	1	0	4	4	1	1	3	0	86	2	2	1	1	0	NA	0	NA	0	NA	1	16	1	1	0	1	021809	15	45427	230555	0001	BUENOS AIRES	-78.50323	-9.15288	11	NA	996	23	1	1	1	1
008700601	PE6	87	6	1	2	87	1421	5	2	0	5	5	1	1	1	0	87	2	2	1	2	0	NA	0	NA	0	NA	0	24	3	1	0	1	021808	19	12574	1822870	0001	SANTA	-78.61584	-8.99581	11	NA	996	11	1	1	1	0
008701301	PE6	87	13	1	2	87	1421	4	1	0	4	4	1	1	7	0	87	2	2	1	2	0	NA	0	NA	0	NA	0	24	1	1	0	1	021808	19	12574	1822870	0001	SANTA	-78.61584	-8.99581	11	NA	996	11	1	1	1	0
008702301	PE6	87	23	1	2	87	1421	5	1	0	5	5	1	1	1	0	87	2	2	1	2	0	NA	0	NA	0	NA	1	24	2	1	0	1	021808	19	12574	414689	0001	SANTA	-78.61584	-8.99581	11	NA	996	11	1	1	1	0
008704401	PE6	87	44	1	1	87	1421	5	2	0	5	5	1	1	1	0	87	2	2	1	2	0	NA	0	NA	0	NA	1	24	2	1	0	1	021808	19	12574	414689	0001	SANTA	-78.61584	-8.99581	11	NA	996	11	1	1	1	1
008705501	PE6	87	55	1	1	87	1421	6	1	0	6	4	1	1	1	0	87	2	2	1	2	0	NA	0	NA	0	NA	1	24	1	1	0	1	021808	19	12574	414689	0001	SANTA	-78.61584	-8.99581	11	NA	996	11	1	0	1	0
008707301	PE6	87	73	1	2	87	1421	5	2	0	5	5	1	1	1	0	87	2	2	1	2	0	NA	0	NA	0	NA	1	24	3	1	0	1	021808	19	12574	414689	0001	SANTA	-78.61584	-8.99581	11	NA	996	11	1	1	1	1
008708701	PE6	87	87	1	1	87	1421	8	3	0	8	7	0	1	1	0	87	2	2	1	2	0	NA	0	NA	0	NA	0	24	3	1	0	1	021808	19	12574	1822870	0001	SANTA	-78.61584	-8.99581	11	NA	996	11	1	0	1	0
008709501	PE6	87	95	1	3	87	1421	9	4	0	9	9	1	1	2	0	87	2	2	1	2	0	NA	0	NA	0	NA	1	24	4	1	0	1	021808	19	12574	414689	0001	SANTA	-78.61584	-8.99581	11	NA	996	11	1	0	1	1
008710901	PE6	87	109	1	2	87	1421	5	1	0	5	5	1	1	1	0	87	2	2	1	2	0	NA	0	NA	0	NA	0	24	1	1	0	1	021808	19	12574	1822870	0001	SANTA	-78.61584	-8.99581	71	11	996	11	1	1	1	1
008711901	PE6	87	119	1	2	87	1421	3	1	0	3	3	0	1	2	0	87	2	2	1	2	0	NA	0	NA	0	NA	0	24	1	1	0	1	021808	19	12574	1822870	0001	SANTA	-78.61584	-8.99581	11	NA	996	11	1	0	1	1
008800901	PE6	88	9	1	3	88	1420	6	1	0	6	6	1	1	1	0	88	2	2	1	2	0	NA	0	NA	0	NA	1	257	1	1	0	1	021806	17	12644	414544	0012	SAN JACINTO	-78.27988	-9.15205	11	NA	996	11	1	1	1	1
008802501	PE6	88	25	1	2	88	1420	4	1	0	3	4	0	1	1	0	88	2	2	1	2	0	NA	0	NA	0	NA	0	257	1	1	0	1	021806	17	12644	1822231	0012	SAN JACINTO	-78.27988	-9.15205	11	NA	996	11	1	1	1	1
008803101	PE6	88	31	1	3	88	1420	6	2	0	6	6	1	1	1	0	88	2	2	1	2	0	NA	0	NA	0	NA	1	257	2	1	0	1	021806	17	12644	414544	0012	SAN JACINTO	-78.27988	-9.15205	11	NA	996	11	1	0	1	0
008804901	PE6	88	49	1	1	88	1420	1	1	0	1	1	0	1	4	0	88	2	2	1	2	0	NA	0	NA	0	NA	0	257	1	1	0	1	021806	17	12644	1822231	0012	SAN JACINTO	-78.27988	-9.15205	71	11	996	11	1	1	1	0
008806001	PE6	88	60	1	6	88	1420	7	2	0	7	7	2	1	2	0	88	2	2	1	2	0	NA	0	NA	0	NA	2	257	2	1	0	1	021806	17	12644	414544	0012	SAN JACINTO	-78.27988	-9.15205	11	NA	996	11	1	1	1	1
008809301	PE6	88	93	1	2	88	1420	4	2	0	4	4	1	1	2	0	88	2	2	1	2	0	NA	0	NA	0	NA	1	257	2	1	0	1	021806	17	12644	414544	0012	SAN JACINTO	-78.27988	-9.15205	11	NA	996	11	1	1	1	1
008810001	PE6	88	100	1	2	88	1420	7	1	0	7	7	1	1	1	0	88	2	2	1	2	0	NA	0	NA	0	NA	1	257	3	1	0	1	021806	17	12644	414544	0012	SAN JACINTO	-78.27988	-9.15205	11	NA	996	11	1	1	1	1
008813301	PE6	88	133	1	2	88	1420	4	1	0	4	4	1	1	1	0	88	2	2	1	2	0	NA	0	NA	0	NA	1	257	1	1	0	1	021806	17	12644	414544	0012	SAN JACINTO	-78.27988	-9.15205	11	NA	996	11	1	1	1	1
008813302	PE6	88	133	2	2	88	1420	5	2	0	5	5	0	1	1	0	88	2	2	1	2	0	NA	0	NA	0	NA	0	257	2	1	0	1	021806	17	12644	1822231	0012	SAN JACINTO	-78.27988	-9.15205	11	NA	996	11	1	0	1	0
008815901	PE6	88	159	1	2	88	1420	4	1	0	4	4	1	1	2	0	88	2	2	1	2	0	NA	0	NA	0	NA	1	257	1	1	0	1	021806	17	12644	414544	0012	SAN JACINTO	-78.27988	-9.15205	11	NA	996	11	1	1	1	1
008900501	PE6	89	5	1	1	89	1418	5	1	0	5	5	0	1	1	0	89	2	2	1	2	0	NA	0	NA	0	NA	0	2252	1	1	0	1	021201	16	12853	2532580	0001	CARAZ	-77.81012	-9.05041	11	NA	996	11	1	0	1	0
008902101	PE6	89	21	1	1	89	1418	4	1	0	4	4	0	1	1	0	89	2	2	1	2	0	NA	0	NA	0	NA	0	2252	1	1	0	1	021201	16	12853	2532580	0001	CARAZ	-77.81012	-9.05041	11	NA	996	11	1	1	1	1
008902501	PE6	89	25	1	1	89	1418	4	1	0	4	4	1	1	1	0	89	2	2	1	2	0	NA	0	NA	0	NA	1	2252	1	1	0	1	021201	16	12853	576142	0001	CARAZ	-77.81012	-9.05041	11	NA	996	32	1	1	1	0
008903001	PE6	89	30	1	2	89	1418	5	1	0	5	5	1	1	1	0	89	2	2	1	2	0	NA	0	NA	0	NA	1	2252	1	1	0	1	021201	16	12853	576142	0001	CARAZ	-77.81012	-9.05041	11	NA	996	11	1	1	1	1
008903601	PE6	89	36	1	1	89	1418	5	1	0	5	5	1	1	1	0	89	2	2	1	2	0	NA	0	NA	0	NA	1	2252	1	1	0	1	021201	16	12853	576142	0001	CARAZ	-77.81012	-9.05041	11	NA	996	11	1	0	1	0
008905501	PE6	89	55	1	1	89	1418	5	0	0	5	1	1	1	1	0	89	2	2	1	2	0	NA	0	NA	0	NA	1	2252	1	1	0	1	021201	16	12853	576142	0001	CARAZ	-77.81012	-9.05041	11	NA	996	11	1	1	1	1
008906801	PE6	89	68	1	1	89	1418	3	2	0	3	3	0	1	1	0	89	2	2	1	2	0	NA	0	NA	0	NA	0	2252	2	1	0	1	021201	16	12853	2532580	0001	CARAZ	-77.81012	-9.05041	11	NA	996	11	1	0	1	0
008908101	PE6	89	81	1	5	89	1418	5	1	0	5	5	1	1	1	0	89	2	2	1	2	0	NA	0	NA	0	NA	1	2252	2	1	0	1	021201	16	12853	576142	0001	CARAZ	-77.81012	-9.05041	11	NA	996	11	1	1	1	1
008908401	PE6	89	84	1	1	89	1418	3	0	0	3	1	1	1	1	0	89	2	2	1	2	0	NA	0	NA	0	NA	1	2252	1	1	0	1	021201	16	12853	576142	0001	CARAZ	-77.81012	-9.05041	11	NA	996	11	1	0	1	1
008910301	PE6	89	103	1	1	89	1418	2	0	0	2	2	0	1	1	0	89	2	2	1	2	0	NA	0	NA	0	NA	0	2252	0	1	0	1	021201	16	12853	2532580	0001	CARAZ	-77.81012	-9.05041	11	NA	996	11	1	1	1	1
009002501	PE6	90	25	1	1	90	1422	2	0	0	2	2	0	1	1	0	90	2	2	1	2	0	NA	0	NA	0	NA	0	2984	0	1	0	1	021601	18	12920	2327698	0001	POMABAMBA	-77.45599	-8.82122	11	NA	996	21	1	1	1	0
009003001	PE6	90	30	1	2	90	1422	3	1	0	3	2	0	1	1	0	90	2	2	1	2	0	NA	0	NA	0	NA	0	2984	1	1	0	1	021601	18	12920	2327698	0001	POMABAMBA	-77.45599	-8.82122	11	NA	996	21	1	1	1	0
009004901	PE6	90	49	1	1	90	1422	4	1	0	4	4	1	1	1	0	90	2	2	1	2	0	NA	0	NA	0	NA	1	2984	1	1	0	1	021601	18	12920	529533	0001	POMABAMBA	-77.45599	-8.82122	11	NA	996	21	1	0	1	0
009005401	PE6	90	54	1	1	90	1422	2	0	0	1	2	0	1	1	0	90	2	2	1	2	0	NA	0	NA	0	NA	0	2984	0	1	0	1	021601	18	12920	2327698	0001	POMABAMBA	-77.45599	-8.82122	12	NA	998	12	1	0	1	0
009005701	PE6	90	57	1	1	90	1422	3	1	0	3	3	0	1	1	0	90	2	2	1	2	0	NA	0	NA	0	NA	0	2984	2	1	0	1	021601	18	12920	2327698	0001	POMABAMBA	-77.45599	-8.82122	12	NA	3	12	1	0	1	0
009008801	PE6	90	88	1	6	90	1422	6	1	0	6	6	1	1	2	0	90	2	2	1	2	0	NA	0	NA	0	NA	1	2984	1	1	0	1	021601	18	12920	529533	0001	POMABAMBA	-77.45599	-8.82122	11	NA	996	21	1	1	1	0
009011001	PE6	90	110	1	3	90	1422	4	1	0	4	4	1	1	1	0	90	2	2	1	2	0	NA	0	NA	0	NA	1	2984	1	1	0	1	021601	18	12920	529533	0001	POMABAMBA	-77.45599	-8.82122	12	NA	2	12	1	1	0	0
009012401	PE6	90	124	1	1	90	1422	3	1	0	3	3	1	1	1	0	90	2	2	1	2	0	NA	0	NA	0	NA	1	2984	1	1	0	1	021601	18	12920	529533	0001	POMABAMBA	-77.45599	-8.82122	11	NA	996	21	1	0	0	0
009012701	PE6	90	127	1	2	90	1422	5	0	0	5	0	2	1	1	0	90	2	2	1	2	0	NA	0	NA	0	NA	2	2984	1	1	0	1	021601	18	12920	529533	0001	POMABAMBA	-77.45599	-8.82122	11	NA	996	21	1	0	1	0
009100201	PE6	91	2	1	1	91	1418	6	1	0	6	6	2	1	2	0	91	2	2	1	2	0	NA	0	NA	0	NA	1	44	1	1	0	1	020801	18	13101	508352	0001	CASMA	-78.30129	-9.46906	11	NA	996	11	1	0	1	0
009102001	PE6	91	20	1	1	91	1418	3	1	0	3	3	1	1	3	0	91	2	2	1	2	0	NA	0	NA	0	NA	1	44	1	1	0	1	020801	18	13101	508352	0001	CASMA	-78.30129	-9.46906	11	NA	996	11	1	1	1	1
009102401	PE6	91	24	1	2	91	1418	3	1	0	3	3	1	1	2	0	91	2	2	1	2	0	NA	0	NA	0	NA	1	44	1	1	0	1	020801	18	13101	508352	0001	CASMA	-78.30129	-9.46906	11	NA	996	11	1	1	1	1
009103801	PE6	91	38	1	3	91	1418	4	1	0	4	3	0	1	1	0	91	2	2	1	2	0	NA	0	NA	0	NA	0	44	1	1	0	1	020801	18	13101	2234590	0001	CASMA	-78.30129	-9.46906	11	NA	996	11	1	1	1	1
009105901	PE6	91	59	1	2	91	1418	4	1	0	4	4	1	1	4	0	91	2	2	1	2	0	NA	0	NA	0	NA	1	44	2	1	0	1	020801	18	13101	508352	0001	CASMA	-78.30129	-9.46906	71	11	996	11	1	1	1	0
009106201	PE6	91	62	1	2	91	1418	4	0	0	2	4	0	1	1	0	91	2	2	1	2	0	NA	0	NA	0	NA	0	44	0	1	0	1	020801	18	13101	2234590	0001	CASMA	-78.30129	-9.46906	11	NA	996	11	1	1	1	1
009107901	PE6	91	79	1	2	91	1418	6	2	0	6	6	1	1	1	0	91	2	2	1	2	0	NA	0	NA	0	NA	1	44	3	1	0	1	020801	18	13101	508352	0001	CASMA	-78.30129	-9.46906	11	NA	996	11	1	1	1	0
009112301	PE6	91	123	1	2	91	1418	3	1	0	3	3	1	1	2	0	91	2	2	1	2	0	NA	0	NA	0	NA	1	44	1	1	0	1	020801	18	13101	508352	0001	CASMA	-78.30129	-9.46906	11	NA	996	11	1	1	1	1
009113801	PE6	91	138	1	2	91	1418	3	1	0	3	3	0	1	1	0	91	2	2	1	2	0	NA	0	NA	0	NA	0	44	1	1	0	1	020801	18	13101	2234590	0001	CASMA	-78.30129	-9.46906	11	NA	996	11	1	1	1	0
009201701	PE6	92	17	1	1	92	1420	4	2	0	4	4	1	1	1	0	92	2	2	1	2	0	NA	0	NA	0	NA	1	11	2	1	0	1	021101	16	13181	444582	0001	HUARMEY	-78.15357	-10.06161	71	11	996	11	1	1	1	0
009202301	PE6	92	23	1	2	92	1420	4	0	0	4	4	0	1	1	0	92	2	2	1	2	0	NA	0	NA	0	NA	0	11	0	1	0	1	021101	16	13181	1954274	0001	HUARMEY	-78.15357	-10.06161	11	NA	996	11	1	1	1	1
009203301	PE6	92	33	1	3	92	1420	4	2	0	4	4	1	1	1	0	92	2	2	1	2	0	NA	0	NA	0	NA	1	11	2	1	0	1	021101	16	13181	444582	0001	HUARMEY	-78.15357	-10.06161	11	NA	996	11	1	1	1	1
009205301	PE6	92	53	1	1	92	1420	3	1	0	3	3	0	1	6	0	92	2	2	1	2	0	NA	0	NA	0	NA	0	11	1	1	0	1	021101	16	13181	1954274	0001	HUARMEY	-78.15357	-10.06161	11	NA	996	11	1	1	1	1
009206001	PE6	92	60	1	2	92	1420	4	1	0	4	4	2	1	4	0	92	2	2	1	2	0	NA	0	NA	0	NA	2	11	1	1	0	1	021101	16	13181	444582	0001	HUARMEY	-78.15357	-10.06161	11	NA	996	11	1	1	1	1
009208201	PE6	92	82	1	2	92	1420	5	1	0	5	5	1	1	1	0	92	2	2	1	2	0	NA	0	NA	0	NA	1	11	2	1	0	1	021101	16	13181	444582	0001	HUARMEY	-78.15357	-10.06161	71	11	996	11	1	1	1	1
009211401	PE6	92	114	1	2	92	1420	7	2	0	7	7	1	1	1	0	92	2	2	1	2	0	NA	0	NA	0	NA	1	11	2	1	0	1	021101	16	13181	444582	0001	HUARMEY	-78.15357	-10.06161	11	NA	996	11	1	1	1	1
009215701	PE6	92	157	1	3	92	1420	4	0	0	4	4	0	1	2	0	92	2	2	1	2	0	NA	0	NA	0	NA	0	11	0	1	0	1	021101	16	13181	1954274	0001	HUARMEY	-78.15357	-10.06161	11	NA	996	11	1	1	1	1
009301401	PE6	93	14	1	1	93	1422	4	1	0	4	4	1	1	2	0	93	2	2	1	2	0	NA	0	NA	0	NA	1	2630	1	1	0	1	020601	16	13510	538888	0001	CARHUAZ	-77.64855	-9.28202	11	NA	996	11	1	0	1	1
009303301	PE6	93	33	1	2	93	1422	4	1	0	4	4	1	1	1	0	93	2	2	1	2	0	NA	0	NA	0	NA	1	2630	1	1	0	1	020601	16	13510	538888	0001	CARHUAZ	-77.64855	-9.28202	11	NA	996	11	1	0	1	1
009303401	PE6	93	34	1	2	93	1422	3	0	0	3	3	0	1	2	0	93	2	2	1	2	0	NA	0	NA	0	NA	0	2630	0	1	0	1	020601	16	13510	2368817	0001	CARHUAZ	-77.64855	-9.28202	11	NA	996	11	0	0	0	0
009303501	PE6	93	35	1	2	93	1422	3	1	0	3	3	0	1	1	0	93	2	2	1	2	0	NA	0	NA	0	NA	0	2630	1	1	0	1	020601	16	13510	2368817	0001	CARHUAZ	-77.64855	-9.28202	11	NA	996	11	1	0	1	0
009304801	PE6	93	48	1	2	93	1422	3	1	0	3	3	1	1	1	0	93	2	2	1	2	0	NA	0	NA	0	NA	0	2630	1	1	0	1	020601	16	13510	2368817	0001	CARHUAZ	-77.64855	-9.28202	11	NA	996	11	1	0	1	1
009306501	PE6	93	65	1	1	93	1422	4	1	0	4	4	1	1	1	0	93	2	2	1	2	0	NA	0	NA	0	NA	1	2630	1	1	0	1	020601	16	13510	538888	0001	CARHUAZ	-77.64855	-9.28202	11	NA	996	11	1	1	1	1
009307901	PE6	93	79	1	1	93	1422	3	1	0	3	3	1	1	1	0	93	2	2	1	2	0	NA	0	NA	0	NA	1	2630	1	1	0	1	020601	16	13510	538888	0001	CARHUAZ	-77.64855	-9.28202	11	NA	996	11	1	0	1	0
009400301	PE6	94	3	1	2	94	1421	3	0	0	2	3	0	1	1	0	94	2	2	1	2	0	NA	0	NA	0	NA	0	3015	0	1	0	1	020601	20	13519	1999618	0009	HUALCAN	-77.61461	-9.25662	11	NA	996	32	1	1	0	0
009400601	PE6	94	6	1	3	94	1421	7	1	0	7	7	2	1	2	0	94	2	2	1	2	0	NA	0	NA	0	NA	2	3015	1	1	0	1	020601	20	13519	454898	0009	HUALCAN	-77.61461	-9.25662	11	NA	996	21	1	1	1	1
009402101	PE6	94	21	1	2	94	1421	4	1	0	4	4	1	1	1	0	94	2	2	1	2	0	NA	0	NA	0	NA	1	3015	1	1	0	1	020601	20	13519	454898	0009	HUALCAN	-77.61461	-9.25662	11	NA	996	11	1	1	0	0
009402301	PE6	94	23	1	1	94	1421	4	1	0	4	4	1	1	1	0	94	2	2	1	2	0	NA	0	NA	0	NA	1	3015	1	1	0	1	020601	20	13519	454898	0009	HUALCAN	-77.61461	-9.25662	11	NA	996	21	1	1	0	0
009406001	PE6	94	60	1	1	94	1421	5	1	0	5	5	1	1	2	0	94	2	2	1	2	0	NA	0	NA	0	NA	1	3015	1	1	0	1	020601	20	13519	454898	0009	HUALCAN	-77.61461	-9.25662	11	NA	996	21	0	1	0	0
009409401	PE6	94	94	1	3	94	1421	3	0	0	3	3	0	1	4	0	94	2	2	1	2	0	NA	0	NA	0	NA	0	3015	0	1	0	1	020601	20	13519	1999618	0009	HUALCAN	-77.61461	-9.25662	11	NA	996	21	1	1	1	0
009412601	PE6	94	126	1	1	94	1421	4	2	0	4	4	1	1	4	0	94	2	2	1	2	0	NA	0	NA	0	NA	1	3015	2	1	0	1	020601	20	13519	454898	0009	HUALCAN	-77.61461	-9.25662	11	NA	996	21	1	0	0	0
009413101	PE6	94	131	1	1	94	1421	2	1	0	2	2	0	1	2	0	94	2	2	1	2	0	NA	0	NA	0	NA	0	3015	1	1	0	1	020601	20	13519	1999618	0009	HUALCAN	-77.61461	-9.25662	11	NA	996	11	1	1	1	0
009416101	PE6	94	161	1	1	94	1421	4	1	0	4	4	0	1	4	0	94	2	2	1	2	0	NA	0	NA	0	NA	0	3015	1	1	0	1	020601	20	13519	1999618	0009	HUALCAN	-77.61461	-9.25662	11	NA	996	23	1	1	0	0
009500501	PE6	95	5	1	1	95	1419	5	1	0	5	5	0	1	1	0	95	2	2	1	2	0	NA	0	NA	0	NA	0	3564	1	1	0	1	021014	20	13747	1646892	0071	PICHIU QUENHUARAGRA	-77.18356	-9.65565	11	NA	996	22	1	1	1	0
009503701	PE6	95	37	1	2	95	1419	3	1	0	3	3	1	1	1	0	95	2	2	1	2	0	NA	0	NA	0	NA	1	3564	1	1	0	1	021014	20	13747	374655	0071	PICHIU QUENHUARAGRA	-77.18356	-9.65565	96	96	5	32	1	0	0	0
009505201	PE6	95	52	1	2	95	1419	5	1	0	5	5	2	1	1	0	95	2	2	1	2	0	NA	0	NA	0	NA	2	3564	1	1	0	1	021014	20	13747	374655	0071	PICHIU QUENHUARAGRA	-77.18356	-9.65565	11	NA	996	22	1	1	1	0
009509601	PE6	95	96	1	1	95	1419	1	0	0	1	1	0	1	1	0	95	2	2	1	2	0	NA	0	NA	0	NA	0	3564	0	1	0	1	021014	20	13747	1646892	0071	PICHIU QUENHUARAGRA	-77.18356	-9.65565	11	NA	996	22	1	1	1	0
009511001	PE6	95	110	1	2	95	1419	6	1	0	6	6	3	1	1	0	95	2	2	1	2	0	NA	0	NA	0	NA	2	3564	1	1	0	1	021014	20	13747	374655	0071	PICHIU QUENHUARAGRA	-77.18356	-9.65565	11	NA	996	22	1	0	0	0
009511601	PE6	95	116	1	2	95	1419	7	2	0	7	7	2	1	1	0	95	2	2	1	2	0	NA	0	NA	0	NA	1	3564	2	1	0	1	021014	20	13747	374655	0071	PICHIU QUENHUARAGRA	-77.18356	-9.65565	11	NA	996	22	1	1	0	0
009512301	PE6	95	123	1	1	95	1419	1	0	0	1	1	0	1	1	0	95	2	2	1	2	0	NA	0	NA	0	NA	0	3564	0	1	0	1	021014	20	13747	1646892	0071	PICHIU QUENHUARAGRA	-77.18356	-9.65565	11	NA	996	22	0	1	0	0
009513001	PE6	95	130	1	4	95	1419	7	1	0	7	5	1	1	1	0	95	2	2	1	2	0	NA	0	NA	0	NA	1	3564	1	1	0	1	021014	20	13747	374655	0071	PICHIU QUENHUARAGRA	-77.18356	-9.65565	11	NA	996	21	1	0	1	0
009513201	PE6	95	132	1	2	95	1419	2	1	0	2	2	0	1	1	0	95	2	2	1	2	0	NA	0	NA	0	NA	0	3564	1	1	0	1	021014	20	13747	1646892	0071	PICHIU QUENHUARAGRA	-77.18356	-9.65565	12	NA	5	21	1	1	0	0
009600701	PE6	96	7	1	2	96	1420	5	1	0	5	5	2	1	1	0	96	2	2	2	3	0	NA	0	NA	0	NA	2	2424	1	1	0	1	021501	21	12710	370049	0062	AIJA	-78.03951916	-8.411301666	13	NA	30	32	1	0	1	0
009600801	PE6	96	8	1	1	96	1420	2	0	0	2	2	0	1	1	0	96	2	2	2	3	0	NA	0	NA	0	NA	0	2424	0	1	0	1	021501	21	12710	1336964	0062	AIJA	-78.03951916	-8.411301666	13	NA	60	32	1	1	1	0
009600901	PE6	96	9	1	1	96	1420	2	0	0	2	2	0	1	1	0	96	2	2	2	3	0	NA	0	NA	0	NA	0	2424	0	1	0	1	021501	21	12710	1336964	0062	AIJA	-78.03951916	-8.411301666	13	NA	20	23	1	1	1	0
009601001	PE6	96	10	1	2	96	1420	3	0	0	3	3	0	1	1	0	96	2	2	2	3	0	NA	0	NA	0	NA	0	2424	0	1	0	1	021501	21	12710	1336964	0062	AIJA	-78.03951916	-8.411301666	13	NA	60	23	1	1	1	1
009601101	PE6	96	11	1	1	96	1420	2	0	0	2	1	0	1	1	0	96	2	2	2	3	0	NA	0	NA	0	NA	0	2424	0	1	0	1	021501	21	12710	1336964	0062	AIJA	-78.03951916	-8.411301666	43	NA	30	32	1	1	0	0
009601301	PE6	96	13	1	1	96	1420	7	1	0	7	7	2	1	1	0	96	2	2	2	3	0	NA	0	NA	0	NA	1	2424	2	1	0	1	021501	21	12710	370049	0062	AIJA	-78.03951916	-8.411301666	43	NA	10	23	1	1	1	0
009601401	PE6	96	14	1	1	96	1420	1	0	0	1	1	0	1	1	0	96	2	2	2	3	0	NA	0	NA	0	NA	0	2424	0	1	0	1	021501	21	12710	1336964	0062	AIJA	-78.03951916	-8.411301666	43	NA	3	32	1	0	0	0
009601501	PE6	96	15	1	2	96	1420	7	2	0	6	7	1	1	1	0	96	2	2	2	3	0	NA	0	NA	0	NA	1	2424	2	1	0	1	021501	21	12710	370049	0062	AIJA	-78.03951916	-8.411301666	43	NA	10	23	1	1	0	0
009601601	PE6	96	16	1	2	96	1420	5	1	0	5	5	1	1	1	0	96	2	2	2	3	0	NA	0	NA	0	NA	0	2424	1	1	0	1	021501	21	12710	1336964	0062	AIJA	-78.03951916	-8.411301666	43	NA	30	23	1	1	1	0
009602101	PE6	96	21	1	2	96	1420	2	0	0	2	1	0	1	1	0	96	2	2	2	3	0	NA	0	NA	0	NA	0	2424	0	1	0	1	021501	21	12710	1336964	0053	MAYLUQUE	-78.03658499	-8.4062	13	NA	45	23	1	0	1	1
009602201	PE6	96	22	1	1	96	1420	1	0	0	1	1	0	1	1	0	96	2	2	2	3	0	NA	0	NA	0	NA	0	2424	0	1	0	1	021501	21	12710	1336964	0053	MAYLUQUE	-78.03658499	-8.4062	43	NA	15	32	1	1	0	0
009602301	PE6	96	23	1	2	96	1420	3	2	0	3	2	0	1	1	0	96	2	2	2	3	0	NA	0	NA	0	NA	0	2424	2	1	0	1	021501	21	12710	1336964	0053	MAYLUQUE	-78.03658499	-8.4062	43	NA	20	23	1	1	1	0
009602401	PE6	96	24	1	1	96	1420	4	1	0	4	4	0	1	1	0	96	2	2	2	3	0	NA	0	NA	0	NA	0	2424	2	1	0	1	021501	21	12710	1336964	0053	MAYLUQUE	-78.03658499	-8.4062	43	NA	3	23	1	1	1	0
009602501	PE6	96	25	1	1	96	1420	3	2	0	3	3	0	1	1	0	96	2	2	2	3	0	NA	0	NA	0	NA	0	2424	2	1	0	1	021501	21	12710	1336964	0053	MAYLUQUE	-78.03658499	-8.4062	43	NA	20	32	1	0	1	0
009700601	PE6	97	6	1	1	97	1422	5	2	0	5	5	0	1	1	0	97	2	2	2	3	0	NA	0	NA	0	NA	0	3090	3	1	0	1	021905	21	12731	1523268	0001	CHINGALPO	-77.59623	-8.33575	11	NA	996	22	1	1	0	0
009700801	PE6	97	8	1	1	97	1422	4	1	0	4	4	1	1	1	0	97	2	2	2	3	0	NA	0	NA	0	NA	1	3090	2	1	0	1	021905	21	12731	421615	0001	CHINGALPO	-77.59623	-8.33575	11	NA	996	22	1	1	1	0
009701301	PE6	97	13	1	2	97	1422	2	1	0	2	2	0	1	1	0	97	2	2	2	3	0	NA	0	NA	0	NA	0	3090	1	1	0	1	021905	21	12731	1523268	0001	CHINGALPO	-77.59623	-8.33575	11	NA	996	21	1	1	1	1
009701501	PE6	97	15	1	2	97	1422	4	2	0	4	4	1	1	1	0	97	2	2	2	3	0	NA	0	NA	0	NA	1	3090	2	1	0	1	021905	21	12731	421615	0001	CHINGALPO	-77.59623	-8.33575	96	96	5	32	1	0	0	0
009702001	PE6	97	20	1	2	97	1422	4	1	0	4	4	1	1	1	0	97	2	2	2	3	0	NA	0	NA	0	NA	1	3090	1	1	0	1	021905	21	12731	421615	0001	CHINGALPO	-77.59623	-8.33575	11	NA	996	22	1	0	1	0
009702401	PE6	97	24	1	1	97	1422	5	0	0	5	5	0	1	1	0	97	2	2	2	3	0	NA	0	NA	0	NA	0	3090	0	1	0	1	021905	21	12731	1523268	0001	CHINGALPO	-77.59623	-8.33575	11	NA	996	32	1	0	0	0
009703701	PE6	97	37	1	1	97	1422	4	1	0	4	4	1	1	1	0	97	2	2	2	3	0	NA	0	NA	0	NA	1	3090	1	1	0	1	021905	21	12731	421615	0001	CHINGALPO	-77.59623	-8.33575	11	NA	996	22	1	1	1	1
009703801	PE6	97	38	1	2	97	1422	3	0	0	3	3	0	1	1	0	97	2	2	2	3	0	NA	0	NA	0	NA	0	3090	0	1	0	1	021905	21	12731	1523268	0001	CHINGALPO	-77.59623	-8.33575	11	NA	996	22	1	1	1	0
009704201	PE6	97	42	1	1	97	1422	5	1	0	5	5	2	1	1	0	97	2	2	2	3	0	NA	0	NA	0	NA	1	3090	1	1	0	1	021905	21	12731	421615	0001	CHINGALPO	-77.59623	-8.33575	11	NA	996	22	1	0	1	0
009704801	PE6	97	48	1	1	97	1422	9	4	0	8	9	1	1	1	0	97	2	2	2	3	0	NA	0	NA	0	NA	1	3090	4	1	0	1	021905	21	12731	421615	0001	CHINGALPO	-77.59623	-8.33575	11	NA	996	22	1	1	0	0
009705001	PE6	97	50	1	1	97	1422	5	1	0	5	5	2	1	1	0	97	2	2	2	3	0	NA	0	NA	0	NA	1	3090	1	1	0	1	021905	21	12731	421615	0001	CHINGALPO	-77.59623	-8.33575	11	NA	996	22	1	1	0	0
009705501	PE6	97	55	1	6	97	1422	10	4	0	10	10	3	1	1	0	97	2	2	2	3	0	NA	0	NA	0	NA	3	3090	4	1	0	1	021905	21	12731	421615	0001	CHINGALPO	-77.59623	-8.33575	11	NA	996	22	1	0	0	0
009705901	PE6	97	59	1	2	97	1422	8	2	0	8	8	2	1	1	0	97	2	2	2	3	0	NA	0	NA	0	NA	2	3090	3	1	0	1	021905	21	12731	421615	0001	CHINGALPO	-77.59623	-8.33575	11	NA	996	22	1	1	0	0
009800601	PE6	98	6	1	2	98	1421	4	1	0	4	4	1	1	1	0	98	2	2	2	3	0	NA	0	NA	0	NA	1	3492	1	1	0	1	021906	21	12740	341976	0002	LLAMA	-77.63840499	-8.417713333	11	NA	996	23	1	0	1	0
009800701	PE6	98	7	1	2	98	1421	3	0	0	3	3	0	1	1	0	98	2	2	2	3	0	NA	0	NA	0	NA	0	3492	0	1	0	1	021906	21	12740	1235540	0002	LLAMA	-77.63840499	-8.417713333	11	NA	996	23	1	1	1	0
009800801	PE6	98	8	1	1	98	1421	3	0	0	3	3	0	1	1	0	98	2	2	2	3	0	NA	0	NA	0	NA	0	3492	1	1	0	1	021906	21	12740	1235540	0002	LLAMA	-77.63840499	-8.417713333	96	96	30	32	1	0	0	0
009800901	PE6	98	9	1	2	98	1421	3	1	0	3	3	1	1	1	0	98	2	2	2	3	0	NA	0	NA	0	NA	1	3492	1	1	0	1	021906	21	12740	341976	0002	LLAMA	-77.63840499	-8.417713333	11	NA	996	23	1	1	1	0
009801001	PE6	98	10	1	2	98	1421	4	1	0	4	4	2	1	1	0	98	2	2	2	3	0	NA	0	NA	0	NA	2	3492	1	1	0	1	021906	21	12740	341976	0002	LLAMA	-77.63840499	-8.417713333	11	NA	996	23	1	1	1	0
009801601	PE6	98	16	1	1	98	1421	4	1	0	4	4	1	1	1	0	98	2	2	2	3	0	NA	0	NA	0	NA	1	3492	1	1	0	1	021906	21	12740	341976	0002	LLAMA	-77.63840499	-8.417713333	11	NA	996	23	1	1	1	0
009801801	PE6	98	18	1	2	98	1421	5	1	0	5	5	1	1	1	0	98	2	2	2	3	0	NA	0	NA	0	NA	1	3492	1	1	0	1	021906	21	12740	341976	0002	LLAMA	-77.63840499	-8.417713333	11	NA	996	23	1	1	0	0
009801901	PE6	98	19	1	1	98	1421	4	0	0	4	4	1	1	1	0	98	2	2	2	3	0	NA	0	NA	0	NA	1	3492	0	1	0	1	021906	21	12740	341976	0002	LLAMA	-77.63840499	-8.417713333	11	NA	996	23	1	0	1	0
009802001	PE6	98	20	1	2	98	1422	2	0	0	2	2	0	1	1	0	98	2	2	2	3	0	NA	0	NA	0	NA	0	3492	0	1	0	1	021906	21	12740	1235540	0002	LLAMA	-77.63840499	-8.417713333	11	NA	996	23	1	0	1	0
009804801	PE6	98	48	1	2	98	1421	4	1	0	4	4	0	1	1	0	98	2	2	2	3	0	NA	0	NA	0	NA	0	3492	1	1	0	1	021906	21	12740	1235540	0003	SACSAY	-77.61415999	-8.428196666	11	NA	996	23	1	1	1	0
009804901	PE6	98	49	1	2	98	1421	7	1	0	7	5	2	1	1	0	98	2	2	2	3	0	NA	0	NA	0	NA	2	3492	1	1	0	1	021906	21	12740	341976	0003	SACSAY	-77.61415999	-8.428196666	11	NA	996	23	1	0	0	1
009805001	PE6	98	50	1	1	98	1421	3	1	0	3	3	1	1	1	0	98	2	2	2	3	0	NA	0	NA	0	NA	0	3492	1	1	0	1	021906	21	12740	1235540	0003	SACSAY	-77.61415999	-8.428196666	11	NA	996	23	1	1	0	0
009805101	PE6	98	51	1	1	98	1421	3	0	0	3	3	0	1	1	0	98	2	2	2	3	0	NA	0	NA	0	NA	0	3492	0	1	0	1	021906	21	12740	1235540	0003	SACSAY	-77.61415999	-8.428196666	11	NA	996	23	1	0	1	1
009805201	PE6	98	52	1	2	98	1421	4	1	0	4	4	1	1	1	0	98	2	2	2	3	0	NA	0	NA	0	NA	1	3492	1	1	0	1	021906	21	12740	341976	0003	SACSAY	-77.61415999	-8.428196666	11	NA	996	23	0	0	0	0
009900101	PE6	99	1	1	1	99	1420	4	1	0	4	4	2	1	1	0	99	2	2	2	3	0	NA	0	NA	0	NA	2	2816	1	1	0	1	021201	21	12862	433851	0019	HUAUYA	-77.77698666	-9.031099999	11	NA	996	32	1	1	1	0
009900201	PE6	99	2	1	1	99	1420	3	0	0	3	3	0	1	1	0	99	2	2	2	3	0	NA	0	NA	0	NA	0	2816	1	1	0	1	021201	21	12862	1567475	0019	HUAUYA	-77.77698666	-9.031099999	11	NA	996	23	1	1	1	0
009900301	PE6	99	3	1	1	99	1420	3	1	0	3	3	0	1	1	0	99	2	2	2	3	0	NA	0	NA	0	NA	0	2816	1	1	0	1	021201	21	12862	1567475	0019	HUAUYA	-77.77698666	-9.031099999	11	NA	996	23	1	0	1	0
009900401	PE6	99	4	1	2	99	1420	6	2	0	6	6	1	1	1	0	99	2	2	2	3	0	NA	0	NA	0	NA	1	2816	2	1	0	1	021201	21	12862	433851	0019	HUAUYA	-77.77698666	-9.031099999	11	NA	996	23	1	0	1	0
009907701	PE6	99	77	1	1	99	1420	7	3	0	7	7	0	1	1	0	99	2	2	2	3	0	NA	0	NA	0	NA	0	2816	3	1	0	1	021201	21	12862	1567475	0020	ANTASH	-77.75379666	-9.032121666	11	NA	996	23	1	0	1	0
009907801	PE6	99	78	1	2	99	1420	3	1	0	3	3	1	1	1	0	99	2	2	2	3	0	NA	0	NA	0	NA	1	2816	1	1	0	1	021201	21	12862	433851	0020	ANTASH	-77.75379666	-9.032121666	11	NA	996	21	1	1	1	0
009907901	PE6	99	79	1	1	99	1420	3	1	0	3	3	0	1	1	0	99	2	2	2	3	0	NA	0	NA	0	NA	0	2816	1	1	0	1	021201	21	12862	1567475	0020	ANTASH	-77.75379666	-9.032121666	11	NA	996	23	1	0	1	0
009908101	PE6	99	81	1	1	99	1420	3	1	0	3	3	1	1	1	0	99	2	2	2	3	0	NA	0	NA	0	NA	1	2816	1	1	0	1	021201	21	12862	433851	0020	ANTASH	-77.75379666	-9.032121666	11	NA	996	21	1	0	0	0
009909201	PE6	99	92	1	2	99	1420	5	1	0	3	5	1	1	1	0	99	2	2	2	3	0	NA	0	NA	0	NA	1	2816	1	1	0	1	021201	21	12862	433851	0020	ANTASH	-77.75379666	-9.032121666	11	NA	996	21	1	1	1	0
009909301	PE6	99	93	1	2	99	1420	7	1	0	7	7	1	1	1	0	99	2	2	2	3	0	NA	0	NA	0	NA	0	2816	1	1	0	1	021201	21	12862	1567475	0020	ANTASH	-77.75379666	-9.032121666	11	NA	996	23	1	0	1	0
009909401	PE6	99	94	1	1	99	1420	3	1	0	3	3	1	1	1	0	99	2	2	2	3	0	NA	0	NA	0	NA	1	2816	1	1	0	1	021201	21	12862	433851	0020	ANTASH	-77.75379666	-9.032121666	11	NA	996	23	1	1	1	0
009909501	PE6	99	95	1	3	99	1420	4	1	0	4	4	1	1	1	0	99	2	2	2	3	0	NA	0	NA	0	NA	1	2816	1	1	0	1	021201	21	12862	433851	0020	ANTASH	-77.75379666	-9.032121666	11	NA	996	23	1	0	1	0
009909601	PE6	99	96	1	1	99	1420	2	2	0	2	2	0	1	1	0	99	2	2	2	3	0	NA	0	NA	0	NA	0	2816	2	1	0	1	021201	21	12862	1567475	0020	ANTASH	-77.75379666	-9.032121666	11	NA	996	23	1	0	1	0
010002101	PE6	100	21	1	2	100	1418	3	1	0	3	3	0	1	1	0	100	2	2	2	3	0	NA	0	NA	0	NA	0	3546	1	1	0	1	021603	21	12902	2021194	0024	PAMPANUEVA	-77.36005166	-8.621438333	11	NA	996	23	1	0	0	0
010002201	PE6	100	22	1	2	100	1418	3	1	0	3	2	1	1	1	0	100	2	2	2	3	0	NA	0	NA	0	NA	1	3546	1	1	0	1	021603	21	12902	559432	0024	PAMPANUEVA	-77.36005166	-8.621438333	96	96	10	32	1	0	0	0
010002301	PE6	100	23	1	2	100	1418	5	1	0	5	5	0	1	1	0	100	2	2	2	3	0	NA	0	NA	0	NA	0	3546	3	1	0	1	021603	21	12902	2021194	0024	PAMPANUEVA	-77.36005166	-8.621438333	11	NA	996	23	1	1	1	0
010002401	PE6	100	24	1	1	100	1418	5	1	0	5	4	1	1	1	0	100	2	2	2	3	0	NA	0	NA	0	NA	1	3546	1	1	0	1	021603	21	12902	559432	0024	PAMPANUEVA	-77.36005166	-8.621438333	11	NA	996	32	1	0	1	0
010002501	PE6	100	25	1	1	100	1418	1	0	0	1	1	0	1	1	0	100	2	2	2	3	0	NA	0	NA	0	NA	0	3546	0	1	0	1	021603	21	12902	2021194	0024	PAMPANUEVA	-77.36005166	-8.621438333	12	NA	10	21	1	0	0	0
010006001	PE6	100	60	1	1	100	1418	5	1	0	5	5	1	1	1	0	100	2	2	2	3	0	NA	0	NA	0	NA	1	3546	1	1	0	1	021603	21	12902	559432	0035	SAN ANTONIO DE TAY<c1>	-77.36943166	-8.636664999	96	96	15	32	1	1	0	0
010006101	PE6	100	61	1	1	100	1418	5	1	0	5	5	1	1	1	0	100	2	2	2	3	0	NA	0	NA	0	NA	1	3546	1	1	0	1	021603	21	12902	559432	0035	SAN ANTONIO DE TAY<c1>	-77.36943166	-8.636664999	11	NA	996	23	1	0	0	0
010006201	PE6	100	62	1	2	100	1418	5	1	0	5	5	1	1	1	0	100	2	2	2	3	0	NA	0	NA	0	NA	1	3546	2	1	0	1	021603	21	12902	559432	0035	SAN ANTONIO DE TAY<c1>	-77.36943166	-8.636664999	41	NA	1	32	1	1	0	0
010006301	PE6	100	63	1	1	100	1418	1	0	0	1	1	0	1	1	0	100	2	2	2	3	0	NA	0	NA	0	NA	0	3546	0	1	0	1	021603	21	12902	2021194	0035	SAN ANTONIO DE TAY<c1>	-77.36943166	-8.636664999	41	NA	30	32	1	1	1	0
010008401	PE6	100	84	1	2	100	1418	4	1	0	4	3	1	1	1	0	100	2	2	2	3	0	NA	0	NA	0	NA	1	3546	1	1	0	1	021603	21	12902	559432	0035	SAN ANTONIO DE TAY<c1>	-77.36943166	-8.636664999	11	NA	996	32	1	0	0	0
010008501	PE6	100	85	1	2	100	1418	5	1	0	5	3	1	1	1	0	100	2	2	2	3	0	NA	0	NA	0	NA	1	3546	1	1	0	1	021603	21	12902	559432	0035	SAN ANTONIO DE TAY<c1>	-77.36943166	-8.636664999	11	NA	996	23	1	0	0	0
010008601	PE6	100	86	1	2	100	1418	5	1	0	5	4	2	1	1	0	100	2	2	2	3	0	NA	0	NA	0	NA	1	3546	1	1	0	1	021603	21	12902	559432	0035	SAN ANTONIO DE TAY<c1>	-77.36943166	-8.636664999	96	96	60	23	1	0	0	0
010008701	PE6	100	87	1	1	100	1418	1	0	0	1	1	0	1	1	0	100	2	2	2	3	0	NA	0	NA	0	NA	0	3546	0	1	0	1	021603	21	12902	2021194	0035	SAN ANTONIO DE TAY<c1>	-77.36943166	-8.636664999	43	NA	2	32	1	0	0	0
010008801	PE6	100	88	1	2	100	1418	4	1	0	4	4	0	1	1	0	100	2	2	2	3	0	NA	0	NA	0	NA	0	3546	1	1	0	1	021603	21	12902	2021194	0035	SAN ANTONIO DE TAY<c1>	-77.36943166	-8.636664999	41	NA	1	21	1	0	1	0
010102401	PE6	101	24	1	1	101	1421	3	1	0	2	3	0	1	1	0	101	2	2	2	3	0	NA	0	NA	0	NA	0	3091	1	1	0	1	021604	21	12910	1455412	0013	TARACUCHO	-77.39581666	-8.694438333	11	NA	996	32	1	0	0	0
010102501	PE6	101	25	1	1	101	1421	2	0	0	2	2	0	1	1	0	101	2	2	2	3	0	NA	0	NA	0	NA	0	3091	0	1	0	1	021604	21	12910	1455412	0013	TARACUCHO	-77.39581666	-8.694438333	11	NA	996	21	1	0	0	0
010102601	PE6	101	26	1	2	101	1421	5	1	0	5	4	0	1	1	0	101	2	2	2	3	0	NA	0	NA	0	NA	0	3091	2	1	0	1	021604	21	12910	1455412	0013	TARACUCHO	-77.39581666	-8.694438333	11	NA	996	21	1	1	1	0
010102701	PE6	101	27	1	1	101	1421	4	1	0	4	4	1	1	1	0	101	2	2	2	3	0	NA	0	NA	0	NA	1	3091	1	1	0	1	021604	21	12910	402833	0013	TARACUCHO	-77.39581666	-8.694438333	12	NA	2	12	1	0	1	0
010102801	PE6	101	28	1	1	101	1421	6	1	0	6	6	2	1	1	0	101	2	2	2	3	0	NA	0	NA	0	NA	1	3091	2	1	0	1	021604	21	12910	402833	0013	TARACUCHO	-77.39581666	-8.694438333	96	96	5	32	0	1	0	0
010102901	PE6	101	29	1	1	101	1421	4	1	0	4	4	1	1	1	0	101	2	2	2	3	0	NA	0	NA	0	NA	1	3091	2	1	0	1	021604	21	12910	402833	0013	TARACUCHO	-77.39581666	-8.694438333	11	NA	996	32	1	0	0	0
010103001	PE6	101	30	1	1	101	1421	6	2	0	6	6	1	1	1	0	101	2	2	2	3	0	NA	0	NA	0	NA	0	3091	2	1	0	1	021604	21	12910	1455412	0013	TARACUCHO	-77.39581666	-8.694438333	11	NA	996	21	1	1	1	0
010103101	PE6	101	31	1	1	101	1421	3	0	0	3	3	0	1	1	0	101	2	2	2	3	0	NA	0	NA	0	NA	0	3091	0	1	0	1	021604	21	12910	1455412	0013	TARACUCHO	-77.39581666	-8.694438333	11	NA	996	32	1	0	1	0
010103301	PE6	101	33	1	2	101	1421	6	1	0	6	6	1	1	1	0	101	2	2	2	3	0	NA	0	NA	0	NA	1	3091	2	1	0	1	021604	21	12910	402833	0013	TARACUCHO	-77.39581666	-8.694438333	11	NA	996	21	1	0	1	0
010103401	PE6	101	34	1	1	101	1421	4	1	0	4	4	1	1	1	0	101	2	2	2	3	0	NA	0	NA	0	NA	1	3091	1	1	0	1	021604	21	12910	402833	0013	TARACUCHO	-77.39581666	-8.694438333	11	NA	996	32	0	0	0	0
010103501	PE6	101	35	1	1	101	1421	3	1	0	3	3	2	1	1	0	101	2	2	2	3	0	NA	0	NA	0	NA	1	3091	1	1	0	1	021604	21	12910	402833	0013	TARACUCHO	-77.39581666	-8.694438333	11	NA	996	32	1	0	1	0
010103601	PE6	101	36	1	1	101	1421	1	0	0	1	1	0	1	1	0	101	2	2	2	3	0	NA	0	NA	0	NA	0	3091	0	1	0	1	021604	21	12910	1455412	0013	TARACUCHO	-77.39581666	-8.694438333	11	NA	996	21	0	0	0	0
010103701	PE6	101	37	1	1	101	1421	5	1	0	5	5	1	1	1	0	101	2	2	2	3	0	NA	0	NA	0	NA	1	3091	1	1	0	1	021604	21	12910	402833	0013	TARACUCHO	-77.39581666	-8.694438333	11	NA	996	23	1	0	1	0
010103801	PE6	101	38	1	1	101	1421	1	0	0	1	1	0	1	1	0	101	2	2	2	3	0	NA	0	NA	0	NA	0	3091	0	1	0	1	021604	21	12910	1455412	0013	TARACUCHO	-77.39581666	-8.694438333	11	NA	996	32	1	0	0	0
010202601	PE6	102	26	1	1	102	1419	3	1	0	3	3	1	1	1	0	102	2	2	2	3	0	NA	0	NA	0	NA	1	3422	1	1	0	1	022002	21	13006	286275	0007	PAMPAHUASI	-77.751505	-9.228609999	96	96	1	32	1	1	0	0
010202701	PE6	102	27	1	2	102	1419	2	0	0	2	2	0	1	1	0	102	2	2	2	3	0	NA	0	NA	0	NA	0	3422	0	1	0	1	022002	21	13006	1034293	0007	PAMPAHUASI	-77.751505	-9.228609999	12	NA	5	23	1	1	1	0
010202801	PE6	102	28	1	1	102	1419	2	0	0	2	1	0	1	1	0	102	2	2	2	3	0	NA	0	NA	0	NA	0	3422	1	1	0	1	022002	21	13006	1034293	0007	PAMPAHUASI	-77.751505	-9.228609999	11	NA	996	23	1	1	0	0
010202901	PE6	102	29	1	2	102	1419	4	1	0	4	4	1	1	1	0	102	2	2	2	3	0	NA	0	NA	0	NA	1	3422	1	1	0	1	022002	21	13006	286275	0007	PAMPAHUASI	-77.751505	-9.228609999	11	NA	996	23	1	1	0	0
010203001	PE6	102	30	1	1	102	1419	6	1	0	6	6	2	1	1	0	102	2	2	2	3	0	NA	0	NA	0	NA	1	3422	1	1	0	1	022002	21	13006	286275	0007	PAMPAHUASI	-77.751505	-9.228609999	96	96	4	23	1	0	0	0
010204601	PE6	102	46	1	1	102	1419	2	0	0	2	2	0	1	1	0	102	2	2	2	3	0	NA	0	NA	0	NA	0	3422	0	1	0	1	022002	21	13006	1034293	0007	PAMPAHUASI	-77.751505	-9.228609999	11	NA	996	32	0	1	0	0
010204701	PE6	102	47	1	1	102	1419	2	1	0	2	2	0	1	1	0	102	2	2	2	3	0	NA	0	NA	0	NA	0	3422	1	1	0	1	022002	21	13006	1034293	0007	PAMPAHUASI	-77.751505	-9.228609999	11	NA	996	23	1	1	1	0
010204801	PE6	102	48	1	1	102	1419	4	1	0	4	4	1	1	1	0	102	2	2	2	3	0	NA	0	NA	0	NA	1	3422	1	1	0	1	022002	21	13006	286275	0007	PAMPAHUASI	-77.751505	-9.228609999	11	NA	996	23	1	1	1	0
010204901	PE6	102	49	1	2	102	1419	7	2	0	7	6	1	1	1	0	102	2	2	2	3	0	NA	0	NA	0	NA	1	3422	4	1	0	1	022002	21	13006	286275	0007	PAMPAHUASI	-77.751505	-9.228609999	43	NA	20	23	0	1	0	0
010205001	PE6	102	50	1	1	102	1419	5	1	0	5	5	1	1	1	0	102	2	2	2	3	0	NA	0	NA	0	NA	1	3422	1	1	0	1	022002	21	13006	286275	0007	PAMPAHUASI	-77.751505	-9.228609999	11	NA	996	23	1	0	1	0
010208201	PE6	102	82	1	1	102	1419	7	2	0	7	7	1	1	1	0	102	2	2	2	3	0	NA	0	NA	0	NA	1	3422	3	1	0	1	022002	21	13006	286275	0008	PUCAP GRANDE	-77.767615	-9.231493333	11	NA	996	23	1	1	0	0
010208301	PE6	102	83	1	1	102	1419	1	0	0	1	1	0	1	1	0	102	2	2	2	3	0	NA	0	NA	0	NA	0	3422	0	1	0	1	022002	21	13006	1034293	0008	PUCAP GRANDE	-77.767615	-9.231493333	11	NA	996	32	0	0	0	0
010208401	PE6	102	84	1	1	102	1419	4	0	0	4	0	1	1	1	0	102	2	2	2	3	0	NA	0	NA	0	NA	0	3422	1	1	0	1	022002	21	13006	1034293	0008	PUCAP GRANDE	-77.767615	-9.231493333	11	NA	996	23	0	1	0	0
010208501	PE6	102	85	1	1	102	1419	5	1	0	5	5	0	1	1	0	102	2	2	2	3	0	NA	0	NA	0	NA	0	3422	1	1	0	1	022002	21	13006	1034293	0008	PUCAP GRANDE	-77.767615	-9.231493333	11	NA	996	23	1	0	0	0
010302601	PE6	103	26	1	1	103	1418	3	0	0	2	3	0	1	2	0	103	2	2	2	3	0	NA	0	NA	0	NA	0	41	0	1	0	1	020801	21	13140	1684087	0005	EL MILAGRO	-78.33441848	-9.457126949	96	96	30	23	1	0	0	0
010302801	PE6	103	28	1	1	103	1418	2	0	0	2	2	0	1	1	0	103	2	2	2	3	0	NA	0	NA	0	NA	0	41	0	1	0	1	020801	21	13140	1684087	0005	EL MILAGRO	-78.33441848	-9.457126949	22	NA	5	23	1	0	0	0
010303001	PE6	103	30	1	1	103	1418	2	1	0	2	2	0	1	1	0	103	2	2	2	3	0	NA	0	NA	0	NA	0	41	1	1	0	1	020801	21	13140	1684087	0005	EL MILAGRO	-78.33441848	-9.457126949	22	NA	10	23	0	0	0	0
010303201	PE6	103	32	1	5	103	1418	8	2	0	8	7	1	1	1	0	103	2	2	2	3	0	NA	0	NA	0	NA	1	41	2	1	0	1	020801	21	13140	466127	0007	NUEVA ZELANDA(EL CARMEN)	-78.32251	-9.458319327	11	NA	996	23	1	1	1	0
010303401	PE6	103	34	1	2	103	1418	3	1	0	3	2	0	1	1	0	103	2	2	2	3	0	NA	0	NA	0	NA	0	41	1	1	0	1	020801	21	13140	1684087	0007	NUEVA ZELANDA(EL CARMEN)	-78.32251	-9.458319327	11	NA	996	23	1	1	1	1
010303501	PE6	103	35	1	1	103	1418	4	1	0	4	4	1	1	3	0	103	2	2	2	3	0	NA	0	NA	0	NA	1	41	1	1	0	1	020801	21	13140	466127	0007	NUEVA ZELANDA(EL CARMEN)	-78.32251	-9.458319327	11	NA	996	23	1	0	1	1
010303601	PE6	103	36	1	2	103	1418	3	1	0	3	2	0	1	1	0	103	2	2	2	3	0	NA	0	NA	0	NA	0	41	1	1	0	1	020801	21	13140	1684087	0007	NUEVA ZELANDA(EL CARMEN)	-78.32251	-9.458319327	11	NA	996	23	1	1	1	1
010312101	PE6	103	121	1	2	103	1418	7	2	0	7	7	0	1	1	0	103	2	2	2	3	0	NA	0	NA	0	NA	0	41	2	1	0	1	020801	21	13140	1684087	0008	SECHIN BAJO	-78.25970576	-9.466195283	21	NA	996	23	1	1	1	1
010312201	PE6	103	122	1	2	103	1418	5	1	0	5	5	1	1	1	0	103	2	2	2	3	0	NA	0	NA	0	NA	1	41	1	1	0	1	020801	21	13140	466127	0008	SECHIN BAJO	-78.25970576	-9.466195283	21	NA	996	23	1	0	1	1
010312301	PE6	103	123	1	2	103	1418	3	0	0	3	3	0	1	1	0	103	2	2	2	3	0	NA	0	NA	0	NA	0	41	0	1	0	1	020801	21	13140	1684087	0008	SECHIN BAJO	-78.25970576	-9.466195283	21	NA	996	21	1	1	1	0
010312401	PE6	103	124	1	1	103	1418	9	1	0	9	9	2	1	1	0	103	2	2	2	3	0	NA	0	NA	0	NA	1	41	1	1	0	1	020801	21	13140	466127	0008	SECHIN BAJO	-78.25970576	-9.466195283	21	NA	996	23	1	1	1	0
010312501	PE6	103	125	1	2	103	1418	10	2	0	10	10	1	1	1	0	103	2	2	2	3	0	NA	0	NA	0	NA	1	41	3	1	0	1	020801	21	13140	466127	0008	SECHIN BAJO	-78.25970576	-9.466195283	96	96	10	23	1	1	1	0
010400501	PE6	104	5	1	2	104	1418	6	3	0	6	6	0	1	1	0	104	2	2	2	3	0	NA	0	NA	0	NA	0	221	3	1	0	1	020802	21	13147	1608350	0001	BUENA VISTA ALTA	-78.20464	-9.43055	11	NA	996	23	1	1	1	1
010400901	PE6	104	9	1	2	104	1418	2	0	0	2	2	0	1	1	0	104	2	2	2	3	0	NA	0	NA	0	NA	0	221	0	1	0	1	020802	21	13147	1608350	0001	BUENA VISTA ALTA	-78.20464	-9.43055	11	NA	996	11	1	0	1	0
010401101	PE6	104	11	1	1	104	1418	7	3	0	7	7	1	1	1	0	104	2	2	2	3	0	NA	0	NA	0	NA	1	221	3	1	0	1	020802	21	13147	445164	0001	BUENA VISTA ALTA	-78.20464	-9.43055	11	NA	996	11	1	1	1	1
010402401	PE6	104	24	1	1	104	1418	6	1	0	5	5	2	1	1	0	104	2	2	2	3	0	NA	0	NA	0	NA	1	221	2	1	0	1	020802	21	13147	445164	0001	BUENA VISTA ALTA	-78.20464	-9.43055	11	NA	996	11	1	1	1	0
010402501	PE6	104	25	1	4	104	1418	6	2	0	6	6	1	1	1	0	104	2	2	2	3	0	NA	0	NA	0	NA	1	221	2	1	0	1	020802	21	13147	445164	0001	BUENA VISTA ALTA	-78.20464	-9.43055	11	NA	996	11	1	1	1	1
010403801	PE6	104	38	1	2	104	1418	5	2	0	5	5	1	1	1	0	104	2	2	2	3	0	NA	0	NA	0	NA	1	221	2	1	0	1	020802	21	13147	445164	0001	BUENA VISTA ALTA	-78.20464	-9.43055	11	NA	996	11	1	0	1	1
010405802	PE6	104	58	2	2	104	1418	3	1	0	3	2	1	1	1	0	104	2	2	2	3	0	NA	0	NA	0	NA	1	221	1	1	0	1	020802	21	13147	445164	0001	BUENA VISTA ALTA	-78.20464	-9.43055	12	NA	10	12	1	0	1	0
010406201	PE6	104	62	1	2	104	1418	5	2	0	5	5	1	1	1	0	104	2	2	2	3	0	NA	0	NA	0	NA	1	221	2	1	0	1	020802	21	13147	445164	0001	BUENA VISTA ALTA	-78.20464	-9.43055	11	NA	996	11	1	1	0	1
010406601	PE6	104	66	1	1	104	1418	5	1	0	5	5	2	1	1	0	104	2	2	2	3	0	NA	0	NA	0	NA	1	221	1	1	0	1	020802	21	13147	445164	0001	BUENA VISTA ALTA	-78.20464	-9.43055	11	NA	996	11	1	0	0	0
010406801	PE6	104	68	1	1	104	1418	3	0	0	3	3	1	1	1	0	104	2	2	2	3	0	NA	0	NA	0	NA	0	221	0	1	0	1	020802	21	13147	1608350	0001	BUENA VISTA ALTA	-78.20464	-9.43055	11	NA	996	11	1	0	1	1
010407401	PE6	104	74	1	2	104	1418	3	1	0	3	3	1	1	1	0	104	2	2	2	3	0	NA	0	NA	0	NA	1	221	1	1	0	1	020802	21	13147	445164	0001	BUENA VISTA ALTA	-78.20464	-9.43055	11	NA	996	32	1	0	1	0
010408001	PE6	104	80	1	1	104	1418	4	1	0	1	4	1	1	1	0	104	2	2	2	3	0	NA	0	NA	0	NA	1	221	1	1	0	1	020802	21	13147	445164	0001	BUENA VISTA ALTA	-78.20464	-9.43055	11	NA	996	11	1	1	1	0
010408101	PE6	104	81	1	2	104	1418	5	1	0	5	4	2	1	1	0	104	2	2	2	3	0	NA	0	NA	0	NA	1	221	1	1	0	1	020802	21	13147	445164	0001	BUENA VISTA ALTA	-78.20464	-9.43055	11	NA	996	11	1	0	1	1
010408601	PE6	104	86	1	2	104	1418	4	1	0	4	4	2	1	1	0	104	2	2	2	3	0	NA	0	NA	0	NA	1	221	1	1	0	1	020802	21	13147	445164	0001	BUENA VISTA ALTA	-78.20464	-9.43055	11	NA	996	11	1	0	1	1
010408701	PE6	104	87	1	2	104	1418	3	1	0	3	3	1	1	1	0	104	2	2	2	3	0	NA	0	NA	0	NA	0	221	1	1	0	1	020802	21	13147	1608350	0001	BUENA VISTA ALTA	-78.20464	-9.43055	11	NA	996	32	1	1	1	0
010501501	PE6	105	15	1	1	105	1422	3	0	0	3	2	0	1	1	0	105	2	2	2	3	0	NA	0	NA	0	NA	0	2314	0	1	0	1	021104	21	13171	1564841	0003	RANCHIN	-77.71110999	-9.841904999	11	NA	996	32	0	1	0	0
010501801	PE6	105	18	1	1	105	1422	1	0	0	1	1	0	1	1	0	105	2	2	2	3	0	NA	0	NA	0	NA	0	2314	0	1	0	1	021104	21	13171	1564841	0003	RANCHIN	-77.71110999	-9.841904999	11	NA	996	32	1	1	1	0
010501901	PE6	105	19	1	1	105	1422	1	0	0	1	1	0	1	1	0	105	2	2	2	3	0	NA	0	NA	0	NA	0	2314	0	1	0	1	021104	21	13171	1564841	0003	RANCHIN	-77.71110999	-9.841904999	96	96	5	32	0	0	0	0
010502001	PE6	105	20	1	1	105	1422	4	1	0	2	4	0	1	1	0	105	2	2	2	3	0	NA	0	NA	0	NA	0	2314	1	1	0	1	021104	21	13171	1564841	0003	RANCHIN	-77.71110999	-9.841904999	11	NA	996	32	1	0	1	0
010502101	PE6	105	21	1	1	105	1422	1	0	0	1	1	0	1	1	0	105	2	2	2	3	0	NA	0	NA	0	NA	0	2314	0	1	0	1	021104	21	13171	1564841	0003	RANCHIN	-77.71110999	-9.841904999	11	NA	996	32	1	1	0	0
010502201	PE6	105	22	1	1	105	1422	3	0	0	2	3	0	1	1	0	105	2	2	2	3	0	NA	0	NA	0	NA	0	2314	0	1	0	1	021104	21	13171	1564841	0003	RANCHIN	-77.71110999	-9.841904999	11	NA	996	32	1	0	0	0
010502301	PE6	105	23	1	1	105	1422	5	0	0	5	5	0	1	1	0	105	2	2	2	3	0	NA	0	NA	0	NA	0	2314	0	1	0	1	021104	21	13171	1564841	0003	RANCHIN	-77.71110999	-9.841904999	11	NA	996	32	1	1	0	0
010502401	PE6	105	24	1	1	105	1422	1	0	0	1	1	0	1	1	0	105	2	2	2	3	0	NA	0	NA	0	NA	0	2314	0	1	0	1	021104	21	13171	1564841	0003	RANCHIN	-77.71110999	-9.841904999	11	NA	996	32	1	1	1	0
010502801	PE6	105	28	1	1	105	1422	1	0	0	1	1	0	1	1	0	105	2	2	2	3	0	NA	0	NA	0	NA	0	2314	0	1	0	1	021104	21	13171	1564841	0004	HUALLI	-77.72009666	-9.841063333	11	NA	996	32	0	1	0	0
010502901	PE6	105	29	1	1	105	1422	1	0	0	1	1	0	1	1	0	105	2	2	2	3	0	NA	0	NA	0	NA	0	2314	0	1	0	1	021104	21	13171	1564841	0004	HUALLI	-77.72009666	-9.841063333	11	NA	996	32	0	1	1	0
010503001	PE6	105	30	1	1	105	1422	1	0	0	1	1	0	1	2	0	105	2	2	2	3	0	NA	0	NA	0	NA	0	2314	0	1	0	1	021104	21	13171	1564841	0004	HUALLI	-77.72009666	-9.841063333	21	NA	996	32	0	1	0	0
010603601	PE6	106	36	1	1	106	1419	5	2	0	5	5	0	1	1	0	106	2	2	2	3	0	NA	0	NA	0	NA	0	3518	2	1	0	1	020112	21	13403	1063897	0004	PASHPA	-77.528985	-9.37748	11	NA	996	11	1	0	0	0
010603701	PE6	106	37	1	1	106	1419	5	1	0	5	5	1	1	1	0	106	2	2	2	3	0	NA	0	NA	0	NA	1	3518	1	1	0	1	020112	21	13403	294469	0004	PASHPA	-77.528985	-9.37748	11	NA	996	23	1	1	0	0
010603801	PE6	106	38	1	2	106	1419	4	1	0	4	4	1	1	2	0	106	2	2	2	3	0	NA	0	NA	0	NA	1	3518	1	1	0	1	020112	21	13403	294469	0004	PASHPA	-77.528985	-9.37748	11	NA	996	21	1	0	0	0
010603901	PE6	106	39	1	1	106	1419	5	1	0	5	5	2	1	1	0	106	2	2	2	3	0	NA	0	NA	0	NA	1	3518	1	1	0	1	020112	21	13403	294469	0004	PASHPA	-77.528985	-9.37748	11	NA	996	32	1	0	0	0
010604001	PE6	106	40	1	1	106	1419	6	2	0	6	6	1	1	1	0	106	2	2	2	3	0	NA	0	NA	0	NA	1	3518	2	1	0	1	020112	21	13403	294469	0004	PASHPA	-77.528985	-9.37748	11	NA	996	32	1	1	0	0
010605101	PE6	106	51	1	1	106	1419	4	1	0	4	4	0	1	2	0	106	2	2	2	3	0	NA	0	NA	0	NA	0	3518	3	1	0	1	020112	21	13403	1063897	0004	PASHPA	-77.528985	-9.37748	11	NA	996	21	1	1	1	0
010605201	PE6	106	52	1	1	106	1419	4	1	0	4	4	1	1	1	0	106	2	2	2	3	0	NA	0	NA	0	NA	1	3518	1	1	0	1	020112	21	13403	294469	0004	PASHPA	-77.528985	-9.37748	11	NA	996	23	1	1	0	0
010605301	PE6	106	53	1	1	106	1419	6	2	0	6	6	1	1	1	0	106	2	2	2	3	0	NA	0	NA	0	NA	1	3518	2	1	0	1	020112	21	13403	294469	0004	PASHPA	-77.528985	-9.37748	11	NA	996	23	1	1	1	0
010605401	PE6	106	54	1	1	106	1419	3	1	0	3	3	0	1	1	0	106	2	2	2	3	0	NA	0	NA	0	NA	0	3518	1	1	0	1	020112	21	13403	1063897	0004	PASHPA	-77.528985	-9.37748	11	NA	996	21	1	1	1	0
010605501	PE6	106	55	1	2	106	1419	4	1	0	4	3	1	1	1	0	106	2	2	2	3	0	NA	0	NA	0	NA	1	3518	1	1	0	1	020112	21	13403	294469	0004	PASHPA	-77.528985	-9.37748	51	NA	996	23	1	0	0	0
010607501	PE6	106	75	1	3	106	1419	5	0	0	5	5	0	1	1	0	106	2	2	2	3	0	NA	0	NA	0	NA	0	3518	0	1	0	1	020112	21	13403	1063897	0003	HUANTZAPAMPA	-77.53913833	-9.383471666	11	NA	996	11	1	1	1	0
010607601	PE6	106	76	1	4	106	1419	5	1	0	5	5	1	1	1	0	106	2	2	2	3	0	NA	0	NA	0	NA	1	3518	1	1	0	1	020112	21	13403	294469	0003	HUANTZAPAMPA	-77.53913833	-9.383471666	11	NA	996	23	1	1	0	0
010607701	PE6	106	77	1	1	106	1419	5	1	0	5	3	2	1	1	0	106	2	2	2	3	0	NA	0	NA	0	NA	1	3518	1	1	0	1	020112	21	13403	294469	0003	HUANTZAPAMPA	-77.53913833	-9.383471666	11	NA	996	23	1	0	0	0
010607801	PE6	106	78	1	1	106	1419	6	1	0	6	6	1	1	1	0	106	2	2	2	3	0	NA	0	NA	0	NA	1	3518	2	1	0	1	020112	21	13403	294469	0003	HUANTZAPAMPA	-77.53913833	-9.383471666	11	NA	996	22	1	1	1	0
010607901	PE6	106	79	1	1	106	1419	3	0	0	3	3	0	1	1	0	106	2	2	2	3	0	NA	0	NA	0	NA	0	3518	0	1	0	1	020112	21	13403	1063897	0003	HUANTZAPAMPA	-77.53913833	-9.383471666	11	NA	996	21	1	0	0	0
010700601	PE6	107	6	1	1	107	1419	1	0	0	1	1	0	1	1	0	107	2	2	2	3	0	NA	0	NA	0	NA	0	3004	0	1	0	1	020105	21	13418	1093588	0027	MARCAC	-77.54218959	-9.486143054	11	NA	996	21	1	1	1	1
010700701	PE6	107	7	1	2	107	1419	6	2	0	6	6	1	1	1	0	107	2	2	2	3	0	NA	0	NA	0	NA	1	3004	2	1	0	1	020105	21	13418	302687	0027	MARCAC	-77.54218959	-9.486143054	11	NA	996	11	1	1	1	0
010700801	PE6	107	8	1	2	107	1419	7	1	0	7	7	1	1	2	0	107	2	2	2	3	0	NA	0	NA	0	NA	1	3004	1	1	0	1	020105	21	13418	302687	0027	MARCAC	-77.54218959	-9.486143054	11	NA	996	11	1	1	1	0
010700901	PE6	107	9	1	1	107	1419	3	1	0	3	3	1	1	1	0	107	2	2	2	3	0	NA	0	NA	0	NA	1	3004	1	1	0	1	020105	21	13418	302687	0027	MARCAC	-77.54218959	-9.486143054	11	NA	996	11	1	0	1	0
010701001	PE6	107	10	1	2	107	1419	4	2	0	4	4	1	1	1	0	107	2	2	2	3	0	NA	0	NA	0	NA	0	3004	2	1	0	1	020105	21	13418	1093588	0027	MARCAC	-77.54218959	-9.486143054	11	NA	996	21	1	1	1	0
010703601	PE6	107	36	1	2	107	1419	4	1	0	4	4	1	1	1	0	107	2	2	2	3	0	NA	0	NA	0	NA	1	3004	1	1	0	1	020105	21	13418	302687	0027	MARCAC	-77.54218959	-9.486143054	11	NA	996	11	1	1	1	0
010703701	PE6	107	37	1	2	107	1419	4	1	0	4	4	1	1	1	0	107	2	2	2	3	0	NA	0	NA	0	NA	1	3004	1	1	0	1	020105	21	13418	302687	0027	MARCAC	-77.54218959	-9.486143054	11	NA	996	21	1	1	1	0
010703801	PE6	107	38	1	1	107	1419	4	1	0	4	4	0	1	1	0	107	2	2	2	3	0	NA	0	NA	0	NA	0	3004	1	1	0	1	020105	21	13418	1093588	0027	MARCAC	-77.54218959	-9.486143054	11	NA	996	11	1	0	1	0
010703901	PE6	107	39	1	1	107	1419	6	2	0	6	6	1	1	2	0	107	2	2	2	3	0	NA	0	NA	0	NA	1	3004	2	1	0	1	020105	21	13418	302687	0027	MARCAC	-77.54218959	-9.486143054	11	NA	996	21	1	1	1	0
010704001	PE6	107	40	1	1	107	1419	4	1	0	4	4	1	1	1	0	107	2	2	2	3	0	NA	0	NA	0	NA	1	3004	1	1	0	1	020105	21	13418	302687	0027	MARCAC	-77.54218959	-9.486143054	11	NA	996	21	1	0	0	0
010706601	PE6	107	66	1	1	107	1419	1	1	0	1	1	0	1	1	0	107	2	2	2	3	0	NA	0	NA	0	NA	0	3004	1	1	0	1	020105	21	13418	1093588	0027	MARCAC	-77.54218959	-9.486143054	11	NA	996	21	1	0	1	0
010706701	PE6	107	67	1	1	107	1419	4	1	0	4	4	1	1	1	0	107	2	2	2	3	0	NA	0	NA	0	NA	0	3004	1	1	0	1	020105	21	13418	1093588	0027	MARCAC	-77.54218959	-9.486143054	11	NA	996	21	1	1	0	0
010706801	PE6	107	68	1	2	107	1419	6	1	0	6	6	1	1	1	0	107	2	2	2	3	0	NA	0	NA	0	NA	1	3004	1	1	0	1	020105	21	13418	302687	0027	MARCAC	-77.54218959	-9.486143054	11	NA	996	21	1	0	1	0
010706901	PE6	107	69	1	1	107	1419	1	1	0	1	1	0	1	1	0	107	2	2	2	3	0	NA	0	NA	0	NA	0	3004	1	1	0	1	020105	21	13418	1093588	0027	MARCAC	-77.54218959	-9.486143054	11	NA	996	32	1	1	0	0
010800101	PE6	108	1	1	2	108	1419	3	1	0	3	3	1	1	1	0	108	2	2	2	3	0	NA	0	NA	0	NA	1	2617	1	1	0	1	020601	21	13526	450621	0039	MOLINOPAMPA	-77.64761833	-9.286423333	11	NA	996	11	1	1	1	1
010800201	PE6	108	2	1	1	108	1419	3	0	0	3	0	1	1	1	0	108	2	2	2	3	0	NA	0	NA	0	NA	0	2617	1	1	0	1	020601	21	13526	1628067	0039	MOLINOPAMPA	-77.64761833	-9.286423333	11	NA	996	11	1	1	1	0
010800301	PE6	108	3	1	2	108	1419	5	1	0	5	5	0	1	1	0	108	2	2	2	3	0	NA	0	NA	0	NA	0	2617	1	1	0	1	020601	21	13526	1628067	0039	MOLINOPAMPA	-77.64761833	-9.286423333	11	NA	996	11	1	1	1	1
010800401	PE6	108	4	1	1	108	1419	1	0	0	1	1	0	1	1	0	108	2	2	2	3	0	NA	0	NA	0	NA	0	2617	0	1	0	1	020601	21	13526	1628067	0039	MOLINOPAMPA	-77.64761833	-9.286423333	11	NA	996	32	1	1	1	0
010800501	PE6	108	5	1	1	108	1419	3	2	0	1	3	0	1	1	0	108	2	2	2	3	0	NA	0	NA	0	NA	0	2617	2	1	0	1	020601	21	13526	1628067	0039	MOLINOPAMPA	-77.64761833	-9.286423333	11	NA	996	11	1	0	1	0
010801101	PE6	108	11	1	1	108	1419	2	0	0	2	2	0	1	1	0	108	2	2	2	3	0	NA	0	NA	0	NA	0	2617	0	1	0	1	020601	21	13526	1628067	0039	MOLINOPAMPA	-77.64761833	-9.286423333	11	NA	996	11	1	1	1	0
010801201	PE6	108	12	1	1	108	1419	4	1	0	4	4	1	1	1	0	108	2	2	2	3	0	NA	0	NA	0	NA	0	2617	1	1	0	1	020601	21	13526	1628067	0039	MOLINOPAMPA	-77.64761833	-9.286423333	11	NA	996	11	1	1	1	1
010801301	PE6	108	13	1	2	108	1419	4	1	0	3	4	0	1	1	0	108	2	2	2	3	0	NA	0	NA	0	NA	0	2617	1	1	0	1	020601	21	13526	1628067	0039	MOLINOPAMPA	-77.64761833	-9.286423333	11	NA	996	11	1	0	1	0
010801401	PE6	108	14	1	2	108	1419	5	1	0	5	4	3	1	1	0	108	2	2	2	3	0	NA	0	NA	0	NA	3	2617	1	1	0	1	020601	21	13526	450621	0039	MOLINOPAMPA	-77.64761833	-9.286423333	11	NA	996	11	1	1	1	0
010801501	PE6	108	15	1	2	108	1419	3	1	0	3	3	1	1	1	0	108	2	2	2	3	0	NA	0	NA	0	NA	1	2617	1	1	0	1	020601	21	13526	450621	0039	MOLINOPAMPA	-77.64761833	-9.286423333	11	NA	996	11	1	1	0	0
010805901	PE6	108	59	1	1	108	1419	4	2	0	4	4	0	1	1	0	108	2	2	2	3	0	NA	0	NA	0	NA	0	2617	3	1	0	1	020601	21	13526	1628067	0027	AUQUIPAMPA	-77.65527744	-9.279353899	11	NA	996	11	1	1	1	0
010806001	PE6	108	60	1	1	108	1419	1	0	0	1	1	0	1	1	0	108	2	2	2	3	0	NA	0	NA	0	NA	0	2617	0	1	0	1	020601	21	13526	1628067	0027	AUQUIPAMPA	-77.65527744	-9.279353899	11	NA	996	11	1	1	1	0
010806101	PE6	108	61	1	1	108	1419	7	2	0	7	7	1	1	1	0	108	2	2	2	3	0	NA	0	NA	0	NA	1	2617	2	1	0	1	020601	21	13526	450621	0027	AUQUIPAMPA	-77.65527744	-9.279353899	11	NA	996	11	1	1	1	0
010806201	PE6	108	62	1	3	108	1419	5	3	0	5	5	1	1	1	0	108	2	2	2	3	0	NA	0	NA	0	NA	1	2617	3	1	0	1	020601	21	13526	450621	0027	AUQUIPAMPA	-77.65527744	-9.279353899	11	NA	996	11	1	1	1	1
010806301	PE6	108	63	1	1	108	1419	4	1	0	4	4	0	1	1	0	108	2	2	2	3	0	NA	0	NA	0	NA	0	2617	1	1	0	1	020601	21	13526	1628067	0027	AUQUIPAMPA	-77.65527744	-9.279353899	11	NA	996	11	1	1	1	0
010900601	PE6	109	6	1	1	109	1422	4	1	0	4	4	1	1	1	0	109	2	2	2	3	0	NA	0	NA	0	NA	1	3395	1	1	0	1	020402	21	13573	356896	0044	CHINCHURAJRA	-77.37630666	-9.135441667	11	NA	996	21	1	1	1	0
010900801	PE6	109	8	1	1	109	1422	4	1	0	4	4	2	1	1	0	109	2	2	2	3	0	NA	0	NA	0	NA	2	3395	1	1	0	1	020402	21	13573	356896	0044	CHINCHURAJRA	-77.37630666	-9.135441667	11	NA	996	21	1	1	1	0
010900901	PE6	109	9	1	1	109	1422	3	1	0	3	3	0	1	1	0	109	2	2	2	3	0	NA	0	NA	0	NA	0	3395	2	1	0	1	020402	21	13573	1289444	0044	CHINCHURAJRA	-77.37630666	-9.135441667	11	NA	996	21	1	1	1	0
010901001	PE6	109	10	1	2	109	1422	3	1	0	3	3	0	1	1	0	109	2	2	2	3	0	NA	0	NA	0	NA	0	3395	1	1	0	1	020402	21	13573	1289444	0044	CHINCHURAJRA	-77.37630666	-9.135441667	11	NA	996	21	1	1	1	0
010905801	PE6	109	58	1	1	109	1422	5	1	0	5	5	0	1	1	0	109	2	2	2	3	0	NA	0	NA	0	NA	0	3395	1	1	0	1	020402	21	13573	1289444	0041	CHINLLA	-77.386335	-9.128578333	11	NA	996	21	1	1	1	0
010905901	PE6	109	59	1	2	109	1422	6	1	0	6	6	2	1	1	0	109	2	2	2	3	0	NA	0	NA	0	NA	1	3395	1	1	0	1	020402	21	13573	356896	0041	CHINLLA	-77.386335	-9.128578333	11	NA	996	21	1	0	0	0
010906001	PE6	109	60	1	2	109	1422	5	1	0	5	5	2	1	1	0	109	2	2	2	3	0	NA	0	NA	0	NA	2	3395	1	1	0	1	020402	21	13573	356896	0041	CHINLLA	-77.386335	-9.128578333	11	NA	996	21	1	1	0	0
010906101	PE6	109	61	1	1	109	1422	4	1	0	4	4	1	1	1	0	109	2	2	2	3	0	NA	0	NA	0	NA	1	3395	1	1	0	1	020402	21	13573	356896	0041	CHINLLA	-77.386335	-9.128578333	11	NA	996	21	1	1	0	0
010906201	PE6	109	62	1	1	109	1422	3	1	0	3	3	1	1	1	0	109	2	2	2	3	0	NA	0	NA	0	NA	1	3395	1	1	0	1	020402	21	13573	356896	0041	CHINLLA	-77.386335	-9.128578333	11	NA	996	21	1	0	1	0
010907601	PE6	109	76	1	1	109	1422	1	0	0	1	1	0	1	1	0	109	2	2	2	3	0	NA	0	NA	0	NA	0	3395	0	1	0	1	020402	21	13573	1289444	0037	PUNKUPAMPA	-77.39111	-9.126621667	11	NA	996	21	1	1	0	0
010907801	PE6	109	78	1	1	109	1422	1	0	0	1	1	0	1	1	0	109	2	2	2	3	0	NA	0	NA	0	NA	0	3395	0	1	0	1	020402	21	13573	1289444	0037	PUNKUPAMPA	-77.39111	-9.126621667	11	NA	996	21	1	1	0	0
010907901	PE6	109	79	1	1	109	1422	3	1	0	3	3	0	1	1	0	109	2	2	2	3	0	NA	0	NA	0	NA	0	3395	1	1	0	1	020402	21	13573	1289444	0037	PUNKUPAMPA	-77.39111	-9.126621667	11	NA	996	21	1	1	0	0
011000801	PE6	110	8	1	1	110	1422	6	2	0	6	6	2	1	1	0	110	2	2	2	3	0	NA	0	NA	0	NA	1	3123	2	1	0	1	021011	21	13695	374446	0001	PONTO	-77.00535	-9.32557	11	NA	996	21	1	1	1	0
011001901	PE6	110	19	1	2	110	1422	10	4	0	10	10	1	1	1	0	110	2	2	2	3	0	NA	0	NA	0	NA	1	3123	5	1	0	1	021011	21	13695	374446	0001	PONTO	-77.00535	-9.32557	11	NA	996	32	0	1	1	0
011003201	PE6	110	32	1	2	110	1422	4	1	0	4	4	2	1	1	0	110	2	2	2	3	0	NA	0	NA	0	NA	1	3123	1	1	0	1	021011	21	13695	374446	0001	PONTO	-77.00535	-9.32557	12	NA	2	12	1	1	0	0
011003301	PE6	110	33	1	2	110	1422	5	1	0	4	5	1	1	1	0	110	2	2	2	3	0	NA	0	NA	0	NA	1	3123	1	1	0	1	021011	21	13695	374446	0001	PONTO	-77.00535	-9.32557	12	NA	15	12	1	0	1	0
011003601	PE6	110	36	1	1	110	1422	1	0	0	1	1	0	1	1	0	110	2	2	2	3	0	NA	0	NA	0	NA	0	3123	0	1	0	1	021011	21	13695	1352848	0001	PONTO	-77.00535	-9.32557	11	NA	996	32	1	0	0	0
011005201	PE6	110	52	1	2	110	1422	4	1	0	4	4	1	1	1	0	110	2	2	2	3	0	NA	0	NA	0	NA	1	3123	2	1	0	1	021011	21	13695	374446	0001	PONTO	-77.00535	-9.32557	11	NA	996	21	1	1	1	0
011005901	PE6	110	59	1	2	110	1422	4	1	0	4	3	1	1	1	0	110	2	2	2	3	0	NA	0	NA	0	NA	1	3123	2	1	0	1	021011	21	13695	374446	0001	PONTO	-77.00535	-9.32557	12	NA	5	21	1	0	1	0
011007101	PE6	110	71	1	1	110	1422	9	1	0	9	5	1	1	1	0	110	2	2	2	3	0	NA	0	NA	0	NA	1	3123	2	1	0	1	021011	21	13695	374446	0001	PONTO	-77.00535	-9.32557	11	NA	996	21	1	1	1	1
011007501	PE6	110	75	1	1	110	1422	4	1	0	4	4	1	1	1	0	110	2	2	2	3	0	NA	0	NA	0	NA	1	3123	1	1	0	1	021011	21	13695	374446	0001	PONTO	-77.00535	-9.32557	11	NA	996	21	1	1	1	0
011008201	PE6	110	82	1	2	110	1422	4	1	0	3	4	1	1	1	0	110	2	2	2	3	0	NA	0	NA	0	NA	1	3123	1	1	0	1	021011	21	13695	374446	0001	PONTO	-77.00535	-9.32557	12	NA	5	12	1	0	1	0
011008401	PE6	110	84	1	1	110	1422	3	1	0	3	3	1	1	2	0	110	2	2	2	3	0	NA	0	NA	0	NA	1	3123	1	1	0	1	021011	21	13695	374446	0001	PONTO	-77.00535	-9.32557	11	NA	996	21	1	1	1	0
011008601	PE6	110	86	1	1	110	1422	3	1	0	3	3	1	1	1	0	110	2	2	2	3	0	NA	0	NA	0	NA	1	3123	1	1	0	1	021011	21	13695	374446	0001	PONTO	-77.00535	-9.32557	11	NA	996	21	1	1	1	0
011009501	PE6	110	95	1	2	110	1422	4	2	0	3	4	0	1	1	0	110	2	2	2	3	0	NA	0	NA	0	NA	0	3123	3	1	0	1	021011	21	13695	1352848	0001	PONTO	-77.00535	-9.32557	11	NA	996	21	1	0	1	0
011009701	PE6	110	97	1	1	110	1422	3	0	0	3	3	0	1	1	0	110	2	2	2	3	0	NA	0	NA	0	NA	0	3123	0	1	0	1	021011	21	13695	1352848	0001	PONTO	-77.00535	-9.32557	11	NA	996	32	1	0	0	0
011104701	PE6	111	47	1	1	111	1420	2	0	0	2	2	0	1	1	0	111	2	2	2	3	0	NA	0	NA	0	NA	0	3581	0	1	0	1	021001	21	13719	1408544	0008	HUAMPARAN	-77.17270166	-9.261653333	11	NA	996	21	1	0	1	0
011104801	PE6	111	48	1	1	111	1420	4	0	0	4	4	0	1	1	0	111	2	2	2	3	0	NA	0	NA	0	NA	0	3581	1	1	0	1	021001	21	13719	1408544	0008	HUAMPARAN	-77.17270166	-9.261653333	11	NA	996	21	1	0	1	0
011104901	PE6	111	49	1	6	111	1420	7	2	0	7	6	1	1	1	0	111	2	2	2	3	0	NA	0	NA	0	NA	0	3581	2	1	0	1	021001	21	13719	1408544	0008	HUAMPARAN	-77.17270166	-9.261653333	41	NA	5	32	1	1	1	0
011105001	PE6	111	50	1	2	111	1420	4	1	0	4	4	1	1	1	0	111	2	2	2	3	0	NA	0	NA	0	NA	1	3581	1	1	0	1	021001	21	13719	389861	0008	HUAMPARAN	-77.17270166	-9.261653333	41	NA	3	32	1	0	0	0
011105101	PE6	111	51	1	1	111	1421	5	1	0	5	5	1	1	1	0	111	2	2	2	3	0	NA	0	NA	0	NA	1	3581	1	1	0	1	021001	21	13719	389861	0008	HUAMPARAN	-77.17270166	-9.261653333	41	NA	5	32	1	1	1	0
011106201	PE6	111	62	1	1	111	1420	1	0	0	1	1	0	1	1	0	111	2	2	2	3	0	NA	0	NA	0	NA	0	3581	0	1	0	1	021001	21	13719	1408544	0008	HUAMPARAN	-77.17270166	-9.261653333	11	NA	996	32	1	1	0	0
011106301	PE6	111	63	1	1	111	1420	4	1	0	4	4	1	1	1	0	111	2	2	2	3	0	NA	0	NA	0	NA	1	3581	1	1	0	1	021001	21	13719	389861	0008	HUAMPARAN	-77.17270166	-9.261653333	11	NA	996	32	1	1	0	0
011106401	PE6	111	64	1	1	111	1420	4	1	0	4	4	0	1	1	0	111	2	2	2	3	0	NA	0	NA	0	NA	0	3581	1	1	0	1	021001	21	13719	1408544	0008	HUAMPARAN	-77.17270166	-9.261653333	11	NA	996	21	1	1	1	0
011106601	PE6	111	66	1	2	111	1420	8	2	0	8	8	2	1	2	0	111	2	2	2	3	0	NA	0	NA	0	NA	1	3581	2	1	0	1	021001	21	13719	389861	0008	HUAMPARAN	-77.17270166	-9.261653333	11	NA	996	23	1	1	1	0
011110701	PE6	111	107	1	1	111	1420	7	1	0	7	7	2	1	1	0	111	2	2	2	3	0	NA	0	NA	0	NA	1	3581	1	1	0	1	021001	21	13719	389861	0008	HUAMPARAN	-77.17270166	-9.261653333	11	NA	996	21	1	0	1	0
011110801	PE6	111	108	1	1	111	1420	1	0	0	1	1	0	1	2	0	111	2	2	2	3	0	NA	0	NA	0	NA	0	3581	0	1	0	1	021001	21	13719	1408544	0008	HUAMPARAN	-77.17270166	-9.261653333	11	NA	996	21	1	0	0	0
011110901	PE6	111	109	1	1	111	1420	5	1	0	5	5	1	1	1	0	111	2	2	2	3	0	NA	0	NA	0	NA	1	3581	1	1	0	1	021001	21	13719	389861	0008	HUAMPARAN	-77.17270166	-9.261653333	11	NA	996	21	1	0	1	0
011111001	PE6	111	110	1	1	111	1420	6	2	0	6	6	2	1	1	0	111	2	2	2	3	0	NA	0	NA	0	NA	1	3581	2	1	0	1	021001	21	13719	389861	0008	HUAMPARAN	-77.17270166	-9.261653333	11	NA	996	21	1	1	1	0
011111101	PE6	111	111	1	2	111	1420	4	1	0	4	4	0	1	1	0	111	2	2	2	3	0	NA	0	NA	0	NA	0	3581	2	1	0	1	021001	21	13719	1408544	0008	HUAMPARAN	-77.17270166	-9.261653333	11	NA	996	23	1	0	1	0
011205401	PE6	112	54	1	1	112	1421	4	1	0	4	4	1	1	1	0	112	2	2	2	3	0	NA	0	NA	0	NA	1	3355	1	1	0	1	021004	21	13764	393337	0055	HUARIMAYO ALTO	-77.17279999	-9.543253333	11	NA	996	21	1	1	1	0
011205501	PE6	112	55	1	1	112	1421	3	1	0	3	3	1	1	1	0	112	2	2	2	3	0	NA	0	NA	0	NA	1	3355	1	1	0	1	021004	21	13764	393337	0055	HUARIMAYO ALTO	-77.17279999	-9.543253333	11	NA	996	32	1	0	0	0
011205601	PE6	112	56	1	2	112	1421	5	1	0	5	5	1	1	1	0	112	2	2	2	3	0	NA	0	NA	0	NA	1	3355	1	1	0	1	021004	21	13764	393337	0055	HUARIMAYO ALTO	-77.17279999	-9.543253333	11	NA	996	32	1	0	1	0
011205801	PE6	112	58	1	2	112	1421	5	1	0	5	5	1	1	1	0	112	2	2	2	3	0	NA	0	NA	0	NA	1	3355	1	1	0	1	021004	21	13764	393337	0055	HUARIMAYO ALTO	-77.17279999	-9.543253333	11	NA	996	21	1	0	1	0
011205901	PE6	112	59	1	1	112	1421	3	1	0	3	3	0	1	1	0	112	2	2	2	3	0	NA	0	NA	0	NA	0	3355	1	1	0	1	021004	21	13764	1421101	0055	HUARIMAYO ALTO	-77.17279999	-9.543253333	11	NA	996	32	1	0	0	0
011206001	PE6	112	60	1	2	112	1421	5	1	0	5	5	1	1	1	0	112	2	2	2	3	0	NA	0	NA	0	NA	1	3355	1	1	0	1	021004	21	13764	393337	0055	HUARIMAYO ALTO	-77.17279999	-9.543253333	11	NA	996	32	1	1	1	0
011206201	PE6	112	62	1	1	112	1421	6	1	0	6	6	3	1	1	0	112	2	2	2	3	0	NA	0	NA	0	NA	2	3355	1	1	0	1	021004	21	13764	393337	0055	HUARIMAYO ALTO	-77.17279999	-9.543253333	11	NA	996	32	1	0	0	0
011206301	PE6	112	63	1	2	112	1421	5	1	0	5	5	0	1	1	0	112	2	2	2	3	0	NA	0	NA	0	NA	0	3355	2	1	0	1	021004	21	13764	1421101	0055	HUARIMAYO ALTO	-77.17279999	-9.543253333	11	NA	996	32	1	1	0	0
011211401	PE6	112	114	1	2	112	1421	4	1	0	4	4	0	1	1	0	112	2	2	2	3	0	NA	0	NA	0	NA	0	3355	1	1	0	1	021004	21	13764	1421101	0007	CATAYOC	-77.18075666	-9.537891667	11	NA	996	32	1	1	0	0
011211501	PE6	112	115	1	1	112	1421	5	2	0	5	5	1	1	1	0	112	2	2	2	3	0	NA	0	NA	0	NA	1	3355	2	1	0	1	021004	21	13764	393337	0007	CATAYOC	-77.18075666	-9.537891667	11	NA	996	21	1	1	1	0
011211601	PE6	112	116	1	2	112	1421	5	1	0	5	5	2	1	1	0	112	2	2	2	3	0	NA	0	NA	0	NA	1	3355	1	1	0	1	021004	21	13764	393337	0007	CATAYOC	-77.18075666	-9.537891667	11	NA	996	21	1	0	1	0
011211701	PE6	112	117	1	2	112	1421	6	1	0	6	6	2	1	1	0	112	2	2	2	3	0	NA	0	NA	0	NA	2	3355	1	1	0	1	021004	21	13764	393337	0007	CATAYOC	-77.18075666	-9.537891667	11	NA	996	21	1	0	1	0
011300401	PE6	113	4	1	2	113	1421	5	2	0	5	5	1	1	1	0	113	2	2	2	3	0	NA	0	NA	0	NA	1	3567	2	1	0	1	020204	21	13780	749501	0048	SIPZA	-77.62269333	-9.740673333	11	NA	996	23	1	0	1	0
011300501	PE6	113	5	1	1	113	1421	1	0	0	1	1	0	1	1	0	113	2	2	2	3	0	NA	0	NA	0	NA	0	3567	0	1	0	1	020204	21	13780	2707899	0048	SIPZA	-77.62269333	-9.740673333	11	NA	996	32	1	0	0	0
011300601	PE6	113	6	1	2	113	1421	5	1	0	5	5	1	1	1	0	113	2	2	2	3	0	NA	0	NA	0	NA	1	3567	1	1	0	1	020204	21	13780	749501	0048	SIPZA	-77.62269333	-9.740673333	11	NA	996	23	1	1	1	0
011300701	PE6	113	7	1	2	113	1421	4	1	0	4	4	2	1	1	0	113	2	2	2	3	0	NA	0	NA	0	NA	2	3567	1	1	0	1	020204	21	13780	749501	0048	SIPZA	-77.62269333	-9.740673333	11	NA	996	23	1	1	1	0
011300801	PE6	113	8	1	2	113	1421	3	1	0	3	3	0	1	1	0	113	2	2	2	3	0	NA	0	NA	0	NA	0	3567	1	1	0	1	020204	21	13780	2707899	0048	SIPZA	-77.62269333	-9.740673333	11	NA	996	23	1	1	1	0
011303701	PE6	113	37	1	2	113	1421	5	1	0	5	5	0	1	1	0	113	2	2	2	3	0	NA	0	NA	0	NA	0	3567	2	1	0	1	020204	21	13780	2707899	0024	ULLUCURAN	-77.65166333	-9.738444999	11	NA	996	21	1	1	1	0
011303801	PE6	113	38	1	1	113	1421	1	0	0	1	1	0	1	1	0	113	2	2	2	3	0	NA	0	NA	0	NA	0	3567	0	1	0	1	020204	21	13780	2707899	0024	ULLUCURAN	-77.65166333	-9.738444999	11	NA	996	21	1	1	1	1
011303901	PE6	113	39	1	2	113	1421	6	2	0	6	6	1	1	1	0	113	2	2	2	3	0	NA	0	NA	0	NA	1	3567	3	1	0	1	020204	21	13780	749501	0024	ULLUCURAN	-77.65166333	-9.738444999	11	NA	996	21	1	1	1	0
011304001	PE6	113	40	1	1	113	1421	2	0	0	2	2	0	1	1	0	113	2	2	2	3	0	NA	0	NA	0	NA	0	3567	0	1	0	1	020204	21	13780	2707899	0024	ULLUCURAN	-77.65166333	-9.738444999	11	NA	996	21	1	0	0	0
011304101	PE6	113	41	1	1	113	1421	2	1	0	2	2	0	1	1	0	113	2	2	2	3	0	NA	0	NA	0	NA	0	3567	1	1	0	1	020204	21	13780	2707899	0024	ULLUCURAN	-77.65166333	-9.738444999	11	NA	996	23	1	1	0	0
011304701	PE6	113	47	1	1	113	1421	4	1	0	4	4	1	1	1	0	113	2	2	2	3	0	NA	0	NA	0	NA	1	3567	1	1	0	1	020204	21	13780	749501	0024	ULLUCURAN	-77.65166333	-9.738444999	11	NA	996	21	1	1	1	0
011304801	PE6	113	48	1	2	113	1421	2	0	0	2	2	0	1	1	0	113	2	2	2	3	0	NA	0	NA	0	NA	0	3567	0	1	0	1	020204	21	13780	2707899	0024	ULLUCURAN	-77.65166333	-9.738444999	11	NA	996	21	1	0	0	0
011304901	PE6	113	49	1	2	113	1421	2	0	0	2	1	0	1	1	0	113	2	2	2	3	0	NA	0	NA	0	NA	0	3567	1	1	0	1	020204	21	13780	2707899	0024	ULLUCURAN	-77.65166333	-9.738444999	11	NA	996	21	1	0	0	0
011305001	PE6	113	50	1	2	113	1421	8	2	0	7	8	2	1	1	0	113	2	2	2	3	0	NA	0	NA	0	NA	2	3567	2	1	0	1	020204	21	13780	749501	0024	ULLUCURAN	-77.65166333	-9.738444999	11	NA	996	21	1	1	1	0
011305101	PE6	113	51	1	1	113	1421	3	1	0	2	3	0	1	1	0	113	2	2	2	3	0	NA	0	NA	0	NA	0	3567	1	1	0	1	020204	21	13780	2707899	0024	ULLUCURAN	-77.65166333	-9.738444999	11	NA	996	21	1	1	1	0
011401201	PE6	114	12	1	1	114	1420	5	1	0	5	5	2	1	1	0	114	2	2	2	3	0	NA	0	NA	0	NA	1	3519	1	1	0	1	021710	21	13825	523970	0020	COMPINA	-77.43895999	-9.761179999	12	NA	1	12	1	1	1	1
011401301	PE6	114	13	1	1	114	1420	4	1	0	4	4	1	1	1	0	114	2	2	2	3	0	NA	0	NA	0	NA	1	3519	1	1	0	1	021710	21	13825	523970	0020	COMPINA	-77.43895999	-9.761179999	12	NA	5	12	1	1	1	0
011401401	PE6	114	14	1	2	114	1420	2	0	0	2	1	0	1	1	0	114	2	2	2	3	0	NA	0	NA	0	NA	0	3519	0	1	0	1	021710	21	13825	1893072	0020	COMPINA	-77.43895999	-9.761179999	11	NA	996	21	1	1	0	0
011401501	PE6	114	15	1	1	114	1420	5	1	0	5	5	1	1	1	0	114	2	2	2	3	0	NA	0	NA	0	NA	1	3519	2	1	0	1	021710	21	13825	523970	0020	COMPINA	-77.43895999	-9.761179999	11	NA	996	21	1	1	1	0
011401601	PE6	114	16	1	1	114	1420	3	0	0	3	1	1	1	1	0	114	2	2	2	3	0	NA	0	NA	0	NA	0	3519	1	1	0	1	021710	21	13825	1893072	0020	COMPINA	-77.43895999	-9.761179999	11	NA	996	21	1	1	1	0
011403201	PE6	114	32	1	1	114	1420	4	2	0	4	4	0	1	1	0	114	2	2	2	3	0	NA	0	NA	0	NA	0	3519	2	1	0	1	021710	21	13825	1893072	0020	COMPINA	-77.43895999	-9.761179999	11	NA	996	21	1	1	1	0
011403301	PE6	114	33	1	1	114	1420	2	1	0	2	2	1	1	1	0	114	2	2	2	3	0	NA	0	NA	0	NA	0	3519	1	1	0	1	021710	21	13825	1893072	0020	COMPINA	-77.43895999	-9.761179999	11	NA	996	12	1	1	1	0
011403401	PE6	114	34	1	1	114	1420	5	1	0	5	5	2	1	1	0	114	2	2	2	3	0	NA	0	NA	0	NA	1	3519	1	1	0	1	021710	21	13825	523970	0020	COMPINA	-77.43895999	-9.761179999	11	NA	996	12	1	0	1	0
011403501	PE6	114	35	1	1	114	1420	5	1	0	5	5	1	1	1	0	114	2	2	2	3	0	NA	0	NA	0	NA	1	3519	1	1	0	1	021710	21	13825	523970	0020	COMPINA	-77.43895999	-9.761179999	11	NA	996	21	1	1	1	0
011403601	PE6	114	36	1	1	114	1420	1	0	0	1	1	0	1	1	0	114	2	2	2	3	0	NA	0	NA	0	NA	0	3519	0	1	0	1	021710	21	13825	1893072	0020	COMPINA	-77.43895999	-9.761179999	11	NA	996	21	1	0	0	0
011405301	PE6	114	53	1	2	114	1420	4	1	0	4	4	1	1	1	0	114	2	2	2	3	0	NA	0	NA	0	NA	1	3519	1	1	0	1	021710	21	13825	523970	0026	YACUCANCHA	-77.42832666	-9.763985	11	NA	996	21	1	1	1	0
011405401	PE6	114	54	1	1	114	1420	1	0	0	1	1	0	1	1	0	114	2	2	2	3	0	NA	0	NA	0	NA	0	3519	0	1	0	1	021710	21	13825	1893072	0026	YACUCANCHA	-77.42832666	-9.763985	11	NA	996	21	1	1	1	0
011405501	PE6	114	55	1	2	114	1420	4	1	0	4	4	1	1	1	0	114	2	2	2	3	0	NA	0	NA	0	NA	1	3519	1	1	0	1	021710	21	13825	523970	0026	YACUCANCHA	-77.42832666	-9.763985	11	NA	996	21	1	1	1	0
011405601	PE6	114	56	1	1	114	1420	5	0	0	5	0	1	1	1	0	114	2	2	2	3	0	NA	0	NA	0	NA	1	3519	1	1	0	1	021710	21	13825	523970	0026	YACUCANCHA	-77.42832666	-9.763985	11	NA	996	21	1	1	0	0
011500301	PE6	115	3	1	2	115	1418	5	1	0	5	5	1	1	1	0	115	2	2	2	3	0	NA	0	NA	0	NA	1	2124	1	1	0	1	020503	21	13866	449996	0001	RAQUIA	-77.46992	-10.15801	11	NA	996	23	1	0	1	0
011501401	PE6	115	14	1	1	115	1418	1	0	0	1	1	0	1	1	0	115	2	2	2	3	0	NA	0	NA	0	NA	0	2124	0	1	0	1	020503	21	13866	1625809	0001	RAQUIA	-77.46992	-10.15801	11	NA	996	32	1	1	0	0
011501501	PE6	115	15	1	2	115	1418	6	1	0	6	6	2	1	1	0	115	2	2	2	3	0	NA	0	NA	0	NA	2	2124	1	1	0	1	020503	21	13866	449996	0001	RAQUIA	-77.46992	-10.15801	11	NA	996	32	1	0	1	0
011503501	PE6	115	35	1	2	115	1418	5	1	0	5	5	1	1	1	0	115	2	2	2	3	0	NA	0	NA	0	NA	1	2124	3	1	0	1	020503	21	13866	449996	0001	RAQUIA	-77.46992	-10.15801	11	NA	996	11	1	1	1	1
011503601	PE6	115	36	1	1	115	1418	3	1	0	3	3	1	1	1	0	115	2	2	2	3	0	NA	0	NA	0	NA	1	2124	1	1	0	1	020503	21	13866	449996	0001	RAQUIA	-77.46992	-10.15801	11	NA	996	11	1	1	1	1
011503801	PE6	115	38	1	1	115	1418	2	0	0	2	2	0	1	1	0	115	2	2	2	3	0	NA	0	NA	0	NA	0	2124	0	1	0	1	020503	21	13866	1625809	0001	RAQUIA	-77.46992	-10.15801	11	NA	996	11	1	0	1	0
011504101	PE6	115	41	1	2	115	1418	5	1	0	5	4	1	1	1	0	115	2	2	2	3	0	NA	0	NA	0	NA	1	2124	1	1	0	1	020503	21	13866	449996	0001	RAQUIA	-77.46992	-10.15801	12	NA	15	23	0	0	0	0
011504301	PE6	115	43	1	2	115	1418	3	1	0	3	3	0	1	1	0	115	2	2	2	3	0	NA	0	NA	0	NA	0	2124	1	1	0	1	020503	21	13866	1625809	0001	RAQUIA	-77.46992	-10.15801	11	NA	996	11	1	0	1	1
011504401	PE6	115	44	1	2	115	1418	3	1	0	3	3	1	1	1	0	115	2	2	2	3	0	NA	0	NA	0	NA	1	2124	1	1	0	1	020503	21	13866	449996	0001	RAQUIA	-77.46992	-10.15801	11	NA	996	11	1	0	1	0
011504601	PE6	115	46	1	1	115	1418	1	0	0	1	1	0	1	1	0	115	2	2	2	3	0	NA	0	NA	0	NA	0	2124	0	1	0	1	020503	21	13866	1625809	0001	RAQUIA	-77.46992	-10.15801	11	NA	996	11	1	1	0	0
011504701	PE6	115	47	1	1	115	1418	3	1	0	3	3	1	1	1	0	115	2	2	2	3	0	NA	0	NA	0	NA	1	2124	1	1	0	1	020503	21	13866	449996	0001	RAQUIA	-77.46992	-10.15801	11	NA	996	11	1	1	0	0
011508001	PE6	115	80	1	1	115	1418	6	1	0	6	6	2	1	1	0	115	2	2	2	3	0	NA	0	NA	0	NA	2	2124	2	1	0	1	020503	21	13866	449996	0001	RAQUIA	-77.46992	-10.15801	11	NA	996	11	1	0	1	1
011508801	PE6	115	88	1	1	115	1418	6	1	0	2	6	0	1	1	0	115	2	2	2	3	0	NA	0	NA	0	NA	0	2124	1	1	0	1	020503	21	13866	1625809	0001	RAQUIA	-77.46992	-10.15801	11	NA	996	11	1	0	1	0
011607601	PE6	116	76	1	2	116	1421	3	1	0	3	3	1	1	1	0	116	3	3	1	1	0	NA	0	NA	0	NA	1	2483	1	1	0	1	030101	24	36447	205249	0001	ABANCAY	-72.88658	-13.62862	12	NA	2	12	1	0	1	0
011612901	PE6	116	129	1	1	116	1421	5	1	0	5	5	1	1	1	0	116	3	3	1	1	0	NA	0	NA	0	NA	1	2483	2	1	0	1	030101	24	36447	205249	0001	ABANCAY	-72.88658	-13.62862	12	NA	5	12	1	0	1	0
011613701	PE6	116	137	1	3	116	1421	4	2	0	4	4	1	1	1	0	116	3	3	1	1	0	NA	0	NA	0	NA	0	2483	2	1	0	1	030101	24	36447	938166	0001	ABANCAY	-72.88658	-13.62862	12	NA	3	12	1	1	1	1
011617801	PE6	116	178	1	1	116	1421	3	1	0	3	3	1	1	1	0	116	3	3	1	1	0	NA	0	NA	0	NA	1	2483	1	1	0	1	030101	24	36447	205249	0001	ABANCAY	-72.88658	-13.62862	12	NA	1	12	1	0	1	0
011617901	PE6	116	179	1	2	116	1421	6	2	0	6	5	1	1	1	0	116	3	3	1	1	0	NA	0	NA	0	NA	1	2483	3	1	0	1	030101	24	36447	205249	0001	ABANCAY	-72.88658	-13.62862	12	NA	3	12	1	1	1	0
011618101	PE6	116	181	1	2	116	1421	5	1	0	5	5	1	1	1	0	116	3	3	1	1	0	NA	0	NA	0	NA	1	2483	1	1	0	1	030101	24	36447	205249	0001	ABANCAY	-72.88658	-13.62862	12	NA	1	12	1	1	1	1
011618601	PE6	116	186	1	2	116	1421	4	1	0	4	4	1	1	1	0	116	3	3	1	1	0	NA	0	NA	0	NA	0	2483	1	1	0	1	030101	24	36447	938166	0001	ABANCAY	-72.88658	-13.62862	12	NA	5	12	1	1	1	0
011701901	PE6	117	19	1	2	117	1420	7	2	0	6	7	1	1	1	0	117	3	3	1	1	0	NA	0	NA	0	NA	1	2459	2	1	0	1	030101	25	36448	171513	0001	ABANCAY	-72.8885	-13.63004	11	NA	996	11	1	1	1	1
011702401	PE6	117	24	1	1	117	1420	4	1	0	4	3	1	1	1	0	117	3	3	1	1	0	NA	0	NA	0	NA	1	2459	2	1	0	1	030101	25	36448	171513	0001	ABANCAY	-72.8885	-13.63004	12	NA	10	12	1	0	1	0
011704801	PE6	117	48	1	2	117	1420	4	1	0	4	4	1	1	1	0	117	3	3	1	1	0	NA	0	NA	0	NA	1	2459	1	1	0	1	030101	25	36448	171513	0001	ABANCAY	-72.8885	-13.63004	12	NA	5	12	1	0	0	0
011705901	PE6	117	59	1	2	117	1420	3	1	0	3	3	1	1	1	0	117	3	3	1	1	0	NA	0	NA	0	NA	1	2459	1	1	0	1	030101	25	36448	171513	0001	ABANCAY	-72.8885	-13.63004	12	NA	5	12	1	1	1	0
011708001	PE6	117	80	1	1	117	1420	4	1	0	4	4	0	1	1	0	117	3	3	1	1	0	NA	0	NA	0	NA	0	2459	1	1	0	1	030101	25	36448	783962	0001	ABANCAY	-72.8885	-13.63004	12	NA	3	12	1	1	1	0
011709001	PE6	117	90	1	1	117	1420	4	1	0	4	4	1	1	1	0	117	3	3	1	1	0	NA	0	NA	0	NA	0	2459	1	1	0	1	030101	25	36448	783962	0001	ABANCAY	-72.8885	-13.63004	12	NA	3	11	1	1	1	0
011709301	PE6	117	93	1	3	117	1420	4	3	0	4	4	0	1	1	0	117	3	3	1	1	0	NA	0	NA	0	NA	0	2459	3	1	0	1	030101	25	36448	783962	0001	ABANCAY	-72.8885	-13.63004	11	NA	996	11	1	1	1	0
011709601	PE6	117	96	1	1	117	1420	4	1	0	4	4	1	1	1	0	117	3	3	1	1	0	NA	0	NA	0	NA	1	2459	1	1	0	1	030101	25	36448	171513	0001	ABANCAY	-72.8885	-13.63004	11	NA	996	11	1	1	1	1
011709701	PE6	117	97	1	2	117	1420	3	1	0	3	3	1	1	1	0	117	3	3	1	1	0	NA	0	NA	0	NA	0	2459	1	1	0	1	030101	25	36448	783962	0001	ABANCAY	-72.8885	-13.63004	11	NA	996	11	1	0	1	0
011803101	PE6	118	31	1	1	118	1418	4	1	0	4	4	0	1	1	0	118	3	3	1	1	0	NA	0	NA	0	NA	0	2487	1	1	0	1	030101	23	36467	1065789	0001	ABANCAY	-72.87491	-13.62941	12	NA	2	12	1	1	1	0
011803601	PE6	118	36	1	2	118	1419	5	2	0	5	5	0	1	1	0	118	3	3	1	1	0	NA	0	NA	0	NA	0	2487	2	1	0	1	030101	23	36467	1065789	0001	ABANCAY	-72.87491	-13.62941	11	NA	996	11	1	1	1	1
011805101	PE6	118	51	1	2	118	1418	6	1	0	6	4	1	1	1	0	118	3	3	1	1	0	NA	0	NA	0	NA	0	2487	2	1	0	1	030101	23	36467	1065789	0001	ABANCAY	-72.87491	-13.62941	11	NA	996	11	1	0	1	1
011805801	PE6	118	58	1	1	118	1418	2	1	0	2	2	1	1	1	0	118	3	3	1	1	0	NA	0	NA	0	NA	1	2487	1	1	0	1	030101	23	36467	233170	0001	ABANCAY	-72.87491	-13.62941	11	NA	996	11	1	0	1	1
011806201	PE6	118	62	1	1	118	1418	1	0	0	1	1	0	1	1	0	118	3	3	1	1	0	NA	0	NA	0	NA	0	2487	0	1	0	1	030101	23	36467	1065789	0001	ABANCAY	-72.87491	-13.62941	11	NA	996	11	1	1	1	0
011809001	PE6	118	90	1	2	118	1418	4	1	0	4	4	1	1	1	0	118	3	3	1	1	0	NA	0	NA	0	NA	1	2487	1	1	0	1	030101	23	36467	233170	0001	ABANCAY	-72.87491	-13.62941	11	NA	996	11	1	1	1	1
011809801	PE6	118	98	1	1	118	1418	4	0	0	4	2	0	1	1	0	118	3	3	1	1	0	NA	0	NA	0	NA	0	2487	2	1	0	1	030101	23	36467	1065789	0001	ABANCAY	-72.87491	-13.62941	11	NA	996	11	1	1	1	1
011813301	PE6	118	133	1	2	118	1418	5	2	0	5	5	1	1	1	0	118	3	3	1	1	0	NA	0	NA	0	NA	1	2487	2	1	0	1	030101	23	36467	233170	0001	ABANCAY	-72.87491	-13.62941	12	NA	3	12	1	1	1	0
011814601	PE6	118	146	1	2	118	1418	4	2	0	4	4	1	1	1	0	118	3	3	1	1	0	NA	0	NA	0	NA	1	2487	2	1	0	1	030101	23	36467	233170	0001	ABANCAY	-72.87491	-13.62941	11	NA	996	11	1	1	1	0
011903001	PE6	119	30	1	1	119	1418	7	2	0	6	7	0	1	1	0	119	3	3	1	1	0	NA	0	NA	0	NA	0	2444	2	1	0	1	030101	24	36473	1093202	0001	ABANCAY	-72.86609	-13.6337	11	NA	996	11	1	1	1	1
011903801	PE6	119	38	1	2	119	1418	2	0	0	2	2	0	1	1	0	119	3	3	1	1	0	NA	0	NA	0	NA	0	2444	0	1	0	1	030101	24	36473	1093202	0001	ABANCAY	-72.86609	-13.6337	11	NA	996	32	1	1	1	0
011905301	PE6	119	53	1	2	119	1418	3	1	0	3	3	1	1	1	0	119	3	3	1	1	0	NA	0	NA	0	NA	1	2444	1	1	0	1	030101	24	36473	239168	0001	ABANCAY	-72.86609	-13.6337	12	NA	2	12	1	1	1	0
011906101	PE6	119	61	1	2	119	1418	3	1	0	3	3	0	1	1	0	119	3	3	1	1	0	NA	0	NA	0	NA	0	2444	1	1	0	1	030101	24	36473	1093202	0001	ABANCAY	-72.86609	-13.6337	12	NA	5	12	1	1	1	0
011909401	PE6	119	94	1	1	119	1418	5	3	0	5	5	1	1	2	0	119	3	3	1	1	0	NA	0	NA	0	NA	0	2444	4	1	0	1	030101	24	36473	1093202	0001	ABANCAY	-72.86609	-13.6337	12	NA	5	12	1	0	1	0
011911301	PE6	119	113	1	1	119	1418	4	1	0	3	4	1	1	1	0	119	3	3	1	1	0	NA	0	NA	0	NA	1	2444	1	1	0	1	030101	24	36473	239168	0001	ABANCAY	-72.86609	-13.6337	11	NA	996	11	1	1	0	0
011914601	PE6	119	146	1	1	119	1418	4	1	0	3	4	1	1	1	0	119	3	3	1	1	0	NA	0	NA	0	NA	1	2444	2	1	0	1	030101	24	36473	239168	0001	ABANCAY	-72.86609	-13.6337	11	NA	996	11	1	1	1	0
011916401	PE6	119	164	1	2	119	1418	4	1	0	4	4	1	1	1	0	119	3	3	1	1	0	NA	0	NA	0	NA	1	2444	1	1	0	1	030101	24	36473	239168	0001	ABANCAY	-72.86609	-13.6337	12	NA	3	12	1	1	0	0
011918001	PE6	119	180	1	1	119	1418	2	1	0	2	2	1	1	1	0	119	3	3	1	1	0	NA	0	NA	0	NA	1	2444	1	1	0	1	030101	24	36473	239168	0001	ABANCAY	-72.86609	-13.6337	12	NA	10	12	1	1	1	0
011921301	PE6	119	213	1	2	119	1418	6	1	0	6	6	2	1	1	0	119	3	3	1	1	0	NA	0	NA	0	NA	1	2444	1	1	0	1	030101	24	36473	239168	0001	ABANCAY	-72.86609	-13.6337	11	NA	996	11	1	1	1	1
012000101	PE6	120	1	1	1	120	1420	5	1	0	3	5	1	1	1	0	120	3	3	1	1	0	NA	0	NA	0	NA	1	2369	1	1	0	1	030101	23	36496	195005	0001	ABANCAY	-72.88424	-13.63731	12	NA	3	12	1	1	1	0
012002901	PE6	120	29	1	1	120	1420	3	1	0	3	3	0	1	1	0	120	3	3	1	1	0	NA	0	NA	0	NA	0	2369	1	1	0	1	030101	23	36496	891341	0001	ABANCAY	-72.88424	-13.63731	12	NA	5	12	1	1	0	0
012003301	PE6	120	33	1	2	120	1419	7	3	0	7	7	0	1	1	0	120	3	3	1	1	0	NA	0	NA	0	NA	0	2369	3	1	0	1	030101	23	36496	891341	0001	ABANCAY	-72.88424	-13.63731	11	NA	996	11	1	1	1	1
012004801	PE6	120	48	1	1	120	1419	3	1	0	3	3	1	1	1	0	120	3	3	1	1	0	NA	0	NA	0	NA	1	2369	1	1	0	1	030101	23	36496	195005	0001	ABANCAY	-72.88424	-13.63731	12	NA	1	12	1	1	1	0
012005901	PE6	120	59	1	1	120	1419	1	0	0	1	1	0	1	1	0	120	3	3	1	1	0	NA	0	NA	0	NA	0	2369	0	1	0	1	030101	23	36496	891341	0001	ABANCAY	-72.88424	-13.63731	12	NA	2	12	1	1	1	0
012010701	PE6	120	107	1	1	120	1419	5	0	0	5	2	0	1	1	0	120	3	3	1	1	0	NA	0	NA	0	NA	0	2369	1	1	0	1	030101	23	36496	891341	0001	ABANCAY	-72.88424	-13.63731	11	NA	996	11	1	1	1	0
012014801	PE6	120	148	1	2	120	1419	4	1	0	4	4	1	1	1	0	120	3	3	1	1	0	NA	0	NA	0	NA	1	2369	1	1	0	1	030101	23	36496	195005	0001	ABANCAY	-72.88424	-13.63731	11	NA	996	12	1	1	1	1
012016101	PE6	120	161	1	1	120	1419	4	1	0	4	4	2	1	1	0	120	3	3	1	1	0	NA	0	NA	0	NA	2	2369	1	1	0	1	030101	23	36496	195005	0001	ABANCAY	-72.88424	-13.63731	11	NA	996	11	1	1	1	1
012101301	PE6	121	13	1	2	121	1422	4	1	0	4	4	1	1	1	0	121	3	3	1	1	0	NA	0	NA	0	NA	1	2399	1	1	0	1	030101	23	36512	178899	0001	ABANCAY	-72.88936	-13.6331	11	NA	996	11	1	1	1	1
012102701	PE6	121	27	1	2	121	1422	4	1	0	4	4	1	1	1	0	121	3	3	1	1	0	NA	0	NA	0	NA	1	2399	1	1	0	1	030101	23	36512	178899	0001	ABANCAY	-72.88936	-13.6331	12	NA	1	12	1	1	1	0
012103101	PE6	121	31	1	1	121	1422	4	1	0	4	4	1	1	1	0	121	3	3	1	1	0	NA	0	NA	0	NA	1	2399	1	1	0	1	030101	23	36512	178899	0001	ABANCAY	-72.88936	-13.6331	12	NA	1	12	1	1	1	0
012106201	PE6	121	62	1	1	121	1422	4	2	0	4	4	0	1	1	0	121	3	3	1	1	0	NA	0	NA	0	NA	0	2399	2	1	0	1	030101	23	36512	817725	0001	ABANCAY	-72.88936	-13.6331	11	NA	996	11	1	0	1	1
012107501	PE6	121	75	1	1	121	1422	3	1	0	3	3	1	1	1	0	121	3	3	1	1	0	NA	0	NA	0	NA	1	2399	1	1	0	1	030101	23	36512	178899	0001	ABANCAY	-72.88936	-13.6331	12	NA	1	12	1	1	1	1
012108201	PE6	121	82	1	2	121	1422	6	1	0	6	5	1	1	1	0	121	3	3	1	1	0	NA	0	NA	0	NA	1	2399	1	1	0	1	030101	23	36512	178899	0001	ABANCAY	-72.88936	-13.6331	11	NA	996	11	1	0	1	1
012200301	PE6	122	3	1	1	122	1420	4	1	0	4	4	2	1	1	0	122	3	3	1	1	0	NA	0	NA	0	NA	1	2379	1	1	0	1	030101	24	36515	214871	0001	ABANCAY	-72.8903	-13.63469	11	NA	996	11	1	0	1	1
012201901	PE6	122	19	1	2	122	1420	5	1	0	5	5	2	1	1	0	122	3	3	1	1	0	NA	0	NA	0	NA	2	2379	2	1	0	1	030101	24	36515	214871	0001	ABANCAY	-72.8903	-13.63469	12	NA	2	12	1	1	1	0
012202301	PE6	122	23	1	2	122	1420	3	1	0	3	3	1	1	1	0	122	3	3	1	1	0	NA	0	NA	0	NA	1	2379	1	1	0	1	030101	24	36515	214871	0001	ABANCAY	-72.8903	-13.63469	12	NA	3	12	1	0	1	0
012203601	PE6	122	36	1	1	122	1420	5	1	0	5	5	2	1	1	0	122	3	3	1	1	0	NA	0	NA	0	NA	2	2379	1	1	0	1	030101	24	36515	214871	0001	ABANCAY	-72.8903	-13.63469	12	NA	5	12	1	1	1	0
012204401	PE6	122	44	1	1	122	1420	5	1	0	5	5	0	1	1	0	122	3	3	1	1	0	NA	0	NA	0	NA	0	2379	1	1	0	1	030101	24	36515	982144	0001	ABANCAY	-72.8903	-13.63469	11	NA	996	11	1	1	1	1
012205301	PE6	122	53	1	2	122	1420	2	0	0	2	2	0	1	1	0	122	3	3	1	1	0	NA	0	NA	0	NA	0	2379	0	1	0	1	030101	24	36515	982144	0001	ABANCAY	-72.8903	-13.63469	11	NA	996	11	1	1	0	1
012206201	PE6	122	62	1	2	122	1420	4	1	0	4	4	1	1	1	0	122	3	3	1	1	0	NA	0	NA	0	NA	0	2379	1	1	0	1	030101	24	36515	982144	0001	ABANCAY	-72.8903	-13.63469	12	NA	15	12	1	1	1	0
012207801	PE6	122	78	1	2	122	1420	4	1	0	4	4	1	1	1	0	122	3	3	1	1	0	NA	0	NA	0	NA	1	2379	1	1	0	1	030101	24	36515	214871	0001	ABANCAY	-72.8903	-13.63469	11	NA	996	11	1	1	1	1
012211501	PE6	122	115	1	1	122	1420	4	2	0	4	4	1	1	1	0	122	3	3	1	1	0	NA	0	NA	0	NA	1	2379	2	1	0	1	030101	24	36515	214871	0001	ABANCAY	-72.8903	-13.63469	11	NA	996	11	1	1	1	1
012301001	PE6	123	10	1	1	123	1420	4	1	0	4	4	1	1	1	0	123	3	3	1	1	0	NA	0	NA	0	NA	1	2301	2	1	0	1	030101	25	36533	272742	0001	ABANCAY	-72.90129	-13.6397	12	NA	3	12	1	0	1	0
012301601	PE6	123	16	1	2	123	1419	8	1	0	7	8	2	1	1	0	123	3	3	1	1	0	NA	0	NA	0	NA	2	2301	2	1	0	1	030101	25	36533	272742	0001	ABANCAY	-72.90129	-13.6397	11	NA	996	11	1	1	1	1
012304301	PE6	123	43	1	1	123	1419	6	3	0	6	6	2	1	1	0	123	3	3	1	1	0	NA	0	NA	0	NA	2	2301	3	1	0	1	030101	25	36533	272742	0001	ABANCAY	-72.90129	-13.6397	11	NA	996	23	1	1	1	0
012308801	PE6	123	88	1	1	123	1419	3	0	0	2	3	0	1	1	0	123	3	3	1	1	0	NA	0	NA	0	NA	0	2301	1	1	0	1	030101	25	36533	1246666	0001	ABANCAY	-72.90129	-13.6397	11	NA	996	11	1	1	1	0
012310201	PE6	123	102	1	1	123	1419	3	1	0	3	3	1	1	1	0	123	3	3	1	1	0	NA	0	NA	0	NA	1	2301	1	1	0	1	030101	25	36533	272742	0001	ABANCAY	-72.90129	-13.6397	11	NA	996	11	1	1	1	1
012314001	PE6	123	140	1	2	123	1419	6	1	0	6	5	0	1	1	0	123	3	3	1	1	0	NA	0	NA	0	NA	0	2301	3	1	0	1	030101	25	36533	1246666	0001	ABANCAY	-72.90129	-13.6397	11	NA	996	23	1	1	1	0
012317101	PE6	123	171	1	2	123	1419	2	1	0	2	2	0	1	1	0	123	3	3	1	1	0	NA	0	NA	0	NA	0	2301	1	1	0	1	030101	25	36533	1246666	0001	ABANCAY	-72.90129	-13.6397	11	NA	996	22	1	1	1	1
012317201	PE6	123	172	1	2	123	1419	6	2	0	6	6	2	1	1	0	123	3	3	1	1	0	NA	0	NA	0	NA	2	2301	2	1	0	1	030101	25	36533	272742	0001	ABANCAY	-72.90129	-13.6397	11	NA	996	32	1	1	1	0
012407401	PE6	124	74	1	2	124	1422	3	0	0	3	3	0	1	1	0	124	3	3	1	2	0	NA	0	NA	0	NA	0	3212	0	1	0	1	030602	29	36158	922521	0001	URIPA	-73.67454	-13.5303	11	NA	996	32	1	1	0	0
012408401	PE6	124	84	1	1	124	1422	6	1	0	6	6	1	1	1	0	124	3	3	1	2	0	NA	0	NA	0	NA	1	3212	1	1	0	1	030602	29	36158	186128	0001	URIPA	-73.67454	-13.5303	11	NA	996	11	1	1	0	0
012408901	PE6	124	89	1	3	124	1422	5	2	0	5	3	0	1	1	0	124	3	3	1	2	0	NA	0	NA	0	NA	0	3212	2	1	0	1	030602	29	36158	922521	0001	URIPA	-73.67454	-13.5303	11	NA	996	23	1	0	1	0
012409301	PE6	124	93	1	1	124	1422	5	1	0	5	5	2	1	1	0	124	3	3	1	2	0	NA	0	NA	0	NA	1	3212	1	1	0	1	030602	29	36158	186128	0001	URIPA	-73.67454	-13.5303	11	NA	996	11	1	1	1	0
012410801	PE6	124	108	1	2	124	1422	4	1	0	4	4	1	1	1	0	124	3	3	1	2	0	NA	0	NA	0	NA	1	3212	1	1	0	1	030602	29	36158	186128	0001	URIPA	-73.67454	-13.5303	11	NA	996	11	1	1	1	1
012412201	PE6	124	122	1	2	124	1422	4	1	0	4	4	2	1	1	0	124	3	3	1	2	0	NA	0	NA	0	NA	1	3212	1	1	0	1	030602	29	36158	186128	0001	URIPA	-73.67454	-13.5303	12	NA	2	12	1	0	1	0
012412301	PE6	124	123	1	2	124	1422	4	1	0	4	4	1	1	1	0	124	3	3	1	2	0	NA	0	NA	0	NA	1	3212	1	1	0	1	030602	29	36158	186128	0001	URIPA	-73.67454	-13.5303	11	NA	996	11	1	1	1	1
012413901	PE6	124	139	1	2	124	1422	3	1	0	3	3	1	1	1	0	124	3	3	1	2	0	NA	0	NA	0	NA	1	3212	1	1	0	1	030602	29	36158	186128	0001	URIPA	-73.67454	-13.5303	11	NA	996	11	1	0	1	0
012414001	PE6	124	140	1	2	124	1422	7	1	0	7	7	2	1	1	0	124	3	3	1	2	0	NA	0	NA	0	NA	2	3212	2	1	0	1	030602	29	36158	186128	0001	URIPA	-73.67454	-13.5303	11	NA	996	11	1	1	1	0
012500201	PE6	125	2	1	2	125	1419	4	1	0	4	4	1	1	1	0	125	3	3	1	2	0	NA	0	NA	0	NA	1	2990	1	1	0	1	030213	27	36194	210082	0001	SAN JERONIMO	-73.36134	-13.64763	11	NA	996	11	1	1	1	1
012501701	PE6	125	17	1	1	125	1419	1	0	0	1	1	0	1	1	0	125	3	3	1	2	0	NA	0	NA	0	NA	0	2990	0	1	0	1	030213	27	36194	1041242	0001	SAN JERONIMO	-73.36134	-13.64763	11	NA	996	11	1	1	1	0
012504101	PE6	125	41	1	2	125	1419	3	1	0	3	3	1	1	1	0	125	3	3	1	2	0	NA	0	NA	0	NA	1	2990	1	1	0	1	030213	27	36194	210082	0001	SAN JERONIMO	-73.36134	-13.64763	11	NA	996	11	1	0	0	1
012508001	PE6	125	80	1	2	125	1419	4	1	0	4	3	0	1	1	0	125	3	3	1	2	0	NA	0	NA	0	NA	0	2990	1	1	0	1	030213	27	36194	1041242	0001	SAN JERONIMO	-73.36134	-13.64763	11	NA	996	11	1	1	1	1
012511201	PE6	125	112	1	2	125	1419	5	1	0	5	5	1	1	1	0	125	3	3	1	2	0	NA	0	NA	0	NA	1	2990	2	1	0	1	030213	27	36194	210082	0001	SAN JERONIMO	-73.36134	-13.64763	41	NA	10	11	1	1	1	0
012512401	PE6	125	124	1	1	125	1419	2	1	0	2	2	1	1	1	0	125	3	3	1	2	0	NA	0	NA	0	NA	1	2990	1	1	0	1	030213	27	36194	210082	0001	SAN JERONIMO	-73.36134	-13.64763	12	NA	3	12	1	0	0	0
012517201	PE6	125	172	1	2	125	1419	3	1	0	3	3	0	1	1	0	125	3	3	1	2	0	NA	0	NA	0	NA	0	2990	1	1	0	1	030213	27	36194	1041242	0001	SAN JERONIMO	-73.36134	-13.64763	11	NA	996	11	1	1	1	0
012517901	PE6	125	179	1	5	125	1419	6	3	0	6	6	2	1	1	0	125	3	3	1	2	0	NA	0	NA	0	NA	2	2990	3	1	0	1	030213	27	36194	210082	0001	SAN JERONIMO	-73.36134	-13.64763	11	NA	996	11	1	1	1	1
012520501	PE6	125	205	1	2	125	1419	6	1	0	6	5	1	1	1	0	125	3	3	1	2	0	NA	0	NA	0	NA	1	2990	1	1	0	1	030213	27	36194	210082	0001	SAN JERONIMO	-73.36134	-13.64763	11	NA	996	11	1	1	1	0
012601501	PE6	126	15	1	2	126	1422	3	1	0	3	2	1	1	1	0	126	3	3	1	2	0	NA	0	NA	0	NA	1	2864	1	1	0	1	030216	27	36210	254003	0001	TALAVERA	-73.41927	-13.65403	11	NA	996	11	1	1	1	0
012606201	PE6	126	62	1	2	126	1422	3	1	0	3	3	1	1	1	0	126	3	3	1	2	0	NA	0	NA	0	NA	1	2864	1	1	0	1	030216	27	36210	254003	0001	TALAVERA	-73.41927	-13.65403	12	NA	2	12	1	1	1	0
012606401	PE6	126	64	1	1	126	1422	3	1	0	3	3	0	1	1	0	126	3	3	1	2	0	NA	0	NA	0	NA	0	2864	2	1	0	1	030216	27	36210	1258931	0001	TALAVERA	-73.41927	-13.65403	11	NA	996	11	1	1	1	0
012607001	PE6	126	70	1	2	126	1422	4	1	0	4	4	1	1	1	0	126	3	3	1	2	0	NA	0	NA	0	NA	1	2864	1	1	0	1	030216	27	36210	254003	0001	TALAVERA	-73.41927	-13.65403	11	NA	996	11	1	0	1	0
012607401	PE6	126	74	1	1	126	1422	5	1	0	5	5	2	1	2	0	126	3	3	1	2	0	NA	0	NA	0	NA	2	2864	1	1	0	1	030216	27	36210	254003	0001	TALAVERA	-73.41927	-13.65403	11	NA	996	11	1	1	1	1
012608201	PE6	126	82	1	1	126	1422	2	1	0	2	2	0	1	1	0	126	3	3	1	2	0	NA	0	NA	0	NA	0	2864	1	1	0	1	030216	27	36210	1258931	0001	TALAVERA	-73.41927	-13.65403	12	NA	3	12	1	1	1	0
012608901	PE6	126	89	1	2	126	1422	3	1	0	3	3	0	1	1	0	126	3	3	1	2	0	NA	0	NA	0	NA	0	2864	1	1	0	1	030216	27	36210	1258931	0001	TALAVERA	-73.41927	-13.65403	12	NA	3	23	1	1	1	0
012613301	PE6	126	133	1	1	126	1422	3	1	0	3	3	1	1	2	0	126	3	3	1	2	0	NA	0	NA	0	NA	1	2864	1	1	0	1	030216	27	36210	254003	0001	TALAVERA	-73.41927	-13.65403	11	NA	996	11	1	1	1	1
012614101	PE6	126	141	1	1	126	1422	5	1	0	5	5	1	1	1	0	126	3	3	1	2	0	NA	0	NA	0	NA	1	2864	1	1	0	1	030216	27	36210	254003	0001	TALAVERA	-73.41927	-13.65403	11	NA	996	11	1	1	1	0
012702401	PE6	127	24	1	5	127	1420	6	2	0	6	6	1	1	1	0	127	3	3	1	2	0	NA	0	NA	0	NA	1	2897	2	1	0	1	030201	27	36227	263913	0001	ANDAHUAYLAS	-73.4073	-13.65609	11	NA	996	12	1	1	1	1
012704401	PE6	127	44	1	2	127	1420	7	0	0	7	5	0	1	1	0	127	3	3	1	2	0	NA	0	NA	0	NA	0	2897	0	1	0	1	030201	27	36227	1308049	0001	ANDAHUAYLAS	-73.4073	-13.65609	11	NA	996	11	1	1	1	1
012705101	PE6	127	51	1	3	127	1420	4	2	0	4	4	0	1	1	0	127	3	3	1	2	0	NA	0	NA	0	NA	0	2897	2	1	0	1	030201	27	36227	1308049	0001	ANDAHUAYLAS	-73.4073	-13.65609	11	NA	996	23	1	1	1	0
012708601	PE6	127	86	1	2	127	1420	4	1	0	4	4	1	1	1	0	127	3	3	1	2	0	NA	0	NA	0	NA	1	2897	1	1	0	1	030201	27	36227	263913	0001	ANDAHUAYLAS	-73.4073	-13.65609	12	NA	5	12	1	0	1	0
012711601	PE6	127	116	1	2	127	1420	3	1	0	3	3	1	1	1	0	127	3	3	1	2	0	NA	0	NA	0	NA	1	2897	1	1	0	1	030201	27	36227	263913	0001	ANDAHUAYLAS	-73.4073	-13.65609	12	NA	4	12	1	1	1	0
012714201	PE6	127	142	1	2	127	1420	7	1	0	7	7	0	1	1	0	127	3	3	1	2	0	NA	0	NA	0	NA	0	2897	1	1	0	1	030201	27	36227	1308049	0001	ANDAHUAYLAS	-73.4073	-13.65609	11	NA	996	11	1	1	1	1
012714801	PE6	127	148	1	2	127	1420	6	1	0	6	6	1	1	1	0	127	3	3	1	2	0	NA	0	NA	0	NA	1	2897	1	1	0	1	030201	27	36227	263913	0001	ANDAHUAYLAS	-73.4073	-13.65609	41	NA	3	23	1	1	1	0
012717701	PE6	127	177	1	2	127	1420	4	1	0	4	3	0	1	1	0	127	3	3	1	2	0	NA	0	NA	0	NA	0	2897	2	1	0	1	030201	27	36227	1308049	0001	ANDAHUAYLAS	-73.4073	-13.65609	12	NA	5	23	1	1	1	0
012718501	PE6	127	185	1	1	127	1420	2	1	0	2	2	1	1	1	0	127	3	3	1	2	0	NA	0	NA	0	NA	1	2897	1	1	0	1	030201	27	36227	263913	0001	ANDAHUAYLAS	-73.4073	-13.65609	11	NA	996	32	1	0	1	0
012724201	PE6	127	242	1	2	127	1420	6	2	0	6	6	1	1	1	0	127	3	3	1	2	0	NA	0	NA	0	NA	1	2897	2	1	0	1	030201	27	36227	263913	0001	ANDAHUAYLAS	-73.4073	-13.65609	11	NA	996	23	0	1	1	0
012802801	PE6	128	28	1	6	128	1418	8	2	0	8	8	1	1	1	0	128	3	3	1	2	0	NA	0	NA	0	NA	1	3006	3	1	0	1	030201	27	36229	162722	0001	ANDAHUAYLAS	-73.38873	-13.65257	11	NA	996	23	1	1	1	0
012802901	PE6	128	29	1	2	128	1418	4	1	0	3	3	1	1	1	0	128	3	3	1	2	0	NA	0	NA	0	NA	1	3006	1	1	0	1	030201	27	36229	162722	0001	ANDAHUAYLAS	-73.38873	-13.65257	12	NA	5	32	1	1	1	0
012803901	PE6	128	39	1	2	128	1419	8	2	0	8	7	1	1	1	0	128	3	3	1	2	0	NA	0	NA	0	NA	0	3006	2	1	0	1	030201	27	36229	806508	0001	ANDAHUAYLAS	-73.38873	-13.65257	11	NA	996	11	1	1	1	1
012805801	PE6	128	58	1	3	128	1418	4	1	0	4	3	1	1	1	0	128	3	3	1	2	0	NA	0	NA	0	NA	1	3006	1	1	0	1	030201	27	36229	162722	0001	ANDAHUAYLAS	-73.38873	-13.65257	11	NA	996	11	1	1	1	0
012807701	PE6	128	77	1	1	128	1418	3	2	0	3	3	1	1	1	0	128	3	3	1	2	0	NA	0	NA	0	NA	1	3006	2	1	0	1	030201	27	36229	162722	0001	ANDAHUAYLAS	-73.38873	-13.65257	12	NA	1	12	1	1	1	0
012808001	PE6	128	80	1	1	128	1418	1	0	0	1	1	0	1	1	0	128	3	3	1	2	0	NA	0	NA	0	NA	0	3006	0	1	0	1	030201	27	36229	806508	0001	ANDAHUAYLAS	-73.38873	-13.65257	11	NA	996	11	1	1	1	0
012809801	PE6	128	98	1	2	128	1418	5	1	0	5	4	1	1	1	0	128	3	3	1	2	0	NA	0	NA	0	NA	1	3006	1	1	0	1	030201	27	36229	162722	0001	ANDAHUAYLAS	-73.38873	-13.65257	11	NA	996	11	1	1	1	1
012812301	PE6	128	123	1	2	128	1418	3	1	0	3	3	1	1	1	0	128	3	3	1	2	0	NA	0	NA	0	NA	1	3006	1	1	0	1	030201	27	36229	162722	0001	ANDAHUAYLAS	-73.38873	-13.65257	12	NA	2	12	1	1	1	0
012813501	PE6	128	135	1	2	128	1418	3	1	0	3	2	0	1	1	0	128	3	3	1	2	0	NA	0	NA	0	NA	0	3006	1	1	0	1	030201	27	36229	806508	0001	ANDAHUAYLAS	-73.38873	-13.65257	12	NA	3	12	1	1	1	0
012813601	PE6	128	136	1	1	128	1419	5	1	0	5	5	2	1	1	0	128	3	3	1	2	0	NA	0	NA	0	NA	1	3006	1	1	0	1	030201	27	36229	162722	0001	ANDAHUAYLAS	-73.38873	-13.65257	11	NA	996	11	1	1	1	0
012900401	PE6	129	4	1	2	129	1418	2	2	0	2	2	0	1	1	0	129	3	3	1	2	0	NA	0	NA	0	NA	0	2919	2	1	0	1	030201	26	36231	1207742	0001	ANDAHUAYLAS	-73.38686	-13.65503	11	NA	996	11	1	1	1	0
012901001	PE6	129	10	1	2	129	1418	4	1	0	4	4	1	1	2	0	129	3	3	1	2	0	NA	0	NA	0	NA	1	2919	1	1	0	1	030201	26	36231	243675	0001	ANDAHUAYLAS	-73.38686	-13.65503	11	NA	996	11	1	1	1	1
012901701	PE6	129	17	1	1	129	1418	3	1	0	3	1	1	1	2	0	129	3	3	1	2	0	NA	0	NA	0	NA	1	2919	1	1	0	1	030201	26	36231	243675	0001	ANDAHUAYLAS	-73.38686	-13.65503	11	NA	996	11	1	1	1	1
012902101	PE6	129	21	1	1	129	1418	4	1	0	4	4	1	1	1	0	129	3	3	1	2	0	NA	0	NA	0	NA	1	2919	1	1	0	1	030201	26	36231	243675	0001	ANDAHUAYLAS	-73.38686	-13.65503	11	NA	996	11	1	1	1	1
012903201	PE6	129	32	1	2	129	1418	7	3	0	6	7	0	1	1	0	129	3	3	1	2	0	NA	0	NA	0	NA	0	2919	3	1	0	1	030201	26	36231	1207742	0001	ANDAHUAYLAS	-73.38686	-13.65503	11	NA	996	11	1	1	1	1
012905201	PE6	129	52	1	1	129	1418	1	1	0	1	1	0	1	3	0	129	3	3	1	2	0	NA	0	NA	0	NA	0	2919	1	1	0	1	030201	26	36231	1207742	0001	ANDAHUAYLAS	-73.38686	-13.65503	11	NA	996	11	1	1	1	0
012906801	PE6	129	68	1	1	129	1418	6	2	0	6	6	2	1	1	0	129	3	3	1	2	0	NA	0	NA	0	NA	2	2919	2	1	0	1	030201	26	36231	243675	0001	ANDAHUAYLAS	-73.38686	-13.65503	11	NA	996	11	1	1	1	1
012908401	PE6	129	84	1	2	129	1418	3	0	0	3	2	1	1	2	0	129	3	3	1	2	0	NA	0	NA	0	NA	1	2919	1	1	0	1	030201	26	36231	243675	0001	ANDAHUAYLAS	-73.38686	-13.65503	11	NA	996	11	1	1	1	1
012911101	PE6	129	111	1	2	129	1418	6	1	0	4	5	1	1	1	0	129	3	3	1	2	0	NA	0	NA	0	NA	1	2919	1	1	0	1	030201	26	36231	243675	0001	ANDAHUAYLAS	-73.38686	-13.65503	11	NA	996	11	1	1	1	0
012912901	PE6	129	129	1	2	129	1418	5	1	0	5	5	1	1	1	0	129	3	3	1	2	0	NA	0	NA	0	NA	1	2919	1	1	0	1	030201	26	36231	243675	0001	ANDAHUAYLAS	-73.38686	-13.65503	11	NA	996	11	0	1	1	1
013002501	PE6	130	25	1	2	130	1422	4	1	0	4	4	1	1	1	0	130	3	3	1	2	0	NA	0	NA	0	NA	1	2856	1	1	0	1	030201	26	36250	265579	0001	ANDAHUAYLAS	-73.4029	-13.65925	11	NA	996	11	1	0	1	1
013003201	PE6	130	32	1	1	130	1422	2	0	0	2	1	0	1	1	0	130	3	3	1	2	0	NA	0	NA	0	NA	0	2856	0	1	0	1	030201	26	36250	1316305	0001	ANDAHUAYLAS	-73.4029	-13.65925	11	NA	996	11	1	1	1	0
013004901	PE6	130	49	1	1	130	1422	4	1	0	4	4	1	1	1	0	130	3	3	1	2	0	NA	0	NA	0	NA	1	2856	1	1	0	1	030201	26	36250	265579	0001	ANDAHUAYLAS	-73.4029	-13.65925	11	NA	996	11	1	1	1	0
013008501	PE6	130	85	1	2	130	1422	3	1	0	3	3	1	1	1	0	130	3	3	1	2	0	NA	0	NA	0	NA	1	2856	1	1	0	1	030201	26	36250	265579	0001	ANDAHUAYLAS	-73.4029	-13.65925	11	NA	996	11	1	1	1	0
013009801	PE6	130	98	1	1	130	1422	1	0	0	1	1	0	1	1	0	130	3	3	1	2	0	NA	0	NA	0	NA	0	2856	0	1	0	1	030201	26	36250	1316305	0001	ANDAHUAYLAS	-73.4029	-13.65925	11	NA	996	11	1	1	1	0
013013701	PE6	130	137	1	1	130	1422	1	0	0	1	1	0	1	1	0	130	3	3	1	2	0	NA	0	NA	0	NA	0	2856	0	1	0	1	030201	26	36250	1316305	0001	ANDAHUAYLAS	-73.4029	-13.65925	11	NA	996	11	1	1	1	0
013017201	PE6	130	172	1	3	130	1422	5	1	0	5	4	0	1	1	0	130	3	3	1	2	0	NA	0	NA	0	NA	0	2856	1	1	0	1	030201	26	36250	1316305	0001	ANDAHUAYLAS	-73.4029	-13.65925	11	NA	996	11	1	1	1	0
013017601	PE6	130	176	1	1	130	1422	3	1	0	3	3	2	1	1	0	130	3	3	1	2	0	NA	0	NA	0	NA	1	2856	1	1	0	1	030201	26	36250	265579	0001	ANDAHUAYLAS	-73.4029	-13.65925	12	NA	4	12	1	0	1	0
013020801	PE6	130	208	1	2	130	1422	3	1	0	3	3	1	1	1	0	130	3	3	1	2	0	NA	0	NA	0	NA	1	2856	1	1	0	1	030201	26	36250	265579	0001	ANDAHUAYLAS	-73.4029	-13.65925	11	NA	996	11	1	0	1	0
013021401	PE6	130	214	1	2	130	1422	4	1	0	4	3	1	1	1	0	130	3	3	1	2	0	NA	0	NA	0	NA	1	2856	1	1	0	1	030201	26	36250	265579	0001	ANDAHUAYLAS	-73.4029	-13.65925	11	NA	996	11	1	1	1	0
013101301	PE6	131	13	1	1	131	1418	5	1	0	5	5	3	1	1	0	131	3	3	1	2	0	NA	0	NA	0	NA	2	3359	1	1	0	1	030215	30	36346	194059	0034	REBELDE HUAYRANA	-73.60861	-13.69058	11	NA	996	23	1	1	1	0
013105901	PE6	131	59	1	2	131	1418	5	1	0	5	5	1	1	1	0	131	3	3	1	2	0	NA	0	NA	0	NA	1	3359	1	1	0	1	030215	30	36346	194059	0034	REBELDE HUAYRANA	-73.60861	-13.69058	11	NA	996	23	1	1	1	0
013110601	PE6	131	106	1	2	131	1418	5	1	0	5	5	1	1	1	0	131	3	3	1	2	0	NA	0	NA	0	NA	1	3359	1	1	0	1	030215	30	36346	194059	0034	REBELDE HUAYRANA	-73.60861	-13.69058	11	NA	996	23	1	1	0	0
013111601	PE6	131	116	1	2	131	1418	4	1	0	4	4	1	1	1	0	131	3	3	1	2	0	NA	0	NA	0	NA	1	3359	1	1	0	1	030215	30	36346	194059	0034	REBELDE HUAYRANA	-73.60861	-13.69058	96	96	5	32	1	0	1	0
013112301	PE6	131	123	1	1	131	1418	3	1	0	3	3	1	1	1	0	131	3	3	1	2	0	NA	0	NA	0	NA	1	3359	1	1	0	1	030215	30	36346	194059	0034	REBELDE HUAYRANA	-73.60861	-13.69058	11	NA	996	23	1	1	1	0
013113701	PE6	131	137	1	1	131	1420	3	0	0	1	3	0	1	1	0	131	3	3	1	2	0	NA	0	NA	0	NA	0	3359	1	1	0	1	030215	30	36346	961829	0034	REBELDE HUAYRANA	-73.60861	-13.69058	11	NA	996	23	1	1	0	0
013114301	PE6	131	143	1	1	131	1418	6	3	0	3	6	0	1	1	0	131	3	3	1	2	0	NA	0	NA	0	NA	0	3359	3	1	0	1	030215	30	36346	961829	0034	REBELDE HUAYRANA	-73.60861	-13.69058	11	NA	996	23	1	1	0	0
013116201	PE6	131	162	1	1	131	1418	3	1	0	3	1	1	1	1	0	131	3	3	1	2	0	NA	0	NA	0	NA	1	3359	2	1	0	1	030215	30	36346	194059	0034	REBELDE HUAYRANA	-73.60861	-13.69058	11	NA	996	11	1	1	0	0
013200501	PE6	132	5	1	1	132	1421	3	1	0	3	3	0	1	1	0	132	3	3	1	2	0	NA	0	NA	0	NA	0	3224	1	1	0	1	030215	30	36347	642626	0035	CASCABAMBA	-73.58586	-13.69605	11	NA	996	23	1	1	1	0
013201701	PE6	132	17	1	2	132	1421	3	1	0	3	3	0	1	1	0	132	3	3	1	2	0	NA	0	NA	0	NA	0	3224	1	1	0	1	030215	30	36347	642626	0035	CASCABAMBA	-73.58586	-13.69605	11	NA	996	23	1	1	1	0
013204201	PE6	132	42	1	1	132	1421	3	1	0	3	3	1	1	1	0	132	3	3	1	2	0	NA	0	NA	0	NA	1	3224	1	1	0	1	030215	30	36347	129657	0035	CASCABAMBA	-73.58586	-13.69605	96	96	5	32	1	1	0	0
013205401	PE6	132	54	1	2	132	1421	5	1	0	5	5	1	1	1	0	132	3	3	1	2	0	NA	0	NA	0	NA	1	3224	1	1	0	1	030215	30	36347	129657	0035	CASCABAMBA	-73.58586	-13.69605	11	NA	996	22	1	0	1	0
013206201	PE6	132	62	1	2	132	1421	4	1	0	4	4	1	1	1	0	132	3	3	1	2	0	NA	0	NA	0	NA	1	3224	1	1	0	1	030215	30	36347	129657	0035	CASCABAMBA	-73.58586	-13.69605	11	NA	996	23	1	0	1	0
013207001	PE6	132	70	1	2	132	1421	3	1	0	2	3	0	1	1	0	132	3	3	1	2	0	NA	0	NA	0	NA	0	3224	1	1	0	1	030215	30	36347	642626	0035	CASCABAMBA	-73.58586	-13.69605	11	NA	996	23	1	1	1	0
013207801	PE6	132	78	1	2	132	1421	2	0	0	2	2	0	1	1	0	132	3	3	1	2	0	NA	0	NA	0	NA	0	3224	0	1	0	1	030215	30	36347	642626	0035	CASCABAMBA	-73.58586	-13.69605	12	NA	5	31	1	1	0	0
013207901	PE6	132	79	1	1	132	1421	3	1	0	3	3	2	1	1	0	132	3	3	1	2	0	NA	0	NA	0	NA	2	3224	1	1	0	1	030215	30	36347	129657	0035	CASCABAMBA	-73.58586	-13.69605	12	NA	5	32	1	0	0	0
013209601	PE6	132	96	1	2	132	1421	3	1	0	3	3	1	1	1	0	132	3	3	1	2	0	NA	0	NA	0	NA	1	3224	1	1	0	1	030215	30	36347	129657	0035	CASCABAMBA	-73.58586	-13.69605	11	NA	996	23	1	0	1	0
013209801	PE6	132	98	1	2	132	1421	5	1	0	5	5	2	1	1	0	132	3	3	1	2	0	NA	0	NA	0	NA	1	3224	1	1	0	1	030215	30	36347	129657	0035	CASCABAMBA	-73.58586	-13.69605	11	NA	996	23	1	1	1	0
013302001	PE6	133	20	1	2	133	1421	2	1	0	2	1	0	1	1	0	133	3	3	1	2	0	NA	0	NA	0	NA	0	3362	1	1	0	1	030701	27	36780	825710	0001	CHUQUIBAMBILLA	-72.70802	-14.10414	12	NA	1	12	1	1	1	0
013302701	PE6	133	27	1	2	133	1421	3	1	0	3	2	1	1	1	0	133	3	3	1	2	0	NA	0	NA	0	NA	1	3362	1	1	0	1	030701	27	36780	166596	0001	CHUQUIBAMBILLA	-72.70802	-14.10414	11	NA	996	11	1	1	1	0
013303601	PE6	133	36	1	2	133	1421	6	1	0	6	6	2	1	1	0	133	3	3	1	2	0	NA	0	NA	0	NA	2	3362	3	1	0	1	030701	27	36780	166596	0001	CHUQUIBAMBILLA	-72.70802	-14.10414	11	NA	996	11	1	1	1	0
013308601	PE6	133	86	1	2	133	1421	4	1	0	4	4	0	1	1	0	133	3	3	1	2	0	NA	0	NA	0	NA	0	3362	1	1	0	1	030701	27	36780	825710	0001	CHUQUIBAMBILLA	-72.70802	-14.10414	11	NA	996	11	1	1	1	0
013309301	PE6	133	93	1	2	133	1421	4	1	0	4	4	1	1	1	0	133	3	3	1	2	0	NA	0	NA	0	NA	1	3362	1	1	0	1	030701	27	36780	166596	0001	CHUQUIBAMBILLA	-72.70802	-14.10414	12	NA	20	12	1	1	1	0
013310201	PE6	133	102	1	2	133	1421	3	0	0	3	0	1	1	1	0	133	3	3	1	2	0	NA	0	NA	0	NA	1	3362	1	1	0	1	030701	27	36780	166596	0001	CHUQUIBAMBILLA	-72.70802	-14.10414	12	NA	5	12	1	1	1	0
013311301	PE6	133	113	1	2	133	1421	3	1	0	3	3	1	1	1	0	133	3	3	1	2	0	NA	0	NA	0	NA	1	3362	1	1	0	1	030701	27	36780	166596	0001	CHUQUIBAMBILLA	-72.70802	-14.10414	11	NA	996	11	1	0	1	0
013313701	PE6	133	137	1	1	133	1421	2	0	0	2	2	0	1	1	0	133	3	3	1	2	0	NA	0	NA	0	NA	0	3362	0	1	0	1	030701	27	36780	825710	0001	CHUQUIBAMBILLA	-72.70802	-14.10414	11	NA	996	11	1	1	1	0
013400301	PE6	134	3	1	1	134	1422	4	0	0	4	2	1	1	1	0	134	3	3	1	2	0	NA	0	NA	0	NA	1	3309	2	1	0	1	030501	30	36829	216789	0001	TAMBOBAMBA	-72.17621	-13.94319	11	NA	996	11	1	1	1	0
013400501	PE6	134	5	1	2	134	1422	4	1	0	4	3	1	1	1	0	134	3	3	1	2	0	NA	0	NA	0	NA	1	3309	1	1	0	1	030501	30	36829	216789	0001	TAMBOBAMBA	-72.17621	-13.94319	12	NA	3	32	1	1	1	0
013407901	PE6	134	79	1	5	134	1422	6	3	0	6	6	1	1	1	0	134	3	3	1	2	0	NA	0	NA	0	NA	1	3309	3	1	0	1	030501	30	36829	216789	0001	TAMBOBAMBA	-72.17621	-13.94319	12	NA	3	12	1	1	1	1
013409401	PE6	134	94	1	2	134	1422	4	1	0	4	4	0	1	1	0	134	3	3	1	2	0	NA	0	NA	0	NA	0	3309	1	1	0	1	030501	30	36829	1074486	0001	TAMBOBAMBA	-72.17621	-13.94319	11	NA	996	11	1	1	1	0
013411401	PE6	134	114	1	3	134	1422	4	1	0	4	4	0	1	1	0	134	3	3	1	2	0	NA	0	NA	0	NA	0	3309	1	1	0	1	030501	30	36829	1074486	0001	TAMBOBAMBA	-72.17621	-13.94319	12	NA	3	12	1	1	1	0
013413301	PE6	134	133	1	1	134	1422	4	0	0	4	3	0	1	1	0	134	3	3	1	2	0	NA	0	NA	0	NA	0	3309	1	1	0	1	030501	30	36829	1074486	0001	TAMBOBAMBA	-72.17621	-13.94319	11	NA	996	11	1	1	1	0
013414401	PE6	134	144	1	2	134	1422	3	1	0	3	3	1	1	1	0	134	3	3	1	2	0	NA	0	NA	0	NA	1	3309	1	1	0	1	030501	30	36829	216789	0001	TAMBOBAMBA	-72.17621	-13.94319	12	NA	1	12	1	0	1	0
013415201	PE6	134	152	1	1	134	1422	3	1	0	3	3	1	1	1	0	134	3	3	1	2	0	NA	0	NA	0	NA	1	3309	1	1	0	1	030501	30	36829	216789	0001	TAMBOBAMBA	-72.17621	-13.94319	12	NA	2	12	1	1	1	0
013502301	PE6	135	23	1	1	135	1419	1	0	0	1	1	0	1	1	0	135	3	3	1	2	0	NA	0	NA	0	NA	0	3254	0	1	0	1	030501	29	36832	1164677	0001	TAMBOBAMBA	-72.17508	-13.94664	12	NA	5	12	1	1	1	0
013502401	PE6	135	24	1	2	135	1419	5	1	0	5	5	0	1	1	0	135	3	3	1	2	0	NA	0	NA	0	NA	0	3254	2	1	0	1	030501	29	36832	1164677	0001	TAMBOBAMBA	-72.17508	-13.94664	11	NA	996	12	1	1	1	0
013502601	PE6	135	26	1	1	135	1419	3	1	0	3	3	1	1	1	0	135	3	3	1	2	0	NA	0	NA	0	NA	1	3254	1	1	0	1	030501	29	36832	234986	0001	TAMBOBAMBA	-72.17508	-13.94664	12	NA	5	12	1	1	1	0
013505501	PE6	135	55	1	1	135	1419	6	1	0	6	6	1	1	1	0	135	3	3	1	2	0	NA	0	NA	0	NA	1	3254	1	1	0	1	030501	29	36832	234986	0001	TAMBOBAMBA	-72.17508	-13.94664	11	NA	996	11	1	1	1	0
013511101	PE6	135	111	1	1	135	1419	1	0	0	1	1	0	1	1	0	135	3	3	1	2	0	NA	0	NA	0	NA	0	3254	0	1	0	1	030501	29	36832	1164677	0001	TAMBOBAMBA	-72.17508	-13.94664	11	NA	996	32	1	0	1	0
013511801	PE6	135	118	1	1	135	1419	4	1	0	4	4	2	1	1	0	135	3	3	1	2	0	NA	0	NA	0	NA	2	3254	1	1	0	1	030501	29	36832	234986	0001	TAMBOBAMBA	-72.17508	-13.94664	12	NA	2	12	1	1	1	0
013512001	PE6	135	120	1	1	135	1419	3	1	0	3	2	0	1	1	0	135	3	3	1	2	0	NA	0	NA	0	NA	0	3254	1	1	0	1	030501	29	36832	1164677	0001	TAMBOBAMBA	-72.17508	-13.94664	11	NA	996	11	1	1	1	1
013512101	PE6	135	121	1	1	135	1419	5	1	0	5	4	1	1	1	0	135	3	3	1	2	0	NA	0	NA	0	NA	1	3254	2	1	0	1	030501	29	36832	234986	0001	TAMBOBAMBA	-72.17508	-13.94664	12	NA	5	12	1	1	1	0
013514101	PE6	135	141	1	2	135	1419	5	2	0	5	5	1	1	1	0	135	3	3	1	2	0	NA	0	NA	0	NA	1	3254	2	1	0	1	030501	29	36832	234986	0001	TAMBOBAMBA	-72.17508	-13.94664	11	NA	996	32	1	1	0	0
013515901	PE6	135	159	1	2	135	1419	5	1	0	5	5	1	1	1	0	135	3	3	1	2	0	NA	0	NA	0	NA	1	3254	2	1	0	1	030501	29	36832	234986	0001	TAMBOBAMBA	-72.17508	-13.94664	12	NA	5	32	1	1	1	0
013603801	PE6	136	38	1	2	136	1421	5	1	0	5	5	2	1	1	0	136	3	3	1	2	0	NA	0	NA	0	NA	2	3671	1	1	0	1	030504	28	36857	172616	0001	HAQUIRA	-72.18629	-14.21456	12	NA	1	12	1	1	1	0
013604301	PE6	136	43	1	1	136	1421	1	1	0	1	1	0	1	1	0	136	3	3	1	2	0	NA	0	NA	0	NA	0	3671	1	1	0	1	030504	28	36857	855550	0001	HAQUIRA	-72.18629	-14.21456	11	NA	996	11	1	1	1	1
013605501	PE6	136	55	1	2	136	1421	5	1	0	5	3	1	1	1	0	136	3	3	1	2	0	NA	0	NA	0	NA	1	3671	1	1	0	1	030504	28	36857	172616	0001	HAQUIRA	-72.18629	-14.21456	96	96	5	32	1	1	1	0
013606601	PE6	136	66	1	2	136	1421	3	1	0	3	3	1	1	1	0	136	3	3	1	2	0	NA	0	NA	0	NA	1	3671	1	1	0	1	030504	28	36857	172616	0001	HAQUIRA	-72.18629	-14.21456	11	NA	996	11	1	1	1	0
013608401	PE6	136	84	1	2	136	1421	2	0	0	2	2	0	1	1	0	136	3	3	1	2	0	NA	0	NA	0	NA	0	3671	0	1	0	1	030504	28	36857	855550	0001	HAQUIRA	-72.18629	-14.21456	11	NA	996	11	1	1	0	0
013608501	PE6	136	85	1	1	136	1421	2	1	0	2	2	0	1	1	0	136	3	3	1	2	0	NA	0	NA	0	NA	0	3671	1	1	0	1	030504	28	36857	855550	0001	HAQUIRA	-72.18629	-14.21456	11	NA	996	11	1	1	0	0
013611401	PE6	136	114	1	2	136	1421	3	1	0	3	3	1	1	1	0	136	3	3	1	2	0	NA	0	NA	0	NA	1	3671	1	1	0	1	030504	28	36857	172616	0001	HAQUIRA	-72.18629	-14.21456	11	NA	996	11	1	1	1	1
013612001	PE6	136	120	1	2	136	1421	4	1	0	4	4	1	1	1	0	136	3	3	1	2	0	NA	0	NA	0	NA	1	3671	2	1	0	1	030504	28	36857	172616	0001	HAQUIRA	-72.18629	-14.21456	11	NA	996	11	1	1	1	0
013613801	PE6	136	138	1	2	136	1421	3	1	0	3	3	1	1	1	0	136	3	3	1	2	0	NA	0	NA	0	NA	1	3671	1	1	0	1	030504	28	36857	172616	0001	HAQUIRA	-72.18629	-14.21456	11	NA	996	32	1	1	1	0
013700301	PE6	137	3	1	2	137	1420	3	1	0	3	2	1	1	1	0	137	3	3	1	2	0	NA	0	NA	0	NA	1	2971	1	1	0	1	030213	28	46098	177612	0001	SAN JERONIMO	-73.36028	-13.65503	11	NA	996	11	1	1	1	1
013700601	PE6	137	6	1	2	137	1420	4	1	0	4	4	1	1	1	0	137	3	3	1	2	0	NA	0	NA	0	NA	1	2971	1	1	0	1	030213	28	46098	177612	0001	SAN JERONIMO	-73.36028	-13.65503	11	NA	996	11	1	1	1	1
013701101	PE6	137	11	1	1	137	1420	2	1	0	2	2	1	1	1	0	137	3	3	1	2	0	NA	0	NA	0	NA	1	2971	1	1	0	1	030213	28	46098	177612	0001	SAN JERONIMO	-73.36028	-13.65503	12	NA	5	12	1	0	1	0
013701301	PE6	137	13	1	1	137	1420	5	1	0	5	5	2	1	1	0	137	3	3	1	2	0	NA	0	NA	0	NA	2	2971	1	1	0	1	030213	28	46098	177612	0001	SAN JERONIMO	-73.36028	-13.65503	11	NA	996	11	1	1	1	1
013702401	PE6	137	24	1	2	137	1420	3	1	0	3	3	1	1	1	0	137	3	3	1	2	0	NA	0	NA	0	NA	1	2971	1	1	0	1	030213	28	46098	177612	0001	SAN JERONIMO	-73.36028	-13.65503	11	NA	996	11	1	1	1	1
013703301	PE6	137	33	1	2	137	1420	3	1	0	3	3	0	1	1	0	137	3	3	1	2	0	NA	0	NA	0	NA	0	2971	1	1	0	1	030213	28	46098	880312	0001	SAN JERONIMO	-73.36028	-13.65503	11	NA	996	11	1	1	1	1
013703601	PE6	137	36	1	2	137	1420	4	1	0	4	2	2	1	1	0	137	3	3	1	2	0	NA	0	NA	0	NA	1	2971	1	1	0	1	030213	28	46098	177612	0001	SAN JERONIMO	-73.36028	-13.65503	11	NA	996	11	1	1	1	0
013704901	PE6	137	49	1	2	137	1420	6	2	0	5	6	1	1	1	0	137	3	3	1	2	0	NA	0	NA	0	NA	1	2971	3	1	0	1	030213	28	46098	177612	0001	SAN JERONIMO	-73.36028	-13.65503	11	NA	996	11	1	1	1	0
013705101	PE6	137	51	1	1	137	1420	4	1	0	4	4	1	1	1	0	137	3	3	1	2	0	NA	0	NA	0	NA	1	2971	2	1	0	1	030213	28	46098	177612	0001	SAN JERONIMO	-73.36028	-13.65503	96	96	10	32	1	1	1	1
013705501	PE6	137	55	1	2	137	1420	5	1	0	5	5	0	1	1	0	137	3	3	1	2	0	NA	0	NA	0	NA	0	2971	1	1	0	1	030213	28	46098	880312	0001	SAN JERONIMO	-73.36028	-13.65503	11	NA	996	11	1	1	1	0
013801101	PE6	138	11	1	1	138	1419	2	0	0	2	2	0	1	1	0	138	3	3	2	3	0	NA	0	NA	0	NA	0	3094	0	1	0	1	030607	31	36186	489701	0001	URANMARCA	-73.6667	-13.67376	11	NA	996	23	1	1	1	0
013801701	PE6	138	17	1	2	138	1419	6	1	0	6	6	2	1	1	0	138	3	3	2	3	0	NA	0	NA	0	NA	2	3094	1	1	0	1	030607	31	36186	129381	0001	URANMARCA	-73.6667	-13.67376	11	NA	996	23	1	1	1	0
013802801	PE6	138	28	1	2	138	1419	8	3	0	7	8	2	1	1	0	138	3	3	2	3	0	NA	0	NA	0	NA	2	3094	3	1	0	1	030607	31	36186	129381	0001	URANMARCA	-73.6667	-13.67376	11	NA	996	11	1	1	1	0
013803901	PE6	138	39	1	1	138	1419	1	1	0	1	1	0	1	1	0	138	3	3	2	3	0	NA	0	NA	0	NA	0	3094	1	1	0	1	030607	31	36186	489701	0001	URANMARCA	-73.6667	-13.67376	11	NA	996	32	1	0	1	0
013804401	PE6	138	44	1	1	138	1419	4	1	0	4	4	1	1	1	0	138	3	3	2	3	0	NA	0	NA	0	NA	1	3094	1	1	0	1	030607	31	36186	129381	0001	URANMARCA	-73.6667	-13.67376	11	NA	996	23	1	1	1	0
013804501	PE6	138	45	1	1	138	1419	2	0	0	2	2	0	1	1	0	138	3	3	2	3	0	NA	0	NA	0	NA	0	3094	0	1	0	1	030607	31	36186	489701	0001	URANMARCA	-73.6667	-13.67376	11	NA	996	32	1	0	1	0
013804701	PE6	138	47	1	2	138	1419	6	1	0	6	6	1	1	1	0	138	3	3	2	3	0	NA	0	NA	0	NA	1	3094	2	1	0	1	030607	31	36186	129381	0001	URANMARCA	-73.6667	-13.67376	11	NA	996	11	1	1	1	0
013805701	PE6	138	57	1	1	138	1419	6	0	0	6	5	1	1	1	0	138	3	3	2	3	0	NA	0	NA	0	NA	1	3094	2	1	0	1	030607	31	36186	129381	0001	URANMARCA	-73.6667	-13.67376	11	NA	996	23	0	1	1	0
013805801	PE6	138	58	1	2	138	1419	3	1	0	3	3	1	1	1	0	138	3	3	2	3	0	NA	0	NA	0	NA	1	3094	1	1	0	1	030607	31	36186	129381	0001	URANMARCA	-73.6667	-13.67376	11	NA	996	23	1	1	1	0
013806501	PE6	138	65	1	1	138	1419	1	0	0	1	1	0	1	1	0	138	3	3	2	3	0	NA	0	NA	0	NA	0	3094	0	1	0	1	030607	31	36186	489701	0001	URANMARCA	-73.6667	-13.67376	11	NA	996	11	1	1	0	0
013807201	PE6	138	72	1	1	138	1419	5	1	0	5	5	2	1	1	0	138	3	3	2	3	0	NA	0	NA	0	NA	1	3094	1	1	0	1	030607	31	36186	129381	0001	URANMARCA	-73.6667	-13.67376	11	NA	996	23	1	1	1	0
013808401	PE6	138	84	1	2	138	1419	5	1	0	5	4	1	1	1	0	138	3	3	2	3	0	NA	0	NA	0	NA	1	3094	1	1	0	1	030607	31	36186	129381	0001	URANMARCA	-73.6667	-13.67376	11	NA	996	11	1	1	1	0
013810301	PE6	138	103	1	1	138	1419	5	1	0	5	5	1	1	1	0	138	3	3	2	3	0	NA	0	NA	0	NA	0	3094	1	1	0	1	030607	31	36186	489701	0001	URANMARCA	-73.6667	-13.67376	12	NA	15	23	1	0	1	0
013901101	PE6	139	11	1	2	139	1419	4	1	0	4	4	1	1	1	0	139	3	3	2	3	0	NA	0	NA	0	NA	1	3162	1	1	0	1	030202	31	36269	187857	0002	HUANCAS	-73.37210891	-13.47655077	96	96	15	23	1	1	0	0
013901201	PE6	139	12	1	1	139	1419	1	0	0	1	1	0	1	1	0	139	3	3	2	3	0	NA	0	NA	0	NA	0	3162	0	1	0	1	030202	31	36269	711028	0002	HUANCAS	-73.37210891	-13.47655077	11	NA	996	23	1	0	1	0
013901301	PE6	139	13	1	2	139	1419	7	1	0	7	7	1	1	1	0	139	3	3	2	3	0	NA	0	NA	0	NA	1	3162	2	1	0	1	030202	31	36269	187857	0002	HUANCAS	-73.37210891	-13.47655077	11	NA	996	23	1	1	0	0
013901501	PE6	139	15	1	2	139	1419	10	2	0	10	10	3	1	1	0	139	3	3	2	3	0	NA	0	NA	0	NA	1	3162	2	1	0	1	030202	31	36269	187857	0002	HUANCAS	-73.37210891	-13.47655077	11	NA	996	23	0	1	0	0
013905601	PE6	139	56	1	1	139	1419	5	1	0	3	5	1	1	1	0	139	3	3	2	3	0	NA	0	NA	0	NA	1	3162	2	1	0	1	030202	31	36269	187857	0002	HUANCAS	-73.37210891	-13.47655077	11	NA	996	23	1	1	1	0
013905701	PE6	139	57	1	1	139	1419	4	1	0	4	4	0	1	1	0	139	3	3	2	3	0	NA	0	NA	0	NA	0	3162	1	1	0	1	030202	31	36269	711028	0002	HUANCAS	-73.37210891	-13.47655077	11	NA	996	23	1	1	0	0
013905801	PE6	139	58	1	1	139	1419	3	1	0	2	2	0	1	1	0	139	3	3	2	3	0	NA	0	NA	0	NA	0	3162	1	1	0	1	030202	31	36269	711028	0002	HUANCAS	-73.37210891	-13.47655077	11	NA	996	23	1	0	0	0
013905901	PE6	139	59	1	2	139	1419	5	1	0	5	5	1	1	1	0	139	3	3	2	3	0	NA	0	NA	0	NA	1	3162	2	1	0	1	030202	31	36269	187857	0002	HUANCAS	-73.37210891	-13.47655077	11	NA	996	23	1	1	1	0
013906001	PE6	139	60	1	2	139	1419	4	1	0	4	4	1	1	1	0	139	3	3	2	3	0	NA	0	NA	0	NA	1	3162	2	1	0	1	030202	31	36269	187857	0002	HUANCAS	-73.37210891	-13.47655077	11	NA	996	23	1	1	1	0
013911101	PE6	139	111	1	2	139	1419	5	2	0	4	5	1	1	1	0	139	3	3	2	3	0	NA	0	NA	0	NA	1	3162	3	1	0	1	030202	31	36269	187857	0002	HUANCAS	-73.37210891	-13.47655077	11	NA	996	23	1	1	0	0
013911201	PE6	139	112	1	2	139	1419	2	0	0	2	2	0	1	1	0	139	3	3	2	3	0	NA	0	NA	0	NA	0	3162	0	1	0	1	030202	31	36269	711028	0002	HUANCAS	-73.37210891	-13.47655077	11	NA	996	23	1	0	0	0
013911301	PE6	139	113	1	2	139	1419	5	0	0	5	5	0	1	1	0	139	3	3	2	3	0	NA	0	NA	0	NA	0	3162	0	1	0	1	030202	31	36269	711028	0002	HUANCAS	-73.37210891	-13.47655077	11	NA	996	11	1	1	1	0
013911401	PE6	139	114	1	2	139	1419	6	1	0	6	6	2	1	1	0	139	3	3	2	3	0	NA	0	NA	0	NA	1	3162	2	1	0	1	030202	31	36269	187857	0002	HUANCAS	-73.37210891	-13.47655077	11	NA	996	23	1	1	1	0
013911501	PE6	139	115	1	1	139	1419	2	0	0	2	2	0	1	1	0	139	3	3	2	3	0	NA	0	NA	0	NA	0	3162	0	1	0	1	030202	31	36269	711028	0002	HUANCAS	-73.37210891	-13.47655077	11	NA	996	23	1	0	0	0
014005901	PE6	140	59	1	2	140	1418	4	1	0	4	3	1	1	1	0	140	3	3	2	3	0	NA	0	NA	0	NA	1	3479	1	1	0	1	030209	31	36330	148710	0025	ANTABAMBA	-73.350495	-13.61130666	11	NA	996	23	1	1	1	0
014006001	PE6	140	60	1	5	140	1418	5	0	0	5	5	0	1	1	0	140	3	3	2	3	0	NA	0	NA	0	NA	0	3479	0	1	0	1	030209	31	36330	562860	0025	ANTABAMBA	-73.350495	-13.61130666	11	NA	996	23	1	1	1	0
014006101	PE6	140	61	1	1	140	1418	5	1	0	2	5	0	1	1	0	140	3	3	2	3	0	NA	0	NA	0	NA	0	3479	1	1	0	1	030209	31	36330	562860	0025	ANTABAMBA	-73.350495	-13.61130666	96	96	5	23	1	0	0	0
014006201	PE6	140	62	1	2	140	1418	6	2	0	6	6	1	1	1	0	140	3	3	2	3	0	NA	0	NA	0	NA	0	3479	2	1	0	1	030209	31	36330	562860	0025	ANTABAMBA	-73.350495	-13.61130666	11	NA	996	23	1	1	0	0
014006301	PE6	140	63	1	1	140	1418	1	0	0	1	1	0	1	1	0	140	3	3	2	3	0	NA	0	NA	0	NA	0	3479	0	1	0	1	030209	31	36330	562860	0025	ANTABAMBA	-73.350495	-13.61130666	11	NA	996	32	0	0	0	0
014007801	PE6	140	78	1	1	140	1418	5	1	0	5	5	1	1	1	0	140	3	3	2	3	0	NA	0	NA	0	NA	1	3479	1	1	0	1	030209	31	36330	148710	0042	CHURRUBAMBA BAJA	-73.36635999	-13.60160166	11	NA	996	23	1	1	0	0
014007901	PE6	140	79	1	4	140	1418	7	1	0	7	7	1	1	1	0	140	3	3	2	3	0	NA	0	NA	0	NA	1	3479	1	1	0	1	030209	31	36330	148710	0042	CHURRUBAMBA BAJA	-73.36635999	-13.60160166	11	NA	996	23	1	1	1	0
014008001	PE6	140	80	1	1	140	1418	2	1	0	2	2	1	1	1	0	140	3	3	2	3	0	NA	0	NA	0	NA	1	3479	1	1	0	1	030209	31	36330	148710	0042	CHURRUBAMBA BAJA	-73.36635999	-13.60160166	96	96	8	23	1	1	0	0
014008101	PE6	140	81	1	1	140	1418	3	2	0	3	3	0	1	1	0	140	3	3	2	3	0	NA	0	NA	0	NA	0	3479	2	1	0	1	030209	31	36330	562860	0042	CHURRUBAMBA BAJA	-73.36635999	-13.60160166	11	NA	996	23	1	1	0	0
014008201	PE6	140	82	1	3	140	1418	7	3	0	7	7	0	1	1	0	140	3	3	2	3	0	NA	0	NA	0	NA	0	3479	4	1	0	1	030209	31	36330	562860	0042	CHURRUBAMBA BAJA	-73.36635999	-13.60160166	11	NA	996	23	1	1	1	0
014008301	PE6	140	83	1	1	140	1418	4	0	0	4	3	0	1	1	0	140	3	3	2	3	0	NA	0	NA	0	NA	0	3479	1	1	0	1	030209	31	36330	562860	0042	CHURRUBAMBA BAJA	-73.36635999	-13.60160166	11	NA	996	23	1	1	1	0
014008401	PE6	140	84	1	1	140	1418	3	1	0	3	3	1	1	1	0	140	3	3	2	3	0	NA	0	NA	0	NA	1	3479	1	1	0	1	030209	31	36330	148710	0042	CHURRUBAMBA BAJA	-73.36635999	-13.60160166	11	NA	996	23	1	1	1	0
014008601	PE6	140	86	1	1	140	1418	7	1	0	7	7	1	1	1	0	140	3	3	2	3	0	NA	0	NA	0	NA	1	3479	2	1	0	1	030209	31	36330	148710	0042	CHURRUBAMBA BAJA	-73.36635999	-13.60160166	11	NA	996	23	1	1	0	0
014008701	PE6	140	87	1	2	140	1418	2	0	0	2	2	0	1	1	0	140	3	3	2	3	0	NA	0	NA	0	NA	0	3479	0	1	0	1	030209	31	36330	562860	0042	CHURRUBAMBA BAJA	-73.36635999	-13.60160166	11	NA	996	23	1	1	0	0
014101101	PE6	141	11	1	2	141	1421	2	0	0	2	2	0	1	1	0	141	3	3	2	3	0	NA	0	NA	0	NA	0	3111	0	1	0	1	030209	31	36333	575909	0010	PILCO	-73.27694666	-13.59320333	11	NA	996	23	1	1	0	0
014101201	PE6	141	12	1	1	141	1421	1	0	0	1	1	0	1	1	0	141	3	3	2	3	0	NA	0	NA	0	NA	0	3111	0	1	0	1	030209	31	36333	575909	0010	PILCO	-73.27694666	-13.59320333	11	NA	996	23	1	1	0	0
014101301	PE6	141	13	1	1	141	1421	6	1	0	6	6	2	1	1	0	141	3	3	2	3	0	NA	0	NA	0	NA	1	3111	1	1	0	1	030209	31	36333	152158	0010	PILCO	-73.27694666	-13.59320333	11	NA	996	11	1	0	1	0
014101401	PE6	141	14	1	1	141	1421	2	0	0	2	2	0	1	1	0	141	3	3	2	3	0	NA	0	NA	0	NA	0	3111	0	1	0	1	030209	31	36333	575909	0010	PILCO	-73.27694666	-13.59320333	11	NA	996	23	1	1	1	0
014101501	PE6	141	15	1	1	141	1421	2	0	0	2	2	0	1	1	0	141	3	3	2	3	0	NA	0	NA	0	NA	0	3111	0	1	0	1	030209	31	36333	575909	0010	PILCO	-73.27694666	-13.59320333	11	NA	996	11	1	1	0	0
014102601	PE6	141	26	1	2	141	1421	5	1	0	5	5	0	1	1	0	141	3	3	2	3	0	NA	0	NA	0	NA	0	3111	1	1	0	1	030209	31	36333	575909	0043	LOS CHANCAS	-73.28497	-13.589325	12	NA	8	23	1	0	1	0
014102701	PE6	141	27	1	2	141	1421	4	2	0	4	4	0	1	1	0	141	3	3	2	3	0	NA	0	NA	0	NA	0	3111	2	1	0	1	030209	31	36333	575909	0043	LOS CHANCAS	-73.28497	-13.589325	11	NA	996	11	1	1	1	0
014102801	PE6	141	28	1	3	141	1421	6	1	0	6	5	1	1	1	0	141	3	3	2	3	0	NA	0	NA	0	NA	0	3111	1	1	0	1	030209	31	36333	575909	0043	LOS CHANCAS	-73.28497	-13.589325	11	NA	996	23	1	1	1	0
014102901	PE6	141	29	1	1	141	1421	5	1	0	5	4	0	1	1	0	141	3	3	2	3	0	NA	0	NA	0	NA	0	3111	1	1	0	1	030209	31	36333	575909	0043	LOS CHANCAS	-73.28497	-13.589325	11	NA	996	11	1	1	1	0
014103001	PE6	141	30	1	2	141	1421	4	1	0	4	4	2	1	1	0	141	3	3	2	3	0	NA	0	NA	0	NA	1	3111	1	1	0	1	030209	31	36333	152158	0043	LOS CHANCAS	-73.28497	-13.589325	11	NA	996	23	1	1	1	0
014109701	PE6	141	97	1	1	141	1421	1	0	0	1	1	0	1	1	0	141	3	3	2	3	0	NA	0	NA	0	NA	0	3111	0	1	0	1	030209	31	36333	575909	0015	COTAHUACHO ALTO	-73.27448166	-13.58691333	11	NA	996	32	1	1	1	0
014109801	PE6	141	98	1	1	141	1421	1	0	0	1	1	0	1	1	0	141	3	3	2	3	0	NA	0	NA	0	NA	0	3111	0	1	0	1	030209	31	36333	575909	0015	COTAHUACHO ALTO	-73.27448166	-13.58691333	11	NA	996	23	1	1	1	0
014109901	PE6	141	99	1	2	141	1421	5	1	0	5	5	0	1	1	0	141	3	3	2	3	0	NA	0	NA	0	NA	0	3111	1	1	0	1	030209	31	36333	575909	0015	COTAHUACHO ALTO	-73.27448166	-13.58691333	11	NA	996	23	1	1	1	0
014110001	PE6	141	100	1	1	141	1421	2	0	0	2	2	0	1	1	0	141	3	3	2	3	0	NA	0	NA	0	NA	0	3111	0	1	0	1	030209	31	36333	575909	0015	COTAHUACHO ALTO	-73.27448166	-13.58691333	11	NA	996	23	1	1	0	0
014110101	PE6	141	101	1	1	141	1421	9	2	0	9	8	2	1	1	0	141	3	3	2	3	0	NA	0	NA	0	NA	2	3111	3	1	0	1	030209	31	36333	152158	0015	COTAHUACHO ALTO	-73.27448166	-13.58691333	11	NA	996	23	1	1	1	0
014204001	PE6	142	40	1	1	142	1422	3	1	0	3	3	1	1	1	0	142	3	3	2	3	0	NA	0	NA	0	NA	1	3285	1	1	0	1	030215	31	36351	159791	0033	CCANTUPATA	-73.57750499	-13.69945666	11	NA	996	32	1	1	1	0
014204101	PE6	142	41	1	2	142	1422	4	0	0	4	4	0	1	1	0	142	3	3	2	3	0	NA	0	NA	0	NA	0	3285	1	1	0	1	030215	31	36351	604799	0033	CCANTUPATA	-73.57750499	-13.69945666	11	NA	996	23	1	1	1	0
014204201	PE6	142	42	1	1	142	1422	5	1	0	5	5	1	1	1	0	142	3	3	2	3	0	NA	0	NA	0	NA	1	3285	2	1	0	1	030215	31	36351	159791	0033	CCANTUPATA	-73.57750499	-13.69945666	11	NA	996	23	1	0	0	0
014204301	PE6	142	43	1	1	142	1422	3	1	0	3	3	1	1	1	0	142	3	3	2	3	0	NA	0	NA	0	NA	1	3285	1	1	0	1	030215	31	36351	159791	0033	CCANTUPATA	-73.57750499	-13.69945666	11	NA	996	32	1	1	1	0
014204401	PE6	142	44	1	1	142	1422	1	0	0	1	1	0	1	1	0	142	3	3	2	3	0	NA	0	NA	0	NA	0	3285	0	1	0	1	030215	31	36351	604799	0033	CCANTUPATA	-73.57750499	-13.69945666	11	NA	996	32	1	1	0	0
014204501	PE6	142	45	1	1	142	1422	2	0	0	2	2	0	1	1	0	142	3	3	2	3	0	NA	0	NA	0	NA	0	3285	0	1	0	1	030215	31	36351	604799	0033	CCANTUPATA	-73.57750499	-13.69945666	11	NA	996	23	1	0	0	0
014204701	PE6	142	47	1	1	142	1422	1	0	0	1	1	0	1	1	0	142	3	3	2	3	0	NA	0	NA	0	NA	0	3285	0	1	0	1	030215	31	36351	604799	0033	CCANTUPATA	-73.57750499	-13.69945666	11	NA	996	32	1	0	0	0
014204801	PE6	142	48	1	1	142	1422	4	2	0	4	4	1	1	1	0	142	3	3	2	3	0	NA	0	NA	0	NA	1	3285	2	1	0	1	030215	31	36351	159791	0033	CCANTUPATA	-73.57750499	-13.69945666	11	NA	996	23	1	1	1	1
014204901	PE6	142	49	1	2	142	1422	4	1	0	4	3	2	1	1	0	142	3	3	2	3	0	NA	0	NA	0	NA	2	3285	1	1	0	1	030215	31	36351	159791	0033	CCANTUPATA	-73.57750499	-13.69945666	11	NA	996	32	1	1	1	0
014208001	PE6	142	80	1	1	142	1422	3	1	0	3	3	1	1	1	0	142	3	3	2	3	0	NA	0	NA	0	NA	0	3285	1	1	0	1	030215	31	36351	604799	0033	CCANTUPATA	-73.57750499	-13.69945666	11	NA	996	23	1	1	1	0
014208101	PE6	142	81	1	1	142	1422	3	1	0	3	3	1	1	1	0	142	3	3	2	3	0	NA	0	NA	0	NA	1	3285	1	1	0	1	030215	31	36351	159791	0033	CCANTUPATA	-73.57750499	-13.69945666	11	NA	996	23	1	1	1	0
014208201	PE6	142	82	1	2	142	1422	3	1	0	3	3	1	1	1	0	142	3	3	2	3	0	NA	0	NA	0	NA	0	3285	1	1	0	1	030215	31	36351	604799	0033	CCANTUPATA	-73.57750499	-13.69945666	11	NA	996	23	1	0	1	0
014208301	PE6	142	83	1	1	142	1422	1	0	0	1	1	0	1	1	0	142	3	3	2	3	0	NA	0	NA	0	NA	0	3285	0	1	0	1	030215	31	36351	604799	0033	CCANTUPATA	-73.57750499	-13.69945666	11	NA	996	32	1	1	0	0
014208401	PE6	142	84	1	2	142	1422	7	1	0	7	6	1	1	1	0	142	3	3	2	3	0	NA	0	NA	0	NA	0	3285	2	1	0	1	030215	31	36351	604799	0033	CCANTUPATA	-73.57750499	-13.69945666	11	NA	996	23	1	1	1	0
014301601	PE6	143	16	1	2	143	1422	3	1	0	3	3	0	1	1	0	143	3	3	2	3	0	NA	0	NA	0	NA	0	3125	1	1	0	1	030201	31	36365	1365782	0044	HUAYRAPATA	-73.38331	-13.65080166	11	NA	996	11	1	1	1	0
014301701	PE6	143	17	1	1	143	1422	5	1	0	5	1	1	1	1	0	143	3	3	2	3	0	NA	0	NA	0	NA	1	3125	3	1	0	1	030201	31	36365	360846	0044	HUAYRAPATA	-73.38331	-13.65080166	12	NA	3	12	1	1	1	0
014301801	PE6	143	18	1	1	143	1422	4	0	0	4	2	1	1	1	0	143	3	3	2	3	0	NA	0	NA	0	NA	1	3125	1	1	0	1	030201	31	36365	360846	0044	HUAYRAPATA	-73.38331	-13.65080166	12	NA	5	12	1	1	1	0
014301901	PE6	143	19	1	1	143	1422	3	1	0	3	3	0	1	1	0	143	3	3	2	3	0	NA	0	NA	0	NA	0	3125	1	1	0	1	030201	31	36365	1365782	0044	HUAYRAPATA	-73.38331	-13.65080166	11	NA	996	23	1	1	1	0
014302001	PE6	143	20	1	2	143	1422	3	0	0	3	2	1	1	1	0	143	3	3	2	3	0	NA	0	NA	0	NA	1	3125	1	1	0	1	030201	31	36365	360846	0044	HUAYRAPATA	-73.38331	-13.65080166	11	NA	996	11	1	0	1	0
014307101	PE6	143	71	1	1	143	1422	7	5	0	7	7	1	1	1	0	143	3	3	2	3	0	NA	0	NA	0	NA	1	3125	5	1	0	1	030201	31	36365	360846	0004	YUNCA ALTA	-73.39416499	-13.64740333	11	NA	996	23	1	1	1	0
014307201	PE6	143	72	1	4	143	1422	5	2	0	5	5	1	1	1	0	143	3	3	2	3	0	NA	0	NA	0	NA	1	3125	2	1	0	1	030201	31	36365	360846	0004	YUNCA ALTA	-73.39416499	-13.64740333	11	NA	996	32	1	1	1	0
014307301	PE6	143	73	1	2	143	1422	4	1	0	4	4	1	1	1	0	143	3	3	2	3	0	NA	0	NA	0	NA	1	3125	1	1	0	1	030201	31	36365	360846	0004	YUNCA ALTA	-73.39416499	-13.64740333	41	NA	5	32	1	1	1	0
014307401	PE6	143	74	1	1	143	1422	5	1	0	5	5	0	1	1	0	143	3	3	2	3	0	NA	0	NA	0	NA	0	3125	1	1	0	1	030201	31	36365	1365782	0004	YUNCA ALTA	-73.39416499	-13.64740333	11	NA	996	23	1	1	0	0
014307501	PE6	143	75	1	1	143	1422	5	1	0	5	5	0	1	1	0	143	3	3	2	3	0	NA	0	NA	0	NA	0	3125	1	1	0	1	030201	31	36365	1365782	0004	YUNCA ALTA	-73.39416499	-13.64740333	11	NA	996	23	1	1	1	0
014308101	PE6	143	81	1	2	143	1422	6	1	0	6	6	0	1	1	0	143	3	3	2	3	0	NA	0	NA	0	NA	0	3125	1	1	0	1	030201	31	36365	1365782	0004	YUNCA ALTA	-73.39416499	-13.64740333	11	NA	996	23	1	1	1	0
014308201	PE6	143	82	1	2	143	1422	5	2	0	5	5	0	1	1	0	143	3	3	2	3	0	NA	0	NA	0	NA	0	3125	2	1	0	1	030201	31	36365	1365782	0004	YUNCA ALTA	-73.39416499	-13.64740333	11	NA	996	23	1	1	1	0
014308301	PE6	143	83	1	2	143	1422	5	1	0	5	5	0	1	1	0	143	3	3	2	3	0	NA	0	NA	0	NA	0	3125	2	1	0	1	030201	31	36365	1365782	0004	YUNCA ALTA	-73.39416499	-13.64740333	11	NA	996	23	1	0	1	0
014308501	PE6	143	85	1	1	143	1422	7	2	0	7	7	2	1	1	0	143	3	3	2	3	0	NA	0	NA	0	NA	2	3125	2	1	0	1	030201	31	36365	360846	0004	YUNCA ALTA	-73.39416499	-13.64740333	11	NA	996	23	1	1	1	0
014401601	PE6	144	16	1	2	144	1422	4	1	0	4	3	0	1	1	0	144	3	3	2	3	0	NA	0	NA	0	NA	0	3568	1	1	0	1	030201	31	36373	766068	0026	HUARACCO OCCO	-73.3982318	-13.75694269	11	NA	996	23	1	1	1	0
014401701	PE6	144	17	1	2	144	1422	3	0	0	3	3	0	1	1	0	144	3	3	2	3	0	NA	0	NA	0	NA	0	3568	0	1	0	1	030201	31	36373	766068	0026	HUARACCO OCCO	-73.3982318	-13.75694269	11	NA	996	23	1	0	1	0
014401801	PE6	144	18	1	2	144	1422	8	0	0	8	8	2	1	1	0	144	3	3	2	3	0	NA	0	NA	0	NA	1	3568	0	1	0	1	030201	31	36373	202399	0026	HUARACCO OCCO	-73.3982318	-13.75694269	96	96	3	23	1	1	1	0
014401901	PE6	144	19	1	2	144	1422	4	1	0	4	4	1	1	1	0	144	3	3	2	3	0	NA	0	NA	0	NA	1	3568	1	1	0	1	030201	31	36373	202399	0026	HUARACCO OCCO	-73.3982318	-13.75694269	11	NA	996	23	1	1	1	0
014402001	PE6	144	20	1	2	144	1422	3	1	0	3	3	1	1	1	0	144	3	3	2	3	0	NA	0	NA	0	NA	1	3568	1	1	0	1	030201	31	36373	202399	0026	HUARACCO OCCO	-73.3982318	-13.75694269	11	NA	996	23	1	1	1	0
014402601	PE6	144	26	1	5	144	1422	6	2	0	6	6	1	1	1	0	144	3	3	2	3	0	NA	0	NA	0	NA	1	3568	2	1	0	1	030201	31	36373	202399	0026	HUARACCO OCCO	-73.3982318	-13.75694269	11	NA	996	23	1	1	1	0
014402701	PE6	144	27	1	2	144	1422	3	1	0	3	3	1	1	1	0	144	3	3	2	3	0	NA	0	NA	0	NA	1	3568	1	1	0	1	030201	31	36373	202399	0026	HUARACCO OCCO	-73.3982318	-13.75694269	11	NA	996	32	1	1	0	0
014402801	PE6	144	28	1	1	144	1422	1	0	0	1	1	0	1	1	0	144	3	3	2	3	0	NA	0	NA	0	NA	0	3568	0	1	0	1	030201	31	36373	766068	0026	HUARACCO OCCO	-73.3982318	-13.75694269	11	NA	996	23	0	1	0	0
014402901	PE6	144	29	1	1	144	1422	1	0	0	1	1	0	1	1	0	144	3	3	2	3	0	NA	0	NA	0	NA	0	3568	0	1	0	1	030201	31	36373	766068	0026	HUARACCO OCCO	-73.3982318	-13.75694269	11	NA	996	23	1	1	1	0
014403001	PE6	144	30	1	1	144	1422	5	1	0	5	5	1	1	1	0	144	3	3	2	3	0	NA	0	NA	0	NA	1	3568	1	1	0	1	030201	31	36373	202399	0026	HUARACCO OCCO	-73.3982318	-13.75694269	11	NA	996	23	1	1	1	0
014405201	PE6	144	52	1	2	144	1422	3	1	0	3	3	1	1	1	0	144	3	3	2	3	0	NA	0	NA	0	NA	1	3568	1	1	0	1	030201	31	36373	202399	0024	SOCC<d1>ACANCHA	-73.419315	-13.74715	11	NA	996	23	1	1	1	0
014405301	PE6	144	53	1	2	144	1422	2	0	0	2	2	0	1	1	0	144	3	3	2	3	0	NA	0	NA	0	NA	0	3568	0	1	0	1	030201	31	36373	766068	0024	SOCC<d1>ACANCHA	-73.419315	-13.74715	11	NA	996	23	1	1	1	0
014405401	PE6	144	54	1	2	144	1422	5	1	0	5	5	1	1	1	0	144	3	3	2	3	0	NA	0	NA	0	NA	1	3568	1	1	0	1	030201	31	36373	202399	0024	SOCC<d1>ACANCHA	-73.419315	-13.74715	11	NA	996	23	1	1	1	0
014405501	PE6	144	55	1	4	144	1422	6	2	0	6	6	2	1	1	0	144	3	3	2	3	0	NA	0	NA	0	NA	2	3568	2	1	0	1	030201	31	36373	202399	0024	SOCC<d1>ACANCHA	-73.419315	-13.74715	11	NA	996	23	1	1	0	0
014405601	PE6	144	56	1	2	144	1422	4	1	0	4	4	0	1	1	0	144	3	3	2	3	0	NA	0	NA	0	NA	0	3568	1	1	0	1	030201	31	36373	766068	0024	SOCC<d1>ACANCHA	-73.419315	-13.74715	11	NA	996	23	1	1	1	1
014501201	PE6	145	12	1	1	145	1419	4	1	0	4	4	1	1	1	0	145	3	3	2	3	0	NA	0	NA	0	NA	1	3320	1	1	0	1	030218	31	36387	188330	0015	SOCOSPATA	-73.4634	-13.78089	11	NA	996	11	1	1	1	0
014501501	PE6	145	15	1	1	145	1419	2	1	0	2	2	1	1	1	0	145	3	3	2	3	0	NA	0	NA	0	NA	1	3320	1	1	0	1	030218	31	36387	188330	0015	SOCOSPATA	-73.4634	-13.78089	96	96	5	32	1	0	0	0
014502401	PE6	145	24	1	2	145	1419	5	1	0	5	5	2	1	1	0	145	3	3	2	3	0	NA	0	NA	0	NA	2	3320	1	1	0	1	030218	31	36387	188330	0015	SOCOSPATA	-73.4634	-13.78089	11	NA	996	11	1	1	1	0
014502901	PE6	145	29	1	2	145	1419	5	1	0	5	4	3	1	1	0	145	3	3	2	3	0	NA	0	NA	0	NA	2	3320	1	1	0	1	030218	31	36387	188330	0015	SOCOSPATA	-73.4634	-13.78089	11	NA	996	11	1	1	1	0
014503801	PE6	145	38	1	2	145	1419	3	1	0	3	2	1	1	1	0	145	3	3	2	3	0	NA	0	NA	0	NA	1	3320	1	1	0	1	030218	31	36387	188330	0015	SOCOSPATA	-73.4634	-13.78089	96	96	5	32	1	1	1	0
014503901	PE6	145	39	1	1	145	1419	5	1	0	5	5	2	1	1	0	145	3	3	2	3	0	NA	0	NA	0	NA	1	3320	1	1	0	1	030218	31	36387	188330	0015	SOCOSPATA	-73.4634	-13.78089	11	NA	996	11	1	1	1	0
014505801	PE6	145	58	1	2	145	1419	3	1	0	3	2	1	1	1	0	145	3	3	2	3	0	NA	0	NA	0	NA	1	3320	1	1	0	1	030218	31	36387	188330	0015	SOCOSPATA	-73.4634	-13.78089	11	NA	996	11	1	1	1	0
014506501	PE6	145	65	1	1	145	1419	6	2	0	5	5	0	1	1	0	145	3	3	2	3	0	NA	0	NA	0	NA	0	3320	2	1	0	1	030218	31	36387	712817	0015	SOCOSPATA	-73.4634	-13.78089	11	NA	996	11	1	1	1	0
014507201	PE6	145	72	1	2	145	1419	6	1	0	6	5	1	1	1	0	145	3	3	2	3	0	NA	0	NA	0	NA	1	3320	3	1	0	1	030218	31	36387	188330	0015	SOCOSPATA	-73.4634	-13.78089	96	96	5	32	1	0	1	1
014508501	PE6	145	85	1	2	145	1419	5	1	0	5	5	1	1	1	0	145	3	3	2	3	0	NA	0	NA	0	NA	1	3320	1	1	0	1	030218	31	36387	188330	0015	SOCOSPATA	-73.4634	-13.78089	11	NA	996	11	1	1	0	0
014509201	PE6	145	92	1	1	145	1419	4	1	0	4	4	1	1	1	0	145	3	3	2	3	0	NA	0	NA	0	NA	1	3320	2	1	0	1	030218	31	36387	188330	0015	SOCOSPATA	-73.4634	-13.78089	12	NA	2	12	1	1	1	0
014511701	PE6	145	117	1	1	145	1419	5	2	0	3	5	0	1	1	0	145	3	3	2	3	0	NA	0	NA	0	NA	0	3320	2	1	0	1	030218	31	36387	712817	0015	SOCOSPATA	-73.4634	-13.78089	11	NA	996	11	1	1	1	0
014513001	PE6	145	130	1	1	145	1419	4	1	0	4	4	0	1	1	0	145	3	3	2	3	0	NA	0	NA	0	NA	0	3320	1	1	0	1	030218	31	36387	712817	0015	SOCOSPATA	-73.4634	-13.78089	11	NA	996	11	1	1	1	0
014513401	PE6	145	134	1	1	145	1419	3	1	0	3	3	0	1	1	0	145	3	3	2	3	0	NA	0	NA	0	NA	0	3320	1	1	0	1	030218	31	36387	712817	0015	SOCOSPATA	-73.4634	-13.78089	11	NA	996	11	1	1	0	0
014600201	PE6	146	2	1	2	146	1420	3	1	0	3	3	0	1	1	0	146	3	3	2	3	0	NA	0	NA	0	NA	0	3372	1	1	0	1	030212	31	36396	590344	0027	SAN JUAN BAUTISTA	-73.6153	-13.78784	11	NA	996	23	1	1	1	0
014600801	PE6	146	8	1	1	146	1420	4	1	0	4	4	1	1	1	0	146	3	3	2	3	0	NA	0	NA	0	NA	1	3372	1	1	0	1	030212	31	36396	155972	0027	SAN JUAN BAUTISTA	-73.6153	-13.78784	96	96	3	32	1	1	1	0
014601001	PE6	146	10	1	1	146	1420	4	1	0	4	4	2	1	1	0	146	3	3	2	3	0	NA	0	NA	0	NA	2	3372	1	1	0	1	030212	31	36396	155972	0027	SAN JUAN BAUTISTA	-73.6153	-13.78784	11	NA	996	23	1	1	0	0
014601201	PE6	146	12	1	1	146	1420	2	1	0	2	2	1	1	1	0	146	3	3	2	3	0	NA	0	NA	0	NA	1	3372	1	1	0	1	030212	31	36396	155972	0027	SAN JUAN BAUTISTA	-73.6153	-13.78784	11	NA	996	23	1	1	1	0
014601501	PE6	146	15	1	2	146	1420	3	0	0	3	0	1	1	1	0	146	3	3	2	3	0	NA	0	NA	0	NA	1	3372	1	1	0	1	030212	31	36396	155972	0027	SAN JUAN BAUTISTA	-73.6153	-13.78784	11	NA	996	23	1	1	1	0
014601901	PE6	146	19	1	1	146	1420	1	0	0	1	1	0	1	1	0	146	3	3	2	3	0	NA	0	NA	0	NA	0	3372	0	1	0	1	030212	31	36396	590344	0027	SAN JUAN BAUTISTA	-73.6153	-13.78784	11	NA	996	32	1	1	0	0
014602301	PE6	146	23	1	2	146	1420	5	2	0	5	5	1	1	1	0	146	3	3	2	3	0	NA	0	NA	0	NA	1	3372	2	1	0	1	030212	31	36396	155972	0027	SAN JUAN BAUTISTA	-73.6153	-13.78784	11	NA	996	23	1	1	1	0
014603101	PE6	146	31	1	1	146	1420	4	1	0	4	4	1	1	1	0	146	3	3	2	3	0	NA	0	NA	0	NA	1	3372	1	1	0	1	030212	31	36396	155972	0027	SAN JUAN BAUTISTA	-73.6153	-13.78784	11	NA	996	11	1	1	1	0
014603801	PE6	146	38	1	2	146	1420	3	1	0	3	3	1	1	1	0	146	3	3	2	3	0	NA	0	NA	0	NA	1	3372	1	1	0	1	030212	31	36396	155972	0027	SAN JUAN BAUTISTA	-73.6153	-13.78784	11	NA	996	32	1	1	1	0
014604201	PE6	146	42	1	1	146	1420	5	2	0	4	5	1	1	1	0	146	3	3	2	3	0	NA	0	NA	0	NA	1	3372	2	1	0	1	030212	31	36396	155972	0027	SAN JUAN BAUTISTA	-73.6153	-13.78784	11	NA	996	11	1	1	1	0
014605001	PE6	146	50	1	2	146	1420	5	1	0	5	5	1	1	1	0	146	3	3	2	3	0	NA	0	NA	0	NA	1	3372	1	1	0	1	030212	31	36396	155972	0027	SAN JUAN BAUTISTA	-73.6153	-13.78784	11	NA	996	11	1	1	0	1
014605401	PE6	146	54	1	2	146	1420	3	1	0	3	3	1	1	1	0	146	3	3	2	3	0	NA	0	NA	0	NA	1	3372	1	1	0	1	030212	31	36396	155972	0027	SAN JUAN BAUTISTA	-73.6153	-13.78784	11	NA	996	23	1	1	1	0
014606501	PE6	146	65	1	1	146	1420	2	0	0	2	2	0	1	1	0	146	3	3	2	3	0	NA	0	NA	0	NA	0	3372	0	1	0	1	030212	31	36396	590344	0027	SAN JUAN BAUTISTA	-73.6153	-13.78784	11	NA	996	23	1	1	0	0
014606901	PE6	146	69	1	2	146	1420	4	1	0	4	4	1	1	1	0	146	3	3	2	3	0	NA	0	NA	0	NA	1	3372	2	1	0	1	030212	31	36396	155972	0027	SAN JUAN BAUTISTA	-73.6153	-13.78784	11	NA	996	11	1	1	1	0
014607201	PE6	146	72	1	1	146	1420	6	1	0	6	6	2	1	1	0	146	3	3	2	3	0	NA	0	NA	0	NA	1	3372	2	1	0	1	030212	31	36396	155972	0027	SAN JUAN BAUTISTA	-73.6153	-13.78784	11	NA	996	11	1	1	1	0
014700301	PE6	147	3	1	1	147	1422	7	3	0	7	7	1	1	1	0	147	3	3	2	3	0	NA	0	NA	0	NA	1	3385	3	1	0	1	030212	31	36397	104844	0033	CHULLISANA	-73.62853	-13.81317	11	NA	996	23	1	1	1	0
014701901	PE6	147	19	1	1	147	1422	6	3	0	6	6	0	1	1	0	147	3	3	2	3	0	NA	0	NA	0	NA	0	3385	3	1	0	1	030212	31	36397	396827	0033	CHULLISANA	-73.62853	-13.81317	11	NA	996	23	1	1	1	0
014702101	PE6	147	21	1	1	147	1422	6	1	0	6	6	3	1	1	0	147	3	3	2	3	0	NA	0	NA	0	NA	2	3385	1	1	0	1	030212	31	36397	104844	0033	CHULLISANA	-73.62853	-13.81317	96	96	1	23	1	1	1	0
014702701	PE6	147	27	1	2	147	1422	6	3	0	5	6	1	1	1	0	147	3	3	2	3	0	NA	0	NA	0	NA	1	3385	3	1	0	1	030212	31	36397	104844	0033	CHULLISANA	-73.62853	-13.81317	11	NA	996	11	1	1	0	0
014702801	PE6	147	28	1	1	147	1422	3	1	0	3	3	1	1	1	0	147	3	3	2	3	0	NA	0	NA	0	NA	1	3385	1	1	0	1	030212	31	36397	104844	0033	CHULLISANA	-73.62853	-13.81317	11	NA	996	11	1	1	1	0
014703201	PE6	147	32	1	2	147	1422	4	0	0	4	4	0	1	1	0	147	3	3	2	3	0	NA	0	NA	0	NA	0	3385	0	1	0	1	030212	31	36397	396827	0033	CHULLISANA	-73.62853	-13.81317	11	NA	996	32	1	1	0	0
014704201	PE6	147	42	1	2	147	1422	4	1	0	4	4	1	1	1	0	147	3	3	2	3	0	NA	0	NA	0	NA	1	3385	1	1	0	1	030212	31	36397	104844	0033	CHULLISANA	-73.62853	-13.81317	96	96	4	32	1	1	1	0
014704301	PE6	147	43	1	2	147	1422	2	0	0	2	2	0	1	1	0	147	3	3	2	3	0	NA	0	NA	0	NA	0	3385	0	1	0	1	030212	31	36397	396827	0033	CHULLISANA	-73.62853	-13.81317	11	NA	996	11	1	1	0	0
014705001	PE6	147	50	1	2	147	1422	5	1	0	5	5	1	1	1	0	147	3	3	2	3	0	NA	0	NA	0	NA	1	3385	1	1	0	1	030212	31	36397	104844	0033	CHULLISANA	-73.62853	-13.81317	11	NA	996	11	1	1	0	0
014705101	PE6	147	51	1	2	147	1422	6	2	0	6	6	2	1	1	0	147	3	3	2	3	0	NA	0	NA	0	NA	2	3385	2	1	0	1	030212	31	36397	104844	0033	CHULLISANA	-73.62853	-13.81317	11	NA	996	11	1	1	1	0
014705901	PE6	147	59	1	2	147	1422	3	1	0	3	3	1	1	1	0	147	3	3	2	3	0	NA	0	NA	0	NA	1	3385	1	1	0	1	030212	31	36397	104844	0033	CHULLISANA	-73.62853	-13.81317	11	NA	996	11	1	1	1	0
014706401	PE6	147	64	1	1	147	1422	6	1	0	6	6	1	1	1	0	147	3	3	2	3	0	NA	0	NA	0	NA	0	3385	1	1	0	1	030212	31	36397	396827	0033	CHULLISANA	-73.62853	-13.81317	11	NA	996	11	1	1	1	0
014706901	PE6	147	69	1	1	147	1422	1	0	0	1	1	0	1	1	0	147	3	3	2	3	0	NA	0	NA	0	NA	0	3385	0	1	0	1	030212	31	36397	396827	0033	CHULLISANA	-73.62853	-13.81317	11	NA	996	11	1	1	1	0
014800901	PE6	148	9	1	1	148	1419	6	1	0	6	6	2	1	1	0	148	3	3	2	3	0	NA	0	NA	0	NA	2	3344	1	1	0	1	030212	31	36401	142410	0025	CAMPANAYOC	-73.61848333	-13.77793666	11	NA	996	23	0	1	0	0
014801001	PE6	148	10	1	1	148	1419	4	1	0	4	4	1	1	1	0	148	3	3	2	3	0	NA	0	NA	0	NA	0	3344	1	1	0	1	030212	31	36401	539015	0025	CAMPANAYOC	-73.61848333	-13.77793666	11	NA	996	23	0	1	1	0
014801101	PE6	148	11	1	2	148	1419	5	0	0	5	5	0	1	1	0	148	3	3	2	3	0	NA	0	NA	0	NA	0	3344	0	1	0	1	030212	31	36401	539015	0025	CAMPANAYOC	-73.61848333	-13.77793666	11	NA	996	23	0	1	1	0
014801201	PE6	148	12	1	1	148	1419	4	1	0	4	4	0	1	1	0	148	3	3	2	3	0	NA	0	NA	0	NA	0	3344	1	1	0	1	030212	31	36401	539015	0025	CAMPANAYOC	-73.61848333	-13.77793666	11	NA	996	32	0	1	0	0
014801301	PE6	148	13	1	1	148	1419	6	1	0	6	6	0	1	1	0	148	3	3	2	3	0	NA	0	NA	0	NA	0	3344	1	1	0	1	030212	31	36401	539015	0025	CAMPANAYOC	-73.61848333	-13.77793666	11	NA	996	23	0	1	0	0
014801401	PE6	148	14	1	2	148	1419	3	0	0	3	0	0	1	1	0	148	3	3	2	3	0	NA	0	NA	0	NA	0	3344	2	1	0	1	030212	31	36401	539015	0025	CAMPANAYOC	-73.61848333	-13.77793666	11	NA	996	32	1	1	1	0
014801501	PE6	148	15	1	1	148	1419	3	0	0	3	3	0	1	1	0	148	3	3	2	3	0	NA	0	NA	0	NA	0	3344	0	1	0	1	030212	31	36401	539015	0025	CAMPANAYOC	-73.61848333	-13.77793666	11	NA	996	23	1	1	0	0
014801601	PE6	148	16	1	2	148	1419	5	1	0	5	4	1	1	1	0	148	3	3	2	3	0	NA	0	NA	0	NA	0	3344	1	1	0	1	030212	31	36401	539015	0025	CAMPANAYOC	-73.61848333	-13.77793666	11	NA	996	23	1	1	1	0
014801701	PE6	148	17	1	1	148	1419	3	1	0	3	3	1	1	1	0	148	3	3	2	3	0	NA	0	NA	0	NA	1	3344	1	1	0	1	030212	31	36401	142410	0025	CAMPANAYOC	-73.61848333	-13.77793666	11	NA	996	23	1	1	0	0
014801801	PE6	148	18	1	1	148	1419	6	2	0	6	6	0	1	1	0	148	3	3	2	3	0	NA	0	NA	0	NA	0	3344	2	1	0	1	030212	31	36401	539015	0025	CAMPANAYOC	-73.61848333	-13.77793666	11	NA	996	23	1	1	1	0
014801901	PE6	148	19	1	1	148	1419	2	0	0	2	2	0	1	1	0	148	3	3	2	3	0	NA	0	NA	0	NA	0	3344	0	1	0	1	030212	31	36401	539015	0025	CAMPANAYOC	-73.61848333	-13.77793666	11	NA	996	23	0	1	0	0
014802001	PE6	148	20	1	2	148	1419	2	0	0	2	2	0	1	1	0	148	3	3	2	3	0	NA	0	NA	0	NA	0	3344	0	1	0	1	030212	31	36401	539015	0025	CAMPANAYOC	-73.61848333	-13.77793666	11	NA	996	23	1	1	1	0
014802101	PE6	148	21	1	1	148	1419	2	0	0	2	2	0	1	1	0	148	3	3	2	3	0	NA	0	NA	0	NA	0	3344	0	1	0	1	030212	31	36401	539015	0025	CAMPANAYOC	-73.61848333	-13.77793666	11	NA	996	23	1	0	1	0
014802201	PE6	148	22	1	1	148	1419	1	1	0	1	1	0	1	1	0	148	3	3	2	3	0	NA	0	NA	0	NA	0	3344	1	1	0	1	030212	31	36401	539015	0025	CAMPANAYOC	-73.61848333	-13.77793666	11	NA	996	32	0	1	0	0
014802301	PE6	148	23	1	2	148	1419	5	1	0	5	5	2	1	1	0	148	3	3	2	3	0	NA	0	NA	0	NA	2	3344	1	1	0	1	030212	31	36401	142410	0025	CAMPANAYOC	-73.61848333	-13.77793666	11	NA	996	23	1	1	0	0
014902901	PE6	149	29	1	2	149	1418	10	2	0	4	10	2	1	1	0	149	3	3	2	3	0	NA	0	NA	0	NA	2	3562	2	1	0	1	030210	31	36431	134771	0007	SAN JOSE DE TAMBO	-73.53243799	-14.14225	11	NA	996	23	1	1	1	0
014903001	PE6	149	30	1	2	149	1418	7	2	0	7	6	1	1	1	0	149	3	3	2	3	0	NA	0	NA	0	NA	1	3562	3	1	0	1	030210	31	36431	134771	0007	SAN JOSE DE TAMBO	-73.53243799	-14.14225	11	NA	996	23	1	1	0	0
014903101	PE6	149	31	1	1	149	1422	1	0	0	1	1	0	1	1	0	149	3	3	2	3	0	NA	0	NA	0	NA	0	3562	0	1	0	1	030210	31	36431	510100	0007	SAN JOSE DE TAMBO	-73.53243799	-14.14225	11	NA	996	23	1	0	0	0
014903201	PE6	149	32	1	1	149	1418	4	1	0	4	4	1	1	1	0	149	3	3	2	3	0	NA	0	NA	0	NA	1	3562	2	1	0	1	030210	31	36431	134771	0007	SAN JOSE DE TAMBO	-73.53243799	-14.14225	11	NA	996	23	1	1	1	0
014903301	PE6	149	33	1	2	149	1418	4	1	0	4	3	0	1	1	0	149	3	3	2	3	0	NA	0	NA	0	NA	0	3562	2	1	0	1	030210	31	36431	510100	0007	SAN JOSE DE TAMBO	-73.53243799	-14.14225	11	NA	996	23	1	1	0	0
014903901	PE6	149	39	1	2	149	1418	7	1	0	7	4	0	1	1	0	149	3	3	2	3	0	NA	0	NA	0	NA	0	3562	2	1	0	1	030210	31	36431	510100	0007	SAN JOSE DE TAMBO	-73.53243799	-14.14225	11	NA	996	23	1	1	1	0
014904001	PE6	149	40	1	2	149	1418	5	0	0	5	1	1	1	1	0	149	3	3	2	3	0	NA	0	NA	0	NA	1	3562	0	1	0	1	030210	31	36431	134771	0007	SAN JOSE DE TAMBO	-73.53243799	-14.14225	11	NA	996	23	1	1	1	0
014904101	PE6	149	41	1	1	149	1418	7	0	0	7	2	2	1	1	0	149	3	3	2	3	0	NA	0	NA	0	NA	1	3562	3	1	0	1	030210	31	36431	134771	0007	SAN JOSE DE TAMBO	-73.53243799	-14.14225	11	NA	996	23	1	1	1	0
014904301	PE6	149	43	1	2	149	1422	3	1	0	3	3	1	1	1	0	149	3	3	2	3	0	NA	0	NA	0	NA	1	3562	1	1	0	1	030210	31	36431	134771	0007	SAN JOSE DE TAMBO	-73.53243799	-14.14225	96	96	5	32	1	1	0	0
014905401	PE6	149	54	1	1	149	1418	2	0	0	2	2	0	1	1	0	149	3	3	2	3	0	NA	0	NA	0	NA	0	3562	0	1	0	1	030210	31	36431	510100	0011	CCENTA	-73.55955999	-14.15425	11	NA	996	32	1	1	1	0
014905501	PE6	149	55	1	1	149	1418	6	2	0	4	6	1	1	1	0	149	3	3	2	3	0	NA	0	NA	0	NA	0	3562	2	1	0	1	030210	31	36431	510100	0011	CCENTA	-73.55955999	-14.15425	11	NA	996	23	1	1	1	0
014905601	PE6	149	56	1	1	149	1418	7	1	0	7	6	2	1	1	0	149	3	3	2	3	0	NA	0	NA	0	NA	2	3562	3	1	0	1	030210	31	36431	134771	0011	CCENTA	-73.55955999	-14.15425	11	NA	996	23	1	1	1	0
014905701	PE6	149	57	1	2	149	1418	4	1	0	4	4	1	1	1	0	149	3	3	2	3	0	NA	0	NA	0	NA	1	3562	1	1	0	1	030210	31	36431	134771	0011	CCENTA	-73.55955999	-14.15425	11	NA	996	23	1	1	1	0
014905801	PE6	149	58	1	1	149	1418	1	0	0	1	1	0	1	1	0	149	3	3	2	3	0	NA	0	NA	0	NA	0	3562	0	1	0	1	030210	31	36431	510100	0011	CCENTA	-73.55955999	-14.15425	11	NA	996	23	1	1	0	0
015000601	PE6	150	6	1	2	150	1420	2	0	0	2	2	0	1	1	0	150	3	3	2	3	0	NA	0	NA	0	NA	0	2986	0	1	0	1	030105	31	36538	478253	0040	PACOBAMBA	-72.92731166	-13.48430666	11	NA	996	32	1	1	1	0
015000701	PE6	150	7	1	1	150	1420	3	0	0	3	2	0	1	1	0	150	3	3	2	3	0	NA	0	NA	0	NA	0	2986	0	1	0	1	030105	31	36538	478253	0040	PACOBAMBA	-72.92731166	-13.48430666	11	NA	996	22	1	1	1	0
015000801	PE6	150	8	1	1	150	1420	1	0	0	1	1	0	1	1	0	150	3	3	2	3	0	NA	0	NA	0	NA	0	2986	0	1	0	1	030105	31	36538	478253	0040	PACOBAMBA	-72.92731166	-13.48430666	96	96	15	32	0	0	0	0
015000901	PE6	150	9	1	2	150	1420	5	1	0	5	5	2	1	1	0	150	3	3	2	3	0	NA	0	NA	0	NA	1	2986	1	1	0	1	030105	31	36538	126357	0040	PACOBAMBA	-72.92731166	-13.48430666	11	NA	996	23	0	1	0	0
015001001	PE6	150	10	1	1	150	1420	2	1	0	2	2	0	1	1	0	150	3	3	2	3	0	NA	0	NA	0	NA	0	2986	1	1	0	1	030105	31	36538	478253	0040	PACOBAMBA	-72.92731166	-13.48430666	11	NA	996	23	1	1	0	0
015001101	PE6	150	11	1	2	150	1420	5	2	0	5	5	0	1	1	0	150	3	3	2	3	0	NA	0	NA	0	NA	0	2986	2	1	0	1	030105	31	36538	478253	0040	PACOBAMBA	-72.92731166	-13.48430666	11	NA	996	22	1	1	1	0
015001201	PE6	150	12	1	1	150	1420	1	0	0	1	1	0	1	1	0	150	3	3	2	3	0	NA	0	NA	0	NA	0	2986	0	1	0	1	030105	31	36538	478253	0040	PACOBAMBA	-72.92731166	-13.48430666	96	11	996	12	0	0	0	0
015001301	PE6	150	13	1	2	150	1420	4	1	0	4	4	1	1	1	0	150	3	3	2	3	0	NA	0	NA	0	NA	0	2986	1	1	0	1	030105	31	36538	478253	0040	PACOBAMBA	-72.92731166	-13.48430666	11	NA	996	23	1	1	1	0
015001401	PE6	150	14	1	2	150	1420	6	1	0	6	3	1	1	1	0	150	3	3	2	3	0	NA	0	NA	0	NA	1	2986	1	1	0	1	030105	31	36538	126357	0040	PACOBAMBA	-72.92731166	-13.48430666	11	NA	996	22	1	1	1	0
015001501	PE6	150	15	1	2	150	1420	5	1	0	5	4	1	1	1	0	150	3	3	2	3	0	NA	0	NA	0	NA	1	2986	1	1	0	1	030105	31	36538	126357	0040	PACOBAMBA	-72.92731166	-13.48430666	11	NA	996	23	0	1	0	0
015001601	PE6	150	16	1	2	150	1420	3	0	0	3	2	0	1	1	0	150	3	3	2	3	0	NA	0	NA	0	NA	0	2986	0	1	0	1	030105	31	36538	478253	0040	PACOBAMBA	-72.92731166	-13.48430666	11	NA	996	22	1	1	1	0
015001701	PE6	150	17	1	2	150	1420	2	0	0	2	2	0	1	1	0	150	3	3	2	3	0	NA	0	NA	0	NA	0	2986	0	1	0	1	030105	31	36538	478253	0040	PACOBAMBA	-72.92731166	-13.48430666	11	NA	996	22	1	1	1	0
015001801	PE6	150	18	1	1	150	1420	5	1	0	5	5	1	1	1	0	150	3	3	2	3	0	NA	0	NA	0	NA	1	2986	2	1	0	1	030105	31	36538	126357	0040	PACOBAMBA	-72.92731166	-13.48430666	11	NA	996	23	1	1	1	0
015001901	PE6	150	19	1	1	150	1420	4	1	0	4	4	0	1	1	0	150	3	3	2	3	0	NA	0	NA	0	NA	0	2986	1	1	0	1	030105	31	36538	478253	0040	PACOBAMBA	-72.92731166	-13.48430666	11	NA	996	22	1	1	1	0
015002001	PE6	150	20	1	1	150	1420	1	0	0	1	0	0	1	1	0	150	3	3	2	3	0	NA	0	NA	0	NA	0	2986	0	1	0	1	030105	31	36538	478253	0040	PACOBAMBA	-72.92731166	-13.48430666	11	NA	996	23	1	1	1	0
015101101	PE6	151	11	1	2	151	1419	4	1	0	4	4	1	1	1	0	151	3	3	2	3	0	NA	0	NA	0	NA	1	3033	2	1	0	1	030104	31	36567	178612	0075	ANTILLA	-72.57386999	-13.64609333	11	NA	996	23	0	1	0	0
015101201	PE6	151	12	1	1	151	1419	3	1	0	3	3	1	1	1	0	151	3	3	2	3	0	NA	0	NA	0	NA	1	3033	1	1	0	1	030104	31	36567	178612	0075	ANTILLA	-72.57386999	-13.64609333	11	NA	996	23	1	1	1	0
015101301	PE6	151	13	1	2	151	1419	5	0	0	5	5	0	1	1	0	151	3	3	2	3	0	NA	0	NA	0	NA	0	3033	0	1	0	1	030104	31	36567	676036	0075	ANTILLA	-72.57386999	-13.64609333	12	NA	1	23	1	1	1	1
015101401	PE6	151	14	1	1	151	1419	2	0	0	2	0	0	1	1	0	151	3	3	2	3	0	NA	0	NA	0	NA	0	3033	0	1	0	1	030104	31	36567	676036	0075	ANTILLA	-72.57386999	-13.64609333	11	NA	996	23	1	1	1	0
015101501	PE6	151	15	1	1	151	1419	2	0	0	2	2	0	1	1	0	151	3	3	2	3	0	NA	0	NA	0	NA	0	3033	0	1	0	1	030104	31	36567	676036	0075	ANTILLA	-72.57386999	-13.64609333	11	NA	996	23	1	1	1	1
015101801	PE6	151	18	1	1	151	1419	2	0	0	2	2	0	1	1	0	151	3	3	2	3	0	NA	0	NA	0	NA	0	3033	0	1	0	1	030104	31	36567	676036	0075	ANTILLA	-72.57386999	-13.64609333	11	NA	996	32	1	1	1	0
015101901	PE6	151	19	1	1	151	1419	1	0	0	1	1	0	1	1	0	151	3	3	2	3	0	NA	0	NA	0	NA	0	3033	0	1	0	1	030104	31	36567	676036	0075	ANTILLA	-72.57386999	-13.64609333	11	NA	996	23	1	1	0	0
015102001	PE6	151	20	1	4	151	1419	5	1	0	5	3	1	1	1	0	151	3	3	2	3	0	NA	0	NA	0	NA	1	3033	1	1	0	1	030104	31	36567	178612	0075	ANTILLA	-72.57386999	-13.64609333	11	NA	996	23	1	1	1	0
015109701	PE6	151	97	1	1	151	1419	2	1	0	2	2	0	1	1	0	151	3	3	2	3	0	NA	0	NA	0	NA	0	3033	1	1	0	1	030104	31	36567	676036	0123	WALLA WALLA	-72.56470499	-13.63964166	11	NA	996	22	1	1	0	0
015109801	PE6	151	98	1	1	151	1419	8	2	0	8	8	1	1	1	0	151	3	3	2	3	0	NA	0	NA	0	NA	1	3033	2	1	0	1	030104	31	36567	178612	0123	WALLA WALLA	-72.56470499	-13.63964166	11	NA	996	22	1	1	1	0
015109901	PE6	151	99	1	1	151	1419	2	0	0	2	0	0	1	1	0	151	3	3	2	3	0	NA	0	NA	0	NA	0	3033	0	1	0	1	030104	31	36567	676036	0123	WALLA WALLA	-72.56470499	-13.63964166	11	NA	996	22	1	1	1	0
015110001	PE6	151	100	1	1	151	1419	4	1	0	4	4	1	1	1	0	151	3	3	2	3	0	NA	0	NA	0	NA	1	3033	2	1	0	1	030104	31	36567	178612	0123	WALLA WALLA	-72.56470499	-13.63964166	11	NA	996	22	1	1	1	0
015110101	PE6	151	101	1	2	151	1419	5	1	0	5	5	0	1	1	0	151	3	3	2	3	0	NA	0	NA	0	NA	0	3033	1	1	0	1	030104	31	36567	676036	0123	WALLA WALLA	-72.56470499	-13.63964166	11	NA	996	22	1	1	1	0
015205101	PE6	152	51	1	1	152	1418	6	1	0	6	6	1	1	1	0	152	3	3	2	3	0	NA	0	NA	0	NA	1	2475	1	1	0	1	030101	31	36574	218350	0032	MOLINOPATA	-72.90943833	-13.63524551	11	NA	996	23	1	1	1	0
015205201	PE6	152	52	1	2	152	1418	4	2	0	4	4	0	1	1	0	152	3	3	2	3	0	NA	0	NA	0	NA	0	2475	2	1	0	1	030101	31	36574	826441	0032	MOLINOPATA	-72.90943833	-13.63524551	11	NA	996	22	1	1	1	0
015205301	PE6	152	53	1	1	152	1418	2	1	0	2	2	0	1	1	0	152	3	3	2	3	0	NA	0	NA	0	NA	0	2475	1	1	0	1	030101	31	36574	826441	0032	MOLINOPATA	-72.90943833	-13.63524551	11	NA	996	22	1	1	0	0
015205501	PE6	152	55	1	2	152	1418	3	0	0	3	1	0	1	1	0	152	3	3	2	3	0	NA	0	NA	0	NA	0	2475	0	1	0	1	030101	31	36574	826441	0032	MOLINOPATA	-72.90943833	-13.63524551	11	NA	996	22	1	1	1	1
015213601	PE6	152	136	1	2	152	1418	4	1	0	4	3	2	1	1	0	152	3	3	2	3	0	NA	0	NA	0	NA	2	2475	1	1	0	1	030101	31	36574	218350	0032	MOLINOPATA	-72.90943833	-13.63524551	12	NA	3	12	1	1	1	0
015213701	PE6	152	137	1	2	152	1420	4	2	0	3	3	1	1	1	0	152	3	3	2	3	0	NA	0	NA	0	NA	1	2475	2	1	0	1	030101	31	36574	218350	0032	MOLINOPATA	-72.90943833	-13.63524551	12	NA	3	11	1	0	1	0
015213801	PE6	152	138	1	1	152	1418	2	1	0	2	2	1	1	1	0	152	3	3	2	3	0	NA	0	NA	0	NA	1	2475	1	1	0	1	030101	31	36574	218350	0032	MOLINOPATA	-72.90943833	-13.63524551	12	NA	5	12	1	1	1	0
015213901	PE6	152	139	1	1	152	1418	6	2	0	6	6	1	1	1	0	152	3	3	2	3	0	NA	0	NA	0	NA	1	2475	2	1	0	1	030101	31	36574	218350	0032	MOLINOPATA	-72.90943833	-13.63524551	11	NA	996	23	1	1	1	0
015214001	PE6	152	140	1	1	152	1418	5	1	0	5	3	1	1	1	0	152	3	3	2	3	0	NA	0	NA	0	NA	1	2475	1	1	0	1	030101	31	36574	218350	0032	MOLINOPATA	-72.90943833	-13.63524551	11	NA	996	22	1	1	1	1
015214601	PE6	152	146	1	2	152	1418	5	1	0	5	4	1	1	1	0	152	3	3	2	3	0	NA	0	NA	0	NA	1	2475	2	1	0	1	030101	31	36574	218350	0032	MOLINOPATA	-72.90943833	-13.63524551	11	NA	996	23	1	1	1	0
015214701	PE6	152	147	1	2	152	1418	6	1	0	6	4	0	1	1	0	152	3	3	2	3	0	NA	0	NA	0	NA	0	2475	2	1	0	1	030101	31	36574	826441	0032	MOLINOPATA	-72.90943833	-13.63524551	11	NA	996	23	1	1	0	1
015214801	PE6	152	148	1	1	152	1418	5	1	0	3	5	1	1	1	0	152	3	3	2	3	0	NA	0	NA	0	NA	1	2475	1	1	0	1	030101	31	36574	218350	0032	MOLINOPATA	-72.90943833	-13.63524551	11	NA	996	23	1	1	1	0
015214901	PE6	152	149	1	1	152	1418	2	0	0	2	2	0	1	1	0	152	3	3	2	3	0	NA	0	NA	0	NA	0	2475	0	1	0	1	030101	31	36574	826441	0032	MOLINOPATA	-72.90943833	-13.63524551	11	NA	996	23	1	1	1	0
015215001	PE6	152	150	1	2	152	1418	5	2	0	5	5	1	1	1	0	152	3	3	2	3	0	NA	0	NA	0	NA	1	2475	2	1	0	1	030101	31	36574	218350	0032	MOLINOPATA	-72.90943833	-13.63524551	96	96	15	23	1	1	0	0
015300101	PE6	153	1	1	2	153	1419	6	1	0	6	6	1	1	1	0	153	3	3	2	3	0	NA	0	NA	0	NA	1	3039	2	1	0	1	030101	31	36577	183025	0009	ASILLO	-72.84525455	-13.6265028	43	NA	2	23	1	1	1	0
015300201	PE6	153	2	1	1	153	1419	2	0	0	2	2	0	1	1	0	153	3	3	2	3	0	NA	0	NA	0	NA	0	3039	0	1	0	1	030101	31	36577	692737	0009	ASILLO	-72.84525455	-13.6265028	41	NA	1	23	1	1	0	0
015300301	PE6	153	3	1	2	153	1419	4	1	0	4	4	1	1	1	0	153	3	3	2	3	0	NA	0	NA	0	NA	1	3039	1	1	0	1	030101	31	36577	183025	0009	ASILLO	-72.84525455	-13.6265028	43	NA	2	23	1	1	1	0
015300401	PE6	153	4	1	2	153	1419	4	2	0	4	4	1	1	1	0	153	3	3	2	3	0	NA	0	NA	0	NA	1	3039	2	1	0	1	030101	31	36577	183025	0009	ASILLO	-72.84525455	-13.6265028	41	NA	15	32	1	1	0	0
015300501	PE6	153	5	1	2	153	1419	2	1	0	2	2	0	1	1	0	153	3	3	2	3	0	NA	0	NA	0	NA	0	3039	1	1	0	1	030101	31	36577	692737	0009	ASILLO	-72.84525455	-13.6265028	11	NA	996	32	1	1	1	0
015304101	PE6	153	41	1	2	153	1419	3	1	0	3	3	1	1	1	0	153	3	3	2	3	0	NA	0	NA	0	NA	1	3039	1	1	0	1	030101	31	36577	183025	0009	ASILLO	-72.84525455	-13.6265028	12	NA	3	23	1	0	1	0
015304201	PE6	153	42	1	1	153	1419	4	0	0	4	4	0	1	1	0	153	3	3	2	3	0	NA	0	NA	0	NA	0	3039	0	1	0	1	030101	31	36577	692737	0009	ASILLO	-72.84525455	-13.6265028	11	NA	996	23	1	1	0	0
015304301	PE6	153	43	1	2	153	1419	4	1	0	4	4	2	1	1	0	153	3	3	2	3	0	NA	0	NA	0	NA	2	3039	1	1	0	1	030101	31	36577	183025	0009	ASILLO	-72.84525455	-13.6265028	11	NA	996	23	1	1	1	0
015304401	PE6	153	44	1	2	153	1419	4	2	0	4	4	0	1	1	0	153	3	3	2	3	0	NA	0	NA	0	NA	0	3039	2	1	0	1	030101	31	36577	692737	0009	ASILLO	-72.84525455	-13.6265028	11	NA	996	23	1	1	1	0
015308101	PE6	153	81	1	1	153	1419	3	1	0	3	3	1	1	1	0	153	3	3	2	3	0	NA	0	NA	0	NA	1	3039	1	1	0	1	030101	31	36577	183025	0007	LLA<d1>UCANCHA	-72.84093433	-13.61167751	11	NA	996	23	1	1	1	0
015308201	PE6	153	82	1	1	153	1419	1	0	0	1	1	0	1	1	0	153	3	3	2	3	0	NA	0	NA	0	NA	0	3039	0	1	0	1	030101	31	36577	692737	0007	LLA<d1>UCANCHA	-72.84093433	-13.61167751	96	11	996	23	1	1	1	0
015308401	PE6	153	84	1	1	153	1419	2	0	0	2	2	0	1	1	0	153	3	3	2	3	0	NA	0	NA	0	NA	0	3039	0	1	0	1	030101	31	36577	692737	0007	LLA<d1>UCANCHA	-72.84093433	-13.61167751	41	NA	10	23	1	1	0	0
015308501	PE6	153	85	1	2	153	1419	3	0	0	3	3	0	1	1	0	153	3	3	2	3	0	NA	0	NA	0	NA	0	3039	0	1	0	1	030101	31	36577	692737	0007	LLA<d1>UCANCHA	-72.84093433	-13.61167751	41	NA	1	23	1	1	1	0
015401601	PE6	154	16	1	1	154	1418	6	1	0	2	6	2	1	1	0	154	3	3	2	3	0	NA	0	NA	0	NA	2	2280	2	1	0	1	030103	31	36592	161331	0009	OCOBAMBA	-72.93265166	-13.878375	11	NA	996	11	1	0	1	0
015401701	PE6	154	17	1	1	154	1418	4	3	0	2	4	0	1	1	0	154	3	3	2	3	0	NA	0	NA	0	NA	0	2280	3	1	0	1	030103	31	36592	610627	0009	OCOBAMBA	-72.93265166	-13.878375	11	NA	996	11	1	1	1	1
015401801	PE6	154	18	1	2	154	1418	3	1	0	3	3	0	1	1	0	154	3	3	2	3	0	NA	0	NA	0	NA	0	2280	1	1	0	1	030103	31	36592	610627	0009	OCOBAMBA	-72.93265166	-13.878375	11	NA	996	11	1	1	0	0
015401901	PE6	154	19	1	1	154	1418	3	0	0	3	1	1	1	1	0	154	3	3	2	3	0	NA	0	NA	0	NA	1	2280	1	1	0	1	030103	31	36592	161331	0009	OCOBAMBA	-72.93265166	-13.878375	12	NA	5	12	1	1	1	0
015402001	PE6	154	20	1	1	154	1418	3	1	0	3	3	1	1	1	0	154	3	3	2	3	0	NA	0	NA	0	NA	1	2280	1	1	0	1	030103	31	36592	161331	0009	OCOBAMBA	-72.93265166	-13.878375	12	NA	3	12	1	0	1	0
015403101	PE6	154	31	1	5	154	1418	12	4	0	7	11	5	1	1	0	154	3	3	2	3	0	NA	0	NA	0	NA	3	2280	4	1	0	1	030103	31	36592	161331	0009	OCOBAMBA	-72.93265166	-13.878375	11	NA	996	11	1	1	1	1
015403201	PE6	154	32	1	1	154	1418	2	0	0	2	2	0	1	1	0	154	3	3	2	3	0	NA	0	NA	0	NA	0	2280	0	1	0	1	030103	31	36592	610627	0009	OCOBAMBA	-72.93265166	-13.878375	11	NA	996	11	1	1	0	0
015403301	PE6	154	33	1	1	154	1418	5	0	0	5	0	2	1	1	0	154	3	3	2	3	0	NA	0	NA	0	NA	2	2280	3	1	0	1	030103	31	36592	161331	0009	OCOBAMBA	-72.93265166	-13.878375	11	NA	996	11	1	1	1	0
015403401	PE6	154	34	1	1	154	1418	1	0	0	1	1	0	1	1	0	154	3	3	2	3	0	NA	0	NA	0	NA	0	2280	0	1	0	1	030103	31	36592	610627	0009	OCOBAMBA	-72.93265166	-13.878375	11	NA	996	23	1	1	0	0
015403501	PE6	154	35	1	1	154	1418	1	0	0	1	1	0	1	1	0	154	3	3	2	3	0	NA	0	NA	0	NA	0	2280	0	1	0	1	030103	31	36592	610627	0009	OCOBAMBA	-72.93265166	-13.878375	11	NA	996	23	1	1	0	0
015404101	PE6	154	41	1	1	154	1418	4	1	0	3	4	0	1	1	0	154	3	3	2	3	0	NA	0	NA	0	NA	0	2280	2	1	0	1	030103	31	36592	610627	0009	OCOBAMBA	-72.93265166	-13.878375	11	NA	996	11	1	0	0	0
015404201	PE6	154	42	1	1	154	1418	2	0	0	2	2	0	1	1	0	154	3	3	2	3	0	NA	0	NA	0	NA	0	2280	0	1	0	1	030103	31	36592	610627	0009	OCOBAMBA	-72.93265166	-13.878375	11	NA	996	11	0	0	0	0
015404301	PE6	154	43	1	1	154	1418	2	0	0	2	0	0	1	1	0	154	3	3	2	3	0	NA	0	NA	0	NA	0	2280	0	1	0	1	030103	31	36592	610627	0009	OCOBAMBA	-72.93265166	-13.878375	11	NA	996	32	0	1	0	0
015404401	PE6	154	44	1	2	154	1418	4	1	0	4	3	1	1	1	0	154	3	3	2	3	0	NA	0	NA	0	NA	1	2280	1	1	0	1	030103	31	36592	161331	0009	OCOBAMBA	-72.93265166	-13.878375	11	NA	996	11	1	1	1	1
015501101	PE6	155	11	1	2	155	1421	3	0	0	3	2	0	1	1	0	155	3	3	2	3	0	NA	0	NA	0	NA	0	3209	0	1	0	1	030415	31	36628	589805	0018	TAPACCERA	-73.12049333	-13.91101499	43	NA	2	32	0	0	0	0
015501201	PE6	155	12	1	1	155	1421	3	1	0	3	3	0	1	1	0	155	3	3	2	3	0	NA	0	NA	0	NA	0	3209	1	1	0	1	030415	31	36628	589805	0018	TAPACCERA	-73.12049333	-13.91101499	11	NA	996	32	0	1	0	0
015501301	PE6	155	13	1	2	155	1421	3	1	0	3	3	1	1	1	0	155	3	3	2	3	0	NA	0	NA	0	NA	1	3209	1	1	0	1	030415	31	36628	155829	0018	TAPACCERA	-73.12049333	-13.91101499	11	NA	996	32	0	0	0	0
015501401	PE6	155	14	1	2	155	1421	2	1	0	2	2	0	1	1	0	155	3	3	2	3	0	NA	0	NA	0	NA	0	3209	1	1	0	1	030415	31	36628	589805	0018	TAPACCERA	-73.12049333	-13.91101499	11	NA	996	23	1	1	1	0
015501501	PE6	155	15	1	1	155	1421	3	0	0	3	3	0	1	1	0	155	3	3	2	3	0	NA	0	NA	0	NA	0	3209	0	1	0	1	030415	31	36628	589805	0018	TAPACCERA	-73.12049333	-13.91101499	11	NA	996	32	1	1	1	0
015501601	PE6	155	16	1	2	155	1421	3	0	0	2	3	0	1	1	0	155	3	3	2	3	0	NA	0	NA	0	NA	0	3209	0	1	0	1	030415	31	36628	589805	0027	RACRASCCA	-73.12316999	-13.90734333	11	NA	996	23	1	1	1	0
015501701	PE6	155	17	1	2	155	1421	4	1	0	4	3	0	1	1	0	155	3	3	2	3	0	NA	0	NA	0	NA	0	3209	1	1	0	1	030415	31	36628	589805	0027	RACRASCCA	-73.12316999	-13.90734333	11	NA	996	23	1	1	0	0
015501801	PE6	155	18	1	1	155	1421	2	0	0	2	2	0	1	1	0	155	3	3	2	3	0	NA	0	NA	0	NA	0	3209	0	1	0	1	030415	31	36628	589805	0027	RACRASCCA	-73.12316999	-13.90734333	11	NA	996	23	1	0	1	0
015501901	PE6	155	19	1	1	155	1421	1	0	0	1	1	0	1	1	0	155	3	3	2	3	0	NA	0	NA	0	NA	0	3209	0	1	0	1	030415	31	36628	589805	0027	RACRASCCA	-73.12316999	-13.90734333	96	96	5	32	1	1	0	0
015502001	PE6	155	20	1	2	155	1421	6	1	0	6	5	2	1	1	0	155	3	3	2	3	0	NA	0	NA	0	NA	2	3209	1	1	0	1	030415	31	36628	155829	0027	RACRASCCA	-73.12316999	-13.90734333	11	NA	996	23	1	1	0	0
015502201	PE6	155	22	1	2	155	1421	4	1	0	4	4	1	1	1	0	155	3	3	2	3	0	NA	0	NA	0	NA	0	3209	2	1	0	1	030415	31	36628	589805	0013	HUAYCHAUPATA	-73.12482666	-13.90288166	11	NA	996	23	1	1	0	0
015502401	PE6	155	24	1	2	155	1421	5	1	0	5	5	0	1	1	0	155	3	3	2	3	0	NA	0	NA	0	NA	0	3209	1	1	0	1	030415	31	36628	589805	0013	HUAYCHAUPATA	-73.12482666	-13.90288166	11	NA	996	23	1	1	1	0
015502601	PE6	155	26	1	2	155	1421	2	1	0	2	2	0	1	1	0	155	3	3	2	3	0	NA	0	NA	0	NA	0	3209	1	1	0	1	030415	31	36628	589805	0013	HUAYCHAUPATA	-73.12482666	-13.90288166	11	NA	996	23	1	1	0	0
015601001	PE6	156	10	1	2	156	1421	6	1	0	6	6	1	1	1	0	156	3	3	2	3	0	NA	0	NA	0	NA	1	3181	2	1	0	1	030416	31	36645	150575	0001	TORAYA	-73.29785	-14.05128	11	NA	996	23	1	1	1	0
015601201	PE6	156	12	1	1	156	1421	1	0	0	1	1	0	1	1	0	156	3	3	2	3	0	NA	0	NA	0	NA	0	3181	0	1	0	1	030416	31	36645	569919	0001	TORAYA	-73.29785	-14.05128	11	NA	996	32	1	0	0	0
015601401	PE6	156	14	1	2	156	1421	3	1	0	3	3	1	1	1	0	156	3	3	2	3	0	NA	0	NA	0	NA	1	3181	1	1	0	1	030416	31	36645	150575	0001	TORAYA	-73.29785	-14.05128	11	NA	996	23	1	1	1	0
015601601	PE6	156	16	1	1	156	1421	1	0	0	1	1	0	1	1	0	156	3	3	2	3	0	NA	0	NA	0	NA	0	3181	0	1	0	1	030416	31	36645	569919	0001	TORAYA	-73.29785	-14.05128	11	NA	996	11	1	0	1	0
015601801	PE6	156	18	1	2	156	1421	3	0	0	3	0	1	1	1	0	156	3	3	2	3	0	NA	0	NA	0	NA	1	3181	1	1	0	1	030416	31	36645	150575	0001	TORAYA	-73.29785	-14.05128	12	NA	1	12	1	1	1	0
015602501	PE6	156	25	1	2	156	1421	4	1	0	4	3	2	1	1	0	156	3	3	2	3	0	NA	0	NA	0	NA	2	3181	1	1	0	1	030416	31	36645	150575	0001	TORAYA	-73.29785	-14.05128	11	NA	996	23	1	0	1	0
015603701	PE6	156	37	1	1	156	1421	4	1	0	4	4	0	1	1	0	156	3	3	2	3	0	NA	0	NA	0	NA	0	3181	1	1	0	1	030416	31	36645	569919	0001	TORAYA	-73.29785	-14.05128	11	NA	996	23	1	1	1	1
015603801	PE6	156	38	1	1	156	1421	3	0	0	3	3	1	1	1	0	156	3	3	2	3	0	NA	0	NA	0	NA	1	3181	0	1	0	1	030416	31	36645	150575	0001	TORAYA	-73.29785	-14.05128	11	NA	996	32	1	0	0	0
015605001	PE6	156	50	1	2	156	1421	6	1	0	6	6	1	1	1	0	156	3	3	2	3	0	NA	0	NA	0	NA	1	3181	1	1	0	1	030416	31	36645	150575	0001	TORAYA	-73.29785	-14.05128	11	NA	996	11	1	1	1	1
015605101	PE6	156	51	1	2	156	1421	2	0	0	2	2	0	1	1	0	156	3	3	2	3	0	NA	0	NA	0	NA	0	3181	0	1	0	1	030416	31	36645	569919	0001	TORAYA	-73.29785	-14.05128	11	NA	996	11	1	0	1	0
015605301	PE6	156	53	1	1	156	1421	5	0	0	4	4	0	1	1	0	156	3	3	2	3	0	NA	0	NA	0	NA	0	3181	1	1	0	1	030416	31	36645	569919	0001	TORAYA	-73.29785	-14.05128	12	NA	2	12	1	1	1	1
015605501	PE6	156	55	1	2	156	1421	6	1	0	6	5	1	1	1	0	156	3	3	2	3	0	NA	0	NA	0	NA	1	3181	2	1	0	1	030416	31	36645	150575	0001	TORAYA	-73.29785	-14.05128	11	NA	996	11	1	0	1	0
015605901	PE6	156	59	1	2	156	1421	4	1	0	4	4	1	1	1	0	156	3	3	2	3	0	NA	0	NA	0	NA	1	3181	1	1	0	1	030416	31	36645	150575	0001	TORAYA	-73.29785	-14.05128	11	NA	996	11	1	1	1	1
015700101	PE6	157	1	1	1	157	1421	3	0	0	3	1	1	1	1	0	157	3	3	2	3	0	NA	0	NA	0	NA	1	3440	1	1	0	1	030412	31	36662	120007	0001	SAAYCA	-73.34672	-14.20272	12	NA	2	32	1	0	0	0
015700301	PE6	157	3	1	2	157	1421	3	1	0	3	3	1	1	1	0	157	3	3	2	3	0	NA	0	NA	0	NA	1	3440	1	1	0	1	030412	31	36662	120007	0001	SAAYCA	-73.34672	-14.20272	11	NA	996	23	0	0	0	0
015700401	PE6	157	4	1	2	157	1421	5	1	0	5	5	1	1	1	0	157	3	3	2	3	0	NA	0	NA	0	NA	1	3440	1	1	0	1	030412	31	36662	120007	0001	SAAYCA	-73.34672	-14.20272	11	NA	996	11	1	1	1	0
015701401	PE6	157	14	1	3	157	1421	4	0	0	4	0	1	1	1	0	157	3	3	2	3	0	NA	0	NA	0	NA	1	3440	1	1	0	1	030412	31	36662	120007	0001	SAAYCA	-73.34672	-14.20272	11	NA	996	11	1	0	0	0
015701901	PE6	157	19	1	1	157	1421	1	0	0	1	1	0	1	1	0	157	3	3	2	3	0	NA	0	NA	0	NA	0	3440	0	1	0	1	030412	31	36662	454218	0001	SAAYCA	-73.34672	-14.20272	11	NA	996	32	1	0	1	0
015702301	PE6	157	23	1	3	157	1421	5	1	0	5	4	1	1	1	0	157	3	3	2	3	0	NA	0	NA	0	NA	1	3440	2	1	0	1	030412	31	36662	120007	0001	SAAYCA	-73.34672	-14.20272	11	NA	996	11	1	1	1	0
015702601	PE6	157	26	1	2	157	1421	4	1	0	4	4	0	1	1	0	157	3	3	2	3	0	NA	0	NA	0	NA	0	3440	2	1	0	1	030412	31	36662	454218	0001	SAAYCA	-73.34672	-14.20272	11	NA	996	11	1	1	1	0
015702901	PE6	157	29	1	1	157	1421	3	1	0	3	2	1	1	1	0	157	3	3	2	3	0	NA	0	NA	0	NA	1	3440	1	1	0	1	030412	31	36662	120007	0001	SAAYCA	-73.34672	-14.20272	11	NA	996	11	1	1	1	0
015703101	PE6	157	31	1	1	157	1421	6	1	0	6	4	1	1	1	0	157	3	3	2	3	0	NA	0	NA	0	NA	1	3440	1	1	0	1	030412	31	36662	120007	0001	SAAYCA	-73.34672	-14.20272	11	NA	996	11	1	1	1	0
015704301	PE6	157	43	1	2	157	1421	6	1	0	6	5	1	1	1	0	157	3	3	2	3	0	NA	0	NA	0	NA	1	3440	1	1	0	1	030412	31	36662	120007	0001	SAAYCA	-73.34672	-14.20272	11	NA	996	11	1	1	1	0
015704501	PE6	157	45	1	1	157	1421	6	2	0	6	6	1	1	1	0	157	3	3	2	3	0	NA	0	NA	0	NA	1	3440	2	1	0	1	030412	31	36662	120007	0001	SAAYCA	-73.34672	-14.20272	11	NA	996	11	1	1	1	0
015704901	PE6	157	49	1	2	157	1421	5	1	0	5	5	1	1	1	0	157	3	3	2	3	0	NA	0	NA	0	NA	1	3440	1	1	0	1	030412	31	36662	120007	0001	SAAYCA	-73.34672	-14.20272	11	NA	996	32	1	0	1	0
015705001	PE6	157	50	1	6	157	1421	6	2	0	6	5	1	1	1	0	157	3	3	2	3	0	NA	0	NA	0	NA	1	3440	2	1	0	1	030412	31	36662	120007	0001	SAAYCA	-73.34672	-14.20272	11	NA	996	11	1	0	1	0
015705701	PE6	157	57	1	1	157	1421	3	0	0	3	1	1	1	1	0	157	3	3	2	3	0	NA	0	NA	0	NA	1	3440	1	1	0	1	030412	31	36662	120007	0001	SAAYCA	-73.34672	-14.20272	12	NA	2	12	1	0	1	0
015706201	PE6	157	62	1	2	157	1421	6	2	0	6	5	1	1	1	0	157	3	3	2	3	0	NA	0	NA	0	NA	1	3440	3	1	0	1	030412	31	36662	120007	0001	SAAYCA	-73.34672	-14.20272	11	NA	996	11	1	1	1	0
015801201	PE6	158	12	1	2	158	1422	3	0	0	3	1	0	1	1	0	158	3	3	2	3	0	NA	0	NA	0	NA	0	3384	1	1	0	1	030406	31	36700	385489	0011	PAMPAMARCA	-73.20693166	-14.4276	11	NA	996	11	1	0	1	0
015801301	PE6	158	13	1	3	158	1422	6	1	0	6	6	1	1	1	0	158	3	3	2	3	0	NA	0	NA	0	NA	1	3384	1	1	0	1	030406	31	36700	101848	0011	PAMPAMARCA	-73.20693166	-14.4276	11	NA	996	32	1	1	1	0
015801401	PE6	158	14	1	2	158	1422	2	0	0	2	2	0	1	1	0	158	3	3	2	3	0	NA	0	NA	0	NA	0	3384	0	1	0	1	030406	31	36700	385489	0011	PAMPAMARCA	-73.20693166	-14.4276	11	NA	996	11	1	1	1	0
015801501	PE6	158	15	1	2	158	1422	2	0	0	2	2	0	1	1	0	158	3	3	2	3	0	NA	0	NA	0	NA	0	3384	0	1	0	1	030406	31	36700	385489	0011	PAMPAMARCA	-73.20693166	-14.4276	11	NA	996	11	1	1	1	1
015804101	PE6	158	41	1	5	158	1422	6	2	0	6	5	1	1	1	0	158	3	3	2	3	0	NA	0	NA	0	NA	1	3384	2	1	0	1	030406	31	36700	101848	0011	PAMPAMARCA	-73.20693166	-14.4276	11	NA	996	11	1	1	1	0
015804201	PE6	158	42	1	1	158	1422	1	0	0	1	1	0	1	1	0	158	3	3	2	3	0	NA	0	NA	0	NA	0	3384	0	1	0	1	030406	31	36700	385489	0011	PAMPAMARCA	-73.20693166	-14.4276	11	NA	996	11	1	1	0	0
015804301	PE6	158	43	1	3	158	1422	6	2	0	6	5	2	1	1	0	158	3	3	2	3	0	NA	0	NA	0	NA	2	3384	2	1	0	1	030406	31	36700	101848	0011	PAMPAMARCA	-73.20693166	-14.4276	11	NA	996	32	1	1	1	0
015804401	PE6	158	44	1	2	158	1422	5	1	0	5	4	0	1	1	0	158	3	3	2	3	0	NA	0	NA	0	NA	0	3384	1	1	0	1	030406	31	36700	385489	0011	PAMPAMARCA	-73.20693166	-14.4276	11	NA	996	11	1	0	1	0
015804501	PE6	158	45	1	2	158	1422	3	1	0	3	3	0	1	1	0	158	3	3	2	3	0	NA	0	NA	0	NA	0	3384	1	1	0	1	030406	31	36700	385489	0011	PAMPAMARCA	-73.20693166	-14.4276	11	NA	996	11	1	1	1	0
015807601	PE6	158	76	1	2	158	1422	3	1	0	3	3	0	1	1	0	158	3	3	2	3	0	NA	0	NA	0	NA	0	3384	1	1	0	1	030406	31	36700	385489	0011	PAMPAMARCA	-73.20693166	-14.4276	11	NA	996	11	1	1	0	0
015807701	PE6	158	77	1	1	158	1422	3	1	0	3	3	1	1	1	0	158	3	3	2	3	0	NA	0	NA	0	NA	1	3384	1	1	0	1	030406	31	36700	101848	0011	PAMPAMARCA	-73.20693166	-14.4276	11	NA	996	11	1	1	1	0
015807801	PE6	158	78	1	1	158	1422	5	1	0	5	5	1	1	1	0	158	3	3	2	3	0	NA	0	NA	0	NA	1	3384	2	1	0	1	030406	31	36700	101848	0011	PAMPAMARCA	-73.20693166	-14.4276	11	NA	996	11	1	1	1	0
015807901	PE6	158	79	1	1	158	1422	3	0	0	3	0	0	1	1	0	158	3	3	2	3	0	NA	0	NA	0	NA	0	3384	1	1	0	1	030406	31	36700	385489	0011	PAMPAMARCA	-73.20693166	-14.4276	11	NA	996	32	1	1	0	0
015808001	PE6	158	80	1	2	158	1422	3	1	0	3	2	1	1	1	0	158	3	3	2	3	0	NA	0	NA	0	NA	0	3384	1	1	0	1	030406	31	36700	385489	0011	PAMPAMARCA	-73.20693166	-14.4276	11	NA	996	11	1	1	1	0
015900801	PE6	159	8	1	1	159	1420	2	0	0	2	1	0	1	1	0	159	3	3	2	3	0	NA	0	NA	0	NA	0	4271	0	1	0	1	030406	31	36701	391230	0080	JARAPAMPA	-73.31328	-14.62650833	41	NA	5	32	0	1	0	0
015900901	PE6	159	9	1	2	159	1420	4	1	0	4	3	2	1	1	0	159	3	3	2	3	0	NA	0	NA	0	NA	1	4271	1	1	0	1	030406	31	36701	103365	0080	JARAPAMPA	-73.31328	-14.62650833	41	NA	15	21	0	1	1	0
015901001	PE6	159	10	1	2	159	1420	3	0	0	3	1	1	1	1	0	159	3	3	2	3	0	NA	0	NA	0	NA	0	4271	0	1	0	1	030406	31	36701	391230	0080	JARAPAMPA	-73.31328	-14.62650833	41	NA	10	32	0	1	0	0
015901101	PE6	159	11	1	1	159	1420	3	0	0	3	1	0	1	1	0	159	3	3	2	3	0	NA	0	NA	0	NA	0	4271	1	1	0	1	030406	31	36701	391230	0080	JARAPAMPA	-73.31328	-14.62650833	43	NA	15	23	0	1	0	0
015901801	PE6	159	18	1	1	159	1420	1	0	0	1	1	0	1	1	0	159	3	3	2	3	0	NA	0	NA	0	NA	0	4271	0	1	0	1	030406	31	36701	391230	0056	HUAYUNCA	-73.20768	-14.64852833	11	NA	996	23	0	1	0	0
015902001	PE6	159	20	1	1	159	1420	1	0	0	1	0	0	1	1	0	159	3	3	2	3	0	NA	0	NA	0	NA	0	4271	1	1	0	1	030406	31	36701	391230	0056	HUAYUNCA	-73.20768	-14.64852833	11	NA	996	32	0	1	0	0
015902101	PE6	159	21	1	1	159	1420	1	1	0	1	1	0	1	1	0	159	3	3	2	3	0	NA	0	NA	0	NA	0	4271	1	1	0	1	030406	31	36701	391230	0056	HUAYUNCA	-73.20768	-14.64852833	11	NA	996	23	0	1	0	0
015902201	PE6	159	22	1	1	159	1420	2	0	0	1	2	0	1	1	0	159	3	3	2	3	0	NA	0	NA	0	NA	0	4271	0	1	0	1	030406	31	36701	391230	0056	HUAYUNCA	-73.20768	-14.64852833	41	NA	180	32	0	0	0	0
015903501	PE6	159	35	1	1	159	1420	1	1	0	1	1	0	1	1	0	159	3	3	2	3	0	NA	0	NA	0	NA	0	4271	1	1	0	1	030406	31	36701	391230	0093	SICUYA	-73.47125	-14.81842666	41	NA	30	32	0	1	0	0
015903601	PE6	159	36	1	1	159	1420	3	0	0	3	2	0	1	1	0	159	3	3	2	3	0	NA	0	NA	0	NA	0	4271	0	1	0	1	030406	31	36701	391230	0093	SICUYA	-73.47125	-14.81842666	41	NA	5	32	0	1	0	0
016000501	PE6	160	5	1	1	160	1421	4	1	0	4	4	1	1	1	0	160	3	3	2	3	0	NA	0	NA	0	NA	1	3289	1	1	0	1	030302	31	36703	120597	0001	AYAHUAY	-73.05821	-14.20865	11	NA	996	32	1	1	1	0
016001401	PE6	160	14	1	2	160	1421	5	1	0	5	5	1	1	1	0	160	3	3	2	3	0	NA	0	NA	0	NA	1	3289	2	1	0	1	030302	31	36703	120597	0001	AYAHUAY	-73.05821	-14.20865	11	NA	996	11	1	0	1	1
016001501	PE6	160	15	1	2	160	1421	5	1	0	5	4	1	1	1	0	160	3	3	2	3	0	NA	0	NA	0	NA	1	3289	1	1	0	1	030302	31	36703	120597	0001	AYAHUAY	-73.05821	-14.20865	12	NA	2	12	1	1	1	0
016001801	PE6	160	18	1	1	160	1421	2	0	0	2	1	0	1	1	0	160	3	3	2	3	0	NA	0	NA	0	NA	0	3289	0	1	0	1	030302	31	36703	456451	0001	AYAHUAY	-73.05821	-14.20865	11	NA	996	11	1	1	1	0
016002601	PE6	160	26	1	2	160	1421	3	1	0	3	3	1	1	1	0	160	3	3	2	3	0	NA	0	NA	0	NA	1	3289	1	1	0	1	030302	31	36703	120597	0001	AYAHUAY	-73.05821	-14.20865	11	NA	996	32	1	1	1	1
016005001	PE6	160	50	1	1	160	1421	1	0	0	1	1	0	1	1	0	160	3	3	2	3	0	NA	0	NA	0	NA	0	3289	0	1	0	1	030302	31	36703	456451	0001	AYAHUAY	-73.05821	-14.20865	96	96	15	32	0	0	0	0
016005301	PE6	160	53	1	1	160	1421	1	0	0	1	1	0	1	1	0	160	3	3	2	3	0	NA	0	NA	0	NA	0	3289	0	1	0	1	030302	31	36703	456451	0001	AYAHUAY	-73.05821	-14.20865	12	NA	2	12	1	1	1	1
016005401	PE6	160	54	1	2	160	1421	3	1	0	3	3	1	1	1	0	160	3	3	2	3	0	NA	0	NA	0	NA	1	3289	1	1	0	1	030302	31	36703	120597	0001	AYAHUAY	-73.05821	-14.20865	12	NA	5	12	1	1	0	0
016005601	PE6	160	56	1	1	160	1421	5	1	0	5	5	1	1	1	0	160	3	3	2	3	0	NA	0	NA	0	NA	1	3289	1	1	0	1	030302	31	36703	120597	0001	AYAHUAY	-73.05821	-14.20865	11	NA	996	32	1	0	1	0
016007501	PE6	160	75	1	2	160	1421	6	1	0	6	6	1	1	1	0	160	3	3	2	3	0	NA	0	NA	0	NA	1	3289	1	1	0	1	030302	31	36703	120597	0001	AYAHUAY	-73.05821	-14.20865	11	NA	996	11	1	1	1	0
016011501	PE6	160	115	1	2	160	1421	5	1	0	5	5	1	1	1	0	160	3	3	2	3	0	NA	0	NA	0	NA	1	3289	1	1	0	1	030302	31	36703	120597	0001	AYAHUAY	-73.05821	-14.20865	11	NA	996	11	1	0	1	0
016011801	PE6	160	118	1	2	160	1421	4	0	0	4	0	1	1	1	0	160	3	3	2	3	0	NA	0	NA	0	NA	1	3289	1	1	0	1	030302	31	36703	120597	0001	AYAHUAY	-73.05821	-14.20865	12	NA	5	12	1	1	1	0
016100201	PE6	161	2	1	3	161	1420	5	1	0	5	5	0	1	1	0	161	3	3	2	3	0	NA	0	NA	0	NA	0	3367	2	1	0	1	030303	31	36717	558338	0031	MATARA	-72.91674	-14.35122	11	NA	996	11	1	1	1	0
016100401	PE6	161	4	1	1	161	1420	1	0	0	1	1	0	1	1	0	161	3	3	2	3	0	NA	0	NA	0	NA	0	3367	0	1	0	1	030303	31	36717	558338	0031	MATARA	-72.91674	-14.35122	12	NA	2	32	1	1	1	0
016100601	PE6	161	6	1	2	161	1420	3	1	0	3	2	0	1	1	0	161	3	3	2	3	0	NA	0	NA	0	NA	0	3367	2	1	0	1	030303	31	36717	558338	0031	MATARA	-72.91674	-14.35122	11	NA	996	32	1	1	1	0
016101201	PE6	161	12	1	1	161	1420	2	0	0	2	2	0	1	1	0	161	3	3	2	3	0	NA	0	NA	0	NA	0	3367	0	1	0	1	030303	31	36717	558338	0031	MATARA	-72.91674	-14.35122	11	NA	996	23	1	1	1	0
016101601	PE6	161	16	1	1	161	1420	1	0	0	1	1	0	1	1	0	161	3	3	2	3	0	NA	0	NA	0	NA	0	3367	0	1	0	1	030303	31	36717	558338	0031	MATARA	-72.91674	-14.35122	11	NA	996	11	1	1	1	0
016102201	PE6	161	22	1	1	161	1420	2	0	0	2	2	0	1	1	0	161	3	3	2	3	0	NA	0	NA	0	NA	0	3367	0	1	0	1	030303	31	36717	558338	0031	MATARA	-72.91674	-14.35122	11	NA	996	11	1	1	1	0
016102301	PE6	161	23	1	1	161	1420	1	0	0	1	0	0	1	1	0	161	3	3	2	3	0	NA	0	NA	0	NA	0	3367	0	1	0	1	030303	31	36717	558338	0031	MATARA	-72.91674	-14.35122	11	NA	996	11	1	1	1	0
016102801	PE6	161	28	1	1	161	1420	1	0	0	1	1	0	1	1	0	161	3	3	2	3	0	NA	0	NA	0	NA	0	3367	0	1	0	1	030303	31	36717	558338	0031	MATARA	-72.91674	-14.35122	11	NA	996	11	1	1	1	0
016103301	PE6	161	33	1	2	161	1420	4	0	0	2	4	0	1	1	0	161	3	3	2	3	0	NA	0	NA	0	NA	0	3367	0	1	0	1	030303	31	36717	558338	0031	MATARA	-72.91674	-14.35122	11	NA	996	23	1	1	1	1
016103601	PE6	161	36	1	2	161	1420	5	1	0	5	5	2	1	1	0	161	3	3	2	3	0	NA	0	NA	0	NA	1	3367	1	1	0	1	030303	31	36717	147516	0031	MATARA	-72.91674	-14.35122	11	NA	996	11	1	1	0	1
016103701	PE6	161	37	1	2	161	1420	3	1	0	2	3	0	1	1	0	161	3	3	2	3	0	NA	0	NA	0	NA	0	3367	1	1	0	1	030303	31	36717	558338	0031	MATARA	-72.91674	-14.35122	11	NA	996	32	1	0	0	0
016104001	PE6	161	40	1	1	161	1420	1	0	0	1	1	0	1	1	0	161	3	3	2	3	0	NA	0	NA	0	NA	0	3367	0	1	0	1	030303	31	36717	558338	0031	MATARA	-72.91674	-14.35122	11	NA	996	23	1	1	0	0
016104201	PE6	161	42	1	2	161	1420	2	0	0	2	2	0	1	1	0	161	3	3	2	3	0	NA	0	NA	0	NA	0	3367	0	1	0	1	030303	31	36717	558338	0031	MATARA	-72.91674	-14.35122	11	NA	996	23	1	1	0	0
016104401	PE6	161	44	1	2	161	1420	8	1	0	8	8	1	1	1	0	161	3	3	2	3	0	NA	0	NA	0	NA	1	3367	2	1	0	1	030303	31	36717	147516	0031	MATARA	-72.91674	-14.35122	11	NA	996	23	1	1	1	0
016104501	PE6	161	45	1	4	161	1420	7	1	0	6	7	1	1	1	0	161	3	3	2	3	0	NA	0	NA	0	NA	1	3367	1	1	0	1	030303	31	36717	147516	0031	MATARA	-72.91674	-14.35122	11	NA	996	23	1	1	1	0
016200301	PE6	162	3	1	2	162	1421	3	1	0	3	3	1	1	1	0	162	3	3	2	3	0	NA	0	NA	0	NA	1	3482	1	1	0	1	030703	31	36747	151378	0001	PALPACACHI	-72.50881	-13.8712	12	NA	2	32	1	1	0	0
016201201	PE6	162	12	1	2	162	1421	5	1	0	5	5	2	1	1	0	162	3	3	2	3	0	NA	0	NA	0	NA	1	3482	1	1	0	1	030703	31	36747	151378	0001	PALPACACHI	-72.50881	-13.8712	11	NA	996	11	1	1	1	0
016202201	PE6	162	22	1	2	162	1421	6	1	0	6	6	3	1	1	0	162	3	3	2	3	0	NA	0	NA	0	NA	2	3482	1	1	0	1	030703	31	36747	151378	0001	PALPACACHI	-72.50881	-13.8712	11	NA	996	11	1	1	1	0
016202301	PE6	162	23	1	2	162	1421	4	1	0	4	4	1	1	1	0	162	3	3	2	3	0	NA	0	NA	0	NA	1	3482	2	1	0	1	030703	31	36747	151378	0001	PALPACACHI	-72.50881	-13.8712	11	NA	996	11	1	1	1	0
016202801	PE6	162	28	1	2	162	1421	3	1	0	3	3	1	1	1	0	162	3	3	2	3	0	NA	0	NA	0	NA	1	3482	1	1	0	1	030703	31	36747	151378	0001	PALPACACHI	-72.50881	-13.8712	12	NA	2	12	1	1	1	0
016202901	PE6	162	29	1	2	162	1421	5	1	0	5	5	2	1	1	0	162	3	3	2	3	0	NA	0	NA	0	NA	1	3482	1	1	0	1	030703	31	36747	151378	0001	PALPACACHI	-72.50881	-13.8712	12	NA	3	12	1	0	0	0
016203901	PE6	162	39	1	1	162	1421	5	1	0	5	5	1	1	1	0	162	3	3	2	3	0	NA	0	NA	0	NA	1	3482	2	1	0	1	030703	31	36747	151378	0001	PALPACACHI	-72.50881	-13.8712	11	NA	996	11	1	1	1	0
016204501	PE6	162	45	1	1	162	1421	4	1	0	4	2	1	1	1	0	162	3	3	2	3	0	NA	0	NA	0	NA	1	3482	2	1	0	1	030703	31	36747	151378	0001	PALPACACHI	-72.50881	-13.8712	11	NA	996	11	1	1	1	0
016205801	PE6	162	58	1	2	162	1421	2	0	0	2	2	0	1	1	0	162	3	3	2	3	0	NA	0	NA	0	NA	0	3482	0	1	0	1	030703	31	36747	572957	0001	PALPACACHI	-72.50881	-13.8712	11	NA	996	11	1	1	0	0
016207201	PE6	162	72	1	2	162	1421	3	0	0	3	2	0	1	1	0	162	3	3	2	3	0	NA	0	NA	0	NA	0	3482	2	1	0	1	030703	31	36747	572957	0001	PALPACACHI	-72.50881	-13.8712	11	NA	996	11	1	1	1	0
016208001	PE6	162	80	1	1	162	1421	5	2	0	5	5	2	1	1	0	162	3	3	2	3	0	NA	0	NA	0	NA	1	3482	2	1	0	1	030703	31	36747	151378	0001	PALPACACHI	-72.50881	-13.8712	11	NA	996	11	1	1	1	0
016208501	PE6	162	85	1	2	162	1421	4	1	0	4	3	1	1	1	0	162	3	3	2	3	0	NA	0	NA	0	NA	1	3482	1	1	0	1	030703	31	36747	151378	0001	PALPACACHI	-72.50881	-13.8712	11	NA	996	11	1	1	0	0
016300601	PE6	163	6	1	1	163	1418	1	0	0	1	1	0	1	1	0	163	3	3	2	3	0	NA	0	NA	0	NA	0	2810	0	1	0	1	030703	31	36750	575999	0028	LLAULLIPATA	-72.491585	-13.84973	11	NA	996	22	1	1	1	0
016300701	PE6	163	7	1	2	163	1418	4	1	0	3	4	1	1	1	0	163	3	3	2	3	0	NA	0	NA	0	NA	1	2810	1	1	0	1	030703	31	36750	152182	0028	LLAULLIPATA	-72.491585	-13.84973	11	NA	996	22	1	1	0	0
016300801	PE6	163	8	1	1	163	1418	2	0	0	2	0	0	1	1	0	163	3	3	2	3	0	NA	0	NA	0	NA	0	2810	1	1	0	1	030703	31	36750	575999	0028	LLAULLIPATA	-72.491585	-13.84973	11	NA	996	22	1	0	0	0
016300901	PE6	163	9	1	2	163	1418	3	1	0	3	3	1	1	1	0	163	3	3	2	3	0	NA	0	NA	0	NA	1	2810	1	1	0	1	030703	31	36750	152182	0028	LLAULLIPATA	-72.491585	-13.84973	11	NA	996	32	1	1	0	0
016302101	PE6	163	21	1	1	163	1418	5	1	0	5	4	1	1	1	0	163	3	3	2	3	0	NA	0	NA	0	NA	0	2810	1	1	0	1	030703	31	36750	575999	0028	LLAULLIPATA	-72.491585	-13.84973	11	NA	996	32	1	1	1	0
016302201	PE6	163	22	1	1	163	1418	5	1	0	5	4	1	1	1	0	163	3	3	2	3	0	NA	0	NA	0	NA	0	2810	2	1	0	1	030703	31	36750	575999	0028	LLAULLIPATA	-72.491585	-13.84973	11	NA	996	22	1	0	0	0
016302301	PE6	163	23	1	1	163	1418	3	1	0	3	2	1	1	1	0	163	3	3	2	3	0	NA	0	NA	0	NA	1	2810	1	1	0	1	030703	31	36750	152182	0028	LLAULLIPATA	-72.491585	-13.84973	11	NA	996	22	1	0	0	0
016302401	PE6	163	24	1	1	163	1418	1	0	0	1	1	0	1	1	0	163	3	3	2	3	0	NA	0	NA	0	NA	0	2810	0	1	0	1	030703	31	36750	575999	0028	LLAULLIPATA	-72.491585	-13.84973	11	NA	996	22	1	1	0	0
016302501	PE6	163	25	1	1	163	1421	1	0	0	1	1	0	1	1	0	163	3	3	2	3	0	NA	0	NA	0	NA	0	2810	0	1	0	1	030703	31	36750	575999	0028	LLAULLIPATA	-72.491585	-13.84973	11	NA	996	32	1	1	0	0
016310901	PE6	163	109	1	1	163	1418	5	0	0	5	3	0	1	1	0	163	3	3	2	3	0	NA	0	NA	0	NA	0	2810	1	1	0	1	030703	31	36750	575999	0030	COLLAURO	-72.48621166	-13.87853833	11	NA	996	23	1	1	0	0
016311001	PE6	163	110	1	2	163	1418	5	1	0	5	5	2	1	1	0	163	3	3	2	3	0	NA	0	NA	0	NA	2	2810	1	1	0	1	030703	31	36750	152182	0030	COLLAURO	-72.48621166	-13.87853833	11	NA	996	23	1	1	1	0
016311101	PE6	163	111	1	1	163	1418	4	1	0	4	4	1	1	1	0	163	3	3	2	3	0	NA	0	NA	0	NA	1	2810	1	1	0	1	030703	31	36750	152182	0030	COLLAURO	-72.48621166	-13.87853833	11	NA	996	23	1	0	1	1
016311201	PE6	163	112	1	2	163	1418	4	1	0	4	3	0	1	1	0	163	3	3	2	3	0	NA	0	NA	0	NA	0	2810	2	1	0	1	030703	31	36750	575999	0030	COLLAURO	-72.48621166	-13.87853833	11	NA	996	23	1	1	1	0
016311301	PE6	163	113	1	2	163	1418	4	1	0	4	4	2	1	1	0	163	3	3	2	3	0	NA	0	NA	0	NA	2	2810	1	1	0	1	030703	31	36750	152182	0030	COLLAURO	-72.48621166	-13.87853833	11	NA	996	23	1	1	0	1
016407301	PE6	164	73	1	2	164	1422	6	1	0	6	5	1	1	1	0	164	3	3	2	3	0	NA	0	NA	0	NA	1	3898	2	1	0	1	030708	31	36761	194181	0019	CCONCCACCA PAMPA	-72.37903833	-14.13980999	11	NA	996	23	1	1	0	0
016407601	PE6	164	76	1	2	164	1422	6	1	0	6	6	3	1	1	0	164	3	3	2	3	0	NA	0	NA	0	NA	1	3898	1	1	0	1	030708	31	36761	194181	0019	CCONCCACCA PAMPA	-72.37903833	-14.13980999	11	NA	996	23	1	1	0	0
016407701	PE6	164	77	1	1	164	1422	3	0	0	3	2	0	1	1	0	164	3	3	2	3	0	NA	0	NA	0	NA	0	3898	1	1	0	1	030708	31	36761	734963	0019	CCONCCACCA PAMPA	-72.37903833	-14.13980999	11	NA	996	23	1	1	0	0
016411601	PE6	164	116	1	2	164	1422	5	1	0	5	5	2	1	1	0	164	3	3	2	3	0	NA	0	NA	0	NA	2	3898	1	1	0	1	030708	31	36761	194181	0029	CCONCCACCA RECOR	-72.35617833	-14.14522999	11	NA	996	11	1	1	1	0
016411701	PE6	164	117	1	1	164	1422	4	2	0	4	4	1	1	1	0	164	3	3	2	3	0	NA	0	NA	0	NA	1	3898	3	1	0	1	030708	31	36761	194181	0029	CCONCCACCA RECOR	-72.35617833	-14.14522999	11	NA	996	11	1	1	1	0
016411801	PE6	164	118	1	2	164	1422	5	1	0	5	4	2	1	1	0	164	3	3	2	3	0	NA	0	NA	0	NA	2	3898	1	1	0	1	030708	31	36761	194181	0029	CCONCCACCA RECOR	-72.35617833	-14.14522999	11	NA	996	23	1	0	1	0
016411901	PE6	164	119	1	2	164	1422	3	1	0	3	3	0	1	1	0	164	3	3	2	3	0	NA	0	NA	0	NA	0	3898	1	1	0	1	030708	31	36761	734963	0029	CCONCCACCA RECOR	-72.35617833	-14.14522999	11	NA	996	23	1	0	0	0
016412001	PE6	164	120	1	2	164	1422	6	1	0	6	6	1	1	1	0	164	3	3	2	3	0	NA	0	NA	0	NA	1	3898	1	1	0	1	030708	31	36761	194181	0029	CCONCCACCA RECOR	-72.35617833	-14.14522999	11	NA	996	11	1	1	0	0
016412101	PE6	164	121	1	2	164	1422	3	1	0	3	3	0	1	1	0	164	3	3	2	3	0	NA	0	NA	0	NA	0	3898	1	1	0	1	030708	31	36761	734963	0029	CCONCCACCA RECOR	-72.35617833	-14.14522999	11	NA	996	11	1	1	1	0
016412301	PE6	164	123	1	2	164	1422	4	1	0	4	4	1	1	1	0	164	3	3	2	3	0	NA	0	NA	0	NA	1	3898	1	1	0	1	030708	31	36761	194181	0029	CCONCCACCA RECOR	-72.35617833	-14.14522999	11	NA	996	11	1	0	1	0
016412401	PE6	164	124	1	2	164	1422	4	1	0	4	4	2	1	1	0	164	3	3	2	3	0	NA	0	NA	0	NA	1	3898	1	1	0	1	030708	31	36761	194181	0029	CCONCCACCA RECOR	-72.35617833	-14.14522999	11	NA	996	11	1	0	1	0
016412501	PE6	164	125	1	2	164	1422	4	1	0	4	3	1	1	1	0	164	3	3	2	3	0	NA	0	NA	0	NA	1	3898	1	1	0	1	030708	31	36761	194181	0029	CCONCCACCA RECOR	-72.35617833	-14.14522999	11	NA	996	11	1	1	1	0
016500101	PE6	165	1	1	2	165	1420	5	1	0	5	5	1	1	1	0	165	3	3	2	3	0	NA	0	NA	0	NA	1	3655	1	1	0	1	030710	31	36794	173741	0009	SAN PEDRO DE CHIRIRQUI	-72.65508833	-14.14757333	11	NA	996	11	1	0	0	0
016500201	PE6	165	2	1	1	165	1420	2	0	0	2	2	0	1	1	0	165	3	3	2	3	0	NA	0	NA	0	NA	0	3655	0	1	0	1	030710	31	36794	657599	0009	SAN PEDRO DE CHIRIRQUI	-72.65508833	-14.14757333	11	NA	996	11	1	1	0	0
016500301	PE6	165	3	1	2	165	1420	2	0	0	2	1	0	1	1	0	165	3	3	2	3	0	NA	0	NA	0	NA	0	3655	0	1	0	1	030710	31	36794	657599	0009	SAN PEDRO DE CHIRIRQUI	-72.65508833	-14.14757333	12	NA	5	12	1	0	1	0
016500401	PE6	165	4	1	1	165	1420	1	0	0	1	0	0	1	1	0	165	3	3	2	3	0	NA	0	NA	0	NA	0	3655	0	1	0	1	030710	31	36794	657599	0009	SAN PEDRO DE CHIRIRQUI	-72.65508833	-14.14757333	96	12	3	12	1	0	0	0
016500501	PE6	165	5	1	2	165	1420	3	0	0	3	0	1	1	1	0	165	3	3	2	3	0	NA	0	NA	0	NA	1	3655	1	1	0	1	030710	31	36794	173741	0009	SAN PEDRO DE CHIRIRQUI	-72.65508833	-14.14757333	12	NA	5	12	1	1	0	0
016505001	PE6	165	50	1	1	165	1420	1	0	0	1	0	0	1	1	0	165	3	3	2	3	0	NA	0	NA	0	NA	0	3655	0	1	0	1	030710	31	36794	657599	0007	MARANSERAYOC	-72.66138	-14.14542499	11	NA	996	22	0	0	0	0
016505101	PE6	165	51	1	1	165	1420	2	1	0	2	2	1	1	1	0	165	3	3	2	3	0	NA	0	NA	0	NA	1	3655	1	1	0	1	030710	31	36794	173741	0007	MARANSERAYOC	-72.66138	-14.14542499	11	NA	996	21	1	1	0	0
016505201	PE6	165	52	1	1	165	1420	1	0	0	1	1	0	1	1	0	165	3	3	2	3	0	NA	0	NA	0	NA	0	3655	0	1	0	1	030710	31	36794	657599	0007	MARANSERAYOC	-72.66138	-14.14542499	11	NA	996	22	1	0	0	0
016505301	PE6	165	53	1	1	165	1420	1	0	0	1	1	0	1	1	0	165	3	3	2	3	0	NA	0	NA	0	NA	0	3655	0	1	0	1	030710	31	36794	657599	0007	MARANSERAYOC	-72.66138	-14.14542499	11	NA	996	21	1	1	1	0
016505401	PE6	165	54	1	2	165	1420	6	2	0	6	6	1	1	1	0	165	3	3	2	3	0	NA	0	NA	0	NA	0	3655	2	1	0	1	030710	31	36794	657599	0007	MARANSERAYOC	-72.66138	-14.14542499	11	NA	996	22	1	1	1	0
016506701	PE6	165	67	1	1	165	1420	1	0	0	1	1	0	1	1	0	165	3	3	2	3	0	NA	0	NA	0	NA	0	3655	0	1	0	1	030710	31	36794	657599	0006	CHOCCHOC	-72.665265	-14.14164166	11	NA	996	11	1	0	0	0
016506801	PE6	165	68	1	1	165	1420	4	1	0	4	4	1	1	1	0	165	3	3	2	3	0	NA	0	NA	0	NA	1	3655	1	1	0	1	030710	31	36794	173741	0006	CHOCCHOC	-72.665265	-14.14164166	11	NA	996	11	1	1	1	0
016506901	PE6	165	69	1	1	165	1420	7	2	0	7	7	2	1	1	0	165	3	3	2	3	0	NA	0	NA	0	NA	2	3655	3	1	0	1	030710	31	36794	173741	0006	CHOCCHOC	-72.665265	-14.14164166	11	NA	996	11	1	1	1	0
016507001	PE6	165	70	1	2	165	1420	3	0	0	3	3	0	1	1	0	165	3	3	2	3	0	NA	0	NA	0	NA	0	3655	0	1	0	1	030710	31	36794	657599	0006	CHOCCHOC	-72.665265	-14.14164166	11	NA	996	22	1	0	0	0
016507101	PE6	165	71	1	1	165	1420	1	0	0	1	1	0	1	1	0	165	3	3	2	3	0	NA	0	NA	0	NA	0	3655	0	1	0	1	030710	31	36794	657599	0006	CHOCCHOC	-72.665265	-14.14164166	11	NA	996	11	1	1	0	0
016600201	PE6	166	2	1	2	166	1420	5	1	0	5	5	2	1	1	0	166	3	3	2	3	0	NA	0	NA	0	NA	1	3773	1	1	0	1	030707	31	36795	164433	0001	PATAYPAMPA	-72.6712	-14.17901	11	NA	996	32	1	0	0	0
016600301	PE6	166	3	1	1	166	1420	4	1	0	4	4	1	1	1	0	166	3	3	2	3	0	NA	0	NA	0	NA	1	3773	1	1	0	1	030707	31	36795	164433	0001	PATAYPAMPA	-72.6712	-14.17901	11	NA	996	32	1	1	0	0
016600401	PE6	166	4	1	2	166	1420	4	1	0	4	4	1	1	1	0	166	3	3	2	3	0	NA	0	NA	0	NA	1	3773	1	1	0	1	030707	31	36795	164433	0001	PATAYPAMPA	-72.6712	-14.17901	11	NA	996	32	1	1	1	0
016600801	PE6	166	8	1	1	166	1420	3	1	0	3	3	0	1	1	0	166	3	3	2	3	0	NA	0	NA	0	NA	0	3773	2	1	0	1	030707	31	36795	622370	0001	PATAYPAMPA	-72.6712	-14.17901	12	NA	3	12	1	1	1	0
016601001	PE6	166	10	1	2	166	1420	7	1	0	7	7	1	1	1	0	166	3	3	2	3	0	NA	0	NA	0	NA	1	3773	1	1	0	1	030707	31	36795	164433	0001	PATAYPAMPA	-72.6712	-14.17901	11	NA	996	11	1	1	0	0
016601101	PE6	166	11	1	1	166	1420	1	0	0	1	1	0	1	1	0	166	3	3	2	3	0	NA	0	NA	0	NA	0	3773	0	1	0	1	030707	31	36795	622370	0001	PATAYPAMPA	-72.6712	-14.17901	11	NA	996	11	1	0	1	1
016601601	PE6	166	16	1	2	166	1420	6	1	0	5	6	1	1	1	0	166	3	3	2	3	0	NA	0	NA	0	NA	1	3773	1	1	0	1	030707	31	36795	164433	0001	PATAYPAMPA	-72.6712	-14.17901	11	NA	996	11	1	1	1	0
016602001	PE6	166	20	1	2	166	1420	6	1	0	6	6	1	1	1	0	166	3	3	2	3	0	NA	0	NA	0	NA	0	3773	1	1	0	1	030707	31	36795	622370	0001	PATAYPAMPA	-72.6712	-14.17901	11	NA	996	11	1	1	1	0
016602301	PE6	166	23	1	2	166	1420	2	0	0	2	2	0	1	1	0	166	3	3	2	3	0	NA	0	NA	0	NA	0	3773	0	1	0	1	030707	31	36795	622370	0001	PATAYPAMPA	-72.6712	-14.17901	11	NA	996	32	1	1	0	0
016602601	PE6	166	26	1	2	166	1420	7	1	0	7	7	2	1	1	0	166	3	3	2	3	0	NA	0	NA	0	NA	1	3773	2	1	0	1	030707	31	36795	164433	0001	PATAYPAMPA	-72.6712	-14.17901	96	11	996	11	1	1	0	1
016603801	PE6	166	38	1	2	166	1420	3	1	0	3	3	1	1	1	0	166	3	3	2	3	0	NA	0	NA	0	NA	1	3773	1	1	0	1	030707	31	36795	164433	0001	PATAYPAMPA	-72.6712	-14.17901	11	NA	996	32	1	0	1	0
016604501	PE6	166	45	1	2	166	1420	6	1	0	6	6	1	1	1	0	166	3	3	2	3	0	NA	0	NA	0	NA	1	3773	1	1	0	1	030707	31	36795	164433	0001	PATAYPAMPA	-72.6712	-14.17901	11	NA	996	32	1	1	1	0
016605001	PE6	166	50	1	2	166	1420	4	1	0	4	4	1	1	1	0	166	3	3	2	3	0	NA	0	NA	0	NA	0	3773	1	1	0	1	030707	31	36795	622370	0001	PATAYPAMPA	-72.6712	-14.17901	11	NA	996	32	1	0	0	0
016605201	PE6	166	52	1	2	166	1420	6	2	0	6	6	1	1	1	0	166	3	3	2	3	0	NA	0	NA	0	NA	1	3773	2	1	0	1	030707	31	36795	164433	0001	PATAYPAMPA	-72.6712	-14.17901	11	NA	996	11	1	1	1	0
016703601	PE6	167	36	1	1	167	1418	4	1	0	3	3	1	1	1	0	167	3	3	2	3	0	NA	0	NA	0	NA	1	3836	2	1	0	1	030506	31	36849	194929	0018	CHILA	-72.22211666	-14.131645	11	NA	996	22	1	1	1	0
016703801	PE6	167	38	1	2	167	1418	3	1	0	3	3	1	1	1	0	167	3	3	2	3	0	NA	0	NA	0	NA	1	3836	1	1	0	1	030506	31	36849	194929	0018	CHILA	-72.22211666	-14.131645	11	NA	996	32	1	1	1	0
016703901	PE6	167	39	1	2	167	1418	3	1	0	3	3	1	1	1	0	167	3	3	2	3	0	NA	0	NA	0	NA	1	3836	1	1	0	1	030506	31	36849	194929	0018	CHILA	-72.22211666	-14.131645	11	NA	996	32	1	1	1	0
016704001	PE6	167	40	1	2	167	1418	4	1	0	4	4	1	1	1	0	167	3	3	2	3	0	NA	0	NA	0	NA	1	3836	1	1	0	1	030506	31	36849	194929	0018	CHILA	-72.22211666	-14.131645	11	NA	996	23	1	1	1	0
016705101	PE6	167	51	1	2	167	1418	3	1	0	3	2	1	1	1	0	167	3	3	2	3	0	NA	0	NA	0	NA	1	3836	1	1	0	1	030506	31	36849	194929	0018	CHILA	-72.22211666	-14.131645	12	NA	5	23	1	1	1	0
016705201	PE6	167	52	1	1	167	1418	3	0	0	3	0	0	1	1	0	167	3	3	2	3	0	NA	0	NA	0	NA	0	3836	0	1	0	1	030506	31	36849	737793	0018	CHILA	-72.22211666	-14.131645	11	NA	996	23	1	0	1	0
016705301	PE6	167	53	1	2	167	1421	4	0	0	4	0	1	1	1	0	167	3	3	2	3	0	NA	0	NA	0	NA	1	3836	1	1	0	1	030506	31	36849	194929	0018	CHILA	-72.22211666	-14.131645	11	NA	996	22	1	0	1	0
016705401	PE6	167	54	1	2	167	1418	4	1	0	4	4	1	1	1	0	167	3	3	2	3	0	NA	0	NA	0	NA	0	3836	1	1	0	1	030506	31	36849	737793	0018	CHILA	-72.22211666	-14.131645	11	NA	996	23	1	1	1	0
016705501	PE6	167	55	1	2	167	1418	3	1	0	3	3	1	1	1	0	167	3	3	2	3	0	NA	0	NA	0	NA	1	3836	1	1	0	1	030506	31	36849	194929	0018	CHILA	-72.22211666	-14.131645	11	NA	996	23	1	1	0	0
016713001	PE6	167	130	1	4	167	1418	4	1	0	3	3	0	1	1	0	167	3	3	2	3	0	NA	0	NA	0	NA	0	3836	1	1	0	1	030506	31	36849	737793	0017	MINASCUCHO	-72.19018166	-14.13620833	11	NA	996	22	1	1	0	0
016713101	PE6	167	131	1	2	167	1418	4	0	0	4	4	0	1	1	0	167	3	3	2	3	0	NA	0	NA	0	NA	0	3836	0	1	0	1	030506	31	36849	737793	0017	MINASCUCHO	-72.19018166	-14.13620833	11	NA	996	22	0	1	0	0
016713301	PE6	167	133	1	1	167	1418	1	0	0	1	1	0	1	1	0	167	3	3	2	3	0	NA	0	NA	0	NA	0	3836	0	1	0	1	030506	31	36849	737793	0017	MINASCUCHO	-72.19018166	-14.13620833	41	NA	60	23	0	1	0	0
016713401	PE6	167	134	1	1	167	1418	5	0	0	5	1	1	1	1	0	167	3	3	2	3	0	NA	0	NA	0	NA	1	3836	1	1	0	1	030506	31	36849	194929	0017	MINASCUCHO	-72.19018166	-14.13620833	11	NA	996	22	1	1	1	1
016804701	PE6	168	47	1	2	168	1419	5	1	0	5	5	2	1	1	0	168	4	4	1	1	0	NA	0	NA	0	NA	1	2456	1	1	0	1	040104	33	42096	1101271	0001	LA LIBERTAD	-71.56433	-16.36584	11	NA	996	11	1	0	1	1
016806001	PE6	168	60	1	4	168	1419	4	1	0	4	4	1	1	1	0	168	4	4	1	1	0	NA	0	NA	0	NA	1	2456	1	1	0	1	040104	33	42096	1101271	0001	LA LIBERTAD	-71.56433	-16.36584	11	NA	996	11	1	1	1	1
016817401	PE6	168	174	1	4	168	1419	4	2	0	4	4	1	1	1	0	168	4	4	1	1	0	NA	0	NA	0	NA	1	2456	2	1	0	1	040104	33	42096	1101271	0001	LA LIBERTAD	-71.56433	-16.36584	11	NA	996	11	1	1	1	1
016828701	PE6	168	287	1	1	168	1419	4	1	0	4	4	1	1	1	0	168	4	4	1	1	0	NA	0	NA	0	NA	1	2456	1	1	0	1	040104	33	42096	1101271	0001	LA LIBERTAD	-71.56433	-16.36584	11	NA	996	11	1	0	1	1
016831901	PE6	168	319	1	1	168	1419	4	1	0	4	4	1	1	1	0	168	4	4	1	1	0	NA	0	NA	0	NA	1	2456	1	1	0	1	040104	33	42096	1101271	0001	LA LIBERTAD	-71.56433	-16.36584	11	NA	996	11	1	1	1	1
016832801	PE6	168	328	1	1	168	1419	4	1	0	3	4	0	1	1	0	168	4	4	1	1	0	NA	0	NA	0	NA	0	2456	1	1	0	1	040104	33	42096	7240991	0001	LA LIBERTAD	-71.56433	-16.36584	11	NA	996	11	1	1	1	1
016834201	PE6	168	342	1	2	168	1419	4	1	0	4	3	1	1	1	0	168	4	4	1	1	0	NA	0	NA	0	NA	0	2456	1	1	0	1	040104	33	42096	7240991	0001	LA LIBERTAD	-71.56433	-16.36584	11	NA	996	11	1	1	1	1
016834401	PE6	168	344	1	1	168	1419	4	1	0	4	4	1	1	1	0	168	4	4	1	1	0	NA	0	NA	0	NA	1	2456	1	1	0	1	040104	33	42096	1101271	0001	LA LIBERTAD	-71.56433	-16.36584	11	NA	996	11	1	0	1	1
016903701	PE6	169	37	1	2	169	1422	3	1	0	3	3	1	1	1	0	169	4	4	1	1	0	NA	0	NA	0	NA	1	2311	1	1	0	1	040104	34	42139	437219	0001	LA LIBERTAD	-71.5737	-16.40276	11	NA	996	11	1	1	1	1
016904901	PE6	169	49	1	1	169	1422	2	1	0	2	2	0	1	5	0	169	4	4	1	1	0	NA	0	NA	0	NA	0	2311	1	1	0	1	040104	34	42139	2874766	0001	LA LIBERTAD	-71.5737	-16.40276	11	NA	996	11	1	0	0	0
016905401	PE6	169	54	1	1	169	1422	4	1	0	4	4	1	1	1	0	169	4	4	1	1	0	NA	0	NA	0	NA	1	2311	2	1	0	1	040104	34	42139	437219	0001	LA LIBERTAD	-71.5737	-16.40276	11	NA	996	11	1	1	1	1
016906801	PE6	169	68	1	1	169	1422	4	1	0	4	4	1	1	1	0	169	4	4	1	1	0	NA	0	NA	0	NA	1	2311	1	1	0	1	040104	34	42139	437219	0001	LA LIBERTAD	-71.5737	-16.40276	11	NA	996	11	1	1	1	1
016909201	PE6	169	92	1	2	169	1422	3	1	0	3	3	0	1	1	0	169	4	4	1	1	0	NA	0	NA	0	NA	0	2311	1	1	0	1	040104	34	42139	2874766	0001	LA LIBERTAD	-71.5737	-16.40276	11	NA	996	11	1	0	1	1
016909401	PE6	169	94	1	2	169	1422	4	1	0	4	4	1	1	1	0	169	4	4	1	1	0	NA	0	NA	0	NA	1	2311	1	1	0	1	040104	34	42139	437219	0001	LA LIBERTAD	-71.5737	-16.40276	11	NA	996	11	1	1	1	0
017000701	PE6	170	7	1	2	170	1422	5	1	0	5	5	1	1	1	0	170	4	4	1	1	0	NA	0	NA	0	NA	1	2411	1	1	0	1	040104	33	42176	406526	0001	LA LIBERTAD	-71.55618	-16.37774	11	NA	996	11	1	1	1	1
017006901	PE6	170	69	1	2	170	1422	7	2	0	7	7	1	1	1	0	170	4	4	1	1	0	NA	0	NA	0	NA	1	2411	3	1	0	1	040104	33	42176	406526	0001	LA LIBERTAD	-71.55618	-16.37774	11	NA	996	11	1	1	1	1
017008901	PE6	170	89	1	2	170	1422	6	1	0	6	6	2	1	1	0	170	4	4	1	1	0	NA	0	NA	0	NA	2	2411	2	1	0	1	040104	33	42176	406526	0001	LA LIBERTAD	-71.55618	-16.37774	11	NA	996	11	1	0	1	0
017010201	PE6	170	102	1	2	170	1422	2	0	0	2	2	0	1	2	0	170	4	4	1	1	0	NA	0	NA	0	NA	0	2411	0	1	0	1	040104	33	42176	2672960	0001	LA LIBERTAD	-71.55618	-16.37774	11	NA	996	11	1	1	1	1
017010202	PE6	170	102	2	2	170	1422	3	1	0	3	3	1	1	1	0	170	4	4	1	1	0	NA	0	NA	0	NA	1	2411	1	1	0	1	040104	33	42176	406526	0001	LA LIBERTAD	-71.55618	-16.37774	11	NA	996	11	1	1	1	1
017010401	PE6	170	104	1	2	170	1422	7	1	0	7	7	0	1	1	0	170	4	4	1	1	0	NA	0	NA	0	NA	0	2411	2	1	0	1	040104	33	42176	2672960	0001	LA LIBERTAD	-71.55618	-16.37774	11	NA	996	11	1	0	1	1
017012901	PE6	170	129	1	1	170	1422	2	1	0	2	2	1	1	1	0	170	4	4	1	1	0	NA	0	NA	0	NA	1	2411	1	1	0	1	040104	33	42176	406526	0001	LA LIBERTAD	-71.55618	-16.37774	11	NA	996	11	1	0	1	1
017013501	PE6	170	135	1	1	170	1422	2	0	0	1	2	0	1	1	0	170	4	4	1	1	0	NA	0	NA	0	NA	0	2411	0	1	0	1	040104	33	42176	2672960	0001	LA LIBERTAD	-71.55618	-16.37774	11	NA	996	12	1	1	1	0
017100301	PE6	171	3	1	1	171	1418	4	2	0	4	4	1	1	1	0	171	4	4	1	1	0	NA	0	NA	0	NA	1	2406	2	1	0	1	040104	33	42177	451740	0001	LA LIBERTAD	-71.55636	-16.37896	11	NA	996	11	1	1	1	1
017102501	PE6	171	25	1	1	171	1418	4	0	0	4	4	0	1	2	0	171	4	4	1	1	0	NA	0	NA	0	NA	0	2406	1	1	0	1	040104	33	42177	2970245	0001	LA LIBERTAD	-71.55636	-16.37896	12	NA	1	11	1	0	1	1
017103101	PE6	171	31	1	2	171	1418	4	1	0	4	3	0	1	7	0	171	4	4	1	1	0	NA	0	NA	0	NA	0	2406	2	1	0	1	040104	33	42177	2970245	0001	LA LIBERTAD	-71.55636	-16.37896	11	NA	996	11	1	0	1	1
017103301	PE6	171	33	1	2	171	1418	2	0	0	2	2	0	1	1	0	171	4	4	1	1	0	NA	0	NA	0	NA	0	2406	0	1	0	1	040104	33	42177	2970245	0001	LA LIBERTAD	-71.55636	-16.37896	11	NA	996	11	1	1	1	1
017105601	PE6	171	56	1	2	171	1418	4	1	0	4	4	1	1	3	0	171	4	4	1	1	0	NA	0	NA	0	NA	1	2406	1	1	0	1	040104	33	42177	451740	0001	LA LIBERTAD	-71.55636	-16.37896	11	NA	996	11	1	1	1	1
017106501	PE6	171	65	1	2	171	1418	2	0	0	2	1	0	1	1	0	171	4	4	1	1	0	NA	0	NA	0	NA	0	2406	0	1	0	1	040104	33	42177	2970245	0001	LA LIBERTAD	-71.55636	-16.37896	11	NA	996	11	1	1	1	1
017107001	PE6	171	70	1	2	171	1418	3	0	0	3	3	0	1	1	0	171	4	4	1	1	0	NA	0	NA	0	NA	0	2406	0	1	0	1	040104	33	42177	2970245	0001	LA LIBERTAD	-71.55636	-16.37896	11	NA	996	11	1	1	1	1
017109801	PE6	171	98	1	2	171	1418	3	1	0	3	3	1	1	1	0	171	4	4	1	1	0	NA	0	NA	0	NA	1	2406	1	1	0	1	040104	33	42177	451740	0001	LA LIBERTAD	-71.55636	-16.37896	11	NA	996	11	1	1	1	1
017111401	PE6	171	114	1	1	171	1418	5	2	0	5	5	1	1	2	0	171	4	4	1	1	0	NA	0	NA	0	NA	1	2406	2	1	0	1	040104	33	42177	451740	0001	LA LIBERTAD	-71.55636	-16.37896	11	NA	996	11	1	1	1	1
017115201	PE6	171	152	1	2	171	1418	5	1	0	5	5	2	1	1	0	171	4	4	1	1	0	NA	0	NA	0	NA	2	2406	1	1	0	1	040104	33	42177	451740	0001	LA LIBERTAD	-71.55636	-16.37896	11	NA	996	11	1	1	1	1
017200301	PE6	172	3	1	1	172	1421	4	1	0	4	4	1	1	4	0	172	4	4	1	1	0	NA	0	NA	0	NA	1	2550	1	1	0	1	040104	34	42190	422404	0001	LA LIBERTAD ( IRRIGACION ZAMACOLA)	-71.55878	-16.34506	11	NA	996	11	1	1	1	0
017205101	PE6	172	51	1	2	172	1421	6	1	0	6	6	1	1	1	0	172	4	4	1	1	0	NA	0	NA	0	NA	1	2550	1	1	0	1	040104	34	42190	422404	0001	LA LIBERTAD ( IRRIGACION ZAMACOLA)	-71.55878	-16.34506	11	NA	996	11	1	1	1	1
017206401	PE6	172	64	1	2	172	1421	5	1	0	5	4	0	1	1	0	172	4	4	1	1	0	NA	0	NA	0	NA	0	2550	2	1	0	1	040104	34	42190	2777354	0001	LA LIBERTAD ( IRRIGACION ZAMACOLA)	-71.55878	-16.34506	11	NA	996	11	1	0	1	0
017208801	PE6	172	88	1	2	172	1421	4	1	0	4	4	2	1	1	0	172	4	4	1	1	0	NA	0	NA	0	NA	2	2550	1	1	0	1	040104	34	42190	422404	0001	LA LIBERTAD ( IRRIGACION ZAMACOLA)	-71.55878	-16.34506	11	NA	996	11	1	1	1	1
017210501	PE6	172	105	1	2	172	1421	5	1	0	5	5	2	1	1	0	172	4	4	1	1	0	NA	0	NA	0	NA	2	2550	1	1	0	1	040104	34	42190	422404	0001	LA LIBERTAD ( IRRIGACION ZAMACOLA)	-71.55878	-16.34506	11	NA	996	11	1	1	1	1
017214501	PE6	172	145	1	1	172	1421	5	1	0	5	4	1	1	1	0	172	4	4	1	1	0	NA	0	NA	0	NA	1	2550	1	1	0	1	040104	34	42190	422404	0001	LA LIBERTAD ( IRRIGACION ZAMACOLA)	-71.55878	-16.34506	11	NA	996	11	1	1	1	1
017215001	PE6	172	150	1	2	172	1421	4	1	0	4	4	0	1	1	0	172	4	4	1	1	0	NA	0	NA	0	NA	0	2550	1	1	0	1	040104	34	42190	2777354	0001	LA LIBERTAD ( IRRIGACION ZAMACOLA)	-71.55878	-16.34506	11	NA	996	11	1	1	1	1
017301501	PE6	173	15	1	2	173	1421	3	2	0	3	3	0	1	1	0	173	4	4	1	1	0	NA	0	NA	0	NA	0	2652	2	1	0	1	040104	36	42289	3073243	0002	CONO NORTE	-71.58238	-16.31445	13	NA	1	23	1	1	1	1
017306201	PE6	173	62	1	1	173	1421	3	1	0	3	3	1	1	1	0	173	4	4	1	1	0	NA	0	NA	0	NA	1	2652	1	1	0	1	040104	36	42289	467405	0002	CONO NORTE	-71.58238	-16.31445	13	NA	1	23	1	0	0	0
017306601	PE6	173	66	1	1	173	1421	3	1	0	3	3	1	1	1	0	173	4	4	1	1	0	NA	0	NA	0	NA	1	2652	1	1	0	1	040104	36	42289	467405	0002	CONO NORTE	-71.58238	-16.31445	13	NA	1	21	1	1	0	0
017307501	PE6	173	75	1	1	173	1421	2	0	0	2	2	0	1	1	0	173	4	4	1	1	0	NA	0	NA	0	NA	0	2652	0	1	0	1	040104	36	42289	3073243	0002	CONO NORTE	-71.58238	-16.31445	13	NA	1	23	1	1	1	1
017311701	PE6	173	117	1	2	173	1421	4	1	0	4	4	1	1	1	0	173	4	4	1	1	0	NA	0	NA	0	NA	1	2652	1	1	0	1	040104	36	42289	467405	0002	CONO NORTE	-71.58238	-16.31445	11	NA	996	11	1	0	1	1
017312901	PE6	173	129	1	1	173	1421	4	1	0	4	4	1	1	1	0	173	4	4	1	1	0	NA	0	NA	0	NA	1	2652	1	1	0	1	040104	36	42289	467405	0002	CONO NORTE	-71.58238	-16.31445	11	NA	996	11	1	1	0	0
017317401	PE6	173	174	1	1	173	1421	4	1	0	4	4	1	1	1	0	173	4	4	1	1	0	NA	0	NA	0	NA	1	2652	1	1	0	1	040104	36	42289	467405	0002	CONO NORTE	-71.58238	-16.31445	13	NA	1	21	1	1	1	0
017318201	PE6	173	182	1	2	173	1421	4	1	0	4	4	2	1	1	0	173	4	4	1	1	0	NA	0	NA	0	NA	2	2652	1	1	0	1	040104	36	42289	467405	0002	CONO NORTE	-71.58238	-16.31445	13	NA	1	22	1	0	1	0
017405201	PE6	174	52	1	1	174	1421	6	1	0	6	6	2	1	1	0	174	4	4	1	1	0	NA	0	NA	0	NA	2	2336	1	1	0	1	040101	33	42384	311247	0001	AREQUIPA	-71.54556	-16.39756	11	NA	996	11	1	1	1	1
017406101	PE6	174	61	1	2	174	1421	3	1	0	3	3	1	1	1	0	174	4	4	1	1	0	NA	0	NA	0	NA	1	2336	1	1	0	1	040101	33	42384	311247	0001	AREQUIPA	-71.54556	-16.39756	11	NA	996	11	1	1	1	0
017409001	PE6	174	90	1	1	174	1421	4	0	0	4	3	0	1	1	0	174	4	4	1	1	0	NA	0	NA	0	NA	0	2336	0	1	0	1	040101	33	42384	2046485	0001	AREQUIPA	-71.54556	-16.39756	11	NA	996	11	1	1	1	1
017409101	PE6	174	91	1	2	174	1421	3	1	0	3	3	1	1	1	0	174	4	4	1	1	0	NA	0	NA	0	NA	1	2336	1	1	0	1	040101	33	42384	311247	0001	AREQUIPA	-71.54556	-16.39756	11	NA	996	11	1	1	1	1
017409501	PE6	174	95	1	2	174	1421	7	3	0	7	7	0	1	1	0	174	4	4	1	1	0	NA	0	NA	0	NA	0	2336	4	1	0	1	040101	33	42384	2046485	0001	AREQUIPA	-71.54556	-16.39756	11	NA	996	11	1	1	1	1
017411901	PE6	174	119	1	2	174	1421	5	1	0	5	5	1	1	1	0	174	4	4	1	1	0	NA	0	NA	0	NA	1	2336	2	1	0	1	040101	33	42384	311247	0001	AREQUIPA	-71.54556	-16.39756	11	NA	996	11	1	1	1	1
017500201	PE6	175	2	1	1	175	1418	1	0	0	1	1	0	1	1	0	175	4	4	1	1	0	NA	0	NA	0	NA	0	2336	0	1	0	1	040101	32	42458	2312608	0001	AREQUIPA	-71.53017	-16.41227	11	NA	996	11	0	0	1	1
017500501	PE6	175	5	1	1	175	1418	4	1	0	4	4	1	1	9	0	175	4	4	1	1	0	NA	0	NA	0	NA	1	2336	1	1	0	1	040101	32	42458	351721	0001	AREQUIPA	-71.53017	-16.41227	11	NA	996	11	1	1	1	1
017503201	PE6	175	32	1	1	175	1418	5	2	0	5	5	2	1	1	0	175	4	4	1	1	0	NA	0	NA	0	NA	2	2336	2	1	0	1	040101	32	42458	351721	0001	AREQUIPA	-71.53017	-16.41227	11	NA	996	11	1	1	1	1
017503501	PE6	175	35	1	1	175	1418	2	1	0	2	2	1	1	5	0	175	4	4	1	1	0	NA	0	NA	0	NA	1	2336	1	1	0	1	040101	32	42458	351721	0001	AREQUIPA	-71.53017	-16.41227	11	NA	996	11	1	1	1	1
017504201	PE6	175	42	1	2	175	1418	8	3	0	5	8	1	1	1	0	175	4	4	1	1	0	NA	0	NA	0	NA	1	2336	3	1	0	1	040101	32	42458	351721	0001	AREQUIPA	-71.53017	-16.41227	11	NA	996	11	1	1	1	1
017504501	PE6	175	45	1	1	175	1418	1	0	0	1	1	0	1	1	0	175	4	4	1	1	0	NA	0	NA	0	NA	0	2336	0	1	0	1	040101	32	42458	2312608	0001	AREQUIPA	-71.53017	-16.41227	11	NA	996	11	1	1	1	1
017506801	PE6	175	68	1	1	175	1418	5	1	0	5	5	2	1	1	0	175	4	4	1	1	0	NA	0	NA	0	NA	1	2336	1	1	0	1	040101	32	42458	351721	0001	AREQUIPA	-71.53017	-16.41227	11	NA	996	11	1	0	1	1
017512401	PE6	175	124	1	3	175	1418	6	1	0	6	4	1	1	2	0	175	4	4	1	1	0	NA	0	NA	0	NA	1	2336	1	1	0	1	040101	32	42458	351721	0001	AREQUIPA	-71.53017	-16.41227	11	NA	996	11	1	1	1	0
017600901	PE6	176	9	1	2	176	1421	3	1	0	3	3	1	1	1	0	176	4	4	1	1	0	NA	0	NA	0	NA	1	2312	1	1	0	1	040126	32	42513	460735	0001	TAHUAYCANI	-71.55598	-16.40472	11	NA	996	11	1	1	1	1
017602501	PE6	176	25	1	2	176	1421	5	1	0	5	5	1	1	1	0	176	4	4	1	1	0	NA	0	NA	0	NA	1	2312	2	1	0	1	040126	32	42513	460735	0001	TAHUAYCANI	-71.55598	-16.40472	11	NA	996	11	1	1	1	1
017604801	PE6	176	48	1	2	176	1421	4	1	0	4	4	1	1	1	0	176	4	4	1	1	0	NA	0	NA	0	NA	1	2312	1	1	0	1	040126	32	42513	460735	0001	TAHUAYCANI	-71.55598	-16.40472	11	NA	996	11	1	1	1	1
017605801	PE6	176	58	1	1	176	1421	5	2	0	5	5	0	1	1	0	176	4	4	1	1	0	NA	0	NA	0	NA	0	2312	2	1	0	1	040126	32	42513	3029389	0001	TAHUAYCANI	-71.55598	-16.40472	11	NA	996	11	1	1	1	1
017606701	PE6	176	67	1	4	176	1421	5	2	0	5	5	1	1	1	0	176	4	4	1	1	0	NA	0	NA	0	NA	1	2312	2	1	0	1	040126	32	42513	460735	0001	TAHUAYCANI	-71.55598	-16.40472	11	NA	996	11	1	1	1	1
017612901	PE6	176	129	1	1	176	1421	2	0	0	2	2	0	1	1	0	176	4	4	1	1	0	NA	0	NA	0	NA	0	2312	0	1	0	1	040126	32	42513	3029389	0001	TAHUAYCANI	-71.55598	-16.40472	11	NA	996	11	1	1	1	1
017613001	PE6	176	130	1	1	176	1421	1	0	0	1	1	0	1	1	0	176	4	4	1	1	0	NA	0	NA	0	NA	0	2312	0	1	0	1	040126	32	42513	3029389	0001	TAHUAYCANI	-71.55598	-16.40472	11	NA	996	11	1	1	1	1
017615001	PE6	176	150	1	2	176	1421	4	1	0	4	4	1	1	1	0	176	4	4	1	1	0	NA	0	NA	0	NA	1	2312	1	1	0	1	040126	32	42513	460735	0001	TAHUAYCANI	-71.55598	-16.40472	11	NA	996	11	1	1	1	1
017615901	PE6	176	159	1	2	176	1421	2	0	0	2	2	0	1	2	0	176	4	4	1	1	0	NA	0	NA	0	NA	0	2312	0	1	0	1	040126	32	42513	3029389	0001	TAHUAYCANI	-71.55598	-16.40472	11	NA	996	11	1	1	1	1
017702701	PE6	177	27	1	1	177	1420	5	1	0	5	5	2	1	1	0	177	4	4	1	1	0	NA	0	NA	0	NA	2	2411	1	1	0	1	040103	33	42519	426583	0001	CAYMA	-71.5457	-16.38029	11	NA	996	11	1	1	1	0
017703801	PE6	177	38	1	1	177	1420	3	1	0	3	3	1	1	2	0	177	4	4	1	1	0	NA	0	NA	0	NA	1	2411	1	1	0	1	040103	33	42519	426583	0001	CAYMA	-71.5457	-16.38029	11	NA	996	11	1	0	1	1
017705001	PE6	177	50	1	2	177	1420	5	1	0	5	5	2	1	1	0	177	4	4	1	1	0	NA	0	NA	0	NA	1	2411	1	1	0	1	040103	33	42519	426583	0001	CAYMA	-71.5457	-16.38029	11	NA	996	11	1	1	1	1
017705901	PE6	177	59	1	1	177	1420	3	0	0	3	3	0	1	3	0	177	4	4	1	1	0	NA	0	NA	0	NA	0	2411	0	1	0	1	040103	33	42519	2804833	0001	CAYMA	-71.5457	-16.38029	11	NA	996	11	0	1	1	1
017706101	PE6	177	61	1	1	177	1420	4	1	0	4	4	2	1	1	0	177	4	4	1	1	0	NA	0	NA	0	NA	2	2411	1	1	0	1	040103	33	42519	426583	0001	CAYMA	-71.5457	-16.38029	11	NA	996	11	0	1	1	1
017707701	PE6	177	77	1	1	177	1420	1	0	0	1	1	0	1	1	0	177	4	4	1	1	0	NA	0	NA	0	NA	0	2411	0	1	0	1	040103	33	42519	2804833	0001	CAYMA	-71.5457	-16.38029	71	11	996	11	1	1	1	0
017709301	PE6	177	93	1	1	177	1420	4	1	0	4	4	1	1	1	0	177	4	4	1	1	0	NA	0	NA	0	NA	1	2411	1	1	0	1	040103	33	42519	426583	0001	CAYMA	-71.5457	-16.38029	11	NA	996	11	1	1	1	1
017710601	PE6	177	106	1	1	177	1420	4	1	0	4	4	2	1	1	0	177	4	4	1	1	0	NA	0	NA	0	NA	1	2411	1	1	0	1	040103	33	42519	426583	0001	CAYMA	-71.5457	-16.38029	11	NA	996	11	1	1	1	1
017713901	PE6	177	139	1	2	177	1420	2	0	0	2	2	0	1	1	0	177	4	4	1	1	0	NA	0	NA	0	NA	0	2411	0	1	0	1	040103	33	42519	2804833	0001	CAYMA	-71.5457	-16.38029	11	NA	996	11	1	1	1	1
017714101	PE6	177	141	1	1	177	1420	5	1	0	5	5	1	1	2	0	177	4	4	1	1	0	NA	0	NA	0	NA	1	2411	1	1	0	1	040103	33	42519	426583	0001	CAYMA	-71.5457	-16.38029	11	NA	996	11	1	1	1	1
017800601	PE6	178	6	1	1	178	1419	4	1	0	4	4	2	1	1	0	178	4	4	1	1	0	NA	0	NA	0	NA	2	2658	1	1	0	1	040103	34	42526	450145	0001	CAYMA	-71.54566	-16.32933	11	NA	996	11	1	1	1	1
017801101	PE6	178	11	1	1	178	1419	7	2	0	7	7	1	1	1	0	178	4	4	1	1	0	NA	0	NA	0	NA	1	2658	2	1	0	1	040103	34	42526	450145	0001	CAYMA	-71.54566	-16.32933	11	NA	996	11	1	1	1	1
017802701	PE6	178	27	1	2	178	1419	3	1	0	3	3	1	1	1	0	178	4	4	1	1	0	NA	0	NA	0	NA	1	2658	1	1	0	1	040103	34	42526	450145	0001	CAYMA	-71.54566	-16.32933	11	NA	996	11	1	1	1	1
017802801	PE6	178	28	1	2	178	1419	4	1	0	4	4	1	1	1	0	178	4	4	1	1	0	NA	0	NA	0	NA	0	2658	1	1	0	1	040103	34	42526	2959759	0001	CAYMA	-71.54566	-16.32933	11	NA	996	11	1	1	1	1
017808101	PE6	178	81	1	1	178	1419	4	1	0	4	4	1	1	1	0	178	4	4	1	1	0	NA	0	NA	0	NA	1	2658	1	1	0	1	040103	34	42526	450145	0001	CAYMA	-71.54566	-16.32933	11	NA	996	11	1	1	1	1
017808301	PE6	178	83	1	5	178	1419	6	3	0	6	6	1	1	1	0	178	4	4	1	1	0	NA	0	NA	0	NA	1	2658	4	1	0	1	040103	34	42526	450145	0001	CAYMA	-71.54566	-16.32933	11	NA	996	11	1	1	1	1
017808401	PE6	178	84	1	1	178	1419	3	1	0	3	3	0	1	1	0	178	4	4	1	1	0	NA	0	NA	0	NA	0	2658	1	1	0	1	040103	34	42526	2959759	0001	CAYMA	-71.54566	-16.32933	11	NA	996	11	1	1	1	1
017810501	PE6	178	105	1	1	178	1419	1	0	0	1	1	0	1	1	0	178	4	4	1	1	0	NA	0	NA	0	NA	0	2658	0	1	0	1	040103	34	42526	2959759	0001	CAYMA	-71.54566	-16.32933	11	NA	996	11	1	1	1	0
017813401	PE6	178	134	1	1	178	1419	5	1	0	5	5	2	1	1	0	178	4	4	1	1	0	NA	0	NA	0	NA	2	2658	1	1	0	1	040103	34	42526	450145	0001	CAYMA	-71.54566	-16.32933	11	NA	996	11	1	1	1	1
017900101	PE6	179	1	1	3	179	1419	5	3	0	5	5	0	1	1	0	179	4	4	1	1	0	NA	0	NA	0	NA	0	2762	3	1	0	1	040103	36	42529	3178715	0001	CAYMA	-71.53325	-16.31954	13	NA	60	21	1	1	1	0
017900301	PE6	179	3	1	2	179	1419	4	1	0	4	4	1	1	1	0	179	4	4	1	1	0	NA	0	NA	0	NA	1	2762	1	1	0	1	040103	36	42529	3178715	0001	CAYMA	-71.53325	-16.31954	13	NA	120	21	1	1	1	0
017900801	PE6	179	8	1	2	179	1419	4	1	0	4	4	1	1	1	0	179	4	4	1	1	0	NA	0	NA	0	NA	1	2762	1	1	0	1	040103	36	42529	483446	0001	CAYMA	-71.53325	-16.31954	13	NA	15	11	1	1	1	1
017901601	PE6	179	16	1	2	179	1419	4	1	0	4	4	0	1	1	0	179	4	4	1	1	0	NA	0	NA	0	NA	0	2762	1	1	0	1	040103	36	42529	3178715	0001	CAYMA	-71.53325	-16.31954	96	13	30	32	1	0	1	1
017902401	PE6	179	24	1	1	179	1419	5	1	0	5	5	2	1	1	0	179	4	4	1	1	0	NA	0	NA	0	NA	2	2762	1	1	0	1	040103	36	42529	483446	0001	CAYMA	-71.53325	-16.31954	13	NA	120	12	1	0	1	1
017902601	PE6	179	26	1	1	179	1419	1	0	0	1	1	0	1	1	0	179	4	4	1	1	0	NA	0	NA	0	NA	0	2762	0	1	0	1	040103	36	42529	3178715	0001	CAYMA	-71.53325	-16.31954	11	NA	996	11	1	1	1	1
017904801	PE6	179	48	1	2	179	1419	6	1	0	6	5	1	1	1	0	179	4	4	1	1	0	NA	0	NA	0	NA	1	2762	1	1	0	1	040103	36	42529	483446	0001	CAYMA	-71.53325	-16.31954	13	NA	10	21	1	1	1	0
017907001	PE6	179	70	1	2	179	1419	4	0	0	4	2	2	1	1	0	179	4	4	1	1	0	NA	0	NA	0	NA	2	2762	1	1	0	1	040103	36	42529	483446	0001	CAYMA	-71.53325	-16.31954	13	NA	60	11	1	1	1	1
018004101	PE6	180	41	1	2	180	1421	3	1	0	3	3	1	1	1	0	180	4	4	1	1	0	NA	0	NA	0	NA	1	2668	1	1	0	1	040103	35	42537	415823	0001	CAYMA	-71.54002	-16.33029	11	NA	996	11	1	0	1	1
018005301	PE6	180	53	1	2	180	1421	10	4	0	10	10	1	1	1	0	180	4	4	1	1	0	NA	0	NA	0	NA	1	2668	4	1	0	1	040103	35	42537	415823	0001	CAYMA	-71.54002	-16.33029	11	NA	996	11	1	1	1	1
018005801	PE6	180	58	1	2	180	1421	4	1	0	4	4	2	1	1	0	180	4	4	1	1	0	NA	0	NA	0	NA	1	2668	1	1	0	1	040103	35	42537	415823	0001	CAYMA	-71.54002	-16.33029	11	NA	996	11	1	1	1	1
018005802	PE6	180	58	2	1	180	1421	1	0	0	1	1	0	1	1	0	180	4	4	1	1	0	NA	0	NA	0	NA	0	2668	0	1	0	1	040103	35	42537	2734083	0001	CAYMA	-71.54002	-16.33029	11	NA	996	11	1	1	1	1
018006101	PE6	180	61	1	2	180	1421	7	1	0	7	7	2	1	1	0	180	4	4	1	1	0	NA	0	NA	0	NA	1	2668	1	1	0	1	040103	35	42537	415823	0001	CAYMA	-71.54002	-16.33029	12	NA	1	12	1	1	1	0
018008701	PE6	180	87	1	1	180	1421	2	1	0	2	2	1	1	1	0	180	4	4	1	1	0	NA	0	NA	0	NA	1	2668	1	1	0	1	040103	35	42537	415823	0001	CAYMA	-71.54002	-16.33029	11	NA	996	11	1	1	1	1
018008801	PE6	180	88	1	1	180	1421	1	1	0	1	1	0	1	1	0	180	4	4	1	1	0	NA	0	NA	0	NA	0	2668	1	1	0	1	040103	35	42537	2734083	0001	CAYMA	-71.54002	-16.33029	11	NA	996	11	1	1	0	1
018009401	PE6	180	94	1	1	180	1421	2	1	0	2	2	0	1	1	0	180	4	4	1	1	0	NA	0	NA	0	NA	0	2668	1	1	0	1	040103	35	42537	2734083	0001	CAYMA	-71.54002	-16.33029	11	NA	996	11	1	0	1	0
018009801	PE6	180	98	1	2	180	1421	5	1	0	5	5	1	1	1	0	180	4	4	1	1	0	NA	0	NA	0	NA	1	2668	2	1	0	1	040103	35	42537	415823	0001	CAYMA	-71.54002	-16.33029	11	NA	996	11	1	1	1	1
018011001	PE6	180	110	1	2	180	1421	3	1	0	3	3	1	1	1	0	180	4	4	1	1	0	NA	0	NA	0	NA	1	2668	1	1	0	1	040103	35	42537	415823	0001	CAYMA	-71.54002	-16.33029	11	NA	996	11	1	0	1	0
018100801	PE6	181	8	1	1	181	1419	1	0	0	1	1	0	1	1	0	181	4	4	1	1	0	NA	0	NA	0	NA	0	2537	0	1	0	1	040103	35	42581	2992302	0001	CAYMA	-71.55386	-16.34635	11	NA	996	11	1	1	1	1
018103201	PE6	181	32	1	1	181	1419	3	1	0	3	3	1	1	1	0	181	4	4	1	1	0	NA	0	NA	0	NA	1	2537	1	1	0	1	040103	35	42581	455095	0001	CAYMA	-71.55386	-16.34635	11	NA	996	11	1	0	1	1
018104001	PE6	181	40	1	1	181	1419	1	0	0	1	1	0	1	1	0	181	4	4	1	1	0	NA	0	NA	0	NA	0	2537	0	1	0	1	040103	35	42581	2992302	0001	CAYMA	-71.55386	-16.34635	11	NA	996	11	1	1	1	1
018106201	PE6	181	62	1	2	181	1419	4	1	0	4	4	1	1	2	0	181	4	4	1	1	0	NA	0	NA	0	NA	1	2537	1	1	0	1	040103	35	42581	455095	0001	CAYMA	-71.55386	-16.34635	11	NA	996	11	1	0	1	1
018106801	PE6	181	68	1	2	181	1419	3	1	0	3	2	0	1	1	0	181	4	4	1	1	0	NA	0	NA	0	NA	0	2537	2	1	0	1	040103	35	42581	2992302	0001	CAYMA	-71.55386	-16.34635	11	NA	996	11	1	1	1	1
018109801	PE6	181	98	1	4	181	1419	7	1	0	7	5	2	1	2	0	181	4	4	1	1	0	NA	0	NA	0	NA	1	2537	1	1	0	1	040103	35	42581	455095	0001	CAYMA	-71.55386	-16.34635	11	NA	996	11	1	1	1	1
018114901	PE6	181	149	1	3	181	1419	6	2	0	6	6	1	1	1	0	181	4	4	1	1	0	NA	0	NA	0	NA	1	2537	2	1	0	1	040103	35	42581	455095	0001	CAYMA	-71.55386	-16.34635	11	NA	996	11	1	1	1	1
018117201	PE6	181	172	1	1	181	1419	6	1	0	6	6	2	1	2	0	181	4	4	1	1	0	NA	0	NA	0	NA	2	2537	1	1	0	1	040103	35	42581	455095	0001	CAYMA	-71.55386	-16.34635	11	NA	996	11	1	1	1	0
018118201	PE6	181	182	1	2	181	1419	5	1	0	5	4	1	1	1	0	181	4	4	1	1	0	NA	0	NA	0	NA	1	2537	1	1	0	1	040103	35	42581	455095	0001	CAYMA	-71.55386	-16.34635	11	NA	996	11	1	1	1	0
018118601	PE6	181	186	1	1	181	1419	4	1	0	4	4	1	1	2	0	181	4	4	1	1	0	NA	0	NA	0	NA	1	2537	1	1	0	1	040103	35	42581	455095	0001	CAYMA	-71.55386	-16.34635	11	NA	996	11	1	1	1	1
[truncated: 31,795 more rows]
[truncated: 804 more columns]
