# Supplementary material for: Mean blood pressure according to the hypertension care cascade: Analysis of six national health surveys in Peru
Source: Lancet Reg Health Am. 2021 Jul 13;1:100016. doi: 10.1016/j.lana.2021.100016 (PMC8442255; doi:10.1016/j.lana.2021.100016)
Supplement: Supplementary file 1 [file mmc1.zip › ENDES2019.csv]

ID1.x	HHID	HV000	CONGLOMERADO	HV002	HV002A	HV003	HV004	HV007	HV008	HV009	HV010	HV011	HV012	HV013	HV014	HV015	HV017	HV020	HV021	HV023	HV024	HV025	HV026	HV027	HV028	HV030	HV031	HV032	HV033	HV035	HV040	HV041	HV042	HV043	HV044	ESTRATO	HV005	UBIGEO	NCONGLOME	CODCCPP	NOMCCPP	longitudx	latitudy	ID1.y	HV201	HV202	HV204	HV205	HV206
2019	000100201	PE6	1	2	1	2	1	2019	1434	4	1	0	4	3	1	1	1	0	1	1	1	1	1	0	NA	0	NA	0	NA	1	2356	2	1	0	1	3	142155	010101	7065	0001	CHACHAPOYAS	-77.87383	-6.22332	2019	11	NA	996	11	1
2019	000102801	PE6	1	28	1	2	1	2019	1434	6	2	0	6	5	3	1	2	0	1	1	1	1	1	0	NA	0	NA	0	NA	2	2356	2	1	0	1	3	142155	010101	7065	0001	CHACHAPOYAS	-77.87383	-6.22332	2019	11	NA	996	11	1
2019	000104801	PE6	1	48	1	2	1	2019	1434	5	1	0	5	5	1	1	1	0	1	1	1	1	1	0	NA	0	NA	0	NA	1	2356	1	1	0	1	3	142155	010101	7065	0001	CHACHAPOYAS	-77.87383	-6.22332	2019	11	NA	996	11	1
2019	000113601	PE6	1	136	1	1	1	2019	1434	4	1	0	4	4	1	1	1	0	1	1	1	1	1	0	NA	0	NA	0	NA	1	2356	1	1	0	1	3	142155	010101	7065	0001	CHACHAPOYAS	-77.87383	-6.22332	2019	11	NA	996	11	1
2019	000116701	PE6	1	167	1	1	1	2019	1434	2	1	0	2	2	1	1	1	0	1	1	1	1	1	0	NA	0	NA	0	NA	1	2356	1	1	0	1	3	142155	010101	7065	0001	CHACHAPOYAS	-77.87383	-6.22332	2019	11	NA	996	11	1
2019	000119101	PE6	1	191	1	1	1	2019	1434	2	1	0	2	2	1	1	1	0	1	1	1	1	1	0	NA	0	NA	0	NA	1	2356	1	1	0	1	3	142155	010101	7065	0001	CHACHAPOYAS	-77.87383	-6.22332	2019	12	NA	2	12	1
2019	000120701	PE6	1	207	1	2	1	2019	1434	6	1	0	6	6	1	1	1	0	1	1	1	1	1	0	NA	0	NA	0	NA	1	2356	1	1	0	1	3	142155	010101	7065	0001	CHACHAPOYAS	-77.87383	-6.22332	2019	11	NA	996	11	1
2019	000122201	PE6	1	222	1	1	1	2019	1434	2	0	0	2	1	0	1	1	0	1	1	1	1	1	0	NA	0	NA	0	NA	0	2356	0	1	0	1	3	843774	010101	7065	0001	CHACHAPOYAS	-77.87383	-6.22332	2019	11	NA	996	11	1
2019	000200301	PE6	2	3	1	1	2	2019	1432	4	1	0	4	4	0	1	1	0	2	1	1	1	1	0	NA	0	NA	0	NA	0	2344	1	1	0	1	2	356169	010101	7068	0001	CHACHAPOYAS	-77.87345	-6.22699	2019	11	NA	996	11	1
2019	000203001	PE6	2	30	1	2	2	2019	1432	5	1	0	5	5	2	1	1	0	2	1	1	1	1	0	NA	0	NA	0	NA	2	2344	1	1	0	1	2	60006	010101	7068	0001	CHACHAPOYAS	-77.87345	-6.22699	2019	12	NA	3	12	1
2019	000204001	PE6	2	40	1	2	2	2019	1432	7	3	0	7	7	1	1	1	0	2	1	1	1	1	0	NA	0	NA	0	NA	1	2344	3	1	0	1	2	60006	010101	7068	0001	CHACHAPOYAS	-77.87345	-6.22699	2019	11	NA	996	11	1
2019	000204601	PE6	2	46	1	2	2	2019	1432	4	1	0	4	4	0	1	1	0	2	1	1	1	1	0	NA	0	NA	0	NA	0	2344	1	1	0	1	2	356169	010101	7068	0001	CHACHAPOYAS	-77.87345	-6.22699	2019	11	NA	996	11	1
2019	000205201	PE6	2	52	1	1	2	2019	1432	5	1	0	5	5	1	1	1	0	2	1	1	1	1	0	NA	0	NA	0	NA	1	2344	1	1	0	1	2	60006	010101	7068	0001	CHACHAPOYAS	-77.87345	-6.22699	2019	11	NA	996	11	1
2019	000207701	PE6	2	77	1	2	2	2019	1432	5	1	0	5	5	1	1	1	0	2	1	1	1	1	0	NA	0	NA	0	NA	1	2344	1	1	0	1	2	60006	010101	7068	0001	CHACHAPOYAS	-77.87345	-6.22699	2019	11	NA	996	11	1
2019	000208001	PE6	2	80	1	1	2	2019	1432	5	1	0	5	5	1	1	1	0	2	1	1	1	1	0	NA	0	NA	0	NA	1	2344	1	1	0	1	2	60006	010101	7068	0001	CHACHAPOYAS	-77.87345	-6.22699	2019	11	NA	996	11	1
2019	000209401	PE6	2	94	1	2	2	2019	1432	4	1	0	4	3	1	1	1	0	2	1	1	1	1	0	NA	0	NA	0	NA	1	2344	1	1	0	1	2	60006	010101	7068	0001	CHACHAPOYAS	-77.87345	-6.22699	2019	12	NA	3	12	1
2019	000211301	PE6	2	113	1	1	2	2019	1432	1	0	0	1	1	0	1	1	0	2	1	1	1	1	0	NA	0	NA	0	NA	0	2344	0	1	0	1	2	356169	010101	7068	0001	CHACHAPOYAS	-77.87345	-6.22699	2019	11	NA	996	11	1
2019	000211701	PE6	2	117	1	3	2	2019	1432	3	2	0	3	3	1	1	1	0	2	1	1	1	1	0	NA	0	NA	0	NA	1	2344	2	1	0	1	2	60006	010101	7068	0001	CHACHAPOYAS	-77.87345	-6.22699	2019	11	NA	996	11	1
2019	000301001	PE6	3	10	1	2	3	2019	1431	5	1	0	5	5	1	1	1	0	3	1	1	1	1	0	NA	0	NA	0	NA	1	2347	1	1	0	1	4	153984	010101	7074	0001	CHACHAPOYAS	-77.86457	-6.22059	2019	11	NA	996	11	1
2019	000305001	PE6	3	50	1	2	3	2019	1431	4	1	0	4	4	1	1	1	0	3	1	1	1	1	0	NA	0	NA	0	NA	1	2347	1	1	0	1	4	153984	010101	7074	0001	CHACHAPOYAS	-77.86457	-6.22059	2019	11	NA	996	11	1
2019	000308301	PE6	3	83	1	4	3	2019	1431	4	1	0	4	4	1	1	1	0	3	1	1	1	1	0	NA	0	NA	0	NA	1	2347	1	1	0	1	4	153984	010101	7074	0001	CHACHAPOYAS	-77.86457	-6.22059	2019	11	NA	996	21	1
2019	000310401	PE6	3	104	1	2	3	2019	1431	5	1	0	5	5	1	1	1	0	3	1	1	1	1	0	NA	0	NA	0	NA	0	2347	2	1	0	1	4	913986	010101	7074	0001	CHACHAPOYAS	-77.86457	-6.22059	2019	11	NA	996	11	1
2019	000311501	PE6	3	115	1	1	3	2019	1431	3	1	0	3	3	1	1	1	0	3	1	1	1	1	0	NA	0	NA	0	NA	1	2347	1	1	0	1	4	153984	010101	7074	0001	CHACHAPOYAS	-77.86457	-6.22059	2019	12	NA	3	12	1
2019	000316001	PE6	3	160	1	1	3	2019	1431	1	0	0	1	1	0	1	1	0	3	1	1	1	1	0	NA	0	NA	0	NA	0	2347	0	1	0	1	4	913986	010101	7074	0001	CHACHAPOYAS	-77.86457	-6.22059	2019	11	NA	996	11	1
2019	000320001	PE6	3	200	1	2	3	2019	1431	2	1	0	2	2	0	1	1	0	3	1	1	1	1	0	NA	0	NA	0	NA	0	2347	1	1	0	1	4	913986	010101	7074	0001	CHACHAPOYAS	-77.86457	-6.22059	2019	11	NA	996	11	1
2019	000322501	PE6	3	225	1	2	3	2019	1431	3	1	0	3	3	0	1	1	0	3	1	1	1	1	0	NA	0	NA	0	NA	0	2347	1	1	0	1	4	913986	010101	7074	0001	CHACHAPOYAS	-77.86457	-6.22059	2019	11	NA	996	11	1
2019	000325801	PE6	3	258	1	1	3	2019	1431	4	2	0	4	4	0	1	1	0	3	1	1	1	1	0	NA	0	NA	0	NA	0	2347	2	1	0	1	4	913986	010101	7074	0001	CHACHAPOYAS	-77.86457	-6.22059	2019	11	NA	996	11	1
2019	000400101	PE6	4	1	1	1	4	2019	1433	3	1	0	3	3	0	1	1	0	4	1	1	1	1	0	NA	0	NA	0	NA	0	2344	2	1	0	1	4	721453	010101	7087	0001	CHACHAPOYAS	-77.85319	-6.2334	2019	11	NA	996	11	1
2019	000400601	PE6	4	6	1	1	4	2019	1433	2	0	0	2	2	0	1	1	0	4	1	1	1	1	0	NA	0	NA	0	NA	0	2344	0	1	0	1	4	721453	010101	7087	0001	CHACHAPOYAS	-77.85319	-6.2334	2019	11	NA	996	11	1
2019	000401301	PE6	4	13	1	1	4	2019	1433	3	0	0	3	3	0	1	1	0	4	1	1	1	1	0	NA	0	NA	0	NA	0	2344	0	1	0	1	4	721453	010101	7087	0001	CHACHAPOYAS	-77.85319	-6.2334	2019	11	NA	996	11	1
2019	000403801	PE6	4	38	1	2	4	2019	1433	3	1	0	3	3	1	1	1	0	4	1	1	1	1	0	NA	0	NA	0	NA	1	2344	1	1	0	1	4	121547	010101	7087	0001	CHACHAPOYAS	-77.85319	-6.2334	2019	12	NA	5	12	1
2019	000409001	PE6	4	90	1	2	4	2019	1433	3	1	0	3	3	1	1	1	0	4	1	1	1	1	0	NA	0	NA	0	NA	1	2344	1	1	0	1	4	121547	010101	7087	0001	CHACHAPOYAS	-77.85319	-6.2334	2019	11	NA	996	11	1
2019	000413001	PE6	4	130	1	1	4	2019	1433	5	1	0	5	5	1	1	1	0	4	1	1	1	1	0	NA	0	NA	0	NA	1	2344	1	1	0	1	4	121547	010101	7087	0001	CHACHAPOYAS	-77.85319	-6.2334	2019	11	NA	996	11	1
2019	000413101	PE6	4	131	1	2	4	2019	1433	4	1	0	4	3	1	1	1	0	4	1	1	1	1	0	NA	0	NA	0	NA	1	2344	1	1	0	1	4	121547	010101	7087	0001	CHACHAPOYAS	-77.85319	-6.2334	2019	11	NA	996	11	1
2019	000415901	PE6	4	159	1	2	4	2019	1433	6	2	0	6	6	1	1	1	0	4	1	1	1	1	0	NA	0	NA	0	NA	1	2344	3	1	0	1	4	121547	010101	7087	0001	CHACHAPOYAS	-77.85319	-6.2334	2019	11	NA	996	21	1
2019	000417401	PE6	4	174	1	1	4	2019	1433	6	1	0	6	6	2	1	1	0	4	1	1	1	1	0	NA	0	NA	0	NA	2	2344	1	1	0	1	4	121547	010101	7087	0001	CHACHAPOYAS	-77.85319	-6.2334	2019	11	NA	996	23	1
2019	000500501	PE6	5	5	1	2	5	2019	1433	3	1	0	3	2	1	1	1	0	5	1	1	1	1	0	NA	0	NA	0	NA	1	2367	1	1	0	1	3	135525	010101	7088	0001	CHACHAPOYAS	-77.85749	-6.2347	2019	96	96	30	11	1
2019	000500801	PE6	5	8	1	2	5	2019	1433	2	0	0	2	2	0	1	1	0	5	1	1	1	1	0	NA	0	NA	0	NA	0	2367	0	1	0	1	3	804420	010101	7088	0001	CHACHAPOYAS	-77.85749	-6.2347	2019	11	NA	996	11	1
2019	000501101	PE6	5	11	1	1	5	2019	1433	7	3	0	7	7	1	1	1	0	5	1	1	1	1	0	NA	0	NA	0	NA	1	2367	4	1	0	1	3	135525	010101	7088	0001	CHACHAPOYAS	-77.85749	-6.2347	2019	11	NA	996	11	1
2019	000502401	PE6	5	24	1	1	5	2019	1433	1	0	0	1	1	0	1	2	0	5	1	1	1	1	0	NA	0	NA	0	NA	0	2367	0	1	0	1	3	804420	010101	7088	0001	CHACHAPOYAS	-77.85749	-6.2347	2019	11	NA	996	11	1
2019	000503401	PE6	5	34	1	1	5	2019	1433	7	2	0	7	7	1	1	1	0	5	1	1	1	1	0	NA	0	NA	0	NA	1	2367	2	1	0	1	3	135525	010101	7088	0001	CHACHAPOYAS	-77.85749	-6.2347	2019	11	NA	996	22	1
2019	000505801	PE6	5	58	1	1	5	2019	1433	5	1	0	5	5	1	1	1	0	5	1	1	1	1	0	NA	0	NA	0	NA	1	2367	1	1	0	1	3	135525	010101	7088	0001	CHACHAPOYAS	-77.85749	-6.2347	2019	11	NA	996	11	1
2019	000508001	PE6	5	80	1	2	5	2019	1433	6	2	0	6	6	2	1	1	0	5	1	1	1	1	0	NA	0	NA	0	NA	2	2367	2	1	0	1	3	135525	010101	7088	0001	CHACHAPOYAS	-77.85749	-6.2347	2019	96	96	30	23	1
2019	000509801	PE6	5	98	1	2	5	2019	1433	6	0	0	6	6	0	1	1	0	5	1	1	1	1	0	NA	0	NA	0	NA	0	2367	0	1	0	1	3	804420	010101	7088	0001	CHACHAPOYAS	-77.85749	-6.2347	2019	12	NA	3	12	1
2019	000512001	PE6	5	120	1	1	5	2019	1433	3	1	0	3	3	2	1	1	0	5	1	1	1	1	0	NA	0	NA	0	NA	2	2367	1	1	0	1	3	135525	010101	7088	0001	CHACHAPOYAS	-77.85749	-6.2347	2019	11	NA	996	11	1
2019	000600101	PE6	6	1	1	1	6	2019	1433	1	1	0	1	1	0	1	1	0	6	1	1	1	1	0	NA	0	NA	0	NA	0	2306	1	1	0	1	2	580266	010101	7097	0001	CHACHAPOYAS	-77.87251	-6.23424	2019	11	NA	996	11	1
2019	000602501	PE6	6	25	1	1	6	2019	1433	5	1	0	5	5	1	1	1	0	6	1	1	1	1	0	NA	0	NA	0	NA	1	2306	1	1	0	1	2	97761	010101	7097	0001	CHACHAPOYAS	-77.87251	-6.23424	2019	11	NA	996	11	1
2019	000606601	PE6	6	66	1	2	6	2019	1433	6	2	0	6	6	1	1	1	0	6	1	1	1	1	0	NA	0	NA	0	NA	1	2306	2	1	0	1	2	97761	010101	7097	0001	CHACHAPOYAS	-77.87251	-6.23424	2019	11	NA	996	11	1
2019	000610401	PE6	6	104	1	1	6	2019	1433	3	2	0	3	3	1	1	1	0	6	1	1	1	1	0	NA	0	NA	0	NA	1	2306	2	1	0	1	2	97761	010101	7097	0001	CHACHAPOYAS	-77.87251	-6.23424	2019	11	NA	996	11	1
2019	000610701	PE6	6	107	1	1	6	2019	1433	2	1	0	2	2	1	1	1	0	6	1	1	1	1	0	NA	0	NA	0	NA	1	2306	1	1	0	1	2	97761	010101	7097	0001	CHACHAPOYAS	-77.87251	-6.23424	2019	11	NA	996	11	1
2019	000611601	PE6	6	116	1	1	6	2019	1433	3	1	0	3	3	0	1	1	0	6	1	1	1	1	0	NA	0	NA	0	NA	0	2306	1	1	0	1	2	580266	010101	7097	0001	CHACHAPOYAS	-77.87251	-6.23424	2019	11	NA	996	11	1
2019	000613201	PE6	6	132	1	1	6	2019	1433	1	1	0	1	1	0	1	2	0	6	1	1	1	1	0	NA	0	NA	0	NA	0	2306	1	1	0	1	2	580266	010101	7097	0001	CHACHAPOYAS	-77.87251	-6.23424	2019	12	NA	5	12	1
2019	000617801	PE6	6	178	1	2	6	2019	1433	3	0	0	3	1	0	1	1	0	6	1	1	1	1	0	NA	0	NA	0	NA	0	2306	0	1	0	1	2	580266	010101	7097	0001	CHACHAPOYAS	-77.87251	-6.23424	2019	11	NA	996	11	1
2019	000701901	PE6	7	19	1	1	7	2019	1430	1	0	0	1	1	0	1	1	0	7	1	1	1	1	0	NA	0	NA	0	NA	0	2416	0	1	0	1	4	880821	010101	7060	0001	CHACHAPOYAS	-77.88038	-6.22679	2019	12	NA	20	12	1
2019	000702001	PE6	7	20	1	2	7	2019	1430	6	1	0	6	6	2	1	1	0	7	1	1	1	1	0	NA	0	NA	0	NA	2	2416	2	1	0	1	4	148397	010101	7060	0001	CHACHAPOYAS	-77.88038	-6.22679	2019	11	NA	996	11	1
2019	000702501	PE6	7	25	1	2	7	2019	1430	3	1	0	3	3	1	1	1	0	7	1	1	1	1	0	NA	0	NA	0	NA	1	2416	1	1	0	1	4	148397	010101	7060	0001	CHACHAPOYAS	-77.88038	-6.22679	2019	11	NA	996	11	1
2019	000706201	PE6	7	62	1	2	7	2019	1430	3	2	0	3	3	0	1	1	0	7	1	1	1	1	0	NA	0	NA	0	NA	0	2416	2	1	0	1	4	880821	010101	7060	0001	CHACHAPOYAS	-77.88038	-6.22679	2019	11	NA	996	11	1
2019	000711701	PE6	7	117	1	2	7	2019	1430	7	2	0	7	7	1	1	1	0	7	1	1	1	1	0	NA	0	NA	0	NA	1	2416	2	1	0	1	4	148397	010101	7060	0001	CHACHAPOYAS	-77.88038	-6.22679	2019	11	NA	996	11	1
2019	000712001	PE6	7	120	1	2	7	2019	1430	5	1	0	5	5	2	1	1	0	7	1	1	1	1	0	NA	0	NA	0	NA	2	2416	1	1	0	1	4	148397	010101	7060	0001	CHACHAPOYAS	-77.88038	-6.22679	2019	11	NA	996	11	1
2019	000712101	PE6	7	121	1	2	7	2019	1430	4	0	0	4	4	0	1	1	0	7	1	1	1	1	0	NA	0	NA	0	NA	0	2416	0	1	0	1	4	880821	010101	7060	0001	CHACHAPOYAS	-77.88038	-6.22679	2019	11	NA	996	11	1
2019	000713701	PE6	7	137	1	3	7	2019	1430	6	1	0	6	6	1	1	1	0	7	1	1	1	1	0	NA	0	NA	0	NA	1	2416	1	1	0	1	4	148397	010101	7060	0001	CHACHAPOYAS	-77.88038	-6.22679	2019	11	NA	996	11	1
2019	000717501	PE6	7	175	1	2	7	2019	1430	4	1	0	4	4	2	1	1	0	7	1	1	1	1	0	NA	0	NA	0	NA	2	2416	1	1	0	1	4	148397	010101	7060	0001	CHACHAPOYAS	-77.88038	-6.22679	2019	12	NA	3	12	1
2019	000800201	PE6	8	2	1	2	8	2019	1432	4	1	0	4	4	1	1	1	0	8	1	1	1	2	0	NA	0	NA	0	NA	1	196	1	1	0	1	9	83223	010403	6469	0040	YUTUPIS	-77.75824	-4.06096	2019	11	NA	996	23	0
2019	000801101	PE6	8	11	1	2	8	2019	1432	5	0	0	5	0	1	1	1	0	8	1	1	1	2	0	NA	0	NA	0	NA	1	196	1	1	0	1	9	83223	010403	6469	0040	YUTUPIS	-77.75824	-4.06096	2019	11	NA	996	96	1
2019	000801201	PE6	8	12	1	1	8	2019	1432	7	1	0	7	7	3	1	1	0	8	1	1	1	2	0	NA	0	NA	0	NA	2	196	1	1	0	1	9	83223	010403	6469	0040	YUTUPIS	-77.75824	-4.06096	2019	11	NA	996	23	0
2019	000801601	PE6	8	16	1	2	8	2019	1432	3	1	0	3	3	1	1	1	0	8	1	1	1	2	0	NA	0	NA	0	NA	1	196	1	1	0	1	9	83223	010403	6469	0040	YUTUPIS	-77.75824	-4.06096	2019	11	NA	996	32	1
2019	000803701	PE6	8	37	1	1	8	2019	1432	4	1	0	4	4	0	1	1	0	8	1	1	1	2	0	NA	0	NA	0	NA	0	196	1	1	0	1	9	388127	010403	6469	0040	YUTUPIS	-77.75824	-4.06096	2019	11	NA	996	23	1
2019	000803901	PE6	8	39	1	1	8	2019	1432	1	0	0	1	1	0	1	1	0	8	1	1	1	2	0	NA	0	NA	0	NA	0	196	0	1	0	1	9	388127	010403	6469	0040	YUTUPIS	-77.75824	-4.06096	2019	11	NA	996	23	0
2019	000805501	PE6	8	55	1	8	8	2019	1432	9	2	0	9	9	2	1	1	0	8	1	1	1	2	0	NA	0	NA	0	NA	1	196	4	1	0	1	9	83223	010403	6469	0040	YUTUPIS	-77.75824	-4.06096	2019	11	NA	996	23	0
2019	000806301	PE6	8	63	1	1	8	2019	1432	7	2	0	7	7	1	1	1	0	8	1	1	1	2	0	NA	0	NA	0	NA	1	196	2	1	0	1	9	83223	010403	6469	0040	YUTUPIS	-77.75824	-4.06096	2019	11	NA	996	23	0
2019	000808601	PE6	8	86	1	2	8	2019	1432	4	1	0	4	4	2	1	1	0	8	1	1	1	2	0	NA	0	NA	0	NA	1	196	1	1	0	1	9	83223	010403	6469	0040	YUTUPIS	-77.75824	-4.06096	2019	11	NA	996	23	1
2019	000808701	PE6	8	87	1	1	8	2019	1432	4	0	0	4	4	0	1	1	0	8	1	1	1	2	0	NA	0	NA	0	NA	0	196	0	1	0	1	9	388127	010403	6469	0040	YUTUPIS	-77.75824	-4.06096	2019	11	NA	996	23	1
2019	000903001	PE6	9	30	1	1	9	2019	1432	5	1	0	5	5	1	1	1	0	9	1	1	1	2	0	NA	0	NA	0	NA	1	297	1	1	0	1	8	165359	010205	6524	0001	CHIRIACO	-78.28763	-5.16218	2019	11	NA	996	11	1
2019	000903401	PE6	9	34	1	1	9	2019	1432	7	2	0	7	7	2	1	1	0	9	1	1	1	2	0	NA	0	NA	0	NA	2	297	2	1	0	1	8	165359	010205	6524	0001	CHIRIACO	-78.28763	-5.16218	2019	11	NA	996	11	1
2019	000906701	PE6	9	67	1	1	9	2019	1432	7	2	0	7	7	2	1	1	0	9	1	1	1	2	0	NA	0	NA	0	NA	2	297	2	1	0	1	8	165359	010205	6524	0001	CHIRIACO	-78.28763	-5.16218	2019	96	96	30	31	1
2019	000910501	PE6	9	105	1	1	9	2019	1432	5	1	0	5	5	1	1	1	0	9	1	1	1	2	0	NA	0	NA	0	NA	1	297	2	1	0	1	8	165359	010205	6524	0001	CHIRIACO	-78.28763	-5.16218	2019	11	NA	996	11	1
2019	000911301	PE6	9	113	1	1	9	2019	1432	1	0	0	1	0	0	1	1	0	9	1	1	1	2	0	NA	0	NA	0	NA	0	297	1	1	0	1	8	771183	010205	6524	0001	CHIRIACO	-78.28763	-5.16218	2019	71	11	996	11	1
2019	000913801	PE6	9	138	1	2	9	2019	1432	3	1	0	3	3	1	1	1	0	9	1	1	1	2	0	NA	0	NA	0	NA	1	297	1	1	0	1	8	165359	010205	6524	0001	CHIRIACO	-78.28763	-5.16218	2019	12	NA	2	12	1
2019	000915501	PE6	9	155	1	2	9	2019	1432	6	1	0	5	6	2	1	1	0	9	1	1	1	2	0	NA	0	NA	0	NA	2	297	1	1	0	1	8	165359	010205	6524	0001	CHIRIACO	-78.28763	-5.16218	2019	11	NA	996	11	1
2019	000915601	PE6	9	156	1	2	9	2019	1432	4	1	0	4	4	1	1	1	0	9	1	1	1	2	0	NA	0	NA	0	NA	1	297	1	1	0	1	8	165359	010205	6524	0001	CHIRIACO	-78.28763	-5.16218	2019	11	NA	996	11	1
2019	000916101	PE6	9	161	1	2	9	2019	1432	4	1	0	4	4	1	1	1	0	9	1	1	1	2	0	NA	0	NA	0	NA	1	297	1	1	0	1	8	165359	010205	6524	0001	CHIRIACO	-78.28763	-5.16218	2019	11	NA	996	11	1
2019	001001501	PE6	10	15	1	1	10	2019	1429	11	2	0	11	11	3	1	1	0	10	1	1	1	2	0	NA	0	NA	0	NA	2	270	3	1	0	1	8	184777	010205	6525	0046	IMACITA	-78.33767	-5.0593	2019	11	NA	996	11	1
2019	001003201	PE6	10	32	1	1	10	2019	1429	3	2	0	3	3	0	1	1	0	10	1	1	1	2	0	NA	0	NA	0	NA	0	270	3	1	0	1	8	861738	010205	6525	0046	IMACITA	-78.33767	-5.0593	2019	11	NA	996	23	1
2019	001009301	PE6	10	93	1	2	10	2019	1429	4	1	0	4	4	1	1	1	0	10	1	1	1	2	0	NA	0	NA	0	NA	0	270	1	1	0	1	8	861738	010205	6525	0046	IMACITA	-78.33767	-5.0593	2019	11	NA	996	21	1
2019	001014601	PE6	10	146	1	2	10	2019	1429	4	2	0	3	4	1	1	1	0	10	1	1	1	2	0	NA	0	NA	0	NA	1	270	2	1	0	1	8	184777	010205	6525	0046	IMACITA	-78.33767	-5.0593	2019	11	NA	996	11	1
2019	001019101	PE6	10	191	1	2	10	2019	1429	7	1	0	7	7	2	1	1	0	10	1	1	1	2	0	NA	0	NA	0	NA	2	270	1	1	0	1	8	184777	010205	6525	0046	IMACITA	-78.33767	-5.0593	2019	11	NA	996	23	1
2019	001022701	PE6	10	227	1	4	10	2019	1429	9	2	0	7	8	2	1	1	0	10	1	1	1	2	0	NA	0	NA	0	NA	2	270	3	1	0	1	8	184777	010205	6525	0046	IMACITA	-78.33767	-5.0593	2019	11	NA	996	23	1
2019	001024301	PE6	10	243	1	2	10	2019	1429	7	2	0	5	7	2	1	1	0	10	1	1	1	2	0	NA	0	NA	0	NA	2	270	2	1	0	1	8	184777	010205	6525	0046	IMACITA	-78.33767	-5.0593	2019	11	NA	996	11	1
2019	001029501	PE6	10	295	1	1	10	2019	1429	2	1	0	2	1	0	1	1	0	10	1	1	1	2	0	NA	0	NA	0	NA	0	270	1	1	0	1	8	861738	010205	6525	0046	IMACITA	-78.33767	-5.0593	2019	11	NA	996	23	0
2019	001102101	PE6	11	21	1	2	11	2019	1429	5	1	0	5	5	1	1	1	0	11	1	1	1	2	0	NA	0	NA	0	NA	1	502	1	1	0	1	8	130811	010202	6553	0001	ARAMANGO	-78.43911	-5.4123	2019	11	NA	996	11	1
2019	001102701	PE6	11	27	1	1	11	2019	1429	5	0	0	5	5	0	1	1	0	11	1	1	1	2	0	NA	0	NA	0	NA	0	502	0	1	0	1	8	610061	010202	6553	0001	ARAMANGO	-78.43911	-5.4123	2019	11	NA	996	11	1
2019	001104301	PE6	11	43	1	1	11	2019	1429	3	1	0	3	3	1	1	1	0	11	1	1	1	2	0	NA	0	NA	0	NA	1	502	1	1	0	1	8	130811	010202	6553	0001	ARAMANGO	-78.43911	-5.4123	2019	11	NA	996	11	1
2019	001104501	PE6	11	45	1	2	11	2019	1429	4	0	0	4	2	0	1	1	0	11	1	1	1	2	0	NA	0	NA	0	NA	0	502	1	1	0	1	8	610061	010202	6553	0001	ARAMANGO	-78.43911	-5.4123	2019	11	NA	996	11	1
2019	001106901	PE6	11	69	1	2	11	2019	1429	4	1	0	4	4	1	1	1	0	11	1	1	1	2	0	NA	0	NA	0	NA	1	502	1	1	0	1	8	130811	010202	6553	0001	ARAMANGO	-78.43911	-5.4123	2019	11	NA	996	11	1
2019	001107501	PE6	11	75	1	2	11	2019	1429	4	1	0	4	4	1	1	1	0	11	1	1	1	2	0	NA	0	NA	0	NA	1	502	1	1	0	1	8	130811	010202	6553	0001	ARAMANGO	-78.43911	-5.4123	2019	11	NA	996	11	1
2019	001110901	PE6	11	109	1	1	11	2019	1429	1	0	0	1	1	0	1	1	0	11	1	1	1	2	0	NA	0	NA	0	NA	0	502	0	1	0	1	8	610061	010202	6553	0001	ARAMANGO	-78.43911	-5.4123	2019	11	NA	996	11	1
2019	001113201	PE6	11	132	1	1	11	2019	1429	3	1	0	3	3	0	1	1	0	11	1	1	1	2	0	NA	0	NA	0	NA	0	502	1	1	0	1	8	610061	010202	6553	0001	ARAMANGO	-78.43911	-5.4123	2019	11	NA	996	11	1
2019	001200401	PE6	12	4	1	2	12	2019	1430	5	1	0	5	5	3	1	1	0	12	1	1	1	2	0	NA	0	NA	0	NA	2	486	1	1	0	1	7	143053	010201	6599	0001	BAGUA	-78.52877	-5.63025	2019	11	NA	996	11	1
2019	001201301	PE6	12	13	1	1	12	2019	1430	4	1	0	4	4	1	1	1	0	12	1	1	1	2	0	NA	0	NA	0	NA	1	486	1	1	0	1	7	143053	010201	6599	0001	BAGUA	-78.52877	-5.63025	2019	11	NA	996	11	1
2019	001202101	PE6	12	21	1	1	12	2019	1432	5	1	0	5	5	1	1	1	0	12	1	1	1	2	0	NA	0	NA	0	NA	0	486	1	1	0	1	7	667155	010201	6599	0001	BAGUA	-78.52877	-5.63025	2019	12	NA	15	12	1
2019	001205101	PE6	12	51	1	1	12	2019	1430	4	1	0	4	4	1	1	1	0	12	1	1	1	2	0	NA	0	NA	0	NA	1	486	1	1	0	1	7	143053	010201	6599	0001	BAGUA	-78.52877	-5.63025	2019	11	NA	996	11	1
2019	001205301	PE6	12	53	1	4	12	2019	1430	4	0	0	4	4	0	1	1	0	12	1	1	1	2	0	NA	0	NA	0	NA	0	486	0	1	0	1	7	667155	010201	6599	0001	BAGUA	-78.52877	-5.63025	2019	11	NA	996	11	1
2019	001205601	PE6	12	56	1	1	12	2019	1430	5	1	0	5	5	1	1	1	0	12	1	1	1	2	0	NA	0	NA	0	NA	0	486	1	1	0	1	7	667155	010201	6599	0001	BAGUA	-78.52877	-5.63025	2019	96	96	15	23	1
2019	001206101	PE6	12	61	1	2	12	2019	1430	4	1	0	4	4	1	1	1	0	12	1	1	1	2	0	NA	0	NA	0	NA	1	486	1	1	0	1	7	143053	010201	6599	0001	BAGUA	-78.52877	-5.63025	2019	11	NA	996	32	1
2019	001208401	PE6	12	84	1	2	12	2019	1430	3	1	0	3	3	0	1	1	0	12	1	1	1	2	0	NA	0	NA	0	NA	0	486	1	1	0	1	7	667155	010201	6599	0001	BAGUA	-78.52877	-5.63025	2019	11	NA	996	11	1
2019	001208501	PE6	12	85	1	1	12	2019	1430	3	1	0	3	3	1	1	1	0	12	1	1	1	2	0	NA	0	NA	0	NA	1	486	1	1	0	1	7	143053	010201	6599	0001	BAGUA	-78.52877	-5.63025	2019	11	NA	996	11	1
2019	001209801	PE6	12	98	1	1	12	2019	1430	1	0	0	1	1	0	1	1	0	12	1	1	1	2	0	NA	0	NA	0	NA	0	486	0	1	0	1	7	667155	010201	6599	0001	BAGUA	-78.52877	-5.63025	2019	11	NA	996	11	0
2019	001300601	PE6	13	6	1	2	13	2019	1429	5	1	0	5	5	2	1	1	0	13	1	1	1	2	0	NA	0	NA	0	NA	2	415	1	1	0	1	5	127108	010201	6608	0001	BAGUA	-78.53433	-5.6398	2019	11	NA	996	11	1
2019	001303401	PE6	13	34	1	3	13	2019	1429	3	0	0	3	3	0	1	1	0	13	1	1	1	2	0	NA	0	NA	0	NA	0	415	0	1	0	1	5	592788	010201	6608	0001	BAGUA	-78.53433	-5.6398	2019	11	NA	996	11	1
2019	001303402	PE6	13	34	2	1	13	2019	1429	3	0	0	3	3	0	1	1	0	13	1	1	1	2	0	NA	0	NA	0	NA	0	415	0	1	0	1	5	592788	010201	6608	0001	BAGUA	-78.53433	-5.6398	2019	11	NA	996	11	1
2019	001303403	PE6	13	34	3	1	13	2019	1429	2	0	0	2	2	0	1	1	0	13	1	1	1	2	0	NA	0	NA	0	NA	0	415	0	1	0	1	5	592788	010201	6608	0001	BAGUA	-78.53433	-5.6398	2019	11	NA	996	11	1
2019	001307601	PE6	13	76	1	2	13	2019	1429	2	0	0	2	2	0	1	1	0	13	1	1	1	2	0	NA	0	NA	0	NA	0	415	0	1	0	1	5	592788	010201	6608	0001	BAGUA	-78.53433	-5.6398	2019	11	NA	996	11	1
2019	001307801	PE6	13	78	1	4	13	2019	1429	7	2	0	7	7	1	1	1	0	13	1	1	1	2	0	NA	0	NA	0	NA	1	415	2	1	0	1	5	127108	010201	6608	0001	BAGUA	-78.53433	-5.6398	2019	11	NA	996	11	1
2019	001308001	PE6	13	80	1	1	13	2019	1429	6	1	0	6	6	0	1	1	0	13	1	1	1	2	0	NA	0	NA	0	NA	0	415	1	1	0	1	5	592788	010201	6608	0001	BAGUA	-78.53433	-5.6398	2019	71	11	996	11	1
2019	001308601	PE6	13	86	1	2	13	2019	1429	5	2	0	5	5	1	1	1	0	13	1	1	1	2	0	NA	0	NA	0	NA	1	415	2	1	0	1	5	127108	010201	6608	0001	BAGUA	-78.53433	-5.6398	2019	11	NA	996	11	1
2019	001308801	PE6	13	88	1	1	13	2019	1429	2	1	0	2	2	1	1	1	0	13	1	1	1	2	0	NA	0	NA	0	NA	1	415	1	1	0	1	5	127108	010201	6608	0001	BAGUA	-78.53433	-5.6398	2019	11	NA	996	11	1
2019	001310401	PE6	13	104	1	1	13	2019	1429	2	1	0	2	2	0	1	1	0	13	1	1	1	2	0	NA	0	NA	0	NA	0	415	1	1	0	1	5	592788	010201	6608	0001	BAGUA	-78.53433	-5.6398	2019	11	NA	996	11	1
2019	001310402	PE6	13	104	2	2	13	2019	1429	3	0	0	3	3	0	1	1	0	13	1	1	1	2	0	NA	0	NA	0	NA	0	415	0	1	0	1	5	592788	010201	6608	0001	BAGUA	-78.53433	-5.6398	2019	11	NA	996	11	1
2019	001311001	PE6	13	110	1	6	13	2019	1429	8	2	0	8	8	1	1	1	0	13	1	1	1	2	0	NA	0	NA	0	NA	1	415	2	1	0	1	5	127108	010201	6608	0001	BAGUA	-78.53433	-5.6398	2019	11	NA	996	11	1
2019	001400901	PE6	14	9	1	1	14	2019	1431	1	0	0	1	1	0	1	1	0	14	1	1	1	2	0	NA	0	NA	0	NA	0	437	0	1	0	1	5	555916	010201	6626	0001	BAGUA	-78.5265	-5.63803	2019	11	NA	996	11	1
2019	001401301	PE6	14	13	1	2	14	2019	1431	3	1	0	3	3	1	1	1	0	14	1	1	1	2	0	NA	0	NA	0	NA	1	437	1	1	0	1	5	119201	010201	6626	0001	BAGUA	-78.5265	-5.63803	2019	11	NA	996	11	1
2019	001404101	PE6	14	41	1	2	14	2019	1431	4	1	0	4	4	1	1	1	0	14	1	1	1	2	0	NA	0	NA	0	NA	1	437	1	1	0	1	5	119201	010201	6626	0001	BAGUA	-78.5265	-5.63803	2019	11	NA	996	32	1
2019	001404901	PE6	14	49	1	2	14	2019	1431	5	2	0	5	5	1	1	1	0	14	1	1	1	2	0	NA	0	NA	0	NA	1	437	2	1	0	1	5	119201	010201	6626	0001	BAGUA	-78.5265	-5.63803	2019	11	NA	996	11	1
2019	001405101	PE6	14	51	1	2	14	2019	1431	4	1	0	4	4	1	1	1	0	14	1	1	1	2	0	NA	0	NA	0	NA	1	437	1	1	0	1	5	119201	010201	6626	0001	BAGUA	-78.5265	-5.63803	2019	11	NA	996	11	1
2019	001405201	PE6	14	52	1	1	14	2019	1431	3	0	0	3	2	0	1	1	0	14	1	1	1	2	0	NA	0	NA	0	NA	0	437	0	1	0	1	5	555916	010201	6626	0001	BAGUA	-78.5265	-5.63803	2019	11	NA	996	11	1
2019	001406501	PE6	14	65	1	3	14	2019	1431	5	2	0	5	5	0	1	1	0	14	1	1	1	2	0	NA	0	NA	0	NA	0	437	2	1	0	1	5	555916	010201	6626	0001	BAGUA	-78.5265	-5.63803	2019	11	NA	996	11	1
2019	001407401	PE6	14	74	1	2	14	2019	1431	5	1	0	5	5	1	1	1	0	14	1	1	1	2	0	NA	0	NA	0	NA	1	437	1	1	0	1	5	119201	010201	6626	0001	BAGUA	-78.5265	-5.63803	2019	11	NA	996	11	1
2019	001409701	PE6	14	97	1	2	14	2019	1431	2	1	0	2	2	0	1	1	0	14	1	1	1	2	0	NA	0	NA	0	NA	0	437	1	1	0	1	5	555916	010201	6626	0001	BAGUA	-78.5265	-5.63803	2019	11	NA	996	11	1
2019	001504501	PE6	15	45	1	4	15	2019	1432	6	2	0	6	6	1	1	1	0	15	1	1	1	2	0	NA	0	NA	0	NA	1	480	2	1	0	1	7	201307	010201	6627	0001	BAGUA	-78.52205	-5.63522	2019	11	NA	996	11	1
2019	001505001	PE6	15	50	1	1	15	2019	1432	3	2	0	3	3	0	1	1	0	15	1	1	1	2	0	NA	0	NA	0	NA	0	480	2	1	0	1	7	938832	010201	6627	0001	BAGUA	-78.52205	-5.63522	2019	11	NA	996	11	1
2019	001507701	PE6	15	77	1	2	15	2019	1432	3	1	0	3	3	1	1	1	0	15	1	1	1	2	0	NA	0	NA	0	NA	1	480	1	1	0	1	7	201307	010201	6627	0001	BAGUA	-78.52205	-5.63522	2019	11	NA	996	11	1
2019	001508801	PE6	15	88	1	1	15	2019	1432	5	2	0	5	5	1	1	1	0	15	1	1	1	2	0	NA	0	NA	0	NA	1	480	2	1	0	1	7	201307	010201	6627	0001	BAGUA	-78.52205	-5.63522	2019	11	NA	996	21	1
2019	001511301	PE6	15	113	1	6	15	2019	1432	7	2	0	7	7	1	1	1	0	15	1	1	1	2	0	NA	0	NA	0	NA	1	480	3	1	0	1	7	201307	010201	6627	0001	BAGUA	-78.52205	-5.63522	2019	11	NA	996	11	0
2019	001514101	PE6	15	141	1	1	15	2019	1432	1	0	0	1	1	0	1	1	0	15	1	1	1	2	0	NA	0	NA	0	NA	0	480	0	1	0	1	7	938832	010201	6627	0001	BAGUA	-78.52205	-5.63522	2019	11	NA	996	23	1
2019	001514501	PE6	15	145	1	2	15	2019	1432	4	2	0	4	4	1	1	1	0	15	1	1	1	2	0	NA	0	NA	0	NA	0	480	2	1	0	1	7	938832	010201	6627	0001	BAGUA	-78.52205	-5.63522	2019	11	NA	996	23	1
2019	001515001	PE6	15	150	1	1	15	2019	1432	7	3	0	7	7	2	1	1	0	15	1	1	1	2	0	NA	0	NA	0	NA	2	480	3	1	0	1	7	201307	010201	6627	0001	BAGUA	-78.52205	-5.63522	2019	11	NA	996	11	1
2019	001518301	PE6	15	183	1	1	15	2019	1432	2	1	0	2	2	1	1	1	0	15	1	1	1	2	0	NA	0	NA	0	NA	1	480	1	1	0	1	7	201307	010201	6627	0001	BAGUA	-78.52205	-5.63522	2019	11	NA	996	11	1
2019	001600701	PE6	16	7	1	3	16	2019	1434	4	1	0	4	4	1	1	1	0	16	1	1	1	2	0	NA	0	NA	0	NA	1	891	1	1	0	1	8	137241	010206	6634	0001	LA PECA	-78.43556	-5.60924	2019	11	NA	996	23	1
2019	001601701	PE6	16	17	1	1	16	2019	1434	3	1	0	3	3	0	1	1	0	16	1	1	1	2	0	NA	0	NA	0	NA	0	891	1	1	0	1	8	640046	010206	6634	0001	LA PECA	-78.43556	-5.60924	2019	11	NA	996	11	1
2019	001602601	PE6	16	26	1	1	16	2019	1434	4	1	0	4	4	0	1	1	0	16	1	1	1	2	0	NA	0	NA	0	NA	0	891	2	1	0	1	8	640046	010206	6634	0001	LA PECA	-78.43556	-5.60924	2019	11	NA	996	11	1
2019	001603501	PE6	16	35	1	1	16	2019	1434	1	0	0	1	1	0	1	1	0	16	1	1	1	2	0	NA	0	NA	0	NA	0	891	0	1	0	1	8	640046	010206	6634	0001	LA PECA	-78.43556	-5.60924	2019	11	NA	996	32	1
2019	001605101	PE6	16	51	1	1	16	2019	1434	4	1	0	4	4	1	1	1	0	16	1	1	1	2	0	NA	0	NA	0	NA	1	891	1	1	0	1	8	137241	010206	6634	0001	LA PECA	-78.43556	-5.60924	2019	11	NA	996	11	1
2019	001607101	PE6	16	71	1	1	16	2019	1434	4	2	0	4	4	1	1	1	0	16	1	1	1	2	0	NA	0	NA	0	NA	1	891	2	1	0	1	8	137241	010206	6634	0001	LA PECA	-78.43556	-5.60924	2019	11	NA	996	11	1
2019	001610201	PE6	16	102	1	1	16	2019	1434	2	1	0	2	2	1	1	1	0	16	1	1	1	2	0	NA	0	NA	0	NA	1	891	1	1	0	1	8	137241	010206	6634	0001	LA PECA	-78.43556	-5.60924	2019	71	11	996	11	1
2019	001610301	PE6	16	103	1	1	16	2019	1434	1	0	0	1	1	0	1	1	0	16	1	1	1	2	0	NA	0	NA	0	NA	0	891	0	1	0	1	8	640046	010206	6634	0001	LA PECA	-78.43556	-5.60924	2019	11	NA	996	11	1
2019	001610601	PE6	16	106	1	2	16	2019	1434	2	0	0	2	2	0	1	1	0	16	1	1	1	2	0	NA	0	NA	0	NA	0	891	0	1	0	1	8	640046	010206	6634	0001	LA PECA	-78.43556	-5.60924	2019	11	NA	996	11	1
2019	001701901	PE6	17	19	1	2	17	2019	1432	5	1	0	5	5	1	1	1	0	17	1	1	1	2	0	NA	0	NA	0	NA	1	893	1	1	0	1	8	110082	010206	6637	0001	LA PECA	-78.43504	-5.6104	2019	11	NA	996	11	1
2019	001704201	PE6	17	42	1	4	17	2019	1432	5	1	0	5	5	1	1	1	0	17	1	1	1	2	0	NA	0	NA	0	NA	1	893	1	1	0	1	8	110082	010206	6637	0001	LA PECA	-78.43504	-5.6104	2019	11	NA	996	11	1
2019	001704601	PE6	17	46	1	1	17	2019	1432	3	0	0	3	3	0	1	1	0	17	1	1	1	2	0	NA	0	NA	0	NA	0	893	0	1	0	1	8	513388	010206	6637	0001	LA PECA	-78.43504	-5.6104	2019	11	NA	996	11	1
2019	001706201	PE6	17	62	1	1	17	2019	1432	2	0	0	2	2	0	1	1	0	17	1	1	1	2	0	NA	0	NA	0	NA	0	893	0	1	0	1	8	513388	010206	6637	0001	LA PECA	-78.43504	-5.6104	2019	11	NA	996	23	1
2019	001707401	PE6	17	74	1	1	17	2019	1432	5	1	0	5	5	1	1	1	0	17	1	1	1	2	0	NA	0	NA	0	NA	1	893	1	1	0	1	8	110082	010206	6637	0001	LA PECA	-78.43504	-5.6104	2019	11	NA	996	11	1
2019	001710801	PE6	17	108	1	3	17	2019	1432	5	1	0	5	5	1	1	1	0	17	1	1	1	2	0	NA	0	NA	0	NA	1	893	1	1	0	1	8	110082	010206	6637	0001	LA PECA	-78.43504	-5.6104	2019	11	NA	996	11	1
2019	001712201	PE6	17	122	1	2	17	2019	1432	4	0	0	4	4	0	1	1	0	17	1	1	1	2	0	NA	0	NA	0	NA	0	893	0	1	0	1	8	513388	010206	6637	0001	LA PECA	-78.43504	-5.6104	2019	11	NA	996	11	1
2019	001714101	PE6	17	141	1	1	17	2019	1432	5	2	0	5	5	2	1	1	0	17	1	1	1	2	0	NA	0	NA	0	NA	2	893	3	1	0	1	8	110082	010206	6637	0001	LA PECA	-78.43504	-5.6104	2019	11	NA	996	11	1
2019	001714901	PE6	17	149	1	2	17	2019	1432	4	1	0	4	4	0	1	1	0	17	1	1	1	2	0	NA	0	NA	0	NA	0	893	2	1	0	1	8	513388	010206	6637	0001	LA PECA	-78.43504	-5.6104	2019	11	NA	996	23	1
2019	001715801	PE6	17	158	1	1	17	2019	1432	5	1	0	5	5	1	1	1	0	17	1	1	1	2	0	NA	0	NA	0	NA	1	893	1	1	0	1	8	110082	010206	6637	0001	LA PECA	-78.43504	-5.6104	2019	11	NA	996	23	1
2019	001802201	PE6	18	22	1	2	18	2019	1430	3	1	0	3	3	0	1	1	0	18	1	1	1	2	0	NA	0	NA	0	NA	0	437	1	1	0	1	5	722538	010701	6668	0001	BAGUA GRANDE	-78.44332	-5.75373	2019	11	NA	996	11	1
2019	001803101	PE6	18	31	1	2	18	2019	1430	5	1	0	5	4	1	1	1	0	18	1	1	1	2	0	NA	0	NA	0	NA	1	437	1	1	0	1	5	154929	010701	6668	0001	BAGUA GRANDE	-78.44332	-5.75373	2019	11	NA	996	11	1
2019	001803201	PE6	18	32	1	6	18	2019	1430	8	3	0	8	8	2	1	1	0	18	1	1	1	2	0	NA	0	NA	0	NA	2	437	3	1	0	1	5	154929	010701	6668	0001	BAGUA GRANDE	-78.44332	-5.75373	2019	11	NA	996	11	1
2019	001803601	PE6	18	36	1	1	18	2019	1430	4	1	0	4	4	2	1	1	0	18	1	1	1	2	0	NA	0	NA	0	NA	2	437	1	1	0	1	5	154929	010701	6668	0001	BAGUA GRANDE	-78.44332	-5.75373	2019	71	11	996	11	1
2019	001805101	PE6	18	51	1	2	18	2019	1430	2	0	0	2	2	0	1	1	0	18	1	1	1	2	0	NA	0	NA	0	NA	0	437	0	1	0	1	5	722538	010701	6668	0001	BAGUA GRANDE	-78.44332	-5.75373	2019	11	NA	996	11	1
2019	001806701	PE6	18	67	1	2	18	2019	1430	4	1	0	4	4	2	1	1	0	18	1	1	1	2	0	NA	0	NA	0	NA	2	437	1	1	0	1	5	154929	010701	6668	0001	BAGUA GRANDE	-78.44332	-5.75373	2019	11	NA	996	11	1
2019	001807701	PE6	18	77	1	2	18	2019	1430	4	0	0	3	4	0	1	1	0	18	1	1	1	2	0	NA	0	NA	0	NA	0	437	0	1	0	1	5	722538	010701	6668	0001	BAGUA GRANDE	-78.44332	-5.75373	2019	11	NA	996	11	1
2019	001808101	PE6	18	81	1	1	18	2019	1430	2	1	0	2	2	0	1	1	0	18	1	1	1	2	0	NA	0	NA	0	NA	0	437	1	1	0	1	5	722538	010701	6668	0001	BAGUA GRANDE	-78.44332	-5.75373	2019	11	NA	996	11	1
2019	001901001	PE6	19	10	1	1	19	2019	1434	3	0	0	3	1	0	1	1	0	19	1	1	1	2	0	NA	0	NA	0	NA	0	450	2	1	0	1	6	981129	010701	6707	0001	BAGUA GRANDE	-78.44666	-5.75288	2019	71	11	996	11	1
2019	001901101	PE6	19	11	1	2	19	2019	1434	5	2	0	5	5	1	1	1	0	19	1	1	1	2	0	NA	0	NA	0	NA	1	450	2	1	0	1	6	210377	010701	6707	0001	BAGUA GRANDE	-78.44666	-5.75288	2019	11	NA	996	11	1
2019	001901601	PE6	19	16	1	1	19	2019	1434	5	1	0	5	5	1	1	1	0	19	1	1	1	2	0	NA	0	NA	0	NA	1	450	1	1	0	1	6	210377	010701	6707	0001	BAGUA GRANDE	-78.44666	-5.75288	2019	11	NA	996	11	1
2019	001902001	PE6	19	20	1	1	19	2019	1434	2	1	0	2	2	1	1	1	0	19	1	1	1	2	0	NA	0	NA	0	NA	1	450	1	1	0	1	6	210377	010701	6707	0001	BAGUA GRANDE	-78.44666	-5.75288	2019	11	NA	996	11	1
2019	001902601	PE6	19	26	1	2	19	2019	1434	4	1	0	4	3	0	1	1	0	19	1	1	1	2	0	NA	0	NA	0	NA	0	450	2	1	0	1	6	981129	010701	6707	0001	BAGUA GRANDE	-78.44666	-5.75288	2019	11	NA	996	11	1
2019	001905501	PE6	19	55	1	1	19	2019	1434	2	1	0	2	2	1	1	1	0	19	1	1	1	2	0	NA	0	NA	0	NA	1	450	1	1	0	1	6	210377	010701	6707	0001	BAGUA GRANDE	-78.44666	-5.75288	2019	71	11	996	11	1
2019	001906401	PE6	19	64	1	1	19	2019	1434	3	1	0	3	3	1	1	1	0	19	1	1	1	2	0	NA	0	NA	0	NA	1	450	1	1	0	1	6	210377	010701	6707	0001	BAGUA GRANDE	-78.44666	-5.75288	2019	11	NA	996	11	1
2019	001907501	PE6	19	75	1	2	19	2019	1434	4	1	0	4	4	0	1	1	0	19	1	1	1	2	0	NA	0	NA	0	NA	0	450	1	1	0	1	6	981129	010701	6707	0001	BAGUA GRANDE	-78.44666	-5.75288	2019	11	NA	996	11	1
2019	001907801	PE6	19	78	1	2	19	2019	1434	6	1	0	6	6	1	1	1	0	19	1	1	1	2	0	NA	0	NA	0	NA	1	450	1	1	0	1	6	210377	010701	6707	0001	BAGUA GRANDE	-78.44666	-5.75288	2019	11	NA	996	11	1
2019	001910101	PE6	19	101	1	1	19	2019	1434	3	1	0	3	3	0	1	1	0	19	1	1	1	2	0	NA	0	NA	0	NA	0	450	1	1	0	1	6	981129	010701	6707	0001	BAGUA GRANDE	-78.44666	-5.75288	2019	11	NA	996	11	1
2019	002006701	PE6	20	67	1	4	20	2019	1430	7	2	0	7	7	1	1	1	0	20	1	1	1	2	0	NA	0	NA	0	NA	1	510	2	1	0	1	8	250946	010701	6712	0001	BAGUA GRANDE	-78.4512	-5.75884	2019	11	NA	996	11	1
2019	002006702	PE6	20	67	2	1	20	2019	1430	5	2	0	5	5	1	1	1	0	20	1	1	1	2	0	NA	0	NA	0	NA	1	510	2	1	0	1	8	250946	010701	6712	0001	BAGUA GRANDE	-78.4512	-5.75884	2019	71	11	996	11	1
2019	002009001	PE6	20	90	1	1	20	2019	1430	3	1	0	3	3	1	1	1	0	20	1	1	1	2	0	NA	0	NA	0	NA	1	510	1	1	0	1	8	250946	010701	6712	0001	BAGUA GRANDE	-78.4512	-5.75884	2019	71	11	996	11	1
2019	002012501	PE6	20	125	1	2	20	2019	1430	3	1	0	3	3	1	1	1	0	20	1	1	1	2	0	NA	0	NA	0	NA	1	510	1	1	0	1	8	250946	010701	6712	0001	BAGUA GRANDE	-78.4512	-5.75884	2019	11	NA	996	11	1
2019	002012502	PE6	20	125	2	1	20	2019	1430	3	1	0	3	2	1	1	2	0	20	1	1	1	2	0	NA	0	NA	0	NA	0	510	1	1	0	1	8	1170331	010701	6712	0001	BAGUA GRANDE	-78.4512	-5.75884	2019	71	11	996	11	1
2019	002013401	PE6	20	134	1	3	20	2019	1430	3	1	0	3	3	0	1	1	0	20	1	1	1	2	0	NA	0	NA	0	NA	0	510	1	1	0	1	8	1170331	010701	6712	0001	BAGUA GRANDE	-78.4512	-5.75884	2019	11	NA	996	11	1
2019	002015301	PE6	20	153	1	2	20	2019	1430	5	1	0	5	5	0	1	1	0	20	1	1	1	2	0	NA	0	NA	0	NA	0	510	1	1	0	1	8	1170331	010701	6712	0001	BAGUA GRANDE	-78.4512	-5.75884	2019	71	11	996	11	1
2019	002019201	PE6	20	192	1	2	20	2019	1430	6	3	0	4	6	1	1	1	0	20	1	1	1	2	0	NA	0	NA	0	NA	1	510	3	1	0	1	8	250946	010701	6712	0001	BAGUA GRANDE	-78.4512	-5.75884	2019	11	NA	996	21	1
2019	002019601	PE6	20	196	1	3	20	2019	1430	4	1	0	4	4	1	1	1	0	20	1	1	1	2	0	NA	0	NA	0	NA	1	510	1	1	0	1	8	250946	010701	6712	0001	BAGUA GRANDE	-78.4512	-5.75884	2019	11	NA	996	11	1
2019	002025301	PE6	20	253	1	2	20	2019	1430	4	1	0	4	4	1	1	1	0	20	1	1	1	2	0	NA	0	NA	0	NA	1	510	1	1	0	1	8	250946	010701	6712	0001	BAGUA GRANDE	-78.4512	-5.75884	2019	96	96	60	23	1
2019	002100101	PE6	21	1	1	1	21	2019	1434	5	2	0	5	5	2	1	1	0	21	1	1	1	2	0	NA	0	NA	0	NA	1	541	2	1	0	1	7	189851	010701	6716	0001	BAGUA GRANDE	-78.4545	-5.75939	2019	11	NA	996	11	1
2019	002105101	PE6	21	51	1	2	21	2019	1434	4	1	0	4	4	1	1	1	0	21	1	1	1	2	0	NA	0	NA	0	NA	1	541	1	1	0	1	7	189851	010701	6716	0001	BAGUA GRANDE	-78.4545	-5.75939	2019	11	NA	996	11	1
2019	002105301	PE6	21	53	1	1	21	2019	1434	1	0	0	1	1	0	1	1	0	21	1	1	1	2	0	NA	0	NA	0	NA	0	541	0	1	0	1	7	885402	010701	6716	0001	BAGUA GRANDE	-78.4545	-5.75939	2019	71	11	996	11	1
2019	002105901	PE6	21	59	1	1	21	2019	1434	3	1	0	3	3	0	1	1	0	21	1	1	1	2	0	NA	0	NA	0	NA	0	541	1	1	0	1	7	885402	010701	6716	0001	BAGUA GRANDE	-78.4545	-5.75939	2019	11	NA	996	11	1
2019	002114701	PE6	21	147	1	1	21	2019	1434	3	1	0	3	3	1	1	1	0	21	1	1	1	2	0	NA	0	NA	0	NA	0	541	1	1	0	1	7	885402	010701	6716	0001	BAGUA GRANDE	-78.4545	-5.75939	2019	11	NA	996	21	1
2019	002117901	PE6	21	179	1	1	21	2019	1434	7	2	0	6	7	1	1	1	0	21	1	1	1	2	0	NA	0	NA	0	NA	0	541	2	1	0	1	7	885402	010701	6716	0001	BAGUA GRANDE	-78.4545	-5.75939	2019	11	NA	996	21	1
2019	002200201	PE6	22	2	1	2	22	2019	1433	3	1	0	3	3	1	1	1	0	22	1	1	1	2	0	NA	0	NA	0	NA	1	1204	1	1	0	1	8	116962	010706	6841	0001	LONYA GRANDE	-78.42386	-6.0963	2019	11	NA	996	11	1
2019	002200401	PE6	22	4	1	2	22	2019	1433	6	1	0	6	6	2	1	1	0	22	1	1	1	2	0	NA	0	NA	0	NA	1	1204	1	1	0	1	8	116962	010706	6841	0001	LONYA GRANDE	-78.42386	-6.0963	2019	11	NA	996	11	1
2019	002202501	PE6	22	25	1	2	22	2019	1433	6	2	0	6	5	1	1	1	0	22	1	1	1	2	0	NA	0	NA	0	NA	1	1204	2	1	0	1	8	116962	010706	6841	0001	LONYA GRANDE	-78.42386	-6.0963	2019	11	NA	996	11	1
2019	002204501	PE6	22	45	1	1	22	2019	1433	4	1	0	4	4	0	1	1	0	22	1	1	1	2	0	NA	0	NA	0	NA	0	1204	1	1	0	1	8	545472	010706	6841	0001	LONYA GRANDE	-78.42386	-6.0963	2019	11	NA	996	11	1
2019	002205101	PE6	22	51	1	2	22	2019	1433	6	1	0	6	6	1	1	1	0	22	1	1	1	2	0	NA	0	NA	0	NA	1	1204	2	1	0	1	8	116962	010706	6841	0001	LONYA GRANDE	-78.42386	-6.0963	2019	11	NA	996	11	1
2019	002206901	PE6	22	69	1	2	22	2019	1433	3	1	0	3	2	1	1	1	0	22	1	1	1	2	0	NA	0	NA	0	NA	1	1204	1	1	0	1	8	116962	010706	6841	0001	LONYA GRANDE	-78.42386	-6.0963	2019	11	NA	996	12	1
2019	002207001	PE6	22	70	1	1	22	2019	1433	1	1	0	1	1	0	1	1	0	22	1	1	1	2	0	NA	0	NA	0	NA	0	1204	1	1	0	1	8	545472	010706	6841	0001	LONYA GRANDE	-78.42386	-6.0963	2019	11	NA	996	11	1
2019	002210101	PE6	22	101	1	1	22	2019	1433	4	1	0	4	4	1	1	1	0	22	1	1	1	2	0	NA	0	NA	0	NA	0	1204	2	1	0	1	8	545472	010706	6841	0001	LONYA GRANDE	-78.42386	-6.0963	2019	11	NA	996	32	1
2019	002211201	PE6	22	112	1	1	22	2019	1433	2	0	0	2	2	0	1	1	0	22	1	1	1	2	0	NA	0	NA	0	NA	0	1204	0	1	0	1	8	545472	010706	6841	0001	LONYA GRANDE	-78.42386	-6.0963	2019	11	NA	996	11	1
2019	002211801	PE6	22	118	1	2	22	2019	1433	3	1	0	3	3	1	1	1	0	22	1	1	1	2	0	NA	0	NA	0	NA	1	1204	1	1	0	1	8	116962	010706	6841	0001	LONYA GRANDE	-78.42386	-6.0963	2019	11	NA	996	11	1
2019	002301901	PE6	23	19	1	2	23	2019	1431	3	1	0	3	3	0	1	1	0	23	1	1	1	2	0	NA	0	NA	0	NA	0	1430	1	1	0	1	8	522992	010706	6846	0019	ROBLE PAMPA	-78.40409	-6.05847	2019	11	NA	996	11	1
2019	002303401	PE6	23	34	1	2	23	2019	1431	2	0	0	2	2	0	1	1	0	23	1	1	1	2	0	NA	0	NA	0	NA	0	1430	0	1	0	1	8	522992	010706	6846	0019	ROBLE PAMPA	-78.40409	-6.05847	2019	11	NA	996	21	1
2019	002303601	PE6	23	36	1	2	23	2019	1431	4	1	0	4	4	1	1	1	0	23	1	1	1	2	0	NA	0	NA	0	NA	1	1430	1	1	0	1	8	112142	010706	6846	0019	ROBLE PAMPA	-78.40409	-6.05847	2019	11	NA	996	23	1
2019	002304301	PE6	23	43	1	2	23	2019	1431	5	1	0	5	5	1	1	1	0	23	1	1	1	2	0	NA	0	NA	0	NA	1	1430	1	1	0	1	8	112142	010706	6846	0019	ROBLE PAMPA	-78.40409	-6.05847	2019	11	NA	996	23	1
2019	002305701	PE6	23	57	1	1	23	2019	1431	1	0	0	1	1	0	1	1	0	23	1	1	1	2	0	NA	0	NA	0	NA	0	1430	0	1	0	1	8	522992	010706	6846	0019	ROBLE PAMPA	-78.40409	-6.05847	2019	96	96	5	23	1
2019	002307201	PE6	23	72	1	1	23	2019	1431	4	1	0	4	4	1	1	1	0	23	1	1	1	2	0	NA	0	NA	0	NA	1	1430	1	1	0	1	8	112142	010706	6846	0019	ROBLE PAMPA	-78.40409	-6.05847	2019	11	NA	996	23	1
2019	002308501	PE6	23	85	1	1	23	2019	1431	1	0	0	1	1	0	1	1	0	23	1	1	1	2	0	NA	0	NA	0	NA	0	1430	0	1	0	1	8	522992	010706	6846	0019	ROBLE PAMPA	-78.40409	-6.05847	2019	11	NA	996	11	1
2019	002310401	PE6	23	104	1	2	23	2019	1431	4	1	0	4	4	1	1	1	0	23	1	1	1	2	0	NA	0	NA	0	NA	1	1430	2	1	0	1	8	112142	010706	6846	0019	ROBLE PAMPA	-78.40409	-6.05847	2019	11	NA	996	11	1
2019	002310901	PE6	23	109	1	2	23	2019	1431	4	1	0	3	4	1	1	1	0	23	1	1	1	2	0	NA	0	NA	0	NA	1	1430	1	1	0	1	8	112142	010706	6846	0019	ROBLE PAMPA	-78.40409	-6.05847	2019	12	NA	5	12	1
2019	002311601	PE6	23	116	1	1	23	2019	1431	1	0	0	1	1	0	1	1	0	23	1	1	1	2	0	NA	0	NA	0	NA	0	1430	0	1	0	1	8	522992	010706	6846	0019	ROBLE PAMPA	-78.40409	-6.05847	2019	11	NA	996	11	1
2019	002400101	PE6	24	1	1	2	24	2019	1431	4	1	0	4	4	1	1	1	0	24	1	1	1	2	0	NA	0	NA	0	NA	1	1338	1	1	0	1	6	129798	010307	6883	0001	PEDRO RUIZ GALLO	-77.97468	-5.94033	2019	12	NA	2	12	1
2019	002400801	PE6	24	8	1	1	24	2019	1431	2	1	0	2	2	1	1	1	0	24	1	1	1	2	0	NA	0	NA	0	NA	1	1338	1	1	0	1	6	129798	010307	6883	0001	PEDRO RUIZ GALLO	-77.97468	-5.94033	2019	12	NA	3	11	1
2019	002401501	PE6	24	15	1	3	24	2019	1431	4	1	0	4	4	1	1	1	0	24	1	1	1	2	0	NA	0	NA	0	NA	1	1338	1	1	0	1	6	129798	010307	6883	0001	PEDRO RUIZ GALLO	-77.97468	-5.94033	2019	11	NA	996	11	1
2019	002403001	PE6	24	30	1	1	24	2019	1431	5	2	0	5	5	1	1	1	0	24	1	1	1	2	0	NA	0	NA	0	NA	1	1338	2	1	0	1	6	129798	010307	6883	0001	PEDRO RUIZ GALLO	-77.97468	-5.94033	2019	11	NA	996	11	1
2019	002404701	PE6	24	47	1	1	24	2019	1431	3	1	0	3	3	0	1	1	0	24	1	1	1	2	0	NA	0	NA	0	NA	0	1338	1	1	0	1	6	605338	010307	6883	0001	PEDRO RUIZ GALLO	-77.97468	-5.94033	2019	11	NA	996	11	1
2019	002407201	PE6	24	72	1	2	24	2019	1431	3	0	0	3	3	0	1	1	0	24	1	1	1	2	0	NA	0	NA	0	NA	0	1338	1	1	0	1	6	605338	010307	6883	0001	PEDRO RUIZ GALLO	-77.97468	-5.94033	2019	11	NA	996	11	1
2019	002409001	PE6	24	90	1	1	24	2019	1431	3	1	0	3	3	2	1	1	0	24	1	1	1	2	0	NA	0	NA	0	NA	2	1338	1	1	0	1	6	129798	010307	6883	0001	PEDRO RUIZ GALLO	-77.97468	-5.94033	2019	11	NA	996	12	1
2019	002410401	PE6	24	104	1	1	24	2019	1431	4	1	0	4	4	1	1	1	0	24	1	1	1	2	0	NA	0	NA	0	NA	1	1338	1	1	0	1	6	129798	010307	6883	0001	PEDRO RUIZ GALLO	-77.97468	-5.94033	2019	11	NA	996	11	1
2019	002410601	PE6	24	106	1	1	24	2019	1431	2	2	0	2	2	0	1	1	0	24	1	1	1	2	0	NA	0	NA	0	NA	0	1338	2	1	0	1	6	605338	010307	6883	0001	PEDRO RUIZ GALLO	-77.97468	-5.94033	2019	11	NA	996	11	1
2019	002501601	PE6	25	16	1	3	25	2019	1429	5	0	0	5	4	1	1	1	0	25	1	1	1	2	0	NA	0	NA	0	NA	1	2237	1	1	0	1	9	172835	010306	6899	0001	FLORIDA (POMACOCHAS)	-77.96544	-5.8237	2019	11	NA	996	11	1
2019	002502501	PE6	25	25	1	1	25	2019	1429	10	3	0	10	10	2	1	1	0	25	1	1	1	2	0	NA	0	NA	0	NA	1	2237	3	1	0	1	9	172835	010306	6899	0001	FLORIDA (POMACOCHAS)	-77.96544	-5.8237	2019	11	NA	996	11	1
2019	002506201	PE6	25	62	1	1	25	2019	1429	3	1	0	3	3	1	1	1	0	25	1	1	1	2	0	NA	0	NA	0	NA	1	2237	1	1	0	1	9	172835	010306	6899	0001	FLORIDA (POMACOCHAS)	-77.96544	-5.8237	2019	11	NA	996	11	1
2019	002507601	PE6	25	76	1	2	25	2019	1429	2	1	0	2	2	0	1	1	0	25	1	1	1	2	0	NA	0	NA	0	NA	0	2237	1	1	0	1	9	806046	010306	6899	0001	FLORIDA (POMACOCHAS)	-77.96544	-5.8237	2019	11	NA	996	11	1
2019	002508701	PE6	25	87	1	2	25	2019	1429	4	1	0	4	3	0	1	1	0	25	1	1	1	2	0	NA	0	NA	0	NA	0	2237	3	1	0	1	9	806046	010306	6899	0001	FLORIDA (POMACOCHAS)	-77.96544	-5.8237	2019	11	NA	996	11	1
2019	002510201	PE6	25	102	1	2	25	2019	1429	4	1	0	4	4	1	1	1	0	25	1	1	1	2	0	NA	0	NA	0	NA	1	2237	1	1	0	1	9	172835	010306	6899	0001	FLORIDA (POMACOCHAS)	-77.96544	-5.8237	2019	11	NA	996	11	1
2019	002514301	PE6	25	143	1	2	25	2019	1429	5	1	0	5	5	1	1	1	0	25	1	1	1	2	0	NA	0	NA	0	NA	1	2237	2	1	0	1	9	172835	010306	6899	0001	FLORIDA (POMACOCHAS)	-77.96544	-5.8237	2019	11	NA	996	11	1
2019	002518501	PE6	25	185	1	2	25	2019	1429	4	1	0	4	4	1	1	1	0	25	1	1	1	2	0	NA	0	NA	0	NA	1	2237	2	1	0	1	9	172835	010306	6899	0001	FLORIDA (POMACOCHAS)	-77.96544	-5.8237	2019	11	NA	996	21	1
2019	002518801	PE6	25	188	1	1	25	2019	1429	2	0	0	2	2	0	1	1	0	25	1	1	1	2	0	NA	0	NA	0	NA	0	2237	0	1	0	1	9	806046	010306	6899	0001	FLORIDA (POMACOCHAS)	-77.96544	-5.8237	2019	11	NA	996	21	1
2019	002602201	PE6	26	22	1	2	26	2019	1429	4	1	0	4	4	1	1	1	0	26	1	1	1	2	0	NA	0	NA	0	NA	1	2317	1	1	0	1	7	139293	010501	6973	0001	LAMUD	-77.95406	-6.14474	2019	11	NA	996	11	1
2019	002602601	PE6	26	26	1	1	26	2019	1429	1	0	0	1	1	0	1	1	0	26	1	1	1	2	0	NA	0	NA	0	NA	0	2317	0	1	0	1	7	649616	010501	6973	0001	LAMUD	-77.95406	-6.14474	2019	11	NA	996	11	1
2019	002604101	PE6	26	41	1	1	26	2019	1429	4	1	0	4	4	1	1	1	0	26	1	1	1	2	0	NA	0	NA	0	NA	1	2317	1	1	0	1	7	139293	010501	6973	0001	LAMUD	-77.95406	-6.14474	2019	11	NA	996	11	1
2019	002606601	PE6	26	66	1	2	26	2019	1429	6	1	0	6	6	1	1	1	0	26	1	1	1	2	0	NA	0	NA	0	NA	1	2317	2	1	0	1	7	139293	010501	6973	0001	LAMUD	-77.95406	-6.14474	2019	11	NA	996	23	1
2019	002606801	PE6	26	68	1	2	26	2019	1429	4	1	0	4	3	0	1	1	0	26	1	1	1	2	0	NA	0	NA	0	NA	0	2317	1	1	0	1	7	649616	010501	6973	0001	LAMUD	-77.95406	-6.14474	2019	11	NA	996	11	1
2019	002607601	PE6	26	76	1	3	26	2019	1429	8	2	0	6	6	1	1	1	0	26	1	1	1	2	0	NA	0	NA	0	NA	1	2317	3	1	0	1	7	139293	010501	6973	0001	LAMUD	-77.95406	-6.14474	2019	11	NA	996	11	1
2019	002609801	PE6	26	98	1	2	26	2019	1429	6	1	0	6	6	1	1	1	0	26	1	1	1	2	0	NA	0	NA	0	NA	1	2317	1	1	0	1	7	139293	010501	6973	0001	LAMUD	-77.95406	-6.14474	2019	11	NA	996	11	1
2019	002610101	PE6	26	101	1	2	26	2019	1429	6	1	0	6	6	2	1	1	0	26	1	1	1	2	0	NA	0	NA	0	NA	2	2317	1	1	0	1	7	139293	010501	6973	0001	LAMUD	-77.95406	-6.14474	2019	11	NA	996	23	1
2019	002610901	PE6	26	109	1	1	26	2019	1429	1	0	0	1	1	0	1	1	0	26	1	1	1	2	0	NA	0	NA	0	NA	0	2317	0	1	0	1	7	649616	010501	6973	0001	LAMUD	-77.95406	-6.14474	2019	11	NA	996	11	1
2019	002702201	PE6	27	22	1	1	27	2019	1430	2	0	0	2	2	0	1	1	0	27	1	1	1	2	0	NA	0	NA	0	NA	0	1603	0	1	0	1	6	636840	010601	7200	0001	MENDOZA	-77.47919	-6.39732	2019	11	NA	996	11	1
2019	002702501	PE6	27	25	1	1	27	2019	1430	1	1	0	1	1	0	1	1	0	27	1	1	1	2	0	NA	0	NA	0	NA	0	1603	1	1	0	1	6	636840	010601	7200	0001	MENDOZA	-77.47919	-6.39732	2019	11	NA	996	11	1
2019	002703301	PE6	27	33	1	2	27	2019	1430	4	1	0	4	3	0	1	1	0	27	1	1	1	2	0	NA	0	NA	0	NA	0	1603	1	1	0	1	6	636840	010601	7200	0001	MENDOZA	-77.47919	-6.39732	2019	11	NA	996	11	1
2019	002706501	PE6	27	65	1	2	27	2019	1430	4	1	0	4	4	2	1	1	0	27	1	1	1	2	0	NA	0	NA	0	NA	1	1603	1	1	0	1	6	136553	010601	7200	0001	MENDOZA	-77.47919	-6.39732	2019	11	NA	996	11	1
2019	002708301	PE6	27	83	1	1	27	2019	1430	5	2	0	5	5	1	1	1	0	27	1	1	1	2	0	NA	0	NA	0	NA	1	1603	2	1	0	1	6	136553	010601	7200	0001	MENDOZA	-77.47919	-6.39732	2019	11	NA	996	11	1
2019	002712401	PE6	27	124	1	2	27	2019	1430	5	1	0	5	5	2	1	1	0	27	1	1	1	2	0	NA	0	NA	0	NA	2	1603	1	1	0	1	6	136553	010601	7200	0001	MENDOZA	-77.47919	-6.39732	2019	11	NA	996	11	1
2019	002716501	PE6	27	165	1	1	27	2019	1430	5	1	0	5	5	1	1	1	0	27	1	1	1	2	0	NA	0	NA	0	NA	1	1603	1	1	0	1	6	136553	010601	7200	0001	MENDOZA	-77.47919	-6.39732	2019	11	NA	996	11	1
2019	002718101	PE6	27	181	1	2	27	2019	1430	4	0	0	4	1	0	1	1	0	27	1	1	1	2	0	NA	0	NA	0	NA	0	1603	2	1	0	1	6	636840	010601	7200	0001	MENDOZA	-77.47919	-6.39732	2019	11	NA	996	11	1
2019	002801201	PE6	28	12	1	1	28	2019	1433	2	1	0	2	2	0	1	1	0	28	1	1	1	2	0	NA	0	NA	0	NA	0	1590	1	1	0	1	5	493299	010601	7202	0001	MENDOZA	-77.48266	-6.39612	2019	11	NA	996	11	1
2019	002803201	PE6	28	32	1	2	28	2019	1433	5	1	0	5	5	1	1	1	0	28	1	1	1	2	0	NA	0	NA	0	NA	1	1590	1	1	0	1	5	105775	010601	7202	0001	MENDOZA	-77.48266	-6.39612	2019	11	NA	996	11	1
2019	002804301	PE6	28	43	1	3	28	2019	1433	5	2	0	5	5	1	1	1	0	28	1	1	1	2	0	NA	0	NA	0	NA	1	1590	2	1	0	1	5	105775	010601	7202	0001	MENDOZA	-77.48266	-6.39612	2019	71	11	996	11	1
2019	002804401	PE6	28	44	1	1	28	2019	1433	6	3	0	6	6	0	1	1	0	28	1	1	1	2	0	NA	0	NA	0	NA	0	1590	3	1	0	1	5	493299	010601	7202	0001	MENDOZA	-77.48266	-6.39612	2019	11	NA	996	11	1
2019	002804501	PE6	28	45	1	2	28	2019	1433	5	0	0	5	4	0	1	1	0	28	1	1	1	2	0	NA	0	NA	0	NA	0	1590	0	1	0	1	5	493299	010601	7202	0001	MENDOZA	-77.48266	-6.39612	2019	11	NA	996	11	1
2019	002805101	PE6	28	51	1	2	28	2019	1433	3	1	0	3	3	1	1	1	0	28	1	1	1	2	0	NA	0	NA	0	NA	1	1590	1	1	0	1	5	105775	010601	7202	0001	MENDOZA	-77.48266	-6.39612	2019	11	NA	996	11	1
2019	002805701	PE6	28	57	1	2	28	2019	1433	4	0	0	4	4	0	1	1	0	28	1	1	1	2	0	NA	0	NA	0	NA	0	1590	0	1	0	1	5	493299	010601	7202	0001	MENDOZA	-77.48266	-6.39612	2019	71	11	996	11	1
2019	002805901	PE6	28	59	1	1	28	2019	1433	2	1	0	2	2	0	1	1	0	28	1	1	1	2	0	NA	0	NA	0	NA	0	1590	1	1	0	1	5	493299	010601	7202	0001	MENDOZA	-77.48266	-6.39612	2019	12	NA	2	12	1
2019	002807901	PE6	28	79	1	2	28	2019	1433	5	1	0	5	5	1	1	1	0	28	1	1	1	2	0	NA	0	NA	0	NA	1	1590	2	1	0	1	5	105775	010601	7202	0001	MENDOZA	-77.48266	-6.39612	2019	11	NA	996	11	1
2019	002809901	PE6	28	99	1	1	28	2019	1433	5	1	0	5	5	1	1	1	0	28	1	1	1	2	0	NA	0	NA	0	NA	1	1590	1	1	0	1	5	105775	010601	7202	0001	MENDOZA	-77.48266	-6.39612	2019	11	NA	996	11	1
2019	002903201	PE6	29	32	1	1	29	2019	1432	6	1	0	6	6	2	1	1	0	29	1	1	2	3	0	NA	0	NA	0	NA	2	243	1	1	0	1	10	278483	010402	6465	0033	SAN ANTONIO	-78.1525716673	-4.4924666669	2019	11	NA	996	23	0
2019	002903301	PE6	29	33	1	1	29	2019	1432	5	1	0	5	5	0	1	1	0	29	1	1	2	3	0	NA	0	NA	0	NA	0	243	2	1	0	1	10	623789	010402	6465	0033	SAN ANTONIO	-78.1525716673	-4.4924666669	2019	13	NA	33	11	0
2019	002903401	PE6	29	34	1	1	29	2019	1432	1	0	0	1	1	0	1	1	0	29	1	1	2	3	0	NA	0	NA	0	NA	0	243	0	1	0	1	10	623789	010402	6465	0033	SAN ANTONIO	-78.1525716673	-4.4924666669	2019	11	NA	996	23	0
2019	002903501	PE6	29	35	1	2	29	2019	1432	5	1	0	5	5	2	1	1	0	29	1	1	2	3	0	NA	0	NA	0	NA	2	243	1	1	0	1	10	278483	010402	6465	0033	SAN ANTONIO	-78.1525716673	-4.4924666669	2019	13	NA	3	32	0
2019	002903601	PE6	29	36	1	1	29	2019	1432	1	0	0	1	1	0	1	1	0	29	1	1	2	3	0	NA	0	NA	0	NA	0	243	0	1	0	1	10	623789	010402	6465	0033	SAN ANTONIO	-78.1525716673	-4.4924666669	2019	96	96	5	32	0
2019	002904201	PE6	29	42	1	1	29	2019	1432	4	1	0	4	4	0	1	1	0	29	1	1	2	3	0	NA	0	NA	0	NA	0	243	1	1	0	1	10	623789	010402	6465	0033	SAN ANTONIO	-78.1525716673	-4.4924666669	2019	13	NA	6	32	0
2019	002904301	PE6	29	43	1	3	29	2019	1432	7	2	0	7	7	2	1	1	0	29	1	1	2	3	0	NA	0	NA	0	NA	1	243	2	1	0	1	10	278483	010402	6465	0033	SAN ANTONIO	-78.1525716673	-4.4924666669	2019	11	NA	996	32	0
2019	002904401	PE6	29	44	1	1	29	2019	1432	5	1	0	5	5	2	1	1	0	29	1	1	2	3	0	NA	0	NA	0	NA	1	243	1	1	0	1	10	278483	010402	6465	0033	SAN ANTONIO	-78.1525716673	-4.4924666669	2019	13	NA	1	23	0
2019	002904501	PE6	29	45	1	2	29	2019	1432	4	1	0	4	4	0	1	1	0	29	1	1	2	3	0	NA	0	NA	0	NA	0	243	2	1	0	1	10	623789	010402	6465	0033	SAN ANTONIO	-78.1525716673	-4.4924666669	2019	11	NA	996	23	0
2019	002904601	PE6	29	46	1	1	29	2019	1432	3	1	0	3	3	0	1	1	0	29	1	1	2	3	0	NA	0	NA	0	NA	0	243	1	1	0	1	10	623789	010402	6465	0033	SAN ANTONIO	-78.1525716673	-4.4924666669	2019	11	NA	996	23	0
2019	002905701	PE6	29	57	1	1	29	2019	1432	6	1	0	6	6	2	1	1	0	29	1	1	2	3	0	NA	0	NA	0	NA	2	243	1	1	0	1	10	278483	010402	6465	0033	SAN ANTONIO	-78.1525716673	-4.4924666669	2019	11	NA	996	23	0
2019	002905801	PE6	29	58	1	1	29	2019	1432	3	1	0	3	3	1	1	1	0	29	1	1	2	3	0	NA	0	NA	0	NA	1	243	1	1	0	1	10	278483	010402	6465	0033	SAN ANTONIO	-78.1525716673	-4.4924666669	2019	11	NA	996	23	0
2019	002905901	PE6	29	59	1	1	29	2019	1432	4	0	0	4	4	0	1	1	0	29	1	1	2	3	0	NA	0	NA	0	NA	0	243	0	1	0	1	10	623789	010402	6465	0033	SAN ANTONIO	-78.1525716673	-4.4924666669	2019	11	NA	996	23	0
2019	002906001	PE6	29	60	1	2	29	2019	1432	8	1	0	8	8	2	1	1	0	29	1	1	2	3	0	NA	0	NA	0	NA	1	243	1	1	0	1	10	278483	010402	6465	0033	SAN ANTONIO	-78.1525716673	-4.4924666669	2019	11	NA	996	23	0
2019	003000101	PE6	30	1	1	2	30	2019	1432	8	3	0	8	8	1	1	1	0	30	1	1	2	3	0	NA	0	NA	0	NA	1	209	3	1	0	1	10	343707	010403	6470	0007	ONANGA	-77.8807416666	-3.27313166709	2019	43	NA	3	32	0
2019	003000401	PE6	30	4	1	1	30	2019	1432	6	1	0	6	6	3	1	1	0	30	1	1	2	3	0	NA	0	NA	0	NA	2	209	1	1	0	1	10	343707	010403	6470	0007	ONANGA	-77.8807416666	-3.27313166709	2019	43	NA	5	32	0
2019	003000601	PE6	30	6	1	1	30	2019	1432	5	1	0	5	5	1	1	1	0	30	1	1	2	3	0	NA	0	NA	0	NA	1	209	1	1	0	1	10	343707	010403	6470	0007	ONANGA	-77.8807416666	-3.27313166709	2019	43	NA	3	32	0
2019	003000701	PE6	30	7	1	1	30	2019	1432	3	1	0	3	3	1	1	1	0	30	1	1	2	3	0	NA	0	NA	0	NA	1	209	1	1	0	1	10	343707	010403	6470	0007	ONANGA	-77.8807416666	-3.27313166709	2019	43	NA	3	32	0
2019	003008701	PE6	30	87	1	1	30	2019	1432	2	1	0	2	2	0	1	1	0	30	1	1	2	3	0	NA	0	NA	0	NA	0	209	1	1	0	1	10	769888	010403	6470	0005	QUIM	-77.8388399997	-3.23122666728	2019	43	NA	3	32	0
2019	003008801	PE6	30	88	1	1	30	2019	1432	6	1	0	6	6	2	1	1	0	30	1	1	2	3	0	NA	0	NA	0	NA	2	209	1	1	0	1	10	343707	010403	6470	0005	QUIM	-77.8388399997	-3.23122666728	2019	43	NA	2	32	0
2019	003010201	PE6	30	102	1	1	30	2019	1432	3	1	0	3	3	1	1	1	0	30	1	1	2	3	0	NA	0	NA	0	NA	0	209	2	1	0	1	10	769888	010403	6470	0005	QUIM	-77.8388399997	-3.23122666728	2019	43	NA	3	32	0
2019	003010501	PE6	30	105	1	1	30	2019	1432	2	0	0	2	2	0	1	1	0	30	1	1	2	3	0	NA	0	NA	0	NA	0	209	0	1	0	1	10	769888	010403	6470	0005	QUIM	-77.8388399997	-3.23122666728	2019	43	NA	3	32	0
2019	003010601	PE6	30	106	1	1	30	2019	1432	8	2	0	8	8	2	1	1	0	30	1	1	2	3	0	NA	0	NA	0	NA	2	209	2	1	0	1	10	343707	010403	6470	0005	QUIM	-77.8388399997	-3.23122666728	2019	43	NA	10	32	0
2019	003100601	PE6	31	6	1	1	31	2019	1431	9	0	0	9	9	2	1	1	0	31	1	1	2	3	0	NA	0	NA	0	NA	2	211	1	1	0	1	10	269559	010401	6508	0054	JAPAIME ESCUELA	-77.8947533334	-4.71131000036	2019	22	NA	10	23	0
2019	003100701	PE6	31	7	1	1	31	2019	1431	5	1	0	5	5	0	1	1	0	31	1	1	2	3	0	NA	0	NA	0	NA	0	211	2	1	0	1	10	603801	010401	6508	0054	JAPAIME ESCUELA	-77.8947533334	-4.71131000036	2019	11	NA	996	23	1
2019	003100801	PE6	31	8	1	2	31	2019	1431	6	1	0	6	6	0	1	1	0	31	1	1	2	3	0	NA	0	NA	0	NA	0	211	2	1	0	1	10	603801	010401	6508	0054	JAPAIME ESCUELA	-77.8947533334	-4.71131000036	2019	11	NA	996	23	1
2019	003100901	PE6	31	9	1	2	31	2019	1431	4	1	0	4	4	1	1	1	0	31	1	1	2	3	0	NA	0	NA	0	NA	1	211	1	1	0	1	10	269559	010401	6508	0054	JAPAIME ESCUELA	-77.8947533334	-4.71131000036	2019	22	NA	5	32	1
2019	003101101	PE6	31	11	1	1	31	2019	1431	2	1	0	2	2	1	1	1	0	31	1	1	2	3	0	NA	0	NA	0	NA	0	211	1	1	0	1	10	603801	010401	6508	0054	JAPAIME ESCUELA	-77.8947533334	-4.71131000036	2019	11	NA	996	23	1
2019	003111601	PE6	31	116	1	1	31	2019	1431	1	0	0	1	1	0	1	1	0	31	1	1	2	3	0	NA	0	NA	0	NA	0	211	0	1	0	1	10	603801	010401	6508	0062	YANTANA ENTSA	-77.9205	-4.78836833343	2019	22	NA	5	23	0
2019	003111701	PE6	31	117	1	1	31	2019	1431	3	1	0	3	3	1	1	1	0	31	1	1	2	3	0	NA	0	NA	0	NA	1	211	1	1	0	1	10	269559	010401	6508	0062	YANTANA ENTSA	-77.9205	-4.78836833343	2019	21	NA	996	23	0
2019	003111801	PE6	31	118	1	1	31	2019	1431	3	1	0	3	3	1	1	1	0	31	1	1	2	3	0	NA	0	NA	0	NA	0	211	1	1	0	1	10	603801	010401	6508	0062	YANTANA ENTSA	-77.9205	-4.78836833343	2019	22	NA	5	32	0
2019	003112001	PE6	31	120	1	2	31	2019	1431	4	1	0	4	4	2	1	1	0	31	1	1	2	3	0	NA	0	NA	0	NA	2	211	1	1	0	1	10	269559	010401	6508	0062	YANTANA ENTSA	-77.9205	-4.78836833343	2019	22	NA	5	32	0
2019	003117901	PE6	31	179	1	1	31	2019	1431	3	1	0	3	3	1	1	1	0	31	1	1	2	3	0	NA	0	NA	0	NA	1	211	1	1	0	1	10	269559	010401	6508	0146	BAJO WAISIN	-77.9551583329	-4.787208333	2019	43	NA	10	23	0
2019	003118001	PE6	31	180	1	1	31	2019	1431	7	1	0	7	7	2	1	1	0	31	1	1	2	3	0	NA	0	NA	0	NA	2	211	1	1	0	1	10	269559	010401	6508	0146	BAJO WAISIN	-77.9551583329	-4.787208333	2019	43	NA	10	32	0
2019	003118101	PE6	31	181	1	1	31	2019	1431	4	1	0	4	3	2	1	1	0	31	1	1	2	3	0	NA	0	NA	0	NA	2	211	1	1	0	1	10	269559	010401	6508	0146	BAJO WAISIN	-77.9551583329	-4.787208333	2019	43	NA	10	23	0
2019	003118501	PE6	31	185	1	2	31	2019	1431	5	1	0	5	5	2	1	1	0	31	1	1	2	3	0	NA	0	NA	0	NA	1	211	1	1	0	1	10	269559	010401	6508	0146	BAJO WAISIN	-77.9551583329	-4.787208333	2019	43	NA	5	32	0
2019	003209701	PE6	32	97	1	2	32	2019	1433	8	1	0	8	8	3	1	1	0	32	1	1	2	3	0	NA	0	NA	0	NA	2	222	2	1	0	1	10	394116	010401	6513	0068	TAYUNTSA	-77.9511099996	-4.83452833342	2019	11	NA	996	21	1
2019	003209801	PE6	32	98	1	1	32	2019	1433	7	1	0	7	7	1	1	1	0	32	1	1	2	3	0	NA	0	NA	0	NA	1	222	2	1	0	1	10	394116	010401	6513	0068	TAYUNTSA	-77.9511099996	-4.83452833342	2019	11	NA	996	23	1
2019	003209901	PE6	32	99	1	1	32	2019	1433	3	0	0	3	3	0	1	1	0	32	1	1	2	3	0	NA	0	NA	0	NA	0	222	0	1	0	1	10	882802	010401	6513	0068	TAYUNTSA	-77.9511099996	-4.83452833342	2019	11	NA	996	21	1
2019	003210001	PE6	32	100	1	4	32	2019	1433	6	2	0	6	6	1	1	1	0	32	1	1	2	3	0	NA	0	NA	0	NA	1	222	2	1	0	1	10	394116	010401	6513	0068	TAYUNTSA	-77.9511099996	-4.83452833342	2019	11	NA	996	21	1
2019	003210101	PE6	32	101	1	1	32	2019	1433	1	0	0	1	1	0	1	1	0	32	1	1	2	3	0	NA	0	NA	0	NA	0	222	0	1	0	1	10	882802	010401	6513	0068	TAYUNTSA	-77.9511099996	-4.83452833342	2019	11	NA	996	96	1
2019	003216101	PE6	32	161	1	1	32	2019	1433	2	0	0	2	1	0	1	1	0	32	1	1	2	3	0	NA	0	NA	0	NA	0	222	0	1	0	1	10	882802	010401	6513	0068	TAYUNTSA	-77.9511099996	-4.83452833342	2019	43	NA	25	96	1
2019	003216201	PE6	32	162	1	2	32	2019	1433	4	1	0	4	4	0	1	1	0	32	1	1	2	3	0	NA	0	NA	0	NA	0	222	2	1	0	1	10	882802	010401	6513	0068	TAYUNTSA	-77.9511099996	-4.83452833342	2019	11	NA	996	21	1
2019	003216301	PE6	32	163	1	1	32	2019	1433	4	1	0	4	4	1	1	1	0	32	1	1	2	3	0	NA	0	NA	0	NA	1	222	1	1	0	1	10	394116	010401	6513	0068	TAYUNTSA	-77.9511099996	-4.83452833342	2019	11	NA	996	11	1
2019	003216401	PE6	32	164	1	1	32	2019	1433	5	1	0	5	5	2	1	1	0	32	1	1	2	3	0	NA	0	NA	0	NA	1	222	1	1	0	1	10	394116	010401	6513	0068	TAYUNTSA	-77.9511099996	-4.83452833342	2019	43	NA	5	23	0
2019	003217601	PE6	32	176	1	1	32	2019	1433	4	1	0	4	4	1	1	1	0	32	1	1	2	3	0	NA	0	NA	0	NA	1	222	1	1	0	1	10	394116	010401	6513	0067	JOSE OLAYA	-77.9383383333	-4.83046166657	2019	11	NA	996	23	1
2019	003217701	PE6	32	177	1	2	32	2019	1433	5	1	0	5	5	0	1	1	0	32	1	1	2	3	0	NA	0	NA	0	NA	0	222	1	1	0	1	10	882802	010401	6513	0067	JOSE OLAYA	-77.9383383333	-4.83046166657	2019	11	NA	996	23	1
2019	003218101	PE6	32	181	1	2	32	2019	1433	4	1	0	4	4	1	1	1	0	32	1	1	2	3	0	NA	0	NA	0	NA	1	222	1	1	0	1	10	394116	010401	6513	0067	JOSE OLAYA	-77.9383383333	-4.83046166657	2019	11	NA	996	23	1
2019	003300301	PE6	33	3	1	2	33	2019	1430	4	1	0	4	4	1	1	1	0	33	1	1	2	3	0	NA	0	NA	0	NA	0	300	1	1	0	1	10	570107	010205	6547	0059	SAN RAFAEL WINCHU	-78.3515433336	-5.15649500044	2019	43	NA	5	23	0
2019	003300401	PE6	33	4	1	1	33	2019	1430	2	0	0	2	2	0	1	1	0	33	1	1	2	3	0	NA	0	NA	0	NA	0	300	0	1	0	1	10	570107	010205	6547	0059	SAN RAFAEL WINCHU	-78.3515433336	-5.15649500044	2019	43	NA	10	23	0
2019	003301501	PE6	33	15	1	1	33	2019	1430	3	1	0	3	3	1	1	1	0	33	1	1	2	3	0	NA	0	NA	0	NA	1	300	1	1	0	1	10	254517	010205	6547	0059	SAN RAFAEL WINCHU	-78.3515433336	-5.15649500044	2019	43	NA	10	23	0
2019	003301701	PE6	33	17	1	2	33	2019	1430	6	1	0	6	6	0	1	1	0	33	1	1	2	3	0	NA	0	NA	0	NA	0	300	2	1	0	1	10	570107	010205	6547	0059	SAN RAFAEL WINCHU	-78.3515433336	-5.15649500044	2019	11	NA	996	23	0
2019	003301801	PE6	33	18	1	2	33	2019	1430	5	1	0	5	5	1	1	1	0	33	1	1	2	3	0	NA	0	NA	0	NA	1	300	1	1	0	1	10	254517	010205	6547	0059	SAN RAFAEL WINCHU	-78.3515433336	-5.15649500044	2019	43	NA	15	23	0
2019	003301901	PE6	33	19	1	2	33	2019	1430	6	1	0	6	6	3	1	1	0	33	1	1	2	3	0	NA	0	NA	0	NA	3	300	1	1	0	1	10	254517	010205	6547	0059	SAN RAFAEL WINCHU	-78.3515433336	-5.15649500044	2019	11	NA	996	23	0
2019	003302001	PE6	33	20	1	2	33	2019	1430	3	1	0	3	3	0	1	1	0	33	1	1	2	3	0	NA	0	NA	0	NA	0	300	1	1	0	1	10	570107	010205	6547	0059	SAN RAFAEL WINCHU	-78.3515433336	-5.15649500044	2019	43	NA	15	23	0
2019	003316301	PE6	33	163	1	1	33	2019	1430	1	1	0	1	1	0	1	1	0	33	1	1	2	3	0	NA	0	NA	0	NA	0	300	1	1	0	1	10	570107	010205	6547	0074	SAMAREN	-78.3818400004	-5.18125500012	2019	11	NA	996	23	0
2019	003316401	PE6	33	164	1	1	33	2019	1430	4	1	0	4	4	1	1	1	0	33	1	1	2	3	0	NA	0	NA	0	NA	1	300	1	1	0	1	10	254517	010205	6547	0074	SAMAREN	-78.3818400004	-5.18125500012	2019	11	NA	996	23	0
2019	003316501	PE6	33	165	1	2	33	2019	1430	9	3	0	9	9	1	1	1	0	33	1	1	2	3	0	NA	0	NA	0	NA	0	300	3	1	0	1	10	570107	010205	6547	0074	SAMAREN	-78.3818400004	-5.18125500012	2019	11	NA	996	23	0
2019	003316601	PE6	33	166	1	1	33	2019	1430	3	1	0	3	3	2	1	1	0	33	1	1	2	3	0	NA	0	NA	0	NA	2	300	1	1	0	1	10	254517	010205	6547	0074	SAMAREN	-78.3818400004	-5.18125500012	2019	11	NA	996	23	0
2019	003402601	PE6	34	26	1	1	34	2019	1429	5	1	0	5	5	2	1	1	0	34	1	1	2	3	0	NA	0	NA	0	NA	1	285	1	1	0	1	10	226237	010205	6548	0072	NAZARETH	-78.3210433336	-5.13777499962	2019	11	NA	996	23	1
2019	003402701	PE6	34	27	1	1	34	2019	1429	3	1	0	3	3	1	1	1	0	34	1	1	2	3	0	NA	0	NA	0	NA	1	285	1	1	0	1	10	226237	010205	6548	0072	NAZARETH	-78.3210433336	-5.13777499962	2019	11	NA	996	23	1
2019	003402801	PE6	34	28	1	1	34	2019	1429	3	0	0	3	1	1	1	1	0	34	1	1	2	3	0	NA	0	NA	0	NA	1	285	1	1	0	1	10	226237	010205	6548	0072	NAZARETH	-78.3210433336	-5.13777499962	2019	11	NA	996	23	1
2019	003402901	PE6	34	29	1	1	34	2019	1429	5	1	0	4	5	2	1	1	0	34	1	1	2	3	0	NA	0	NA	0	NA	2	285	1	1	0	1	10	226237	010205	6548	0072	NAZARETH	-78.3210433336	-5.13777499962	2019	11	NA	996	32	0
2019	003403001	PE6	34	30	1	1	34	2019	1429	2	1	0	2	2	1	1	1	0	34	1	1	2	3	0	NA	0	NA	0	NA	1	285	1	1	0	1	10	226237	010205	6548	0072	NAZARETH	-78.3210433336	-5.13777499962	2019	11	NA	996	23	1
2019	003409901	PE6	34	99	1	1	34	2019	1429	3	1	0	3	3	1	1	1	0	34	1	1	2	3	0	NA	0	NA	0	NA	1	285	1	1	0	1	10	226237	010205	6548	0072	NAZARETH	-78.3210433336	-5.13777499962	2019	11	NA	996	23	1
2019	003410001	PE6	34	100	1	1	34	2019	1429	8	0	0	8	0	2	1	1	0	34	1	1	2	3	0	NA	0	NA	0	NA	2	285	2	1	0	1	10	226237	010205	6548	0072	NAZARETH	-78.3210433336	-5.13777499962	2019	11	NA	996	23	1
2019	003415801	PE6	34	158	1	1	34	2019	1429	4	1	0	4	4	2	1	1	0	34	1	1	2	3	0	NA	0	NA	0	NA	1	285	1	1	0	1	10	226237	010205	6548	0061	KUZU CHICO	-78.3002699998	-5.07620333302	2019	41	NA	5	31	0
2019	003416001	PE6	34	160	1	2	34	2019	1429	5	2	0	5	5	1	1	1	0	34	1	1	2	3	0	NA	0	NA	0	NA	1	285	2	1	0	1	10	226237	010205	6548	0061	KUZU CHICO	-78.3002699998	-5.07620333302	2019	41	NA	30	23	1
2019	003416101	PE6	34	161	1	1	34	2019	1429	3	0	0	3	3	0	1	1	0	34	1	1	2	3	0	NA	0	NA	0	NA	0	285	1	1	0	1	10	506762	010205	6548	0061	KUZU CHICO	-78.3002699998	-5.07620333302	2019	41	NA	10	23	1
2019	003416201	PE6	34	162	1	2	34	2019	1429	4	1	0	4	4	1	1	1	0	34	1	1	2	3	0	NA	0	NA	0	NA	1	285	1	1	0	1	10	226237	010205	6548	0061	KUZU CHICO	-78.3002699998	-5.07620333302	2019	41	NA	30	23	1
2019	003501401	PE6	35	14	1	1	35	2019	1430	1	0	0	1	1	0	1	1	0	35	1	1	2	3	0	NA	0	NA	0	NA	0	860	0	1	0	1	10	338397	010202	6561	0029	BUENOS AIRES	-78.4192666669	-5.36730500033	2019	11	NA	996	32	0
2019	003501501	PE6	35	15	1	1	35	2019	1430	3	1	0	3	2	0	1	1	0	35	1	1	2	3	0	NA	0	NA	0	NA	0	860	1	1	0	1	10	338397	010202	6561	0029	BUENOS AIRES	-78.4192666669	-5.36730500033	2019	11	NA	996	21	0
2019	003501601	PE6	35	16	1	1	35	2019	1430	1	0	0	1	0	0	1	1	0	35	1	1	2	3	0	NA	0	NA	0	NA	0	860	0	1	0	1	10	338397	010202	6561	0029	BUENOS AIRES	-78.4192666669	-5.36730500033	2019	11	NA	996	21	0
2019	003501701	PE6	35	17	1	1	35	2019	1430	4	1	0	4	4	1	1	1	0	35	1	1	2	3	0	NA	0	NA	0	NA	1	860	1	1	0	1	10	151073	010202	6561	0029	BUENOS AIRES	-78.4192666669	-5.36730500033	2019	11	NA	996	23	0
2019	003502201	PE6	35	22	1	2	35	2019	1430	4	1	0	4	4	1	1	1	0	35	1	1	2	3	0	NA	0	NA	0	NA	1	860	1	1	0	1	10	151073	010202	6561	0028	VISTA ALEGRE	-78.4363683332	-5.35354833269	2019	11	NA	996	23	0
2019	003502301	PE6	35	23	1	2	35	2019	1430	2	1	0	2	2	0	1	1	0	35	1	1	2	3	0	NA	0	NA	0	NA	0	860	1	1	0	1	10	338397	010202	6561	0028	VISTA ALEGRE	-78.4363683332	-5.35354833269	2019	11	NA	996	23	0
2019	003502401	PE6	35	24	1	1	35	2019	1430	4	2	0	4	4	0	1	1	0	35	1	1	2	3	0	NA	0	NA	0	NA	0	860	2	1	0	1	10	338397	010202	6561	0028	VISTA ALEGRE	-78.4363683332	-5.35354833269	2019	11	NA	996	23	0
2019	003502501	PE6	35	25	1	1	35	2019	1430	3	1	0	3	3	1	1	1	0	35	1	1	2	3	0	NA	0	NA	0	NA	1	860	1	1	0	1	10	151073	010202	6561	0028	VISTA ALEGRE	-78.4363683332	-5.35354833269	2019	11	NA	996	23	0
2019	003502601	PE6	35	26	1	1	35	2019	1430	1	0	0	1	1	0	1	1	0	35	1	1	2	3	0	NA	0	NA	0	NA	0	860	0	1	0	1	10	338397	010202	6561	0028	VISTA ALEGRE	-78.4363683332	-5.35354833269	2019	11	NA	996	23	0
2019	003504701	PE6	35	47	1	1	35	2019	1430	4	1	0	4	4	1	1	1	0	35	1	1	2	3	0	NA	0	NA	0	NA	1	860	1	1	0	1	10	151073	010202	6561	0019	MIRANA	-78.4348400002	-5.31908333333	2019	11	NA	996	23	1
2019	003504801	PE6	35	48	1	1	35	2019	1430	1	0	0	1	1	0	1	1	0	35	1	1	2	3	0	NA	0	NA	0	NA	0	860	0	1	0	1	10	338397	010202	6561	0019	MIRANA	-78.4348400002	-5.31908333333	2019	11	NA	996	23	0
2019	003504901	PE6	35	49	1	1	35	2019	1430	1	0	0	1	1	0	1	1	0	35	1	1	2	3	0	NA	0	NA	0	NA	0	860	0	1	0	1	10	338397	010202	6561	0019	MIRANA	-78.4348400002	-5.31908333333	2019	43	NA	15	23	0
2019	003505101	PE6	35	51	1	2	35	2019	1430	5	1	0	5	3	0	1	1	0	35	1	1	2	3	0	NA	0	NA	0	NA	0	860	2	1	0	1	10	338397	010202	6561	0019	MIRANA	-78.4348400002	-5.31908333333	2019	11	NA	996	96	1
2019	003505301	PE6	35	53	1	2	35	2019	1430	3	0	0	3	2	0	1	1	0	35	1	1	2	3	0	NA	0	NA	0	NA	0	860	0	1	0	1	10	338397	010202	6561	0019	MIRANA	-78.4348400002	-5.31908333333	2019	11	NA	996	96	1
2019	003600701	PE6	36	7	1	2	36	2019	1434	4	2	0	4	3	1	1	1	0	36	1	1	2	3	0	NA	0	NA	0	NA	1	659	2	1	0	1	10	214569	010202	6571	0034	SAN ANTONIO	-78.462808333	-5.43211833259	2019	11	NA	996	11	1
2019	003600801	PE6	36	8	1	2	36	2019	1434	5	1	0	5	5	2	1	2	0	36	1	1	2	3	0	NA	0	NA	0	NA	2	659	1	1	0	1	10	214569	010202	6571	0034	SAN ANTONIO	-78.462808333	-5.43211833259	2019	11	NA	996	11	1
2019	003600901	PE6	36	9	1	1	36	2019	1434	2	0	0	1	2	0	1	1	0	36	1	1	2	3	0	NA	0	NA	0	NA	0	659	0	1	0	1	10	480626	010202	6571	0034	SAN ANTONIO	-78.462808333	-5.43211833259	2019	11	NA	996	11	1
2019	003601001	PE6	36	10	1	2	36	2019	1434	2	0	0	2	2	0	1	1	0	36	1	1	2	3	0	NA	0	NA	0	NA	0	659	0	1	0	1	10	480626	010202	6571	0034	SAN ANTONIO	-78.462808333	-5.43211833259	2019	11	NA	996	11	1
2019	003602101	PE6	36	21	1	3	36	2019	1434	4	1	0	4	3	1	1	1	0	36	1	1	2	3	0	NA	0	NA	0	NA	1	659	1	1	0	1	10	214569	010202	6571	0034	SAN ANTONIO	-78.462808333	-5.43211833259	2019	11	NA	996	23	1
2019	003602201	PE6	36	22	1	2	36	2019	1434	4	0	0	4	4	0	1	1	0	36	1	1	2	3	0	NA	0	NA	0	NA	0	659	0	1	0	1	10	480626	010202	6571	0034	SAN ANTONIO	-78.462808333	-5.43211833259	2019	11	NA	996	23	1
2019	003602301	PE6	36	23	1	1	36	2019	1434	1	0	0	1	1	0	1	1	0	36	1	1	2	3	0	NA	0	NA	0	NA	0	659	0	1	0	1	10	480626	010202	6571	0034	SAN ANTONIO	-78.462808333	-5.43211833259	2019	11	NA	996	11	1
2019	003602401	PE6	36	24	1	2	36	2019	1434	4	1	0	4	4	1	1	1	0	36	1	1	2	3	0	NA	0	NA	0	NA	1	659	2	1	0	1	10	214569	010202	6571	0034	SAN ANTONIO	-78.462808333	-5.43211833259	2019	11	NA	996	23	1
2019	003602501	PE6	36	25	1	1	36	2019	1434	4	0	0	4	3	0	1	1	0	36	1	1	2	3	0	NA	0	NA	0	NA	0	659	1	1	0	1	10	480626	010202	6571	0034	SAN ANTONIO	-78.462808333	-5.43211833259	2019	11	NA	996	23	1
2019	003610601	PE6	36	106	1	2	36	2019	1434	3	0	0	3	2	0	1	1	0	36	1	1	2	3	0	NA	0	NA	0	NA	0	659	0	1	0	1	10	480626	010202	6571	0064	COPALLIN DE ARAMANGO	-78.4597749998	-5.45993333286	2019	11	NA	996	11	1
2019	003610701	PE6	36	107	1	2	36	2019	1434	3	1	0	3	3	1	1	1	0	36	1	1	2	3	0	NA	0	NA	0	NA	1	659	1	1	0	1	10	214569	010202	6571	0064	COPALLIN DE ARAMANGO	-78.4597749998	-5.45993333286	2019	11	NA	996	11	1
2019	003610801	PE6	36	108	1	2	36	2019	1434	4	1	0	4	4	0	1	1	0	36	1	1	2	3	0	NA	0	NA	0	NA	0	659	1	1	0	1	10	480626	010202	6571	0064	COPALLIN DE ARAMANGO	-78.4597749998	-5.45993333286	2019	11	NA	996	11	1
2019	003610901	PE6	36	109	1	2	36	2019	1434	2	0	0	2	2	0	1	1	0	36	1	1	2	3	0	NA	0	NA	0	NA	0	659	0	1	0	1	10	480626	010202	6571	0064	COPALLIN DE ARAMANGO	-78.4597749998	-5.45993333286	2019	11	NA	996	11	1
2019	003703801	PE6	37	38	1	1	37	2019	1429	4	1	0	4	4	1	1	1	0	37	1	1	2	3	0	NA	0	NA	0	NA	1	819	1	1	0	1	10	186646	010206	6644	0012	SAN ISIDRO	-78.4820833334	-5.55462666709	2019	11	NA	996	23	1
2019	003703901	PE6	37	39	1	2	37	2019	1429	5	1	0	5	5	0	1	1	0	37	1	1	2	3	0	NA	0	NA	0	NA	0	819	1	1	0	1	10	418078	010206	6644	0012	SAN ISIDRO	-78.4820833334	-5.55462666709	2019	11	NA	996	23	0
2019	003704001	PE6	37	40	1	1	37	2019	1429	4	1	0	4	4	1	1	1	0	37	1	1	2	3	0	NA	0	NA	0	NA	1	819	1	1	0	1	10	186646	010206	6644	0012	SAN ISIDRO	-78.4820833334	-5.55462666709	2019	11	NA	996	23	1
2019	003704101	PE6	37	41	1	1	37	2019	1429	1	1	0	1	1	0	1	1	0	37	1	1	2	3	0	NA	0	NA	0	NA	0	819	1	1	0	1	10	418078	010206	6644	0012	SAN ISIDRO	-78.4820833334	-5.55462666709	2019	11	NA	996	23	1
2019	003704201	PE6	37	42	1	2	37	2019	1429	2	0	0	2	2	0	1	1	0	37	1	1	2	3	0	NA	0	NA	0	NA	0	819	0	1	0	1	10	418078	010206	6644	0012	SAN ISIDRO	-78.4820833334	-5.55462666709	2019	11	NA	996	23	1
2019	003708001	PE6	37	80	1	1	37	2019	1429	3	1	0	3	3	1	1	1	0	37	1	1	2	3	0	NA	0	NA	0	NA	1	819	1	1	0	1	10	186646	010206	6644	0014	YACUPE	-78.4637066667	-5.57689166682	2019	11	NA	996	31	1
2019	003708101	PE6	37	81	1	2	37	2019	1429	4	1	0	4	4	1	1	1	0	37	1	1	2	3	0	NA	0	NA	0	NA	1	819	1	1	0	1	10	186646	010206	6644	0014	YACUPE	-78.4637066667	-5.57689166682	2019	11	NA	996	22	1
2019	003708201	PE6	37	82	1	2	37	2019	1429	3	1	0	3	3	1	1	1	0	37	1	1	2	3	0	NA	0	NA	0	NA	1	819	1	1	0	1	10	186646	010206	6644	0014	YACUPE	-78.4637066667	-5.57689166682	2019	11	NA	996	22	1
2019	003708401	PE6	37	84	1	2	37	2019	1429	2	0	0	2	2	0	1	1	0	37	1	1	2	3	0	NA	0	NA	0	NA	0	819	0	1	0	1	10	418078	010206	6644	0014	YACUPE	-78.4637066667	-5.57689166682	2019	11	NA	996	22	1
2019	003709801	PE6	37	98	1	2	37	2019	1429	5	1	0	5	5	1	1	1	0	37	1	1	2	3	0	NA	0	NA	0	NA	1	819	1	1	0	1	10	186646	010206	6644	0024	ACHAGUAY ALTO	-78.4930199996	-5.59461000005	2019	11	NA	996	23	1
2019	003709901	PE6	37	99	1	2	37	2019	1429	4	1	0	4	4	0	1	1	0	37	1	1	2	3	0	NA	0	NA	0	NA	0	819	2	1	0	1	10	418078	010206	6644	0024	ACHAGUAY ALTO	-78.4930199996	-5.59461000005	2019	11	NA	996	23	1
2019	003710001	PE6	37	100	1	1	37	2019	1429	5	1	0	5	5	0	1	1	0	37	1	1	2	3	0	NA	0	NA	0	NA	0	819	2	1	0	1	10	418078	010206	6644	0024	ACHAGUAY ALTO	-78.4930199996	-5.59461000005	2019	11	NA	996	23	1
2019	003710101	PE6	37	101	1	2	37	2019	1429	4	1	0	4	4	2	1	1	0	37	1	1	2	3	0	NA	0	NA	0	NA	2	819	1	1	0	1	10	186646	010206	6644	0024	ACHAGUAY ALTO	-78.4930199996	-5.59461000005	2019	11	NA	996	23	1
2019	003809001	PE6	38	90	1	1	38	2019	1433	3	1	0	3	3	1	1	1	0	38	1	1	2	3	0	NA	0	NA	0	NA	1	433	1	1	0	1	10	246821	010704	6662	0013	SIEMPRE VIVA	-78.6636361667	-5.74863238937	2019	11	NA	996	23	1
2019	003809101	PE6	38	91	1	2	38	2019	1433	4	1	0	4	4	2	1	1	0	38	1	1	2	3	0	NA	0	NA	0	NA	2	433	1	1	0	1	10	246821	010704	6662	0013	SIEMPRE VIVA	-78.6636361667	-5.74863238937	2019	96	96	60	21	1
2019	003809201	PE6	38	92	1	2	38	2019	1433	2	0	0	2	1	0	1	1	0	38	1	1	2	3	0	NA	0	NA	0	NA	0	433	0	1	0	1	10	552867	010704	6662	0013	SIEMPRE VIVA	-78.6636361667	-5.74863238937	2019	11	NA	996	21	1
2019	003809301	PE6	38	93	1	2	38	2019	1433	4	1	0	4	3	1	1	1	0	38	1	1	2	3	0	NA	0	NA	0	NA	1	433	1	1	0	1	10	246821	010704	6662	0013	SIEMPRE VIVA	-78.6636361667	-5.74863238937	2019	11	NA	996	21	1
2019	003809401	PE6	38	94	1	1	38	2019	1433	1	0	0	1	1	0	1	1	0	38	1	1	2	3	0	NA	0	NA	0	NA	0	433	0	1	0	1	10	552867	010704	6662	0013	SIEMPRE VIVA	-78.6636361667	-5.74863238937	2019	11	NA	996	21	1
2019	003813601	PE6	38	136	1	2	38	2019	1433	4	1	0	4	4	1	1	1	0	38	1	1	2	3	0	NA	0	NA	0	NA	1	433	1	1	0	1	10	246821	010704	6662	0013	SIEMPRE VIVA	-78.6636361667	-5.74863238937	2019	11	NA	996	23	1
2019	003813801	PE6	38	138	1	2	38	2019	1433	4	1	0	4	4	1	1	1	0	38	1	1	2	3	0	NA	0	NA	0	NA	1	433	1	1	0	1	10	246821	010704	6662	0013	SIEMPRE VIVA	-78.6636361667	-5.74863238937	2019	11	NA	996	32	1
2019	003813901	PE6	38	139	1	1	38	2019	1433	1	0	0	1	1	0	1	1	0	38	1	1	2	3	0	NA	0	NA	0	NA	0	433	0	1	0	1	10	552867	010704	6662	0013	SIEMPRE VIVA	-78.6636361667	-5.74863238937	2019	11	NA	996	23	1
2019	003814001	PE6	38	140	1	2	38	2019	1433	5	1	0	5	5	2	1	1	0	38	1	1	2	3	0	NA	0	NA	0	NA	1	433	2	1	0	1	10	246821	010704	6662	0013	SIEMPRE VIVA	-78.6636361667	-5.74863238937	2019	11	NA	996	21	1
2019	003815101	PE6	38	151	1	2	38	2019	1433	6	2	0	6	6	2	1	1	0	38	1	1	2	3	0	NA	0	NA	0	NA	1	433	2	1	0	1	10	246821	010704	6662	0013	SIEMPRE VIVA	-78.6636361667	-5.74863238937	2019	11	NA	996	23	1
2019	003815201	PE6	38	152	1	1	38	2019	1433	4	0	0	4	4	0	1	1	0	38	1	1	2	3	0	NA	0	NA	0	NA	0	433	0	1	0	1	10	552867	010704	6662	0013	SIEMPRE VIVA	-78.6636361667	-5.74863238937	2019	11	NA	996	32	1
2019	003815401	PE6	38	154	1	1	38	2019	1433	7	3	0	7	7	1	1	1	0	38	1	1	2	3	0	NA	0	NA	0	NA	1	433	3	1	0	1	10	246821	010704	6662	0013	SIEMPRE VIVA	-78.6636361667	-5.74863238937	2019	11	NA	996	23	1
2019	003815501	PE6	38	155	1	2	38	2019	1433	4	1	0	4	4	1	1	1	0	38	1	1	2	3	0	NA	0	NA	0	NA	1	433	1	1	0	1	10	246821	010704	6662	0013	SIEMPRE VIVA	-78.6636361667	-5.74863238937	2019	11	NA	996	21	1
2019	003815601	PE6	38	156	1	1	38	2019	1433	4	1	0	4	4	2	1	1	0	38	1	1	2	3	0	NA	0	NA	0	NA	2	433	1	1	0	1	10	246821	010704	6662	0013	SIEMPRE VIVA	-78.6636361667	-5.74863238937	2019	11	NA	996	23	1
2019	003900101	PE6	39	1	1	2	39	2019	1431	6	2	0	6	6	0	1	1	0	39	1	1	2	3	0	NA	0	NA	0	NA	0	2190	2	1	0	1	10	317921	010701	6735	0043	EL BALCON	-78.4683945969	-5.88489640405	2019	11	NA	996	32	0
2019	003900301	PE6	39	3	1	1	39	2019	1431	5	1	0	5	5	1	1	1	0	39	1	1	2	3	0	NA	0	NA	0	NA	1	2190	1	1	0	1	10	141932	010701	6735	0043	EL BALCON	-78.4683945969	-5.88489640405	2019	11	NA	996	21	0
2019	003900501	PE6	39	5	1	2	39	2019	1431	6	1	0	6	6	0	1	1	0	39	1	1	2	3	0	NA	0	NA	0	NA	0	2190	1	1	0	1	10	317921	010701	6735	0043	EL BALCON	-78.4683945969	-5.88489640405	2019	11	NA	996	23	0
2019	003902101	PE6	39	21	1	1	39	2019	1431	3	1	0	3	3	1	1	1	0	39	1	1	2	3	0	NA	0	NA	0	NA	1	2190	1	1	0	1	10	141932	010701	6735	0043	EL BALCON	-78.4683945969	-5.88489640405	2019	11	NA	996	21	0
2019	003902201	PE6	39	22	1	1	39	2019	1431	4	1	0	3	4	0	1	1	0	39	1	1	2	3	0	NA	0	NA	0	NA	0	2190	1	1	0	1	10	317921	010701	6735	0043	EL BALCON	-78.4683945969	-5.88489640405	2019	11	NA	996	23	0
2019	003902301	PE6	39	23	1	2	39	2019	1431	4	0	0	4	4	0	1	1	0	39	1	1	2	3	0	NA	0	NA	0	NA	0	2190	0	1	0	1	10	317921	010701	6735	0043	EL BALCON	-78.4683945969	-5.88489640405	2019	11	NA	996	21	0
2019	003902401	PE6	39	24	1	1	39	2019	1431	4	0	0	4	4	0	1	1	0	39	1	1	2	3	0	NA	0	NA	0	NA	0	2190	0	1	0	1	10	317921	010701	6735	0043	EL BALCON	-78.4683945969	-5.88489640405	2019	96	96	30	23	0
2019	003902501	PE6	39	25	1	1	39	2019	1431	4	1	0	4	4	1	1	1	0	39	1	1	2	3	0	NA	0	NA	0	NA	0	2190	1	1	0	1	10	317921	010701	6735	0043	EL BALCON	-78.4683945969	-5.88489640405	2019	11	NA	996	23	0
2019	003909301	PE6	39	93	1	1	39	2019	1431	3	1	0	3	3	1	1	1	0	39	1	1	2	3	0	NA	0	NA	0	NA	1	2190	1	1	0	1	10	141932	010701	6735	0053	MIRAFLORES DE BUENAVISTA	-78.5036292352	-5.90115984375	2019	11	NA	996	32	1
2019	003909501	PE6	39	95	1	1	39	2019	1431	2	0	0	2	0	1	1	1	0	39	1	1	2	3	0	NA	0	NA	0	NA	1	2190	1	1	0	1	10	141932	010701	6735	0053	MIRAFLORES DE BUENAVISTA	-78.5036292352	-5.90115984375	2019	11	NA	996	32	1
2019	003909601	PE6	39	96	1	1	39	2019	1431	4	1	0	4	4	0	1	1	0	39	1	1	2	3	0	NA	0	NA	0	NA	0	2190	1	1	0	1	10	317921	010701	6735	0053	MIRAFLORES DE BUENAVISTA	-78.5036292352	-5.90115984375	2019	11	NA	996	23	1
2019	003909701	PE6	39	97	1	1	39	2019	1431	8	3	0	8	8	1	1	1	0	39	1	1	2	3	0	NA	0	NA	0	NA	1	2190	3	1	0	1	10	141932	010701	6735	0053	MIRAFLORES DE BUENAVISTA	-78.5036292352	-5.90115984375	2019	11	NA	996	23	1
2019	004006601	PE6	40	66	1	3	40	2019	1434	4	1	0	4	4	1	1	1	0	40	1	1	2	3	0	NA	0	NA	0	NA	1	858	1	1	0	1	10	209955	010701	6736	0034	COLLICATE	-78.4433557741	-5.83016549984	2019	11	NA	996	23	1
2019	004007201	PE6	40	72	1	3	40	2019	1434	5	2	0	5	5	1	1	1	0	40	1	1	2	3	0	NA	0	NA	0	NA	1	858	2	1	0	1	10	209955	010701	6736	0034	COLLICATE	-78.4433557741	-5.83016549984	2019	11	NA	996	23	1
2019	004007301	PE6	40	73	1	2	40	2019	1434	4	1	0	4	4	2	1	1	0	40	1	1	2	3	0	NA	0	NA	0	NA	2	858	1	1	0	1	10	209955	010701	6736	0034	COLLICATE	-78.4433557741	-5.83016549984	2019	13	NA	20	23	1
2019	004007401	PE6	40	74	1	1	40	2019	1434	2	1	0	2	2	0	1	1	0	40	1	1	2	3	0	NA	0	NA	0	NA	0	858	1	1	0	1	10	470290	010701	6736	0034	COLLICATE	-78.4433557741	-5.83016549984	2019	11	NA	996	23	1
2019	004011601	PE6	40	116	1	1	40	2019	1434	2	0	0	2	0	0	1	1	0	40	1	1	2	3	0	NA	0	NA	0	NA	0	858	1	1	0	1	10	470290	010701	6736	0015	GONCHA	-78.470645305	-5.75983521712	2019	11	NA	996	21	1
2019	004011701	PE6	40	117	1	1	40	2019	1434	3	0	0	3	3	0	1	1	0	40	1	1	2	3	0	NA	0	NA	0	NA	0	858	0	1	0	1	10	470290	010701	6736	0015	GONCHA	-78.470645305	-5.75983521712	2019	11	NA	996	23	1
2019	004011801	PE6	40	118	1	2	40	2019	1434	3	1	0	3	3	1	1	1	0	40	1	1	2	3	0	NA	0	NA	0	NA	1	858	1	1	0	1	10	209955	010701	6736	0015	GONCHA	-78.470645305	-5.75983521712	2019	11	NA	996	21	1
2019	004011901	PE6	40	119	1	1	40	2019	1434	3	1	0	3	3	0	1	1	0	40	1	1	2	3	0	NA	0	NA	0	NA	0	858	1	1	0	1	10	470290	010701	6736	0015	GONCHA	-78.470645305	-5.75983521712	2019	11	NA	996	23	1
2019	004012001	PE6	40	120	1	2	40	2019	1434	3	2	0	3	3	1	1	1	0	40	1	1	2	3	0	NA	0	NA	0	NA	1	858	2	1	0	1	10	209955	010701	6736	0015	GONCHA	-78.470645305	-5.75983521712	2019	11	NA	996	21	1
2019	004012101	PE6	40	121	1	2	40	2019	1434	2	1	0	2	2	0	1	1	0	40	1	1	2	3	0	NA	0	NA	0	NA	0	858	1	1	0	1	10	470290	010701	6736	0015	GONCHA	-78.470645305	-5.75983521712	2019	11	NA	996	23	1
2019	004012201	PE6	40	122	1	2	40	2019	1434	4	1	0	4	3	1	1	1	0	40	1	1	2	3	0	NA	0	NA	0	NA	1	858	1	1	0	1	10	209955	010701	6736	0015	GONCHA	-78.470645305	-5.75983521712	2019	11	NA	996	21	1
2019	004012301	PE6	40	123	1	4	40	2019	1434	5	2	0	5	5	1	1	1	0	40	1	1	2	3	0	NA	0	NA	0	NA	1	858	2	1	0	1	10	209955	010701	6736	0015	GONCHA	-78.470645305	-5.75983521712	2019	11	NA	996	23	1
2019	004012401	PE6	40	124	1	2	40	2019	1434	5	1	0	5	5	1	1	1	0	40	1	1	2	3	0	NA	0	NA	0	NA	1	858	1	1	0	1	10	209955	010701	6736	0015	GONCHA	-78.470645305	-5.75983521712	2019	11	NA	996	21	1
2019	004012501	PE6	40	125	1	1	40	2019	1434	1	0	0	1	1	0	1	1	0	40	1	1	2	3	0	NA	0	NA	0	NA	0	858	0	1	0	1	10	470290	010701	6736	0015	GONCHA	-78.470645305	-5.75983521712	2019	11	NA	996	32	1
2019	004100101	PE6	41	1	1	1	41	2019	1432	3	1	0	3	3	1	1	1	0	41	1	1	2	3	0	NA	0	NA	0	NA	1	1358	1	1	0	1	10	188254	010701	6752	0063	CRUZ ROJA	-78.3222116671	-5.88956000039	2019	96	96	10	32	1
2019	004100201	PE6	41	2	1	3	41	2019	1432	3	1	0	3	3	0	1	1	0	41	1	1	2	3	0	NA	0	NA	0	NA	0	1358	1	1	0	1	10	421680	010701	6752	0063	CRUZ ROJA	-78.3222116671	-5.88956000039	2019	11	NA	996	21	1
2019	004100301	PE6	41	3	1	2	41	2019	1432	4	1	0	4	3	1	1	1	0	41	1	1	2	3	0	NA	0	NA	0	NA	1	1358	1	1	0	1	10	188254	010701	6752	0063	CRUZ ROJA	-78.3222116671	-5.88956000039	2019	11	NA	996	21	1
2019	004100401	PE6	41	4	1	1	41	2019	1432	3	1	0	3	2	0	1	1	0	41	1	1	2	3	0	NA	0	NA	0	NA	0	1358	1	1	0	1	10	421680	010701	6752	0063	CRUZ ROJA	-78.3222116671	-5.88956000039	2019	11	NA	996	23	1
2019	004100501	PE6	41	5	1	1	41	2019	1432	1	0	0	1	1	0	1	1	0	41	1	1	2	3	0	NA	0	NA	0	NA	0	1358	0	1	0	1	10	421680	010701	6752	0063	CRUZ ROJA	-78.3222116671	-5.88956000039	2019	11	NA	996	23	1
2019	004102601	PE6	41	26	1	2	41	2019	1432	4	1	0	4	4	0	1	1	0	41	1	1	2	3	0	NA	0	NA	0	NA	0	1358	1	1	0	1	10	421680	010701	6752	0063	CRUZ ROJA	-78.3222116671	-5.88956000039	2019	11	NA	996	23	1
2019	004102701	PE6	41	27	1	2	41	2019	1432	3	2	0	3	3	1	1	1	0	41	1	1	2	3	0	NA	0	NA	0	NA	1	1358	2	1	0	1	10	188254	010701	6752	0063	CRUZ ROJA	-78.3222116671	-5.88956000039	2019	11	NA	996	23	1
2019	004102901	PE6	41	29	1	2	41	2019	1432	2	0	0	2	2	0	1	1	0	41	1	1	2	3	0	NA	0	NA	0	NA	0	1358	0	1	0	1	10	421680	010701	6752	0063	CRUZ ROJA	-78.3222116671	-5.88956000039	2019	11	NA	996	23	1
2019	004103001	PE6	41	30	1	2	41	2019	1432	7	0	0	7	4	1	1	1	0	41	1	1	2	3	0	NA	0	NA	0	NA	1	1358	1	1	0	1	10	188254	010701	6752	0063	CRUZ ROJA	-78.3222116671	-5.88956000039	2019	11	NA	996	23	1
2019	004108501	PE6	41	85	1	1	41	2019	1432	5	0	0	5	5	0	1	1	0	41	1	1	2	3	0	NA	0	NA	0	NA	0	1358	0	1	0	1	10	421680	010701	6752	0098	NUEVO MEXICO	-78.2900366673	-5.90093666709	2019	11	NA	996	32	1
2019	004108701	PE6	41	87	1	1	41	2019	1432	3	1	0	3	3	1	1	1	0	41	1	1	2	3	0	NA	0	NA	0	NA	1	1358	1	1	0	1	10	188254	010701	6752	0098	NUEVO MEXICO	-78.2900366673	-5.90093666709	2019	11	NA	996	32	0
2019	004108801	PE6	41	88	1	1	41	2019	1432	4	1	0	4	4	0	1	1	0	41	1	1	2	3	0	NA	0	NA	0	NA	0	1358	2	1	0	1	10	421680	010701	6752	0098	NUEVO MEXICO	-78.2900366673	-5.90093666709	2019	11	NA	996	23	1
2019	004109401	PE6	41	94	1	2	41	2019	1432	3	0	0	3	3	0	1	1	0	41	1	1	2	3	0	NA	0	NA	0	NA	0	1358	1	1	0	1	10	421680	010701	6752	0098	NUEVO MEXICO	-78.2900366673	-5.90093666709	2019	11	NA	996	21	1
2019	004202401	PE6	42	24	1	2	42	2019	1432	9	2	0	9	9	1	1	1	0	42	1	1	2	3	0	NA	0	NA	0	NA	0	2460	2	1	0	1	10	427389	010702	6774	0028	AKAPULCO	-78.1918266673	-5.74561833312	2019	11	NA	996	23	1
2019	004202501	PE6	42	25	1	1	42	2019	1432	4	1	0	4	4	0	1	1	0	42	1	1	2	3	0	NA	0	NA	0	NA	0	2460	1	1	0	1	10	427389	010702	6774	0028	AKAPULCO	-78.1918266673	-5.74561833312	2019	11	NA	996	21	1
2019	004202601	PE6	42	26	1	2	42	2019	1432	5	1	0	5	5	2	1	1	0	42	1	1	2	3	0	NA	0	NA	0	NA	1	2460	1	1	0	1	10	190802	010702	6774	0028	AKAPULCO	-78.1918266673	-5.74561833312	2019	51	NA	996	32	1
2019	004202801	PE6	42	28	1	2	42	2019	1432	8	1	0	8	8	2	1	1	0	42	1	1	2	3	0	NA	0	NA	0	NA	2	2460	2	1	0	1	10	190802	010702	6774	0028	AKAPULCO	-78.1918266673	-5.74561833312	2019	11	NA	996	23	1
2019	004203301	PE6	42	33	1	4	42	2019	1432	7	2	0	7	7	2	1	1	0	42	1	1	2	3	0	NA	0	NA	0	NA	2	2460	2	1	0	1	10	190802	010702	6774	0028	AKAPULCO	-78.1918266673	-5.74561833312	2019	11	NA	996	23	1
2019	004203801	PE6	42	38	1	3	42	2019	1432	4	1	0	4	4	0	1	1	0	42	1	1	2	3	0	NA	0	NA	0	NA	0	2460	1	1	0	1	10	427389	010702	6774	0028	AKAPULCO	-78.1918266673	-5.74561833312	2019	51	NA	996	23	0
2019	004203901	PE6	42	39	1	3	42	2019	1432	8	2	0	8	8	1	1	1	0	42	1	1	2	3	0	NA	0	NA	0	NA	1	2460	2	1	0	1	10	190802	010702	6774	0028	AKAPULCO	-78.1918266673	-5.74561833312	2019	51	NA	996	23	0
2019	004204401	PE6	42	44	1	2	42	2019	1432	3	1	0	3	3	0	1	1	0	42	1	1	2	3	0	NA	0	NA	0	NA	0	2460	1	1	0	1	10	427389	010702	6774	0028	AKAPULCO	-78.1918266673	-5.74561833312	2019	11	NA	996	23	1
2019	004204501	PE6	42	45	1	2	42	2019	1432	4	1	0	4	4	1	1	1	0	42	1	1	2	3	0	NA	0	NA	0	NA	1	2460	1	1	0	1	10	190802	010702	6774	0028	AKAPULCO	-78.1918266673	-5.74561833312	2019	96	96	15	23	1
2019	004204601	PE6	42	46	1	2	42	2019	1432	8	0	0	8	8	0	1	1	0	42	1	1	2	3	0	NA	0	NA	0	NA	0	2460	0	1	0	1	10	427389	010702	6774	0028	AKAPULCO	-78.1918266673	-5.74561833312	2019	11	NA	996	23	1
2019	004204701	PE6	42	47	1	1	42	2019	1432	6	1	0	6	6	2	1	1	0	42	1	1	2	3	0	NA	0	NA	0	NA	2	2460	1	1	0	1	10	190802	010702	6774	0028	AKAPULCO	-78.1918266673	-5.74561833312	2019	96	96	10	23	1
2019	004204901	PE6	42	49	1	1	42	2019	1432	2	0	0	2	2	0	1	1	0	42	1	1	2	3	0	NA	0	NA	0	NA	0	2460	0	1	0	1	10	427389	010702	6774	0028	AKAPULCO	-78.1918266673	-5.74561833312	2019	11	NA	996	23	1
2019	004300101	PE6	43	1	1	1	43	2019	1431	1	0	0	1	1	0	1	1	0	43	1	1	2	3	0	NA	0	NA	0	NA	0	493	0	1	0	1	10	471130	010702	6791	0097	MISQUIYACU BAJO	-78.3295233334	-5.78701833303	2019	11	NA	996	21	1
2019	004300201	PE6	43	2	1	1	43	2019	1431	2	0	0	2	2	0	1	1	0	43	1	1	2	3	0	NA	0	NA	0	NA	0	493	0	1	0	1	10	471130	010702	6791	0097	MISQUIYACU BAJO	-78.3295233334	-5.78701833303	2019	11	NA	996	23	1
2019	004300301	PE6	43	3	1	1	43	2019	1431	3	1	0	3	3	0	1	1	0	43	1	1	2	3	0	NA	0	NA	0	NA	0	493	1	1	0	1	10	471130	010702	6791	0097	MISQUIYACU BAJO	-78.3295233334	-5.78701833303	2019	11	NA	996	23	1
2019	004300401	PE6	43	4	1	1	43	2019	1431	1	0	0	1	1	0	1	1	0	43	1	1	2	3	0	NA	0	NA	0	NA	0	493	0	1	0	1	10	471130	010702	6791	0097	MISQUIYACU BAJO	-78.3295233334	-5.78701833303	2019	71	11	996	32	1
2019	004300501	PE6	43	5	1	2	43	2019	1431	3	1	0	3	3	1	1	1	0	43	1	1	2	3	0	NA	0	NA	0	NA	1	493	1	1	0	1	10	210330	010702	6791	0097	MISQUIYACU BAJO	-78.3295233334	-5.78701833303	2019	96	96	1	32	1
2019	004303601	PE6	43	36	1	2	43	2019	1431	2	0	0	2	2	0	1	1	0	43	1	1	2	3	0	NA	0	NA	0	NA	0	493	0	1	0	1	10	471130	010702	6791	0097	MISQUIYACU BAJO	-78.3295233334	-5.78701833303	2019	11	NA	996	23	1
2019	004303701	PE6	43	37	1	2	43	2019	1431	2	0	0	2	2	0	1	1	0	43	1	1	2	3	0	NA	0	NA	0	NA	0	493	0	1	0	1	10	471130	010702	6791	0097	MISQUIYACU BAJO	-78.3295233334	-5.78701833303	2019	11	NA	996	21	1
2019	004303801	PE6	43	38	1	1	43	2019	1431	1	0	0	1	1	0	1	1	0	43	1	1	2	3	0	NA	0	NA	0	NA	0	493	0	1	0	1	10	471130	010702	6791	0097	MISQUIYACU BAJO	-78.3295233334	-5.78701833303	2019	11	NA	996	23	1
2019	004303901	PE6	43	39	1	1	43	2019	1431	5	2	0	5	5	1	1	1	0	43	1	1	2	3	0	NA	0	NA	0	NA	1	493	2	1	0	1	10	210330	010702	6791	0097	MISQUIYACU BAJO	-78.3295233334	-5.78701833303	2019	11	NA	996	23	1
2019	004304001	PE6	43	40	1	1	43	2019	1431	3	1	0	3	3	1	1	1	0	43	1	1	2	3	0	NA	0	NA	0	NA	1	493	1	1	0	1	10	210330	010702	6791	0097	MISQUIYACU BAJO	-78.3295233334	-5.78701833303	2019	11	NA	996	23	1
2019	004304101	PE6	43	41	1	1	43	2019	1431	7	1	0	6	7	2	1	1	0	43	1	1	2	3	0	NA	0	NA	0	NA	1	493	1	1	0	1	10	210330	010702	6791	0097	MISQUIYACU BAJO	-78.3295233334	-5.78701833303	2019	11	NA	996	23	1
2019	004304201	PE6	43	42	1	1	43	2019	1431	1	0	0	1	1	0	1	1	0	43	1	1	2	3	0	NA	0	NA	0	NA	0	493	0	1	0	1	10	471130	010702	6791	0097	MISQUIYACU BAJO	-78.3295233334	-5.78701833303	2019	11	NA	996	23	1
2019	004304301	PE6	43	43	1	1	43	2019	1431	5	1	0	1	5	1	1	1	0	43	1	1	2	3	0	NA	0	NA	0	NA	1	493	1	1	0	1	10	210330	010702	6791	0097	MISQUIYACU BAJO	-78.3295233334	-5.78701833303	2019	11	NA	996	23	1
2019	004304401	PE6	43	44	1	1	43	2019	1431	4	1	0	4	4	0	1	1	0	43	1	1	2	3	0	NA	0	NA	0	NA	0	493	2	1	0	1	10	471130	010702	6791	0097	MISQUIYACU BAJO	-78.3295233334	-5.78701833303	2019	11	NA	996	23	1
2019	004304801	PE6	43	48	1	1	43	2019	1431	1	0	0	1	1	0	1	1	0	43	1	1	2	3	0	NA	0	NA	0	NA	0	493	0	1	0	1	10	471130	010702	6791	0097	MISQUIYACU BAJO	-78.3295233334	-5.78701833303	2019	96	96	15	32	0
2019	004402101	PE6	44	21	1	2	44	2019	1432	4	1	0	4	4	1	1	1	0	44	1	1	2	3	0	NA	0	NA	0	NA	1	1049	1	1	0	1	10	205876	010702	6814	0136	CULQUINMALA	-78.1927583334	-5.84755499956	2019	11	NA	996	23	1
2019	004402201	PE6	44	22	1	2	44	2019	1432	3	1	0	3	3	0	1	1	0	44	1	1	2	3	0	NA	0	NA	0	NA	0	1049	1	1	0	1	10	461153	010702	6814	0136	CULQUINMALA	-78.1927583334	-5.84755499956	2019	11	NA	996	11	1
2019	004402301	PE6	44	23	1	2	44	2019	1432	6	0	0	5	4	1	1	1	0	44	1	1	2	3	0	NA	0	NA	0	NA	1	1049	1	1	0	1	10	205876	010702	6814	0136	CULQUINMALA	-78.1927583334	-5.84755499956	2019	11	NA	996	23	1
2019	004404301	PE6	44	43	1	2	44	2019	1432	4	1	0	4	4	1	1	1	0	44	1	1	2	3	0	NA	0	NA	0	NA	1	1049	1	1	0	1	10	205876	010702	6814	0118	ALTO SAN JOSE	-78.2077516669	-5.85203500022	2019	96	96	30	23	1
2019	004404401	PE6	44	44	1	1	44	2019	1432	1	0	0	1	1	0	1	1	0	44	1	1	2	3	0	NA	0	NA	0	NA	0	1049	0	1	0	1	10	461153	010702	6814	0118	ALTO SAN JOSE	-78.2077516669	-5.85203500022	2019	11	NA	996	23	1
2019	004404501	PE6	44	45	1	2	44	2019	1432	3	1	0	3	3	0	1	1	0	44	1	1	2	3	0	NA	0	NA	0	NA	0	1049	2	1	0	1	10	461153	010702	6814	0118	ALTO SAN JOSE	-78.2077516669	-5.85203500022	2019	11	NA	996	23	1
2019	004404601	PE6	44	46	1	2	44	2019	1432	9	2	0	9	8	1	1	1	0	44	1	1	2	3	0	NA	0	NA	0	NA	1	1049	3	1	0	1	10	205876	010702	6814	0118	ALTO SAN JOSE	-78.2077516669	-5.85203500022	2019	11	NA	996	23	1
2019	004408801	PE6	44	88	1	1	44	2019	1432	3	0	0	2	3	0	1	1	0	44	1	1	2	3	0	NA	0	NA	0	NA	0	1049	0	1	0	1	10	461153	010702	6814	0118	ALTO SAN JOSE	-78.2077516669	-5.85203500022	2019	11	NA	996	23	1
2019	004408901	PE6	44	89	1	2	44	2019	1432	3	1	0	3	3	1	1	1	0	44	1	1	2	3	0	NA	0	NA	0	NA	1	1049	1	1	0	1	10	205876	010702	6814	0118	ALTO SAN JOSE	-78.2077516669	-5.85203500022	2019	96	96	10	32	1
2019	004409001	PE6	44	90	1	1	44	2019	1432	4	1	0	4	4	2	1	1	0	44	1	1	2	3	0	NA	0	NA	0	NA	2	1049	1	1	0	1	10	205876	010702	6814	0118	ALTO SAN JOSE	-78.2077516669	-5.85203500022	2019	11	NA	996	23	1
2019	004409101	PE6	44	91	1	1	44	2019	1432	5	1	0	5	5	0	1	1	0	44	1	1	2	3	0	NA	0	NA	0	NA	0	1049	1	1	0	1	10	461153	010702	6814	0118	ALTO SAN JOSE	-78.2077516669	-5.85203500022	2019	11	NA	996	23	1
2019	004409201	PE6	44	92	1	1	44	2019	1432	1	0	0	1	1	0	1	1	0	44	1	1	2	3	0	NA	0	NA	0	NA	0	1049	0	1	0	1	10	461153	010702	6814	0118	ALTO SAN JOSE	-78.2077516669	-5.85203500022	2019	11	NA	996	23	1
2019	004500701	PE6	45	7	1	2	45	2019	1431	3	0	0	3	3	0	1	1	0	45	1	1	2	3	0	NA	0	NA	0	NA	0	1799	0	1	0	1	10	424786	010703	6830	0036	LA CHIRA	-78.555856667	-5.94194833345	2019	11	NA	996	32	1
2019	004500801	PE6	45	8	1	2	45	2019	1431	4	2	0	4	4	0	1	1	0	45	1	1	2	3	0	NA	0	NA	0	NA	0	1799	2	1	0	1	10	424786	010703	6830	0036	LA CHIRA	-78.555856667	-5.94194833345	2019	43	NA	4	32	1
2019	004501301	PE6	45	13	1	2	45	2019	1431	8	1	0	8	8	2	1	1	0	45	1	1	2	3	0	NA	0	NA	0	NA	2	1799	1	1	0	1	10	189640	010703	6830	0036	LA CHIRA	-78.555856667	-5.94194833345	2019	11	NA	996	23	1
2019	004501401	PE6	45	14	1	1	45	2019	1431	1	0	0	1	1	0	1	1	0	45	1	1	2	3	0	NA	0	NA	0	NA	0	1799	0	1	0	1	10	424786	010703	6830	0036	LA CHIRA	-78.555856667	-5.94194833345	2019	11	NA	996	23	1
2019	004501501	PE6	45	15	1	2	45	2019	1431	4	1	0	4	4	2	1	1	0	45	1	1	2	3	0	NA	0	NA	0	NA	2	1799	1	1	0	1	10	189640	010703	6830	0036	LA CHIRA	-78.555856667	-5.94194833345	2019	43	NA	5	23	1
2019	004503601	PE6	45	36	1	2	45	2019	1431	3	1	0	3	3	1	1	1	0	45	1	1	2	3	0	NA	0	NA	0	NA	1	1799	1	1	0	1	10	189640	010703	6830	0041	MIRAFLORES	-78.5496050001	-5.94399666711	2019	11	NA	996	23	1
2019	004503701	PE6	45	37	1	1	45	2019	1431	1	0	0	1	1	0	1	1	0	45	1	1	2	3	0	NA	0	NA	0	NA	0	1799	0	1	0	1	10	424786	010703	6830	0041	MIRAFLORES	-78.5496050001	-5.94399666711	2019	11	NA	996	23	1
2019	004503801	PE6	45	38	1	1	45	2019	1431	3	1	0	3	3	0	1	1	0	45	1	1	2	3	0	NA	0	NA	0	NA	0	1799	1	1	0	1	10	424786	010703	6830	0041	MIRAFLORES	-78.5496050001	-5.94399666711	2019	21	NA	996	21	1
2019	004503901	PE6	45	39	1	1	45	2019	1431	4	1	0	4	4	1	1	1	0	45	1	1	2	3	0	NA	0	NA	0	NA	1	1799	1	1	0	1	10	189640	010703	6830	0041	MIRAFLORES	-78.5496050001	-5.94399666711	2019	11	NA	996	23	1
2019	004504001	PE6	45	40	1	1	45	2019	1431	1	0	0	1	1	0	1	1	0	45	1	1	2	3	0	NA	0	NA	0	NA	0	1799	0	1	0	1	10	424786	010703	6830	0041	MIRAFLORES	-78.5496050001	-5.94399666711	2019	11	NA	996	23	1
2019	004506001	PE6	45	60	1	2	45	2019	1431	2	1	0	2	2	0	1	1	0	45	1	1	2	3	0	NA	0	NA	0	NA	0	1799	1	1	0	1	10	424786	010703	6830	0040	VISTA FLORIDA	-78.5541683328	-5.9556749997	2019	11	NA	996	23	1
2019	004506101	PE6	45	61	1	1	45	2019	1431	3	1	0	3	3	0	1	1	0	45	1	1	2	3	0	NA	0	NA	0	NA	0	1799	1	1	0	1	10	424786	010703	6830	0040	VISTA FLORIDA	-78.5541683328	-5.9556749997	2019	11	NA	996	21	1
2019	004506301	PE6	45	63	1	2	45	2019	1431	6	1	0	6	6	0	1	1	0	45	1	1	2	3	0	NA	0	NA	0	NA	0	1799	3	1	0	1	10	424786	010703	6830	0040	VISTA FLORIDA	-78.5541683328	-5.9556749997	2019	11	NA	996	23	1
2019	004600601	PE6	46	6	1	2	46	2019	1430	4	1	0	4	4	1	1	1	0	46	1	1	2	3	0	NA	0	NA	0	NA	1	1254	1	1	0	1	10	197958	010703	6832	0051	OCTUCHO	-78.5703166674	-5.99859333312	2019	11	NA	996	23	1
2019	004600701	PE6	46	7	1	1	46	2019	1430	1	1	0	1	1	0	1	1	0	46	1	1	2	3	0	NA	0	NA	0	NA	0	1254	1	1	0	1	10	443416	010703	6832	0051	OCTUCHO	-78.5703166674	-5.99859333312	2019	96	96	30	32	1
2019	004600801	PE6	46	8	1	1	46	2019	1430	1	0	0	1	1	0	1	1	0	46	1	1	2	3	0	NA	0	NA	0	NA	0	1254	0	1	0	1	10	443416	010703	6832	0051	OCTUCHO	-78.5703166674	-5.99859333312	2019	11	NA	996	32	1
2019	004600901	PE6	46	9	1	2	46	2019	1430	6	1	0	6	5	0	1	1	0	46	1	1	2	3	0	NA	0	NA	0	NA	0	1254	2	1	0	1	10	443416	010703	6832	0051	OCTUCHO	-78.5703166674	-5.99859333312	2019	11	NA	996	23	1
2019	004601001	PE6	46	10	1	6	46	2019	1430	7	2	0	7	6	1	1	1	0	46	1	1	2	3	0	NA	0	NA	0	NA	1	1254	2	1	0	1	10	197958	010703	6832	0051	OCTUCHO	-78.5703166674	-5.99859333312	2019	11	NA	996	21	1
2019	004605601	PE6	46	56	1	2	46	2019	1430	4	1	0	4	4	0	1	1	0	46	1	1	2	3	0	NA	0	NA	0	NA	0	1254	1	1	0	1	10	443416	010703	6832	0051	OCTUCHO	-78.5703166674	-5.99859333312	2019	11	NA	996	21	1
2019	004605701	PE6	46	57	1	2	46	2019	1430	5	1	0	5	5	1	1	1	0	46	1	1	2	3	0	NA	0	NA	0	NA	1	1254	2	1	0	1	10	197958	010703	6832	0051	OCTUCHO	-78.5703166674	-5.99859333312	2019	11	NA	996	21	1
2019	004605801	PE6	46	58	1	2	46	2019	1430	3	0	0	3	3	0	1	1	0	46	1	1	2	3	0	NA	0	NA	0	NA	0	1254	0	1	0	1	10	443416	010703	6832	0051	OCTUCHO	-78.5703166674	-5.99859333312	2019	11	NA	996	21	1
2019	004605901	PE6	46	59	1	1	46	2019	1430	4	1	0	4	4	1	1	1	0	46	1	1	2	3	0	NA	0	NA	0	NA	1	1254	1	1	0	1	10	197958	010703	6832	0051	OCTUCHO	-78.5703166674	-5.99859333312	2019	11	NA	996	23	1
2019	004606001	PE6	46	60	1	2	46	2019	1430	6	1	0	6	6	1	1	1	0	46	1	1	2	3	0	NA	0	NA	0	NA	1	1254	1	1	0	1	10	197958	010703	6832	0051	OCTUCHO	-78.5703166674	-5.99859333312	2019	11	NA	996	21	1
2019	004608201	PE6	46	82	1	2	46	2019	1430	4	1	0	4	4	2	1	1	0	46	1	1	2	3	0	NA	0	NA	0	NA	2	1254	1	1	0	1	10	197958	010703	6832	0051	OCTUCHO	-78.5703166674	-5.99859333312	2019	11	NA	996	32	1
2019	004608301	PE6	46	83	1	1	46	2019	1430	3	1	0	3	3	1	1	1	0	46	1	1	2	3	0	NA	0	NA	0	NA	1	1254	1	1	0	1	10	197958	010703	6832	0051	OCTUCHO	-78.5703166674	-5.99859333312	2019	11	NA	996	21	1
2019	004608401	PE6	46	84	1	2	46	2019	1430	9	2	0	9	9	2	1	1	0	46	1	1	2	3	0	NA	0	NA	0	NA	2	1254	2	1	0	1	10	197958	010703	6832	0051	OCTUCHO	-78.5703166674	-5.99859333312	2019	11	NA	996	21	1
2019	004608501	PE6	46	85	1	2	46	2019	1430	3	1	0	3	2	0	1	1	0	46	1	1	2	3	0	NA	0	NA	0	NA	0	1254	1	1	0	1	10	443416	010703	6832	0051	OCTUCHO	-78.5703166674	-5.99859333312	2019	11	NA	996	21	1
2019	004700101	PE6	47	1	1	2	47	2019	1430	5	1	0	5	4	0	1	1	0	47	1	1	2	3	0	NA	0	NA	0	NA	0	1853	1	1	0	1	10	459541	010707	6834	0018	EL PALTO	-78.46728	-5.97575	2019	11	NA	996	23	1
2019	004700201	PE6	47	2	1	2	47	2019	1430	4	1	0	4	4	1	1	1	0	47	1	1	2	3	0	NA	0	NA	0	NA	1	1853	1	1	0	1	10	205156	010707	6834	0018	EL PALTO	-78.46728	-5.97575	2019	11	NA	996	23	1
2019	004700301	PE6	47	3	1	1	47	2019	1430	5	1	0	5	5	1	1	1	0	47	1	1	2	3	0	NA	0	NA	0	NA	1	1853	2	1	0	1	10	205156	010707	6834	0018	EL PALTO	-78.46728	-5.97575	2019	11	NA	996	11	1
2019	004700501	PE6	47	5	1	1	47	2019	1430	3	1	0	3	3	1	1	1	0	47	1	1	2	3	0	NA	0	NA	0	NA	1	1853	1	1	0	1	10	205156	010707	6834	0018	EL PALTO	-78.46728	-5.97575	2019	11	NA	996	11	0
2019	004703301	PE6	47	33	1	2	47	2019	1430	3	1	0	3	3	1	1	1	0	47	1	1	2	3	0	NA	0	NA	0	NA	1	1853	1	1	0	1	10	205156	010707	6834	0018	EL PALTO	-78.46728	-5.97575	2019	11	NA	996	11	1
2019	004704701	PE6	47	47	1	3	47	2019	1430	5	1	0	5	5	1	1	1	0	47	1	1	2	3	0	NA	0	NA	0	NA	1	1853	1	1	0	1	10	205156	010707	6834	0018	EL PALTO	-78.46728	-5.97575	2019	11	NA	996	11	1
2019	004705001	PE6	47	50	1	1	47	2019	1430	5	0	0	5	2	1	1	1	0	47	1	1	2	3	0	NA	0	NA	0	NA	1	1853	1	1	0	1	10	205156	010707	6834	0018	EL PALTO	-78.46728	-5.97575	2019	11	NA	996	11	1
2019	004707801	PE6	47	78	1	1	47	2019	1430	2	1	0	2	2	1	1	1	0	47	1	1	2	3	0	NA	0	NA	0	NA	1	1853	1	1	0	1	10	205156	010707	6834	0018	EL PALTO	-78.46728	-5.97575	2019	11	NA	996	11	1
2019	004708401	PE6	47	84	1	2	47	2019	1430	4	2	0	4	4	0	1	1	0	47	1	1	2	3	0	NA	0	NA	0	NA	0	1853	2	1	0	1	10	459541	010707	6834	0018	EL PALTO	-78.46728	-5.97575	2019	11	NA	996	11	1
2019	004708601	PE6	47	86	1	2	47	2019	1430	6	1	0	6	6	1	1	1	0	47	1	1	2	3	0	NA	0	NA	0	NA	1	1853	1	1	0	1	10	205156	010707	6834	0018	EL PALTO	-78.46728	-5.97575	2019	11	NA	996	11	1
2019	004708901	PE6	47	89	1	2	47	2019	1430	6	1	0	6	6	1	1	1	0	47	1	1	2	3	0	NA	0	NA	0	NA	1	1853	2	1	0	1	10	205156	010707	6834	0018	EL PALTO	-78.46728	-5.97575	2019	11	NA	996	11	1
2019	004710801	PE6	47	108	1	3	47	2019	1430	5	2	0	5	5	1	1	1	0	47	1	1	2	3	0	NA	0	NA	0	NA	1	1853	2	1	0	1	10	205156	010707	6834	0018	EL PALTO	-78.46728	-5.97575	2019	11	NA	996	11	1
2019	004710901	PE6	47	109	1	2	47	2019	1430	5	1	0	5	5	1	1	1	0	47	1	1	2	3	0	NA	0	NA	0	NA	1	1853	1	1	0	1	10	205156	010707	6834	0018	EL PALTO	-78.46728	-5.97575	2019	11	NA	996	32	1
2019	004711101	PE6	47	111	1	1	47	2019	1430	1	0	0	1	1	0	1	1	0	47	1	1	2	3	0	NA	0	NA	0	NA	0	1853	0	1	0	1	10	459541	010707	6834	0018	EL PALTO	-78.46728	-5.97575	2019	11	NA	996	32	1
2019	004802301	PE6	48	23	1	1	48	2019	1431	3	1	0	3	2	0	1	1	0	48	1	1	2	3	0	NA	0	NA	0	NA	0	963	1	1	0	1	10	463572	010705	6868	0006	PUERTO PANAMA	-78.2707599996	-5.82732833304	2019	11	NA	996	23	1
2019	004802401	PE6	48	24	1	1	48	2019	1431	2	1	0	2	2	0	1	1	0	48	1	1	2	3	0	NA	0	NA	0	NA	0	963	1	1	0	1	10	463572	010705	6868	0006	PUERTO PANAMA	-78.2707599996	-5.82732833304	2019	11	NA	996	32	0
2019	004802501	PE6	48	25	1	1	48	2019	1431	4	1	0	4	4	1	1	1	0	48	1	1	2	3	0	NA	0	NA	0	NA	1	963	1	1	0	1	10	206956	010705	6868	0006	PUERTO PANAMA	-78.2707599996	-5.82732833304	2019	11	NA	996	23	0
2019	004802601	PE6	48	26	1	1	48	2019	1431	4	1	0	4	4	1	1	1	0	48	1	1	2	3	0	NA	0	NA	0	NA	0	963	1	1	0	1	10	463572	010705	6868	0006	PUERTO PANAMA	-78.2707599996	-5.82732833304	2019	11	NA	996	23	0
2019	004803901	PE6	48	39	1	1	48	2019	1431	1	0	0	1	1	0	1	1	0	48	1	1	2	3	0	NA	0	NA	0	NA	0	963	0	1	0	1	10	463572	010705	6868	0022	RAMON CASTILLA	-78.2660083326	-5.90679666663	2019	11	NA	996	32	1
2019	004804001	PE6	48	40	1	1	48	2019	1431	5	1	0	5	5	1	1	1	0	48	1	1	2	3	0	NA	0	NA	0	NA	1	963	1	1	0	1	10	206956	010705	6868	0022	RAMON CASTILLA	-78.2660083326	-5.90679666663	2019	11	NA	996	21	1
2019	004804101	PE6	48	41	1	2	48	2019	1431	6	1	0	6	6	0	1	1	0	48	1	1	2	3	0	NA	0	NA	0	NA	0	963	1	1	0	1	10	463572	010705	6868	0022	RAMON CASTILLA	-78.2660083326	-5.90679666663	2019	11	NA	996	21	1
2019	004804201	PE6	48	42	1	1	48	2019	1431	3	1	0	3	2	0	1	1	0	48	1	1	2	3	0	NA	0	NA	0	NA	0	963	1	1	0	1	10	463572	010705	6868	0022	RAMON CASTILLA	-78.2660083326	-5.90679666663	2019	11	NA	996	23	1
2019	004805801	PE6	48	58	1	1	48	2019	1431	2	0	0	2	2	0	1	1	0	48	1	1	2	3	0	NA	0	NA	0	NA	0	963	0	1	0	1	10	463572	010705	6868	0022	RAMON CASTILLA	-78.2660083326	-5.90679666663	2019	11	NA	996	32	1
2019	004805901	PE6	48	59	1	2	48	2019	1431	4	0	0	4	4	0	1	1	0	48	1	1	2	3	0	NA	0	NA	0	NA	0	963	0	1	0	1	10	463572	010705	6868	0022	RAMON CASTILLA	-78.2660083326	-5.90679666663	2019	11	NA	996	21	1
2019	004806001	PE6	48	60	1	1	48	2019	1431	2	0	0	2	2	0	1	1	0	48	1	1	2	3	0	NA	0	NA	0	NA	0	963	0	1	0	1	10	463572	010705	6868	0022	RAMON CASTILLA	-78.2660083326	-5.90679666663	2019	11	NA	996	23	1
2019	004806101	PE6	48	61	1	1	48	2019	1431	2	0	0	2	2	0	1	1	0	48	1	1	2	3	0	NA	0	NA	0	NA	0	963	0	1	0	1	10	463572	010705	6868	0022	RAMON CASTILLA	-78.2660083326	-5.90679666663	2019	11	NA	996	21	1
2019	004806201	PE6	48	62	1	2	48	2019	1431	5	1	0	5	5	0	1	1	0	48	1	1	2	3	0	NA	0	NA	0	NA	0	963	1	1	0	1	10	463572	010705	6868	0022	RAMON CASTILLA	-78.2660083326	-5.90679666663	2019	43	NA	10	23	0
2019	004903501	PE6	49	35	1	2	49	2019	1431	8	1	0	8	8	3	1	1	0	49	1	1	2	3	0	NA	0	NA	0	NA	2	2068	1	1	0	1	10	155199	010310	6881	0006	PACHE	-78.059399987	-5.873339974	2019	11	NA	996	23	0
2019	004903601	PE6	49	36	1	1	49	2019	1431	3	1	0	3	3	1	1	1	0	49	1	1	2	3	0	NA	0	NA	0	NA	1	2068	1	1	0	1	10	155199	010310	6881	0006	PACHE	-78.059399987	-5.873339974	2019	96	96	5	32	1
2019	004903901	PE6	49	39	1	3	49	2019	1431	3	0	0	3	3	0	1	1	0	49	1	1	2	3	0	NA	0	NA	0	NA	0	2068	0	1	0	1	10	347638	010310	6881	0006	PACHE	-78.059399987	-5.873339974	2019	11	NA	996	22	1
2019	004906201	PE6	49	62	1	2	49	2019	1431	2	0	0	2	2	0	1	1	0	49	1	1	2	3	0	NA	0	NA	0	NA	0	2068	0	1	0	1	10	347638	010310	6881	0019	SAN PABLO	-78.0683416672	-5.88451000044	2019	41	NA	10	23	0
2019	004906301	PE6	49	63	1	2	49	2019	1431	4	1	0	4	3	0	1	1	0	49	1	1	2	3	0	NA	0	NA	0	NA	0	2068	1	1	0	1	10	347638	010310	6881	0019	SAN PABLO	-78.0683416672	-5.88451000044	2019	51	NA	996	23	0
2019	004906401	PE6	49	64	1	1	49	2019	1431	1	0	0	1	0	0	1	1	0	49	1	1	2	3	0	NA	0	NA	0	NA	0	2068	0	1	0	1	10	347638	010310	6881	0019	SAN PABLO	-78.0683416672	-5.88451000044	2019	51	NA	996	32	0
2019	004906501	PE6	49	65	1	1	49	2019	1431	4	1	0	4	4	1	1	1	0	49	1	1	2	3	0	NA	0	NA	0	NA	1	2068	1	1	0	1	10	155199	010310	6881	0019	SAN PABLO	-78.0683416672	-5.88451000044	2019	41	NA	10	23	0
2019	004906601	PE6	49	66	1	1	49	2019	1431	5	1	0	5	5	1	1	1	0	49	1	1	2	3	0	NA	0	NA	0	NA	1	2068	1	1	0	1	10	155199	010310	6881	0019	SAN PABLO	-78.0683416672	-5.88451000044	2019	51	NA	996	32	0
2019	004907501	PE6	49	75	1	2	49	2019	1431	3	1	0	3	3	1	1	1	0	49	1	1	2	3	0	NA	0	NA	0	NA	1	2068	1	1	0	1	10	155199	010310	6881	0018	NUEVO CUMBA	-78.0648416668	-5.87599833276	2019	51	NA	996	23	0
2019	004907701	PE6	49	77	1	1	49	2019	1431	4	0	0	3	2	0	1	1	0	49	1	1	2	3	0	NA	0	NA	0	NA	0	2068	1	1	0	1	10	347638	010310	6881	0018	NUEVO CUMBA	-78.0648416668	-5.87599833276	2019	41	NA	20	23	1
2019	004907801	PE6	49	78	1	2	49	2019	1431	4	1	0	4	4	1	1	1	0	49	1	1	2	3	0	NA	0	NA	0	NA	1	2068	1	1	0	1	10	155199	010310	6881	0018	NUEVO CUMBA	-78.0648416668	-5.87599833276	2019	51	NA	996	23	1
2019	004907901	PE6	49	79	1	1	49	2019	1431	5	0	0	5	2	1	1	1	0	49	1	1	2	3	0	NA	0	NA	0	NA	0	2068	1	1	0	1	10	347638	010310	6881	0018	NUEVO CUMBA	-78.0648416668	-5.87599833276	2019	41	NA	20	23	0
2019	005004901	PE6	50	49	1	2	50	2019	1433	5	1	0	5	5	0	1	1	0	50	1	1	2	3	0	NA	0	NA	0	NA	0	1698	2	1	0	1	10	469758	010312	6915	0039	VILCANIZA	-77.8831833331	-5.78571666689	2019	11	NA	996	11	1
2019	005005001	PE6	50	50	1	1	50	2019	1433	2	0	0	2	2	0	1	1	0	50	1	1	2	3	0	NA	0	NA	0	NA	0	1698	0	1	0	1	10	469758	010312	6915	0039	VILCANIZA	-77.8831833331	-5.78571666689	2019	11	NA	996	23	1
2019	005005101	PE6	50	51	1	1	50	2019	1433	3	1	0	3	3	1	1	1	0	50	1	1	2	3	0	NA	0	NA	0	NA	1	1698	1	1	0	1	10	209717	010312	6915	0039	VILCANIZA	-77.8831833331	-5.78571666689	2019	96	96	10	32	1
2019	005005301	PE6	50	53	1	2	50	2019	1433	3	1	0	3	3	1	1	1	0	50	1	1	2	3	0	NA	0	NA	0	NA	1	1698	1	1	0	1	10	209717	010312	6915	0039	VILCANIZA	-77.8831833331	-5.78571666689	2019	11	NA	996	11	1
2019	005005401	PE6	50	54	1	2	50	2019	1433	6	2	0	6	5	1	1	1	0	50	1	1	2	3	0	NA	0	NA	0	NA	0	1698	3	1	0	1	10	469758	010312	6915	0039	VILCANIZA	-77.8831833331	-5.78571666689	2019	11	NA	996	31	1
2019	005005501	PE6	50	55	1	2	50	2019	1433	4	1	0	4	4	1	1	1	0	50	1	1	2	3	0	NA	0	NA	0	NA	1	1698	1	1	0	1	10	209717	010312	6915	0039	VILCANIZA	-77.8831833331	-5.78571666689	2019	11	NA	996	23	1
2019	005005801	PE6	50	58	1	2	50	2019	1433	5	1	0	5	5	0	1	1	0	50	1	1	2	3	0	NA	0	NA	0	NA	0	1698	1	1	0	1	10	469758	010312	6915	0039	VILCANIZA	-77.8831833331	-5.78571666689	2019	11	NA	996	23	0
2019	005005901	PE6	50	59	1	4	50	2019	1433	5	1	0	5	5	1	1	1	0	50	1	1	2	3	0	NA	0	NA	0	NA	1	1698	1	1	0	1	10	209717	010312	6915	0039	VILCANIZA	-77.8831833331	-5.78571666689	2019	11	NA	996	11	1
2019	005006001	PE6	50	60	1	2	50	2019	1433	5	0	0	5	5	1	1	1	0	50	1	1	2	3	0	NA	0	NA	0	NA	1	1698	0	1	0	1	10	209717	010312	6915	0039	VILCANIZA	-77.8831833331	-5.78571666689	2019	11	NA	996	11	1
2019	005008101	PE6	50	81	1	2	50	2019	1433	5	1	0	5	5	0	1	1	0	50	1	1	2	3	0	NA	0	NA	0	NA	0	1698	1	1	0	1	10	469758	010312	6915	0039	VILCANIZA	-77.8831833331	-5.78571666689	2019	11	NA	996	11	1
2019	005008201	PE6	50	82	1	2	50	2019	1433	8	2	0	8	7	1	1	1	0	50	1	1	2	3	0	NA	0	NA	0	NA	1	1698	3	1	0	1	10	209717	010312	6915	0039	VILCANIZA	-77.8831833331	-5.78571666689	2019	11	NA	996	23	1
2019	005008301	PE6	50	83	1	3	50	2019	1433	5	1	0	4	5	1	1	1	0	50	1	1	2	3	0	NA	0	NA	0	NA	1	1698	1	1	0	1	10	209717	010312	6915	0039	VILCANIZA	-77.8831833331	-5.78571666689	2019	11	NA	996	11	1
2019	005008501	PE6	50	85	1	1	50	2019	1433	3	0	0	3	3	0	1	1	0	50	1	1	2	3	0	NA	0	NA	0	NA	0	1698	0	1	0	1	10	469758	010312	6915	0039	VILCANIZA	-77.8831833331	-5.78571666689	2019	11	NA	996	23	1
2019	005100601	PE6	51	6	1	1	51	2019	1433	1	0	0	1	0	0	1	1	0	51	1	1	2	3	0	NA	0	NA	0	NA	0	2600	0	1	0	1	10	433024	010523	6971	0003	CHAQUIL	-77.9609475252	-6.15103340397	2019	11	NA	996	21	1
2019	005100701	PE6	51	7	1	2	51	2019	1433	5	1	0	5	5	1	1	1	0	51	1	1	2	3	0	NA	0	NA	0	NA	1	2600	1	1	0	1	10	193318	010523	6971	0003	CHAQUIL	-77.9609475252	-6.15103340397	2019	11	NA	996	23	1
2019	005100801	PE6	51	8	1	1	51	2019	1433	1	1	0	1	1	0	1	1	0	51	1	1	2	3	0	NA	0	NA	0	NA	0	2600	1	1	0	1	10	433024	010523	6971	0003	CHAQUIL	-77.9609475252	-6.15103340397	2019	11	NA	996	21	1
2019	005100901	PE6	51	9	1	1	51	2019	1433	1	0	0	1	1	0	1	1	0	51	1	1	2	3	0	NA	0	NA	0	NA	0	2600	0	1	0	1	10	433024	010523	6971	0003	CHAQUIL	-77.9609475252	-6.15103340397	2019	11	NA	996	21	1
2019	005101001	PE6	51	10	1	2	51	2019	1433	8	2	0	8	8	1	1	1	0	51	1	1	2	3	0	NA	0	NA	0	NA	0	2600	2	1	0	1	10	433024	010523	6971	0003	CHAQUIL	-77.9609475252	-6.15103340397	2019	11	NA	996	23	1
2019	005103101	PE6	51	31	1	2	51	2019	1433	4	1	0	4	3	1	1	1	0	51	1	1	2	3	0	NA	0	NA	0	NA	1	2600	1	1	0	1	10	193318	010523	6971	0003	CHAQUIL	-77.9609475252	-6.15103340397	2019	11	NA	996	21	1
2019	005103201	PE6	51	32	1	1	51	2019	1433	3	0	0	3	0	1	1	1	0	51	1	1	2	3	0	NA	0	NA	0	NA	1	2600	1	1	0	1	10	193318	010523	6971	0003	CHAQUIL	-77.9609475252	-6.15103340397	2019	12	NA	5	21	1
2019	005103301	PE6	51	33	1	2	51	2019	1433	4	1	0	4	4	2	1	1	0	51	1	1	2	3	0	NA	0	NA	0	NA	2	2600	1	1	0	1	10	193318	010523	6971	0003	CHAQUIL	-77.9609475252	-6.15103340397	2019	12	NA	5	12	1
2019	005103401	PE6	51	34	1	1	51	2019	1433	3	1	0	3	3	1	1	1	0	51	1	1	2	3	0	NA	0	NA	0	NA	1	2600	2	1	0	1	10	193318	010523	6971	0003	CHAQUIL	-77.9609475252	-6.15103340397	2019	11	NA	996	23	1
2019	005103501	PE6	51	35	1	2	51	2019	1433	4	1	0	4	4	1	1	1	0	51	1	1	2	3	0	NA	0	NA	0	NA	1	2600	1	1	0	1	10	193318	010523	6971	0003	CHAQUIL	-77.9609475252	-6.15103340397	2019	11	NA	996	11	1
2019	005106801	PE6	51	68	1	2	51	2019	1433	4	0	0	4	4	0	1	1	0	51	1	1	2	3	0	NA	0	NA	0	NA	0	2600	1	1	0	1	10	433024	010523	6971	0006	SAN MIGUEL DE CRUZ PATA	-77.9864110474	-6.16276838575	2019	11	NA	996	11	1
2019	005107001	PE6	51	70	1	2	51	2019	1433	4	1	0	4	4	1	1	1	0	51	1	1	2	3	0	NA	0	NA	0	NA	1	2600	1	1	0	1	10	193318	010523	6971	0006	SAN MIGUEL DE CRUZ PATA	-77.9864110474	-6.16276838575	2019	11	NA	996	11	1
2019	005107101	PE6	51	71	1	1	51	2019	1433	4	1	0	4	4	1	1	1	0	51	1	1	2	3	0	NA	0	NA	0	NA	1	2600	1	1	0	1	10	193318	010523	6971	0006	SAN MIGUEL DE CRUZ PATA	-77.9864110474	-6.16276838575	2019	11	NA	996	11	1
2019	005107201	PE6	51	72	1	1	51	2019	1433	3	1	0	3	3	1	1	1	0	51	1	1	2	3	0	NA	0	NA	0	NA	1	2600	1	1	0	1	10	193318	010523	6971	0006	SAN MIGUEL DE CRUZ PATA	-77.9864110474	-6.16276838575	2019	96	96	5	96	0
2019	005201901	PE6	52	19	1	1	52	2019	1434	4	1	0	4	4	0	1	1	0	52	1	1	2	3	0	NA	0	NA	0	NA	0	2708	1	1	0	1	10	411362	010507	7029	0008	CHOCTAMAL	-77.9855983328	-6.39290166698	2019	11	NA	996	11	1
2019	005202001	PE6	52	20	1	2	52	2019	1434	3	0	0	3	3	0	1	1	0	52	1	1	2	3	0	NA	0	NA	0	NA	0	2708	0	1	0	1	10	411362	010507	7029	0008	CHOCTAMAL	-77.9855983328	-6.39290166698	2019	11	NA	996	11	1
2019	005202101	PE6	52	21	1	2	52	2019	1434	3	1	0	3	3	1	1	1	0	52	1	1	2	3	0	NA	0	NA	0	NA	1	2708	1	1	0	1	10	183647	010507	7029	0008	CHOCTAMAL	-77.9855983328	-6.39290166698	2019	11	NA	996	96	1
2019	005202201	PE6	52	22	1	2	52	2019	1434	5	1	0	5	5	1	1	1	0	52	1	1	2	3	0	NA	0	NA	0	NA	1	2708	1	1	0	1	10	183647	010507	7029	0008	CHOCTAMAL	-77.9855983328	-6.39290166698	2019	11	NA	996	11	1
2019	005202301	PE6	52	23	1	2	52	2019	1434	5	1	0	5	5	2	1	1	0	52	1	1	2	3	0	NA	0	NA	0	NA	1	2708	1	1	0	1	10	183647	010507	7029	0008	CHOCTAMAL	-77.9855983328	-6.39290166698	2019	11	NA	996	11	1
2019	005204801	PE6	52	48	1	1	52	2019	1434	2	1	0	2	2	1	1	1	0	52	1	1	2	3	0	NA	0	NA	0	NA	0	2708	1	1	0	1	10	411362	010507	7029	0008	CHOCTAMAL	-77.9855983328	-6.39290166698	2019	11	NA	996	11	1
2019	005204901	PE6	52	49	1	1	52	2019	1434	3	0	0	3	1	1	1	1	0	52	1	1	2	3	0	NA	0	NA	0	NA	1	2708	1	1	0	1	10	183647	010507	7029	0008	CHOCTAMAL	-77.9855983328	-6.39290166698	2019	11	NA	996	11	1
2019	005205001	PE6	52	50	1	2	52	2019	1434	8	1	0	8	8	2	1	1	0	52	1	1	2	3	0	NA	0	NA	0	NA	1	2708	2	1	0	1	10	183647	010507	7029	0008	CHOCTAMAL	-77.9855983328	-6.39290166698	2019	11	NA	996	11	1
2019	005205101	PE6	52	51	1	2	52	2019	1434	3	0	0	3	2	1	1	1	0	52	1	1	2	3	0	NA	0	NA	0	NA	1	2708	0	1	0	1	10	183647	010507	7029	0008	CHOCTAMAL	-77.9855983328	-6.39290166698	2019	11	NA	996	11	1
2019	005205201	PE6	52	52	1	1	52	2019	1434	5	2	0	5	5	1	1	1	0	52	1	1	2	3	0	NA	0	NA	0	NA	0	2708	2	1	0	1	10	411362	010507	7029	0008	CHOCTAMAL	-77.9855983328	-6.39290166698	2019	11	NA	996	11	1
2019	005210101	PE6	52	101	1	2	52	2019	1434	5	1	0	5	5	1	1	1	0	52	1	1	2	3	0	NA	0	NA	0	NA	1	2708	2	1	0	1	10	183647	010507	7029	0016	MULLACA	-77.9868833327	-6.39502166672	2019	11	NA	996	11	1
2019	005210201	PE6	52	102	1	1	52	2019	1434	3	1	0	3	3	1	1	1	0	52	1	1	2	3	0	NA	0	NA	0	NA	1	2708	1	1	0	1	10	183647	010507	7029	0016	MULLACA	-77.9868833327	-6.39502166672	2019	11	NA	996	11	1
2019	005210401	PE6	52	104	1	1	52	2019	1434	4	0	0	4	3	0	1	1	0	52	1	1	2	3	0	NA	0	NA	0	NA	0	2708	1	1	0	1	10	411362	010507	7029	0016	MULLACA	-77.9868833327	-6.39502166672	2019	11	NA	996	11	1
2019	005210501	PE6	52	105	1	2	52	2019	1434	5	1	0	5	5	3	1	1	0	52	1	1	2	3	0	NA	0	NA	0	NA	2	2708	1	1	0	1	10	183647	010507	7029	0016	MULLACA	-77.9868833327	-6.39502166672	2019	11	NA	996	23	1
2019	005210601	PE6	52	106	1	1	52	2019	1434	2	0	0	2	2	0	1	2	0	52	1	1	2	3	0	NA	0	NA	0	NA	0	2708	0	1	0	1	10	411362	010507	7029	0016	MULLACA	-77.9868833327	-6.39502166672	2019	11	NA	996	23	1
2019	005300101	PE6	53	1	1	4	53	2019	1433	11	1	0	11	11	1	1	1	0	53	1	1	2	3	0	NA	0	NA	0	NA	1	2795	1	1	0	1	10	225500	010521	7040	0017	SAN BARTOLO	-77.8697783328	-6.54199499987	2019	11	NA	996	23	1
2019	005300201	PE6	53	2	1	2	53	2019	1433	5	1	0	5	5	1	1	1	0	53	1	1	2	3	0	NA	0	NA	0	NA	1	2795	1	1	0	1	10	225500	010521	7040	0017	SAN BARTOLO	-77.8697783328	-6.54199499987	2019	11	NA	996	23	1
2019	005300301	PE6	53	3	1	1	53	2019	1433	4	1	0	4	4	2	1	1	0	53	1	1	2	3	0	NA	0	NA	0	NA	2	2795	1	1	0	1	10	225500	010521	7040	0017	SAN BARTOLO	-77.8697783328	-6.54199499987	2019	11	NA	996	23	1
2019	005300401	PE6	53	4	1	1	53	2019	1433	5	1	0	5	1	1	1	1	0	53	1	1	2	3	0	NA	0	NA	0	NA	1	2795	2	1	0	1	10	225500	010521	7040	0017	SAN BARTOLO	-77.8697783328	-6.54199499987	2019	11	NA	996	23	1
2019	005300501	PE6	53	5	1	1	53	2019	1433	2	0	0	2	2	0	1	1	0	53	1	1	2	3	0	NA	0	NA	0	NA	0	2795	0	1	0	1	10	505109	010521	7040	0017	SAN BARTOLO	-77.8697783328	-6.54199499987	2019	11	NA	996	21	1
2019	005304801	PE6	53	48	1	2	53	2019	1433	4	1	0	4	4	1	1	1	0	53	1	1	2	3	0	NA	0	NA	0	NA	1	2795	1	1	0	1	10	225500	010521	7040	0017	SAN BARTOLO	-77.8697783328	-6.54199499987	2019	11	NA	996	23	1
2019	005305101	PE6	53	51	1	2	53	2019	1433	4	1	0	4	4	1	1	1	0	53	1	1	2	3	0	NA	0	NA	0	NA	1	2795	1	1	0	1	10	225500	010521	7040	0017	SAN BARTOLO	-77.8697783328	-6.54199499987	2019	11	NA	996	11	1
2019	005305201	PE6	53	52	1	3	53	2019	1433	6	1	0	6	6	0	1	1	0	53	1	1	2	3	0	NA	0	NA	0	NA	0	2795	1	1	0	1	10	505109	010521	7040	0017	SAN BARTOLO	-77.8697783328	-6.54199499987	2019	11	NA	996	11	1
2019	005305301	PE6	53	53	1	3	53	2019	1433	4	1	0	4	4	0	1	1	0	53	1	1	2	3	0	NA	0	NA	0	NA	0	2795	1	1	0	1	10	505109	010521	7040	0017	SAN BARTOLO	-77.8697783328	-6.54199499987	2019	11	NA	996	23	1
2019	005311401	PE6	53	114	1	2	53	2019	1433	5	1	0	5	5	1	1	1	0	53	1	1	2	3	0	NA	0	NA	0	NA	1	2795	2	1	0	1	10	225500	010521	7040	0018	SAN MIGUEL DE LUVIN	-77.8842316666	-6.53819833289	2019	11	NA	996	11	1
2019	005311501	PE6	53	115	1	1	53	2019	1433	2	0	0	2	2	0	1	1	0	53	1	1	2	3	0	NA	0	NA	0	NA	0	2795	0	1	0	1	10	505109	010521	7040	0018	SAN MIGUEL DE LUVIN	-77.8842316666	-6.53819833289	2019	11	NA	996	11	1
2019	005311601	PE6	53	116	1	2	53	2019	1433	2	0	0	2	2	0	1	1	0	53	1	1	2	3	0	NA	0	NA	0	NA	0	2795	0	1	0	1	10	505109	010521	7040	0018	SAN MIGUEL DE LUVIN	-77.8842316666	-6.53819833289	2019	11	NA	996	11	1
2019	005311701	PE6	53	117	1	2	53	2019	1433	6	1	0	6	6	2	1	1	0	53	1	1	2	3	0	NA	0	NA	0	NA	1	2795	1	1	0	1	10	225500	010521	7040	0018	SAN MIGUEL DE LUVIN	-77.8842316666	-6.53819833289	2019	11	NA	996	11	1
2019	005311801	PE6	53	118	1	1	53	2019	1433	2	0	0	2	2	0	1	1	0	53	1	1	2	3	0	NA	0	NA	0	NA	0	2795	0	1	0	1	10	505109	010521	7040	0018	SAN MIGUEL DE LUVIN	-77.8842316666	-6.53819833289	2019	11	NA	996	11	1
2019	005401101	PE6	54	11	1	1	54	2019	1429	3	1	0	3	3	2	1	1	0	54	1	1	2	3	0	NA	0	NA	0	NA	2	3063	1	1	0	1	10	197958	010517	7057	0013	SAN CRISTOBAL DEL YESO	-77.8078499996	-6.6942599997	2019	11	NA	996	11	1
2019	005401201	PE6	54	12	1	1	54	2019	1429	1	0	0	1	1	0	1	1	0	54	1	1	2	3	0	NA	0	NA	0	NA	0	3063	0	1	0	1	10	443416	010517	7057	0013	SAN CRISTOBAL DEL YESO	-77.8078499996	-6.6942599997	2019	11	NA	996	11	1
2019	005401301	PE6	54	13	1	1	54	2019	1429	5	1	0	5	5	1	1	1	0	54	1	1	2	3	0	NA	0	NA	0	NA	1	3063	1	1	0	1	10	197958	010517	7057	0013	SAN CRISTOBAL DEL YESO	-77.8078499996	-6.6942599997	2019	11	NA	996	11	1
2019	005401401	PE6	54	14	1	2	54	2019	1429	5	1	0	5	5	1	1	1	0	54	1	1	2	3	0	NA	0	NA	0	NA	1	3063	2	1	0	1	10	197958	010517	7057	0013	SAN CRISTOBAL DEL YESO	-77.8078499996	-6.6942599997	2019	11	NA	996	11	1
2019	005401501	PE6	54	15	1	1	54	2019	1429	2	1	0	2	2	0	1	1	0	54	1	1	2	3	0	NA	0	NA	0	NA	0	3063	1	1	0	1	10	443416	010517	7057	0013	SAN CRISTOBAL DEL YESO	-77.8078499996	-6.6942599997	2019	11	NA	996	11	1
2019	005404501	PE6	54	45	1	2	54	2019	1429	3	1	0	3	3	0	1	1	0	54	1	1	2	3	0	NA	0	NA	0	NA	0	3063	1	1	0	1	10	443416	010517	7057	0016	SAN JOSE DE IPA<d1>A	-77.854481667	-6.71676999994	2019	11	NA	996	23	1
2019	005404701	PE6	54	47	1	4	54	2019	1429	6	2	0	6	4	1	1	1	0	54	1	1	2	3	0	NA	0	NA	0	NA	1	3063	2	1	0	1	10	197958	010517	7057	0016	SAN JOSE DE IPA<d1>A	-77.854481667	-6.71676999994	2019	21	NA	996	32	1
2019	005404901	PE6	54	49	1	2	54	2019	1429	4	1	0	4	4	2	1	1	0	54	1	1	2	3	0	NA	0	NA	0	NA	1	3063	1	1	0	1	10	197958	010517	7057	0016	SAN JOSE DE IPA<d1>A	-77.854481667	-6.71676999994	2019	11	NA	996	11	0
2019	005405301	PE6	54	53	1	2	54	2019	1429	3	1	0	3	3	1	1	1	0	54	1	1	2	3	0	NA	0	NA	0	NA	1	3063	1	1	0	1	10	197958	010517	7057	0016	SAN JOSE DE IPA<d1>A	-77.854481667	-6.71676999994	2019	11	NA	996	23	1
2019	005405601	PE6	54	56	1	2	54	2019	1429	7	1	0	7	7	1	1	1	0	54	1	1	2	3	0	NA	0	NA	0	NA	1	3063	1	1	0	1	10	197958	010517	7057	0021	LAS PALMAS	-77.8437266666	-6.7038316668	2019	11	NA	996	11	1
2019	005405701	PE6	54	57	1	2	54	2019	1429	2	0	0	2	2	0	1	1	0	54	1	1	2	3	0	NA	0	NA	0	NA	0	3063	0	1	0	1	10	443416	010517	7057	0021	LAS PALMAS	-77.8437266666	-6.7038316668	2019	11	NA	996	21	1
2019	005405801	PE6	54	58	1	1	54	2019	1429	2	0	0	2	2	0	1	1	0	54	1	1	2	3	0	NA	0	NA	0	NA	0	3063	0	1	0	1	10	443416	010517	7057	0021	LAS PALMAS	-77.8437266666	-6.7038316668	2019	96	96	10	23	1
2019	005405901	PE6	54	59	1	1	54	2019	1429	2	1	0	2	2	0	1	1	0	54	1	1	2	3	0	NA	0	NA	0	NA	0	3063	1	1	0	1	10	443416	010517	7057	0021	LAS PALMAS	-77.8437266666	-6.7038316668	2019	11	NA	996	21	1
2019	005406001	PE6	54	60	1	2	54	2019	1429	5	1	0	5	4	0	1	1	0	54	1	1	2	3	0	NA	0	NA	0	NA	0	3063	1	1	0	1	10	443416	010517	7057	0021	LAS PALMAS	-77.8437266666	-6.7038316668	2019	11	NA	996	11	0
2019	005500401	PE6	55	4	1	1	55	2019	1434	2	0	0	2	2	0	1	1	0	55	1	1	2	3	0	NA	0	NA	0	NA	0	2548	0	1	0	1	10	421246	010117	7108	0031	BUELO PAMPA	-77.7083599864	-6.03928997415	2019	11	NA	996	21	1
2019	005500501	PE6	55	5	1	2	55	2019	1434	3	1	0	2	3	0	1	1	0	55	1	1	2	3	0	NA	0	NA	0	NA	0	2548	1	1	0	1	10	421246	010117	7108	0031	BUELO PAMPA	-77.7083599864	-6.03928997415	2019	11	NA	996	21	1
2019	005500701	PE6	55	7	1	1	55	2019	1434	2	0	0	2	1	0	1	1	0	55	1	1	2	3	0	NA	0	NA	0	NA	0	2548	0	1	0	1	10	421246	010117	7108	0031	BUELO PAMPA	-77.7083599864	-6.03928997415	2019	11	NA	996	21	1
2019	005500801	PE6	55	8	1	1	55	2019	1434	4	0	0	3	4	0	1	1	0	55	1	1	2	3	0	NA	0	NA	0	NA	0	2548	0	1	0	1	10	421246	010117	7108	0031	BUELO PAMPA	-77.7083599864	-6.03928997415	2019	11	NA	996	21	1
2019	005502701	PE6	55	27	1	1	55	2019	1434	1	0	0	1	1	0	1	1	0	55	1	1	2	3	0	NA	0	NA	0	NA	0	2548	0	1	0	1	10	421246	010117	7108	0004	CUELCACHA	-77.7089199871	-6.04159997456	2019	11	NA	996	21	1
2019	005502901	PE6	55	29	1	1	55	2019	1434	3	2	0	1	3	0	1	1	0	55	1	1	2	3	0	NA	0	NA	0	NA	0	2548	2	1	0	1	10	421246	010117	7108	0004	CUELCACHA	-77.7089199871	-6.04159997456	2019	11	NA	996	21	1
2019	005503001	PE6	55	30	1	2	55	2019	1434	3	0	0	3	3	0	1	1	0	55	1	1	2	3	0	NA	0	NA	0	NA	0	2548	0	1	0	1	10	421246	010117	7108	0004	CUELCACHA	-77.7089199871	-6.04159997456	2019	11	NA	996	21	1
2019	005503101	PE6	55	31	1	2	55	2019	1434	3	1	0	3	3	0	1	1	0	55	1	1	2	3	0	NA	0	NA	0	NA	0	2548	1	1	0	1	10	421246	010117	7108	0004	CUELCACHA	-77.7089199871	-6.04159997456	2019	11	NA	996	21	1
2019	005504501	PE6	55	45	1	1	55	2019	1434	4	1	0	3	4	0	1	1	0	55	1	1	2	3	0	NA	0	NA	0	NA	0	2548	1	1	0	1	10	421246	010117	7108	0010	CLICH	-77.7040099864	-6.0483699738	2019	11	NA	996	21	1
2019	005504601	PE6	55	46	1	3	55	2019	1434	4	1	0	4	4	1	1	1	0	55	1	1	2	3	0	NA	0	NA	0	NA	1	2548	1	1	0	1	10	188060	010117	7108	0010	CLICH	-77.7040099864	-6.0483699738	2019	11	NA	996	23	1
2019	005504701	PE6	55	47	1	2	55	2019	1434	2	0	0	2	2	0	1	1	0	55	1	1	2	3	0	NA	0	NA	0	NA	0	2548	0	1	0	1	10	421246	010117	7108	0010	CLICH	-77.7040099864	-6.0483699738	2019	11	NA	996	21	1
2019	005504801	PE6	55	48	1	2	55	2019	1434	2	0	0	2	0	0	1	1	0	55	1	1	2	3	0	NA	0	NA	0	NA	0	2548	1	1	0	1	10	421246	010117	7108	0010	CLICH	-77.7040099864	-6.0483699738	2019	11	NA	996	23	1
2019	005504901	PE6	55	49	1	1	55	2019	1434	3	0	0	3	3	0	1	1	0	55	1	1	2	3	0	NA	0	NA	0	NA	0	2548	1	1	0	1	10	421246	010117	7108	0010	CLICH	-77.7040099864	-6.0483699738	2019	11	NA	996	23	1
2019	005600701	PE6	56	7	1	2	56	2019	1434	6	1	0	6	6	1	1	1	0	56	1	1	2	3	0	NA	0	NA	0	NA	1	2758	2	1	0	1	10	181027	010106	7185	0001	CHUQUIBAMBA	-77.85692	-6.93543	2019	11	NA	996	11	1
2019	005600801	PE6	56	8	1	1	56	2019	1434	1	0	0	1	0	0	1	1	0	56	1	1	2	3	0	NA	0	NA	0	NA	0	2758	1	1	0	1	10	405493	010106	7185	0001	CHUQUIBAMBA	-77.85692	-6.93543	2019	11	NA	996	11	1
2019	005603301	PE6	56	33	1	1	56	2019	1434	3	1	0	3	3	2	1	1	0	56	1	1	2	3	0	NA	0	NA	0	NA	1	2758	1	1	0	1	10	181027	010106	7185	0001	CHUQUIBAMBA	-77.85692	-6.93543	2019	11	NA	996	11	1
2019	005603801	PE6	56	38	1	1	56	2019	1434	3	1	0	3	3	1	1	1	0	56	1	1	2	3	0	NA	0	NA	0	NA	1	2758	2	1	0	1	10	181027	010106	7185	0001	CHUQUIBAMBA	-77.85692	-6.93543	2019	11	NA	996	11	1
2019	005604201	PE6	56	42	1	1	56	2019	1434	2	1	0	2	2	1	1	2	0	56	1	1	2	3	0	NA	0	NA	0	NA	0	2758	1	1	0	1	10	405493	010106	7185	0001	CHUQUIBAMBA	-77.85692	-6.93543	2019	12	NA	5	12	1
2019	005608101	PE6	56	81	1	1	56	2019	1434	4	0	0	4	2	1	1	1	0	56	1	1	2	3	0	NA	0	NA	0	NA	1	2758	1	1	0	1	10	181027	010106	7185	0001	CHUQUIBAMBA	-77.85692	-6.93543	2019	11	NA	996	11	1
2019	005608401	PE6	56	84	1	2	56	2019	1434	4	1	0	4	4	1	1	1	0	56	1	1	2	3	0	NA	0	NA	0	NA	1	2758	2	1	0	1	10	181027	010106	7185	0001	CHUQUIBAMBA	-77.85692	-6.93543	2019	11	NA	996	11	1
2019	005609101	PE6	56	91	1	2	56	2019	1434	7	2	0	7	7	2	1	1	0	56	1	1	2	3	0	NA	0	NA	0	NA	2	2758	2	1	0	1	10	181027	010106	7185	0001	CHUQUIBAMBA	-77.85692	-6.93543	2019	11	NA	996	23	1
2019	005609601	PE6	56	96	1	3	56	2019	1434	8	1	0	8	8	2	1	1	0	56	1	1	2	3	0	NA	0	NA	0	NA	2	2758	1	1	0	1	10	181027	010106	7185	0001	CHUQUIBAMBA	-77.85692	-6.93543	2019	11	NA	996	11	1
2019	005610601	PE6	56	106	1	2	56	2019	1434	7	1	0	7	7	1	1	1	0	56	1	1	2	3	0	NA	0	NA	0	NA	1	2758	2	1	0	1	10	181027	010106	7185	0001	CHUQUIBAMBA	-77.85692	-6.93543	2019	11	NA	996	11	1
2019	005610801	PE6	56	108	1	1	56	2019	1434	2	0	0	2	2	0	1	1	0	56	1	1	2	3	0	NA	0	NA	0	NA	0	2758	0	1	0	1	10	405493	010106	7185	0001	CHUQUIBAMBA	-77.85692	-6.93543	2019	12	NA	5	12	1
2019	005610901	PE6	56	109	1	2	56	2019	1434	5	1	0	5	5	1	1	1	0	56	1	1	2	3	0	NA	0	NA	0	NA	1	2758	1	1	0	1	10	181027	010106	7185	0001	CHUQUIBAMBA	-77.85692	-6.93543	2019	11	NA	996	23	1
2019	005611201	PE6	56	112	1	2	56	2019	1434	7	1	0	7	4	1	1	1	0	56	1	1	2	3	0	NA	0	NA	0	NA	1	2758	1	1	0	1	10	181027	010106	7185	0001	CHUQUIBAMBA	-77.85692	-6.93543	2019	11	NA	996	11	1
2019	005612901	PE6	56	129	1	3	56	2019	1434	4	1	0	4	4	0	1	1	0	56	1	1	2	3	0	NA	0	NA	0	NA	0	2758	1	1	0	1	10	405493	010106	7185	0001	CHUQUIBAMBA	-77.85692	-6.93543	2019	11	NA	996	11	1
2019	005613401	PE6	56	134	1	1	56	2019	1434	2	0	0	2	2	0	1	1	0	56	1	1	2	3	0	NA	0	NA	0	NA	0	2758	0	1	0	1	10	405493	010106	7185	0001	CHUQUIBAMBA	-77.85692	-6.93543	2019	11	NA	996	11	1
2019	005701901	PE6	57	19	1	2	57	2019	1434	2	0	0	2	2	0	1	1	0	57	1	1	2	3	0	NA	0	NA	0	NA	0	2490	0	1	0	1	10	416543	010106	7186	0003	CHUMBOL	-77.9419499999	-6.92757666693	2019	11	NA	996	23	1
2019	005702101	PE6	57	21	1	2	57	2019	1434	4	1	0	4	3	1	1	1	0	57	1	1	2	3	0	NA	0	NA	0	NA	1	2490	1	1	0	1	10	185960	010106	7186	0003	CHUMBOL	-77.9419499999	-6.92757666693	2019	11	NA	996	23	1
2019	005702201	PE6	57	22	1	2	57	2019	1434	3	0	0	3	3	0	1	1	0	57	1	1	2	3	0	NA	0	NA	0	NA	0	2490	1	1	0	1	10	416543	010106	7186	0003	CHUMBOL	-77.9419499999	-6.92757666693	2019	11	NA	996	11	1
2019	005702301	PE6	57	23	1	2	57	2019	1434	4	1	0	4	4	0	1	1	0	57	1	1	2	3	0	NA	0	NA	0	NA	0	2490	2	1	0	1	10	416543	010106	7186	0003	CHUMBOL	-77.9419499999	-6.92757666693	2019	11	NA	996	11	1
2019	005702401	PE6	57	24	1	2	57	2019	1434	3	1	0	3	3	1	1	1	0	57	1	1	2	3	0	NA	0	NA	0	NA	1	2490	1	1	0	1	10	185960	010106	7186	0003	CHUMBOL	-77.9419499999	-6.92757666693	2019	11	NA	996	23	0
2019	005702501	PE6	57	25	1	2	57	2019	1434	3	1	0	3	3	0	1	1	0	57	1	1	2	3	0	NA	0	NA	0	NA	0	2490	1	1	0	1	10	416543	010106	7186	0003	CHUMBOL	-77.9419499999	-6.92757666693	2019	11	NA	996	23	0
2019	005702601	PE6	57	26	1	2	57	2019	1434	2	0	0	2	1	0	1	1	0	57	1	1	2	3	0	NA	0	NA	0	NA	0	2490	0	1	0	1	10	416543	010106	7186	0003	CHUMBOL	-77.9419499999	-6.92757666693	2019	11	NA	996	11	1
2019	005702701	PE6	57	27	1	1	57	2019	1434	5	0	0	3	4	0	1	1	0	57	1	1	2	3	0	NA	0	NA	0	NA	0	2490	0	1	0	1	10	416543	010106	7186	0003	CHUMBOL	-77.9419499999	-6.92757666693	2019	11	NA	996	11	1
2019	005702801	PE6	57	28	1	1	57	2019	1434	3	1	0	3	3	1	1	1	0	57	1	1	2	3	0	NA	0	NA	0	NA	1	2490	1	1	0	1	10	185960	010106	7186	0003	CHUMBOL	-77.9419499999	-6.92757666693	2019	11	NA	996	11	1
2019	005702901	PE6	57	29	1	2	57	2019	1434	3	1	0	3	3	0	1	1	0	57	1	1	2	3	0	NA	0	NA	0	NA	0	2490	1	1	0	1	10	416543	010106	7186	0003	CHUMBOL	-77.9419499999	-6.92757666693	2019	11	NA	996	23	1
2019	005703001	PE6	57	30	1	1	57	2019	1434	1	0	0	1	1	0	1	1	0	57	1	1	2	3	0	NA	0	NA	0	NA	0	2490	0	1	0	1	10	416543	010106	7186	0003	CHUMBOL	-77.9419499999	-6.92757666693	2019	96	96	5	11	1
2019	005703101	PE6	57	31	1	2	57	2019	1434	3	1	0	3	3	0	1	1	0	57	1	1	2	3	0	NA	0	NA	0	NA	0	2490	1	1	0	1	10	416543	010106	7186	0003	CHUMBOL	-77.9419499999	-6.92757666693	2019	11	NA	996	11	1
2019	005703201	PE6	57	32	1	2	57	2019	1434	4	1	0	4	4	1	1	1	0	57	1	1	2	3	0	NA	0	NA	0	NA	1	2490	1	1	0	1	10	185960	010106	7186	0003	CHUMBOL	-77.9419499999	-6.92757666693	2019	11	NA	996	23	1
2019	005703301	PE6	57	33	1	2	57	2019	1434	5	1	0	5	5	1	1	1	0	57	1	1	2	3	0	NA	0	NA	0	NA	1	2490	1	1	0	1	10	185960	010106	7186	0003	CHUMBOL	-77.9419499999	-6.92757666693	2019	11	NA	996	23	1
2019	005703401	PE6	57	34	1	2	57	2019	1434	2	0	0	2	2	0	1	1	0	57	1	1	2	3	0	NA	0	NA	0	NA	0	2490	0	1	0	1	10	416543	010106	7186	0003	CHUMBOL	-77.9419499999	-6.92757666693	2019	11	NA	996	23	0
2019	005804201	PE6	58	42	1	1	58	2019	1430	5	2	0	5	5	1	1	1	0	58	1	1	2	3	0	NA	0	NA	0	NA	1	1710	2	1	0	1	10	219953	010606	7217	0007	SHUCUSH	-77.5727689902	-6.38440951998	2019	11	NA	996	11	1
2019	005804301	PE6	58	43	1	2	58	2019	1430	4	1	0	4	3	1	1	1	0	58	1	1	2	3	0	NA	0	NA	0	NA	1	1710	1	1	0	1	10	219953	010606	7217	0007	SHUCUSH	-77.5727689902	-6.38440951998	2019	11	NA	996	11	1
2019	005804401	PE6	58	44	1	5	58	2019	1430	6	1	0	6	5	1	1	1	0	58	1	1	2	3	0	NA	0	NA	0	NA	1	1710	1	1	0	1	10	219953	010606	7217	0007	SHUCUSH	-77.5727689902	-6.38440951998	2019	11	NA	996	11	1
2019	005804601	PE6	58	46	1	2	58	2019	1430	4	0	0	4	4	0	1	1	0	58	1	1	2	3	0	NA	0	NA	0	NA	0	1710	0	1	0	1	10	492685	010606	7217	0007	SHUCUSH	-77.5727689902	-6.38440951998	2019	11	NA	996	11	1
2019	005807701	PE6	58	77	1	2	58	2019	1430	4	1	0	4	4	1	1	1	0	58	1	1	2	3	0	NA	0	NA	0	NA	1	1710	1	1	0	1	10	219953	010606	7217	0007	SHUCUSH	-77.5727689902	-6.38440951998	2019	11	NA	996	11	1
2019	005807801	PE6	58	78	1	1	58	2019	1430	3	1	0	3	3	1	1	1	0	58	1	1	2	3	0	NA	0	NA	0	NA	1	1710	1	1	0	1	10	219953	010606	7217	0007	SHUCUSH	-77.5727689902	-6.38440951998	2019	11	NA	996	96	1
2019	005808001	PE6	58	80	1	2	58	2019	1430	6	1	0	6	5	2	1	1	0	58	1	1	2	3	0	NA	0	NA	0	NA	2	1710	1	1	0	1	10	219953	010606	7217	0007	SHUCUSH	-77.5727689902	-6.38440951998	2019	11	NA	996	11	1
2019	005808801	PE6	58	88	1	2	58	2019	1430	3	1	0	3	3	1	1	1	0	58	1	1	2	3	0	NA	0	NA	0	NA	1	1710	1	1	0	1	10	219953	010606	7217	0007	SHUCUSH	-77.5727689902	-6.38440951998	2019	11	NA	996	11	1
2019	005808901	PE6	58	89	1	1	58	2019	1430	3	1	0	3	2	1	1	1	0	58	1	1	2	3	0	NA	0	NA	0	NA	1	1710	1	1	0	1	10	219953	010606	7217	0007	SHUCUSH	-77.5727689902	-6.38440951998	2019	11	NA	996	11	1
2019	005809001	PE6	58	90	1	1	58	2019	1430	1	0	0	1	1	0	1	1	0	58	1	1	2	3	0	NA	0	NA	0	NA	0	1710	0	1	0	1	10	492685	010606	7217	0007	SHUCUSH	-77.5727689902	-6.38440951998	2019	11	NA	996	11	1
2019	005809101	PE6	58	91	1	1	58	2019	1430	4	1	0	4	4	2	1	1	0	58	1	1	2	3	0	NA	0	NA	0	NA	2	1710	1	1	0	1	10	219953	010606	7217	0007	SHUCUSH	-77.5727689902	-6.38440951998	2019	11	NA	996	11	1
2019	005809201	PE6	58	92	1	2	58	2019	1430	3	1	0	3	3	0	1	1	0	58	1	1	2	3	0	NA	0	NA	0	NA	0	1710	1	1	0	1	10	492685	010606	7217	0007	SHUCUSH	-77.5727689902	-6.38440951998	2019	11	NA	996	96	1
2019	005900101	PE6	59	1	1	2	59	2019	1429	2	0	0	2	2	0	1	1	0	59	1	1	2	3	0	NA	0	NA	0	NA	0	1783	0	1	0	1	10	146614	010609	7236	0044	LOS OLIVOS	-77.333959987	-6.406049975	2019	11	NA	996	32	0
2019	005900601	PE6	59	6	1	2	59	2019	1429	3	1	0	3	3	0	1	1	0	59	1	1	2	3	0	NA	0	NA	0	NA	0	1783	1	1	0	1	10	146614	010609	7236	0044	LOS OLIVOS	-77.333959987	-6.406049975	2019	11	NA	996	23	1
2019	005901301	PE6	59	13	1	1	59	2019	1429	3	1	0	3	3	1	1	1	0	59	1	1	2	3	0	NA	0	NA	0	NA	1	1783	1	1	0	1	10	65454	010609	7236	0044	LOS OLIVOS	-77.333959987	-6.406049975	2019	11	NA	996	23	1
2019	005901601	PE6	59	16	1	2	59	2019	1429	3	0	0	3	3	0	1	1	0	59	1	1	2	3	0	NA	0	NA	0	NA	0	1783	0	1	0	1	10	146614	010609	7236	0044	LOS OLIVOS	-77.333959987	-6.406049975	2019	11	NA	996	23	1
2019	005901701	PE6	59	17	1	2	59	2019	1429	3	1	0	3	3	1	1	1	0	59	1	1	2	3	0	NA	0	NA	0	NA	1	1783	1	1	0	1	10	65454	010609	7236	0044	LOS OLIVOS	-77.333959987	-6.406049975	2019	11	NA	996	23	1
2019	005901801	PE6	59	18	1	1	59	2019	1429	2	0	0	2	2	0	1	1	0	59	1	1	2	3	0	NA	0	NA	0	NA	0	1783	0	1	0	1	10	146614	010609	7236	0044	LOS OLIVOS	-77.333959987	-6.406049975	2019	11	NA	996	23	1
2019	005901901	PE6	59	19	1	2	59	2019	1429	3	1	0	3	3	0	1	1	0	59	1	1	2	3	0	NA	0	NA	0	NA	0	1783	1	1	0	1	10	146614	010609	7236	0044	LOS OLIVOS	-77.333959987	-6.406049975	2019	11	NA	996	32	0
2019	005902001	PE6	59	20	1	2	59	2019	1429	3	0	0	3	3	0	1	1	0	59	1	1	2	3	0	NA	0	NA	0	NA	0	1783	0	1	0	1	10	146614	010609	7236	0044	LOS OLIVOS	-77.333959987	-6.406049975	2019	11	NA	996	23	1
2019	005902101	PE6	59	21	1	2	59	2019	1429	3	0	0	2	3	0	1	1	0	59	1	1	2	3	0	NA	0	NA	0	NA	0	1783	0	1	0	1	10	146614	010609	7236	0044	LOS OLIVOS	-77.333959987	-6.406049975	2019	11	NA	996	23	1
2019	005902201	PE6	59	22	1	2	59	2019	1429	6	2	0	6	6	1	1	1	0	59	1	1	2	3	0	NA	0	NA	0	NA	1	1783	3	1	0	1	10	65454	010609	7236	0044	LOS OLIVOS	-77.333959987	-6.406049975	2019	11	NA	996	23	1
2019	005902301	PE6	59	23	1	1	59	2019	1429	2	0	0	2	2	0	1	1	0	59	1	1	2	3	0	NA	0	NA	0	NA	0	1783	0	1	0	1	10	146614	010609	7236	0044	LOS OLIVOS	-77.333959987	-6.406049975	2019	11	NA	996	21	1
2019	005902401	PE6	59	24	1	2	59	2019	1429	5	1	0	5	4	1	1	1	0	59	1	1	2	3	0	NA	0	NA	0	NA	1	1783	2	1	0	1	10	65454	010609	7236	0044	LOS OLIVOS	-77.333959987	-6.406049975	2019	11	NA	996	23	1
2019	005902501	PE6	59	25	1	1	59	2019	1429	4	0	0	4	4	0	1	1	0	59	1	1	2	3	0	NA	0	NA	0	NA	0	1783	0	1	0	1	10	146614	010609	7236	0044	LOS OLIVOS	-77.333959987	-6.406049975	2019	11	NA	996	21	1
2019	005902601	PE6	59	26	1	2	59	2019	1429	4	1	0	4	4	1	1	1	0	59	1	1	2	3	0	NA	0	NA	0	NA	1	1783	1	1	0	1	10	65454	010609	7236	0044	LOS OLIVOS	-77.333959987	-6.406049975	2019	11	NA	996	23	1
2019	005902701	PE6	59	27	1	2	59	2019	1429	7	2	0	5	7	1	1	1	0	59	1	1	2	3	0	NA	0	NA	0	NA	1	1783	2	1	0	1	10	65454	010609	7236	0044	LOS OLIVOS	-77.333959987	-6.406049975	2019	11	NA	996	23	1
2019	006002501	PE6	60	25	1	2	60	2019	1429	6	1	0	6	6	1	1	1	0	60	1	1	2	3	0	NA	0	NA	0	NA	1	1877	1	1	0	1	10	107389	010609	7237	0016	LA UNION	-77.330444804	-6.42443382	2019	11	NA	996	23	1
2019	006002601	PE6	60	26	1	1	60	2019	1429	3	1	0	3	3	1	1	1	0	60	1	1	2	3	0	NA	0	NA	0	NA	1	1877	1	1	0	1	10	107389	010609	7237	0016	LA UNION	-77.330444804	-6.42443382	2019	11	NA	996	23	1
2019	006002701	PE6	60	27	1	1	60	2019	1429	1	0	0	1	1	0	1	1	0	60	1	1	2	3	0	NA	0	NA	0	NA	0	1877	0	1	0	1	10	240546	010609	7237	0016	LA UNION	-77.330444804	-6.42443382	2019	11	NA	996	21	1
2019	006002801	PE6	60	28	1	2	60	2019	1429	5	2	0	5	4	0	1	1	0	60	1	1	2	3	0	NA	0	NA	0	NA	0	1877	2	1	0	1	10	240546	010609	7237	0016	LA UNION	-77.330444804	-6.42443382	2019	11	NA	996	23	1
2019	006002901	PE6	60	29	1	2	60	2019	1429	3	0	0	3	3	0	1	1	0	60	1	1	2	3	0	NA	0	NA	0	NA	0	1877	0	1	0	1	10	240546	010609	7237	0016	LA UNION	-77.330444804	-6.42443382	2019	11	NA	996	21	1
2019	006004201	PE6	60	42	1	1	60	2019	1429	4	0	0	4	0	1	1	1	0	60	1	1	2	3	0	NA	0	NA	0	NA	1	1877	1	1	0	1	10	107389	010609	7237	0016	LA UNION	-77.330444804	-6.42443382	2019	11	NA	996	11	1
2019	006004301	PE6	60	43	1	2	60	2019	1429	6	1	0	6	6	1	1	1	0	60	1	1	2	3	0	NA	0	NA	0	NA	1	1877	1	1	0	1	10	107389	010609	7237	0016	LA UNION	-77.330444804	-6.42443382	2019	11	NA	996	11	1
2019	006004401	PE6	60	44	1	2	60	2019	1429	6	1	0	6	6	0	1	1	0	60	1	1	2	3	0	NA	0	NA	0	NA	0	1877	1	1	0	1	10	240546	010609	7237	0016	LA UNION	-77.330444804	-6.42443382	2019	11	NA	996	11	1
2019	006004501	PE6	60	45	1	1	60	2019	1429	4	1	0	4	4	1	1	1	0	60	1	1	2	3	0	NA	0	NA	0	NA	1	1877	1	1	0	1	10	107389	010609	7237	0016	LA UNION	-77.330444804	-6.42443382	2019	96	96	5	96	1
2019	006004601	PE6	60	46	1	1	60	2019	1429	3	1	0	2	3	0	1	1	0	60	1	1	2	3	0	NA	0	NA	0	NA	0	1877	1	1	0	1	10	240546	010609	7237	0016	LA UNION	-77.330444804	-6.42443382	2019	96	96	1	96	1
2019	006006501	PE6	60	65	1	1	60	2019	1429	5	0	0	5	1	1	1	1	0	60	1	1	2	3	0	NA	0	NA	0	NA	1	1877	2	1	0	1	10	107389	010609	7237	0016	LA UNION	-77.330444804	-6.42443382	2019	11	NA	996	11	1
2019	006006801	PE6	60	68	1	2	60	2019	1429	4	1	0	4	3	0	1	1	0	60	1	1	2	3	0	NA	0	NA	0	NA	0	1877	1	1	0	1	10	240546	010609	7237	0016	LA UNION	-77.330444804	-6.42443382	2019	11	NA	996	11	1
2019	006006901	PE6	60	69	1	2	60	2019	1429	6	1	0	5	5	0	1	1	0	60	1	1	2	3	0	NA	0	NA	0	NA	0	1877	1	1	0	1	10	240546	010609	7237	0016	LA UNION	-77.330444804	-6.42443382	2019	11	NA	996	11	1
2019	006102501	PE6	61	25	1	1	61	2019	1429	3	1	0	3	3	2	1	1	0	61	2	2	1	1	0	NA	0	NA	0	NA	1	52	1	1	0	1	14	358922	021803	12067	0001	COISHCO	-78.61591	-9.02888	2019	71	11	996	11	1
2019	006104101	PE6	61	41	1	2	61	2019	1429	5	1	0	5	4	1	1	1	0	61	2	2	1	1	0	NA	0	NA	0	NA	1	52	1	1	0	1	14	358922	021803	12067	0001	COISHCO	-78.61591	-9.02888	2019	11	NA	996	11	1
2019	006108501	PE6	61	85	1	1	61	2019	1429	4	1	0	4	4	2	1	1	0	61	2	2	1	1	0	NA	0	NA	0	NA	2	52	1	1	0	1	14	358922	021803	12067	0001	COISHCO	-78.61591	-9.02888	2019	11	NA	996	11	1
2019	006108601	PE6	61	86	1	3	61	2019	1429	5	2	0	5	5	1	1	1	0	61	2	2	1	1	0	NA	0	NA	0	NA	1	52	2	1	0	1	14	358922	021803	12067	0001	COISHCO	-78.61591	-9.02888	2019	11	NA	996	11	1
2019	006110801	PE6	61	108	1	4	61	2019	1429	8	2	0	8	8	2	1	1	0	61	2	2	1	1	0	NA	0	NA	0	NA	1	52	2	1	0	1	14	358922	021803	12067	0001	COISHCO	-78.61591	-9.02888	2019	11	NA	996	11	1
2019	006114201	PE6	61	142	1	2	61	2019	1429	3	1	0	3	2	1	1	1	0	61	2	2	1	1	0	NA	0	NA	0	NA	1	52	1	1	0	1	14	358922	021803	12067	0001	COISHCO	-78.61591	-9.02888	2019	11	NA	996	11	1
2019	006115401	PE6	61	154	1	2	61	2019	1429	7	1	0	7	7	1	1	1	0	61	2	2	1	1	0	NA	0	NA	0	NA	1	52	2	1	0	1	14	358922	021803	12067	0001	COISHCO	-78.61591	-9.02888	2019	11	NA	996	11	1
2019	006116001	PE6	61	160	1	1	61	2019	1429	1	0	0	1	1	0	1	1	0	61	2	2	1	1	0	NA	0	NA	0	NA	0	52	0	1	0	1	14	1794319	021803	12067	0001	COISHCO	-78.61591	-9.02888	2019	71	11	996	11	1
2019	006116501	PE6	61	165	1	3	61	2019	1429	5	2	0	5	4	0	1	1	0	61	2	2	1	1	0	NA	0	NA	0	NA	0	52	2	1	0	1	14	1794319	021803	12067	0001	COISHCO	-78.61591	-9.02888	2019	11	NA	996	11	1
2019	006118501	PE6	61	185	1	1	61	2019	1434	2	0	0	2	2	0	1	1	0	61	2	2	1	1	0	NA	0	NA	0	NA	0	52	0	1	0	1	14	1794319	021803	12067	0001	COISHCO	-78.61591	-9.02888	2019	11	NA	996	11	1
2019	006200501	PE6	62	5	1	1	62	2019	1434	3	2	0	3	3	0	1	1	0	62	2	2	1	1	0	NA	0	NA	0	NA	0	65	2	1	0	1	15	2044359	021801	12069	0001	CHIMBOTE	-78.59273	-9.04479	2019	11	NA	996	11	1
2019	006201201	PE6	62	12	1	2	62	2019	1434	4	0	0	4	4	0	1	1	0	62	2	2	1	1	0	NA	0	NA	0	NA	0	65	0	1	0	1	15	2044359	021801	12069	0001	CHIMBOTE	-78.59273	-9.04479	2019	71	11	996	11	1
2019	006201801	PE6	62	18	1	1	62	2019	1434	5	1	0	5	5	2	1	1	0	62	2	2	1	1	0	NA	0	NA	0	NA	2	65	1	1	0	1	15	408939	021801	12069	0001	CHIMBOTE	-78.59273	-9.04479	2019	11	NA	996	23	1
2019	006203101	PE6	62	31	1	5	62	2019	1434	5	1	0	5	5	1	1	1	0	62	2	2	1	1	0	NA	0	NA	0	NA	1	65	1	1	0	1	15	408939	021801	12069	0001	CHIMBOTE	-78.59273	-9.04479	2019	11	NA	996	11	1
2019	006205801	PE6	62	58	1	2	62	2019	1434	4	1	0	4	4	1	1	1	0	62	2	2	1	1	0	NA	0	NA	0	NA	1	65	1	1	0	1	15	408939	021801	12069	0001	CHIMBOTE	-78.59273	-9.04479	2019	11	NA	996	11	1
2019	006209301	PE6	62	93	1	1	62	2019	1434	5	1	0	5	5	1	1	1	0	62	2	2	1	1	0	NA	0	NA	0	NA	1	65	1	1	0	1	15	408939	021801	12069	0001	CHIMBOTE	-78.59273	-9.04479	2019	11	NA	996	11	1
2019	006211801	PE6	62	118	1	1	62	2019	1434	3	1	0	3	3	1	1	1	0	62	2	2	1	1	0	NA	0	NA	0	NA	1	65	1	1	0	1	15	408939	021801	12069	0001	CHIMBOTE	-78.59273	-9.04479	2019	11	NA	996	11	1
2019	006214101	PE6	62	141	1	2	62	2019	1434	5	0	0	5	5	0	1	1	0	62	2	2	1	1	0	NA	0	NA	0	NA	0	65	0	1	0	1	15	2044359	021801	12069	0001	CHIMBOTE	-78.59273	-9.04479	2019	11	NA	996	11	1
2019	006214601	PE6	62	146	1	2	62	2019	1434	4	1	0	4	4	1	1	1	0	62	2	2	1	1	0	NA	0	NA	0	NA	1	65	1	1	0	1	15	408939	021801	12069	0001	CHIMBOTE	-78.59273	-9.04479	2019	11	NA	996	11	1
2019	006300701	PE6	63	7	1	2	63	2019	1434	3	0	0	3	3	0	1	1	0	63	2	2	1	1	0	NA	0	NA	0	NA	0	45	0	1	0	1	14	1862598	021801	12088	0001	CHIMBOTE	-78.58262	-9.05296	2019	11	NA	996	11	1
2019	006301201	PE6	63	12	1	2	63	2019	1434	4	1	0	4	4	1	1	1	0	63	2	2	1	1	0	NA	0	NA	0	NA	1	45	1	1	0	1	14	372580	021801	12088	0001	CHIMBOTE	-78.58262	-9.05296	2019	11	NA	996	11	1
2019	006305101	PE6	63	51	1	1	63	2019	1434	5	1	0	5	5	1	1	1	0	63	2	2	1	1	0	NA	0	NA	0	NA	1	45	2	1	0	1	14	372580	021801	12088	0001	CHIMBOTE	-78.58262	-9.05296	2019	11	NA	996	11	1
2019	006305701	PE6	63	57	1	2	63	2019	1434	3	1	0	3	3	1	1	1	0	63	2	2	1	1	0	NA	0	NA	0	NA	1	45	1	1	0	1	14	372580	021801	12088	0001	CHIMBOTE	-78.58262	-9.05296	2019	11	NA	996	11	1
2019	006308201	PE6	63	82	1	2	63	2019	1434	3	1	0	3	3	0	1	1	0	63	2	2	1	1	0	NA	0	NA	0	NA	0	45	2	1	0	1	14	1862598	021801	12088	0001	CHIMBOTE	-78.58262	-9.05296	2019	11	NA	996	11	1
2019	006308401	PE6	63	84	1	2	63	2019	1434	4	1	0	4	4	0	1	1	0	63	2	2	1	1	0	NA	0	NA	0	NA	0	45	1	1	0	1	14	1862598	021801	12088	0001	CHIMBOTE	-78.58262	-9.05296	2019	71	11	996	11	1
2019	006313401	PE6	63	134	1	2	63	2019	1434	4	2	0	3	4	1	1	1	0	63	2	2	1	1	0	NA	0	NA	0	NA	1	45	2	1	0	1	14	372580	021801	12088	0001	CHIMBOTE	-78.58262	-9.05296	2019	71	11	996	11	1
2019	006313901	PE6	63	139	1	1	63	2019	1434	5	1	0	5	5	2	1	1	0	63	2	2	1	1	0	NA	0	NA	0	NA	2	45	1	1	0	1	14	372580	021801	12088	0001	CHIMBOTE	-78.58262	-9.05296	2019	71	11	996	11	1
2019	006314701	PE6	63	147	1	2	63	2019	1434	3	0	0	3	3	0	1	1	0	63	2	2	1	1	0	NA	0	NA	0	NA	0	45	0	1	0	1	14	1862598	021801	12088	0001	CHIMBOTE	-78.58262	-9.05296	2019	11	NA	996	11	1
2019	006400801	PE6	64	8	1	1	64	2019	1430	5	2	0	5	5	1	1	1	0	64	2	2	1	1	0	NA	0	NA	0	NA	1	19	2	1	0	1	13	372935	021801	12117	0001	CHIMBOTE	-78.57198	-9.06708	2019	11	NA	996	11	1
2019	006401401	PE6	64	14	1	1	64	2019	1430	4	1	0	4	4	1	1	1	0	64	2	2	1	1	0	NA	0	NA	0	NA	1	19	1	1	0	1	13	372935	021801	12117	0001	CHIMBOTE	-78.57198	-9.06708	2019	11	NA	996	11	1
2019	006404201	PE6	64	42	1	2	64	2019	1430	3	1	0	3	3	0	1	1	0	64	2	2	1	1	0	NA	0	NA	0	NA	0	19	1	1	0	1	13	1864371	021801	12117	0001	CHIMBOTE	-78.57198	-9.06708	2019	71	11	996	11	1
2019	006404501	PE6	64	45	1	1	64	2019	1430	4	1	0	4	4	0	1	1	0	64	2	2	1	1	0	NA	0	NA	0	NA	0	19	1	1	0	1	13	1864371	021801	12117	0001	CHIMBOTE	-78.57198	-9.06708	2019	11	NA	996	11	1
2019	006404502	PE6	64	45	2	2	64	2019	1430	4	1	0	4	4	1	1	1	0	64	2	2	1	1	0	NA	0	NA	0	NA	1	19	1	1	0	1	13	372935	021801	12117	0001	CHIMBOTE	-78.57198	-9.06708	2019	11	NA	996	11	1
2019	006407301	PE6	64	73	1	5	64	2019	1430	7	2	0	7	6	1	1	1	0	64	2	2	1	1	0	NA	0	NA	0	NA	1	19	2	1	0	1	13	372935	021801	12117	0001	CHIMBOTE	-78.57198	-9.06708	2019	71	11	996	11	1
2019	006407401	PE6	64	74	1	4	64	2019	1430	6	1	0	6	6	0	1	1	0	64	2	2	1	1	0	NA	0	NA	0	NA	0	19	1	1	0	1	13	1864371	021801	12117	0001	CHIMBOTE	-78.57198	-9.06708	2019	11	NA	996	11	1
2019	006408201	PE6	64	82	1	2	64	2019	1430	4	0	0	4	4	0	1	1	0	64	2	2	1	1	0	NA	0	NA	0	NA	0	19	1	1	0	1	13	1864371	021801	12117	0001	CHIMBOTE	-78.57198	-9.06708	2019	11	NA	996	11	1
2019	006410901	PE6	64	109	1	2	64	2019	1430	8	2	0	8	7	2	1	1	0	64	2	2	1	1	0	NA	0	NA	0	NA	1	19	3	1	0	1	13	372935	021801	12117	0001	CHIMBOTE	-78.57198	-9.06708	2019	11	NA	996	11	1
2019	006412101	PE6	64	121	1	7	64	2019	1430	8	3	0	8	8	1	1	1	0	64	2	2	1	1	0	NA	0	NA	0	NA	1	19	3	1	0	1	13	372935	021801	12117	0001	CHIMBOTE	-78.57198	-9.06708	2019	11	NA	996	11	1
2019	006414101	PE6	64	141	1	1	64	2019	1430	4	0	0	4	4	0	1	1	0	64	2	2	1	1	0	NA	0	NA	0	NA	0	19	0	1	0	1	13	1864371	021801	12117	0001	CHIMBOTE	-78.57198	-9.06708	2019	11	NA	996	11	1
2019	006503901	PE6	65	39	1	2	65	2019	1433	2	1	0	2	2	0	1	3	0	65	2	2	1	1	0	NA	0	NA	0	NA	0	41	1	1	0	1	13	2249820	021801	12128	0001	CHIMBOTE	-78.58361	-9.05727	2019	11	NA	996	11	1
2019	006503902	PE6	65	39	2	2	65	2019	1433	4	0	0	4	3	0	1	1	0	65	2	2	1	1	0	NA	0	NA	0	NA	0	41	1	1	0	1	13	2249820	021801	12128	0001	CHIMBOTE	-78.58361	-9.05727	2019	71	11	996	11	1
2019	006503903	PE6	65	39	3	1	65	2019	1433	2	1	0	2	2	0	1	1	0	65	2	2	1	1	0	NA	0	NA	0	NA	0	41	1	1	0	1	13	2249820	021801	12128	0001	CHIMBOTE	-78.58361	-9.05727	2019	11	NA	996	11	1
2019	006504501	PE6	65	45	1	3	65	2019	1433	8	3	0	8	8	1	1	1	0	65	2	2	1	1	0	NA	0	NA	0	NA	1	41	3	1	0	1	13	450037	021801	12128	0001	CHIMBOTE	-78.58361	-9.05727	2019	11	NA	996	11	1
2019	006504601	PE6	65	46	1	1	65	2019	1433	4	1	0	4	3	1	1	1	0	65	2	2	1	1	0	NA	0	NA	0	NA	1	41	1	1	0	1	13	450037	021801	12128	0001	CHIMBOTE	-78.58361	-9.05727	2019	11	NA	996	12	1
2019	006505501	PE6	65	55	1	2	65	2019	1433	12	1	0	12	12	3	1	1	0	65	2	2	1	1	0	NA	0	NA	0	NA	3	41	2	1	0	1	13	450037	021801	12128	0001	CHIMBOTE	-78.58361	-9.05727	2019	11	NA	996	11	1
2019	006505701	PE6	65	57	1	2	65	2019	1433	6	1	0	6	5	1	1	1	0	65	2	2	1	1	0	NA	0	NA	0	NA	1	41	2	1	0	1	13	450037	021801	12128	0001	CHIMBOTE	-78.58361	-9.05727	2019	11	NA	996	11	1
2019	006509401	PE6	65	94	1	1	65	2019	1433	1	0	0	1	1	0	1	1	0	65	2	2	1	1	0	NA	0	NA	0	NA	0	41	0	1	0	1	13	2249820	021801	12128	0001	CHIMBOTE	-78.58361	-9.05727	2019	96	96	1	11	1
2019	006512301	PE6	65	123	1	1	65	2019	1433	4	1	0	4	4	1	1	1	0	65	2	2	1	1	0	NA	0	NA	0	NA	1	41	1	1	0	1	13	450037	021801	12128	0001	CHIMBOTE	-78.58361	-9.05727	2019	11	NA	996	11	1
2019	006514001	PE6	65	140	1	2	65	2019	1433	4	1	0	4	3	0	1	1	0	65	2	2	1	1	0	NA	0	NA	0	NA	0	41	2	1	0	1	13	2249820	021801	12128	0001	CHIMBOTE	-78.58361	-9.05727	2019	11	NA	996	11	1
2019	006602101	PE6	66	21	1	1	66	2019	1429	5	2	0	5	5	1	1	1	0	66	2	2	1	1	0	NA	0	NA	0	NA	0	34	2	1	0	1	12	2259337	021801	12140	0001	CHIMBOTE	-78.58758	-9.05736	2019	71	11	996	11	1
2019	006603401	PE6	66	34	1	2	66	2019	1429	6	1	0	6	5	1	1	1	0	66	2	2	1	1	0	NA	0	NA	0	NA	1	34	1	1	0	1	12	451941	021801	12140	0001	CHIMBOTE	-78.58758	-9.05736	2019	11	NA	996	11	1
2019	006606401	PE6	66	64	1	2	66	2019	1429	6	2	0	3	5	1	1	1	0	66	2	2	1	1	0	NA	0	NA	0	NA	1	34	3	1	0	1	12	451941	021801	12140	0001	CHIMBOTE	-78.58758	-9.05736	2019	11	NA	996	11	1
2019	006608501	PE6	66	85	1	1	66	2019	1429	3	0	0	3	3	0	1	1	0	66	2	2	1	1	0	NA	0	NA	0	NA	0	34	0	1	0	1	12	2259337	021801	12140	0001	CHIMBOTE	-78.58758	-9.05736	2019	11	NA	996	11	1
2019	006608601	PE6	66	86	1	2	66	2019	1429	4	0	0	4	4	1	1	1	0	66	2	2	1	1	0	NA	0	NA	0	NA	0	34	0	1	0	1	12	2259337	021801	12140	0001	CHIMBOTE	-78.58758	-9.05736	2019	11	NA	996	11	1
2019	006609601	PE6	66	96	1	4	66	2019	1429	7	3	0	7	7	1	1	1	0	66	2	2	1	1	0	NA	0	NA	0	NA	1	34	3	1	0	1	12	451941	021801	12140	0001	CHIMBOTE	-78.58758	-9.05736	2019	11	NA	996	11	1
2019	006614401	PE6	66	144	1	1	66	2019	1429	3	1	0	3	3	1	1	1	0	66	2	2	1	1	0	NA	0	NA	0	NA	1	34	1	1	0	1	12	451941	021801	12140	0001	CHIMBOTE	-78.58758	-9.05736	2019	71	11	996	11	1
2019	006615001	PE6	66	150	1	2	66	2019	1429	4	1	0	4	4	0	1	1	0	66	2	2	1	1	0	NA	0	NA	0	NA	0	34	1	1	0	1	12	2259337	021801	12140	0001	CHIMBOTE	-78.58758	-9.05736	2019	71	11	996	11	1
2019	006701701	PE6	67	17	1	2	67	2019	1433	5	1	0	5	5	1	1	1	0	67	2	2	1	1	0	NA	0	NA	0	NA	1	17	1	1	0	1	13	361981	021801	12169	0001	CHIMBOTE	-78.57525	-9.07225	2019	11	NA	996	11	1
2019	006705101	PE6	67	51	1	1	67	2019	1433	3	1	0	3	3	1	1	1	0	67	2	2	1	1	0	NA	0	NA	0	NA	1	17	2	1	0	1	13	361981	021801	12169	0001	CHIMBOTE	-78.57525	-9.07225	2019	11	NA	996	11	1
2019	006707501	PE6	67	75	1	1	67	2019	1433	6	1	0	4	5	2	1	1	0	67	2	2	1	1	0	NA	0	NA	0	NA	2	17	2	1	0	1	13	361981	021801	12169	0001	CHIMBOTE	-78.57525	-9.07225	2019	11	NA	996	11	1
2019	006708801	PE6	67	88	1	2	67	2019	1433	10	4	0	10	10	2	1	1	0	67	2	2	1	1	0	NA	0	NA	0	NA	2	17	4	1	0	1	13	361981	021801	12169	0001	CHIMBOTE	-78.57525	-9.07225	2019	71	11	996	11	1
2019	006713201	PE6	67	132	1	4	67	2019	1433	6	2	0	6	6	1	1	1	0	67	2	2	1	1	0	NA	0	NA	0	NA	1	17	3	1	0	1	13	361981	021801	12169	0001	CHIMBOTE	-78.57525	-9.07225	2019	11	NA	996	11	1
2019	006713601	PE6	67	136	1	1	67	2019	1433	2	1	0	2	1	0	1	1	0	67	2	2	1	1	0	NA	0	NA	0	NA	0	17	1	1	0	1	13	1809608	021801	12169	0001	CHIMBOTE	-78.57525	-9.07225	2019	11	NA	996	11	1
2019	006713801	PE6	67	138	1	1	67	2019	1433	5	1	0	5	5	1	1	1	0	67	2	2	1	1	0	NA	0	NA	0	NA	1	17	2	1	0	1	13	361981	021801	12169	0001	CHIMBOTE	-78.57525	-9.07225	2019	11	NA	996	11	1
2019	006713901	PE6	67	139	1	2	67	2019	1433	5	1	0	5	5	0	1	1	0	67	2	2	1	1	0	NA	0	NA	0	NA	0	17	2	1	0	1	13	1809608	021801	12169	0001	CHIMBOTE	-78.57525	-9.07225	2019	11	NA	996	11	1
2019	006804701	PE6	68	47	1	2	68	2019	1434	7	3	0	7	7	2	1	1	0	68	2	2	1	1	0	NA	0	NA	0	NA	2	16	4	1	0	1	13	421689	021801	12173	0001	CHIMBOTE	-78.57581	-9.07365	2019	11	NA	996	11	1
2019	006806301	PE6	68	63	1	1	68	2019	1434	3	1	0	3	3	1	1	1	0	68	2	2	1	1	0	NA	0	NA	0	NA	1	16	1	1	0	1	13	421689	021801	12173	0001	CHIMBOTE	-78.57581	-9.07365	2019	71	11	996	11	1
2019	006809401	PE6	68	94	1	5	68	2019	1434	6	1	0	6	6	0	1	1	0	68	2	2	1	1	0	NA	0	NA	0	NA	0	16	2	1	0	1	13	2108099	021801	12173	0001	CHIMBOTE	-78.57581	-9.07365	2019	11	NA	996	11	1
2019	006809601	PE6	68	96	1	1	68	2019	1434	2	0	0	2	2	0	1	1	0	68	2	2	1	1	0	NA	0	NA	0	NA	0	16	0	1	0	1	13	2108099	021801	12173	0001	CHIMBOTE	-78.57581	-9.07365	2019	11	NA	996	11	1
2019	006810401	PE6	68	104	1	2	68	2019	1434	4	1	0	4	3	1	1	1	0	68	2	2	1	1	0	NA	0	NA	0	NA	1	16	1	1	0	1	13	421689	021801	12173	0001	CHIMBOTE	-78.57581	-9.07365	2019	11	NA	996	11	1
2019	006811701	PE6	68	117	1	1	68	2019	1434	3	1	0	3	3	1	1	1	0	68	2	2	1	1	0	NA	0	NA	0	NA	1	16	1	1	0	1	13	421689	021801	12173	0001	CHIMBOTE	-78.57581	-9.07365	2019	11	NA	996	11	1
2019	006811801	PE6	68	118	1	3	68	2019	1434	3	1	0	3	2	0	1	1	0	68	2	2	1	1	0	NA	0	NA	0	NA	0	16	1	1	0	1	13	2108099	021801	12173	0001	CHIMBOTE	-78.57581	-9.07365	2019	11	NA	996	11	0
2019	006813201	PE6	68	132	1	2	68	2019	1434	9	1	0	9	9	2	1	1	0	68	2	2	1	1	0	NA	0	NA	0	NA	2	16	2	1	0	1	13	421689	021801	12173	0001	CHIMBOTE	-78.57581	-9.07365	2019	71	11	996	11	1
2019	006814401	PE6	68	144	1	2	68	2019	1434	5	1	0	5	5	1	1	1	0	68	2	2	1	1	0	NA	0	NA	0	NA	1	16	1	1	0	1	13	421689	021801	12173	0001	CHIMBOTE	-78.57581	-9.07365	2019	11	NA	996	11	1
2019	006815101	PE6	68	151	1	1	68	2019	1434	4	1	0	4	4	1	1	1	0	68	2	2	1	1	0	NA	0	NA	0	NA	1	16	1	1	0	1	13	421689	021801	12173	0001	CHIMBOTE	-78.57581	-9.07365	2019	11	NA	996	11	1
2019	006901001	PE6	69	10	1	2	69	2019	1434	7	1	0	7	7	0	1	1	0	69	2	2	1	1	0	NA	0	NA	0	NA	0	12	1	1	0	1	11	1513441	021801	12207	0001	CHIMBOTE	-78.59125	-9.07309	2019	11	NA	996	11	1
2019	006902201	PE6	69	22	1	2	69	2019	1434	3	1	0	3	3	0	1	1	0	69	2	2	1	1	0	NA	0	NA	0	NA	0	12	1	1	0	1	11	1513441	021801	12207	0001	CHIMBOTE	-78.59125	-9.07309	2019	11	NA	996	11	1
2019	006902401	PE6	69	24	1	2	69	2019	1434	4	1	0	4	4	1	1	1	0	69	2	2	1	1	0	NA	0	NA	0	NA	1	12	1	1	0	1	11	302738	021801	12207	0001	CHIMBOTE	-78.59125	-9.07309	2019	11	NA	996	11	1
2019	006904001	PE6	69	40	1	1	69	2019	1434	1	0	0	1	1	0	1	1	0	69	2	2	1	1	0	NA	0	NA	0	NA	0	12	0	1	0	1	11	1513441	021801	12207	0001	CHIMBOTE	-78.59125	-9.07309	2019	71	11	996	11	1
2019	006904801	PE6	69	48	1	1	69	2019	1434	2	0	0	2	2	0	1	1	0	69	2	2	1	1	0	NA	0	NA	0	NA	0	12	0	1	0	1	11	1513441	021801	12207	0001	CHIMBOTE	-78.59125	-9.07309	2019	11	NA	996	11	1
2019	006904901	PE6	69	49	1	1	69	2019	1434	6	1	0	6	6	1	1	1	0	69	2	2	1	1	0	NA	0	NA	0	NA	1	12	1	1	0	1	11	302738	021801	12207	0001	CHIMBOTE	-78.59125	-9.07309	2019	11	NA	996	11	1
2019	006908301	PE6	69	83	1	1	69	2019	1434	5	1	0	5	5	1	1	1	0	69	2	2	1	1	0	NA	0	NA	0	NA	1	12	1	1	0	1	11	302738	021801	12207	0001	CHIMBOTE	-78.59125	-9.07309	2019	11	NA	996	11	1
2019	006908401	PE6	69	84	1	1	69	2019	1434	1	0	0	1	1	0	1	1	0	69	2	2	1	1	0	NA	0	NA	0	NA	0	12	0	1	0	1	11	1513441	021801	12207	0001	CHIMBOTE	-78.59125	-9.07309	2019	11	NA	996	11	1
2019	007000601	PE6	70	6	1	2	70	2019	1431	5	2	0	5	5	1	1	1	0	70	2	2	1	1	0	NA	0	NA	0	NA	1	8	2	1	0	1	12	363733	021801	12223	0001	CHIMBOTE	-78.59645	-9.07666	2019	71	11	996	11	1
2019	007000801	PE6	70	8	1	1	70	2019	1431	5	0	0	5	1	1	1	1	0	70	2	2	1	1	0	NA	0	NA	0	NA	1	8	1	1	0	1	12	363733	021801	12223	0001	CHIMBOTE	-78.59645	-9.07666	2019	71	11	996	11	1
2019	007003501	PE6	70	35	1	3	70	2019	1431	6	1	0	6	6	1	1	1	0	70	2	2	1	1	0	NA	0	NA	0	NA	1	8	1	1	0	1	12	363733	021801	12223	0001	CHIMBOTE	-78.59645	-9.07666	2019	11	NA	996	11	1
2019	007005901	PE6	70	59	1	1	70	2019	1431	2	0	0	2	2	0	1	1	0	70	2	2	1	1	0	NA	0	NA	0	NA	0	8	0	1	0	1	12	1818369	021801	12223	0001	CHIMBOTE	-78.59645	-9.07666	2019	11	NA	996	11	1
2019	007008101	PE6	70	81	1	2	70	2019	1433	5	2	0	5	5	0	1	1	0	70	2	2	1	1	0	NA	0	NA	0	NA	0	8	3	1	0	1	12	1818369	021801	12223	0001	CHIMBOTE	-78.59645	-9.07666	2019	11	NA	996	11	1
2019	007008401	PE6	70	84	1	2	70	2019	1431	3	1	0	3	3	0	1	1	0	70	2	2	1	1	0	NA	0	NA	0	NA	0	8	1	1	0	1	12	1818369	021801	12223	0001	CHIMBOTE	-78.59645	-9.07666	2019	11	NA	996	11	1
2019	007009401	PE6	70	94	1	2	70	2019	1431	4	1	0	4	4	1	1	1	0	70	2	2	1	1	0	NA	0	NA	0	NA	0	8	1	1	0	1	12	1818369	021801	12223	0001	CHIMBOTE	-78.59645	-9.07666	2019	11	NA	996	11	1
2019	007010501	PE6	70	105	1	1	70	2019	1431	4	1	0	4	4	1	1	1	0	70	2	2	1	1	0	NA	0	NA	0	NA	1	8	1	1	0	1	12	363733	021801	12223	0001	CHIMBOTE	-78.59645	-9.07666	2019	71	11	996	11	1
2019	007012801	PE6	70	128	1	1	70	2019	1431	3	1	0	3	3	1	1	1	0	70	2	2	1	1	0	NA	0	NA	0	NA	0	8	1	1	0	1	12	1818369	021801	12223	0001	CHIMBOTE	-78.59645	-9.07666	2019	11	NA	996	11	1
2019	007102201	PE6	71	22	1	5	71	2019	1432	6	2	0	6	6	1	1	1	0	71	2	2	1	1	0	NA	0	NA	0	NA	1	8	2	1	0	1	13	387310	021801	12247	0001	CHIMBOTE	-78.5804	-9.08569	2019	11	NA	996	11	1
2019	007104601	PE6	71	46	1	2	71	2019	1432	8	2	0	8	8	2	1	1	0	71	2	2	1	1	0	NA	0	NA	0	NA	2	8	2	1	0	1	13	387310	021801	12247	0001	CHIMBOTE	-78.5804	-9.08569	2019	11	NA	996	11	1
2019	007106201	PE6	71	62	1	2	71	2019	1432	5	1	0	5	5	0	1	1	0	71	2	2	1	1	0	NA	0	NA	0	NA	0	8	1	1	0	1	13	1936236	021801	12247	0001	CHIMBOTE	-78.5804	-9.08569	2019	11	NA	996	11	1
2019	007106301	PE6	71	63	1	2	71	2019	1432	2	0	0	2	2	0	1	1	0	71	2	2	1	1	0	NA	0	NA	0	NA	0	8	0	1	0	1	13	1936236	021801	12247	0001	CHIMBOTE	-78.5804	-9.08569	2019	11	NA	996	11	1
2019	007106401	PE6	71	64	1	1	71	2019	1432	8	3	0	8	8	1	1	1	0	71	2	2	1	1	0	NA	0	NA	0	NA	1	8	3	1	0	1	13	387310	021801	12247	0001	CHIMBOTE	-78.5804	-9.08569	2019	11	NA	996	11	1
2019	007107001	PE6	71	70	1	2	71	2019	1432	5	1	0	5	4	1	1	1	0	71	2	2	1	1	0	NA	0	NA	0	NA	1	8	2	1	0	1	13	387310	021801	12247	0001	CHIMBOTE	-78.5804	-9.08569	2019	11	NA	996	11	1
2019	007109301	PE6	71	93	1	1	71	2019	1432	5	1	0	5	5	1	1	1	0	71	2	2	1	1	0	NA	0	NA	0	NA	1	8	1	1	0	1	13	387310	021801	12247	0001	CHIMBOTE	-78.5804	-9.08569	2019	11	NA	996	23	1
2019	007111701	PE6	71	117	1	1	71	2019	1432	8	1	0	8	8	2	1	1	0	71	2	2	1	1	0	NA	0	NA	0	NA	2	8	1	1	0	1	13	387310	021801	12247	0001	CHIMBOTE	-78.5804	-9.08569	2019	11	NA	996	11	1
2019	007111901	PE6	71	119	1	1	71	2019	1432	3	1	0	3	3	0	1	1	0	71	2	2	1	1	0	NA	0	NA	0	NA	0	8	2	1	0	1	13	1936236	021801	12247	0001	CHIMBOTE	-78.5804	-9.08569	2019	71	11	996	11	1
2019	007202701	PE6	72	27	1	2	72	2019	1433	3	1	0	3	3	0	1	1	0	72	2	2	1	1	0	NA	0	NA	0	NA	0	13	1	1	0	1	12	1903356	021801	12249	0001	CHIMBOTE	-78.57742	-9.07732	2019	11	NA	996	11	1
2019	007202901	PE6	72	29	1	1	72	2019	1433	4	1	0	4	4	2	1	1	0	72	2	2	1	1	0	NA	0	NA	0	NA	2	13	1	1	0	1	12	380733	021801	12249	0001	CHIMBOTE	-78.57742	-9.07732	2019	11	NA	996	11	1
2019	007208501	PE6	72	85	1	2	72	2019	1433	8	2	0	8	8	1	1	1	0	72	2	2	1	1	0	NA	0	NA	0	NA	1	13	2	1	0	1	12	380733	021801	12249	0001	CHIMBOTE	-78.57742	-9.07732	2019	11	NA	996	11	1
2019	007208901	PE6	72	89	1	1	72	2019	1433	1	0	0	1	1	0	1	1	0	72	2	2	1	1	0	NA	0	NA	0	NA	0	13	0	1	0	1	12	1903356	021801	12249	0001	CHIMBOTE	-78.57742	-9.07732	2019	11	NA	996	11	1
2019	007210801	PE6	72	108	1	1	72	2019	1433	1	0	0	1	1	0	1	1	0	72	2	2	1	1	0	NA	0	NA	0	NA	0	13	0	1	0	1	12	1903356	021801	12249	0001	CHIMBOTE	-78.57742	-9.07732	2019	71	11	996	11	1
2019	007212601	PE6	72	126	1	2	72	2019	1433	5	1	0	4	5	1	1	1	0	72	2	2	1	1	0	NA	0	NA	0	NA	1	13	1	1	0	1	12	380733	021801	12249	0001	CHIMBOTE	-78.57742	-9.07732	2019	11	NA	996	11	1
2019	007212701	PE6	72	127	1	1	72	2019	1433	5	2	0	5	5	1	1	1	0	72	2	2	1	1	0	NA	0	NA	0	NA	1	13	3	1	0	1	12	380733	021801	12249	0001	CHIMBOTE	-78.57742	-9.07732	2019	71	11	996	11	1
2019	007213101	PE6	72	131	1	4	72	2019	1433	5	2	0	5	5	1	1	1	0	72	2	2	1	1	0	NA	0	NA	0	NA	1	13	2	1	0	1	12	380733	021801	12249	0001	CHIMBOTE	-78.57742	-9.07732	2019	11	NA	996	11	1
2019	007216101	PE6	72	161	1	1	72	2019	1433	1	0	0	1	1	0	1	1	0	72	2	2	1	1	0	NA	0	NA	0	NA	0	13	0	1	0	1	12	1903356	021801	12249	0001	CHIMBOTE	-78.57742	-9.07732	2019	11	NA	996	11	1
2019	007300401	PE6	73	4	1	1	73	2019	1429	2	0	0	2	2	0	1	1	0	73	2	2	1	1	0	NA	0	NA	0	NA	0	14	0	1	0	1	13	1970959	021801	12255	0001	CHIMBOTE	-78.57197	-9.08265	2019	11	NA	996	11	1
2019	007301901	PE6	73	19	1	3	73	2019	1429	4	2	0	4	4	0	1	1	0	73	2	2	1	1	0	NA	0	NA	0	NA	0	14	2	1	0	1	13	1970959	021801	12255	0001	CHIMBOTE	-78.57197	-9.08265	2019	71	11	996	11	1
2019	007302301	PE6	73	23	1	1	73	2019	1429	6	2	0	5	6	1	1	1	0	73	2	2	1	1	0	NA	0	NA	0	NA	1	14	2	1	0	1	13	394256	021801	12255	0001	CHIMBOTE	-78.57197	-9.08265	2019	71	11	996	11	1
2019	007303901	PE6	73	39	1	3	73	2019	1429	4	1	0	4	4	1	1	1	0	73	2	2	1	1	0	NA	0	NA	0	NA	1	14	1	1	0	1	13	394256	021801	12255	0001	CHIMBOTE	-78.57197	-9.08265	2019	11	NA	996	11	1
2019	007305601	PE6	73	56	1	1	73	2019	1429	2	0	0	2	2	0	1	1	0	73	2	2	1	1	0	NA	0	NA	0	NA	0	14	0	1	0	1	13	1970959	021801	12255	0001	CHIMBOTE	-78.57197	-9.08265	2019	11	NA	996	11	1
2019	007306901	PE6	73	69	1	3	73	2019	1429	6	1	0	6	6	1	1	1	0	73	2	2	1	1	0	NA	0	NA	0	NA	1	14	1	1	0	1	13	394256	021801	12255	0001	CHIMBOTE	-78.57197	-9.08265	2019	11	NA	996	11	1
2019	007309901	PE6	73	99	1	3	73	2019	1429	6	2	0	6	6	0	1	1	0	73	2	2	1	1	0	NA	0	NA	0	NA	0	14	2	1	0	1	13	1970959	021801	12255	0001	CHIMBOTE	-78.57197	-9.08265	2019	11	NA	996	11	1
2019	007311901	PE6	73	119	1	1	73	2019	1429	5	1	0	5	3	1	1	1	0	73	2	2	1	1	0	NA	0	NA	0	NA	1	14	2	1	0	1	13	394256	021801	12255	0001	CHIMBOTE	-78.57197	-9.08265	2019	11	NA	996	11	1
2019	007312701	PE6	73	127	1	2	73	2019	1429	3	0	0	3	3	1	1	1	0	73	2	2	1	1	0	NA	0	NA	0	NA	1	14	0	1	0	1	13	394256	021801	12255	0001	CHIMBOTE	-78.57197	-9.08265	2019	11	NA	996	11	1
2019	007401101	PE6	74	11	1	2	74	2019	1429	5	1	0	5	5	0	1	1	0	74	2	2	1	1	0	NA	0	NA	0	NA	0	15	1	1	0	1	13	2123445	021801	12264	0001	CHIMBOTE	-78.5706	-9.08052	2019	11	NA	996	11	1
2019	007404001	PE6	74	40	1	1	74	2019	1429	5	1	0	5	5	1	1	1	0	74	2	2	1	1	0	NA	0	NA	0	NA	1	15	1	1	0	1	13	424758	021801	12264	0001	CHIMBOTE	-78.5706	-9.08052	2019	71	11	996	11	1
2019	007404501	PE6	74	45	1	4	74	2019	1429	5	1	0	5	5	1	1	1	0	74	2	2	1	1	0	NA	0	NA	0	NA	1	15	1	1	0	1	13	424758	021801	12264	0001	CHIMBOTE	-78.5706	-9.08052	2019	11	NA	996	11	1
2019	007406501	PE6	74	65	1	2	74	2019	1429	4	1	0	4	3	2	1	1	0	74	2	2	1	1	0	NA	0	NA	0	NA	2	15	1	1	0	1	13	424758	021801	12264	0001	CHIMBOTE	-78.5706	-9.08052	2019	11	NA	996	11	1
2019	007410801	PE6	74	108	1	2	74	2019	1429	7	1	0	7	7	2	1	1	0	74	2	2	1	1	0	NA	0	NA	0	NA	2	15	1	1	0	1	13	424758	021801	12264	0001	CHIMBOTE	-78.5706	-9.08052	2019	11	NA	996	11	1
2019	007411901	PE6	74	119	1	1	74	2019	1429	1	0	0	1	1	0	1	1	0	74	2	2	1	1	0	NA	0	NA	0	NA	0	15	0	1	0	1	13	2123445	021801	12264	0001	CHIMBOTE	-78.5706	-9.08052	2019	11	NA	996	11	1
2019	007414501	PE6	74	145	1	2	74	2019	1429	3	0	0	3	3	0	1	1	0	74	2	2	1	1	0	NA	0	NA	0	NA	0	15	0	1	0	1	13	2123445	021801	12264	0001	CHIMBOTE	-78.5706	-9.08052	2019	11	NA	996	11	1
2019	007501001	PE6	75	10	1	1	75	2019	1432	6	2	0	5	6	1	1	1	0	75	2	2	1	1	0	NA	0	NA	0	NA	1	17	2	1	0	1	14	361361	021801	12267	0001	CHIMBOTE	-78.56884	-9.07282	2019	11	NA	996	11	1
2019	007503801	PE6	75	38	1	2	75	2019	1432	5	1	0	5	5	1	1	1	0	75	2	2	1	1	0	NA	0	NA	0	NA	1	17	1	1	0	1	14	361361	021801	12267	0001	CHIMBOTE	-78.56884	-9.07282	2019	11	NA	996	11	1
2019	007506001	PE6	75	60	1	1	75	2019	1432	6	1	0	6	5	0	1	1	0	75	2	2	1	1	0	NA	0	NA	0	NA	0	17	1	1	0	1	14	1806508	021801	12267	0001	CHIMBOTE	-78.56884	-9.07282	2019	11	NA	996	11	1
2019	007506201	PE6	75	62	1	2	75	2019	1432	4	0	0	4	4	0	1	1	0	75	2	2	1	1	0	NA	0	NA	0	NA	0	17	0	1	0	1	14	1806508	021801	12267	0001	CHIMBOTE	-78.56884	-9.07282	2019	11	NA	996	11	1
2019	007506701	PE6	75	67	1	1	75	2019	1432	3	1	0	3	3	1	1	2	0	75	2	2	1	1	0	NA	0	NA	0	NA	1	17	1	1	0	1	14	361361	021801	12267	0001	CHIMBOTE	-78.56884	-9.07282	2019	11	NA	996	11	1
2019	007506702	PE6	75	67	2	2	75	2019	1432	4	1	0	4	3	0	1	1	0	75	2	2	1	1	0	NA	0	NA	0	NA	0	17	2	1	0	1	14	1806508	021801	12267	0001	CHIMBOTE	-78.56884	-9.07282	2019	71	11	996	11	1
2019	007509901	PE6	75	99	1	2	75	2019	1432	8	3	0	8	8	1	1	1	0	75	2	2	1	1	0	NA	0	NA	0	NA	1	17	3	1	0	1	14	361361	021801	12267	0001	CHIMBOTE	-78.56884	-9.07282	2019	11	NA	996	11	1
2019	007512501	PE6	75	125	1	1	75	2019	1432	4	1	0	4	4	0	1	1	0	75	2	2	1	1	0	NA	0	NA	0	NA	0	17	1	1	0	1	14	1806508	021801	12267	0001	CHIMBOTE	-78.56884	-9.07282	2019	11	NA	996	11	1
2019	007513401	PE6	75	134	1	2	75	2019	1432	5	1	0	5	5	1	1	1	0	75	2	2	1	1	0	NA	0	NA	0	NA	1	17	2	1	0	1	14	361361	021801	12267	0001	CHIMBOTE	-78.56884	-9.07282	2019	71	11	996	11	1
2019	007514701	PE6	75	147	1	1	75	2019	1432	3	2	0	3	3	1	1	1	0	75	2	2	1	1	0	NA	0	NA	0	NA	1	17	2	1	0	1	14	361361	021801	12267	0001	CHIMBOTE	-78.56884	-9.07282	2019	11	NA	996	11	1
2019	007601501	PE6	76	15	1	1	76	2019	1433	5	1	0	5	5	1	1	1	0	76	2	2	1	1	0	NA	0	NA	0	NA	1	16	1	1	0	1	14	362948	021801	12270	0001	CHIMBOTE	-78.5686	-9.07509	2019	11	NA	996	11	1
2019	007603901	PE6	76	39	1	1	76	2019	1433	3	1	0	3	3	0	1	1	0	76	2	2	1	1	0	NA	0	NA	0	NA	0	16	1	1	0	1	14	1814446	021801	12270	0001	CHIMBOTE	-78.5686	-9.07509	2019	71	11	996	11	1
2019	007606701	PE6	76	67	1	5	76	2019	1433	6	2	0	6	5	1	1	1	0	76	2	2	1	1	0	NA	0	NA	0	NA	1	16	2	1	0	1	14	362948	021801	12270	0001	CHIMBOTE	-78.5686	-9.07509	2019	11	NA	996	11	1
2019	007608901	PE6	76	89	1	2	76	2019	1433	6	1	0	6	6	0	1	1	0	76	2	2	1	1	0	NA	0	NA	0	NA	0	16	1	1	0	1	14	1814446	021801	12270	0001	CHIMBOTE	-78.5686	-9.07509	2019	11	NA	996	11	1
2019	007610401	PE6	76	104	1	3	76	2019	1433	4	1	0	4	4	1	1	1	0	76	2	2	1	1	0	NA	0	NA	0	NA	1	16	1	1	0	1	14	362948	021801	12270	0001	CHIMBOTE	-78.5686	-9.07509	2019	11	NA	996	11	1
2019	007611001	PE6	76	110	1	1	76	2019	1433	1	0	0	1	1	0	1	1	0	76	2	2	1	1	0	NA	0	NA	0	NA	0	16	0	1	0	1	14	1814446	021801	12270	0001	CHIMBOTE	-78.5686	-9.07509	2019	11	NA	996	11	1
2019	007611901	PE6	76	119	1	2	76	2019	1433	3	1	0	3	3	1	1	1	0	76	2	2	1	1	0	NA	0	NA	0	NA	1	16	1	1	0	1	14	362948	021801	12270	0001	CHIMBOTE	-78.5686	-9.07509	2019	11	NA	996	11	1
2019	007613501	PE6	76	135	1	2	76	2019	1433	5	1	0	5	5	0	1	1	0	76	2	2	1	1	0	NA	0	NA	0	NA	0	16	1	1	0	1	14	1814446	021801	12270	0001	CHIMBOTE	-78.5686	-9.07509	2019	11	NA	996	11	1
2019	007613701	PE6	76	137	1	1	76	2019	1433	7	2	0	7	7	1	1	1	0	76	2	2	1	1	0	NA	0	NA	0	NA	1	16	2	1	0	1	14	362948	021801	12270	0001	CHIMBOTE	-78.5686	-9.07509	2019	11	NA	996	11	1
2019	007700801	PE6	77	8	1	2	77	2019	1434	6	1	0	6	6	2	1	1	0	77	2	2	1	1	0	NA	0	NA	0	NA	2	67	1	1	0	1	14	367126	021809	12393	0001	BUENOS AIRES	-78.50234	-9.11673	2019	11	NA	996	11	1
2019	007700802	PE6	77	8	2	2	77	2019	1434	6	2	0	6	6	2	1	1	0	77	2	2	1	1	0	NA	0	NA	0	NA	1	67	2	1	0	1	14	367126	021809	12393	0001	BUENOS AIRES	-78.50234	-9.11673	2019	11	NA	996	11	1
2019	007702801	PE6	77	28	1	1	77	2019	1434	4	2	0	4	4	1	1	1	0	77	2	2	1	1	0	NA	0	NA	0	NA	1	67	2	1	0	1	14	367126	021809	12393	0001	BUENOS AIRES	-78.50234	-9.11673	2019	11	NA	996	23	1
2019	007704601	PE6	77	46	1	1	77	2019	1434	1	0	0	1	1	0	1	1	0	77	2	2	1	1	0	NA	0	NA	0	NA	0	67	0	1	0	1	14	1835332	021809	12393	0001	BUENOS AIRES	-78.50234	-9.11673	2019	71	11	996	11	1
2019	007705101	PE6	77	51	1	2	77	2019	1434	8	4	0	8	8	2	1	1	0	77	2	2	1	1	0	NA	0	NA	0	NA	2	67	4	1	0	1	14	367126	021809	12393	0001	BUENOS AIRES	-78.50234	-9.11673	2019	11	NA	996	11	1
2019	007708801	PE6	77	88	1	1	77	2019	1434	2	1	0	2	1	0	1	1	0	77	2	2	1	1	0	NA	0	NA	0	NA	0	67	1	1	0	1	14	1835332	021809	12393	0001	BUENOS AIRES	-78.50234	-9.11673	2019	11	NA	996	11	1
2019	007710501	PE6	77	105	1	1	77	2019	1434	4	1	0	4	4	1	1	1	0	77	2	2	1	1	0	NA	0	NA	0	NA	1	67	1	1	0	1	14	367126	021809	12393	0001	BUENOS AIRES	-78.50234	-9.11673	2019	11	NA	996	11	1
2019	007713001	PE6	77	130	1	2	77	2019	1434	3	2	0	3	3	0	1	1	0	77	2	2	1	1	0	NA	0	NA	0	NA	0	67	2	1	0	1	14	1835332	021809	12393	0001	BUENOS AIRES	-78.50234	-9.11673	2019	11	NA	996	11	1
2019	007714701	PE6	77	147	1	1	77	2019	1434	5	1	0	5	5	1	1	1	0	77	2	2	1	1	0	NA	0	NA	0	NA	1	67	2	1	0	1	14	367126	021809	12393	0001	BUENOS AIRES	-78.50234	-9.11673	2019	11	NA	996	11	1
2019	007803001	PE6	78	30	1	1	78	2019	1432	5	1	0	5	5	1	1	1	0	78	2	2	1	1	0	NA	0	NA	0	NA	1	33	1	1	0	1	12	333989	021809	12526	0001	BUENOS AIRES	-78.50711	-9.14114	2019	11	NA	996	11	1
2019	007803601	PE6	78	36	1	2	78	2019	1432	3	1	0	3	3	1	1	1	0	78	2	2	1	1	0	NA	0	NA	0	NA	1	33	1	1	0	1	12	333989	021809	12526	0001	BUENOS AIRES	-78.50711	-9.14114	2019	11	NA	996	11	1
2019	007804201	PE6	78	42	1	2	78	2019	1432	3	0	0	3	3	0	1	1	0	78	2	2	1	1	0	NA	0	NA	0	NA	0	33	0	1	0	1	12	1669673	021809	12526	0001	BUENOS AIRES	-78.50711	-9.14114	2019	71	11	996	11	1
2019	007804401	PE6	78	44	1	3	78	2019	1432	5	2	0	5	5	1	1	1	0	78	2	2	1	1	0	NA	0	NA	0	NA	1	33	2	1	0	1	12	333989	021809	12526	0001	BUENOS AIRES	-78.50711	-9.14114	2019	71	11	996	11	1
2019	007804801	PE6	78	48	1	7	78	2019	1432	7	1	0	7	7	1	1	1	0	78	2	2	1	1	0	NA	0	NA	0	NA	0	33	1	1	0	1	12	1669673	021809	12526	0001	BUENOS AIRES	-78.50711	-9.14114	2019	11	NA	996	11	1
2019	007805801	PE6	78	58	1	2	78	2019	1432	5	1	0	5	5	2	1	1	0	78	2	2	1	1	0	NA	0	NA	0	NA	1	33	1	1	0	1	12	333989	021809	12526	0001	BUENOS AIRES	-78.50711	-9.14114	2019	11	NA	996	96	1
2019	007807201	PE6	78	72	1	2	78	2019	1432	4	1	0	4	4	1	1	1	0	78	2	2	1	1	0	NA	0	NA	0	NA	1	33	1	1	0	1	12	333989	021809	12526	0001	BUENOS AIRES	-78.50711	-9.14114	2019	11	NA	996	11	1
2019	007807401	PE6	78	74	1	2	78	2019	1432	3	1	0	3	3	1	1	1	0	78	2	2	1	1	0	NA	0	NA	0	NA	1	33	1	1	0	1	12	333989	021809	12526	0001	BUENOS AIRES	-78.50711	-9.14114	2019	71	11	996	11	1
2019	007807801	PE6	78	78	1	2	78	2019	1432	2	2	0	2	2	0	1	1	0	78	2	2	1	1	0	NA	0	NA	0	NA	0	33	2	1	0	1	12	1669673	021809	12526	0001	BUENOS AIRES	-78.50711	-9.14114	2019	11	NA	996	11	1
2019	007906301	PE6	79	63	1	1	79	2019	1431	5	1	0	5	5	1	1	1	0	79	2	2	1	1	0	NA	0	NA	0	NA	1	3003	2	1	0	1	14	411519	020105	13246	0001	CENTENARIO	-77.53368	-9.51189	2019	11	NA	996	11	1
2019	007907101	PE6	79	71	1	1	79	2019	1431	1	0	0	1	1	0	1	1	0	79	2	2	1	1	0	NA	0	NA	0	NA	0	3003	0	1	0	1	14	2057258	020105	13246	0001	CENTENARIO	-77.53368	-9.51189	2019	71	11	996	11	1
2019	007907801	PE6	79	78	1	2	79	2019	1431	2	0	0	2	2	0	1	1	0	79	2	2	1	1	0	NA	0	NA	0	NA	0	3003	0	1	0	1	14	2057258	020105	13246	0001	CENTENARIO	-77.53368	-9.51189	2019	11	NA	996	11	1
2019	007910601	PE6	79	106	1	1	79	2019	1431	5	1	0	5	5	1	1	1	0	79	2	2	1	1	0	NA	0	NA	0	NA	1	3003	1	1	0	1	14	411519	020105	13246	0001	CENTENARIO	-77.53368	-9.51189	2019	11	NA	996	11	1
2019	007911501	PE6	79	115	1	1	79	2019	1431	4	2	0	4	4	1	1	1	0	79	2	2	1	1	0	NA	0	NA	0	NA	1	3003	2	1	0	1	14	411519	020105	13246	0001	CENTENARIO	-77.53368	-9.51189	2019	11	NA	996	11	1
2019	007915101	PE6	79	151	1	1	79	2019	1431	3	1	0	3	3	1	1	1	0	79	2	2	1	1	0	NA	0	NA	0	NA	1	3003	1	1	0	1	14	411519	020105	13246	0001	CENTENARIO	-77.53368	-9.51189	2019	12	NA	2	12	1
2019	007916001	PE6	79	160	1	3	79	2019	1431	3	0	0	3	2	0	1	1	0	79	2	2	1	1	0	NA	0	NA	0	NA	0	3003	0	1	0	1	14	2057258	020105	13246	0001	CENTENARIO	-77.53368	-9.51189	2019	11	NA	996	11	1
2019	007917401	PE6	79	174	1	2	79	2019	1431	3	1	0	3	3	1	1	1	0	79	2	2	1	1	0	NA	0	NA	0	NA	1	3003	1	1	0	1	14	411519	020105	13246	0001	CENTENARIO	-77.53368	-9.51189	2019	11	NA	996	11	1
2019	007917901	PE6	79	179	1	2	79	2019	1431	5	1	0	5	5	0	1	1	0	79	2	2	1	1	0	NA	0	NA	0	NA	0	3003	1	1	0	1	14	2057258	020105	13246	0001	CENTENARIO	-77.53368	-9.51189	2019	11	NA	996	11	1
2019	008005301	PE6	80	53	1	1	80	2019	1430	3	1	0	3	3	1	1	1	0	80	2	2	1	1	0	NA	0	NA	0	NA	1	3092	1	1	0	1	12	365641	020101	13324	0001	HUARAZ	-77.52157	-9.53087	2019	11	NA	996	11	1
2019	008005501	PE6	80	55	1	2	80	2019	1430	6	2	0	6	6	1	1	1	0	80	2	2	1	1	0	NA	0	NA	0	NA	1	3092	2	1	0	1	12	365641	020101	13324	0001	HUARAZ	-77.52157	-9.53087	2019	11	NA	996	11	1
2019	008005801	PE6	80	58	1	1	80	2019	1430	4	2	0	4	4	1	1	1	0	80	2	2	1	1	0	NA	0	NA	0	NA	0	3092	2	1	0	1	12	1827906	020101	13324	0001	HUARAZ	-77.52157	-9.53087	2019	12	NA	5	12	1
2019	008005901	PE6	80	59	1	2	80	2019	1430	4	0	0	4	1	1	1	1	0	80	2	2	1	1	0	NA	0	NA	0	NA	1	3092	1	1	0	1	12	365641	020101	13324	0001	HUARAZ	-77.52157	-9.53087	2019	12	NA	2	12	1
2019	008007101	PE6	80	71	1	1	80	2019	1430	7	1	0	6	7	1	1	1	0	80	2	2	1	1	0	NA	0	NA	0	NA	1	3092	1	1	0	1	12	365641	020101	13324	0001	HUARAZ	-77.52157	-9.53087	2019	11	NA	996	11	1
2019	008009401	PE6	80	94	1	1	80	2019	1432	1	0	0	1	1	0	1	1	0	80	2	2	1	1	0	NA	0	NA	0	NA	0	3092	0	1	0	1	12	1827906	020101	13324	0001	HUARAZ	-77.52157	-9.53087	2019	11	NA	996	11	1
2019	008010301	PE6	80	103	1	2	80	2019	1430	3	1	0	3	3	0	1	1	0	80	2	2	1	1	0	NA	0	NA	0	NA	0	3092	1	1	0	1	12	1827906	020101	13324	0001	HUARAZ	-77.52157	-9.53087	2019	12	NA	5	12	1
2019	008011101	PE6	80	111	1	1	80	2019	1430	3	1	0	3	3	1	1	1	0	80	2	2	1	1	0	NA	0	NA	0	NA	1	3092	1	1	0	1	12	365641	020101	13324	0001	HUARAZ	-77.52157	-9.53087	2019	11	NA	996	11	1
2019	008013701	PE6	80	137	1	4	80	2019	1430	4	2	0	4	4	0	1	1	0	80	2	2	1	1	0	NA	0	NA	0	NA	0	3092	2	1	0	1	12	1827906	020101	13324	0001	HUARAZ	-77.52157	-9.53087	2019	11	NA	996	12	1
2019	008100301	PE6	81	3	1	2	81	2019	1432	5	1	0	4	5	1	1	1	0	81	2	2	1	1	0	NA	0	NA	0	NA	1	3043	1	1	0	1	13	255833	020101	13345	0001	HUARAZ	-77.53311	-9.52866	2019	11	NA	996	11	1
2019	008102401	PE6	81	24	1	1	81	2019	1432	3	1	0	3	3	1	1	1	0	81	2	2	1	1	0	NA	0	NA	0	NA	1	3043	2	1	0	1	13	255833	020101	13345	0001	HUARAZ	-77.53311	-9.52866	2019	11	NA	996	11	1
2019	008103101	PE6	81	31	1	2	81	2019	1432	3	1	0	3	3	0	1	1	0	81	2	2	1	1	0	NA	0	NA	0	NA	0	3043	1	1	0	1	13	1278958	020101	13345	0001	HUARAZ	-77.53311	-9.52866	2019	12	NA	1	11	1
2019	008103901	PE6	81	39	1	1	81	2019	1432	1	1	0	1	1	0	1	1	0	81	2	2	1	1	0	NA	0	NA	0	NA	0	3043	1	1	0	1	13	1278958	020101	13345	0001	HUARAZ	-77.53311	-9.52866	2019	11	NA	996	11	1
2019	008106601	PE6	81	66	1	1	81	2019	1432	2	0	0	2	2	0	1	1	0	81	2	2	1	1	0	NA	0	NA	0	NA	0	3043	0	1	0	1	13	1278958	020101	13345	0001	HUARAZ	-77.53311	-9.52866	2019	11	NA	996	11	1
2019	008106701	PE6	81	67	1	2	81	2019	1432	5	1	0	5	5	1	1	1	0	81	2	2	1	1	0	NA	0	NA	0	NA	1	3043	2	1	0	1	13	255833	020101	13345	0001	HUARAZ	-77.53311	-9.52866	2019	11	NA	996	11	1
2019	008106901	PE6	81	69	1	2	81	2019	1432	5	1	0	5	5	0	1	1	0	81	2	2	1	1	0	NA	0	NA	0	NA	0	3043	1	1	0	1	13	1278958	020101	13345	0001	HUARAZ	-77.53311	-9.52866	2019	11	NA	996	11	1
2019	008109601	PE6	81	96	1	2	81	2019	1432	3	1	0	3	3	1	1	1	0	81	2	2	1	1	0	NA	0	NA	0	NA	1	3043	1	1	0	1	13	255833	020101	13345	0001	HUARAZ	-77.53311	-9.52866	2019	12	NA	4	12	1
2019	008111001	PE6	81	110	1	2	81	2019	1432	2	0	0	2	2	0	1	1	0	81	2	2	1	1	0	NA	0	NA	0	NA	0	3043	0	1	0	1	13	1278958	020101	13345	0001	HUARAZ	-77.53311	-9.52866	2019	11	NA	996	11	1
2019	008205701	PE6	82	57	1	3	82	2019	1431	5	1	0	5	5	0	1	1	0	82	2	2	1	1	0	NA	0	NA	0	NA	0	3078	1	1	0	1	14	1954964	020101	13367	0001	HUARAZ	-77.52871	-9.54025	2019	11	NA	996	11	1
2019	008206901	PE6	82	69	1	2	82	2019	1431	4	1	0	4	4	1	1	1	0	82	2	2	1	1	0	NA	0	NA	0	NA	1	3078	1	1	0	1	14	391057	020101	13367	0001	HUARAZ	-77.52871	-9.54025	2019	11	NA	996	11	1
2019	008207601	PE6	82	76	1	1	82	2019	1431	7	1	0	7	7	1	1	1	0	82	2	2	1	1	0	NA	0	NA	0	NA	1	3078	2	1	0	1	14	391057	020101	13367	0001	HUARAZ	-77.52871	-9.54025	2019	11	NA	996	11	1
2019	008209901	PE6	82	99	1	1	82	2019	1431	4	1	0	4	4	1	1	1	0	82	2	2	1	1	0	NA	0	NA	0	NA	1	3078	1	1	0	1	14	391057	020101	13367	0001	HUARAZ	-77.52871	-9.54025	2019	11	NA	996	11	1
2019	008210201	PE6	82	102	1	2	82	2019	1431	4	1	0	4	4	1	1	1	0	82	2	2	1	1	0	NA	0	NA	0	NA	1	3078	2	1	0	1	14	391057	020101	13367	0001	HUARAZ	-77.52871	-9.54025	2019	11	NA	996	11	1
2019	008210401	PE6	82	104	1	1	82	2019	1431	4	1	0	4	4	0	1	1	0	82	2	2	1	1	0	NA	0	NA	0	NA	0	3078	1	1	0	1	14	1954964	020101	13367	0001	HUARAZ	-77.52871	-9.54025	2019	11	NA	996	11	1
2019	008210601	PE6	82	106	1	1	82	2019	1431	2	0	0	2	2	0	1	1	0	82	2	2	1	1	0	NA	0	NA	0	NA	0	3078	0	1	0	1	14	1954964	020101	13367	0001	HUARAZ	-77.52871	-9.54025	2019	11	NA	996	11	1
2019	008300701	PE6	83	7	1	2	83	2019	1432	4	1	0	4	4	1	1	1	0	83	2	2	1	1	0	NA	0	NA	0	NA	1	3141	1	1	0	1	14	359611	020101	13374	0001	HUARAZ	-77.52269	-9.53926	2019	11	NA	996	11	1
2019	008301701	PE6	83	17	1	1	83	2019	1433	3	1	0	3	3	1	1	1	0	83	2	2	1	1	0	NA	0	NA	0	NA	1	3141	1	1	0	1	14	359611	020101	13374	0001	HUARAZ	-77.52269	-9.53926	2019	12	NA	3	12	1
2019	008306701	PE6	83	67	1	1	83	2019	1432	2	1	0	2	2	0	1	1	0	83	2	2	1	1	0	NA	0	NA	0	NA	0	3141	1	1	0	1	14	1797762	020101	13374	0001	HUARAZ	-77.52269	-9.53926	2019	11	NA	996	11	1
2019	008310001	PE6	83	100	1	1	83	2019	1432	6	1	0	6	6	1	1	1	0	83	2	2	1	1	0	NA	0	NA	0	NA	1	3141	1	1	0	1	14	359611	020101	13374	0001	HUARAZ	-77.52269	-9.53926	2019	11	NA	996	11	1
2019	008310101	PE6	83	101	1	1	83	2019	1432	1	0	0	1	1	0	1	1	0	83	2	2	1	1	0	NA	0	NA	0	NA	0	3141	0	1	0	1	14	1797762	020101	13374	0001	HUARAZ	-77.52269	-9.53926	2019	11	NA	996	11	1
2019	008310601	PE6	83	106	1	2	83	2019	1432	3	1	0	3	3	0	1	1	0	83	2	2	1	1	0	NA	0	NA	0	NA	0	3141	1	1	0	1	14	1797762	020101	13374	0001	HUARAZ	-77.52269	-9.53926	2019	11	NA	996	11	1
2019	008310701	PE6	83	107	1	2	83	2019	1432	6	1	0	6	6	2	1	1	0	83	2	2	1	1	0	NA	0	NA	0	NA	2	3141	3	1	0	1	14	359611	020101	13374	0001	HUARAZ	-77.52269	-9.53926	2019	11	NA	996	11	1
2019	008312001	PE6	83	120	1	1	83	2019	1432	3	1	0	3	3	1	1	1	0	83	2	2	1	1	0	NA	0	NA	0	NA	1	3141	1	1	0	1	14	359611	020101	13374	0001	HUARAZ	-77.52269	-9.53926	2019	12	NA	2	12	1
2019	008315401	PE6	83	154	1	1	83	2019	1432	3	2	0	3	3	0	1	1	0	83	2	2	1	1	0	NA	0	NA	0	NA	0	3141	2	1	0	1	14	1797762	020101	13374	0001	HUARAZ	-77.52269	-9.53926	2019	12	NA	2	12	1
2019	008401501	PE6	84	15	1	2	84	2019	1433	4	1	0	4	4	1	1	1	0	84	2	2	1	1	0	NA	0	NA	0	NA	1	61	1	1	0	1	15	326528	021801	45343	0001	CHIMBOTE	-78.58117	-9.04994	2019	11	NA	996	23	1
2019	008402501	PE6	84	25	1	1	84	2019	1433	4	1	0	4	4	1	1	1	0	84	2	2	1	1	0	NA	0	NA	0	NA	1	61	1	1	0	1	15	326528	021801	45343	0001	CHIMBOTE	-78.58117	-9.04994	2019	11	NA	996	23	1
2019	008403601	PE6	84	36	1	1	84	2019	1433	5	1	0	5	5	1	1	1	0	84	2	2	1	1	0	NA	0	NA	0	NA	1	61	1	1	0	1	15	326528	021801	45343	0001	CHIMBOTE	-78.58117	-9.04994	2019	11	NA	996	23	1
2019	008404201	PE6	84	42	1	2	84	2019	1433	2	1	0	2	2	0	1	1	0	84	2	2	1	1	0	NA	0	NA	0	NA	0	61	1	1	0	1	15	1632376	021801	45343	0001	CHIMBOTE	-78.58117	-9.04994	2019	71	11	996	21	1
2019	008404501	PE6	84	45	1	1	84	2019	1433	9	1	0	9	9	2	1	1	0	84	2	2	1	1	0	NA	0	NA	0	NA	2	61	2	1	0	1	15	326528	021801	45343	0001	CHIMBOTE	-78.58117	-9.04994	2019	11	NA	996	23	0
2019	008404701	PE6	84	47	1	1	84	2019	1433	3	1	0	3	3	0	1	1	0	84	2	2	1	1	0	NA	0	NA	0	NA	0	61	1	1	0	1	15	1632376	021801	45343	0001	CHIMBOTE	-78.58117	-9.04994	2019	71	11	996	21	1
2019	008405201	PE6	84	52	1	1	84	2019	1433	4	1	0	4	4	1	1	1	0	84	2	2	1	1	0	NA	0	NA	0	NA	1	61	1	1	0	1	15	326528	021801	45343	0001	CHIMBOTE	-78.58117	-9.04994	2019	11	NA	996	23	1
2019	008406901	PE6	84	69	1	4	84	2019	1433	6	2	0	6	6	2	1	1	0	84	2	2	1	1	0	NA	0	NA	0	NA	1	61	2	1	0	1	15	326528	021801	45343	0001	CHIMBOTE	-78.58117	-9.04994	2019	11	NA	996	11	1
2019	008407101	PE6	84	71	1	1	84	2019	1433	5	2	0	5	5	1	1	1	0	84	2	2	1	1	0	NA	0	NA	0	NA	1	61	2	1	0	1	15	326528	021801	45343	0001	CHIMBOTE	-78.58117	-9.04994	2019	11	NA	996	11	1
2019	008407601	PE6	84	76	1	2	84	2019	1433	2	1	0	2	2	0	1	1	0	84	2	2	1	1	0	NA	0	NA	0	NA	0	61	1	1	0	1	15	1632376	021801	45343	0001	CHIMBOTE	-78.58117	-9.04994	2019	11	NA	996	11	1
2019	008501601	PE6	85	16	1	1	85	2019	1432	1	0	0	1	1	0	1	1	0	85	2	2	1	1	0	NA	0	NA	0	NA	0	68	0	1	0	1	15	985558	021809	45407	0001	BUENOS AIRES	-78.49654	-9.12936	2019	71	61	10	23	1
2019	008502101	PE6	85	21	1	3	85	2019	1432	4	2	0	4	4	1	1	1	0	85	2	2	1	1	0	NA	0	NA	0	NA	1	68	2	1	0	1	15	197144	021809	45407	0001	BUENOS AIRES	-78.49654	-9.12936	2019	61	NA	1	23	1
2019	008502401	PE6	85	24	1	2	85	2019	1432	3	1	0	3	3	1	1	1	0	85	2	2	1	1	0	NA	0	NA	0	NA	1	68	1	1	0	1	15	197144	021809	45407	0001	BUENOS AIRES	-78.49654	-9.12936	2019	61	NA	10	23	1
2019	008503501	PE6	85	35	1	2	85	2019	1432	5	1	0	5	5	1	1	1	0	85	2	2	1	1	0	NA	0	NA	0	NA	1	68	1	1	0	1	15	197144	021809	45407	0001	BUENOS AIRES	-78.49654	-9.12936	2019	71	61	1	21	1
2019	008503601	PE6	85	36	1	2	85	2019	1432	4	1	0	4	4	1	1	1	0	85	2	2	1	1	0	NA	0	NA	0	NA	0	68	1	1	0	1	15	985558	021809	45407	0001	BUENOS AIRES	-78.49654	-9.12936	2019	71	61	10	23	1
2019	008504701	PE6	85	47	1	1	85	2019	1432	3	1	0	3	3	2	1	1	0	85	2	2	1	1	0	NA	0	NA	0	NA	2	68	1	1	0	1	15	197144	021809	45407	0001	BUENOS AIRES	-78.49654	-9.12936	2019	61	NA	1	23	1
2019	008506201	PE6	85	62	1	1	85	2019	1432	2	2	0	2	2	0	1	1	0	85	2	2	1	1	0	NA	0	NA	0	NA	0	68	2	1	0	1	15	985558	021809	45407	0001	BUENOS AIRES	-78.49654	-9.12936	2019	61	NA	10	23	1
2019	008506501	PE6	85	65	1	1	85	2019	1432	2	0	0	2	2	0	1	1	0	85	2	2	1	1	0	NA	0	NA	0	NA	0	68	0	1	0	1	15	985558	021809	45407	0001	BUENOS AIRES	-78.49654	-9.12936	2019	61	NA	10	11	1
2019	008507401	PE6	85	74	1	1	85	2019	1432	2	1	0	2	2	1	1	1	0	85	2	2	1	1	0	NA	0	NA	0	NA	1	68	1	1	0	1	15	197144	021809	45407	0001	BUENOS AIRES	-78.49654	-9.12936	2019	61	NA	10	23	1
2019	008602301	PE6	86	23	1	1	86	2019	1429	2	1	0	2	2	0	1	1	0	86	2	2	1	1	0	NA	0	NA	0	NA	0	16	1	1	0	1	15	1360593	021809	45427	0001	BUENOS AIRES	-78.50323	-9.15288	2019	11	NA	996	23	1
2019	008604001	PE6	86	40	1	1	86	2019	1434	1	0	0	1	1	0	1	1	0	86	2	2	1	1	0	NA	0	NA	0	NA	0	16	0	1	0	1	15	1360593	021809	45427	0001	BUENOS AIRES	-78.50323	-9.15288	2019	61	NA	1	21	1
2019	008605101	PE6	86	51	1	1	86	2019	1429	3	0	0	3	1	0	1	1	0	86	2	2	1	1	0	NA	0	NA	0	NA	0	16	0	1	0	1	15	1360593	021809	45427	0001	BUENOS AIRES	-78.50323	-9.15288	2019	71	11	996	21	1
2019	008605301	PE6	86	53	1	2	86	2019	1429	5	1	0	5	5	2	1	1	0	86	2	2	1	1	0	NA	0	NA	0	NA	2	16	1	1	0	1	15	272163	021809	45427	0001	BUENOS AIRES	-78.50323	-9.15288	2019	61	NA	10	32	1
2019	008605701	PE6	86	57	1	2	86	2019	1429	2	1	0	2	2	0	1	1	0	86	2	2	1	1	0	NA	0	NA	0	NA	0	16	1	1	0	1	15	1360593	021809	45427	0001	BUENOS AIRES	-78.50323	-9.15288	2019	11	NA	996	23	1
2019	008607001	PE6	86	70	1	1	86	2019	1429	3	1	0	3	3	1	1	1	0	86	2	2	1	1	0	NA	0	NA	0	NA	1	16	1	1	0	1	15	272163	021809	45427	0001	BUENOS AIRES	-78.50323	-9.15288	2019	71	61	15	22	1
2019	008607201	PE6	86	72	1	1	86	2019	1429	4	0	0	4	0	2	1	1	0	86	2	2	1	1	0	NA	0	NA	0	NA	2	16	1	1	0	1	15	272163	021809	45427	0001	BUENOS AIRES	-78.50323	-9.15288	2019	11	NA	996	23	1
2019	008607501	PE6	86	75	1	2	86	2019	1429	3	1	0	3	3	1	1	1	0	86	2	2	1	1	0	NA	0	NA	0	NA	1	16	1	1	0	1	15	272163	021809	45427	0001	BUENOS AIRES	-78.50323	-9.15288	2019	11	NA	996	23	1
2019	008701501	PE6	87	15	1	1	87	2019	1430	2	0	0	2	2	0	1	2	0	87	2	2	1	2	0	NA	0	NA	0	NA	0	24	0	1	0	1	19	1928746	021808	12574	0001	SANTA	-78.61584	-8.99581	2019	11	NA	996	11	0
2019	008701502	PE6	87	15	2	2	87	2019	1430	5	1	0	5	5	1	1	1	0	87	2	2	1	2	0	NA	0	NA	0	NA	0	24	1	1	0	1	19	1928746	021808	12574	0001	SANTA	-78.61584	-8.99581	2019	11	NA	996	11	1
2019	008701503	PE6	87	15	3	2	87	2019	1430	6	3	0	6	6	0	1	1	0	87	2	2	1	2	0	NA	0	NA	0	NA	0	24	3	1	0	1	19	1928746	021808	12574	0001	SANTA	-78.61584	-8.99581	2019	11	NA	996	11	1
2019	008701601	PE6	87	16	1	1	87	2019	1430	2	0	0	2	2	0	1	1	0	87	2	2	1	2	0	NA	0	NA	0	NA	0	24	0	1	0	1	19	1928746	021808	12574	0001	SANTA	-78.61584	-8.99581	2019	71	11	996	11	1
2019	008702801	PE6	87	28	1	3	87	2019	1430	9	1	0	9	9	3	1	1	0	87	2	2	1	2	0	NA	0	NA	0	NA	2	24	1	1	0	1	19	445075	021808	12574	0001	SANTA	-78.61584	-8.99581	2019	11	NA	996	11	1
2019	008703101	PE6	87	31	1	2	87	2019	1430	4	1	0	4	4	1	1	1	0	87	2	2	1	2	0	NA	0	NA	0	NA	1	24	1	1	0	1	19	445075	021808	12574	0001	SANTA	-78.61584	-8.99581	2019	11	NA	996	11	1
2019	008703301	PE6	87	33	1	1	87	2019	1430	4	1	0	4	4	1	1	1	0	87	2	2	1	2	0	NA	0	NA	0	NA	1	24	1	1	0	1	19	445075	021808	12574	0001	SANTA	-78.61584	-8.99581	2019	11	NA	996	11	1
2019	008704301	PE6	87	43	1	1	87	2019	1430	4	1	0	4	4	1	1	1	0	87	2	2	1	2	0	NA	0	NA	0	NA	1	24	2	1	0	1	19	445075	021808	12574	0001	SANTA	-78.61584	-8.99581	2019	71	11	996	11	1
2019	008707001	PE6	87	70	1	1	87	2019	1430	3	0	0	3	3	0	1	1	0	87	2	2	1	2	0	NA	0	NA	0	NA	0	24	0	1	0	1	19	1928746	021808	12574	0001	SANTA	-78.61584	-8.99581	2019	11	NA	996	11	1
2019	008710001	PE6	87	100	1	1	87	2019	1430	3	1	0	3	3	1	1	1	0	87	2	2	1	2	0	NA	0	NA	0	NA	1	24	1	1	0	1	19	445075	021808	12574	0001	SANTA	-78.61584	-8.99581	2019	11	NA	996	11	1
2019	008712201	PE6	87	122	1	2	87	2019	1430	5	1	0	5	5	0	1	1	0	87	2	2	1	2	0	NA	0	NA	0	NA	0	24	1	1	0	1	19	1928746	021808	12574	0001	SANTA	-78.61584	-8.99581	2019	11	NA	996	11	1
2019	008800801	PE6	88	8	1	1	88	2019	1434	2	0	0	2	1	0	1	1	0	88	2	2	1	2	0	NA	0	NA	0	NA	0	257	0	1	0	1	17	1758636	021806	12644	0012	SAN JACINTO	-78.27988	-9.15205	2019	11	NA	996	11	1
2019	008802601	PE6	88	26	1	1	88	2019	1434	1	0	0	1	1	0	1	1	0	88	2	2	1	2	0	NA	0	NA	0	NA	0	257	0	1	0	1	17	1758636	021806	12644	0012	SAN JACINTO	-78.27988	-9.15205	2019	11	NA	996	11	1
2019	008802602	PE6	88	26	2	2	88	2019	1434	4	1	0	4	4	1	1	1	0	88	2	2	1	2	0	NA	0	NA	0	NA	1	257	1	1	0	1	17	405821	021806	12644	0012	SAN JACINTO	-78.27988	-9.15205	2019	11	NA	996	11	1
2019	008803801	PE6	88	38	1	1	88	2019	1434	2	2	0	2	2	0	1	1	0	88	2	2	1	2	0	NA	0	NA	0	NA	0	257	2	1	0	1	17	1758636	021806	12644	0012	SAN JACINTO	-78.27988	-9.15205	2019	11	NA	996	11	1
2019	008805701	PE6	88	57	1	1	88	2019	1434	5	2	0	5	5	1	1	1	0	88	2	2	1	2	0	NA	0	NA	0	NA	1	257	2	1	0	1	17	405821	021806	12644	0012	SAN JACINTO	-78.27988	-9.15205	2019	11	NA	996	11	1
2019	008809001	PE6	88	90	1	1	88	2019	1434	3	1	0	3	3	1	1	1	0	88	2	2	1	2	0	NA	0	NA	0	NA	1	257	1	1	0	1	17	405821	021806	12644	0012	SAN JACINTO	-78.27988	-9.15205	2019	11	NA	996	11	1
2019	008810101	PE6	88	101	1	6	88	2019	1434	9	2	0	8	9	2	1	1	0	88	2	2	1	2	0	NA	0	NA	0	NA	2	257	2	1	0	1	17	405821	021806	12644	0012	SAN JACINTO	-78.27988	-9.15205	2019	11	NA	996	11	1
2019	008811201	PE6	88	112	1	2	88	2019	1434	6	1	0	6	6	0	1	1	0	88	2	2	1	2	0	NA	0	NA	0	NA	0	257	1	1	0	1	17	1758636	021806	12644	0012	SAN JACINTO	-78.27988	-9.15205	2019	11	NA	996	11	1
2019	008812701	PE6	88	127	1	2	88	2019	1434	8	3	0	8	6	2	1	1	0	88	2	2	1	2	0	NA	0	NA	0	NA	2	257	5	1	0	1	17	405821	021806	12644	0012	SAN JACINTO	-78.27988	-9.15205	2019	11	NA	996	11	1
2019	008813401	PE6	88	134	1	1	88	2019	1434	4	1	0	4	4	1	1	1	0	88	2	2	1	2	0	NA	0	NA	0	NA	1	257	1	1	0	1	17	405821	021806	12644	0012	SAN JACINTO	-78.27988	-9.15205	2019	11	NA	996	11	1
2019	008815001	PE6	88	150	1	1	88	2019	1434	5	1	0	5	5	1	1	1	0	88	2	2	1	2	0	NA	0	NA	0	NA	1	257	1	1	0	1	17	405821	021806	12644	0012	SAN JACINTO	-78.27988	-9.15205	2019	11	NA	996	11	1
2019	008815002	PE6	88	150	2	2	88	2019	1434	3	1	0	3	3	0	1	2	0	88	2	2	1	2	0	NA	0	NA	0	NA	0	257	1	1	0	1	17	1758636	021806	12644	0012	SAN JACINTO	-78.27988	-9.15205	2019	11	NA	996	11	1
2019	008815003	PE6	88	150	3	1	88	2019	1434	3	1	0	3	3	2	1	1	0	88	2	2	1	2	0	NA	0	NA	0	NA	2	257	1	1	0	1	17	405821	021806	12644	0012	SAN JACINTO	-78.27988	-9.15205	2019	11	NA	996	11	1
2019	008901301	PE6	89	13	1	1	89	2019	1429	3	1	0	3	3	0	1	1	0	89	2	2	1	2	0	NA	0	NA	0	NA	0	2252	1	1	0	1	16	2231118	021201	12853	0001	CARAZ	-77.81012	-9.05041	2019	71	11	996	11	1
2019	008901901	PE6	89	19	1	1	89	2019	1429	7	1	0	7	6	2	1	1	0	89	2	2	1	2	0	NA	0	NA	0	NA	2	2252	2	1	0	1	16	514850	021201	12853	0001	CARAZ	-77.81012	-9.05041	2019	11	NA	996	11	1
2019	008902701	PE6	89	27	1	1	89	2019	1429	4	1	0	4	4	1	1	1	0	89	2	2	1	2	0	NA	0	NA	0	NA	1	2252	1	1	0	1	16	514850	021201	12853	0001	CARAZ	-77.81012	-9.05041	2019	11	NA	996	11	1
2019	008903501	PE6	89	35	1	1	89	2019	1429	1	0	0	1	1	0	1	1	0	89	2	2	1	2	0	NA	0	NA	0	NA	0	2252	0	1	0	1	16	2231118	021201	12853	0001	CARAZ	-77.81012	-9.05041	2019	11	NA	996	11	1
2019	008904701	PE6	89	47	1	1	89	2019	1429	5	3	0	5	5	0	1	1	0	89	2	2	1	2	0	NA	0	NA	0	NA	0	2252	3	1	0	1	16	2231118	021201	12853	0001	CARAZ	-77.81012	-9.05041	2019	11	NA	996	11	1
2019	008907301	PE6	89	73	1	1	89	2019	1429	3	1	0	3	3	2	1	7	0	89	2	2	1	2	0	NA	0	NA	0	NA	1	2252	1	1	0	1	16	514850	021201	12853	0001	CARAZ	-77.81012	-9.05041	2019	11	NA	996	11	1
2019	008909401	PE6	89	94	1	1	89	2019	1429	3	0	0	3	2	0	1	1	0	89	2	2	1	2	0	NA	0	NA	0	NA	0	2252	0	1	0	1	16	2231118	021201	12853	0001	CARAZ	-77.81012	-9.05041	2019	11	NA	996	11	1
2019	008909801	PE6	89	98	1	2	89	2019	1429	7	1	0	7	7	2	1	1	0	89	2	2	1	2	0	NA	0	NA	0	NA	2	2252	1	1	0	1	16	514850	021201	12853	0001	CARAZ	-77.81012	-9.05041	2019	11	NA	996	11	1
2019	009004301	PE6	90	43	1	2	90	2019	1431	4	1	0	4	4	1	1	1	0	90	2	2	1	2	0	NA	0	NA	0	NA	0	2984	1	1	0	1	18	2436539	021601	12920	0001	POMABAMBA	-77.45599	-8.82122	2019	11	NA	996	22	1
2019	009004901	PE6	90	49	1	1	90	2019	1432	3	1	0	2	3	0	1	1	0	90	2	2	1	2	0	NA	0	NA	0	NA	0	2984	1	1	0	1	18	2436539	021601	12920	0001	POMABAMBA	-77.45599	-8.82122	2019	12	NA	6	12	1
2019	009007501	PE6	90	75	1	1	90	2019	1431	4	1	0	4	4	1	1	1	0	90	2	2	1	2	0	NA	0	NA	0	NA	1	2984	1	1	0	1	18	562253	021601	12920	0001	POMABAMBA	-77.45599	-8.82122	2019	13	NA	20	22	1
2019	009008801	PE6	90	88	1	2	90	2019	1431	3	1	0	3	3	1	1	1	0	90	2	2	1	2	0	NA	0	NA	0	NA	1	2984	1	1	0	1	18	562253	021601	12920	0001	POMABAMBA	-77.45599	-8.82122	2019	13	NA	60	22	1
2019	009009201	PE6	90	92	1	1	90	2019	1431	4	1	0	4	3	1	1	1	0	90	2	2	1	2	0	NA	0	NA	0	NA	1	2984	1	1	0	1	18	562253	021601	12920	0001	POMABAMBA	-77.45599	-8.82122	2019	13	NA	30	22	1
2019	009011001	PE6	90	110	1	2	90	2019	1431	3	0	0	3	3	0	1	1	0	90	2	2	1	2	0	NA	0	NA	0	NA	0	2984	0	1	0	1	18	2436539	021601	12920	0001	POMABAMBA	-77.45599	-8.82122	2019	13	NA	10	22	1
2019	009012801	PE6	90	128	1	1	90	2019	1431	3	0	0	3	3	0	1	1	0	90	2	2	1	2	0	NA	0	NA	0	NA	0	2984	0	1	0	1	18	2436539	021601	12920	0001	POMABAMBA	-77.45599	-8.82122	2019	11	NA	996	22	1
2019	009013001	PE6	90	130	1	1	90	2019	1431	5	1	0	5	5	1	1	1	0	90	2	2	1	2	0	NA	0	NA	0	NA	1	2984	2	1	0	1	18	562253	021601	12920	0001	POMABAMBA	-77.45599	-8.82122	2019	11	NA	996	22	1
2019	009014001	PE6	90	140	1	1	90	2019	1431	4	1	0	4	4	1	1	1	0	90	2	2	1	2	0	NA	0	NA	0	NA	1	2984	2	1	0	1	18	562253	021601	12920	0001	POMABAMBA	-77.45599	-8.82122	2019	11	NA	996	22	1
2019	009015601	PE6	90	156	1	2	90	2019	1431	6	1	0	6	6	2	1	1	0	90	2	2	1	2	0	NA	0	NA	0	NA	2	2984	2	1	0	1	18	562253	021601	12920	0001	POMABAMBA	-77.45599	-8.82122	2019	11	NA	996	23	0
2019	009101601	PE6	91	16	1	1	91	2019	1430	2	1	0	2	2	0	1	1	0	91	2	2	1	2	0	NA	0	NA	0	NA	0	44	1	1	0	1	18	2289549	020801	13101	0001	CASMA	-78.30129	-9.46906	2019	11	NA	996	11	1
2019	009103601	PE6	91	36	1	2	91	2019	1430	5	1	0	5	5	1	1	1	0	91	2	2	1	2	0	NA	0	NA	0	NA	1	44	1	1	0	1	18	528334	020801	13101	0001	CASMA	-78.30129	-9.46906	2019	11	NA	996	11	1
2019	009105901	PE6	91	59	1	2	91	2019	1430	6	3	0	6	6	2	1	2	0	91	2	2	1	2	0	NA	0	NA	0	NA	1	44	3	1	0	1	18	528334	020801	13101	0001	CASMA	-78.30129	-9.46906	2019	71	11	996	11	1
2019	009106601	PE6	91	66	1	1	91	2019	1430	4	1	0	4	4	0	1	1	0	91	2	2	1	2	0	NA	0	NA	0	NA	0	44	1	1	0	1	18	2289549	020801	13101	0001	CASMA	-78.30129	-9.46906	2019	11	NA	996	11	1
2019	009106701	PE6	91	67	1	1	91	2019	1430	5	1	0	5	5	1	1	1	0	91	2	2	1	2	0	NA	0	NA	0	NA	1	44	1	1	0	1	18	528334	020801	13101	0001	CASMA	-78.30129	-9.46906	2019	11	NA	996	11	1
2019	009111301	PE6	91	113	1	1	91	2019	1430	2	0	0	2	2	0	1	1	0	91	2	2	1	2	0	NA	0	NA	0	NA	0	44	1	1	0	1	18	2289549	020801	13101	0001	CASMA	-78.30129	-9.46906	2019	11	NA	996	11	1
2019	009112101	PE6	91	121	1	2	91	2019	1430	3	1	0	3	3	1	1	1	0	91	2	2	1	2	0	NA	0	NA	0	NA	1	44	1	1	0	1	18	528334	020801	13101	0001	CASMA	-78.30129	-9.46906	2019	71	11	996	11	1
2019	009113401	PE6	91	134	1	1	91	2019	1430	6	0	0	6	6	1	1	1	0	91	2	2	1	2	0	NA	0	NA	0	NA	1	44	0	1	0	1	18	528334	020801	13101	0001	CASMA	-78.30129	-9.46906	2019	11	NA	996	11	1
2019	009114301	PE6	91	143	1	2	91	2019	1430	6	1	0	6	6	1	1	1	0	91	2	2	1	2	0	NA	0	NA	0	NA	1	44	2	1	0	1	18	528334	020801	13101	0001	CASMA	-78.30129	-9.46906	2019	11	NA	996	11	1
2019	009115001	PE6	91	150	1	1	91	2019	1430	7	2	0	7	7	1	1	1	0	91	2	2	1	2	0	NA	0	NA	0	NA	1	44	2	1	0	1	18	528334	020801	13101	0001	CASMA	-78.30129	-9.46906	2019	71	11	996	11	1
2019	009201701	PE6	92	17	1	2	92	2019	1431	2	0	0	2	2	0	1	1	0	92	2	2	1	2	0	NA	0	NA	0	NA	0	11	0	1	0	1	16	2169714	021101	13181	0001	HUARMEY	-78.15357	-10.06161	2019	71	11	996	11	1
2019	009203601	PE6	92	36	1	2	92	2019	1431	6	2	0	6	6	1	1	1	0	92	2	2	1	2	0	NA	0	NA	0	NA	1	11	2	1	0	1	16	500681	021101	13181	0001	HUARMEY	-78.15357	-10.06161	2019	11	NA	996	11	1
2019	009208201	PE6	92	82	1	2	92	2019	1431	4	0	0	4	4	0	1	1	0	92	2	2	1	2	0	NA	0	NA	0	NA	0	11	0	1	0	1	16	2169714	021101	13181	0001	HUARMEY	-78.15357	-10.06161	2019	71	11	996	11	1
2019	009210901	PE6	92	109	1	4	92	2019	1431	5	2	0	5	5	2	1	1	0	92	2	2	1	2	0	NA	0	NA	0	NA	2	11	2	1	0	1	16	500681	021101	13181	0001	HUARMEY	-78.15357	-10.06161	2019	11	NA	996	11	1
2019	009212301	PE6	92	123	1	2	92	2019	1431	3	1	0	3	3	1	1	1	0	92	2	2	1	2	0	NA	0	NA	0	NA	1	11	1	1	0	1	16	500681	021101	13181	0001	HUARMEY	-78.15357	-10.06161	2019	71	11	996	11	1
2019	009212601	PE6	92	126	1	1	92	2019	1431	2	0	0	2	2	0	1	1	0	92	2	2	1	2	0	NA	0	NA	0	NA	0	11	0	1	0	1	16	2169714	021101	13181	0001	HUARMEY	-78.15357	-10.06161	2019	71	11	996	11	1
2019	009213301	PE6	92	133	1	1	92	2019	1431	3	1	0	3	3	1	1	1	0	92	2	2	1	2	0	NA	0	NA	0	NA	1	11	1	1	0	1	16	500681	021101	13181	0001	HUARMEY	-78.15357	-10.06161	2019	11	NA	996	11	1
2019	009215101	PE6	92	151	1	1	92	2019	1431	4	1	0	4	4	0	1	1	0	92	2	2	1	2	0	NA	0	NA	0	NA	0	11	1	1	0	1	16	2169714	021101	13181	0001	HUARMEY	-78.15357	-10.06161	2019	71	11	996	11	1
2019	009217001	PE6	92	170	1	2	92	2019	1434	2	0	0	2	2	0	1	1	0	92	2	2	1	2	0	NA	0	NA	0	NA	0	11	0	1	0	1	16	2169714	021101	13181	0001	HUARMEY	-78.15357	-10.06161	2019	11	NA	996	11	1
2019	009301701	PE6	93	17	1	2	93	2019	1430	5	1	0	5	5	2	1	1	0	93	2	2	1	2	0	NA	0	NA	0	NA	2	2630	1	1	0	1	16	536474	020601	13510	0001	CARHUAZ	-77.64855	-9.28202	2019	11	NA	996	11	1
2019	009302201	PE6	93	22	1	2	93	2019	1430	5	2	0	5	5	1	1	1	0	93	2	2	1	2	0	NA	0	NA	0	NA	1	2630	2	1	0	1	16	536474	020601	13510	0001	CARHUAZ	-77.64855	-9.28202	2019	11	NA	996	11	1
2019	009302301	PE6	93	23	1	2	93	2019	1430	4	1	0	4	4	1	1	1	0	93	2	2	1	2	0	NA	0	NA	0	NA	1	2630	1	1	0	1	16	536474	020601	13510	0001	CARHUAZ	-77.64855	-9.28202	2019	11	NA	996	11	1
2019	009302501	PE6	93	25	1	2	93	2019	1430	2	0	0	2	2	0	1	1	0	93	2	2	1	2	0	NA	0	NA	0	NA	0	2630	0	1	0	1	16	2324823	020601	13510	0001	CARHUAZ	-77.64855	-9.28202	2019	11	NA	996	11	1
2019	009304001	PE6	93	40	1	1	93	2019	1430	1	0	0	1	1	0	1	1	0	93	2	2	1	2	0	NA	0	NA	0	NA	0	2630	0	1	0	1	16	2324823	020601	13510	0001	CARHUAZ	-77.64855	-9.28202	2019	11	NA	996	11	1
2019	009305801	PE6	93	58	1	1	93	2019	1430	2	1	0	2	2	0	1	1	0	93	2	2	1	2	0	NA	0	NA	0	NA	0	2630	1	1	0	1	16	2324823	020601	13510	0001	CARHUAZ	-77.64855	-9.28202	2019	11	NA	996	11	1
2019	009306001	PE6	93	60	1	1	93	2019	1430	3	1	0	3	3	0	1	1	0	93	2	2	1	2	0	NA	0	NA	0	NA	0	2630	1	1	0	1	16	2324823	020601	13510	0001	CARHUAZ	-77.64855	-9.28202	2019	11	NA	996	11	1
2019	009306401	PE6	93	64	1	1	93	2019	1430	2	0	0	2	2	0	1	1	0	93	2	2	1	2	0	NA	0	NA	0	NA	0	2630	0	1	0	1	16	2324823	020601	13510	0001	CARHUAZ	-77.64855	-9.28202	2019	11	NA	996	11	1
2019	009401501	PE6	94	15	1	1	94	2019	1430	2	0	0	2	2	0	1	1	0	94	2	2	1	2	0	NA	0	NA	0	NA	0	3015	0	1	0	1	20	1952823	020601	13519	0009	HUALCAN	-77.61461	-9.25662	2019	11	NA	996	22	1
2019	009402001	PE6	94	20	1	1	94	2019	1430	4	1	0	4	4	1	1	1	0	94	2	2	1	2	0	NA	0	NA	0	NA	1	3015	1	1	0	1	20	450631	020601	13519	0009	HUALCAN	-77.61461	-9.25662	2019	11	NA	996	22	1
2019	009402801	PE6	94	28	1	2	94	2019	1430	5	1	0	5	4	1	1	1	0	94	2	2	1	2	0	NA	0	NA	0	NA	1	3015	2	1	0	1	20	450631	020601	13519	0009	HUALCAN	-77.61461	-9.25662	2019	11	NA	996	22	1
2019	009404301	PE6	94	43	1	2	94	2019	1430	4	1	0	4	3	2	1	1	0	94	2	2	1	2	0	NA	0	NA	0	NA	2	3015	1	1	0	1	20	450631	020601	13519	0009	HUALCAN	-77.61461	-9.25662	2019	96	96	2	32	1
2019	009407401	PE6	94	74	1	4	94	2019	1430	6	1	0	6	6	1	1	1	0	94	2	2	1	2	0	NA	0	NA	0	NA	1	3015	1	1	0	1	20	450631	020601	13519	0009	HUALCAN	-77.61461	-9.25662	2019	11	NA	996	22	1
2019	009412301	PE6	94	123	1	1	94	2019	1430	1	0	0	1	1	0	1	1	0	94	2	2	1	2	0	NA	0	NA	0	NA	0	3015	0	1	0	1	20	1952823	020601	13519	0009	HUALCAN	-77.61461	-9.25662	2019	11	NA	996	22	1
2019	009414101	PE6	94	141	1	1	94	2019	1430	3	1	0	3	3	1	1	1	0	94	2	2	1	2	0	NA	0	NA	0	NA	1	3015	1	1	0	1	20	450631	020601	13519	0009	HUALCAN	-77.61461	-9.25662	2019	96	96	5	32	1
2019	009414901	PE6	94	149	1	1	94	2019	1430	3	1	0	3	3	1	1	1	0	94	2	2	1	2	0	NA	0	NA	0	NA	1	3015	1	1	0	1	20	450631	020601	13519	0009	HUALCAN	-77.61461	-9.25662	2019	96	96	4	32	1
2019	009417901	PE6	94	179	1	4	94	2019	1430	7	1	0	6	6	1	1	1	0	94	2	2	1	2	0	NA	0	NA	0	NA	0	3015	1	1	0	1	20	1952823	020601	13519	0009	HUALCAN	-77.61461	-9.25662	2019	12	NA	2	32	1
2019	009500801	PE6	95	8	1	2	95	2019	1431	3	1	0	3	3	1	1	1	0	95	2	2	1	2	0	NA	0	NA	0	NA	1	3564	1	1	0	1	20	365608	021014	13747	0071	PICHIU QUENUARAGUA	-77.18356	-9.65565	2019	11	NA	996	11	1
2019	009502201	PE6	95	22	1	1	95	2019	1431	5	1	0	4	5	0	1	1	0	95	2	2	1	2	0	NA	0	NA	0	NA	0	3564	2	1	0	1	20	1584373	021014	13747	0071	PICHIU QUENUARAGUA	-77.18356	-9.65565	2019	11	NA	996	22	1
2019	009504601	PE6	95	46	1	2	95	2019	1431	4	1	0	4	4	1	1	1	0	95	2	2	1	2	0	NA	0	NA	0	NA	0	3564	1	1	0	1	20	1584373	021014	13747	0071	PICHIU QUENUARAGUA	-77.18356	-9.65565	2019	11	NA	996	22	1
2019	009507001	PE6	95	70	1	2	95	2019	1431	3	0	0	3	3	1	1	1	0	95	2	2	1	2	0	NA	0	NA	0	NA	1	3564	0	1	0	1	20	365608	021014	13747	0071	PICHIU QUENUARAGUA	-77.18356	-9.65565	2019	11	NA	996	22	1
2019	009507201	PE6	95	72	1	1	95	2019	1431	5	2	0	5	5	1	1	1	0	95	2	2	1	2	0	NA	0	NA	0	NA	1	3564	2	1	0	1	20	365608	021014	13747	0071	PICHIU QUENUARAGUA	-77.18356	-9.65565	2019	11	NA	996	22	1
2019	009508801	PE6	95	88	1	1	95	2019	1431	1	0	0	1	1	0	1	1	0	95	2	2	1	2	0	NA	0	NA	0	NA	0	3564	0	1	0	1	20	1584373	021014	13747	0071	PICHIU QUENUARAGUA	-77.18356	-9.65565	2019	11	NA	996	22	1
2019	009509701	PE6	95	97	1	1	95	2019	1431	2	1	0	2	2	1	1	1	0	95	2	2	1	2	0	NA	0	NA	0	NA	1	3564	1	1	0	1	20	365608	021014	13747	0071	PICHIU QUENUARAGUA	-77.18356	-9.65565	2019	11	NA	996	22	1
2019	009512301	PE6	95	123	1	2	95	2019	1431	4	1	0	4	4	1	1	1	0	95	2	2	1	2	0	NA	0	NA	0	NA	1	3564	1	1	0	1	20	365608	021014	13747	0071	PICHIU QUENUARAGUA	-77.18356	-9.65565	2019	11	NA	996	32	1
2019	009600301	PE6	96	3	1	1	96	2019	1432	5	2	0	5	5	1	1	1	0	96	2	2	2	3	0	NA	0	NA	0	NA	1	2480	3	1	0	1	21	410989	021501	12710	0023	CAJAPAY	-77.9605279996	-8.38364200038	2019	43	NA	30	23	0
2019	009600401	PE6	96	4	1	1	96	2019	1432	3	1	0	3	2	1	1	1	0	96	2	2	2	3	0	NA	0	NA	0	NA	1	2480	1	1	0	1	21	410989	021501	12710	0023	CAJAPAY	-77.9605279996	-8.38364200038	2019	43	NA	30	32	0
2019	009600601	PE6	96	6	1	1	96	2019	1432	1	0	0	1	1	0	1	1	0	96	2	2	2	3	0	NA	0	NA	0	NA	0	2480	0	1	0	1	21	1123803	021501	12710	0062	AIJA	-78.03979387	-8.41064712	2019	43	NA	15	32	1
2019	009600701	PE6	96	7	1	1	96	2019	1432	2	1	0	2	2	0	1	1	0	96	2	2	2	3	0	NA	0	NA	0	NA	0	2480	1	1	0	1	21	1123803	021501	12710	0062	AIJA	-78.03979387	-8.41064712	2019	43	NA	30	32	1
2019	009600801	PE6	96	8	1	1	96	2019	1432	1	0	0	1	1	0	1	1	0	96	2	2	2	3	0	NA	0	NA	0	NA	0	2480	0	1	0	1	21	1123803	021501	12710	0062	AIJA	-78.03979387	-8.41064712	2019	43	NA	5	32	1
2019	009601801	PE6	96	18	1	1	96	2019	1432	2	0	0	2	2	0	1	1	0	96	2	2	2	3	0	NA	0	NA	0	NA	0	2480	0	1	0	1	21	1123803	021501	12710	0062	AIJA	-78.03979387	-8.41064712	2019	43	NA	50	23	1
2019	009601901	PE6	96	19	1	2	96	2019	1432	2	0	0	2	2	0	1	1	0	96	2	2	2	3	0	NA	0	NA	0	NA	0	2480	0	1	0	1	21	1123803	021501	12710	0062	AIJA	-78.03979387	-8.41064712	2019	43	NA	30	23	1
2019	009602001	PE6	96	20	1	2	96	2019	1432	4	1	0	4	4	1	1	1	0	96	2	2	2	3	0	NA	0	NA	0	NA	1	2480	2	1	0	1	21	410989	021501	12710	0062	AIJA	-78.03979387	-8.41064712	2019	43	NA	30	23	1
2019	009602101	PE6	96	21	1	2	96	2019	1432	2	0	0	2	2	0	1	1	0	96	2	2	2	3	0	NA	0	NA	0	NA	0	2480	0	1	0	1	21	1123803	021501	12710	0062	AIJA	-78.03979387	-8.41064712	2019	11	NA	996	23	1
2019	009602201	PE6	96	22	1	1	96	2019	1432	2	1	0	2	2	0	1	1	0	96	2	2	2	3	0	NA	0	NA	0	NA	0	2480	1	1	0	1	21	1123803	021501	12710	0062	AIJA	-78.03979387	-8.41064712	2019	43	NA	40	23	1
2019	009602301	PE6	96	23	1	2	96	2019	1432	2	0	0	2	2	0	1	1	0	96	2	2	2	3	0	NA	0	NA	0	NA	0	2480	0	1	0	1	21	1123803	021501	12710	0062	AIJA	-78.03979387	-8.41064712	2019	11	NA	996	23	1
2019	009602701	PE6	96	27	1	1	96	2019	1432	4	1	0	4	4	0	1	1	0	96	2	2	2	3	0	NA	0	NA	0	NA	0	2480	1	1	0	1	21	1123803	021501	12710	0053	MAYLUQUE	-78.0365849996	-8.40620000013	2019	43	NA	20	23	1
2019	009602901	PE6	96	29	1	1	96	2019	1432	4	1	0	4	4	0	1	1	0	96	2	2	2	3	0	NA	0	NA	0	NA	0	2480	1	1	0	1	21	1123803	021501	12710	0053	MAYLUQUE	-78.0365849996	-8.40620000013	2019	43	NA	20	32	1
2019	009603101	PE6	96	31	1	1	96	2019	1432	2	0	0	2	2	0	1	1	0	96	2	2	2	3	0	NA	0	NA	0	NA	0	2480	0	1	0	1	21	1123803	021501	12710	0053	MAYLUQUE	-78.0365849996	-8.40620000013	2019	43	NA	15	23	1
2019	009603201	PE6	96	32	1	1	96	2019	1432	5	1	0	5	4	1	1	1	0	96	2	2	2	3	0	NA	0	NA	0	NA	1	2480	1	1	0	1	21	410989	021501	12710	0053	MAYLUQUE	-78.0365849996	-8.40620000013	2019	43	NA	10	32	1
2019	009700501	PE6	97	5	1	1	97	2019	1434	3	1	0	3	3	1	1	1	0	97	2	2	2	3	0	NA	0	NA	0	NA	1	3090	1	1	0	1	21	513455	021905	12731	0001	CHINGALPO	-77.59623	-8.33575	2019	11	NA	996	11	1
2019	009700801	PE6	97	8	1	1	97	2019	1434	6	1	0	6	6	1	1	1	0	97	2	2	2	3	0	NA	0	NA	0	NA	1	3090	1	1	0	1	21	513455	021905	12731	0001	CHINGALPO	-77.59623	-8.33575	2019	11	NA	996	11	1
2019	009702001	PE6	97	20	1	1	97	2019	1434	1	0	0	1	1	0	1	1	0	97	2	2	2	3	0	NA	0	NA	0	NA	0	3090	0	1	0	1	21	1403984	021905	12731	0001	CHINGALPO	-77.59623	-8.33575	2019	11	NA	996	11	1
2019	009702801	PE6	97	28	1	2	97	2019	1434	6	2	0	6	6	1	1	1	0	97	2	2	2	3	0	NA	0	NA	0	NA	1	3090	2	1	0	1	21	513455	021905	12731	0001	CHINGALPO	-77.59623	-8.33575	2019	11	NA	996	11	1
2019	009703101	PE6	97	31	1	1	97	2019	1434	2	2	0	2	2	0	1	1	0	97	2	2	2	3	0	NA	0	NA	0	NA	0	3090	2	1	0	1	21	1403984	021905	12731	0001	CHINGALPO	-77.59623	-8.33575	2019	11	NA	996	11	1
2019	009703301	PE6	97	33	1	1	97	2019	1434	1	0	0	1	1	0	1	1	0	97	2	2	2	3	0	NA	0	NA	0	NA	0	3090	0	1	0	1	21	1403984	021905	12731	0001	CHINGALPO	-77.59623	-8.33575	2019	11	NA	996	11	1
2019	009703401	PE6	97	34	1	1	97	2019	1434	4	2	0	4	4	0	1	1	0	97	2	2	2	3	0	NA	0	NA	0	NA	0	3090	2	1	0	1	21	1403984	021905	12731	0001	CHINGALPO	-77.59623	-8.33575	2019	11	NA	996	11	1
2019	009703901	PE6	97	39	1	2	97	2019	1434	4	1	0	4	4	1	1	1	0	97	2	2	2	3	0	NA	0	NA	0	NA	1	3090	1	1	0	1	21	513455	021905	12731	0001	CHINGALPO	-77.59623	-8.33575	2019	11	NA	996	11	1
2019	009705201	PE6	97	52	1	2	97	2019	1434	4	1	0	4	4	1	1	1	0	97	2	2	2	3	0	NA	0	NA	0	NA	1	3090	1	1	0	1	21	513455	021905	12731	0001	CHINGALPO	-77.59623	-8.33575	2019	11	NA	996	11	1
2019	009705301	PE6	97	53	1	2	97	2019	1434	4	1	0	4	4	2	1	1	0	97	2	2	2	3	0	NA	0	NA	0	NA	2	3090	1	1	0	1	21	513455	021905	12731	0001	CHINGALPO	-77.59623	-8.33575	2019	11	NA	996	23	1
2019	009705701	PE6	97	57	1	2	97	2019	1434	5	1	0	5	5	2	1	1	0	97	2	2	2	3	0	NA	0	NA	0	NA	2	3090	1	1	0	1	21	513455	021905	12731	0001	CHINGALPO	-77.59623	-8.33575	2019	11	NA	996	11	1
2019	009705801	PE6	97	58	1	2	97	2019	1434	2	0	0	2	2	0	1	1	0	97	2	2	2	3	0	NA	0	NA	0	NA	0	3090	0	1	0	1	21	1403984	021905	12731	0001	CHINGALPO	-77.59623	-8.33575	2019	11	NA	996	23	1
2019	009705901	PE6	97	59	1	2	97	2019	1434	4	1	0	4	4	1	1	1	0	97	2	2	2	3	0	NA	0	NA	0	NA	1	3090	1	1	0	1	21	513455	021905	12731	0001	CHINGALPO	-77.59623	-8.33575	2019	11	NA	996	11	1
2019	009707401	PE6	97	74	1	1	97	2019	1434	3	1	0	3	3	1	1	1	0	97	2	2	2	3	0	NA	0	NA	0	NA	1	3090	1	1	0	1	21	513455	021905	12731	0001	CHINGALPO	-77.59623	-8.33575	2019	11	NA	996	23	1
2019	009707501	PE6	97	75	1	1	97	2019	1434	3	1	0	3	3	1	1	1	0	97	2	2	2	3	0	NA	0	NA	0	NA	1	3090	1	1	0	1	21	513455	021905	12731	0001	CHINGALPO	-77.59623	-8.33575	2019	11	NA	996	23	1
2019	009801001	PE6	98	10	1	2	98	2019	1430	5	1	0	5	5	1	1	1	0	98	2	2	2	3	0	NA	0	NA	0	NA	1	3492	1	1	0	1	21	290432	021906	12740	0002	LLAMA	-77.6384049998	-8.4177133332	2019	11	NA	996	23	1
2019	009801101	PE6	98	11	1	1	98	2019	1430	4	1	0	4	4	2	1	1	0	98	2	2	2	3	0	NA	0	NA	0	NA	1	3492	1	1	0	1	21	290432	021906	12740	0002	LLAMA	-77.6384049998	-8.4177133332	2019	11	NA	996	23	1
2019	009801301	PE6	98	13	1	2	98	2019	1430	2	0	0	2	2	0	1	1	0	98	2	2	2	3	0	NA	0	NA	0	NA	0	3492	0	1	0	1	21	794154	021906	12740	0002	LLAMA	-77.6384049998	-8.4177133332	2019	11	NA	996	23	1
2019	009801401	PE6	98	14	1	1	98	2019	1430	2	0	0	2	2	0	1	1	0	98	2	2	2	3	0	NA	0	NA	0	NA	0	3492	0	1	0	1	21	794154	021906	12740	0002	LLAMA	-77.6384049998	-8.4177133332	2019	11	NA	996	23	1
2019	009801901	PE6	98	19	1	3	98	2019	1430	5	1	0	5	4	0	1	1	0	98	2	2	2	3	0	NA	0	NA	0	NA	0	3492	1	1	0	1	21	794154	021906	12740	0003	SACSAY	-77.6141599996	-8.42819666644	2019	11	NA	996	23	1
2019	009802001	PE6	98	20	1	1	98	2019	1430	2	0	0	2	2	0	1	1	0	98	2	2	2	3	0	NA	0	NA	0	NA	0	3492	1	1	0	1	21	794154	021906	12740	0003	SACSAY	-77.6141599996	-8.42819666644	2019	11	NA	996	23	1
2019	009802101	PE6	98	21	1	2	98	2019	1430	6	2	0	6	6	1	1	1	0	98	2	2	2	3	0	NA	0	NA	0	NA	1	3492	2	1	0	1	21	290432	021906	12740	0003	SACSAY	-77.6141599996	-8.42819666644	2019	11	NA	996	23	1
2019	009802201	PE6	98	22	1	1	98	2019	1430	5	1	0	5	5	2	1	1	0	98	2	2	2	3	0	NA	0	NA	0	NA	1	3492	1	1	0	1	21	290432	021906	12740	0003	SACSAY	-77.6141599996	-8.42819666644	2019	11	NA	996	23	1
2019	009802301	PE6	98	23	1	2	98	2019	1430	4	1	0	4	4	2	1	1	0	98	2	2	2	3	0	NA	0	NA	0	NA	2	3492	1	1	0	1	21	290432	021906	12740	0003	SACSAY	-77.6141599996	-8.42819666644	2019	11	NA	996	23	0
2019	009802901	PE6	98	29	1	2	98	2019	1430	6	1	0	4	6	1	1	1	0	98	2	2	2	3	0	NA	0	NA	0	NA	1	3492	1	1	0	1	21	290432	021906	12740	0003	SACSAY	-77.6141599996	-8.42819666644	2019	11	NA	996	23	1
2019	009803001	PE6	98	30	1	2	98	2019	1430	3	1	0	3	3	1	1	1	0	98	2	2	2	3	0	NA	0	NA	0	NA	1	3492	1	1	0	1	21	290432	021906	12740	0003	SACSAY	-77.6141599996	-8.42819666644	2019	96	96	5	32	1
2019	009803101	PE6	98	31	1	2	98	2019	1430	6	1	0	6	6	0	1	1	0	98	2	2	2	3	0	NA	0	NA	0	NA	0	3492	2	1	0	1	21	794154	021906	12740	0003	SACSAY	-77.6141599996	-8.42819666644	2019	96	96	4	23	1
2019	009803201	PE6	98	32	1	2	98	2019	1430	7	1	0	5	7	2	1	1	0	98	2	2	2	3	0	NA	0	NA	0	NA	1	3492	2	1	0	1	21	290432	021906	12740	0003	SACSAY	-77.6141599996	-8.42819666644	2019	96	96	3	23	1
2019	009803301	PE6	98	33	1	2	98	2019	1430	2	0	0	2	2	0	1	1	0	98	2	2	2	3	0	NA	0	NA	0	NA	0	3492	0	1	0	1	21	794154	021906	12740	0003	SACSAY	-77.6141599996	-8.42819666644	2019	11	NA	996	23	1
2019	009904001	PE6	99	40	1	2	99	2019	1429	3	1	0	3	3	0	1	1	0	99	2	2	2	3	0	NA	0	NA	0	NA	0	2816	1	1	0	1	21	1320469	021201	12862	0019	HUAUYA	-77.7769866663	-9.03109999967	2019	11	NA	996	23	1
2019	009904101	PE6	99	41	1	2	99	2019	1429	6	1	0	6	6	1	1	1	0	99	2	2	2	3	0	NA	0	NA	0	NA	1	2816	1	1	0	1	21	482912	021201	12862	0019	HUAUYA	-77.7769866663	-9.03109999967	2019	43	NA	2	23	0
2019	009904201	PE6	99	42	1	2	99	2019	1429	3	0	0	3	3	0	1	1	0	99	2	2	2	3	0	NA	0	NA	0	NA	0	2816	0	1	0	1	21	1320469	021201	12862	0019	HUAUYA	-77.7769866663	-9.03109999967	2019	11	NA	996	23	1
2019	009904301	PE6	99	43	1	1	99	2019	1429	4	1	0	4	4	0	1	1	0	99	2	2	2	3	0	NA	0	NA	0	NA	0	2816	1	1	0	1	21	1320469	021201	12862	0019	HUAUYA	-77.7769866663	-9.03109999967	2019	12	NA	5	32	1
2019	009904401	PE6	99	44	1	2	99	2019	1429	3	1	0	3	3	1	1	1	0	99	2	2	2	3	0	NA	0	NA	0	NA	0	2816	1	1	0	1	21	1320469	021201	12862	0019	HUAUYA	-77.7769866663	-9.03109999967	2019	11	NA	996	32	1
2019	009907001	PE6	99	70	1	2	99	2019	1429	6	1	0	6	6	1	1	1	0	99	2	2	2	3	0	NA	0	NA	0	NA	1	2816	2	1	0	1	21	482912	021201	12862	0019	HUAUYA	-77.7769866663	-9.03109999967	2019	43	NA	3	32	1
2019	009907101	PE6	99	71	1	2	99	2019	1429	5	1	0	5	5	1	1	1	0	99	2	2	2	3	0	NA	0	NA	0	NA	0	2816	1	1	0	1	21	1320469	021201	12862	0019	HUAUYA	-77.7769866663	-9.03109999967	2019	11	NA	996	23	1
2019	009907201	PE6	99	72	1	1	99	2019	1429	5	0	0	5	5	0	1	1	0	99	2	2	2	3	0	NA	0	NA	0	NA	0	2816	0	1	0	1	21	1320469	021201	12862	0019	HUAUYA	-77.7769866663	-9.03109999967	2019	43	NA	5	23	0
2019	009907301	PE6	99	73	1	1	99	2019	1429	3	1	0	3	3	1	1	1	0	99	2	2	2	3	0	NA	0	NA	0	NA	1	2816	1	1	0	1	21	482912	021201	12862	0019	HUAUYA	-77.7769866663	-9.03109999967	2019	43	NA	5	32	0
2019	009907401	PE6	99	74	1	2	99	2019	1429	3	1	0	3	3	0	1	1	0	99	2	2	2	3	0	NA	0	NA	0	NA	0	2816	1	1	0	1	21	1320469	021201	12862	0019	HUAUYA	-77.7769866663	-9.03109999967	2019	11	NA	996	23	1
2019	009913501	PE6	99	135	1	1	99	2019	1429	3	1	0	3	3	0	1	1	0	99	2	2	2	3	0	NA	0	NA	0	NA	0	2816	2	1	0	1	21	1320469	021201	12862	0020	ANTASH	-77.7537966671	-9.03212166638	2019	11	NA	996	23	1
2019	009913601	PE6	99	136	1	2	99	2019	1429	2	1	0	2	1	0	1	1	0	99	2	2	2	3	0	NA	0	NA	0	NA	0	2816	1	1	0	1	21	1320469	021201	12862	0020	ANTASH	-77.7537966671	-9.03212166638	2019	11	NA	996	23	1
2019	009913701	PE6	99	137	1	1	99	2019	1429	5	1	0	5	5	1	1	1	0	99	2	2	2	3	0	NA	0	NA	0	NA	1	2816	1	1	0	1	21	482912	021201	12862	0020	ANTASH	-77.7537966671	-9.03212166638	2019	11	NA	996	23	1
2019	009913801	PE6	99	138	1	1	99	2019	1429	4	1	0	4	4	1	1	1	0	99	2	2	2	3	0	NA	0	NA	0	NA	1	2816	1	1	0	1	21	482912	021201	12862	0020	ANTASH	-77.7537966671	-9.03212166638	2019	11	NA	996	23	1
2019	009913901	PE6	99	139	1	1	99	2019	1429	2	0	0	2	2	0	1	1	0	99	2	2	2	3	0	NA	0	NA	0	NA	0	2816	0	1	0	1	21	1320469	021201	12862	0020	ANTASH	-77.7537966671	-9.03212166638	2019	11	NA	996	23	1
2019	010002501	PE6	100	25	1	2	100	2019	1432	5	1	0	3	4	1	1	1	0	100	2	2	2	3	0	NA	0	NA	0	NA	1	3481	1	1	0	1	21	590848	021603	12902	0024	PAMPANUEVA	-77.3600516668	-8.62143833371	2019	11	NA	996	23	1
2019	010002601	PE6	100	26	1	1	100	2019	1432	4	1	0	4	4	1	1	1	0	100	2	2	2	3	0	NA	0	NA	0	NA	1	3481	1	1	0	1	21	590848	021603	12902	0024	PAMPANUEVA	-77.3600516668	-8.62143833371	2019	11	NA	996	23	1
2019	010002801	PE6	100	28	1	2	100	2019	1432	4	0	0	4	0	1	1	1	0	100	2	2	2	3	0	NA	0	NA	0	NA	1	3481	1	1	0	1	21	590848	021603	12902	0024	PAMPANUEVA	-77.3600516668	-8.62143833371	2019	96	96	998	32	0
2019	010002901	PE6	100	29	1	2	100	2019	1432	5	1	0	5	5	0	1	1	0	100	2	2	2	3	0	NA	0	NA	0	NA	0	3481	1	1	0	1	21	1615606	021603	12902	0024	PAMPANUEVA	-77.3600516668	-8.62143833371	2019	11	NA	996	23	1
2019	010009401	PE6	100	94	1	2	100	2019	1432	5	1	0	2	4	1	1	1	0	100	2	2	2	3	0	NA	0	NA	0	NA	1	3481	1	1	0	1	21	590848	021603	12902	0035	SAN ANTONIO DE TAYA	-77.3694316667	-8.63666499989	2019	11	NA	996	21	1
2019	010009501	PE6	100	95	1	1	100	2019	1432	7	1	0	7	7	2	1	1	0	100	2	2	2	3	0	NA	0	NA	0	NA	2	3481	1	1	0	1	21	590848	021603	12902	0035	SAN ANTONIO DE TAYA	-77.3694316667	-8.63666499989	2019	11	NA	996	21	0
2019	010009601	PE6	100	96	1	1	100	2019	1432	2	0	0	2	2	0	1	1	0	100	2	2	2	3	0	NA	0	NA	0	NA	0	3481	0	1	0	1	21	1615606	021603	12902	0035	SAN ANTONIO DE TAYA	-77.3694316667	-8.63666499989	2019	41	NA	30	32	0
2019	010009701	PE6	100	97	1	2	100	2019	1432	7	1	0	7	7	2	1	1	0	100	2	2	2	3	0	NA	0	NA	0	NA	1	3481	2	1	0	1	21	590848	021603	12902	0035	SAN ANTONIO DE TAYA	-77.3694316667	-8.63666499989	2019	11	NA	996	32	1
2019	010009801	PE6	100	98	1	1	100	2019	1432	1	0	0	1	1	0	1	1	0	100	2	2	2	3	0	NA	0	NA	0	NA	0	3481	0	1	0	1	21	1615606	021603	12902	0035	SAN ANTONIO DE TAYA	-77.3694316667	-8.63666499989	2019	11	NA	996	32	1
2019	010011501	PE6	100	115	1	1	100	2019	1432	3	1	0	3	3	1	1	1	0	100	2	2	2	3	0	NA	0	NA	0	NA	1	3481	1	1	0	1	21	590848	021603	12902	0028	SEGSEBAMBA	-77.3525933336	-8.63200666637	2019	96	96	1	23	0
2019	010011601	PE6	100	116	1	1	100	2019	1432	5	1	0	5	5	1	1	1	0	100	2	2	2	3	0	NA	0	NA	0	NA	1	3481	1	1	0	1	21	590848	021603	12902	0028	SEGSEBAMBA	-77.3525933336	-8.63200666637	2019	11	NA	996	23	0
2019	010011701	PE6	100	117	1	2	100	2019	1432	3	1	0	3	2	1	1	1	0	100	2	2	2	3	0	NA	0	NA	0	NA	1	3481	1	1	0	1	21	590848	021603	12902	0028	SEGSEBAMBA	-77.3525933336	-8.63200666637	2019	11	NA	996	23	0
2019	010011801	PE6	100	118	1	1	100	2019	1432	3	1	0	3	3	1	1	1	0	100	2	2	2	3	0	NA	0	NA	0	NA	1	3481	1	1	0	1	21	590848	021603	12902	0028	SEGSEBAMBA	-77.3525933336	-8.63200666637	2019	11	NA	996	32	0
2019	010011901	PE6	100	119	1	1	100	2019	1432	4	0	0	3	4	1	1	1	0	100	2	2	2	3	0	NA	0	NA	0	NA	1	3481	0	1	0	1	21	590848	021603	12902	0028	SEGSEBAMBA	-77.3525933336	-8.63200666637	2019	11	NA	996	32	0
2019	010101001	PE6	101	10	1	1	101	2019	1434	2	0	0	2	2	0	1	1	0	101	2	2	2	3	0	NA	0	NA	0	NA	0	3141	0	1	0	1	21	1099598	021604	12910	0013	TARACUCHO	-77.3958166667	-8.69443833306	2019	11	NA	996	22	1
2019	010101101	PE6	101	11	1	1	101	2019	1434	4	3	0	4	4	0	1	1	0	101	2	2	2	3	0	NA	0	NA	0	NA	0	3141	3	1	0	1	21	1099598	021604	12910	0013	TARACUCHO	-77.3958166667	-8.69443833306	2019	11	NA	996	22	1
2019	010101601	PE6	101	16	1	1	101	2019	1434	1	0	0	1	1	0	1	1	0	101	2	2	2	3	0	NA	0	NA	0	NA	0	3141	0	1	0	1	21	1099598	021604	12910	0013	TARACUCHO	-77.3958166667	-8.69443833306	2019	11	NA	996	32	1
2019	010101701	PE6	101	17	1	2	101	2019	1434	4	1	0	4	4	2	1	1	0	101	2	2	2	3	0	NA	0	NA	0	NA	1	3141	1	1	0	1	21	402137	021604	12910	0013	TARACUCHO	-77.3958166667	-8.69443833306	2019	11	NA	996	32	1
2019	010103701	PE6	101	37	1	1	101	2019	1434	3	0	0	3	0	0	1	1	0	101	2	2	2	3	0	NA	0	NA	0	NA	0	3141	1	1	0	1	21	1099598	021604	12910	0029	COCHATUCOJ	-77.39772	-8.70467000002	2019	11	NA	996	23	1
2019	010103801	PE6	101	38	1	2	101	2019	1434	7	1	0	7	7	1	1	1	0	101	2	2	2	3	0	NA	0	NA	0	NA	1	3141	1	1	0	1	21	402137	021604	12910	0029	COCHATUCOJ	-77.39772	-8.70467000002	2019	43	NA	10	23	1
2019	010103901	PE6	101	39	1	1	101	2019	1434	2	0	0	2	2	0	1	1	0	101	2	2	2	3	0	NA	0	NA	0	NA	0	3141	0	1	0	1	21	1099598	021604	12910	0029	COCHATUCOJ	-77.39772	-8.70467000002	2019	11	NA	996	32	1
2019	010104001	PE6	101	40	1	2	101	2019	1434	2	0	0	2	2	0	1	1	0	101	2	2	2	3	0	NA	0	NA	0	NA	0	3141	0	1	0	1	21	1099598	021604	12910	0029	COCHATUCOJ	-77.39772	-8.70467000002	2019	11	NA	996	32	1
2019	010104101	PE6	101	41	1	1	101	2019	1434	1	0	0	1	1	0	1	1	0	101	2	2	2	3	0	NA	0	NA	0	NA	0	3141	0	1	0	1	21	1099598	021604	12910	0029	COCHATUCOJ	-77.39772	-8.70467000002	2019	11	NA	996	32	1
2019	010104701	PE6	101	47	1	1	101	2019	1434	1	0	0	1	1	0	1	1	0	101	2	2	2	3	0	NA	0	NA	0	NA	0	3141	0	1	0	1	21	1099598	021604	12910	0029	COCHATUCOJ	-77.39772	-8.70467000002	2019	96	96	998	32	0
2019	010104801	PE6	101	48	1	2	101	2019	1434	4	0	0	4	0	1	1	1	0	101	2	2	2	3	0	NA	0	NA	0	NA	1	3141	1	1	0	1	21	402137	021604	12910	0029	COCHATUCOJ	-77.39772	-8.70467000002	2019	96	96	10	32	0
2019	010104901	PE6	101	49	1	1	101	2019	1434	4	0	0	4	4	0	1	1	0	101	2	2	2	3	0	NA	0	NA	0	NA	0	3141	0	1	0	1	21	1099598	021604	12910	0029	COCHATUCOJ	-77.39772	-8.70467000002	2019	11	NA	996	32	1
2019	010105001	PE6	101	50	1	2	101	2019	1434	3	0	0	3	3	0	1	1	0	101	2	2	2	3	0	NA	0	NA	0	NA	0	3141	0	1	0	1	21	1099598	021604	12910	0029	COCHATUCOJ	-77.39772	-8.70467000002	2019	11	NA	996	32	1
2019	010105101	PE6	101	51	1	1	101	2019	1434	5	2	0	5	5	0	1	1	0	101	2	2	2	3	0	NA	0	NA	0	NA	0	3141	3	1	0	1	21	1099598	021604	12910	0029	COCHATUCOJ	-77.39772	-8.70467000002	2019	11	NA	996	32	1
2019	010200101	PE6	102	1	1	1	102	2019	1429	4	1	0	4	4	0	1	1	0	102	2	2	2	3	0	NA	0	NA	0	NA	0	3254	1	1	0	1	21	1065170	022002	13006	0006	SHIRA	-77.7348983334	-9.22995500042	2019	11	NA	996	21	1
2019	010200201	PE6	102	2	1	1	102	2019	1429	2	1	0	2	2	0	1	1	0	102	2	2	2	3	0	NA	0	NA	0	NA	0	3254	1	1	0	1	21	1065170	022002	13006	0006	SHIRA	-77.7348983334	-9.22995500042	2019	12	NA	10	32	1
2019	010200301	PE6	102	3	1	2	102	2019	1429	5	1	0	5	5	3	1	1	0	102	2	2	2	3	0	NA	0	NA	0	NA	2	3254	1	1	0	1	21	389546	022002	13006	0006	SHIRA	-77.7348983334	-9.22995500042	2019	11	NA	996	21	1
2019	010200401	PE6	102	4	1	2	102	2019	1429	6	2	0	6	6	1	1	1	0	102	2	2	2	3	0	NA	0	NA	0	NA	1	3254	3	1	0	1	21	389546	022002	13006	0006	SHIRA	-77.7348983334	-9.22995500042	2019	11	NA	996	21	1
2019	010200501	PE6	102	5	1	1	102	2019	1429	2	1	0	2	2	0	1	1	0	102	2	2	2	3	0	NA	0	NA	0	NA	0	3254	1	1	0	1	21	1065170	022002	13006	0006	SHIRA	-77.7348983334	-9.22995500042	2019	11	NA	996	21	1
2019	010200601	PE6	102	6	1	1	102	2019	1429	2	1	0	2	2	1	1	1	0	102	2	2	2	3	0	NA	0	NA	0	NA	1	3254	1	1	0	1	21	389546	022002	13006	0006	SHIRA	-77.7348983334	-9.22995500042	2019	11	NA	996	21	1
2019	010200801	PE6	102	8	1	1	102	2019	1429	3	1	0	3	3	0	1	1	0	102	2	2	2	3	0	NA	0	NA	0	NA	0	3254	1	1	0	1	21	1065170	022002	13006	0006	SHIRA	-77.7348983334	-9.22995500042	2019	11	NA	996	21	1
2019	010200901	PE6	102	9	1	1	102	2019	1429	3	1	0	3	1	0	1	1	0	102	2	2	2	3	0	NA	0	NA	0	NA	0	3254	2	1	0	1	21	1065170	022002	13006	0006	SHIRA	-77.7348983334	-9.22995500042	2019	11	NA	996	23	1
2019	010201001	PE6	102	10	1	1	102	2019	1429	3	1	0	3	3	0	1	1	0	102	2	2	2	3	0	NA	0	NA	0	NA	0	3254	1	1	0	1	21	1065170	022002	13006	0006	SHIRA	-77.7348983334	-9.22995500042	2019	11	NA	996	23	1
2019	010202001	PE6	102	20	1	4	102	2019	1429	4	1	0	4	4	0	1	1	0	102	2	2	2	3	0	NA	0	NA	0	NA	0	3254	1	1	0	1	21	1065170	022002	13006	0007	PAMPAHUASI	-77.7515050003	-9.22860999955	2019	11	NA	996	23	1
2019	010202101	PE6	102	21	1	2	102	2019	1429	2	1	0	2	2	0	1	1	0	102	2	2	2	3	0	NA	0	NA	0	NA	0	3254	1	1	0	1	21	1065170	022002	13006	0007	PAMPAHUASI	-77.7515050003	-9.22860999955	2019	11	NA	996	23	1
2019	010202201	PE6	102	22	1	2	102	2019	1429	4	1	0	4	4	1	1	1	0	102	2	2	2	3	0	NA	0	NA	0	NA	1	3254	1	1	0	1	21	389546	022002	13006	0007	PAMPAHUASI	-77.7515050003	-9.22860999955	2019	96	43	10	23	1
2019	010202301	PE6	102	23	1	1	102	2019	1429	5	1	0	5	5	1	1	1	0	102	2	2	2	3	0	NA	0	NA	0	NA	1	3254	1	1	0	1	21	389546	022002	13006	0007	PAMPAHUASI	-77.7515050003	-9.22860999955	2019	96	96	5	23	1
2019	010202401	PE6	102	24	1	2	102	2019	1429	3	1	0	3	3	1	1	1	0	102	2	2	2	3	0	NA	0	NA	0	NA	1	3254	1	1	0	1	21	389546	022002	13006	0007	PAMPAHUASI	-77.7515050003	-9.22860999955	2019	41	NA	5	23	1
2019	010303901	PE6	103	39	1	2	103	2019	1431	2	1	0	2	2	0	1	1	0	103	2	2	2	3	0	NA	0	NA	0	NA	0	70	1	1	0	1	21	1477471	020801	13140	0007	NUEVA ZELANDA (EL CARMEN)	-78.3225100037	-9.45831932777	2019	11	NA	996	21	1
2019	010304001	PE6	103	40	1	1	103	2019	1431	3	1	0	3	3	1	1	1	0	103	2	2	2	3	0	NA	0	NA	0	NA	1	70	1	1	0	1	21	540330	020801	13140	0007	NUEVA ZELANDA (EL CARMEN)	-78.3225100037	-9.45831932777	2019	11	NA	996	21	1
2019	010304101	PE6	103	41	1	1	103	2019	1431	3	1	0	3	3	1	1	1	0	103	2	2	2	3	0	NA	0	NA	0	NA	1	70	1	1	0	1	21	540330	020801	13140	0007	NUEVA ZELANDA (EL CARMEN)	-78.3225100037	-9.45831932777	2019	11	NA	996	23	1
2019	010304201	PE6	103	42	1	2	103	2019	1431	4	2	0	4	4	0	1	1	0	103	2	2	2	3	0	NA	0	NA	0	NA	0	70	2	1	0	1	21	1477471	020801	13140	0007	NUEVA ZELANDA (EL CARMEN)	-78.3225100037	-9.45831932777	2019	11	NA	996	23	1
2019	010304301	PE6	103	43	1	2	103	2019	1431	4	1	0	4	4	1	1	1	0	103	2	2	2	3	0	NA	0	NA	0	NA	1	70	1	1	0	1	21	540330	020801	13140	0007	NUEVA ZELANDA (EL CARMEN)	-78.3225100037	-9.45831932777	2019	11	NA	996	21	1
2019	010304401	PE6	103	44	1	2	103	2019	1431	5	3	0	5	5	1	1	1	0	103	2	2	2	3	0	NA	0	NA	0	NA	1	70	3	1	0	1	21	540330	020801	13140	0007	NUEVA ZELANDA (EL CARMEN)	-78.3225100037	-9.45831932777	2019	11	NA	996	21	1
2019	010304501	PE6	103	45	1	2	103	2019	1431	3	1	0	3	3	0	1	1	0	103	2	2	2	3	0	NA	0	NA	0	NA	0	70	1	1	0	1	21	1477471	020801	13140	0007	NUEVA ZELANDA (EL CARMEN)	-78.3225100037	-9.45831932777	2019	11	NA	996	23	1
2019	010304601	PE6	103	46	1	2	103	2019	1431	5	2	0	5	4	1	1	1	0	103	2	2	2	3	0	NA	0	NA	0	NA	1	70	3	1	0	1	21	540330	020801	13140	0007	NUEVA ZELANDA (EL CARMEN)	-78.3225100037	-9.45831932777	2019	11	NA	996	23	1
2019	010304701	PE6	103	47	1	2	103	2019	1431	2	0	0	2	2	0	1	1	0	103	2	2	2	3	0	NA	0	NA	0	NA	0	70	0	1	0	1	21	1477471	020801	13140	0007	NUEVA ZELANDA (EL CARMEN)	-78.3225100037	-9.45831932777	2019	11	NA	996	23	1
2019	010304801	PE6	103	48	1	2	103	2019	1431	4	1	0	4	4	1	1	1	0	103	2	2	2	3	0	NA	0	NA	0	NA	1	70	1	1	0	1	21	540330	020801	13140	0007	NUEVA ZELANDA (EL CARMEN)	-78.3225100037	-9.45831932777	2019	11	NA	996	23	1
2019	010305701	PE6	103	57	1	3	103	2019	1431	3	0	0	3	3	0	1	1	0	103	2	2	2	3	0	NA	0	NA	0	NA	0	70	0	1	0	1	21	1477471	020801	13140	0008	SECHIN BAJO	-78.2597057668	-9.46619528359	2019	11	NA	996	21	1
2019	010305801	PE6	103	58	1	2	103	2019	1431	9	2	0	9	9	0	1	1	0	103	2	2	2	3	0	NA	0	NA	0	NA	0	70	2	1	0	1	21	1477471	020801	13140	0008	SECHIN BAJO	-78.2597057668	-9.46619528359	2019	21	NA	996	21	1
2019	010305901	PE6	103	59	1	1	103	2019	1431	1	0	0	1	1	0	1	1	0	103	2	2	2	3	0	NA	0	NA	0	NA	0	70	0	1	0	1	21	1477471	020801	13140	0008	SECHIN BAJO	-78.2597057668	-9.46619528359	2019	11	NA	996	23	1
2019	010306001	PE6	103	60	1	4	103	2019	1431	9	2	0	9	9	3	1	1	0	103	2	2	2	3	0	NA	0	NA	0	NA	3	70	2	1	0	1	21	540330	020801	13140	0008	SECHIN BAJO	-78.2597057668	-9.46619528359	2019	11	NA	996	23	1
2019	010306101	PE6	103	61	1	2	103	2019	1431	8	2	0	8	8	1	1	1	0	103	2	2	2	3	0	NA	0	NA	0	NA	1	70	2	1	0	1	21	540330	020801	13140	0008	SECHIN BAJO	-78.2597057668	-9.46619528359	2019	21	NA	996	23	1
2019	010400101	PE6	104	1	1	1	104	2019	1433	2	0	0	2	2	0	1	1	0	104	2	2	2	3	0	NA	0	NA	0	NA	0	221	0	1	0	1	21	1237342	020802	13147	0001	BUENA VISTA ALTA	-78.20464	-9.43055	2019	11	NA	996	11	1
2019	010400601	PE6	104	6	1	2	104	2019	1433	3	0	0	3	3	0	1	1	0	104	2	2	2	3	0	NA	0	NA	0	NA	0	221	0	1	0	1	21	1237342	020802	13147	0001	BUENA VISTA ALTA	-78.20464	-9.43055	2019	11	NA	996	11	1
2019	010401601	PE6	104	16	1	2	104	2019	1433	4	1	0	4	4	1	1	1	0	104	2	2	2	3	0	NA	0	NA	0	NA	1	221	1	1	0	1	21	452512	020802	13147	0001	BUENA VISTA ALTA	-78.20464	-9.43055	2019	11	NA	996	11	1
2019	010401801	PE6	104	18	1	1	104	2019	1433	2	0	0	2	2	0	1	1	0	104	2	2	2	3	0	NA	0	NA	0	NA	0	221	0	1	0	1	21	1237342	020802	13147	0001	BUENA VISTA ALTA	-78.20464	-9.43055	2019	11	NA	996	11	1
2019	010403601	PE6	104	36	1	1	104	2019	1433	4	1	0	4	4	1	1	1	0	104	2	2	2	3	0	NA	0	NA	0	NA	1	221	1	1	0	1	21	452512	020802	13147	0001	BUENA VISTA ALTA	-78.20464	-9.43055	2019	11	NA	996	11	1
2019	010404401	PE6	104	44	1	2	104	2019	1433	4	1	0	4	3	1	1	1	0	104	2	2	2	3	0	NA	0	NA	0	NA	1	221	1	1	0	1	21	452512	020802	13147	0001	BUENA VISTA ALTA	-78.20464	-9.43055	2019	11	NA	996	11	1
2019	010404501	PE6	104	45	1	1	104	2019	1433	1	0	0	1	1	0	1	1	0	104	2	2	2	3	0	NA	0	NA	0	NA	0	221	0	1	0	1	21	1237342	020802	13147	0001	BUENA VISTA ALTA	-78.20464	-9.43055	2019	11	NA	996	11	1
2019	010405001	PE6	104	50	1	2	104	2019	1433	7	4	0	7	7	0	1	1	0	104	2	2	2	3	0	NA	0	NA	0	NA	0	221	4	1	0	1	21	1237342	020802	13147	0001	BUENA VISTA ALTA	-78.20464	-9.43055	2019	11	NA	996	11	1
2019	010406501	PE6	104	65	1	1	104	2019	1433	2	1	0	2	2	0	1	1	0	104	2	2	2	3	0	NA	0	NA	0	NA	0	221	1	1	0	1	21	1237342	020802	13147	0001	BUENA VISTA ALTA	-78.20464	-9.43055	2019	11	NA	996	11	1
2019	010406601	PE6	104	66	1	2	104	2019	1433	5	1	0	5	5	1	1	1	0	104	2	2	2	3	0	NA	0	NA	0	NA	1	221	1	1	0	1	21	452512	020802	13147	0001	BUENA VISTA ALTA	-78.20464	-9.43055	2019	11	NA	996	11	1
2019	010406801	PE6	104	68	1	1	104	2019	1433	1	1	0	1	1	0	1	1	0	104	2	2	2	3	0	NA	0	NA	0	NA	0	221	1	1	0	1	21	1237342	020802	13147	0001	BUENA VISTA ALTA	-78.20464	-9.43055	2019	11	NA	996	96	1
2019	010407101	PE6	104	71	1	1	104	2019	1434	2	0	0	2	2	0	1	1	0	104	2	2	2	3	0	NA	0	NA	0	NA	0	221	0	1	0	1	21	1237342	020802	13147	0001	BUENA VISTA ALTA	-78.20464	-9.43055	2019	11	NA	996	11	1
2019	010407201	PE6	104	72	1	3	104	2019	1433	4	2	0	4	4	1	1	1	0	104	2	2	2	3	0	NA	0	NA	0	NA	1	221	2	1	0	1	21	452512	020802	13147	0001	BUENA VISTA ALTA	-78.20464	-9.43055	2019	11	NA	996	11	1
2019	010503101	PE6	105	31	1	1	105	2019	1434	4	1	0	4	4	2	1	1	0	105	2	2	2	3	0	NA	0	NA	0	NA	2	1171	1	1	0	1	21	408000	021104	13172	0020	SANTIAGO DE HUI<d1>A	-77.84773978	-9.95946956	2019	11	NA	996	23	1
2019	010503201	PE6	105	32	1	2	105	2019	1434	3	1	0	3	3	1	1	1	0	105	2	2	2	3	0	NA	0	NA	0	NA	1	1171	1	1	0	1	21	408000	021104	13172	0020	SANTIAGO DE HUI<d1>A	-77.84773978	-9.95946956	2019	11	NA	996	23	1
2019	010503301	PE6	105	33	1	2	105	2019	1434	6	2	0	6	6	1	1	1	0	105	2	2	2	3	0	NA	0	NA	0	NA	1	1171	2	1	0	1	21	408000	021104	13172	0020	SANTIAGO DE HUI<d1>A	-77.84773978	-9.95946956	2019	11	NA	996	22	1
2019	010503401	PE6	105	34	1	1	105	2019	1434	3	0	0	3	3	0	1	1	0	105	2	2	2	3	0	NA	0	NA	0	NA	0	1171	1	1	0	1	21	1115630	021104	13172	0020	SANTIAGO DE HUI<d1>A	-77.84773978	-9.95946956	2019	11	NA	996	22	1
2019	010503501	PE6	105	35	1	1	105	2019	1434	3	0	0	3	3	0	1	1	0	105	2	2	2	3	0	NA	0	NA	0	NA	0	1171	0	1	0	1	21	1115630	021104	13172	0020	SANTIAGO DE HUI<d1>A	-77.84773978	-9.95946956	2019	11	NA	996	22	1
2019	010507101	PE6	105	71	1	2	105	2019	1434	6	1	0	6	6	1	1	1	0	105	2	2	2	3	0	NA	0	NA	0	NA	0	1171	1	1	0	1	21	1115630	021104	13172	0018	IRMAN	-77.74485345	-9.85922833	2019	11	NA	996	23	1
2019	010507201	PE6	105	72	1	1	105	2019	1434	2	1	0	2	2	1	1	1	0	105	2	2	2	3	0	NA	0	NA	0	NA	1	1171	1	1	0	1	21	408000	021104	13172	0018	IRMAN	-77.74485345	-9.85922833	2019	12	NA	5	23	1
2019	010507301	PE6	105	73	1	2	105	2019	1434	4	1	0	4	4	0	1	1	0	105	2	2	2	3	0	NA	0	NA	0	NA	0	1171	1	1	0	1	21	1115630	021104	13172	0018	IRMAN	-77.74485345	-9.85922833	2019	11	NA	996	23	1
2019	010507401	PE6	105	74	1	2	105	2019	1434	3	1	0	3	3	0	1	1	0	105	2	2	2	3	0	NA	0	NA	0	NA	0	1171	1	1	0	1	21	1115630	021104	13172	0018	IRMAN	-77.74485345	-9.85922833	2019	11	NA	996	23	1
2019	010507501	PE6	105	75	1	1	105	2019	1434	4	1	0	4	4	2	1	1	0	105	2	2	2	3	0	NA	0	NA	0	NA	2	1171	1	1	0	1	21	408000	021104	13172	0018	IRMAN	-77.74485345	-9.85922833	2019	96	96	5	32	1
2019	010507601	PE6	105	76	1	2	105	2019	1434	5	1	0	5	5	0	1	1	0	105	2	2	2	3	0	NA	0	NA	0	NA	0	1171	1	1	0	1	21	1115630	021104	13172	0018	IRMAN	-77.74485345	-9.85922833	2019	11	NA	996	23	1
2019	010507701	PE6	105	77	1	2	105	2019	1434	5	1	0	5	5	2	1	1	0	105	2	2	2	3	0	NA	0	NA	0	NA	2	1171	1	1	0	1	21	408000	021104	13172	0018	IRMAN	-77.74485345	-9.85922833	2019	11	NA	996	32	1
2019	010507801	PE6	105	78	1	1	105	2019	1434	1	0	0	1	1	0	1	1	0	105	2	2	2	3	0	NA	0	NA	0	NA	0	1171	0	1	0	1	21	1115630	021104	13172	0018	IRMAN	-77.74485345	-9.85922833	2019	96	11	996	23	1
2019	010507901	PE6	105	79	1	1	105	2019	1434	3	1	0	3	3	1	1	1	0	105	2	2	2	3	0	NA	0	NA	0	NA	1	1171	1	1	0	1	21	408000	021104	13172	0018	IRMAN	-77.74485345	-9.85922833	2019	96	96	5	23	1
2019	010507902	PE6	105	79	2	1	105	2019	1434	3	1	0	3	3	2	1	2	0	105	2	2	2	3	0	NA	0	NA	0	NA	2	1171	1	1	0	1	21	408000	021104	13172	0018	IRMAN	-77.74485345	-9.85922833	2019	96	43	10	23	1
2019	010508001	PE6	105	80	1	1	105	2019	1434	3	0	0	3	0	0	1	1	0	105	2	2	2	3	0	NA	0	NA	0	NA	0	1171	1	1	0	1	21	1115630	021104	13172	0018	IRMAN	-77.74485345	-9.85922833	2019	11	NA	996	23	1
2019	010600601	PE6	106	6	1	1	106	2019	1430	4	1	0	4	4	1	1	1	0	106	2	2	2	3	0	NA	0	NA	0	NA	1	3518	1	1	0	1	21	379375	020112	13403	0004	PASHPA	-77.528985	-9.3774800002	2019	11	NA	996	32	1
2019	010600701	PE6	106	7	1	2	106	2019	1430	2	1	0	2	2	0	1	1	0	106	2	2	2	3	0	NA	0	NA	0	NA	0	3518	1	1	0	1	21	1037357	020112	13403	0004	PASHPA	-77.528985	-9.3774800002	2019	11	NA	996	32	1
2019	010600801	PE6	106	8	1	2	106	2019	1430	7	2	0	7	7	1	1	1	0	106	2	2	2	3	0	NA	0	NA	0	NA	0	3518	3	1	0	1	21	1037357	020112	13403	0004	PASHPA	-77.528985	-9.3774800002	2019	11	NA	996	23	1
2019	010600901	PE6	106	9	1	2	106	2019	1430	3	1	0	3	3	0	1	1	0	106	2	2	2	3	0	NA	0	NA	0	NA	0	3518	1	1	0	1	21	1037357	020112	13403	0004	PASHPA	-77.528985	-9.3774800002	2019	11	NA	996	21	1
2019	010601001	PE6	106	10	1	2	106	2019	1430	5	1	0	5	5	1	1	1	0	106	2	2	2	3	0	NA	0	NA	0	NA	0	3518	1	1	0	1	21	1037357	020112	13403	0004	PASHPA	-77.528985	-9.3774800002	2019	11	NA	996	23	1
2019	010602101	PE6	106	21	1	2	106	2019	1430	3	1	0	3	3	0	1	1	0	106	2	2	2	3	0	NA	0	NA	0	NA	0	3518	1	1	0	1	21	1037357	020112	13403	0004	PASHPA	-77.528985	-9.3774800002	2019	11	NA	996	32	1
2019	010602201	PE6	106	22	1	2	106	2019	1430	3	0	0	3	0	0	1	1	0	106	2	2	2	3	0	NA	0	NA	0	NA	0	3518	1	1	0	1	21	1037357	020112	13403	0004	PASHPA	-77.528985	-9.3774800002	2019	11	NA	996	22	1
2019	010602301	PE6	106	23	1	2	106	2019	1430	3	1	0	3	3	1	1	1	0	106	2	2	2	3	0	NA	0	NA	0	NA	1	3518	1	1	0	1	21	379375	020112	13403	0004	PASHPA	-77.528985	-9.3774800002	2019	41	NA	5	32	1
2019	010602401	PE6	106	24	1	4	106	2019	1430	4	0	0	4	4	0	1	1	0	106	2	2	2	3	0	NA	0	NA	0	NA	0	3518	0	1	0	1	21	1037357	020112	13403	0004	PASHPA	-77.528985	-9.3774800002	2019	11	NA	996	23	1
2019	010602501	PE6	106	25	1	1	106	2019	1430	4	1	0	4	4	0	1	1	0	106	2	2	2	3	0	NA	0	NA	0	NA	0	3518	1	1	0	1	21	1037357	020112	13403	0004	PASHPA	-77.528985	-9.3774800002	2019	11	NA	996	22	1
2019	010606401	PE6	106	64	1	1	106	2019	1430	3	1	0	3	3	1	1	1	0	106	2	2	2	3	0	NA	0	NA	0	NA	1	3518	1	1	0	1	21	379375	020112	13403	0003	HUANTZAPAMPA	-77.5391383333	-9.38347166678	2019	11	NA	996	23	1
2019	010606501	PE6	106	65	1	1	106	2019	1430	4	1	0	4	4	1	1	1	0	106	2	2	2	3	0	NA	0	NA	0	NA	1	3518	1	1	0	1	21	379375	020112	13403	0003	HUANTZAPAMPA	-77.5391383333	-9.38347166678	2019	11	NA	996	23	1
2019	010606601	PE6	106	66	1	1	106	2019	1430	2	0	0	2	2	0	1	1	0	106	2	2	2	3	0	NA	0	NA	0	NA	0	3518	0	1	0	1	21	1037357	020112	13403	0003	HUANTZAPAMPA	-77.5391383333	-9.38347166678	2019	11	NA	996	23	1
2019	010606701	PE6	106	67	1	2	106	2019	1430	3	1	0	3	3	0	1	1	0	106	2	2	2	3	0	NA	0	NA	0	NA	0	3518	1	1	0	1	21	1037357	020112	13403	0003	HUANTZAPAMPA	-77.5391383333	-9.38347166678	2019	11	NA	996	21	1
2019	010606801	PE6	106	68	1	2	106	2019	1430	5	2	0	5	5	0	1	1	0	106	2	2	2	3	0	NA	0	NA	0	NA	0	3518	2	1	0	1	21	1037357	020112	13403	0003	HUANTZAPAMPA	-77.5391383333	-9.38347166678	2019	11	NA	996	32	1
2019	010700101	PE6	107	1	1	2	107	2019	1431	2	0	0	2	2	0	1	1	0	107	2	2	2	3	0	NA	0	NA	0	NA	0	3004	0	1	0	1	21	888588	020105	13418	0027	MARCAC	-77.5421895972	-9.48614305416	2019	71	11	996	23	1
2019	010700201	PE6	107	2	1	1	107	2019	1431	4	1	0	4	3	1	1	1	0	107	2	2	2	3	0	NA	0	NA	0	NA	0	3004	1	1	0	1	21	888588	020105	13418	0027	MARCAC	-77.5421895972	-9.48614305416	2019	11	NA	996	23	1
2019	010700301	PE6	107	3	1	2	107	2019	1431	4	0	0	4	0	2	1	1	0	107	2	2	2	3	0	NA	0	NA	0	NA	2	3004	1	1	0	1	21	324968	020105	13418	0027	MARCAC	-77.5421895972	-9.48614305416	2019	11	NA	996	23	1
2019	010700401	PE6	107	4	1	2	107	2019	1431	5	2	0	5	5	1	1	1	0	107	2	2	2	3	0	NA	0	NA	0	NA	1	3004	2	1	0	1	21	324968	020105	13418	0027	MARCAC	-77.5421895972	-9.48614305416	2019	11	NA	996	11	1
2019	010701001	PE6	107	10	1	1	107	2019	1431	4	0	0	4	2	0	1	1	0	107	2	2	2	3	0	NA	0	NA	0	NA	0	3004	1	1	0	1	21	888588	020105	13418	0027	MARCAC	-77.5421895972	-9.48614305416	2019	11	NA	996	21	1
2019	010701101	PE6	107	11	1	1	107	2019	1431	5	1	0	5	4	1	1	1	0	107	2	2	2	3	0	NA	0	NA	0	NA	1	3004	1	1	0	1	21	324968	020105	13418	0027	MARCAC	-77.5421895972	-9.48614305416	2019	11	NA	996	23	1
2019	010701201	PE6	107	12	1	1	107	2019	1431	4	1	0	4	4	0	1	1	0	107	2	2	2	3	0	NA	0	NA	0	NA	0	3004	2	1	0	1	21	888588	020105	13418	0027	MARCAC	-77.5421895972	-9.48614305416	2019	11	NA	996	21	1
2019	010701301	PE6	107	13	1	2	107	2019	1431	4	1	0	4	4	0	1	1	0	107	2	2	2	3	0	NA	0	NA	0	NA	0	3004	1	1	0	1	21	888588	020105	13418	0027	MARCAC	-77.5421895972	-9.48614305416	2019	11	NA	996	21	1
2019	010701401	PE6	107	14	1	1	107	2019	1431	5	1	0	5	5	1	1	1	0	107	2	2	2	3	0	NA	0	NA	0	NA	1	3004	1	1	0	1	21	324968	020105	13418	0027	MARCAC	-77.5421895972	-9.48614305416	2019	11	NA	996	23	1
2019	010701501	PE6	107	15	1	1	107	2019	1431	2	0	0	2	2	0	1	1	0	107	2	2	2	3	0	NA	0	NA	0	NA	0	3004	0	1	0	1	21	888588	020105	13418	0027	MARCAC	-77.5421895972	-9.48614305416	2019	11	NA	996	21	1
2019	010708201	PE6	107	82	1	2	107	2019	1431	4	1	0	4	4	1	1	1	0	107	2	2	2	3	0	NA	0	NA	0	NA	1	3004	1	1	0	1	21	324968	020105	13418	0027	MARCAC	-77.5421895972	-9.48614305416	2019	11	NA	996	21	1
2019	010708301	PE6	107	83	1	1	107	2019	1431	4	0	0	4	0	2	1	1	0	107	2	2	2	3	0	NA	0	NA	0	NA	2	3004	1	1	0	1	21	324968	020105	13418	0027	MARCAC	-77.5421895972	-9.48614305416	2019	11	NA	996	32	1
2019	010708401	PE6	107	84	1	2	107	2019	1431	3	0	0	3	0	1	1	1	0	107	2	2	2	3	0	NA	0	NA	0	NA	1	3004	1	1	0	1	21	324968	020105	13418	0027	MARCAC	-77.5421895972	-9.48614305416	2019	11	NA	996	32	1
2019	010708501	PE6	107	85	1	1	107	2019	1431	5	0	0	5	5	0	1	1	0	107	2	2	2	3	0	NA	0	NA	0	NA	0	3004	1	1	0	1	21	888588	020105	13418	0027	MARCAC	-77.5421895972	-9.48614305416	2019	11	NA	996	21	1
2019	010800101	PE6	108	1	1	1	108	2019	1430	5	1	0	5	4	2	1	1	0	108	2	2	2	3	0	NA	0	NA	0	NA	2	2617	1	1	0	1	21	530763	020601	13526	0039	MOLINOPAMPA	-77.6476183329	-9.28642333367	2019	11	NA	996	11	1
2019	010800501	PE6	108	5	1	7	108	2019	1430	7	1	0	7	7	0	1	1	0	108	2	2	2	3	0	NA	0	NA	0	NA	0	2617	1	1	0	1	21	1451311	020601	13526	0039	MOLINOPAMPA	-77.6476183329	-9.28642333367	2019	11	NA	996	11	1
2019	010800601	PE6	108	6	1	2	108	2019	1430	4	1	0	4	4	2	1	1	0	108	2	2	2	3	0	NA	0	NA	0	NA	1	2617	1	1	0	1	21	530763	020601	13526	0039	MOLINOPAMPA	-77.6476183329	-9.28642333367	2019	11	NA	996	11	0
2019	010800701	PE6	108	7	1	1	108	2019	1430	3	1	0	3	3	1	1	1	0	108	2	2	2	3	0	NA	0	NA	0	NA	1	2617	1	1	0	1	21	530763	020601	13526	0039	MOLINOPAMPA	-77.6476183329	-9.28642333367	2019	11	NA	996	11	1
2019	010801101	PE6	108	11	1	2	108	2019	1430	4	2	0	4	4	0	1	1	0	108	2	2	2	3	0	NA	0	NA	0	NA	0	2617	3	1	0	1	21	1451311	020601	13526	0039	MOLINOPAMPA	-77.6476183329	-9.28642333367	2019	11	NA	996	11	1
2019	010801201	PE6	108	12	1	3	108	2019	1430	3	1	0	3	3	0	1	1	0	108	2	2	2	3	0	NA	0	NA	0	NA	0	2617	1	1	0	1	21	1451311	020601	13526	0039	MOLINOPAMPA	-77.6476183329	-9.28642333367	2019	11	NA	996	11	1
2019	010801301	PE6	108	13	1	2	108	2019	1430	3	1	0	3	3	1	1	1	0	108	2	2	2	3	0	NA	0	NA	0	NA	1	2617	1	1	0	1	21	530763	020601	13526	0039	MOLINOPAMPA	-77.6476183329	-9.28642333367	2019	71	11	996	11	1
2019	010801601	PE6	108	16	1	1	108	2019	1430	5	1	0	5	5	1	1	1	0	108	2	2	2	3	0	NA	0	NA	0	NA	1	2617	1	1	0	1	21	530763	020601	13526	0039	MOLINOPAMPA	-77.6476183329	-9.28642333367	2019	11	NA	996	11	1
2019	010803701	PE6	108	37	1	1	108	2019	1430	9	1	0	9	9	1	1	1	0	108	2	2	2	3	0	NA	0	NA	0	NA	0	2617	3	1	0	1	21	1451311	020601	13526	0027	AUQUIPAMPA	-77.6552774442	-9.27935389976	2019	11	NA	996	11	1
2019	010803801	PE6	108	38	1	2	108	2019	1430	3	1	0	3	3	0	1	1	0	108	2	2	2	3	0	NA	0	NA	0	NA	0	2617	1	1	0	1	21	1451311	020601	13526	0027	AUQUIPAMPA	-77.6552774442	-9.27935389976	2019	11	NA	996	11	1
2019	010803901	PE6	108	39	1	2	108	2019	1430	7	2	0	7	7	2	1	1	0	108	2	2	2	3	0	NA	0	NA	0	NA	2	2617	2	1	0	1	21	530763	020601	13526	0027	AUQUIPAMPA	-77.6552774442	-9.27935389976	2019	11	NA	996	11	1
2019	010804101	PE6	108	41	1	2	108	2019	1430	6	2	0	6	6	1	1	1	0	108	2	2	2	3	0	NA	0	NA	0	NA	1	2617	2	1	0	1	21	530763	020601	13526	0027	AUQUIPAMPA	-77.6552774442	-9.27935389976	2019	11	NA	996	23	1
2019	010901001	PE6	109	10	1	1	109	2019	1433	3	1	0	3	3	0	1	1	0	109	2	2	2	3	0	NA	0	NA	0	NA	0	3395	1	1	0	1	21	861006	020402	13573	0037	PUNKUPAMPA	-77.39111	-9.12662166706	2019	11	NA	996	22	1
2019	010901101	PE6	109	11	1	1	109	2019	1433	3	1	0	3	3	0	1	1	0	109	2	2	2	3	0	NA	0	NA	0	NA	0	3395	1	1	0	1	21	861006	020402	13573	0037	PUNKUPAMPA	-77.39111	-9.12662166706	2019	11	NA	996	22	1
2019	010901201	PE6	109	12	1	1	109	2019	1433	2	0	0	2	2	0	1	1	0	109	2	2	2	3	0	NA	0	NA	0	NA	0	3395	0	1	0	1	21	861006	020402	13573	0037	PUNKUPAMPA	-77.39111	-9.12662166706	2019	11	NA	996	22	1
2019	010901301	PE6	109	13	1	2	109	2019	1433	7	1	0	7	6	1	1	1	0	109	2	2	2	3	0	NA	0	NA	0	NA	1	3395	1	1	0	1	21	314881	020402	13573	0037	PUNKUPAMPA	-77.39111	-9.12662166706	2019	11	NA	996	22	1
2019	010901401	PE6	109	14	1	1	109	2019	1433	3	0	0	3	3	0	1	1	0	109	2	2	2	3	0	NA	0	NA	0	NA	0	3395	0	1	0	1	21	861006	020402	13573	0037	PUNKUPAMPA	-77.39111	-9.12662166706	2019	11	NA	996	23	1
2019	010904101	PE6	109	41	1	2	109	2019	1433	4	1	0	4	4	1	1	1	0	109	2	2	2	3	0	NA	0	NA	0	NA	1	3395	1	1	0	1	21	314881	020402	13573	0041	CHINLLA	-77.3863350002	-9.12857833372	2019	11	NA	996	22	1
2019	010904201	PE6	109	42	1	1	109	2019	1433	1	0	0	1	0	0	1	1	0	109	2	2	2	3	0	NA	0	NA	0	NA	0	3395	0	1	0	1	21	861006	020402	13573	0041	CHINLLA	-77.3863350002	-9.12857833372	2019	96	11	996	22	1
2019	010904301	PE6	109	43	1	2	109	2019	1433	2	1	0	2	2	0	1	1	0	109	2	2	2	3	0	NA	0	NA	0	NA	0	3395	1	1	0	1	21	861006	020402	13573	0041	CHINLLA	-77.3863350002	-9.12857833372	2019	11	NA	996	22	1
2019	010904401	PE6	109	44	1	1	109	2019	1433	3	0	0	3	1	1	1	1	0	109	2	2	2	3	0	NA	0	NA	0	NA	1	3395	1	1	0	1	21	314881	020402	13573	0041	CHINLLA	-77.3863350002	-9.12857833372	2019	11	NA	996	22	1
2019	010904501	PE6	109	45	1	2	109	2019	1433	4	1	0	4	4	0	1	1	0	109	2	2	2	3	0	NA	0	NA	0	NA	0	3395	1	1	0	1	21	861006	020402	13573	0041	CHINLLA	-77.3863350002	-9.12857833372	2019	11	NA	996	22	1
2019	010907501	PE6	109	75	1	2	109	2019	1433	4	1	0	4	4	1	1	1	0	109	2	2	2	3	0	NA	0	NA	0	NA	1	3395	1	1	0	1	21	314881	020402	13573	0044	CHINCHURAJRA	-77.3763066672	-9.1354416673	2019	11	NA	996	32	1
2019	010907701	PE6	109	77	1	1	109	2019	1433	2	0	0	2	2	0	1	1	0	109	2	2	2	3	0	NA	0	NA	0	NA	0	3395	1	1	0	1	21	861006	020402	13573	0044	CHINCHURAJRA	-77.3763066672	-9.1354416673	2019	11	NA	996	22	1
2019	010907801	PE6	109	78	1	1	109	2019	1433	3	0	0	3	3	0	1	1	0	109	2	2	2	3	0	NA	0	NA	0	NA	0	3395	0	1	0	1	21	861006	020402	13573	0044	CHINCHURAJRA	-77.3763066672	-9.1354416673	2019	11	NA	996	21	0
2019	010907901	PE6	109	79	1	1	109	2019	1433	2	0	0	2	2	0	1	1	0	109	2	2	2	3	0	NA	0	NA	0	NA	0	3395	0	1	0	1	21	861006	020402	13573	0044	CHINCHURAJRA	-77.3763066672	-9.1354416673	2019	11	NA	996	22	1
2019	010908001	PE6	109	80	1	2	109	2019	1433	3	1	0	3	2	0	1	1	0	109	2	2	2	3	0	NA	0	NA	0	NA	0	3395	1	1	0	1	21	861006	020402	13573	0044	CHINCHURAJRA	-77.3763066672	-9.1354416673	2019	11	NA	996	21	1
2019	011000601	PE6	110	6	1	2	110	2019	1431	5	1	0	5	5	2	1	1	0	110	2	2	2	3	0	NA	0	NA	0	NA	2	3123	1	1	0	1	21	406154	021011	13695	0001	PONTO	-77.00535	-9.32557	2019	11	NA	996	22	1
2019	011001201	PE6	110	12	1	2	110	2019	1431	7	2	0	7	6	1	1	1	0	110	2	2	2	3	0	NA	0	NA	0	NA	1	3123	3	1	0	1	21	406154	021011	13695	0001	PONTO	-77.00535	-9.32557	2019	11	NA	996	32	1
2019	011001301	PE6	110	13	1	1	110	2019	1431	7	2	0	7	7	1	1	1	0	110	2	2	2	3	0	NA	0	NA	0	NA	1	3123	2	1	0	1	21	406154	021011	13695	0001	PONTO	-77.00535	-9.32557	2019	11	NA	996	32	1
2019	011001401	PE6	110	14	1	1	110	2019	1431	3	1	0	3	3	1	1	1	0	110	2	2	2	3	0	NA	0	NA	0	NA	1	3123	1	1	0	1	21	406154	021011	13695	0001	PONTO	-77.00535	-9.32557	2019	12	NA	3	32	1
2019	011001801	PE6	110	18	1	2	110	2019	1431	3	1	0	3	3	1	1	1	0	110	2	2	2	3	0	NA	0	NA	0	NA	1	3123	1	1	0	1	21	406154	021011	13695	0001	PONTO	-77.00535	-9.32557	2019	96	96	5	32	0
2019	011002501	PE6	110	25	1	2	110	2019	1431	8	2	0	8	8	1	1	1	0	110	2	2	2	3	0	NA	0	NA	0	NA	1	3123	2	1	0	1	21	406154	021011	13695	0001	PONTO	-77.00535	-9.32557	2019	11	NA	996	22	1
2019	011003201	PE6	110	32	1	4	110	2019	1431	6	1	0	6	6	1	1	1	0	110	2	2	2	3	0	NA	0	NA	0	NA	1	3123	1	1	0	1	21	406154	021011	13695	0001	PONTO	-77.00535	-9.32557	2019	11	NA	996	22	1
2019	011003701	PE6	110	37	1	1	110	2019	1431	5	1	0	5	5	1	1	1	0	110	2	2	2	3	0	NA	0	NA	0	NA	1	3123	1	1	0	1	21	406154	021011	13695	0001	PONTO	-77.00535	-9.32557	2019	11	NA	996	22	1
2019	011004001	PE6	110	40	1	1	110	2019	1431	2	0	0	2	2	0	1	1	0	110	2	2	2	3	0	NA	0	NA	0	NA	0	3123	0	1	0	1	21	1110582	021011	13695	0001	PONTO	-77.00535	-9.32557	2019	11	NA	996	32	1
2019	011004901	PE6	110	49	1	1	110	2019	1431	5	1	0	5	5	2	1	1	0	110	2	2	2	3	0	NA	0	NA	0	NA	2	3123	1	1	0	1	21	406154	021011	13695	0001	PONTO	-77.00535	-9.32557	2019	11	NA	996	32	1
2019	011005401	PE6	110	54	1	2	110	2019	1431	5	1	0	5	5	1	1	1	0	110	2	2	2	3	0	NA	0	NA	0	NA	1	3123	1	1	0	1	21	406154	021011	13695	0001	PONTO	-77.00535	-9.32557	2019	11	NA	996	22	1
2019	011006301	PE6	110	63	1	1	110	2019	1431	2	1	0	2	2	0	1	1	0	110	2	2	2	3	0	NA	0	NA	0	NA	0	3123	1	1	0	1	21	1110582	021011	13695	0001	PONTO	-77.00535	-9.32557	2019	11	NA	996	22	1
2019	011008101	PE6	110	81	1	1	110	2019	1431	2	0	0	2	2	0	1	1	0	110	2	2	2	3	0	NA	0	NA	0	NA	0	3123	0	1	0	1	21	1110582	021011	13695	0001	PONTO	-77.00535	-9.32557	2019	11	NA	996	22	1
2019	011009501	PE6	110	95	1	1	110	2019	1431	4	1	0	4	4	2	1	1	0	110	2	2	2	3	0	NA	0	NA	0	NA	1	3123	1	1	0	1	21	406154	021011	13695	0001	PONTO	-77.00535	-9.32557	2019	12	NA	5	22	1
2019	011102401	PE6	111	24	1	1	111	2019	1432	5	1	0	5	5	1	1	1	0	111	2	2	2	3	0	NA	0	NA	0	NA	1	3581	1	1	0	1	21	334199	021001	13719	0008	HUAMPARAN	-77.1727016668	-9.26165333353	2019	11	NA	996	22	1
2019	011102901	PE6	111	29	1	1	111	2019	1432	1	0	0	1	1	0	1	2	0	111	2	2	2	3	0	NA	0	NA	0	NA	0	3581	0	1	0	1	21	913829	021001	13719	0008	HUAMPARAN	-77.1727016668	-9.26165333353	2019	11	NA	996	22	1
2019	011103001	PE6	111	30	1	1	111	2019	1432	1	0	0	1	1	0	1	1	0	111	2	2	2	3	0	NA	0	NA	0	NA	0	3581	0	1	0	1	21	913829	021001	13719	0008	HUAMPARAN	-77.1727016668	-9.26165333353	2019	11	NA	996	22	1
2019	011104601	PE6	111	46	1	1	111	2019	1432	5	1	0	5	5	1	1	1	0	111	2	2	2	3	0	NA	0	NA	0	NA	1	3581	2	1	0	1	21	334199	021001	13719	0008	HUAMPARAN	-77.1727016668	-9.26165333353	2019	11	NA	996	22	1
2019	011104701	PE6	111	47	1	1	111	2019	1432	6	1	0	1	6	1	1	1	0	111	2	2	2	3	0	NA	0	NA	0	NA	1	3581	1	1	0	1	21	334199	021001	13719	0008	HUAMPARAN	-77.1727016668	-9.26165333353	2019	11	NA	996	22	1
2019	011104801	PE6	111	48	1	2	111	2019	1432	3	1	0	2	2	0	1	1	0	111	2	2	2	3	0	NA	0	NA	0	NA	0	3581	1	1	0	1	21	913829	021001	13719	0008	HUAMPARAN	-77.1727016668	-9.26165333353	2019	11	NA	996	22	1
2019	011104901	PE6	111	49	1	2	111	2019	1432	2	0	0	2	2	0	1	1	0	111	2	2	2	3	0	NA	0	NA	0	NA	0	3581	0	1	0	1	21	913829	021001	13719	0008	HUAMPARAN	-77.1727016668	-9.26165333353	2019	11	NA	996	22	1
2019	011105101	PE6	111	51	1	1	111	2019	1432	3	1	0	3	3	1	1	1	0	111	2	2	2	3	0	NA	0	NA	0	NA	1	3581	1	1	0	1	21	334199	021001	13719	0008	HUAMPARAN	-77.1727016668	-9.26165333353	2019	96	12	5	32	1
2019	011105901	PE6	111	59	1	1	111	2019	1432	2	0	0	2	2	0	1	1	0	111	2	2	2	3	0	NA	0	NA	0	NA	0	3581	0	1	0	1	21	913829	021001	13719	0008	HUAMPARAN	-77.1727016668	-9.26165333353	2019	11	NA	996	22	1
2019	011106001	PE6	111	60	1	1	111	2019	1432	3	1	0	3	3	0	1	1	0	111	2	2	2	3	0	NA	0	NA	0	NA	0	3581	2	1	0	1	21	913829	021001	13719	0008	HUAMPARAN	-77.1727016668	-9.26165333353	2019	11	NA	996	22	1
2019	011106101	PE6	111	61	1	1	111	2019	1432	4	1	0	4	4	1	1	1	0	111	2	2	2	3	0	NA	0	NA	0	NA	1	3581	1	1	0	1	21	334199	021001	13719	0008	HUAMPARAN	-77.1727016668	-9.26165333353	2019	11	NA	996	22	1
2019	011202701	PE6	112	27	1	2	112	2019	1433	6	1	0	6	5	1	1	1	0	112	2	2	2	3	0	NA	0	NA	0	NA	0	3275	1	1	0	1	21	1154708	021004	13764	0009	HUARIMAYO	-77.1676116668	-9.54796999962	2019	11	NA	996	22	1
2019	011202801	PE6	112	28	1	3	112	2019	1433	6	3	0	6	6	1	1	1	0	112	2	2	2	3	0	NA	0	NA	0	NA	1	3275	3	1	0	1	21	422291	021004	13764	0009	HUARIMAYO	-77.1676116668	-9.54796999962	2019	11	NA	996	21	1
2019	011202901	PE6	112	29	1	1	112	2019	1433	1	0	0	1	1	0	1	1	0	112	2	2	2	3	0	NA	0	NA	0	NA	0	3275	0	1	0	1	21	1154708	021004	13764	0009	HUARIMAYO	-77.1676116668	-9.54796999962	2019	11	NA	996	32	1
2019	011203001	PE6	112	30	1	1	112	2019	1433	1	0	0	1	1	0	1	1	0	112	2	2	2	3	0	NA	0	NA	0	NA	0	3275	0	1	0	1	21	1154708	021004	13764	0009	HUARIMAYO	-77.1676116668	-9.54796999962	2019	11	NA	996	21	1
2019	011203101	PE6	112	31	1	1	112	2019	1433	3	1	0	3	3	2	1	1	0	112	2	2	2	3	0	NA	0	NA	0	NA	2	3275	1	1	0	1	21	422291	021004	13764	0009	HUARIMAYO	-77.1676116668	-9.54796999962	2019	11	NA	996	22	1
2019	011209301	PE6	112	93	1	1	112	2019	1433	3	2	0	3	3	0	1	1	0	112	2	2	2	3	0	NA	0	NA	0	NA	0	3275	2	1	0	1	21	1154708	021004	13764	0007	CATAYOC	-77.1807566669	-9.53789166707	2019	11	NA	996	32	1
2019	011209401	PE6	112	94	1	1	112	2019	1433	3	0	0	3	0	1	1	1	0	112	2	2	2	3	0	NA	0	NA	0	NA	1	3275	1	1	0	1	21	422291	021004	13764	0007	CATAYOC	-77.1807566669	-9.53789166707	2019	11	NA	996	32	1
2019	011209501	PE6	112	95	1	1	112	2019	1433	3	0	0	3	1	1	1	1	0	112	2	2	2	3	0	NA	0	NA	0	NA	1	3275	1	1	0	1	21	422291	021004	13764	0007	CATAYOC	-77.1807566669	-9.53789166707	2019	96	96	2	32	1
2019	011209701	PE6	112	97	1	2	112	2019	1433	8	1	0	8	8	1	1	1	0	112	2	2	2	3	0	NA	0	NA	0	NA	1	3275	1	1	0	1	21	422291	021004	13764	0007	CATAYOC	-77.1807566669	-9.53789166707	2019	11	NA	996	22	1
2019	011209801	PE6	112	98	1	1	112	2019	1433	3	1	0	3	3	1	1	1	0	112	2	2	2	3	0	NA	0	NA	0	NA	1	3275	1	1	0	1	21	422291	021004	13764	0007	CATAYOC	-77.1807566669	-9.53789166707	2019	12	NA	3	12	1
2019	011210501	PE6	112	105	1	1	112	2019	1433	3	0	0	3	3	0	1	1	0	112	2	2	2	3	0	NA	0	NA	0	NA	0	3275	1	1	0	1	21	1154708	021004	13764	0007	CATAYOC	-77.1807566669	-9.53789166707	2019	11	NA	996	22	1
2019	011210701	PE6	112	107	1	2	112	2019	1433	5	0	0	3	5	0	1	1	0	112	2	2	2	3	0	NA	0	NA	0	NA	0	3275	0	1	0	1	21	1154708	021004	13764	0007	CATAYOC	-77.1807566669	-9.53789166707	2019	11	NA	996	21	1
2019	011210801	PE6	112	108	1	2	112	2019	1433	5	1	0	5	5	1	1	1	0	112	2	2	2	3	0	NA	0	NA	0	NA	1	3275	3	1	0	1	21	422291	021004	13764	0007	CATAYOC	-77.1807566669	-9.53789166707	2019	11	NA	996	22	1
2019	011211001	PE6	112	110	1	2	112	2019	1433	4	1	0	4	4	1	1	1	0	112	2	2	2	3	0	NA	0	NA	0	NA	1	3275	1	1	0	1	21	422291	021004	13764	0007	CATAYOC	-77.1807566669	-9.53789166707	2019	11	NA	996	32	1
2019	011301301	PE6	113	13	1	1	113	2019	1434	3	0	0	2	3	0	1	1	0	113	2	2	2	3	0	NA	0	NA	0	NA	0	3789	0	1	0	1	21	1107749	020204	13780	0047	EL CARMEN	-77.6310499997	-9.7462716664	2019	11	NA	996	21	1
2019	011301401	PE6	113	14	1	2	113	2019	1434	4	1	0	4	4	0	1	1	0	113	2	2	2	3	0	NA	0	NA	0	NA	0	3789	1	1	0	1	21	1107749	020204	13780	0047	EL CARMEN	-77.6310499997	-9.7462716664	2019	11	NA	996	21	1
2019	011301501	PE6	113	15	1	1	113	2019	1434	2	0	0	2	2	0	1	1	0	113	2	2	2	3	0	NA	0	NA	0	NA	0	3789	0	1	0	1	21	1107749	020204	13780	0047	EL CARMEN	-77.6310499997	-9.7462716664	2019	11	NA	996	21	1
2019	011301601	PE6	113	16	1	2	113	2019	1434	5	2	0	5	5	1	1	1	0	113	2	2	2	3	0	NA	0	NA	0	NA	1	3789	3	1	0	1	21	405118	020204	13780	0047	EL CARMEN	-77.6310499997	-9.7462716664	2019	11	NA	996	21	1
2019	011301701	PE6	113	17	1	1	113	2019	1434	1	0	0	1	1	0	1	1	0	113	2	2	2	3	0	NA	0	NA	0	NA	0	3789	0	1	0	1	21	1107749	020204	13780	0047	EL CARMEN	-77.6310499997	-9.7462716664	2019	11	NA	996	21	0
2019	011302801	PE6	113	28	1	1	113	2019	1434	1	0	0	1	0	0	1	1	0	113	2	2	2	3	0	NA	0	NA	0	NA	0	3789	0	1	0	1	21	1107749	020204	13780	0024	ULLUCURAN	-77.6516633333	-9.73844499974	2019	11	NA	996	21	1
2019	011302901	PE6	113	29	1	2	113	2019	1434	3	0	0	2	3	0	1	1	0	113	2	2	2	3	0	NA	0	NA	0	NA	0	3789	0	1	0	1	21	1107749	020204	13780	0024	ULLUCURAN	-77.6516633333	-9.73844499974	2019	11	NA	996	21	1
2019	011303101	PE6	113	31	1	1	113	2019	1434	3	1	0	3	3	0	1	1	0	113	2	2	2	3	0	NA	0	NA	0	NA	0	3789	2	1	0	1	21	1107749	020204	13780	0024	ULLUCURAN	-77.6516633333	-9.73844499974	2019	96	96	2	32	1
2019	011303201	PE6	113	32	1	1	113	2019	1434	3	0	0	3	0	1	1	1	0	113	2	2	2	3	0	NA	0	NA	0	NA	0	3789	1	1	0	1	21	1107749	020204	13780	0024	ULLUCURAN	-77.6516633333	-9.73844499974	2019	11	NA	996	21	1
2019	011303901	PE6	113	39	1	1	113	2019	1434	2	0	0	2	1	0	1	1	0	113	2	2	2	3	0	NA	0	NA	0	NA	0	3789	0	1	0	1	21	1107749	020204	13780	0017	MATHUSALEN	-77.6599316669	-9.73320666645	2019	11	NA	996	22	1
2019	011304001	PE6	113	40	1	1	113	2019	1434	1	0	0	1	0	0	1	1	0	113	2	2	2	3	0	NA	0	NA	0	NA	0	3789	0	1	0	1	21	1107749	020204	13780	0017	MATHUSALEN	-77.6599316669	-9.73320666645	2019	11	NA	996	21	1
2019	011304101	PE6	113	41	1	1	113	2019	1434	2	0	0	2	2	0	1	1	0	113	2	2	2	3	0	NA	0	NA	0	NA	0	3789	0	1	0	1	21	1107749	020204	13780	0017	MATHUSALEN	-77.6599316669	-9.73320666645	2019	11	NA	996	22	1
2019	011304201	PE6	113	42	1	1	113	2019	1434	3	1	0	3	3	2	1	1	0	113	2	2	2	3	0	NA	0	NA	0	NA	2	3789	1	1	0	1	21	405118	020204	13780	0017	MATHUSALEN	-77.6599316669	-9.73320666645	2019	96	96	5	32	1
2019	011304301	PE6	113	43	1	1	113	2019	1434	5	0	0	5	3	1	1	1	0	113	2	2	2	3	0	NA	0	NA	0	NA	1	3789	1	1	0	1	21	405118	020204	13780	0017	MATHUSALEN	-77.6599316669	-9.73320666645	2019	11	NA	996	22	1
2019	011401201	PE6	114	12	1	1	114	2019	1429	3	0	0	3	3	0	1	1	0	114	2	2	2	3	0	NA	0	NA	0	NA	0	3519	0	1	0	1	21	1496063	021710	13825	0020	COMPINA	-77.4389599997	-9.76117999956	2019	11	NA	996	22	1
2019	011401301	PE6	114	13	1	2	114	2019	1429	4	1	0	4	4	1	1	1	0	114	2	2	2	3	0	NA	0	NA	0	NA	0	3519	1	1	0	1	21	1496063	021710	13825	0020	COMPINA	-77.4389599997	-9.76117999956	2019	11	NA	996	21	1
2019	011401401	PE6	114	14	1	1	114	2019	1429	2	0	0	2	2	0	1	1	0	114	2	2	2	3	0	NA	0	NA	0	NA	0	3519	0	1	0	1	21	1496063	021710	13825	0020	COMPINA	-77.4389599997	-9.76117999956	2019	11	NA	996	22	1
2019	011401501	PE6	114	15	1	1	114	2019	1429	2	0	0	2	2	0	1	1	0	114	2	2	2	3	0	NA	0	NA	0	NA	0	3519	0	1	0	1	21	1496063	021710	13825	0020	COMPINA	-77.4389599997	-9.76117999956	2019	11	NA	996	21	1
2019	011402101	PE6	114	21	1	1	114	2019	1429	2	0	0	1	2	0	1	1	0	114	2	2	2	3	0	NA	0	NA	0	NA	0	3519	0	1	0	1	21	1496063	021710	13825	0020	COMPINA	-77.4389599997	-9.76117999956	2019	11	NA	996	22	1
2019	011402201	PE6	114	22	1	1	114	2019	1429	4	1	0	4	4	1	1	1	0	114	2	2	2	3	0	NA	0	NA	0	NA	1	3519	1	1	0	1	21	547129	021710	13825	0020	COMPINA	-77.4389599997	-9.76117999956	2019	11	NA	996	32	1
2019	011402301	PE6	114	23	1	6	114	2019	1429	6	1	0	6	5	2	1	1	0	114	2	2	2	3	0	NA	0	NA	0	NA	1	3519	1	1	0	1	21	547129	021710	13825	0020	COMPINA	-77.4389599997	-9.76117999956	2019	11	NA	996	22	1
2019	011402901	PE6	114	29	1	2	114	2019	1429	3	1	0	3	3	0	1	1	0	114	2	2	2	3	0	NA	0	NA	0	NA	0	3519	1	1	0	1	21	1496063	021710	13825	0020	COMPINA	-77.4389599997	-9.76117999956	2019	11	NA	996	22	1
2019	011403101	PE6	114	31	1	2	114	2019	1429	5	2	0	5	5	2	1	1	0	114	2	2	2	3	0	NA	0	NA	0	NA	1	3519	2	1	0	1	21	547129	021710	13825	0020	COMPINA	-77.4389599997	-9.76117999956	2019	11	NA	996	22	1
2019	011405201	PE6	114	52	1	2	114	2019	1429	7	2	0	7	7	1	1	1	0	114	2	2	2	3	0	NA	0	NA	0	NA	1	3519	2	1	0	1	21	547129	021710	13825	0026	YACUCANCHA	-77.4283266667	-9.76398500031	2019	11	NA	996	22	1
2019	011405801	PE6	114	58	1	1	114	2019	1429	2	0	0	2	2	0	1	1	0	114	2	2	2	3	0	NA	0	NA	0	NA	0	3519	0	1	0	1	21	1496063	021710	13825	0026	YACUCANCHA	-77.4283266667	-9.76398500031	2019	11	NA	996	22	1
2019	011405901	PE6	114	59	1	1	114	2019	1429	1	0	0	1	1	0	1	1	0	114	2	2	2	3	0	NA	0	NA	0	NA	0	3519	0	1	0	1	21	1496063	021710	13825	0026	YACUCANCHA	-77.4283266667	-9.76398500031	2019	96	96	5	32	0
2019	011406001	PE6	114	60	1	1	114	2019	1429	3	1	0	3	3	0	1	1	0	114	2	2	2	3	0	NA	0	NA	0	NA	0	3519	1	1	0	1	21	1496063	021710	13825	0026	YACUCANCHA	-77.4283266667	-9.76398500031	2019	96	96	10	32	1
2019	011406101	PE6	114	61	1	2	114	2019	1429	4	1	0	4	4	1	1	1	0	114	2	2	2	3	0	NA	0	NA	0	NA	1	3519	1	1	0	1	21	547129	021710	13825	0026	YACUCANCHA	-77.4283266667	-9.76398500031	2019	11	NA	996	22	1
2019	011500101	PE6	115	1	1	4	115	2019	1433	6	2	0	6	6	2	1	1	0	115	2	2	2	3	0	NA	0	NA	0	NA	2	2124	2	1	0	1	21	397569	020503	13866	0001	RAQUIA	-77.46992	-10.15801	2019	11	NA	996	22	1
2019	011501901	PE6	115	19	1	1	115	2019	1433	5	1	0	4	5	1	1	1	0	115	2	2	2	3	0	NA	0	NA	0	NA	1	2124	2	1	0	1	21	397569	020503	13866	0001	RAQUIA	-77.46992	-10.15801	2019	11	NA	996	22	1
2019	011502301	PE6	115	23	1	1	115	2019	1433	4	1	0	4	4	1	1	1	0	115	2	2	2	3	0	NA	0	NA	0	NA	1	2124	1	1	0	1	21	397569	020503	13866	0001	RAQUIA	-77.46992	-10.15801	2019	11	NA	996	22	1
2019	011502401	PE6	115	24	1	1	115	2019	1433	1	0	0	1	0	0	1	1	0	115	2	2	2	3	0	NA	0	NA	0	NA	0	2124	0	1	0	1	21	1087107	020503	13866	0001	RAQUIA	-77.46992	-10.15801	2019	96	12	5	12	1
2019	011503101	PE6	115	31	1	2	115	2019	1433	5	1	0	5	5	1	1	1	0	115	2	2	2	3	0	NA	0	NA	0	NA	1	2124	2	1	0	1	21	397569	020503	13866	0001	RAQUIA	-77.46992	-10.15801	2019	96	96	15	32	1
2019	011503401	PE6	115	34	1	3	115	2019	1433	5	1	0	5	4	2	1	1	0	115	2	2	2	3	0	NA	0	NA	0	NA	2	2124	1	1	0	1	21	397569	020503	13866	0001	RAQUIA	-77.46992	-10.15801	2019	11	NA	996	22	1
2019	011504201	PE6	115	42	1	2	115	2019	1433	4	1	0	4	3	1	1	1	0	115	2	2	2	3	0	NA	0	NA	0	NA	1	2124	1	1	0	1	21	397569	020503	13866	0001	RAQUIA	-77.46992	-10.15801	2019	96	96	5	32	1
2019	011504301	PE6	115	43	1	2	115	2019	1433	3	1	0	2	3	0	1	1	0	115	2	2	2	3	0	NA	0	NA	0	NA	0	2124	1	1	0	1	21	1087107	020503	13866	0001	RAQUIA	-77.46992	-10.15801	2019	11	NA	996	22	1
2019	011505401	PE6	115	54	1	1	115	2019	1433	4	1	0	4	4	1	1	1	0	115	2	2	2	3	0	NA	0	NA	0	NA	1	2124	1	1	0	1	21	397569	020503	13866	0001	RAQUIA	-77.46992	-10.15801	2019	96	96	5	22	1
2019	011505601	PE6	115	56	1	1	115	2019	1433	1	0	0	1	1	0	1	1	0	115	2	2	2	3	0	NA	0	NA	0	NA	0	2124	0	1	0	1	21	1087107	020503	13866	0001	RAQUIA	-77.46992	-10.15801	2019	12	NA	2	12	1
2019	011505701	PE6	115	57	1	2	115	2019	1433	5	1	0	5	4	2	1	1	0	115	2	2	2	3	0	NA	0	NA	0	NA	2	2124	1	1	0	1	21	397569	020503	13866	0001	RAQUIA	-77.46992	-10.15801	2019	11	NA	996	22	1
2019	011506001	PE6	115	60	1	1	115	2019	1433	2	0	0	2	2	0	1	1	0	115	2	2	2	3	0	NA	0	NA	0	NA	0	2124	0	1	0	1	21	1087107	020503	13866	0001	RAQUIA	-77.46992	-10.15801	2019	11	NA	996	22	1
2019	011506301	PE6	115	63	1	5	115	2019	1433	6	2	0	6	6	1	1	1	0	115	2	2	2	3	0	NA	0	NA	0	NA	1	2124	2	1	0	1	21	397569	020503	13866	0001	RAQUIA	-77.46992	-10.15801	2019	11	NA	996	22	1
2019	011507501	PE6	115	75	1	1	115	2019	1433	2	0	0	2	2	0	1	1	0	115	2	2	2	3	0	NA	0	NA	0	NA	0	2124	0	1	0	1	21	1087107	020503	13866	0001	RAQUIA	-77.46992	-10.15801	2019	11	NA	996	22	1
2019	011507701	PE6	115	77	1	2	115	2019	1433	5	1	0	5	5	1	1	1	0	115	2	2	2	3	0	NA	0	NA	0	NA	1	2124	1	1	0	1	21	397569	020503	13866	0001	RAQUIA	-77.46992	-10.15801	2019	11	NA	996	22	1
2019	011601601	PE6	116	16	1	1	116	2019	1433	3	0	0	2	3	0	1	1	0	116	3	3	1	1	0	NA	0	NA	0	NA	0	2483	0	1	0	1	24	665567	030101	36447	0001	ABANCAY	-72.88658	-13.62862	2019	12	NA	1	12	1
2019	011602101	PE6	116	21	1	2	116	2019	1432	6	1	0	6	5	1	1	1	0	116	3	3	1	1	0	NA	0	NA	0	NA	1	2483	2	1	0	1	24	132084	030101	36447	0001	ABANCAY	-72.88658	-13.62862	2019	11	NA	996	11	1
2019	011602701	PE6	116	27	1	3	116	2019	1432	6	2	0	6	6	1	1	1	0	116	3	3	1	1	0	NA	0	NA	0	NA	1	2483	2	1	0	1	24	132084	030101	36447	0001	ABANCAY	-72.88658	-13.62862	2019	11	NA	996	11	1
2019	011603301	PE6	116	33	1	1	116	2019	1432	1	0	0	1	1	0	1	1	0	116	3	3	1	1	0	NA	0	NA	0	NA	0	2483	0	1	0	1	24	665567	030101	36447	0001	ABANCAY	-72.88658	-13.62862	2019	96	12	5	12	1
2019	011605301	PE6	116	53	1	5	116	2019	1432	6	2	0	6	5	0	1	1	0	116	3	3	1	1	0	NA	0	NA	0	NA	0	2483	2	1	0	1	24	665567	030101	36447	0001	ABANCAY	-72.88658	-13.62862	2019	11	NA	996	11	1
2019	011606001	PE6	116	60	1	1	116	2019	1432	4	0	0	4	2	1	1	1	0	116	3	3	1	1	0	NA	0	NA	0	NA	1	2483	1	1	0	1	24	132084	030101	36447	0001	ABANCAY	-72.88658	-13.62862	2019	11	NA	996	11	1
2019	011608201	PE6	116	82	1	1	116	2019	1432	3	1	0	3	3	0	1	1	0	116	3	3	1	1	0	NA	0	NA	0	NA	0	2483	1	1	0	1	24	665567	030101	36447	0001	ABANCAY	-72.88658	-13.62862	2019	11	NA	996	11	1
2019	011611301	PE6	116	113	1	3	116	2019	1432	6	2	0	6	6	2	1	1	0	116	3	3	1	1	0	NA	0	NA	0	NA	2	2483	2	1	0	1	24	132084	030101	36447	0001	ABANCAY	-72.88658	-13.62862	2019	11	NA	996	12	1
2019	011612401	PE6	116	124	1	1	116	2019	1432	3	1	0	3	3	1	1	1	0	116	3	3	1	1	0	NA	0	NA	0	NA	1	2483	2	1	0	1	24	132084	030101	36447	0001	ABANCAY	-72.88658	-13.62862	2019	11	NA	996	11	1
2019	011701001	PE6	117	10	1	4	117	2019	1429	5	3	0	5	5	1	1	1	0	117	3	3	1	1	0	NA	0	NA	0	NA	1	2459	3	1	0	1	25	138740	030101	36448	0001	ABANCAY	-72.8885	-13.63004	2019	11	NA	996	11	1
2019	011701401	PE6	117	14	1	1	117	2019	1429	5	1	0	5	4	0	1	1	0	117	3	3	1	1	0	NA	0	NA	0	NA	0	2459	1	1	0	1	25	699107	030101	36448	0001	ABANCAY	-72.8885	-13.63004	2019	11	NA	996	11	1
2019	011702501	PE6	117	25	1	1	117	2019	1429	4	1	0	4	4	0	1	1	0	117	3	3	1	1	0	NA	0	NA	0	NA	0	2459	1	1	0	1	25	699107	030101	36448	0001	ABANCAY	-72.8885	-13.63004	2019	11	NA	996	11	1
2019	011703001	PE6	117	30	1	2	117	2019	1429	3	0	0	3	2	0	1	1	0	117	3	3	1	1	0	NA	0	NA	0	NA	0	2459	0	1	0	1	25	699107	030101	36448	0001	ABANCAY	-72.8885	-13.63004	2019	11	NA	996	11	1
2019	011703901	PE6	117	39	1	2	117	2019	1429	2	0	0	2	2	0	1	1	0	117	3	3	1	1	0	NA	0	NA	0	NA	0	2459	0	1	0	1	25	699107	030101	36448	0001	ABANCAY	-72.8885	-13.63004	2019	11	NA	996	11	1
2019	011704701	PE6	117	47	1	1	117	2019	1429	2	1	0	1	2	0	1	1	0	117	3	3	1	1	0	NA	0	NA	0	NA	0	2459	1	1	0	1	25	699107	030101	36448	0001	ABANCAY	-72.8885	-13.63004	2019	11	NA	996	11	1
2019	011705101	PE6	117	51	1	1	117	2019	1429	1	1	0	1	1	0	1	1	0	117	3	3	1	1	0	NA	0	NA	0	NA	0	2459	1	1	0	1	25	699107	030101	36448	0001	ABANCAY	-72.8885	-13.63004	2019	12	NA	1	12	1
2019	011709501	PE6	117	95	1	1	117	2019	1429	3	1	0	3	3	1	1	1	0	117	3	3	1	1	0	NA	0	NA	0	NA	1	2459	1	1	0	1	25	138740	030101	36448	0001	ABANCAY	-72.8885	-13.63004	2019	11	NA	996	11	1
2019	011800701	PE6	118	7	1	2	118	2019	1431	7	2	0	7	7	1	1	2	0	118	3	3	1	1	0	NA	0	NA	0	NA	1	2487	3	1	0	1	23	151956	030101	36467	0001	ABANCAY	-72.87491	-13.62941	2019	11	NA	996	11	1
2019	011802401	PE6	118	24	1	1	118	2019	1431	3	1	0	3	3	1	1	1	0	118	3	3	1	1	0	NA	0	NA	0	NA	1	2487	1	1	0	1	23	151956	030101	36467	0001	ABANCAY	-72.87491	-13.62941	2019	12	NA	2	12	1
2019	011802901	PE6	118	29	1	1	118	2019	1434	2	0	0	2	2	0	1	1	0	118	3	3	1	1	0	NA	0	NA	0	NA	0	2487	0	1	0	1	23	765700	030101	36467	0001	ABANCAY	-72.87491	-13.62941	2019	11	NA	996	11	1
2019	011803601	PE6	118	36	1	2	118	2019	1431	4	1	0	4	4	1	1	1	0	118	3	3	1	1	0	NA	0	NA	0	NA	1	2487	1	1	0	1	23	151956	030101	36467	0001	ABANCAY	-72.87491	-13.62941	2019	11	NA	996	11	1
2019	011807301	PE6	118	73	1	1	118	2019	1431	1	0	0	1	1	0	1	1	0	118	3	3	1	1	0	NA	0	NA	0	NA	0	2487	0	1	0	1	23	765700	030101	36467	0001	ABANCAY	-72.87491	-13.62941	2019	12	NA	5	12	1
2019	011809101	PE6	118	91	1	1	118	2019	1431	6	1	0	6	4	2	1	1	0	118	3	3	1	1	0	NA	0	NA	0	NA	1	2487	2	1	0	1	23	151956	030101	36467	0001	ABANCAY	-72.87491	-13.62941	2019	11	NA	996	11	1
2019	011810101	PE6	118	101	1	1	118	2019	1431	3	0	0	3	3	0	1	1	0	118	3	3	1	1	0	NA	0	NA	0	NA	0	2487	0	1	0	1	23	765700	030101	36467	0001	ABANCAY	-72.87491	-13.62941	2019	11	NA	996	11	1
2019	011810701	PE6	118	107	1	1	118	2019	1431	5	1	0	5	5	1	1	1	0	118	3	3	1	1	0	NA	0	NA	0	NA	1	2487	2	1	0	1	23	151956	030101	36467	0001	ABANCAY	-72.87491	-13.62941	2019	11	NA	996	11	1
2019	011810901	PE6	118	109	1	1	118	2019	1431	3	1	0	2	2	0	1	1	0	118	3	3	1	1	0	NA	0	NA	0	NA	0	2487	1	1	0	1	23	765700	030101	36467	0001	ABANCAY	-72.87491	-13.62941	2019	12	NA	4	12	1
2019	011900201	PE6	119	2	1	2	119	2019	1433	4	2	0	4	3	1	1	1	0	119	3	3	1	1	0	NA	0	NA	0	NA	0	2444	3	1	0	1	24	1041883	030101	36473	0001	ABANCAY	-72.86609	-13.6337	2019	11	NA	996	11	1
2019	011903001	PE6	119	30	1	1	119	2019	1433	6	1	0	6	4	1	1	1	0	119	3	3	1	1	0	NA	0	NA	0	NA	1	2444	1	1	0	1	24	206765	030101	36473	0001	ABANCAY	-72.86609	-13.6337	2019	11	NA	996	11	1
2019	011907401	PE6	119	74	1	2	119	2019	1433	3	1	0	3	3	1	1	1	0	119	3	3	1	1	0	NA	0	NA	0	NA	1	2444	1	1	0	1	24	206765	030101	36473	0001	ABANCAY	-72.86609	-13.6337	2019	12	NA	3	12	1
2019	011911901	PE6	119	119	1	1	119	2019	1433	2	1	0	1	2	0	1	1	0	119	3	3	1	1	0	NA	0	NA	0	NA	0	2444	1	1	0	1	24	1041883	030101	36473	0001	ABANCAY	-72.86609	-13.6337	2019	11	NA	996	11	1
2019	011914701	PE6	119	147	1	2	119	2019	1433	4	1	0	4	3	1	1	1	0	119	3	3	1	1	0	NA	0	NA	0	NA	1	2444	1	1	0	1	24	206765	030101	36473	0001	ABANCAY	-72.86609	-13.6337	2019	11	NA	996	11	1
2019	011915501	PE6	119	155	1	1	119	2019	1433	1	0	0	1	1	0	1	1	0	119	3	3	1	1	0	NA	0	NA	0	NA	0	2444	0	1	0	1	24	1041883	030101	36473	0001	ABANCAY	-72.86609	-13.6337	2019	11	NA	996	11	1
2019	011918401	PE6	119	184	1	1	119	2019	1433	5	1	0	5	5	1	1	1	0	119	3	3	1	1	0	NA	0	NA	0	NA	0	2444	1	1	0	1	24	1041883	030101	36473	0001	ABANCAY	-72.86609	-13.6337	2019	11	NA	996	11	1
2019	011919301	PE6	119	193	1	2	119	2019	1433	7	1	0	7	7	2	1	1	0	119	3	3	1	1	0	NA	0	NA	0	NA	1	2444	1	1	0	1	24	206765	030101	36473	0001	ABANCAY	-72.86609	-13.6337	2019	11	NA	996	11	1
2019	012000401	PE6	120	4	1	1	120	2019	1430	5	2	0	5	5	1	1	1	0	120	3	3	1	1	0	NA	0	NA	0	NA	1	2369	2	1	0	1	23	140887	030101	36496	0001	ABANCAY	-72.88424	-13.63731	2019	11	NA	996	11	1
2019	012002401	PE6	120	24	1	1	120	2019	1430	2	0	0	2	2	0	1	1	0	120	3	3	1	1	0	NA	0	NA	0	NA	0	2369	0	1	0	1	23	709924	030101	36496	0001	ABANCAY	-72.88424	-13.63731	2019	11	NA	996	11	1
2019	012003801	PE6	120	38	1	1	120	2019	1430	1	0	0	1	1	0	1	1	0	120	3	3	1	1	0	NA	0	NA	0	NA	0	2369	0	1	0	1	23	709924	030101	36496	0001	ABANCAY	-72.88424	-13.63731	2019	12	NA	2	12	1
2019	012005701	PE6	120	57	1	1	120	2019	1431	4	1	0	3	4	1	1	1	0	120	3	3	1	1	0	NA	0	NA	0	NA	1	2369	1	1	0	1	23	140887	030101	36496	0001	ABANCAY	-72.88424	-13.63731	2019	12	NA	2	12	1
2019	012009701	PE6	120	97	1	1	120	2019	1430	3	1	0	3	3	1	1	1	0	120	3	3	1	1	0	NA	0	NA	0	NA	0	2369	1	1	0	1	23	709924	030101	36496	0001	ABANCAY	-72.88424	-13.63731	2019	11	NA	996	11	1
2019	012010101	PE6	120	101	1	1	120	2019	1430	3	1	0	3	3	1	1	1	0	120	3	3	1	1	0	NA	0	NA	0	NA	1	2369	1	1	0	1	23	140887	030101	36496	0001	ABANCAY	-72.88424	-13.63731	2019	11	NA	996	11	1
2019	012010201	PE6	120	102	1	1	120	2019	1431	4	1	0	4	4	1	1	1	0	120	3	3	1	1	0	NA	0	NA	0	NA	1	2369	1	1	0	1	23	140887	030101	36496	0001	ABANCAY	-72.88424	-13.63731	2019	12	NA	4	12	1
2019	012014501	PE6	120	145	1	3	120	2019	1430	6	1	0	5	6	1	1	1	0	120	3	3	1	1	0	NA	0	NA	0	NA	1	2369	1	1	0	1	23	140887	030101	36496	0001	ABANCAY	-72.88424	-13.63731	2019	11	NA	996	11	1
2019	012101101	PE6	121	11	1	1	121	2019	1429	3	1	0	3	3	1	1	1	0	121	3	3	1	1	0	NA	0	NA	0	NA	1	2399	1	1	0	1	23	143360	030101	36512	0001	ABANCAY	-72.88936	-13.6331	2019	12	NA	2	12	1
2019	012102201	PE6	121	22	1	2	121	2019	1429	4	0	0	4	0	1	1	1	0	121	3	3	1	1	0	NA	0	NA	0	NA	1	2399	2	1	0	1	23	143360	030101	36512	0001	ABANCAY	-72.88936	-13.6331	2019	11	NA	996	11	1
2019	012103101	PE6	121	31	1	2	121	2019	1429	4	1	0	4	3	1	1	1	0	121	3	3	1	1	0	NA	0	NA	0	NA	1	2399	1	1	0	1	23	143360	030101	36512	0001	ABANCAY	-72.88936	-13.6331	2019	12	NA	5	12	1
2019	012103301	PE6	121	33	1	3	121	2019	1429	10	5	0	8	10	1	1	1	0	121	3	3	1	1	0	NA	0	NA	0	NA	1	2399	5	1	0	1	23	143360	030101	36512	0001	ABANCAY	-72.88936	-13.6331	2019	11	NA	996	11	1
2019	012104601	PE6	121	46	1	2	121	2019	1429	3	1	0	3	3	1	1	1	0	121	3	3	1	1	0	NA	0	NA	0	NA	1	2399	1	1	0	1	23	143360	030101	36512	0001	ABANCAY	-72.88936	-13.6331	2019	12	NA	5	12	1
2019	012105001	PE6	121	50	1	2	121	2019	1429	3	1	0	3	2	1	1	1	0	121	3	3	1	1	0	NA	0	NA	0	NA	1	2399	1	1	0	1	23	143360	030101	36512	0001	ABANCAY	-72.88936	-13.6331	2019	11	NA	996	11	1
2019	012106001	PE6	121	60	1	2	121	2019	1429	4	1	0	4	3	1	1	1	0	121	3	3	1	1	0	NA	0	NA	0	NA	1	2399	2	1	0	1	23	143360	030101	36512	0001	ABANCAY	-72.88936	-13.6331	2019	11	NA	996	11	1
2019	012107001	PE6	121	70	1	2	121	2019	1429	3	1	0	3	3	1	1	1	0	121	3	3	1	1	0	NA	0	NA	0	NA	1	2399	1	1	0	1	23	143360	030101	36512	0001	ABANCAY	-72.88936	-13.6331	2019	11	NA	996	11	1
2019	012108101	PE6	121	81	1	7	121	2019	1429	10	2	0	10	10	0	1	1	0	121	3	3	1	1	0	NA	0	NA	0	NA	0	2399	2	1	0	1	23	722386	030101	36512	0001	ABANCAY	-72.88936	-13.6331	2019	11	NA	996	11	1
2019	012201201	PE6	122	12	1	1	122	2019	1429	3	1	0	3	3	1	1	1	0	122	3	3	1	1	0	NA	0	NA	0	NA	1	2379	1	1	0	1	24	151150	030101	36515	0001	ABANCAY	-72.8903	-13.63469	2019	11	NA	996	11	1
2019	012201801	PE6	122	18	1	1	122	2019	1429	7	1	0	4	5	3	1	1	0	122	3	3	1	1	0	NA	0	NA	0	NA	2	2379	2	1	0	1	24	151150	030101	36515	0001	ABANCAY	-72.8903	-13.63469	2019	11	NA	996	11	1
2019	012202801	PE6	122	28	1	1	122	2019	1429	3	1	0	3	3	1	1	1	0	122	3	3	1	1	0	NA	0	NA	0	NA	1	2379	1	1	0	1	24	151150	030101	36515	0001	ABANCAY	-72.8903	-13.63469	2019	11	NA	996	11	1
2019	012205101	PE6	122	51	1	1	122	2019	1429	2	0	0	2	2	0	1	1	0	122	3	3	1	1	0	NA	0	NA	0	NA	0	2379	0	1	0	1	24	761640	030101	36515	0001	ABANCAY	-72.8903	-13.63469	2019	11	NA	996	11	1
2019	012205401	PE6	122	54	1	2	122	2019	1429	2	0	0	2	2	0	1	1	0	122	3	3	1	1	0	NA	0	NA	0	NA	0	2379	0	1	0	1	24	761640	030101	36515	0001	ABANCAY	-72.8903	-13.63469	2019	11	NA	996	11	1
2019	012206801	PE6	122	68	1	1	122	2019	1429	1	0	0	1	1	0	1	1	0	122	3	3	1	1	0	NA	0	NA	0	NA	0	2379	0	1	0	1	24	761640	030101	36515	0001	ABANCAY	-72.8903	-13.63469	2019	11	NA	996	11	1
2019	012207601	PE6	122	76	1	1	122	2019	1429	2	1	0	2	2	0	1	1	0	122	3	3	1	1	0	NA	0	NA	0	NA	0	2379	1	1	0	1	24	761640	030101	36515	0001	ABANCAY	-72.8903	-13.63469	2019	11	NA	996	11	1
2019	012208001	PE6	122	80	1	2	122	2019	1429	4	1	0	4	4	1	1	1	0	122	3	3	1	1	0	NA	0	NA	0	NA	1	2379	1	1	0	1	24	151150	030101	36515	0001	ABANCAY	-72.8903	-13.63469	2019	12	NA	5	12	1
2019	012208501	PE6	122	85	1	1	122	2019	1429	1	0	0	1	1	0	1	1	0	122	3	3	1	1	0	NA	0	NA	0	NA	0	2379	0	1	0	1	24	761640	030101	36515	0001	ABANCAY	-72.8903	-13.63469	2019	12	NA	3	12	1
2019	012209701	PE6	122	97	1	2	122	2019	1429	3	1	0	3	3	1	1	1	0	122	3	3	1	1	0	NA	0	NA	0	NA	1	2379	1	1	0	1	24	151150	030101	36515	0001	ABANCAY	-72.8903	-13.63469	2019	11	NA	996	11	1
2019	012301401	PE6	123	14	1	2	123	2019	1431	5	1	0	5	5	1	1	1	0	123	3	3	1	1	0	NA	0	NA	0	NA	1	2301	2	1	0	1	25	216167	030101	36533	0001	ABANCAY	-72.90129	-13.6397	2019	12	NA	3	12	1
2019	012303201	PE6	123	32	1	1	123	2019	1431	4	1	0	4	4	2	1	1	0	123	3	3	1	1	0	NA	0	NA	0	NA	2	2301	1	1	0	1	25	216167	030101	36533	0001	ABANCAY	-72.90129	-13.6397	2019	12	NA	5	23	1
2019	012306801	PE6	123	68	1	2	123	2019	1431	4	1	0	4	4	1	1	1	0	123	3	3	1	1	0	NA	0	NA	0	NA	1	2301	1	1	0	1	25	216167	030101	36533	0001	ABANCAY	-72.90129	-13.6397	2019	12	NA	2	12	1
2019	012310901	PE6	123	109	1	1	123	2019	1431	4	1	0	4	4	1	1	1	0	123	3	3	1	1	0	NA	0	NA	0	NA	1	2301	1	1	0	1	25	216167	030101	36533	0001	ABANCAY	-72.90129	-13.6397	2019	11	NA	996	11	1
2019	012312601	PE6	123	126	1	2	123	2019	1431	2	1	0	2	2	0	1	1	0	123	3	3	1	1	0	NA	0	NA	0	NA	0	2301	1	1	0	1	25	1089256	030101	36533	0001	ABANCAY	-72.90129	-13.6397	2019	12	NA	2	12	1
2019	012313401	PE6	123	134	1	1	123	2019	1431	5	2	0	5	5	1	1	1	0	123	3	3	1	1	0	NA	0	NA	0	NA	1	2301	2	1	0	1	25	216167	030101	36533	0001	ABANCAY	-72.90129	-13.6397	2019	11	NA	996	11	1
2019	012313701	PE6	123	137	1	1	123	2019	1431	3	1	0	3	3	1	1	1	0	123	3	3	1	1	0	NA	0	NA	0	NA	1	2301	1	1	0	1	25	216167	030101	36533	0001	ABANCAY	-72.90129	-13.6397	2019	12	NA	2	12	1
2019	012317601	PE6	123	176	1	4	123	2019	1431	5	3	0	5	5	1	1	1	0	123	3	3	1	1	0	NA	0	NA	0	NA	1	2301	4	1	0	1	25	216167	030101	36533	0001	ABANCAY	-72.90129	-13.6397	2019	11	NA	996	32	1
2019	012317801	PE6	123	178	1	1	123	2019	1431	4	1	0	4	4	0	1	1	0	123	3	3	1	1	0	NA	0	NA	0	NA	0	2301	1	1	0	1	25	1089256	030101	36533	0001	ABANCAY	-72.90129	-13.6397	2019	11	NA	996	23	1
2019	012317901	PE6	123	179	1	1	123	2019	1431	5	1	0	5	4	0	1	1	0	123	3	3	1	1	0	NA	0	NA	0	NA	0	2301	1	1	0	1	25	1089256	030101	36533	0001	ABANCAY	-72.90129	-13.6397	2019	11	NA	996	32	1
2019	012400401	PE6	124	4	1	2	124	2019	1430	2	0	0	2	2	0	1	1	0	124	3	3	1	2	0	NA	0	NA	0	NA	0	3212	0	1	0	1	29	846013	030602	36158	0001	URIPA	-73.67454	-13.5303	2019	11	NA	996	11	1
2019	012400601	PE6	124	6	1	1	124	2019	1431	3	1	0	3	3	1	1	1	0	124	3	3	1	2	0	NA	0	NA	0	NA	1	3212	1	1	0	1	29	145118	030602	36158	0001	URIPA	-73.67454	-13.5303	2019	12	NA	5	12	1
2019	012402801	PE6	124	28	1	2	124	2019	1430	7	1	0	7	6	2	1	1	0	124	3	3	1	2	0	NA	0	NA	0	NA	2	3212	1	1	0	1	29	145118	030602	36158	0001	URIPA	-73.67454	-13.5303	2019	12	NA	2	12	1
2019	012402901	PE6	124	29	1	1	124	2019	1430	3	1	0	3	3	1	1	1	0	124	3	3	1	2	0	NA	0	NA	0	NA	1	3212	1	1	0	1	29	145118	030602	36158	0001	URIPA	-73.67454	-13.5303	2019	12	NA	1	12	1
2019	012404601	PE6	124	46	1	2	124	2019	1430	6	1	0	6	6	2	1	1	0	124	3	3	1	2	0	NA	0	NA	0	NA	1	3212	2	1	0	1	29	145118	030602	36158	0001	URIPA	-73.67454	-13.5303	2019	11	NA	996	11	1
2019	012405501	PE6	124	55	1	1	124	2019	1430	2	0	0	2	2	0	1	1	0	124	3	3	1	2	0	NA	0	NA	0	NA	0	3212	0	1	0	1	29	846013	030602	36158	0001	URIPA	-73.67454	-13.5303	2019	11	NA	996	11	1
2019	012406201	PE6	124	62	1	2	124	2019	1430	5	1	0	5	5	1	1	1	0	124	3	3	1	2	0	NA	0	NA	0	NA	1	3212	1	1	0	1	29	145118	030602	36158	0001	URIPA	-73.67454	-13.5303	2019	11	NA	996	11	1
2019	012409801	PE6	124	98	1	1	124	2019	1430	5	1	0	5	4	0	1	1	0	124	3	3	1	2	0	NA	0	NA	0	NA	0	3212	2	1	0	1	29	846013	030602	36158	0001	URIPA	-73.67454	-13.5303	2019	11	NA	996	11	1
2019	012411301	PE6	124	113	1	1	124	2019	1430	5	0	0	5	1	1	1	1	0	124	3	3	1	2	0	NA	0	NA	0	NA	1	3212	1	1	0	1	29	145118	030602	36158	0001	URIPA	-73.67454	-13.5303	2019	11	NA	996	11	1
2019	012411801	PE6	124	118	1	2	124	2019	1430	8	2	0	8	8	2	1	1	0	124	3	3	1	2	0	NA	0	NA	0	NA	1	3212	2	1	0	1	29	145118	030602	36158	0001	URIPA	-73.67454	-13.5303	2019	11	NA	996	11	1
2019	012500201	PE6	125	2	1	1	125	2019	1431	4	1	0	4	4	2	1	1	0	125	3	3	1	2	0	NA	0	NA	0	NA	2	2990	1	1	0	1	27	200095	030213	36194	0001	SAN JERONIMO	-73.36134	-13.64763	2019	12	NA	5	12	1
2019	012502001	PE6	125	20	1	3	125	2019	1431	5	1	0	5	5	1	1	1	0	125	3	3	1	2	0	NA	0	NA	0	NA	1	2990	1	1	0	1	27	200095	030213	36194	0001	SAN JERONIMO	-73.36134	-13.64763	2019	11	NA	996	11	1
2019	012507201	PE6	125	72	1	2	125	2019	1431	4	2	0	4	3	1	1	1	0	125	3	3	1	2	0	NA	0	NA	0	NA	1	2990	2	1	0	1	27	200095	030213	36194	0001	SAN JERONIMO	-73.36134	-13.64763	2019	11	NA	996	11	1
2019	012508301	PE6	125	83	1	1	125	2019	1431	6	2	0	4	6	0	1	1	0	125	3	3	1	2	0	NA	0	NA	0	NA	0	2990	2	1	0	1	27	1166521	030213	36194	0001	SAN JERONIMO	-73.36134	-13.64763	2019	12	NA	2	12	1
2019	012509601	PE6	125	96	1	1	125	2019	1431	4	1	0	4	4	1	1	1	0	125	3	3	1	2	0	NA	0	NA	0	NA	1	2990	1	1	0	1	27	200095	030213	36194	0001	SAN JERONIMO	-73.36134	-13.64763	2019	11	NA	996	11	1
2019	012517801	PE6	125	178	1	1	125	2019	1431	3	2	0	3	3	1	1	1	0	125	3	3	1	2	0	NA	0	NA	0	NA	1	2990	2	1	0	1	27	200095	030213	36194	0001	SAN JERONIMO	-73.36134	-13.64763	2019	11	NA	996	11	1
2019	012521001	PE6	125	210	1	2	125	2019	1431	4	1	0	3	4	1	1	1	0	125	3	3	1	2	0	NA	0	NA	0	NA	1	2990	1	1	0	1	27	200095	030213	36194	0001	SAN JERONIMO	-73.36134	-13.64763	2019	11	NA	996	11	1
2019	012521201	PE6	125	212	1	1	125	2019	1431	1	1	0	1	1	0	1	1	0	125	3	3	1	2	0	NA	0	NA	0	NA	0	2990	1	1	0	1	27	1166521	030213	36194	0001	SAN JERONIMO	-73.36134	-13.64763	2019	11	NA	996	11	1
2019	012601801	PE6	126	18	1	2	126	2019	1434	5	1	0	5	5	1	1	1	0	126	3	3	1	2	0	NA	0	NA	0	NA	1	2864	2	1	0	1	27	195775	030216	36210	0001	TALAVERA	-73.41927	-13.65403	2019	11	NA	996	11	1
2019	012604201	PE6	126	42	1	1	126	2019	1434	7	2	0	7	7	1	1	1	0	126	3	3	1	2	0	NA	0	NA	0	NA	1	2864	2	1	0	1	27	195775	030216	36210	0001	TALAVERA	-73.41927	-13.65403	2019	11	NA	996	23	1
2019	012605801	PE6	126	58	1	1	126	2019	1434	4	1	0	4	4	1	1	1	0	126	3	3	1	2	0	NA	0	NA	0	NA	1	2864	1	1	0	1	27	195775	030216	36210	0001	TALAVERA	-73.41927	-13.65403	2019	11	NA	996	11	1
2019	012606601	PE6	126	66	1	1	126	2019	1434	2	2	0	2	2	0	1	1	0	126	3	3	1	2	0	NA	0	NA	0	NA	0	2864	2	1	0	1	27	1141335	030216	36210	0001	TALAVERA	-73.41927	-13.65403	2019	11	NA	996	11	1
2019	012607301	PE6	126	73	1	2	126	2019	1434	4	1	0	4	4	2	1	2	0	126	3	3	1	2	0	NA	0	NA	0	NA	1	2864	1	1	0	1	27	195775	030216	36210	0001	TALAVERA	-73.41927	-13.65403	2019	11	NA	996	11	1
2019	012609501	PE6	126	95	1	2	126	2019	1434	6	1	0	5	6	1	1	1	0	126	3	3	1	2	0	NA	0	NA	0	NA	1	2864	1	1	0	1	27	195775	030216	36210	0001	TALAVERA	-73.41927	-13.65403	2019	11	NA	996	11	1
2019	012615601	PE6	126	156	1	3	126	2019	1434	5	2	0	5	5	1	1	1	0	126	3	3	1	2	0	NA	0	NA	0	NA	0	2864	3	1	0	1	27	1141335	030216	36210	0001	TALAVERA	-73.41927	-13.65403	2019	11	NA	996	11	1
2019	012700101	PE6	127	1	1	2	127	2019	1433	4	1	0	4	4	1	1	1	0	127	3	3	1	2	0	NA	0	NA	0	NA	1	2897	1	1	0	1	27	186453	030201	36227	0001	ANDAHUAYLAS	-73.4073	-13.65609	2019	11	NA	996	11	1
2019	012704601	PE6	127	46	1	2	127	2019	1433	5	1	0	5	5	1	1	1	0	127	3	3	1	2	0	NA	0	NA	0	NA	1	2897	1	1	0	1	27	186453	030201	36227	0001	ANDAHUAYLAS	-73.4073	-13.65609	2019	11	NA	996	11	1
2019	012707501	PE6	127	75	1	1	127	2019	1433	5	1	0	5	4	0	1	1	0	127	3	3	1	2	0	NA	0	NA	0	NA	0	2897	2	1	0	1	27	1086986	030201	36227	0001	ANDAHUAYLAS	-73.4073	-13.65609	2019	11	NA	996	11	1
2019	012710101	PE6	127	101	1	2	127	2019	1433	4	1	0	4	4	1	1	1	0	127	3	3	1	2	0	NA	0	NA	0	NA	1	2897	1	1	0	1	27	186453	030201	36227	0001	ANDAHUAYLAS	-73.4073	-13.65609	2019	11	NA	996	11	1
2019	012710901	PE6	127	109	1	2	127	2019	1433	2	1	0	2	2	0	1	1	0	127	3	3	1	2	0	NA	0	NA	0	NA	0	2897	1	1	0	1	27	1086986	030201	36227	0001	ANDAHUAYLAS	-73.4073	-13.65609	2019	11	NA	996	11	1
2019	012714701	PE6	127	147	1	2	127	2019	1433	4	1	0	4	4	1	1	1	0	127	3	3	1	2	0	NA	0	NA	0	NA	1	2897	1	1	0	1	27	186453	030201	36227	0001	ANDAHUAYLAS	-73.4073	-13.65609	2019	11	NA	996	11	1
2019	012715501	PE6	127	155	1	2	127	2019	1433	5	2	0	5	4	0	1	1	0	127	3	3	1	2	0	NA	0	NA	0	NA	0	2897	2	1	0	1	27	1086986	030201	36227	0001	ANDAHUAYLAS	-73.4073	-13.65609	2019	12	NA	10	12	1
2019	012715901	PE6	127	159	1	2	127	2019	1433	5	1	0	5	5	2	1	1	0	127	3	3	1	2	0	NA	0	NA	0	NA	2	2897	1	1	0	1	27	186453	030201	36227	0001	ANDAHUAYLAS	-73.4073	-13.65609	2019	11	NA	996	11	1
2019	012801401	PE6	128	14	1	2	128	2019	1430	4	1	0	4	4	1	1	1	0	128	3	3	1	2	0	NA	0	NA	0	NA	1	3006	1	1	0	1	27	138444	030201	36229	0001	ANDAHUAYLAS	-73.38873	-13.65257	2019	11	NA	996	11	1
2019	012804101	PE6	128	41	1	3	128	2019	1430	6	3	0	6	6	0	1	1	0	128	3	3	1	2	0	NA	0	NA	0	NA	0	3006	3	1	0	1	27	807103	030201	36229	0001	ANDAHUAYLAS	-73.38873	-13.65257	2019	12	NA	5	12	1
2019	012804501	PE6	128	45	1	1	128	2019	1430	4	1	0	3	4	1	1	1	0	128	3	3	1	2	0	NA	0	NA	0	NA	1	3006	1	1	0	1	27	138444	030201	36229	0001	ANDAHUAYLAS	-73.38873	-13.65257	2019	12	NA	5	12	1
2019	012805201	PE6	128	52	1	1	128	2019	1430	4	1	0	4	4	1	1	1	0	128	3	3	1	2	0	NA	0	NA	0	NA	1	3006	2	1	0	1	27	138444	030201	36229	0001	ANDAHUAYLAS	-73.38873	-13.65257	2019	11	NA	996	11	1
2019	012810201	PE6	128	102	1	2	128	2019	1430	4	1	0	4	4	2	1	1	0	128	3	3	1	2	0	NA	0	NA	0	NA	2	3006	1	1	0	1	27	138444	030201	36229	0001	ANDAHUAYLAS	-73.38873	-13.65257	2019	12	NA	5	12	1
2019	012810701	PE6	128	107	1	2	128	2019	1430	5	1	0	5	5	0	1	1	0	128	3	3	1	2	0	NA	0	NA	0	NA	0	3006	1	1	0	1	27	807103	030201	36229	0001	ANDAHUAYLAS	-73.38873	-13.65257	2019	11	NA	996	11	1
2019	012811801	PE6	128	118	1	1	128	2019	1430	1	0	0	1	1	0	1	1	0	128	3	3	1	2	0	NA	0	NA	0	NA	0	3006	0	1	0	1	27	807103	030201	36229	0001	ANDAHUAYLAS	-73.38873	-13.65257	2019	12	NA	2	12	1
2019	012812101	PE6	128	121	1	2	128	2019	1430	3	1	0	3	3	1	1	1	0	128	3	3	1	2	0	NA	0	NA	0	NA	1	3006	1	1	0	1	27	138444	030201	36229	0001	ANDAHUAYLAS	-73.38873	-13.65257	2019	11	NA	996	11	1
2019	012812801	PE6	128	128	1	1	128	2019	1430	2	0	0	2	2	0	1	1	0	128	3	3	1	2	0	NA	0	NA	0	NA	0	3006	0	1	0	1	27	807103	030201	36229	0001	ANDAHUAYLAS	-73.38873	-13.65257	2019	11	NA	996	11	1
2019	012812901	PE6	128	129	1	1	128	2019	1430	6	1	0	5	4	1	1	1	0	128	3	3	1	2	0	NA	0	NA	0	NA	1	3006	3	1	0	1	27	138444	030201	36229	0001	ANDAHUAYLAS	-73.38873	-13.65257	2019	11	NA	996	11	1
2019	012900901	PE6	129	9	1	2	129	2019	1429	5	1	0	5	5	1	1	1	0	129	3	3	1	2	0	NA	0	NA	0	NA	1	2919	1	1	0	1	26	195175	030201	36231	0001	ANDAHUAYLAS	-73.38686	-13.65503	2019	11	NA	996	11	1
2019	012902501	PE6	129	25	1	1	129	2019	1429	5	1	0	5	5	1	1	1	0	129	3	3	1	2	0	NA	0	NA	0	NA	1	2919	1	1	0	1	26	195175	030201	36231	0001	ANDAHUAYLAS	-73.38686	-13.65503	2019	11	NA	996	11	1
2019	012904001	PE6	129	40	1	1	129	2019	1429	2	1	0	2	2	1	1	1	0	129	3	3	1	2	0	NA	0	NA	0	NA	1	2919	1	1	0	1	26	195175	030201	36231	0001	ANDAHUAYLAS	-73.38686	-13.65503	2019	12	NA	3	12	1
2019	012905401	PE6	129	54	1	3	129	2019	1429	5	2	0	4	5	1	1	1	0	129	3	3	1	2	0	NA	0	NA	0	NA	1	2919	2	1	0	1	26	195175	030201	36231	0001	ANDAHUAYLAS	-73.38686	-13.65503	2019	11	NA	996	11	1
2019	012905601	PE6	129	56	1	2	129	2019	1429	4	1	0	4	4	1	1	1	0	129	3	3	1	2	0	NA	0	NA	0	NA	1	2919	1	1	0	1	26	195175	030201	36231	0001	ANDAHUAYLAS	-73.38686	-13.65503	2019	11	NA	996	11	1
2019	012907101	PE6	129	71	1	3	129	2019	1429	5	0	0	5	3	0	1	1	0	129	3	3	1	2	0	NA	0	NA	0	NA	0	2919	0	1	0	1	26	1137834	030201	36231	0001	ANDAHUAYLAS	-73.38686	-13.65503	2019	11	NA	996	11	1
2019	012908001	PE6	129	80	1	2	129	2019	1429	4	1	0	4	4	1	1	1	0	129	3	3	1	2	0	NA	0	NA	0	NA	1	2919	2	1	0	1	26	195175	030201	36231	0001	ANDAHUAYLAS	-73.38686	-13.65503	2019	11	NA	996	11	1
2019	012908301	PE6	129	83	1	2	129	2019	1429	2	0	0	2	0	0	1	1	0	129	3	3	1	2	0	NA	0	NA	0	NA	0	2919	1	1	0	1	26	1137834	030201	36231	0001	ANDAHUAYLAS	-73.38686	-13.65503	2019	11	NA	996	11	1
2019	012908501	PE6	129	85	1	1	129	2019	1429	4	1	0	4	4	1	1	1	0	129	3	3	1	2	0	NA	0	NA	0	NA	1	2919	1	1	0	1	26	195175	030201	36231	0001	ANDAHUAYLAS	-73.38686	-13.65503	2019	11	NA	996	11	1
2019	012909401	PE6	129	94	1	1	129	2019	1429	6	1	0	4	6	0	1	1	0	129	3	3	1	2	0	NA	0	NA	0	NA	0	2919	1	1	0	1	26	1137834	030201	36231	0001	ANDAHUAYLAS	-73.38686	-13.65503	2019	11	NA	996	11	1
2019	013000901	PE6	130	9	1	1	130	2019	1434	5	1	0	5	4	1	1	1	0	130	3	3	1	2	0	NA	0	NA	0	NA	0	2856	1	1	0	1	26	1189449	030201	36250	0001	ANDAHUAYLAS	-73.4029	-13.65925	2019	12	NA	1	11	1
2019	013004201	PE6	130	42	1	1	130	2019	1434	4	0	0	4	3	0	1	1	0	130	3	3	1	2	0	NA	0	NA	0	NA	0	2856	0	1	0	1	26	1189449	030201	36250	0001	ANDAHUAYLAS	-73.4029	-13.65925	2019	11	NA	996	11	1
2019	013005501	PE6	130	55	1	2	130	2019	1434	4	1	0	4	4	1	1	1	0	130	3	3	1	2	0	NA	0	NA	0	NA	1	2856	1	1	0	1	26	204028	030201	36250	0001	ANDAHUAYLAS	-73.4029	-13.65925	2019	11	NA	996	23	0
2019	013006201	PE6	130	62	1	2	130	2019	1434	5	1	0	5	5	3	1	1	0	130	3	3	1	2	0	NA	0	NA	0	NA	3	2856	1	1	0	1	26	204028	030201	36250	0001	ANDAHUAYLAS	-73.4029	-13.65925	2019	11	NA	996	11	1
2019	013010101	PE6	130	101	1	1	130	2019	1434	4	1	0	4	4	1	1	1	0	130	3	3	1	2	0	NA	0	NA	0	NA	1	2856	1	1	0	1	26	204028	030201	36250	0001	ANDAHUAYLAS	-73.4029	-13.65925	2019	11	NA	996	11	1
2019	013011801	PE6	130	118	1	2	130	2019	1434	5	1	0	5	4	1	1	1	0	130	3	3	1	2	0	NA	0	NA	0	NA	1	2856	2	1	0	1	26	204028	030201	36250	0001	ANDAHUAYLAS	-73.4029	-13.65925	2019	11	NA	996	11	1
2019	013013401	PE6	130	134	1	1	130	2019	1434	6	1	0	6	6	1	1	1	0	130	3	3	1	2	0	NA	0	NA	0	NA	1	2856	2	1	0	1	26	204028	030201	36250	0001	ANDAHUAYLAS	-73.4029	-13.65925	2019	11	NA	996	11	1
2019	013016101	PE6	130	161	1	2	130	2019	1434	3	1	0	3	3	1	1	1	0	130	3	3	1	2	0	NA	0	NA	0	NA	1	2856	1	1	0	1	26	204028	030201	36250	0001	ANDAHUAYLAS	-73.4029	-13.65925	2019	12	NA	1	12	1
2019	013017801	PE6	130	178	1	1	130	2019	1434	1	0	0	1	1	0	1	1	0	130	3	3	1	2	0	NA	0	NA	0	NA	0	2856	0	1	0	1	26	1189449	030201	36250	0001	ANDAHUAYLAS	-73.4029	-13.65925	2019	11	NA	996	11	1
2019	013100101	PE6	131	1	1	1	131	2019	1434	4	1	0	4	4	1	1	1	0	131	3	3	1	2	0	NA	0	NA	0	NA	1	3359	1	1	0	1	30	153802	030215	36346	0034	REBELDE HUAYRANA	-73.60861	-13.69058	2019	11	NA	996	23	1
2019	013101101	PE6	131	11	1	2	131	2019	1434	5	1	0	5	5	2	1	1	0	131	3	3	1	2	0	NA	0	NA	0	NA	1	3359	1	1	0	1	30	153802	030215	36346	0034	REBELDE HUAYRANA	-73.60861	-13.69058	2019	11	NA	996	23	1
2019	013102001	PE6	131	20	1	1	131	2019	1434	1	1	0	1	1	0	1	1	0	131	3	3	1	2	0	NA	0	NA	0	NA	0	3359	1	1	0	1	30	896639	030215	36346	0034	REBELDE HUAYRANA	-73.60861	-13.69058	2019	11	NA	996	23	1
2019	013102401	PE6	131	24	1	2	131	2019	1434	5	1	0	5	5	0	1	1	0	131	3	3	1	2	0	NA	0	NA	0	NA	0	3359	2	1	0	1	30	896639	030215	36346	0034	REBELDE HUAYRANA	-73.60861	-13.69058	2019	11	NA	996	23	1
2019	013102501	PE6	131	25	1	1	131	2019	1434	2	1	0	2	2	0	1	1	0	131	3	3	1	2	0	NA	0	NA	0	NA	0	3359	1	1	0	1	30	896639	030215	36346	0034	REBELDE HUAYRANA	-73.60861	-13.69058	2019	11	NA	996	11	1
2019	013102601	PE6	131	26	1	2	131	2019	1434	7	1	0	7	7	1	1	1	0	131	3	3	1	2	0	NA	0	NA	0	NA	1	3359	2	1	0	1	30	153802	030215	36346	0034	REBELDE HUAYRANA	-73.60861	-13.69058	2019	11	NA	996	23	1
2019	013102701	PE6	131	27	1	2	131	2019	1434	5	1	0	5	5	0	1	1	0	131	3	3	1	2	0	NA	0	NA	0	NA	0	3359	1	1	0	1	30	896639	030215	36346	0034	REBELDE HUAYRANA	-73.60861	-13.69058	2019	11	NA	996	23	1
2019	013105501	PE6	131	55	1	1	131	2019	1434	6	1	0	6	6	2	1	1	0	131	3	3	1	2	0	NA	0	NA	0	NA	2	3359	1	1	0	1	30	153802	030215	36346	0034	REBELDE HUAYRANA	-73.60861	-13.69058	2019	12	NA	5	23	1
2019	013109301	PE6	131	93	1	1	131	2019	1434	5	1	0	5	5	0	1	1	0	131	3	3	1	2	0	NA	0	NA	0	NA	0	3359	3	1	0	1	30	896639	030215	36346	0034	REBELDE HUAYRANA	-73.60861	-13.69058	2019	11	NA	996	11	1
2019	013202601	PE6	132	26	1	2	132	2019	1433	3	1	0	3	3	1	1	1	0	132	3	3	1	2	0	NA	0	NA	0	NA	1	3224	1	1	0	1	30	128637	030215	36347	0035	CASCABAMBA	-73.58586	-13.69605	2019	11	NA	996	23	1
2019	013205301	PE6	132	53	1	2	132	2019	1433	3	1	0	3	3	1	1	1	0	132	3	3	1	2	0	NA	0	NA	0	NA	1	3224	1	1	0	1	30	128637	030215	36347	0035	CASCABAMBA	-73.58586	-13.69605	2019	12	NA	5	12	1
2019	013206201	PE6	132	62	1	1	132	2019	1433	1	0	0	1	1	0	1	1	0	132	3	3	1	2	0	NA	0	NA	0	NA	0	3224	0	1	0	1	30	749931	030215	36347	0035	CASCABAMBA	-73.58586	-13.69605	2019	11	NA	996	23	0
2019	013207301	PE6	132	73	1	1	132	2019	1433	3	2	0	3	3	0	1	1	0	132	3	3	1	2	0	NA	0	NA	0	NA	0	3224	2	1	0	1	30	749931	030215	36347	0035	CASCABAMBA	-73.58586	-13.69605	2019	11	NA	996	23	1
2019	013207601	PE6	132	76	1	1	132	2019	1433	5	1	0	5	5	2	1	1	0	132	3	3	1	2	0	NA	0	NA	0	NA	2	3224	2	1	0	1	30	128637	030215	36347	0035	CASCABAMBA	-73.58586	-13.69605	2019	11	NA	996	11	1
2019	013208901	PE6	132	89	1	2	132	2019	1433	4	1	0	4	4	1	1	1	0	132	3	3	1	2	0	NA	0	NA	0	NA	1	3224	2	1	0	1	30	128637	030215	36347	0035	CASCABAMBA	-73.58586	-13.69605	2019	11	NA	996	23	1
2019	013209501	PE6	132	95	1	2	132	2019	1433	5	1	0	5	5	2	1	1	0	132	3	3	1	2	0	NA	0	NA	0	NA	1	3224	1	1	0	1	30	128637	030215	36347	0035	CASCABAMBA	-73.58586	-13.69605	2019	11	NA	996	11	1
2019	013211701	PE6	132	117	1	1	132	2019	1433	7	1	0	7	7	1	1	1	0	132	3	3	1	2	0	NA	0	NA	0	NA	1	3224	1	1	0	1	30	128637	030215	36347	0035	CASCABAMBA	-73.58586	-13.69605	2019	11	NA	996	23	1
2019	013300201	PE6	133	2	1	2	133	2019	1432	5	1	0	5	5	1	1	1	0	133	3	3	1	2	0	NA	0	NA	0	NA	0	3362	1	1	0	1	27	749825	030701	36780	0001	CHUQUIBAMBILLA	-72.70802	-14.10414	2019	12	NA	5	12	1
2019	013301401	PE6	133	14	1	2	133	2019	1432	6	1	0	4	6	1	1	1	0	133	3	3	1	2	0	NA	0	NA	0	NA	1	3362	1	1	0	1	27	128619	030701	36780	0001	CHUQUIBAMBILLA	-72.70802	-14.10414	2019	11	NA	996	11	1
2019	013302501	PE6	133	25	1	1	133	2019	1432	4	1	0	4	4	1	1	1	0	133	3	3	1	2	0	NA	0	NA	0	NA	1	3362	1	1	0	1	27	128619	030701	36780	0001	CHUQUIBAMBILLA	-72.70802	-14.10414	2019	96	96	5	32	1
2019	013305201	PE6	133	52	1	1	133	2019	1432	5	1	0	5	5	2	1	1	0	133	3	3	1	2	0	NA	0	NA	0	NA	2	3362	2	1	0	1	27	128619	030701	36780	0001	CHUQUIBAMBILLA	-72.70802	-14.10414	2019	11	NA	996	11	1
2019	013306401	PE6	133	64	1	1	133	2019	1432	1	1	0	1	1	0	1	1	0	133	3	3	1	2	0	NA	0	NA	0	NA	0	3362	1	1	0	1	27	749825	030701	36780	0001	CHUQUIBAMBILLA	-72.70802	-14.10414	2019	12	NA	10	11	1
2019	013311601	PE6	133	116	1	1	133	2019	1432	4	1	0	3	4	2	1	1	0	133	3	3	1	2	0	NA	0	NA	0	NA	2	3362	1	1	0	1	27	128619	030701	36780	0001	CHUQUIBAMBILLA	-72.70802	-14.10414	2019	11	NA	996	22	1
2019	013312101	PE6	133	121	1	2	133	2019	1434	6	1	0	5	6	2	1	1	0	133	3	3	1	2	0	NA	0	NA	0	NA	2	3362	1	1	0	1	27	128619	030701	36780	0001	CHUQUIBAMBILLA	-72.70802	-14.10414	2019	12	NA	5	32	0
2019	013314001	PE6	133	140	1	2	133	2019	1432	8	3	0	8	8	2	1	1	0	133	3	3	1	2	0	NA	0	NA	0	NA	1	3362	3	1	0	1	27	128619	030701	36780	0001	CHUQUIBAMBILLA	-72.70802	-14.10414	2019	11	NA	996	11	1
2019	013314201	PE6	133	142	1	1	133	2019	1432	1	0	0	1	1	0	1	1	0	133	3	3	1	2	0	NA	0	NA	0	NA	0	3362	0	1	0	1	27	749825	030701	36780	0001	CHUQUIBAMBILLA	-72.70802	-14.10414	2019	12	NA	3	12	1
2019	013314401	PE6	133	144	1	1	133	2019	1432	3	1	0	3	3	1	1	1	0	133	3	3	1	2	0	NA	0	NA	0	NA	0	3362	1	1	0	1	27	749825	030701	36780	0001	CHUQUIBAMBILLA	-72.70802	-14.10414	2019	11	NA	996	11	1
2019	013405301	PE6	134	53	1	1	134	2019	1430	3	1	0	3	3	1	1	1	0	134	3	3	1	2	0	NA	0	NA	0	NA	1	3309	1	1	0	1	30	206902	030501	36829	0001	TAMBOBAMBA	-72.17621	-13.94319	2019	12	NA	10	12	1
2019	013406101	PE6	134	61	1	1	134	2019	1430	3	1	0	3	2	0	1	1	0	134	3	3	1	2	0	NA	0	NA	0	NA	0	3309	1	1	0	1	30	1206202	030501	36829	0001	TAMBOBAMBA	-72.17621	-13.94319	2019	11	NA	996	11	1
2019	013408601	PE6	134	86	1	2	134	2019	1430	3	1	0	3	2	1	1	1	0	134	3	3	1	2	0	NA	0	NA	0	NA	1	3309	1	1	0	1	30	206902	030501	36829	0001	TAMBOBAMBA	-72.17621	-13.94319	2019	96	96	3	32	1
2019	013411001	PE6	134	110	1	1	134	2019	1430	6	2	0	6	5	1	1	1	0	134	3	3	1	2	0	NA	0	NA	0	NA	1	3309	3	1	0	1	30	206902	030501	36829	0001	TAMBOBAMBA	-72.17621	-13.94319	2019	11	NA	996	11	1
2019	013413301	PE6	134	133	1	1	134	2019	1430	2	0	0	2	2	0	1	1	0	134	3	3	1	2	0	NA	0	NA	0	NA	0	3309	0	1	0	1	30	1206202	030501	36829	0001	TAMBOBAMBA	-72.17621	-13.94319	2019	11	NA	996	11	1
2019	013413601	PE6	134	136	1	2	134	2019	1430	4	1	0	4	4	1	1	1	0	134	3	3	1	2	0	NA	0	NA	0	NA	1	3309	1	1	0	1	30	206902	030501	36829	0001	TAMBOBAMBA	-72.17621	-13.94319	2019	11	NA	996	11	1
2019	013416201	PE6	134	162	1	2	134	2019	1430	5	1	0	5	3	1	1	1	0	134	3	3	1	2	0	NA	0	NA	0	NA	1	3309	2	1	0	1	30	206902	030501	36829	0001	TAMBOBAMBA	-72.17621	-13.94319	2019	12	NA	10	12	1
2019	013417101	PE6	134	171	1	1	134	2019	1430	2	1	0	2	2	1	1	1	0	134	3	3	1	2	0	NA	0	NA	0	NA	1	3309	1	1	0	1	30	206902	030501	36829	0001	TAMBOBAMBA	-72.17621	-13.94319	2019	12	NA	10	12	1
2019	013500101	PE6	135	1	1	1	135	2019	1431	4	1	0	4	4	1	1	1	0	135	3	3	1	2	0	NA	0	NA	0	NA	1	3254	2	1	0	1	29	162200	030501	36832	0001	TAMBOBAMBA	-72.17508	-13.94664	2019	11	NA	996	11	1
2019	013501101	PE6	135	11	1	1	135	2019	1431	4	1	0	4	4	1	1	1	0	135	3	3	1	2	0	NA	0	NA	0	NA	0	3254	1	1	0	1	29	945598	030501	36832	0001	TAMBOBAMBA	-72.17508	-13.94664	2019	11	NA	996	11	1
2019	013504701	PE6	135	47	1	1	135	2019	1431	2	1	0	2	2	0	1	1	0	135	3	3	1	2	0	NA	0	NA	0	NA	0	3254	1	1	0	1	29	945598	030501	36832	0001	TAMBOBAMBA	-72.17508	-13.94664	2019	12	NA	1	12	1
2019	013505501	PE6	135	55	1	1	135	2019	1431	4	1	0	4	4	2	1	1	0	135	3	3	1	2	0	NA	0	NA	0	NA	2	3254	1	1	0	1	29	162200	030501	36832	0001	TAMBOBAMBA	-72.17508	-13.94664	2019	11	NA	996	11	1
2019	013506101	PE6	135	61	1	2	135	2019	1431	2	0	0	2	2	0	1	1	0	135	3	3	1	2	0	NA	0	NA	0	NA	0	3254	0	1	0	1	29	945598	030501	36832	0001	TAMBOBAMBA	-72.17508	-13.94664	2019	11	NA	996	11	1
2019	013506501	PE6	135	65	1	1	135	2019	1431	2	1	0	2	2	0	1	1	0	135	3	3	1	2	0	NA	0	NA	0	NA	0	3254	1	1	0	1	29	945598	030501	36832	0001	TAMBOBAMBA	-72.17508	-13.94664	2019	12	NA	5	12	1
2019	013507901	PE6	135	79	1	1	135	2019	1431	3	0	0	3	2	1	1	2	0	135	3	3	1	2	0	NA	0	NA	0	NA	1	3254	0	1	0	1	29	162200	030501	36832	0001	TAMBOBAMBA	-72.17508	-13.94664	2019	11	NA	996	12	1
2019	013509101	PE6	135	91	1	2	135	2019	1431	4	1	0	4	4	1	1	1	0	135	3	3	1	2	0	NA	0	NA	0	NA	1	3254	1	1	0	1	29	162200	030501	36832	0001	TAMBOBAMBA	-72.17508	-13.94664	2019	11	NA	996	11	1
2019	013509901	PE6	135	99	1	2	135	2019	1431	4	2	0	4	4	1	1	1	0	135	3	3	1	2	0	NA	0	NA	0	NA	1	3254	2	1	0	1	29	162200	030501	36832	0001	TAMBOBAMBA	-72.17508	-13.94664	2019	11	NA	996	11	1
2019	013601701	PE6	136	17	1	2	136	2019	1432	4	2	0	3	4	1	1	1	0	136	3	3	1	2	0	NA	0	NA	0	NA	1	3671	2	1	0	1	28	181733	030504	36857	0001	HAQUIRA	-72.18629	-14.21456	2019	11	NA	996	32	1
2019	013604401	PE6	136	44	1	2	136	2019	1432	3	1	0	3	3	1	1	1	0	136	3	3	1	2	0	NA	0	NA	0	NA	1	3671	1	1	0	1	28	181733	030504	36857	0001	HAQUIRA	-72.18629	-14.21456	2019	11	NA	996	11	1
2019	013605601	PE6	136	56	1	1	136	2019	1432	5	1	0	5	5	1	1	1	0	136	3	3	1	2	0	NA	0	NA	0	NA	1	3671	1	1	0	1	28	181733	030504	36857	0001	HAQUIRA	-72.18629	-14.21456	2019	11	NA	996	11	1
2019	013606501	PE6	136	65	1	3	136	2019	1432	7	1	0	6	7	0	1	1	0	136	3	3	1	2	0	NA	0	NA	0	NA	0	3671	1	1	0	1	28	1059474	030504	36857	0001	HAQUIRA	-72.18629	-14.21456	2019	11	NA	996	11	1
2019	013606601	PE6	136	66	1	1	136	2019	1432	1	0	0	1	1	0	1	1	0	136	3	3	1	2	0	NA	0	NA	0	NA	0	3671	0	1	0	1	28	1059474	030504	36857	0001	HAQUIRA	-72.18629	-14.21456	2019	71	11	996	11	1
2019	013611301	PE6	136	113	1	2	136	2019	1432	4	1	0	4	4	1	1	1	0	136	3	3	1	2	0	NA	0	NA	0	NA	0	3671	1	1	0	1	28	1059474	030504	36857	0001	HAQUIRA	-72.18629	-14.21456	2019	11	NA	996	23	1
2019	013612401	PE6	136	124	1	1	136	2019	1432	3	2	0	3	3	1	1	1	0	136	3	3	1	2	0	NA	0	NA	0	NA	1	3671	2	1	0	1	28	181733	030504	36857	0001	HAQUIRA	-72.18629	-14.21456	2019	11	NA	996	11	1
2019	013613901	PE6	136	139	1	3	136	2019	1432	6	1	0	6	6	1	1	1	0	136	3	3	1	2	0	NA	0	NA	0	NA	1	3671	1	1	0	1	28	181733	030504	36857	0001	HAQUIRA	-72.18629	-14.21456	2019	11	NA	996	11	1
2019	013614701	PE6	136	147	1	1	136	2019	1432	1	0	0	1	1	0	1	1	0	136	3	3	1	2	0	NA	0	NA	0	NA	0	3671	0	1	0	1	28	1059474	030504	36857	0001	HAQUIRA	-72.18629	-14.21456	2019	96	96	5	32	1
2019	013614801	PE6	136	148	1	1	136	2019	1432	3	1	0	3	3	1	1	1	0	136	3	3	1	2	0	NA	0	NA	0	NA	1	3671	1	1	0	1	28	181733	030504	36857	0001	HAQUIRA	-72.18629	-14.21456	2019	11	NA	996	11	1
2019	013700201	PE6	137	2	1	2	137	2019	1433	4	1	0	4	4	1	1	1	0	137	3	3	1	2	0	NA	0	NA	0	NA	1	2971	1	1	0	1	28	168922	030213	46098	0001	SAN JERONIMO	-73.36028	-13.65503	2019	71	11	996	11	1
2019	013700301	PE6	137	3	1	1	137	2019	1434	4	1	0	4	4	1	1	1	0	137	3	3	1	2	0	NA	0	NA	0	NA	1	2971	1	1	0	1	28	168922	030213	46098	0001	SAN JERONIMO	-73.36028	-13.65503	2019	11	NA	996	11	1
2019	013701001	PE6	137	10	1	1	137	2019	1433	4	1	0	4	4	1	1	1	0	137	3	3	1	2	0	NA	0	NA	0	NA	1	2971	1	1	0	1	28	168922	030213	46098	0001	SAN JERONIMO	-73.36028	-13.65503	2019	11	NA	996	11	1
2019	013702101	PE6	137	21	1	2	137	2019	1433	5	1	0	5	4	1	1	1	0	137	3	3	1	2	0	NA	0	NA	0	NA	1	2971	1	1	0	1	28	168922	030213	46098	0001	SAN JERONIMO	-73.36028	-13.65503	2019	11	NA	996	11	1
2019	013702401	PE6	137	24	1	1	137	2019	1433	3	1	0	3	3	1	1	1	0	137	3	3	1	2	0	NA	0	NA	0	NA	1	2971	1	1	0	1	28	168922	030213	46098	0001	SAN JERONIMO	-73.36028	-13.65503	2019	11	NA	996	11	1
2019	013703001	PE6	137	30	1	2	137	2019	1433	3	1	0	3	3	0	1	1	0	137	3	3	1	2	0	NA	0	NA	0	NA	0	2971	1	1	0	1	28	984787	030213	46098	0001	SAN JERONIMO	-73.36028	-13.65503	2019	11	NA	996	11	1
2019	013704101	PE6	137	41	1	1	137	2019	1433	3	1	0	3	3	1	1	1	0	137	3	3	1	2	0	NA	0	NA	0	NA	1	2971	1	1	0	1	28	168922	030213	46098	0001	SAN JERONIMO	-73.36028	-13.65503	2019	11	NA	996	11	1
2019	013704601	PE6	137	46	1	2	137	2019	1433	5	1	0	5	4	1	1	1	0	137	3	3	1	2	0	NA	0	NA	0	NA	1	2971	2	1	0	1	28	168922	030213	46098	0001	SAN JERONIMO	-73.36028	-13.65503	2019	11	NA	996	11	1
2019	013705901	PE6	137	59	1	2	137	2019	1433	4	2	0	4	4	0	1	1	0	137	3	3	1	2	0	NA	0	NA	0	NA	0	2971	2	1	0	1	28	984787	030213	46098	0001	SAN JERONIMO	-73.36028	-13.65503	2019	11	NA	996	11	1
2019	013800901	PE6	138	9	1	1	138	2019	1434	7	1	0	7	7	1	1	1	0	138	3	3	2	3	0	NA	0	NA	0	NA	1	3094	2	1	0	1	31	131598	030607	36186	0001	URANMARCA	-73.6667	-13.67376	2019	11	NA	996	11	1
2019	013801101	PE6	138	11	1	2	138	2019	1434	12	3	0	9	12	4	1	1	0	138	3	3	2	3	0	NA	0	NA	0	NA	3	3094	3	1	0	1	31	131598	030607	36186	0001	URANMARCA	-73.6667	-13.67376	2019	11	NA	996	11	1
2019	013803401	PE6	138	34	1	2	138	2019	1434	2	1	0	2	2	0	1	1	0	138	3	3	2	3	0	NA	0	NA	0	NA	0	3094	1	1	0	1	31	371059	030607	36186	0001	URANMARCA	-73.6667	-13.67376	2019	11	NA	996	11	1
2019	013803801	PE6	138	38	1	2	138	2019	1434	5	1	0	5	5	1	1	1	0	138	3	3	2	3	0	NA	0	NA	0	NA	1	3094	1	1	0	1	31	131598	030607	36186	0001	URANMARCA	-73.6667	-13.67376	2019	11	NA	996	23	1
2019	013804101	PE6	138	41	1	1	138	2019	1434	6	1	0	6	5	1	1	1	0	138	3	3	2	3	0	NA	0	NA	0	NA	1	3094	2	1	0	1	31	131598	030607	36186	0001	URANMARCA	-73.6667	-13.67376	2019	11	NA	996	23	1
2019	013805001	PE6	138	50	1	2	138	2019	1434	4	1	0	4	4	1	1	1	0	138	3	3	2	3	0	NA	0	NA	0	NA	1	3094	1	1	0	1	31	131598	030607	36186	0001	URANMARCA	-73.6667	-13.67376	2019	11	NA	996	11	1
2019	013805101	PE6	138	51	1	2	138	2019	1434	5	1	0	5	5	1	1	1	0	138	3	3	2	3	0	NA	0	NA	0	NA	0	3094	1	1	0	1	31	371059	030607	36186	0001	URANMARCA	-73.6667	-13.67376	2019	11	NA	996	11	1
2019	013805701	PE6	138	57	1	2	138	2019	1434	5	2	0	5	5	3	1	1	0	138	3	3	2	3	0	NA	0	NA	0	NA	3	3094	2	1	0	1	31	131598	030607	36186	0001	URANMARCA	-73.6667	-13.67376	2019	11	NA	996	11	1
2019	013806101	PE6	138	61	1	1	138	2019	1434	5	1	0	4	5	2	1	1	0	138	3	3	2	3	0	NA	0	NA	0	NA	2	3094	1	1	0	1	31	131598	030607	36186	0001	URANMARCA	-73.6667	-13.67376	2019	11	NA	996	23	1
2019	013806501	PE6	138	65	1	2	138	2019	1434	6	1	0	6	6	1	1	1	0	138	3	3	2	3	0	NA	0	NA	0	NA	1	3094	1	1	0	1	31	131598	030607	36186	0001	URANMARCA	-73.6667	-13.67376	2019	11	NA	996	11	1
2019	013806701	PE6	138	67	1	1	138	2019	1434	2	0	0	2	2	0	1	1	0	138	3	3	2	3	0	NA	0	NA	0	NA	0	3094	0	1	0	1	31	371059	030607	36186	0001	URANMARCA	-73.6667	-13.67376	2019	11	NA	996	11	1
2019	013806901	PE6	138	69	1	2	138	2019	1434	4	2	0	4	4	1	1	1	0	138	3	3	2	3	0	NA	0	NA	0	NA	1	3094	2	1	0	1	31	131598	030607	36186	0001	URANMARCA	-73.6667	-13.67376	2019	11	NA	996	11	1
2019	013807001	PE6	138	70	1	1	138	2019	1434	2	1	0	2	2	1	1	1	0	138	3	3	2	3	0	NA	0	NA	0	NA	1	3094	1	1	0	1	31	131598	030607	36186	0001	URANMARCA	-73.6667	-13.67376	2019	12	NA	1	12	1
2019	013807901	PE6	138	79	1	2	138	2019	1434	4	1	0	4	4	2	1	1	0	138	3	3	2	3	0	NA	0	NA	0	NA	1	3094	1	1	0	1	31	131598	030607	36186	0001	URANMARCA	-73.6667	-13.67376	2019	12	NA	5	12	1
2019	013808101	PE6	138	81	1	1	138	2019	1434	1	0	0	1	1	0	1	1	0	138	3	3	2	3	0	NA	0	NA	0	NA	0	3094	0	1	0	1	31	371059	030607	36186	0001	URANMARCA	-73.6667	-13.67376	2019	11	NA	996	11	1
2019	013901101	PE6	139	11	1	1	139	2019	1429	2	0	0	2	2	0	1	1	0	139	3	3	2	3	0	NA	0	NA	0	NA	0	3162	0	1	0	1	31	503841	030202	36269	0002	HUANCAS	-73.3721089151	-13.4765507702	2019	11	NA	996	23	1
2019	013901201	PE6	139	12	1	1	139	2019	1429	3	1	0	3	3	0	1	1	0	139	3	3	2	3	0	NA	0	NA	0	NA	0	3162	1	1	0	1	31	503841	030202	36269	0002	HUANCAS	-73.3721089151	-13.4765507702	2019	11	NA	996	23	1
2019	013901301	PE6	139	13	1	1	139	2019	1429	6	1	0	6	6	1	1	1	0	139	3	3	2	3	0	NA	0	NA	0	NA	1	3162	1	1	0	1	31	178689	030202	36269	0002	HUANCAS	-73.3721089151	-13.4765507702	2019	11	NA	996	23	1
2019	013901401	PE6	139	14	1	1	139	2019	1429	2	0	0	2	2	0	1	1	0	139	3	3	2	3	0	NA	0	NA	0	NA	0	3162	0	1	0	1	31	503841	030202	36269	0002	HUANCAS	-73.3721089151	-13.4765507702	2019	11	NA	996	23	1
2019	013903001	PE6	139	30	1	2	139	2019	1429	2	0	0	2	2	0	1	1	0	139	3	3	2	3	0	NA	0	NA	0	NA	0	3162	0	1	0	1	31	503841	030202	36269	0002	HUANCAS	-73.3721089151	-13.4765507702	2019	11	NA	996	23	1
2019	013903101	PE6	139	31	1	2	139	2019	1429	5	2	0	4	5	1	1	1	0	139	3	3	2	3	0	NA	0	NA	0	NA	1	3162	2	1	0	1	31	178689	030202	36269	0002	HUANCAS	-73.3721089151	-13.4765507702	2019	11	NA	996	23	1
2019	013903201	PE6	139	32	1	1	139	2019	1429	3	1	0	3	3	0	1	1	0	139	3	3	2	3	0	NA	0	NA	0	NA	0	3162	1	1	0	1	31	503841	030202	36269	0002	HUANCAS	-73.3721089151	-13.4765507702	2019	11	NA	996	23	1
2019	013903301	PE6	139	33	1	2	139	2019	1429	4	1	0	4	4	2	1	1	0	139	3	3	2	3	0	NA	0	NA	0	NA	1	3162	1	1	0	1	31	178689	030202	36269	0002	HUANCAS	-73.3721089151	-13.4765507702	2019	11	NA	996	23	1
2019	013903401	PE6	139	34	1	2	139	2019	1429	4	1	0	4	3	1	1	1	0	139	3	3	2	3	0	NA	0	NA	0	NA	1	3162	1	1	0	1	31	178689	030202	36269	0002	HUANCAS	-73.3721089151	-13.4765507702	2019	11	NA	996	23	1
2019	013904001	PE6	139	40	1	2	139	2019	1429	7	2	0	5	6	0	1	1	0	139	3	3	2	3	0	NA	0	NA	0	NA	0	3162	2	1	0	1	31	503841	030202	36269	0002	HUANCAS	-73.3721089151	-13.4765507702	2019	11	NA	996	23	1
2019	013904101	PE6	139	41	1	2	139	2019	1429	4	1	0	4	4	2	1	1	0	139	3	3	2	3	0	NA	0	NA	0	NA	2	3162	1	1	0	1	31	178689	030202	36269	0002	HUANCAS	-73.3721089151	-13.4765507702	2019	11	NA	996	23	1
2019	013904201	PE6	139	42	1	1	139	2019	1429	2	0	0	2	2	0	1	1	0	139	3	3	2	3	0	NA	0	NA	0	NA	0	3162	0	1	0	1	31	503841	030202	36269	0002	HUANCAS	-73.3721089151	-13.4765507702	2019	11	NA	996	23	1
2019	013904701	PE6	139	47	1	1	139	2019	1429	1	1	0	1	1	0	1	1	0	139	3	3	2	3	0	NA	0	NA	0	NA	0	3162	1	1	0	1	31	503841	030202	36269	0002	HUANCAS	-73.3721089151	-13.4765507702	2019	11	NA	996	23	1
2019	013904801	PE6	139	48	1	1	139	2019	1429	5	1	0	5	5	2	1	1	0	139	3	3	2	3	0	NA	0	NA	0	NA	2	3162	1	1	0	1	31	178689	030202	36269	0002	HUANCAS	-73.3721089151	-13.4765507702	2019	11	NA	996	23	1
2019	014000601	PE6	140	6	1	1	140	2019	1434	2	0	0	2	2	0	1	1	0	140	3	3	2	3	0	NA	0	NA	0	NA	0	3300	0	1	0	1	31	484103	030209	36330	0025	ANTABAMBA	-73.3504950002	-13.6113066668	2019	11	NA	996	32	1
2019	014000701	PE6	140	7	1	2	140	2019	1434	7	1	0	7	7	1	1	1	0	140	3	3	2	3	0	NA	0	NA	0	NA	1	3300	1	1	0	1	31	171689	030209	36330	0025	ANTABAMBA	-73.3504950002	-13.6113066668	2019	11	NA	996	23	1
2019	014000801	PE6	140	8	1	1	140	2019	1434	7	1	0	7	7	1	1	1	0	140	3	3	2	3	0	NA	0	NA	0	NA	1	3300	1	1	0	1	31	171689	030209	36330	0025	ANTABAMBA	-73.3504950002	-13.6113066668	2019	11	NA	996	23	1
2019	014000901	PE6	140	9	1	3	140	2019	1434	4	1	0	4	4	1	1	1	0	140	3	3	2	3	0	NA	0	NA	0	NA	1	3300	1	1	0	1	31	171689	030209	36330	0025	ANTABAMBA	-73.3504950002	-13.6113066668	2019	11	NA	996	23	1
2019	014001001	PE6	140	10	1	2	140	2019	1434	6	1	0	5	6	0	1	1	0	140	3	3	2	3	0	NA	0	NA	0	NA	0	3300	1	1	0	1	31	484103	030209	36330	0025	ANTABAMBA	-73.3504950002	-13.6113066668	2019	11	NA	996	23	1
2019	014004501	PE6	140	45	1	2	140	2019	1434	3	1	0	3	3	1	1	1	0	140	3	3	2	3	0	NA	0	NA	0	NA	1	3300	1	1	0	1	31	171689	030209	36330	0042	CHURRUBAMBA BAJA	-73.3663599998	-13.6016016671	2019	96	96	5	23	1
2019	014005101	PE6	140	51	1	2	140	2019	1434	4	1	0	4	4	1	1	1	0	140	3	3	2	3	0	NA	0	NA	0	NA	1	3300	1	1	0	1	31	171689	030209	36330	0042	CHURRUBAMBA BAJA	-73.3663599998	-13.6016016671	2019	11	NA	996	23	1
2019	014005201	PE6	140	52	1	2	140	2019	1434	5	1	0	5	5	1	1	1	0	140	3	3	2	3	0	NA	0	NA	0	NA	1	3300	1	1	0	1	31	171689	030209	36330	0042	CHURRUBAMBA BAJA	-73.3663599998	-13.6016016671	2019	11	NA	996	23	1
2019	014005901	PE6	140	59	1	1	140	2019	1434	1	0	0	1	1	0	1	1	0	140	3	3	2	3	0	NA	0	NA	0	NA	0	3300	0	1	0	1	31	484103	030209	36330	0042	CHURRUBAMBA BAJA	-73.3663599998	-13.6016016671	2019	96	96	3	32	1
2019	014006001	PE6	140	60	1	1	140	2019	1434	2	0	0	2	2	0	1	1	0	140	3	3	2	3	0	NA	0	NA	0	NA	0	3300	0	1	0	1	31	484103	030209	36330	0042	CHURRUBAMBA BAJA	-73.3663599998	-13.6016016671	2019	11	NA	996	23	1
2019	014006801	PE6	140	68	1	2	140	2019	1434	7	4	0	7	7	1	1	1	0	140	3	3	2	3	0	NA	0	NA	0	NA	1	3300	4	1	0	1	31	171689	030209	36330	0024	ISCHUBAMBA	-73.3534750001	-13.6078616671	2019	96	96	5	23	1
2019	014007001	PE6	140	70	1	2	140	2019	1434	6	2	0	6	6	1	1	1	0	140	3	3	2	3	0	NA	0	NA	0	NA	1	3300	2	1	0	1	31	171689	030209	36330	0024	ISCHUBAMBA	-73.3534750001	-13.6078616671	2019	43	NA	10	23	1
2019	014007101	PE6	140	71	1	1	140	2019	1434	1	0	0	1	1	0	1	1	0	140	3	3	2	3	0	NA	0	NA	0	NA	0	3300	0	1	0	1	31	484103	030209	36330	0024	ISCHUBAMBA	-73.3534750001	-13.6078616671	2019	11	NA	996	23	1
2019	014007201	PE6	140	72	1	2	140	2019	1434	9	1	0	9	9	2	1	1	0	140	3	3	2	3	0	NA	0	NA	0	NA	2	3300	2	1	0	1	31	171689	030209	36330	0024	ISCHUBAMBA	-73.3534750001	-13.6078616671	2019	43	NA	10	23	1
2019	014007301	PE6	140	73	1	2	140	2019	1434	2	0	0	2	2	0	1	1	0	140	3	3	2	3	0	NA	0	NA	0	NA	0	3300	0	1	0	1	31	484103	030209	36330	0024	ISCHUBAMBA	-73.3534750001	-13.6078616671	2019	11	NA	996	32	0
2019	014105101	PE6	141	51	1	1	141	2019	1430	3	0	0	3	0	1	1	1	0	141	3	3	2	3	0	NA	0	NA	0	NA	1	3083	1	1	0	1	31	142299	030209	36333	0043	LOS CHANCAS	-73.2849700003	-13.5893250002	2019	11	NA	996	23	1
2019	014105201	PE6	141	52	1	1	141	2019	1430	7	2	0	5	7	2	1	1	0	141	3	3	2	3	0	NA	0	NA	0	NA	2	3083	2	1	0	1	31	142299	030209	36333	0043	LOS CHANCAS	-73.2849700003	-13.5893250002	2019	11	NA	996	23	1
2019	014105301	PE6	141	53	1	1	141	2019	1430	1	0	0	1	1	0	1	1	0	141	3	3	2	3	0	NA	0	NA	0	NA	0	3083	0	1	0	1	31	401232	030209	36333	0043	LOS CHANCAS	-73.2849700003	-13.5893250002	2019	11	NA	996	23	1
2019	014105401	PE6	141	54	1	1	141	2019	1430	3	0	0	2	3	1	1	1	0	141	3	3	2	3	0	NA	0	NA	0	NA	1	3083	0	1	0	1	31	142299	030209	36333	0043	LOS CHANCAS	-73.2849700003	-13.5893250002	2019	11	NA	996	11	1
2019	014105501	PE6	141	55	1	2	141	2019	1430	5	1	0	5	4	1	1	1	0	141	3	3	2	3	0	NA	0	NA	0	NA	1	3083	2	1	0	1	31	142299	030209	36333	0043	LOS CHANCAS	-73.2849700003	-13.5893250002	2019	11	NA	996	23	1
2019	014106601	PE6	141	66	1	4	141	2019	1430	9	2	0	6	6	1	1	1	0	141	3	3	2	3	0	NA	0	NA	0	NA	1	3083	3	1	0	1	31	142299	030209	36333	0015	COTAHUACHO ALTO	-73.2744816668	-13.5869133333	2019	11	NA	996	23	1
2019	014106701	PE6	141	67	1	1	141	2019	1430	4	1	0	4	4	0	1	1	0	141	3	3	2	3	0	NA	0	NA	0	NA	0	3083	1	1	0	1	31	401232	030209	36333	0015	COTAHUACHO ALTO	-73.2744816668	-13.5869133333	2019	11	NA	996	11	1
2019	014106801	PE6	141	68	1	2	141	2019	1430	3	0	0	3	0	1	1	1	0	141	3	3	2	3	0	NA	0	NA	0	NA	1	3083	1	1	0	1	31	142299	030209	36333	0015	COTAHUACHO ALTO	-73.2744816668	-13.5869133333	2019	12	NA	2	12	1
2019	014106901	PE6	141	69	1	2	141	2019	1430	4	1	0	4	4	0	1	1	0	141	3	3	2	3	0	NA	0	NA	0	NA	0	3083	1	1	0	1	31	401232	030209	36333	0015	COTAHUACHO ALTO	-73.2744816668	-13.5869133333	2019	11	NA	996	11	1
2019	014107001	PE6	141	70	1	1	141	2019	1430	2	0	0	2	2	0	1	1	0	141	3	3	2	3	0	NA	0	NA	0	NA	0	3083	0	1	0	1	31	401232	030209	36333	0015	COTAHUACHO ALTO	-73.2744816668	-13.5869133333	2019	11	NA	996	11	1
2019	014110901	PE6	141	109	1	1	141	2019	1430	3	1	0	3	3	0	1	1	0	141	3	3	2	3	0	NA	0	NA	0	NA	0	3083	1	1	0	1	31	401232	030209	36333	0015	COTAHUACHO ALTO	-73.2744816668	-13.5869133333	2019	11	NA	996	11	1
2019	014111001	PE6	141	110	1	2	141	2019	1430	3	1	0	3	3	1	1	1	0	141	3	3	2	3	0	NA	0	NA	0	NA	1	3083	1	1	0	1	31	142299	030209	36333	0015	COTAHUACHO ALTO	-73.2744816668	-13.5869133333	2019	96	96	5	32	1
2019	014111501	PE6	141	115	1	2	141	2019	1430	4	1	0	4	4	0	1	1	0	141	3	3	2	3	0	NA	0	NA	0	NA	0	3083	2	1	0	1	31	401232	030209	36333	0015	COTAHUACHO ALTO	-73.2744816668	-13.5869133333	2019	11	NA	996	23	1
2019	014111601	PE6	141	116	1	2	141	2019	1430	4	1	0	4	4	0	1	1	0	141	3	3	2	3	0	NA	0	NA	0	NA	0	3083	1	1	0	1	31	401232	030209	36333	0015	COTAHUACHO ALTO	-73.2744816668	-13.5869133333	2019	11	NA	996	23	1
2019	014111701	PE6	141	117	1	1	141	2019	1430	4	1	0	4	4	1	1	1	0	141	3	3	2	3	0	NA	0	NA	0	NA	1	3083	1	1	0	1	31	142299	030209	36333	0015	COTAHUACHO ALTO	-73.2744816668	-13.5869133333	2019	11	NA	996	23	1
2019	014202101	PE6	142	21	1	1	142	2019	1433	2	1	0	2	2	0	1	1	0	142	3	3	2	3	0	NA	0	NA	0	NA	0	3285	1	1	0	1	31	432552	030215	36351	0045	HUALLANTAY	-73.5777850002	-13.6930049998	2019	11	NA	996	23	1
2019	014202201	PE6	142	22	1	1	142	2019	1433	4	0	0	4	4	0	1	1	0	142	3	3	2	3	0	NA	0	NA	0	NA	0	3285	0	1	0	1	31	432552	030215	36351	0045	HUALLANTAY	-73.5777850002	-13.6930049998	2019	11	NA	996	23	1
2019	014202301	PE6	142	23	1	1	142	2019	1433	5	1	0	5	5	1	1	1	0	142	3	3	2	3	0	NA	0	NA	0	NA	1	3285	1	1	0	1	31	153406	030215	36351	0045	HUALLANTAY	-73.5777850002	-13.6930049998	2019	11	NA	996	23	1
2019	014202401	PE6	142	24	1	1	142	2019	1433	3	0	0	3	3	1	1	1	0	142	3	3	2	3	0	NA	0	NA	0	NA	1	3285	0	1	0	1	31	153406	030215	36351	0045	HUALLANTAY	-73.5777850002	-13.6930049998	2019	11	NA	996	11	1
2019	014202501	PE6	142	25	1	2	142	2019	1433	4	1	0	4	4	1	1	1	0	142	3	3	2	3	0	NA	0	NA	0	NA	1	3285	1	1	0	1	31	153406	030215	36351	0045	HUALLANTAY	-73.5777850002	-13.6930049998	2019	11	NA	996	23	1
2019	014205301	PE6	142	53	1	1	142	2019	1433	3	1	0	2	3	0	1	1	0	142	3	3	2	3	0	NA	0	NA	0	NA	0	3285	1	1	0	1	31	432552	030215	36351	0033	CCANTUPATA	-73.5775049999	-13.6994566669	2019	11	NA	996	23	1
2019	014205401	PE6	142	54	1	2	142	2019	1433	6	1	0	6	6	1	1	1	0	142	3	3	2	3	0	NA	0	NA	0	NA	1	3285	1	1	0	1	31	153406	030215	36351	0033	CCANTUPATA	-73.5775049999	-13.6994566669	2019	11	NA	996	23	1
2019	014205501	PE6	142	55	1	2	142	2019	1433	4	1	0	4	3	0	1	1	0	142	3	3	2	3	0	NA	0	NA	0	NA	0	3285	1	1	0	1	31	432552	030215	36351	0033	CCANTUPATA	-73.5775049999	-13.6994566669	2019	11	NA	996	23	1
2019	014205601	PE6	142	56	1	2	142	2019	1433	5	1	0	5	4	0	1	1	0	142	3	3	2	3	0	NA	0	NA	0	NA	0	3285	2	1	0	1	31	432552	030215	36351	0033	CCANTUPATA	-73.5775049999	-13.6994566669	2019	11	NA	996	23	1
2019	014209401	PE6	142	94	1	1	142	2019	1433	5	1	0	5	5	0	1	1	0	142	3	3	2	3	0	NA	0	NA	0	NA	0	3285	1	1	0	1	31	432552	030215	36351	0044	PORVENIR	-73.5730883331	-13.6973466667	2019	11	NA	996	23	1
2019	014209501	PE6	142	95	1	2	142	2019	1433	4	1	0	4	4	2	1	1	0	142	3	3	2	3	0	NA	0	NA	0	NA	1	3285	1	1	0	1	31	153406	030215	36351	0044	PORVENIR	-73.5730883331	-13.6973466667	2019	11	NA	996	23	1
2019	014209601	PE6	142	96	1	1	142	2019	1433	5	1	0	5	5	0	1	1	0	142	3	3	2	3	0	NA	0	NA	0	NA	0	3285	2	1	0	1	31	432552	030215	36351	0044	PORVENIR	-73.5730883331	-13.6973466667	2019	11	NA	996	23	1
2019	014209701	PE6	142	97	1	1	142	2019	1433	5	1	0	5	5	0	1	1	0	142	3	3	2	3	0	NA	0	NA	0	NA	0	3285	2	1	0	1	31	432552	030215	36351	0044	PORVENIR	-73.5730883331	-13.6973466667	2019	11	NA	996	23	1
2019	014209801	PE6	142	98	1	2	142	2019	1433	7	1	0	7	6	1	1	1	0	142	3	3	2	3	0	NA	0	NA	0	NA	1	3285	2	1	0	1	31	153406	030215	36351	0044	PORVENIR	-73.5730883331	-13.6973466667	2019	11	NA	996	23	1
2019	014302101	PE6	143	21	1	1	143	2019	1432	4	1	0	4	4	1	1	1	0	143	3	3	2	3	0	NA	0	NA	0	NA	1	3125	1	1	0	1	31	418732	030201	36365	0044	HUAYRAPATA	-73.38331	-13.650801667	2019	11	NA	996	11	1
2019	014302201	PE6	143	22	1	1	143	2019	1432	5	1	0	5	5	2	1	1	0	143	3	3	2	3	0	NA	0	NA	0	NA	2	3125	1	1	0	1	31	418732	030201	36365	0044	HUAYRAPATA	-73.38331	-13.650801667	2019	11	NA	996	23	1
2019	014302301	PE6	143	23	1	1	143	2019	1432	3	1	0	3	3	0	1	1	0	143	3	3	2	3	0	NA	0	NA	0	NA	0	3125	2	1	0	1	31	1180676	030201	36365	0044	HUAYRAPATA	-73.38331	-13.650801667	2019	96	96	2	23	1
2019	014302401	PE6	143	24	1	1	143	2019	1432	4	1	0	4	4	0	1	1	0	143	3	3	2	3	0	NA	0	NA	0	NA	0	3125	1	1	0	1	31	1180676	030201	36365	0044	HUAYRAPATA	-73.38331	-13.650801667	2019	11	NA	996	23	1
2019	014302501	PE6	143	25	1	2	143	2019	1432	3	1	0	3	3	1	1	1	0	143	3	3	2	3	0	NA	0	NA	0	NA	1	3125	1	1	0	1	31	418732	030201	36365	0044	HUAYRAPATA	-73.38331	-13.650801667	2019	96	96	15	23	1
2019	014303601	PE6	143	36	1	2	143	2019	1432	6	1	0	6	6	1	1	1	0	143	3	3	2	3	0	NA	0	NA	0	NA	1	3125	2	1	0	1	31	418732	030201	36365	0044	HUAYRAPATA	-73.38331	-13.650801667	2019	11	NA	996	32	1
2019	014303701	PE6	143	37	1	1	143	2019	1432	6	1	0	6	6	1	1	1	0	143	3	3	2	3	0	NA	0	NA	0	NA	1	3125	1	1	0	1	31	418732	030201	36365	0044	HUAYRAPATA	-73.38331	-13.650801667	2019	11	NA	996	23	1
2019	014304001	PE6	143	40	1	1	143	2019	1432	6	1	0	6	6	2	1	1	0	143	3	3	2	3	0	NA	0	NA	0	NA	2	3125	1	1	0	1	31	418732	030201	36365	0044	HUAYRAPATA	-73.38331	-13.650801667	2019	11	NA	996	23	1
2019	014308201	PE6	143	82	1	1	143	2019	1432	2	0	0	2	0	0	1	1	0	143	3	3	2	3	0	NA	0	NA	0	NA	0	3125	0	1	0	1	31	1180676	030201	36365	0004	YUNCA ALTA	-73.3941649996	-13.6474033331	2019	11	NA	996	23	0
2019	014308301	PE6	143	83	1	1	143	2019	1432	6	1	0	6	6	1	1	1	0	143	3	3	2	3	0	NA	0	NA	0	NA	1	3125	1	1	0	1	31	418732	030201	36365	0004	YUNCA ALTA	-73.3941649996	-13.6474033331	2019	11	NA	996	23	1
2019	014308401	PE6	143	84	1	2	143	2019	1432	4	1	0	4	4	1	1	1	0	143	3	3	2	3	0	NA	0	NA	0	NA	1	3125	1	1	0	1	31	418732	030201	36365	0004	YUNCA ALTA	-73.3941649996	-13.6474033331	2019	11	NA	996	23	1
2019	014308501	PE6	143	85	1	1	143	2019	1432	4	1	0	4	4	1	1	1	0	143	3	3	2	3	0	NA	0	NA	0	NA	1	3125	1	1	0	1	31	418732	030201	36365	0004	YUNCA ALTA	-73.3941649996	-13.6474033331	2019	11	NA	996	23	1
2019	014308601	PE6	143	86	1	1	143	2019	1432	1	1	0	1	1	0	1	1	0	143	3	3	2	3	0	NA	0	NA	0	NA	0	3125	1	1	0	1	31	1180676	030201	36365	0004	YUNCA ALTA	-73.3941649996	-13.6474033331	2019	96	96	3	23	1
2019	014400601	PE6	144	6	1	2	144	2019	1429	2	0	0	2	2	0	1	1	0	144	3	3	2	3	0	NA	0	NA	0	NA	0	3568	0	1	0	1	31	616428	030201	36373	0026	HUARACCO OCCO	-73.3982318023	-13.7569426937	2019	11	NA	996	23	0
2019	014400701	PE6	144	7	1	2	144	2019	1429	3	1	0	3	3	1	1	1	0	144	3	3	2	3	0	NA	0	NA	0	NA	1	3568	1	1	0	1	31	218619	030201	36373	0026	HUARACCO OCCO	-73.3982318023	-13.7569426937	2019	41	NA	3	23	1
2019	014400801	PE6	144	8	1	1	144	2019	1429	10	2	0	10	9	1	1	1	0	144	3	3	2	3	0	NA	0	NA	0	NA	1	3568	3	1	0	1	31	218619	030201	36373	0026	HUARACCO OCCO	-73.3982318023	-13.7569426937	2019	22	NA	20	23	1
2019	014400901	PE6	144	9	1	1	144	2019	1429	2	0	0	2	2	0	1	1	0	144	3	3	2	3	0	NA	0	NA	0	NA	0	3568	0	1	0	1	31	616428	030201	36373	0026	HUARACCO OCCO	-73.3982318023	-13.7569426937	2019	11	NA	996	23	1
2019	014401001	PE6	144	10	1	1	144	2019	1429	1	0	0	1	1	0	1	1	0	144	3	3	2	3	0	NA	0	NA	0	NA	0	3568	0	1	0	1	31	616428	030201	36373	0026	HUARACCO OCCO	-73.3982318023	-13.7569426937	2019	22	NA	10	32	1
2019	014408001	PE6	144	80	1	7	144	2019	1429	8	3	0	8	8	1	1	1	0	144	3	3	2	3	0	NA	0	NA	0	NA	1	3568	3	1	0	1	31	218619	030201	36373	0024	SOC<d1>ACANCHA	-73.4193150002	-13.7471500002	2019	11	NA	996	23	1
2019	014408101	PE6	144	81	1	2	144	2019	1429	4	1	0	4	4	1	1	1	0	144	3	3	2	3	0	NA	0	NA	0	NA	1	3568	1	1	0	1	31	218619	030201	36373	0024	SOC<d1>ACANCHA	-73.4193150002	-13.7471500002	2019	11	NA	996	23	1
2019	014408201	PE6	144	82	1	1	144	2019	1429	4	1	0	4	4	0	1	1	0	144	3	3	2	3	0	NA	0	NA	0	NA	0	3568	1	1	0	1	31	616428	030201	36373	0024	SOC<d1>ACANCHA	-73.4193150002	-13.7471500002	2019	11	NA	996	23	1
2019	014408301	PE6	144	83	1	1	144	2019	1429	6	1	0	6	6	1	1	1	0	144	3	3	2	3	0	NA	0	NA	0	NA	1	3568	2	1	0	1	31	218619	030201	36373	0024	SOC<d1>ACANCHA	-73.4193150002	-13.7471500002	2019	11	NA	996	23	1
2019	014408401	PE6	144	84	1	2	144	2019	1429	2	0	0	2	2	0	1	1	0	144	3	3	2	3	0	NA	0	NA	0	NA	0	3568	0	1	0	1	31	616428	030201	36373	0024	SOC<d1>ACANCHA	-73.4193150002	-13.7471500002	2019	11	NA	996	23	1
2019	014409601	PE6	144	96	1	2	144	2019	1429	4	1	0	4	4	1	1	1	0	144	3	3	2	3	0	NA	0	NA	0	NA	1	3568	1	1	0	1	31	218619	030201	36373	0024	SOC<d1>ACANCHA	-73.4193150002	-13.7471500002	2019	11	NA	996	23	1
2019	014409701	PE6	144	97	1	2	144	2019	1429	4	1	0	4	4	1	1	1	0	144	3	3	2	3	0	NA	0	NA	0	NA	1	3568	1	1	0	1	31	218619	030201	36373	0024	SOC<d1>ACANCHA	-73.4193150002	-13.7471500002	2019	11	NA	996	23	1
2019	014409801	PE6	144	98	1	1	144	2019	1429	4	1	0	2	4	0	1	1	0	144	3	3	2	3	0	NA	0	NA	0	NA	0	3568	1	1	0	1	31	616428	030201	36373	0024	SOC<d1>ACANCHA	-73.4193150002	-13.7471500002	2019	11	NA	996	23	1
2019	014409901	PE6	144	99	1	1	144	2019	1429	3	1	0	3	3	1	1	1	0	144	3	3	2	3	0	NA	0	NA	0	NA	1	3568	1	1	0	1	31	218619	030201	36373	0024	SOC<d1>ACANCHA	-73.4193150002	-13.7471500002	2019	11	NA	996	23	1
2019	014410001	PE6	144	100	1	1	144	2019	1429	9	2	0	2	9	3	1	1	0	144	3	3	2	3	0	NA	0	NA	0	NA	3	3568	2	1	0	1	31	218619	030201	36373	0024	SOC<d1>ACANCHA	-73.4193150002	-13.7471500002	2019	11	NA	996	23	1
2019	014501101	PE6	145	11	1	2	145	2019	1431	4	1	0	4	4	2	1	1	0	145	3	3	2	3	0	NA	0	NA	0	NA	2	3320	1	1	0	1	31	199457	030218	36387	0015	SOCOSPATA	-73.4634	-13.78089	2019	96	96	5	32	1
2019	014501701	PE6	145	17	1	2	145	2019	1431	4	1	0	4	4	1	1	1	0	145	3	3	2	3	0	NA	0	NA	0	NA	1	3320	1	1	0	1	31	199457	030218	36387	0015	SOCOSPATA	-73.4634	-13.78089	2019	11	NA	996	11	1
2019	014502801	PE6	145	28	1	1	145	2019	1431	4	1	0	4	4	1	1	1	0	145	3	3	2	3	0	NA	0	NA	0	NA	1	3320	1	1	0	1	31	199457	030218	36387	0015	SOCOSPATA	-73.4634	-13.78089	2019	11	NA	996	11	1
2019	014504001	PE6	145	40	1	2	145	2019	1431	5	1	0	5	5	1	1	1	0	145	3	3	2	3	0	NA	0	NA	0	NA	1	3320	1	1	0	1	31	199457	030218	36387	0015	SOCOSPATA	-73.4634	-13.78089	2019	11	NA	996	11	1
2019	014504201	PE6	145	42	1	2	145	2019	1431	4	1	0	4	4	1	1	1	0	145	3	3	2	3	0	NA	0	NA	0	NA	1	3320	1	1	0	1	31	199457	030218	36387	0015	SOCOSPATA	-73.4634	-13.78089	2019	11	NA	996	32	1
2019	014505201	PE6	145	52	1	1	145	2019	1431	1	0	0	1	0	0	1	1	0	145	3	3	2	3	0	NA	0	NA	0	NA	0	3320	0	1	0	1	31	562398	030218	36387	0015	SOCOSPATA	-73.4634	-13.78089	2019	12	NA	2	12	1
2019	014505301	PE6	145	53	1	2	145	2019	1431	4	1	0	4	4	2	1	1	0	145	3	3	2	3	0	NA	0	NA	0	NA	1	3320	1	1	0	1	31	199457	030218	36387	0015	SOCOSPATA	-73.4634	-13.78089	2019	11	NA	996	11	1
2019	014507101	PE6	145	71	1	1	145	2019	1431	5	1	0	5	5	2	1	1	0	145	3	3	2	3	0	NA	0	NA	0	NA	1	3320	1	1	0	1	31	199457	030218	36387	0015	SOCOSPATA	-73.4634	-13.78089	2019	11	NA	996	11	1
2019	014508201	PE6	145	82	1	1	145	2019	1431	5	1	0	5	5	1	1	1	0	145	3	3	2	3	0	NA	0	NA	0	NA	1	3320	1	1	0	1	31	199457	030218	36387	0015	SOCOSPATA	-73.4634	-13.78089	2019	11	NA	996	11	1
2019	014509201	PE6	145	92	1	1	145	2019	1431	9	3	0	9	9	1	1	1	0	145	3	3	2	3	0	NA	0	NA	0	NA	0	3320	3	1	0	1	31	562398	030218	36387	0015	SOCOSPATA	-73.4634	-13.78089	2019	11	NA	996	11	1
2019	014509601	PE6	145	96	1	2	145	2019	1431	5	0	0	5	5	0	1	1	0	145	3	3	2	3	0	NA	0	NA	0	NA	0	3320	0	1	0	1	31	562398	030218	36387	0015	SOCOSPATA	-73.4634	-13.78089	2019	11	NA	996	11	1
2019	014509701	PE6	145	97	1	2	145	2019	1431	5	2	0	5	5	1	1	1	0	145	3	3	2	3	0	NA	0	NA	0	NA	1	3320	2	1	0	1	31	199457	030218	36387	0015	SOCOSPATA	-73.4634	-13.78089	2019	11	NA	996	11	1
2019	014510701	PE6	145	107	1	1	145	2019	1431	5	1	0	5	3	1	1	1	0	145	3	3	2	3	0	NA	0	NA	0	NA	1	3320	2	1	0	1	31	199457	030218	36387	0015	SOCOSPATA	-73.4634	-13.78089	2019	11	NA	996	11	1
2019	014512001	PE6	145	120	1	2	145	2019	1431	4	1	0	4	4	0	1	1	0	145	3	3	2	3	0	NA	0	NA	0	NA	0	3320	1	1	0	1	31	562398	030218	36387	0015	SOCOSPATA	-73.4634	-13.78089	2019	11	NA	996	11	1
2019	014512701	PE6	145	127	1	1	145	2019	1431	2	0	0	2	2	0	1	1	0	145	3	3	2	3	0	NA	0	NA	0	NA	0	3320	0	1	0	1	31	562398	030218	36387	0015	SOCOSPATA	-73.4634	-13.78089	2019	11	NA	996	11	1
2019	014601301	PE6	146	13	1	2	146	2019	1433	4	1	0	4	4	0	1	1	0	146	3	3	2	3	0	NA	0	NA	0	NA	0	3372	2	1	0	1	31	491404	030212	36396	0027	SAN JUAN BAUTISTA	-73.6153	-13.78784	2019	11	NA	996	23	1
2019	014601601	PE6	146	16	1	1	146	2019	1433	4	1	0	4	4	1	1	1	0	146	3	3	2	3	0	NA	0	NA	0	NA	1	3372	2	1	0	1	31	174278	030212	36396	0027	SAN JUAN BAUTISTA	-73.6153	-13.78784	2019	11	NA	996	23	1
2019	014602101	PE6	146	21	1	1	146	2019	1433	1	0	0	1	1	0	1	1	0	146	3	3	2	3	0	NA	0	NA	0	NA	0	3372	0	1	0	1	31	491404	030212	36396	0027	SAN JUAN BAUTISTA	-73.6153	-13.78784	2019	11	NA	996	23	1
2019	014602401	PE6	146	24	1	1	146	2019	1433	5	2	0	5	5	1	1	1	0	146	3	3	2	3	0	NA	0	NA	0	NA	1	3372	2	1	0	1	31	174278	030212	36396	0027	SAN JUAN BAUTISTA	-73.6153	-13.78784	2019	11	NA	996	23	1
2019	014602901	PE6	146	29	1	1	146	2019	1433	1	0	0	1	0	0	1	1	0	146	3	3	2	3	0	NA	0	NA	0	NA	0	3372	0	1	0	1	31	491404	030212	36396	0027	SAN JUAN BAUTISTA	-73.6153	-13.78784	2019	11	NA	996	11	1
2019	014603801	PE6	146	38	1	2	146	2019	1433	3	1	0	3	3	1	1	1	0	146	3	3	2	3	0	NA	0	NA	0	NA	1	3372	1	1	0	1	31	174278	030212	36396	0027	SAN JUAN BAUTISTA	-73.6153	-13.78784	2019	96	96	5	32	1
2019	014603901	PE6	146	39	1	1	146	2019	1433	3	0	0	3	3	0	1	1	0	146	3	3	2	3	0	NA	0	NA	0	NA	0	3372	0	1	0	1	31	491404	030212	36396	0027	SAN JUAN BAUTISTA	-73.6153	-13.78784	2019	11	NA	996	11	1
2019	014605301	PE6	146	53	1	2	146	2019	1433	5	1	0	5	5	2	1	1	0	146	3	3	2	3	0	NA	0	NA	0	NA	1	3372	1	1	0	1	31	174278	030212	36396	0027	SAN JUAN BAUTISTA	-73.6153	-13.78784	2019	11	NA	996	11	1
2019	014605401	PE6	146	54	1	1	146	2019	1433	4	1	0	4	4	0	1	1	0	146	3	3	2	3	0	NA	0	NA	0	NA	0	3372	1	1	0	1	31	491404	030212	36396	0027	SAN JUAN BAUTISTA	-73.6153	-13.78784	2019	96	96	2	32	1
2019	014605901	PE6	146	59	1	1	146	2019	1433	1	1	0	1	1	0	1	1	0	146	3	3	2	3	0	NA	0	NA	0	NA	0	3372	1	1	0	1	31	491404	030212	36396	0027	SAN JUAN BAUTISTA	-73.6153	-13.78784	2019	11	NA	996	11	1
2019	014606401	PE6	146	64	1	4	146	2019	1433	5	1	0	5	5	1	1	1	0	146	3	3	2	3	0	NA	0	NA	0	NA	1	3372	1	1	0	1	31	174278	030212	36396	0027	SAN JUAN BAUTISTA	-73.6153	-13.78784	2019	11	NA	996	11	1
2019	014606501	PE6	146	65	1	1	146	2019	1433	2	1	0	2	2	1	1	1	0	146	3	3	2	3	0	NA	0	NA	0	NA	1	3372	1	1	0	1	31	174278	030212	36396	0027	SAN JUAN BAUTISTA	-73.6153	-13.78784	2019	11	NA	996	23	1
2019	014607601	PE6	146	76	1	1	146	2019	1433	4	2	0	4	4	1	1	1	0	146	3	3	2	3	0	NA	0	NA	0	NA	1	3372	2	1	0	1	31	174278	030212	36396	0027	SAN JUAN BAUTISTA	-73.6153	-13.78784	2019	11	NA	996	23	1
2019	014607901	PE6	146	79	1	1	146	2019	1433	2	1	0	2	2	1	1	1	0	146	3	3	2	3	0	NA	0	NA	0	NA	1	3372	1	1	0	1	31	174278	030212	36396	0027	SAN JUAN BAUTISTA	-73.6153	-13.78784	2019	96	96	5	32	0
2019	014700501	PE6	147	5	1	2	147	2019	1431	3	1	0	3	3	1	1	1	0	147	3	3	2	3	0	NA	0	NA	0	NA	1	3385	1	1	0	1	31	128947	030212	36397	0033	CHULLISANA	-73.62853	-13.81317	2019	11	NA	996	23	1
2019	014701601	PE6	147	16	1	1	147	2019	1431	1	0	0	1	1	0	1	1	0	147	3	3	2	3	0	NA	0	NA	0	NA	0	3385	0	1	0	1	31	363585	030212	36397	0033	CHULLISANA	-73.62853	-13.81317	2019	11	NA	996	32	1
2019	014701701	PE6	147	17	1	1	147	2019	1431	1	0	0	1	1	0	1	1	0	147	3	3	2	3	0	NA	0	NA	0	NA	0	3385	0	1	0	1	31	363585	030212	36397	0033	CHULLISANA	-73.62853	-13.81317	2019	11	NA	996	96	1
2019	014702901	PE6	147	29	1	2	147	2019	1431	3	1	0	3	3	1	1	1	0	147	3	3	2	3	0	NA	0	NA	0	NA	1	3385	1	1	0	1	31	128947	030212	36397	0033	CHULLISANA	-73.62853	-13.81317	2019	11	NA	996	23	1
2019	014704001	PE6	147	40	1	1	147	2019	1431	6	1	0	6	6	2	1	1	0	147	3	3	2	3	0	NA	0	NA	0	NA	2	3385	1	1	0	1	31	128947	030212	36397	0033	CHULLISANA	-73.62853	-13.81317	2019	11	NA	996	11	1
2019	014704401	PE6	147	44	1	1	147	2019	1431	3	0	0	3	2	0	1	1	0	147	3	3	2	3	0	NA	0	NA	0	NA	0	3385	0	1	0	1	31	363585	030212	36397	0033	CHULLISANA	-73.62853	-13.81317	2019	12	NA	1	23	1
2019	014704501	PE6	147	45	1	2	147	2019	1431	6	1	0	6	5	1	1	1	0	147	3	3	2	3	0	NA	0	NA	0	NA	1	3385	1	1	0	1	31	128947	030212	36397	0033	CHULLISANA	-73.62853	-13.81317	2019	11	NA	996	11	1
2019	014705501	PE6	147	55	1	1	147	2019	1431	3	1	0	3	3	1	1	1	0	147	3	3	2	3	0	NA	0	NA	0	NA	1	3385	1	1	0	1	31	128947	030212	36397	0033	CHULLISANA	-73.62853	-13.81317	2019	11	NA	996	11	1
2019	014705701	PE6	147	57	1	1	147	2019	1431	5	1	0	5	5	0	1	1	0	147	3	3	2	3	0	NA	0	NA	0	NA	0	3385	2	1	0	1	31	363585	030212	36397	0033	CHULLISANA	-73.62853	-13.81317	2019	11	NA	996	11	1
2019	014706501	PE6	147	65	1	1	147	2019	1431	3	1	0	3	3	2	1	1	0	147	3	3	2	3	0	NA	0	NA	0	NA	2	3385	1	1	0	1	31	128947	030212	36397	0033	CHULLISANA	-73.62853	-13.81317	2019	11	NA	996	11	1
2019	014707501	PE6	147	75	1	2	147	2019	1431	3	1	0	3	3	1	1	1	0	147	3	3	2	3	0	NA	0	NA	0	NA	1	3385	1	1	0	1	31	128947	030212	36397	0033	CHULLISANA	-73.62853	-13.81317	2019	11	NA	996	11	1
2019	014707701	PE6	147	77	1	1	147	2019	1431	3	1	0	3	3	0	1	1	0	147	3	3	2	3	0	NA	0	NA	0	NA	0	3385	1	1	0	1	31	363585	030212	36397	0033	CHULLISANA	-73.62853	-13.81317	2019	11	NA	996	11	1
2019	014800401	PE6	148	4	1	1	148	2019	1433	2	0	0	2	2	0	1	1	0	148	3	3	2	3	0	NA	0	NA	0	NA	0	3171	0	1	0	1	31	446351	030212	36401	0025	CAMPANAYOC	-73.6184833337	-13.7779366671	2019	11	NA	996	32	0
2019	014800501	PE6	148	5	1	2	148	2019	1433	4	1	0	4	4	1	1	1	0	148	3	3	2	3	0	NA	0	NA	0	NA	1	3171	1	1	0	1	31	158300	030212	36401	0025	CAMPANAYOC	-73.6184833337	-13.7779366671	2019	11	NA	996	23	1
2019	014800601	PE6	148	6	1	1	148	2019	1433	1	0	0	1	0	0	1	1	0	148	3	3	2	3	0	NA	0	NA	0	NA	0	3171	0	1	0	1	31	446351	030212	36401	0025	CAMPANAYOC	-73.6184833337	-13.7779366671	2019	11	NA	996	32	0
2019	014800701	PE6	148	7	1	1	148	2019	1433	3	1	0	3	2	0	1	1	0	148	3	3	2	3	0	NA	0	NA	0	NA	0	3171	1	1	0	1	31	446351	030212	36401	0025	CAMPANAYOC	-73.6184833337	-13.7779366671	2019	11	NA	996	23	0
2019	014800801	PE6	148	8	1	1	148	2019	1433	3	0	0	3	0	1	1	1	0	148	3	3	2	3	0	NA	0	NA	0	NA	1	3171	1	1	0	1	31	158300	030212	36401	0025	CAMPANAYOC	-73.6184833337	-13.7779366671	2019	96	96	10	23	0
2019	014800901	PE6	148	9	1	1	148	2019	1433	3	1	0	3	2	0	1	1	0	148	3	3	2	3	0	NA	0	NA	0	NA	0	3171	2	1	0	1	31	446351	030212	36401	0025	CAMPANAYOC	-73.6184833337	-13.7779366671	2019	11	NA	996	23	1
2019	014801001	PE6	148	10	1	2	148	2019	1433	2	1	0	2	2	0	1	1	0	148	3	3	2	3	0	NA	0	NA	0	NA	0	3171	1	1	0	1	31	446351	030212	36401	0025	CAMPANAYOC	-73.6184833337	-13.7779366671	2019	11	NA	996	23	1
2019	014801101	PE6	148	11	1	1	148	2019	1433	2	0	0	2	2	0	1	1	0	148	3	3	2	3	0	NA	0	NA	0	NA	0	3171	0	1	0	1	31	446351	030212	36401	0025	CAMPANAYOC	-73.6184833337	-13.7779366671	2019	11	NA	996	23	1
2019	014801201	PE6	148	12	1	1	148	2019	1433	2	0	0	2	2	0	1	1	0	148	3	3	2	3	0	NA	0	NA	0	NA	0	3171	0	1	0	1	31	446351	030212	36401	0025	CAMPANAYOC	-73.6184833337	-13.7779366671	2019	11	NA	996	23	1
2019	014801301	PE6	148	13	1	1	148	2019	1433	1	0	0	1	1	0	1	1	0	148	3	3	2	3	0	NA	0	NA	0	NA	0	3171	0	1	0	1	31	446351	030212	36401	0025	CAMPANAYOC	-73.6184833337	-13.7779366671	2019	11	NA	996	32	1
2019	014804001	PE6	148	40	1	2	148	2019	1433	7	0	0	7	0	1	1	1	0	148	3	3	2	3	0	NA	0	NA	0	NA	1	3171	2	1	0	1	31	158300	030212	36401	0005	COQUIMA	-73.6134816669	-13.7663600002	2019	11	NA	996	32	0
2019	014804101	PE6	148	41	1	1	148	2019	1433	3	1	0	3	3	0	1	1	0	148	3	3	2	3	0	NA	0	NA	0	NA	0	3171	1	1	0	1	31	446351	030212	36401	0005	COQUIMA	-73.6134816669	-13.7663600002	2019	11	NA	996	23	0
2019	014804201	PE6	148	42	1	1	148	2019	1433	2	0	0	2	2	0	1	1	0	148	3	3	2	3	0	NA	0	NA	0	NA	0	3171	0	1	0	1	31	446351	030212	36401	0005	COQUIMA	-73.6134816669	-13.7663600002	2019	11	NA	996	23	0
2019	014804301	PE6	148	43	1	1	148	2019	1433	4	1	0	3	4	0	1	1	0	148	3	3	2	3	0	NA	0	NA	0	NA	0	3171	1	1	0	1	31	446351	030212	36401	0005	COQUIMA	-73.6134816669	-13.7663600002	2019	11	NA	996	23	0
2019	014804401	PE6	148	44	1	1	148	2019	1433	2	0	0	2	2	0	1	1	0	148	3	3	2	3	0	NA	0	NA	0	NA	0	3171	0	1	0	1	31	446351	030212	36401	0005	COQUIMA	-73.6134816669	-13.7663600002	2019	11	NA	996	32	0
2019	014900601	PE6	149	6	1	1	149	2019	1432	2	0	0	2	2	0	1	1	0	149	3	3	2	3	0	NA	0	NA	0	NA	0	3562	0	1	0	1	31	389177	030210	36431	0011	CCENTA	-73.5595599997	-14.1542500003	2019	11	NA	996	23	1
2019	014900701	PE6	149	7	1	2	149	2019	1432	3	1	0	3	3	1	1	1	0	149	3	3	2	3	0	NA	0	NA	0	NA	1	3562	1	1	0	1	31	138023	030210	36431	0011	CCENTA	-73.5595599997	-14.1542500003	2019	11	NA	996	32	1
2019	014900801	PE6	149	8	1	2	149	2019	1432	4	1	0	4	4	0	1	1	0	149	3	3	2	3	0	NA	0	NA	0	NA	0	3562	1	1	0	1	31	389177	030210	36431	0011	CCENTA	-73.5595599997	-14.1542500003	2019	11	NA	996	23	1
2019	014900901	PE6	149	9	1	2	149	2019	1432	6	1	0	6	5	3	1	1	0	149	3	3	2	3	0	NA	0	NA	0	NA	2	3562	1	1	0	1	31	138023	030210	36431	0011	CCENTA	-73.5595599997	-14.1542500003	2019	11	NA	996	23	1
2019	014901001	PE6	149	10	1	2	149	2019	1432	5	1	0	2	5	1	1	1	0	149	3	3	2	3	0	NA	0	NA	0	NA	1	3562	1	1	0	1	31	138023	030210	36431	0011	CCENTA	-73.5595599997	-14.1542500003	2019	11	NA	996	23	1
2019	014902901	PE6	149	29	1	1	149	2019	1432	2	0	0	2	2	0	1	1	0	149	3	3	2	3	0	NA	0	NA	0	NA	0	3562	0	1	0	1	31	389177	030210	36431	0007	SAN JOSE DE TAMBO	-73.5324379999	-14.14225	2019	11	NA	996	23	1
2019	014903001	PE6	149	30	1	1	149	2019	1432	3	1	0	3	3	0	1	1	0	149	3	3	2	3	0	NA	0	NA	0	NA	0	3562	1	1	0	1	31	389177	030210	36431	0007	SAN JOSE DE TAMBO	-73.5324379999	-14.14225	2019	11	NA	996	23	1
2019	014903101	PE6	149	31	1	1	149	2019	1433	1	0	0	1	0	0	1	1	0	149	3	3	2	3	0	NA	0	NA	0	NA	0	3562	0	1	0	1	31	389177	030210	36431	0007	SAN JOSE DE TAMBO	-73.5324379999	-14.14225	2019	96	96	10	32	1
2019	014903301	PE6	149	33	1	1	149	2019	1432	2	0	0	2	2	0	1	1	0	149	3	3	2	3	0	NA	0	NA	0	NA	0	3562	0	1	0	1	31	389177	030210	36431	0007	SAN JOSE DE TAMBO	-73.5324379999	-14.14225	2019	96	96	5	32	1
2019	014903801	PE6	149	38	1	2	149	2019	1432	6	1	0	6	4	2	1	1	0	149	3	3	2	3	0	NA	0	NA	0	NA	1	3562	1	1	0	1	31	138023	030210	36431	0007	SAN JOSE DE TAMBO	-73.5324379999	-14.14225	2019	11	NA	996	23	1
2019	014903901	PE6	149	39	1	1	149	2019	1432	3	2	0	3	3	0	1	1	0	149	3	3	2	3	0	NA	0	NA	0	NA	0	3562	2	1	0	1	31	389177	030210	36431	0007	SAN JOSE DE TAMBO	-73.5324379999	-14.14225	2019	11	NA	996	23	1
2019	014904001	PE6	149	40	1	1	149	2019	1432	3	1	0	3	3	1	1	1	0	149	3	3	2	3	0	NA	0	NA	0	NA	0	3562	1	1	0	1	31	389177	030210	36431	0007	SAN JOSE DE TAMBO	-73.5324379999	-14.14225	2019	11	NA	996	23	1
2019	014904501	PE6	149	45	1	1	149	2019	1432	1	0	0	1	1	0	1	1	0	149	3	3	2	3	0	NA	0	NA	0	NA	0	3562	0	1	0	1	31	389177	030210	36431	0007	SAN JOSE DE TAMBO	-73.5324379999	-14.14225	2019	96	96	5	32	0
2019	014904701	PE6	149	47	1	4	149	2019	1432	8	1	0	8	7	2	1	1	0	149	3	3	2	3	0	NA	0	NA	0	NA	2	3562	1	1	0	1	31	138023	030210	36431	0007	SAN JOSE DE TAMBO	-73.5324379999	-14.14225	2019	11	NA	996	21	0
2019	014904801	PE6	149	48	1	1	149	2019	1432	1	0	0	1	1	0	1	1	0	149	3	3	2	3	0	NA	0	NA	0	NA	0	3562	0	1	0	1	31	389177	030210	36431	0007	SAN JOSE DE TAMBO	-73.5324379999	-14.14225	2019	11	NA	996	23	0
2019	015002601	PE6	150	26	1	1	150	2019	1432	3	1	0	3	3	0	1	1	0	150	3	3	2	3	0	NA	0	NA	0	NA	0	3163	1	1	0	1	31	420626	030105	36538	0040	PACOBAMBA	-72.9273116667	-13.4843066665	2019	11	NA	996	22	1
2019	015002701	PE6	150	27	1	1	150	2019	1432	3	1	0	3	3	0	1	1	0	150	3	3	2	3	0	NA	0	NA	0	NA	0	3163	1	1	0	1	31	420626	030105	36538	0040	PACOBAMBA	-72.9273116667	-13.4843066665	2019	11	NA	996	22	1
2019	015002801	PE6	150	28	1	1	150	2019	1432	3	1	0	3	3	1	1	1	0	150	3	3	2	3	0	NA	0	NA	0	NA	1	3163	1	1	0	1	31	149177	030105	36538	0040	PACOBAMBA	-72.9273116667	-13.4843066665	2019	96	96	2	32	1
2019	015003001	PE6	150	30	1	1	150	2019	1432	3	1	0	3	3	1	1	1	0	150	3	3	2	3	0	NA	0	NA	0	NA	1	3163	1	1	0	1	31	149177	030105	36538	0040	PACOBAMBA	-72.9273116667	-13.4843066665	2019	12	NA	5	21	1
2019	015003101	PE6	150	31	1	2	150	2019	1432	2	0	0	2	2	0	1	1	0	150	3	3	2	3	0	NA	0	NA	0	NA	0	3163	0	1	0	1	31	420626	030105	36538	0040	PACOBAMBA	-72.9273116667	-13.4843066665	2019	11	NA	996	22	1
2019	015003201	PE6	150	32	1	1	150	2019	1432	1	0	0	1	1	0	1	1	0	150	3	3	2	3	0	NA	0	NA	0	NA	0	3163	0	1	0	1	31	420626	030105	36538	0040	PACOBAMBA	-72.9273116667	-13.4843066665	2019	11	NA	996	22	1
2019	015003401	PE6	150	34	1	2	150	2019	1432	2	0	0	2	2	0	1	1	0	150	3	3	2	3	0	NA	0	NA	0	NA	0	3163	0	1	0	1	31	420626	030105	36538	0040	PACOBAMBA	-72.9273116667	-13.4843066665	2019	11	NA	996	22	1
2019	015003501	PE6	150	35	1	2	150	2019	1432	7	1	0	7	5	1	1	1	0	150	3	3	2	3	0	NA	0	NA	0	NA	1	3163	2	1	0	1	31	149177	030105	36538	0040	PACOBAMBA	-72.9273116667	-13.4843066665	2019	11	NA	996	22	1
2019	015004401	PE6	150	44	1	1	150	2019	1432	2	0	0	2	1	0	1	1	0	150	3	3	2	3	0	NA	0	NA	0	NA	0	3163	0	1	0	1	31	420626	030105	36538	0062	PUJYU PAMPA	-72.9340716664	-13.5005433334	2019	11	NA	996	32	1
2019	015004501	PE6	150	45	1	2	150	2019	1432	6	0	0	6	0	1	1	1	0	150	3	3	2	3	0	NA	0	NA	0	NA	1	3163	2	1	0	1	31	149177	030105	36538	0062	PUJYU PAMPA	-72.9340716664	-13.5005433334	2019	41	NA	30	32	0
2019	015004601	PE6	150	46	1	1	150	2019	1432	2	0	0	2	2	0	1	1	0	150	3	3	2	3	0	NA	0	NA	0	NA	0	3163	0	1	0	1	31	420626	030105	36538	0062	PUJYU PAMPA	-72.9340716664	-13.5005433334	2019	11	NA	996	32	1
2019	015004701	PE6	150	47	1	2	150	2019	1432	5	1	0	5	4	1	1	1	0	150	3	3	2	3	0	NA	0	NA	0	NA	1	3163	1	1	0	1	31	149177	030105	36538	0062	PUJYU PAMPA	-72.9340716664	-13.5005433334	2019	11	NA	996	23	1
2019	015004801	PE6	150	48	1	1	150	2019	1432	1	0	0	1	1	0	1	1	0	150	3	3	2	3	0	NA	0	NA	0	NA	0	3163	0	1	0	1	31	420626	030105	36538	0062	PUJYU PAMPA	-72.9340716664	-13.5005433334	2019	96	96	2	32	0
2019	015101601	PE6	151	16	1	1	151	2019	1432	1	0	0	1	1	0	1	1	0	151	3	3	2	3	0	NA	0	NA	0	NA	0	3032	0	1	0	1	31	469008	030104	36567	0075	ANTILLA	-72.5738699997	-13.6460933329	2019	11	NA	996	32	1
2019	015101701	PE6	151	17	1	1	151	2019	1432	3	1	0	3	3	0	1	1	0	151	3	3	2	3	0	NA	0	NA	0	NA	0	3032	1	1	0	1	31	469008	030104	36567	0075	ANTILLA	-72.5738699997	-13.6460933329	2019	96	96	10	23	1
2019	015101801	PE6	151	18	1	1	151	2019	1432	4	1	0	4	4	1	1	1	0	151	3	3	2	3	0	NA	0	NA	0	NA	1	3032	1	1	0	1	31	166336	030104	36567	0075	ANTILLA	-72.5738699997	-13.6460933329	2019	11	NA	996	23	1
2019	015101901	PE6	151	19	1	1	151	2019	1432	4	1	0	4	4	1	1	1	0	151	3	3	2	3	0	NA	0	NA	0	NA	1	3032	1	1	0	1	31	166336	030104	36567	0075	ANTILLA	-72.5738699997	-13.6460933329	2019	11	NA	996	23	1
2019	015102001	PE6	151	20	1	2	151	2019	1432	2	0	0	2	1	0	1	1	0	151	3	3	2	3	0	NA	0	NA	0	NA	0	3032	0	1	0	1	31	469008	030104	36567	0075	ANTILLA	-72.5738699997	-13.6460933329	2019	11	NA	996	23	1
2019	015104401	PE6	151	44	1	1	151	2019	1432	1	0	0	1	1	0	1	1	0	151	3	3	2	3	0	NA	0	NA	0	NA	0	3032	0	1	0	1	31	469008	030104	36567	0075	ANTILLA	-72.5738699997	-13.6460933329	2019	12	NA	10	23	1
2019	015104501	PE6	151	45	1	2	151	2019	1432	5	1	0	5	3	0	1	1	0	151	3	3	2	3	0	NA	0	NA	0	NA	0	3032	2	1	0	1	31	469008	030104	36567	0075	ANTILLA	-72.5738699997	-13.6460933329	2019	11	NA	996	23	1
2019	015104701	PE6	151	47	1	1	151	2019	1432	4	1	0	4	4	1	1	1	0	151	3	3	2	3	0	NA	0	NA	0	NA	1	3032	2	1	0	1	31	166336	030104	36567	0075	ANTILLA	-72.5738699997	-13.6460933329	2019	11	NA	996	23	1
2019	015104801	PE6	151	48	1	1	151	2019	1432	1	0	0	1	1	0	1	1	0	151	3	3	2	3	0	NA	0	NA	0	NA	0	3032	0	1	0	1	31	469008	030104	36567	0075	ANTILLA	-72.5738699997	-13.6460933329	2019	12	NA	10	23	1
2019	015108401	PE6	151	84	1	2	151	2019	1432	2	0	0	2	2	0	1	1	0	151	3	3	2	3	0	NA	0	NA	0	NA	0	3032	0	1	0	1	31	469008	030104	36567	0123	WALLA WALLA	-72.5647049997	-13.6396416667	2019	11	NA	996	22	1
2019	015108501	PE6	151	85	1	1	151	2019	1432	1	0	0	1	1	0	1	1	0	151	3	3	2	3	0	NA	0	NA	0	NA	0	3032	0	1	0	1	31	469008	030104	36567	0123	WALLA WALLA	-72.5647049997	-13.6396416667	2019	96	96	30	23	1
2019	015108601	PE6	151	86	1	1	151	2019	1432	5	1	0	5	5	1	1	1	0	151	3	3	2	3	0	NA	0	NA	0	NA	1	3032	1	1	0	1	31	166336	030104	36567	0123	WALLA WALLA	-72.5647049997	-13.6396416667	2019	11	NA	996	22	1
2019	015108901	PE6	151	89	1	2	151	2019	1432	3	1	0	3	3	0	1	1	0	151	3	3	2	3	0	NA	0	NA	0	NA	0	3032	1	1	0	1	31	469008	030104	36567	0123	WALLA WALLA	-72.5647049997	-13.6396416667	2019	11	NA	996	22	1
2019	015109001	PE6	151	90	1	1	151	2019	1432	1	0	0	1	1	0	1	1	0	151	3	3	2	3	0	NA	0	NA	0	NA	0	3032	0	1	0	1	31	469008	030104	36567	0123	WALLA WALLA	-72.5647049997	-13.6396416667	2019	11	NA	996	22	1
2019	015204101	PE6	152	41	1	1	152	2019	1430	3	0	0	3	3	0	1	1	0	152	3	3	2	3	0	NA	0	NA	0	NA	0	2475	0	1	0	1	31	631266	030101	36574	0032	MOLINOPATA	-72.9094383389	-13.6352455189	2019	11	NA	996	22	1
2019	015204201	PE6	152	42	1	2	152	2019	1430	4	1	0	4	4	1	1	1	0	152	3	3	2	3	0	NA	0	NA	0	NA	1	2475	1	1	0	1	31	223881	030101	36574	0032	MOLINOPATA	-72.9094383389	-13.6352455189	2019	11	NA	996	22	1
2019	015204301	PE6	152	43	1	1	152	2019	1430	4	1	0	4	4	1	1	1	0	152	3	3	2	3	0	NA	0	NA	0	NA	1	2475	1	1	0	1	31	223881	030101	36574	0032	MOLINOPATA	-72.9094383389	-13.6352455189	2019	11	NA	996	22	1
2019	015204901	PE6	152	49	1	2	152	2019	1430	4	0	0	4	2	0	1	1	0	152	3	3	2	3	0	NA	0	NA	0	NA	0	2475	1	1	0	1	31	631266	030101	36574	0032	MOLINOPATA	-72.9094383389	-13.6352455189	2019	11	NA	996	22	1
2019	015209001	PE6	152	90	1	1	152	2019	1431	5	1	0	5	5	1	1	1	0	152	3	3	2	3	0	NA	0	NA	0	NA	0	2475	1	1	0	1	31	631266	030101	36574	0032	MOLINOPATA	-72.9094383389	-13.6352455189	2019	11	NA	996	11	1
2019	015209101	PE6	152	91	1	2	152	2019	1430	5	1	0	5	4	1	1	1	0	152	3	3	2	3	0	NA	0	NA	0	NA	1	2475	3	1	0	1	31	223881	030101	36574	0032	MOLINOPATA	-72.9094383389	-13.6352455189	2019	96	96	5	32	1
2019	015209201	PE6	152	92	1	2	152	2019	1430	5	1	0	3	4	1	1	1	0	152	3	3	2	3	0	NA	0	NA	0	NA	1	2475	1	1	0	1	31	223881	030101	36574	0032	MOLINOPATA	-72.9094383389	-13.6352455189	2019	11	NA	996	22	1
2019	015209301	PE6	152	93	1	1	152	2019	1430	7	0	0	5	3	1	1	1	0	152	3	3	2	3	0	NA	0	NA	0	NA	1	2475	1	1	0	1	31	223881	030101	36574	0032	MOLINOPATA	-72.9094383389	-13.6352455189	2019	11	NA	996	22	1
2019	015209401	PE6	152	94	1	1	152	2019	1430	3	1	0	3	3	1	1	1	0	152	3	3	2	3	0	NA	0	NA	0	NA	1	2475	1	1	0	1	31	223881	030101	36574	0032	MOLINOPATA	-72.9094383389	-13.6352455189	2019	12	NA	7	23	1
2019	015212201	PE6	152	122	1	1	152	2019	1430	4	1	0	4	4	0	1	1	0	152	3	3	2	3	0	NA	0	NA	0	NA	0	2475	1	1	0	1	31	631266	030101	36574	0032	MOLINOPATA	-72.9094383389	-13.6352455189	2019	11	NA	996	22	1
2019	015212301	PE6	152	123	1	2	152	2019	1430	5	1	0	5	5	2	1	1	0	152	3	3	2	3	0	NA	0	NA	0	NA	1	2475	1	1	0	1	31	223881	030101	36574	0032	MOLINOPATA	-72.9094383389	-13.6352455189	2019	11	NA	996	23	1
2019	015212401	PE6	152	124	1	1	152	2019	1431	1	1	0	1	1	0	1	1	0	152	3	3	2	3	0	NA	0	NA	0	NA	0	2475	1	1	0	1	31	631266	030101	36574	0032	MOLINOPATA	-72.9094383389	-13.6352455189	2019	11	NA	996	23	1
2019	015212501	PE6	152	125	1	2	152	2019	1430	3	1	0	3	3	0	1	1	0	152	3	3	2	3	0	NA	0	NA	0	NA	0	2475	2	1	0	1	31	631266	030101	36574	0032	MOLINOPATA	-72.9094383389	-13.6352455189	2019	11	NA	996	22	1
2019	015300801	PE6	153	8	1	1	153	2019	1433	2	1	0	2	2	0	1	1	0	153	3	3	2	3	0	NA	0	NA	0	NA	0	3039	2	1	0	1	31	525720	030101	36577	0009	ASILLO	-72.8452545546	-13.6265028073	2019	11	NA	996	22	1
2019	015300901	PE6	153	9	1	3	153	2019	1430	5	1	0	5	5	0	1	1	0	153	3	3	2	3	0	NA	0	NA	0	NA	0	3039	1	1	0	1	31	525720	030101	36577	0009	ASILLO	-72.8452545546	-13.6265028073	2019	11	NA	996	22	1
2019	015301001	PE6	153	10	1	1	153	2019	1430	3	1	0	3	3	1	1	1	0	153	3	3	2	3	0	NA	0	NA	0	NA	1	3039	1	1	0	1	31	186449	030101	36577	0009	ASILLO	-72.8452545546	-13.6265028073	2019	11	NA	996	23	1
2019	015301101	PE6	153	11	1	1	153	2019	1430	2	0	0	2	2	0	1	1	0	153	3	3	2	3	0	NA	0	NA	0	NA	0	3039	0	1	0	1	31	525720	030101	36577	0009	ASILLO	-72.8452545546	-13.6265028073	2019	11	NA	996	22	1
2019	015301201	PE6	153	12	1	1	153	2019	1430	5	1	0	5	5	1	1	1	0	153	3	3	2	3	0	NA	0	NA	0	NA	1	3039	1	1	0	1	31	186449	030101	36577	0009	ASILLO	-72.8452545546	-13.6265028073	2019	11	NA	996	23	1
2019	015304301	PE6	153	43	1	1	153	2019	1430	6	1	0	6	4	1	1	1	0	153	3	3	2	3	0	NA	0	NA	0	NA	1	3039	2	1	0	1	31	186449	030101	36577	0009	ASILLO	-72.8452545546	-13.6265028073	2019	11	NA	996	22	1
2019	015304401	PE6	153	44	1	2	153	2019	1430	2	0	0	2	2	0	1	1	0	153	3	3	2	3	0	NA	0	NA	0	NA	0	3039	0	1	0	1	31	525720	030101	36577	0009	ASILLO	-72.8452545546	-13.6265028073	2019	11	NA	996	22	1
2019	015304501	PE6	153	45	1	2	153	2019	1430	4	1	0	4	4	2	1	1	0	153	3	3	2	3	0	NA	0	NA	0	NA	2	3039	1	1	0	1	31	186449	030101	36577	0009	ASILLO	-72.8452545546	-13.6265028073	2019	12	NA	2	23	1
2019	015304601	PE6	153	46	1	2	153	2019	1430	5	2	0	5	5	0	1	1	0	153	3	3	2	3	0	NA	0	NA	0	NA	0	3039	2	1	0	1	31	525720	030101	36577	0009	ASILLO	-72.8452545546	-13.6265028073	2019	11	NA	996	23	1
2019	015304801	PE6	153	48	1	1	153	2019	1430	4	0	0	4	0	2	1	1	0	153	3	3	2	3	0	NA	0	NA	0	NA	2	3039	1	1	0	1	31	186449	030101	36577	0009	ASILLO	-72.8452545546	-13.6265028073	2019	12	NA	2	23	1
2019	015307701	PE6	153	77	1	1	153	2019	1430	2	0	0	2	2	0	1	1	0	153	3	3	2	3	0	NA	0	NA	0	NA	0	3039	0	1	0	1	31	525720	030101	36577	0007	LLA<d1>UCANCHA	-72.8409343373	-13.6116775112	2019	11	NA	996	22	1
2019	015307801	PE6	153	78	1	1	153	2019	1430	2	0	0	2	2	0	1	1	0	153	3	3	2	3	0	NA	0	NA	0	NA	0	3039	0	1	0	1	31	525720	030101	36577	0007	LLA<d1>UCANCHA	-72.8409343373	-13.6116775112	2019	11	NA	996	22	1
2019	015307901	PE6	153	79	1	1	153	2019	1433	4	1	0	4	4	1	1	1	0	153	3	3	2	3	0	NA	0	NA	0	NA	1	3039	1	1	0	1	31	186449	030101	36577	0007	LLA<d1>UCANCHA	-72.8409343373	-13.6116775112	2019	11	NA	996	22	1
2019	015308001	PE6	153	80	1	1	153	2019	1430	2	0	0	2	2	0	1	1	0	153	3	3	2	3	0	NA	0	NA	0	NA	0	3039	0	1	0	1	31	525720	030101	36577	0007	LLA<d1>UCANCHA	-72.8409343373	-13.6116775112	2019	11	NA	996	22	1
2019	015308101	PE6	153	81	1	1	153	2019	1430	5	1	0	5	4	1	1	1	0	153	3	3	2	3	0	NA	0	NA	0	NA	1	3039	1	1	0	1	31	186449	030101	36577	0007	LLA<d1>UCANCHA	-72.8409343373	-13.6116775112	2019	11	NA	996	22	1
2019	015401201	PE6	154	12	1	1	154	2019	1431	4	1	0	4	4	1	1	1	0	154	3	3	2	3	0	NA	0	NA	0	NA	1	2280	1	1	0	1	31	150699	030103	36592	0009	OCOBAMBA	-72.9326516665	-13.8783750001	2019	11	NA	996	11	1
2019	015401301	PE6	154	13	1	1	154	2019	1431	1	0	0	1	1	0	1	1	0	154	3	3	2	3	0	NA	0	NA	0	NA	0	2280	0	1	0	1	31	424918	030103	36592	0009	OCOBAMBA	-72.9326516665	-13.8783750001	2019	11	NA	996	11	1
2019	015401401	PE6	154	14	1	1	154	2019	1431	2	0	0	2	2	0	1	1	0	154	3	3	2	3	0	NA	0	NA	0	NA	0	2280	0	1	0	1	31	424918	030103	36592	0009	OCOBAMBA	-72.9326516665	-13.8783750001	2019	11	NA	996	11	1
2019	015401501	PE6	154	15	1	1	154	2019	1431	1	0	0	1	0	0	1	1	0	154	3	3	2	3	0	NA	0	NA	0	NA	0	2280	0	1	0	1	31	424918	030103	36592	0009	OCOBAMBA	-72.9326516665	-13.8783750001	2019	11	NA	996	23	0
2019	015401601	PE6	154	16	1	1	154	2019	1431	1	0	0	1	1	0	1	1	0	154	3	3	2	3	0	NA	0	NA	0	NA	0	2280	0	1	0	1	31	424918	030103	36592	0009	OCOBAMBA	-72.9326516665	-13.8783750001	2019	11	NA	996	11	1
2019	015403201	PE6	154	32	1	2	154	2019	1431	5	1	0	5	5	0	1	1	0	154	3	3	2	3	0	NA	0	NA	0	NA	0	2280	1	1	0	1	31	424918	030103	36592	0009	OCOBAMBA	-72.9326516665	-13.8783750001	2019	11	NA	996	11	1
2019	015403401	PE6	154	34	1	1	154	2019	1431	7	1	0	7	6	0	1	1	0	154	3	3	2	3	0	NA	0	NA	0	NA	0	2280	1	1	0	1	31	424918	030103	36592	0009	OCOBAMBA	-72.9326516665	-13.8783750001	2019	11	NA	996	11	1
2019	015403501	PE6	154	35	1	1	154	2019	1431	7	1	0	5	7	2	1	1	0	154	3	3	2	3	0	NA	0	NA	0	NA	1	2280	1	1	0	1	31	150699	030103	36592	0009	OCOBAMBA	-72.9326516665	-13.8783750001	2019	11	NA	996	11	1
2019	015403601	PE6	154	36	1	1	154	2019	1431	4	0	0	3	4	0	1	1	0	154	3	3	2	3	0	NA	0	NA	0	NA	0	2280	1	1	0	1	31	424918	030103	36592	0009	OCOBAMBA	-72.9326516665	-13.8783750001	2019	11	NA	996	11	1
2019	015403701	PE6	154	37	1	2	154	2019	1431	5	0	0	5	5	0	1	1	0	154	3	3	2	3	0	NA	0	NA	0	NA	0	2280	0	1	0	1	31	424918	030103	36592	0009	OCOBAMBA	-72.9326516665	-13.8783750001	2019	96	96	5	32	0
2019	015403801	PE6	154	38	1	2	154	2019	1431	4	2	0	4	3	1	1	1	0	154	3	3	2	3	0	NA	0	NA	0	NA	1	2280	2	1	0	1	31	150699	030103	36592	0009	OCOBAMBA	-72.9326516665	-13.8783750001	2019	11	NA	996	11	1
2019	015404001	PE6	154	40	1	1	154	2019	1431	4	1	0	4	4	0	1	1	0	154	3	3	2	3	0	NA	0	NA	0	NA	0	2280	1	1	0	1	31	424918	030103	36592	0009	OCOBAMBA	-72.9326516665	-13.8783750001	2019	11	NA	996	11	1
2019	015404101	PE6	154	41	1	1	154	2019	1431	1	0	0	1	1	0	1	1	0	154	3	3	2	3	0	NA	0	NA	0	NA	0	2280	0	1	0	1	31	424918	030103	36592	0009	OCOBAMBA	-72.9326516665	-13.8783750001	2019	11	NA	996	11	1
2019	015502701	PE6	155	27	1	1	155	2019	1433	1	1	0	1	1	0	1	1	0	155	3	3	2	3	0	NA	0	NA	0	NA	0	3037	1	1	0	1	31	483821	030415	36628	0023	CCAYCCAHUACHO	-73.126495	-13.9000033329	2019	11	NA	996	22	1
2019	015502801	PE6	155	28	1	2	155	2019	1433	3	0	0	3	0	1	1	1	0	155	3	3	2	3	0	NA	0	NA	0	NA	1	3037	1	1	0	1	31	171589	030415	36628	0023	CCAYCCAHUACHO	-73.126495	-13.9000033329	2019	11	NA	996	32	1
2019	015502901	PE6	155	29	1	1	155	2019	1433	2	1	0	2	2	0	1	1	0	155	3	3	2	3	0	NA	0	NA	0	NA	0	3037	1	1	0	1	31	483821	030415	36628	0023	CCAYCCAHUACHO	-73.126495	-13.9000033329	2019	11	NA	996	22	1
2019	015503001	PE6	155	30	1	2	155	2019	1433	5	1	0	5	5	0	1	1	0	155	3	3	2	3	0	NA	0	NA	0	NA	0	3037	1	1	0	1	31	483821	030415	36628	0023	CCAYCCAHUACHO	-73.126495	-13.9000033329	2019	11	NA	996	22	1
2019	015503101	PE6	155	31	1	2	155	2019	1433	2	0	0	2	2	0	1	1	0	155	3	3	2	3	0	NA	0	NA	0	NA	0	3037	0	1	0	1	31	483821	030415	36628	0023	CCAYCCAHUACHO	-73.126495	-13.9000033329	2019	11	NA	996	22	1
2019	015503401	PE6	155	34	1	1	155	2019	1433	2	0	0	2	1	0	1	1	0	155	3	3	2	3	0	NA	0	NA	0	NA	0	3037	2	1	0	1	31	483821	030415	36628	0032	CCOLLONTA	-73.1290166667	-13.9062016664	2019	11	NA	996	22	1
2019	015503501	PE6	155	35	1	1	155	2019	1433	2	0	0	2	2	0	1	1	0	155	3	3	2	3	0	NA	0	NA	0	NA	0	3037	0	1	0	1	31	483821	030415	36628	0032	CCOLLONTA	-73.1290166667	-13.9062016664	2019	11	NA	996	22	1
2019	015503601	PE6	155	36	1	2	155	2019	1433	3	0	0	3	3	0	1	1	0	155	3	3	2	3	0	NA	0	NA	0	NA	0	3037	0	1	0	1	31	483821	030415	36628	0032	CCOLLONTA	-73.1290166667	-13.9062016664	2019	11	NA	996	22	1
2019	015503701	PE6	155	37	1	1	155	2019	1433	2	0	0	2	1	0	1	1	0	155	3	3	2	3	0	NA	0	NA	0	NA	0	3037	0	1	0	1	31	483821	030415	36628	0032	CCOLLONTA	-73.1290166667	-13.9062016664	2019	11	NA	996	22	1
2019	015503801	PE6	155	38	1	1	155	2019	1433	5	1	0	5	5	2	1	1	0	155	3	3	2	3	0	NA	0	NA	0	NA	2	3037	1	1	0	1	31	171589	030415	36628	0032	CCOLLONTA	-73.1290166667	-13.9062016664	2019	11	NA	996	22	1
2019	015506301	PE6	155	63	1	2	155	2019	1433	2	0	0	2	2	0	1	1	0	155	3	3	2	3	0	NA	0	NA	0	NA	0	3037	0	1	0	1	31	483821	030415	36628	0041	PUNOPATA	-73.1266150002	-13.9125933334	2019	11	NA	996	22	1
2019	015506401	PE6	155	64	1	2	155	2019	1433	5	0	0	5	4	0	1	1	0	155	3	3	2	3	0	NA	0	NA	0	NA	0	3037	0	1	0	1	31	483821	030415	36628	0041	PUNOPATA	-73.1266150002	-13.9125933334	2019	11	NA	996	22	1
2019	015506501	PE6	155	65	1	1	155	2019	1433	4	1	0	4	3	1	1	1	0	155	3	3	2	3	0	NA	0	NA	0	NA	1	3037	1	1	0	1	31	171589	030415	36628	0041	PUNOPATA	-73.1266150002	-13.9125933334	2019	11	NA	996	22	1
2019	015506601	PE6	155	66	1	1	155	2019	1433	3	1	0	3	2	0	1	1	0	155	3	3	2	3	0	NA	0	NA	0	NA	0	3037	1	1	0	1	31	483821	030415	36628	0041	PUNOPATA	-73.1266150002	-13.9125933334	2019	11	NA	996	22	1
2019	015600201	PE6	156	2	1	1	156	2019	1431	2	0	0	2	2	0	1	1	0	156	3	3	2	3	0	NA	0	NA	0	NA	0	3181	0	1	0	1	31	469806	030416	36645	0001	TORAYA	-73.29785	-14.05128	2019	11	NA	996	23	1
2019	015600401	PE6	156	4	1	1	156	2019	1431	2	1	0	2	2	0	1	1	0	156	3	3	2	3	0	NA	0	NA	0	NA	0	3181	1	1	0	1	31	469806	030416	36645	0001	TORAYA	-73.29785	-14.05128	2019	11	NA	996	22	1
2019	015600501	PE6	156	5	1	1	156	2019	1431	3	0	0	3	3	0	1	1	0	156	3	3	2	3	0	NA	0	NA	0	NA	0	3181	0	1	0	1	31	469806	030416	36645	0001	TORAYA	-73.29785	-14.05128	2019	11	NA	996	23	1
2019	015601401	PE6	156	14	1	1	156	2019	1434	2	0	0	2	2	0	1	1	0	156	3	3	2	3	0	NA	0	NA	0	NA	0	3181	0	1	0	1	31	469806	030416	36645	0001	TORAYA	-73.29785	-14.05128	2019	11	NA	996	11	1
2019	015601601	PE6	156	16	1	1	156	2019	1431	2	0	0	2	2	0	1	1	0	156	3	3	2	3	0	NA	0	NA	0	NA	0	3181	0	1	0	1	31	469806	030416	36645	0001	TORAYA	-73.29785	-14.05128	2019	11	NA	996	11	1
2019	015601701	PE6	156	17	1	1	156	2019	1431	1	0	0	1	1	0	1	1	0	156	3	3	2	3	0	NA	0	NA	0	NA	0	3181	0	1	0	1	31	469806	030416	36645	0001	TORAYA	-73.29785	-14.05128	2019	11	NA	996	11	1
2019	015603201	PE6	156	32	1	1	156	2019	1431	1	0	0	1	0	0	1	1	0	156	3	3	2	3	0	NA	0	NA	0	NA	0	3181	0	1	0	1	31	469806	030416	36645	0001	TORAYA	-73.29785	-14.05128	2019	11	NA	996	32	1
2019	015603701	PE6	156	37	1	1	156	2019	1431	2	0	0	2	2	0	1	1	0	156	3	3	2	3	0	NA	0	NA	0	NA	0	3181	0	1	0	1	31	469806	030416	36645	0001	TORAYA	-73.29785	-14.05128	2019	11	NA	996	11	1
2019	015604001	PE6	156	40	1	1	156	2019	1431	2	0	0	2	2	0	1	1	0	156	3	3	2	3	0	NA	0	NA	0	NA	0	3181	0	1	0	1	31	469806	030416	36645	0001	TORAYA	-73.29785	-14.05128	2019	11	NA	996	11	1
2019	015604201	PE6	156	42	1	1	156	2019	1434	1	0	0	1	0	0	1	1	0	156	3	3	2	3	0	NA	0	NA	0	NA	0	3181	0	1	0	1	31	469806	030416	36645	0001	TORAYA	-73.29785	-14.05128	2019	11	NA	996	11	1
2019	015604601	PE6	156	46	1	2	156	2019	1431	4	1	0	4	4	1	1	1	0	156	3	3	2	3	0	NA	0	NA	0	NA	1	3181	1	1	0	1	31	166619	030416	36645	0001	TORAYA	-73.29785	-14.05128	2019	11	NA	996	11	1
2019	015604701	PE6	156	47	1	2	156	2019	1431	2	0	0	2	1	0	1	1	0	156	3	3	2	3	0	NA	0	NA	0	NA	0	3181	0	1	0	1	31	469806	030416	36645	0001	TORAYA	-73.29785	-14.05128	2019	12	NA	3	12	1
2019	015605401	PE6	156	54	1	2	156	2019	1431	4	1	0	4	4	1	1	1	0	156	3	3	2	3	0	NA	0	NA	0	NA	1	3181	2	1	0	1	31	166619	030416	36645	0001	TORAYA	-73.29785	-14.05128	2019	11	NA	996	11	1
2019	015605801	PE6	156	58	1	1	156	2019	1431	3	0	0	3	3	0	1	1	0	156	3	3	2	3	0	NA	0	NA	0	NA	0	3181	1	1	0	1	31	469806	030416	36645	0001	TORAYA	-73.29785	-14.05128	2019	11	NA	996	11	1
2019	015700701	PE6	157	7	1	1	157	2019	1429	2	0	0	2	2	0	1	1	0	157	3	3	2	3	0	NA	0	NA	0	NA	0	3440	0	1	0	1	31	500848	030412	36662	0001	SA<d1>AYCA	-73.34672	-14.20272	2019	12	NA	5	32	0
2019	015701101	PE6	157	11	1	1	157	2019	1429	3	1	0	3	3	2	1	1	0	157	3	3	2	3	0	NA	0	NA	0	NA	1	3440	1	1	0	1	31	177628	030412	36662	0001	SA<d1>AYCA	-73.34672	-14.20272	2019	11	NA	996	11	1
2019	015701201	PE6	157	12	1	1	157	2019	1429	4	1	0	4	4	0	1	1	0	157	3	3	2	3	0	NA	0	NA	0	NA	0	3440	2	1	0	1	31	500848	030412	36662	0001	SA<d1>AYCA	-73.34672	-14.20272	2019	11	NA	996	11	1
2019	015702101	PE6	157	21	1	2	157	2019	1429	4	1	0	4	3	1	1	1	0	157	3	3	2	3	0	NA	0	NA	0	NA	1	3440	1	1	0	1	31	177628	030412	36662	0001	SA<d1>AYCA	-73.34672	-14.20272	2019	11	NA	996	11	1
2019	015703001	PE6	157	30	1	1	157	2019	1429	3	1	0	3	3	1	1	1	0	157	3	3	2	3	0	NA	0	NA	0	NA	1	3440	1	1	0	1	31	177628	030412	36662	0001	SA<d1>AYCA	-73.34672	-14.20272	2019	11	NA	996	11	1
2019	015704501	PE6	157	45	1	1	157	2019	1429	2	0	0	2	2	0	1	1	0	157	3	3	2	3	0	NA	0	NA	0	NA	0	3440	0	1	0	1	31	500848	030412	36662	0001	SA<d1>AYCA	-73.34672	-14.20272	2019	11	NA	996	11	1
2019	015704901	PE6	157	49	1	2	157	2019	1429	4	1	0	4	4	1	1	1	0	157	3	3	2	3	0	NA	0	NA	0	NA	1	3440	1	1	0	1	31	177628	030412	36662	0001	SA<d1>AYCA	-73.34672	-14.20272	2019	11	NA	996	11	1
2019	015706401	PE6	157	64	1	1	157	2019	1429	8	2	0	8	8	1	1	1	0	157	3	3	2	3	0	NA	0	NA	0	NA	1	3440	3	1	0	1	31	177628	030412	36662	0001	SA<d1>AYCA	-73.34672	-14.20272	2019	11	NA	996	32	1
2019	015707301	PE6	157	73	1	1	157	2019	1429	5	2	0	5	5	1	1	1	0	157	3	3	2	3	0	NA	0	NA	0	NA	1	3440	2	1	0	1	31	177628	030412	36662	0001	SA<d1>AYCA	-73.34672	-14.20272	2019	11	NA	996	11	1
2019	015707601	PE6	157	76	1	1	157	2019	1429	5	1	0	5	5	2	1	1	0	157	3	3	2	3	0	NA	0	NA	0	NA	1	3440	1	1	0	1	31	177628	030412	36662	0001	SA<d1>AYCA	-73.34672	-14.20272	2019	11	NA	996	11	1
2019	015707801	PE6	157	78	1	1	157	2019	1429	3	0	0	2	3	0	1	1	0	157	3	3	2	3	0	NA	0	NA	0	NA	0	3440	0	1	0	1	31	500848	030412	36662	0001	SA<d1>AYCA	-73.34672	-14.20272	2019	11	NA	996	11	1
2019	015708301	PE6	157	83	1	1	157	2019	1429	2	0	0	2	2	0	1	1	0	157	3	3	2	3	0	NA	0	NA	0	NA	0	3440	0	1	0	1	31	500848	030412	36662	0001	SA<d1>AYCA	-73.34672	-14.20272	2019	11	NA	996	11	1
2019	015708501	PE6	157	85	1	2	157	2019	1429	4	1	0	4	4	0	1	1	0	157	3	3	2	3	0	NA	0	NA	0	NA	0	3440	2	1	0	1	31	500848	030412	36662	0001	SA<d1>AYCA	-73.34672	-14.20272	2019	11	NA	996	11	1
2019	015708901	PE6	157	89	1	1	157	2019	1429	1	0	0	1	1	0	1	1	0	157	3	3	2	3	0	NA	0	NA	0	NA	0	3440	0	1	0	1	31	500848	030412	36662	0001	SA<d1>AYCA	-73.34672	-14.20272	2019	11	NA	996	11	1
2019	015801101	PE6	158	11	1	1	158	2019	1433	4	1	0	4	2	0	1	1	0	158	3	3	2	3	0	NA	0	NA	0	NA	0	3384	1	1	0	1	31	335050	030406	36700	0011	PAMPAMARCA	-73.206931667	-14.4276000001	2019	11	NA	996	11	1
2019	015801201	PE6	158	12	1	1	158	2019	1433	2	0	0	2	0	0	1	1	0	158	3	3	2	3	0	NA	0	NA	0	NA	0	3384	0	1	0	1	31	335050	030406	36700	0011	PAMPAMARCA	-73.206931667	-14.4276000001	2019	11	NA	996	11	1
2019	015801301	PE6	158	13	1	2	158	2019	1433	4	1	0	4	1	0	1	1	0	158	3	3	2	3	0	NA	0	NA	0	NA	0	3384	2	1	0	1	31	335050	030406	36700	0011	PAMPAMARCA	-73.206931667	-14.4276000001	2019	11	NA	996	11	1
2019	015801401	PE6	158	14	1	1	158	2019	1433	4	1	0	4	3	1	1	1	0	158	3	3	2	3	0	NA	0	NA	0	NA	1	3384	2	1	0	1	31	118827	030406	36700	0011	PAMPAMARCA	-73.206931667	-14.4276000001	2019	11	NA	996	11	1
2019	015801501	PE6	158	15	1	1	158	2019	1433	1	0	0	1	1	0	1	1	0	158	3	3	2	3	0	NA	0	NA	0	NA	0	3384	0	1	0	1	31	335050	030406	36700	0011	PAMPAMARCA	-73.206931667	-14.4276000001	2019	11	NA	996	32	1
2019	015802101	PE6	158	21	1	1	158	2019	1433	1	0	0	1	1	0	1	1	0	158	3	3	2	3	0	NA	0	NA	0	NA	0	3384	0	1	0	1	31	335050	030406	36700	0011	PAMPAMARCA	-73.206931667	-14.4276000001	2019	11	NA	996	32	1
2019	015802201	PE6	158	22	1	1	158	2019	1433	1	0	0	1	1	0	1	1	0	158	3	3	2	3	0	NA	0	NA	0	NA	0	3384	0	1	0	1	31	335050	030406	36700	0011	PAMPAMARCA	-73.206931667	-14.4276000001	2019	11	NA	996	23	1
2019	015802301	PE6	158	23	1	1	158	2019	1433	2	0	0	2	2	0	1	1	0	158	3	3	2	3	0	NA	0	NA	0	NA	0	3384	0	1	0	1	31	335050	030406	36700	0011	PAMPAMARCA	-73.206931667	-14.4276000001	2019	11	NA	996	11	1
2019	015802401	PE6	158	24	1	1	158	2019	1433	3	1	0	3	3	1	1	1	0	158	3	3	2	3	0	NA	0	NA	0	NA	1	3384	1	1	0	1	31	118827	030406	36700	0011	PAMPAMARCA	-73.206931667	-14.4276000001	2019	12	NA	5	12	1
2019	015802801	PE6	158	28	1	1	158	2019	1433	2	0	0	2	1	0	1	1	0	158	3	3	2	3	0	NA	0	NA	0	NA	0	3384	0	1	0	1	31	335050	030406	36700	0011	PAMPAMARCA	-73.206931667	-14.4276000001	2019	11	NA	996	11	1
2019	015807501	PE6	158	75	1	2	158	2019	1433	4	1	0	4	4	1	1	1	0	158	3	3	2	3	0	NA	0	NA	0	NA	1	3384	1	1	0	1	31	118827	030406	36700	0011	PAMPAMARCA	-73.206931667	-14.4276000001	2019	11	NA	996	11	1
2019	015807601	PE6	158	76	1	2	158	2019	1433	4	0	0	3	3	0	1	1	0	158	3	3	2	3	0	NA	0	NA	0	NA	0	3384	1	1	0	1	31	335050	030406	36700	0011	PAMPAMARCA	-73.206931667	-14.4276000001	2019	11	NA	996	11	1
2019	015807901	PE6	158	79	1	1	158	2019	1433	2	0	0	1	2	0	1	1	0	158	3	3	2	3	0	NA	0	NA	0	NA	0	3384	0	1	0	1	31	335050	030406	36700	0011	PAMPAMARCA	-73.206931667	-14.4276000001	2019	11	NA	996	32	1
2019	015808201	PE6	158	82	1	2	158	2019	1433	2	0	0	2	2	0	1	1	0	158	3	3	2	3	0	NA	0	NA	0	NA	0	3384	0	1	0	1	31	335050	030406	36700	0011	PAMPAMARCA	-73.206931667	-14.4276000001	2019	11	NA	996	11	1
2019	015900101	PE6	159	1	1	1	159	2019	1434	2	1	0	2	2	0	1	1	0	159	3	3	2	3	0	NA	0	NA	0	NA	0	4221	1	1	0	1	31	298340	030406	36701	0079	CHECCTA	-73.3174400003	-14.6651583333	2019	41	NA	10	32	0
2019	015900201	PE6	159	2	1	1	159	2019	1434	1	0	0	1	0	0	1	1	0	159	3	3	2	3	0	NA	0	NA	0	NA	0	4221	0	1	0	1	31	298340	030406	36701	0079	CHECCTA	-73.3174400003	-14.6651583333	2019	41	NA	2	32	0
2019	015901601	PE6	159	16	1	1	159	2019	1434	1	0	0	1	0	0	1	1	0	159	3	3	2	3	0	NA	0	NA	0	NA	0	4221	0	1	0	1	31	298340	030406	36701	0051	TUMIRE	-73.1262749998	-14.6691100002	2019	41	NA	10	23	0
2019	015901701	PE6	159	17	1	1	159	2019	1434	1	0	0	1	1	0	1	1	0	159	3	3	2	3	0	NA	0	NA	0	NA	0	4221	0	1	0	1	31	298340	030406	36701	0051	TUMIRE	-73.1262749998	-14.6691100002	2019	41	NA	5	32	0
2019	015901801	PE6	159	18	1	1	159	2019	1434	1	0	0	1	1	0	1	1	0	159	3	3	2	3	0	NA	0	NA	0	NA	0	4221	0	1	0	1	31	298340	030406	36701	0051	TUMIRE	-73.1262749998	-14.6691100002	2019	41	NA	3	23	0
2019	015902201	PE6	159	22	1	1	159	2019	1434	1	0	0	1	0	0	1	1	0	159	3	3	2	3	0	NA	0	NA	0	NA	0	4221	0	1	0	1	31	298340	030406	36701	0041	CAPILLAS	-73.2416499999	-14.5847100004	2019	41	NA	20	23	0
2019	015902301	PE6	159	23	1	1	159	2019	1434	2	0	0	2	2	0	1	1	0	159	3	3	2	3	0	NA	0	NA	0	NA	0	4221	0	1	0	1	31	298340	030406	36701	0041	CAPILLAS	-73.2416499999	-14.5847100004	2019	41	NA	30	23	0
2019	015902501	PE6	159	25	1	1	159	2019	1434	7	2	0	7	6	1	1	1	0	159	3	3	2	3	0	NA	0	NA	0	NA	0	4221	2	1	0	1	31	298340	030406	36701	0093	SICUYA	-73.4712500003	-14.8184266663	2019	11	NA	996	23	1
2019	015902601	PE6	159	26	1	1	159	2019	1434	1	0	0	1	1	0	1	1	0	159	3	3	2	3	0	NA	0	NA	0	NA	0	4221	0	1	0	1	31	298340	030406	36701	0093	SICUYA	-73.4712500003	-14.8184266663	2019	11	NA	996	32	1
2019	015902801	PE6	159	28	1	2	159	2019	1434	6	2	0	6	5	0	1	1	0	159	3	3	2	3	0	NA	0	NA	0	NA	0	4221	3	1	0	1	31	298340	030406	36701	0093	SICUYA	-73.4712500003	-14.8184266663	2019	11	NA	996	23	1
2019	015902901	PE6	159	29	1	1	159	2019	1434	1	0	0	1	1	0	1	1	0	159	3	3	2	3	0	NA	0	NA	0	NA	0	4221	0	1	0	1	31	298340	030406	36701	0093	SICUYA	-73.4712500003	-14.8184266663	2019	11	NA	996	32	1
2019	015903001	PE6	159	30	1	1	159	2019	1434	2	0	0	2	0	0	1	1	0	159	3	3	2	3	0	NA	0	NA	0	NA	0	4221	1	1	0	1	31	298340	030406	36701	0093	SICUYA	-73.4712500003	-14.8184266663	2019	11	NA	996	23	1
2019	015903101	PE6	159	31	1	1	159	2019	1434	2	1	0	2	2	0	1	1	0	159	3	3	2	3	0	NA	0	NA	0	NA	0	4221	1	1	0	1	31	298340	030406	36701	0093	SICUYA	-73.4712500003	-14.8184266663	2019	96	96	3	32	1
2019	016000501	PE6	160	5	1	1	160	2019	1429	3	1	0	3	3	0	1	1	0	160	3	3	2	3	0	NA	0	NA	0	NA	0	3289	1	1	0	1	31	395693	030302	36703	0001	AYAHUAY	-73.05821	-14.20865	2019	11	NA	996	11	1
2019	016001201	PE6	160	12	1	1	160	2019	1429	2	0	0	2	2	0	1	1	0	160	3	3	2	3	0	NA	0	NA	0	NA	0	3289	0	1	0	1	31	395693	030302	36703	0001	AYAHUAY	-73.05821	-14.20865	2019	11	NA	996	11	1
2019	016001501	PE6	160	15	1	1	160	2019	1429	1	0	0	1	1	0	1	1	0	160	3	3	2	3	0	NA	0	NA	0	NA	0	3289	0	1	0	1	31	395693	030302	36703	0001	AYAHUAY	-73.05821	-14.20865	2019	11	NA	996	32	1
2019	016002001	PE6	160	20	1	2	160	2019	1429	3	1	0	3	3	1	1	1	0	160	3	3	2	3	0	NA	0	NA	0	NA	1	3289	1	1	0	1	31	140334	030302	36703	0001	AYAHUAY	-73.05821	-14.20865	2019	12	NA	2	12	1
2019	016005301	PE6	160	53	1	2	160	2019	1429	3	1	0	3	3	1	1	1	0	160	3	3	2	3	0	NA	0	NA	0	NA	1	3289	1	1	0	1	31	140334	030302	36703	0001	AYAHUAY	-73.05821	-14.20865	2019	12	NA	5	12	1
2019	016005501	PE6	160	55	1	2	160	2019	1429	7	2	0	5	7	1	1	1	0	160	3	3	2	3	0	NA	0	NA	0	NA	1	3289	3	1	0	1	31	140334	030302	36703	0001	AYAHUAY	-73.05821	-14.20865	2019	11	NA	996	11	1
2019	016007901	PE6	160	79	1	1	160	2019	1429	6	2	0	4	6	1	1	1	0	160	3	3	2	3	0	NA	0	NA	0	NA	1	3289	2	1	0	1	31	140334	030302	36703	0001	AYAHUAY	-73.05821	-14.20865	2019	11	NA	996	11	1
2019	016008901	PE6	160	89	1	1	160	2019	1429	5	1	0	5	5	1	1	1	0	160	3	3	2	3	0	NA	0	NA	0	NA	1	3289	2	1	0	1	31	140334	030302	36703	0001	AYAHUAY	-73.05821	-14.20865	2019	11	NA	996	11	1
2019	016010601	PE6	160	106	1	1	160	2019	1429	4	0	0	4	0	1	1	1	0	160	3	3	2	3	0	NA	0	NA	0	NA	1	3289	1	1	0	1	31	140334	030302	36703	0001	AYAHUAY	-73.05821	-14.20865	2019	11	NA	996	32	1
2019	016010901	PE6	160	109	1	1	160	2019	1429	3	1	0	3	3	1	1	1	0	160	3	3	2	3	0	NA	0	NA	0	NA	1	3289	1	1	0	1	31	140334	030302	36703	0001	AYAHUAY	-73.05821	-14.20865	2019	11	NA	996	11	1
2019	016011201	PE6	160	112	1	1	160	2019	1429	3	1	0	3	3	1	1	1	0	160	3	3	2	3	0	NA	0	NA	0	NA	1	3289	1	1	0	1	31	140334	030302	36703	0001	AYAHUAY	-73.05821	-14.20865	2019	12	NA	5	32	1
2019	016011801	PE6	160	118	1	1	160	2019	1429	4	0	0	4	1	1	1	1	0	160	3	3	2	3	0	NA	0	NA	0	NA	1	3289	1	1	0	1	31	140334	030302	36703	0001	AYAHUAY	-73.05821	-14.20865	2019	11	NA	996	11	1
2019	016012501	PE6	160	125	1	1	160	2019	1429	5	0	0	5	0	1	1	1	0	160	3	3	2	3	0	NA	0	NA	0	NA	1	3289	2	1	0	1	31	140334	030302	36703	0001	AYAHUAY	-73.05821	-14.20865	2019	12	NA	5	32	1
2019	016100101	PE6	161	1	1	2	161	2019	1432	2	0	0	2	2	0	1	1	0	161	3	3	2	3	0	NA	0	NA	0	NA	0	3367	0	1	0	1	31	503652	030303	36717	0031	MATARA	-72.91674	-14.35122	2019	11	NA	996	11	0
2019	016100501	PE6	161	5	1	2	161	2019	1432	4	1	0	4	4	1	1	1	0	161	3	3	2	3	0	NA	0	NA	0	NA	0	3367	1	1	0	1	31	503652	030303	36717	0031	MATARA	-72.91674	-14.35122	2019	11	NA	996	32	1
2019	016100701	PE6	161	7	1	1	161	2019	1432	2	0	0	2	2	0	1	1	0	161	3	3	2	3	0	NA	0	NA	0	NA	0	3367	0	1	0	1	31	503652	030303	36717	0031	MATARA	-72.91674	-14.35122	2019	11	NA	996	11	1
2019	016100801	PE6	161	8	1	1	161	2019	1432	3	0	0	3	1	2	1	1	0	161	3	3	2	3	0	NA	0	NA	0	NA	1	3367	1	1	0	1	31	178622	030303	36717	0031	MATARA	-72.91674	-14.35122	2019	11	NA	996	11	1
2019	016101101	PE6	161	11	1	1	161	2019	1432	1	0	0	1	1	0	1	1	0	161	3	3	2	3	0	NA	0	NA	0	NA	0	3367	0	1	0	1	31	503652	030303	36717	0031	MATARA	-72.91674	-14.35122	2019	11	NA	996	32	1
2019	016101901	PE6	161	19	1	1	161	2019	1432	4	1	0	2	4	1	1	1	0	161	3	3	2	3	0	NA	0	NA	0	NA	1	3367	1	1	0	1	31	178622	030303	36717	0031	MATARA	-72.91674	-14.35122	2019	11	NA	996	11	1
2019	016102201	PE6	161	22	1	1	161	2019	1432	1	0	0	1	1	0	1	1	0	161	3	3	2	3	0	NA	0	NA	0	NA	0	3367	0	1	0	1	31	503652	030303	36717	0031	MATARA	-72.91674	-14.35122	2019	11	NA	996	32	1
2019	016102301	PE6	161	23	1	2	161	2019	1432	3	1	0	3	3	0	1	1	0	161	3	3	2	3	0	NA	0	NA	0	NA	0	3367	2	1	0	1	31	503652	030303	36717	0031	MATARA	-72.91674	-14.35122	2019	11	NA	996	11	1
2019	016102601	PE6	161	26	1	1	161	2019	1432	1	0	0	1	1	0	1	1	0	161	3	3	2	3	0	NA	0	NA	0	NA	0	3367	0	1	0	1	31	503652	030303	36717	0031	MATARA	-72.91674	-14.35122	2019	96	96	3	32	1
2019	016102801	PE6	161	28	1	1	161	2019	1432	2	0	0	2	2	0	1	1	0	161	3	3	2	3	0	NA	0	NA	0	NA	0	3367	0	1	0	1	31	503652	030303	36717	0031	MATARA	-72.91674	-14.35122	2019	11	NA	996	11	1
2019	016103201	PE6	161	32	1	1	161	2019	1432	1	0	0	1	1	0	1	1	0	161	3	3	2	3	0	NA	0	NA	0	NA	0	3367	0	1	0	1	31	503652	030303	36717	0031	MATARA	-72.91674	-14.35122	2019	11	NA	996	32	1
2019	016103401	PE6	161	34	1	1	161	2019	1432	3	0	0	3	3	0	1	1	0	161	3	3	2	3	0	NA	0	NA	0	NA	0	3367	0	1	0	1	31	503652	030303	36717	0031	MATARA	-72.91674	-14.35122	2019	11	NA	996	32	1
2019	016103801	PE6	161	38	1	1	161	2019	1432	1	0	0	1	1	0	1	1	0	161	3	3	2	3	0	NA	0	NA	0	NA	0	3367	0	1	0	1	31	503652	030303	36717	0031	MATARA	-72.91674	-14.35122	2019	11	NA	996	11	1
2019	016103901	PE6	161	39	1	3	161	2019	1432	3	2	0	3	3	0	1	1	0	161	3	3	2	3	0	NA	0	NA	0	NA	0	3367	2	1	0	1	31	503652	030303	36717	0031	MATARA	-72.91674	-14.35122	2019	11	NA	996	11	1
2019	016104601	PE6	161	46	1	1	161	2019	1432	1	0	0	1	0	0	1	1	0	161	3	3	2	3	0	NA	0	NA	0	NA	0	3367	0	1	0	1	31	503652	030303	36717	0031	MATARA	-72.91674	-14.35122	2019	11	NA	996	21	1
2019	016200101	PE6	162	1	1	1	162	2019	1430	1	0	0	1	1	0	1	1	0	162	3	3	2	3	0	NA	0	NA	0	NA	0	3482	0	1	0	1	31	422868	030703	36747	0001	PALPACACHI	-72.50881	-13.8712	2019	11	NA	996	11	1
2019	016200501	PE6	162	5	1	1	162	2019	1430	6	1	0	6	3	0	1	1	0	162	3	3	2	3	0	NA	0	NA	0	NA	0	3482	3	1	0	1	31	422868	030703	36747	0001	PALPACACHI	-72.50881	-13.8712	2019	11	NA	996	11	1
2019	016201501	PE6	162	15	1	1	162	2019	1430	6	2	0	2	6	1	1	1	0	162	3	3	2	3	0	NA	0	NA	0	NA	1	3482	2	1	0	1	31	149972	030703	36747	0001	PALPACACHI	-72.50881	-13.8712	2019	11	NA	996	11	1
2019	016202701	PE6	162	27	1	1	162	2019	1430	3	0	0	3	1	0	1	1	0	162	3	3	2	3	0	NA	0	NA	0	NA	0	3482	2	1	0	1	31	422868	030703	36747	0001	PALPACACHI	-72.50881	-13.8712	2019	11	NA	996	11	1
2019	016203601	PE6	162	36	1	1	162	2019	1430	1	0	0	1	1	0	1	1	0	162	3	3	2	3	0	NA	0	NA	0	NA	0	3482	0	1	0	1	31	422868	030703	36747	0001	PALPACACHI	-72.50881	-13.8712	2019	11	NA	996	11	0
2019	016204401	PE6	162	44	1	1	162	2019	1430	2	0	0	2	2	0	1	1	0	162	3	3	2	3	0	NA	0	NA	0	NA	0	3482	0	1	0	1	31	422868	030703	36747	0001	PALPACACHI	-72.50881	-13.8712	2019	11	NA	996	11	1
2019	016204601	PE6	162	46	1	2	162	2019	1430	4	1	0	4	4	0	1	1	0	162	3	3	2	3	0	NA	0	NA	0	NA	0	3482	2	1	0	1	31	422868	030703	36747	0001	PALPACACHI	-72.50881	-13.8712	2019	11	NA	996	11	1
2019	016205001	PE6	162	50	1	2	162	2019	1430	5	1	0	5	5	0	1	1	0	162	3	3	2	3	0	NA	0	NA	0	NA	0	3482	1	1	0	1	31	422868	030703	36747	0001	PALPACACHI	-72.50881	-13.8712	2019	11	NA	996	11	1
2019	016205301	PE6	162	53	1	2	162	2019	1430	2	0	0	2	2	0	1	1	0	162	3	3	2	3	0	NA	0	NA	0	NA	0	3482	0	1	0	1	31	422868	030703	36747	0001	PALPACACHI	-72.50881	-13.8712	2019	11	NA	996	11	1
2019	016205501	PE6	162	55	1	1	162	2019	1430	3	0	0	3	3	0	1	1	0	162	3	3	2	3	0	NA	0	NA	0	NA	0	3482	0	1	0	1	31	422868	030703	36747	0001	PALPACACHI	-72.50881	-13.8712	2019	11	NA	996	11	1
2019	016206101	PE6	162	61	1	2	162	2019	1430	3	0	0	3	1	0	1	1	0	162	3	3	2	3	0	NA	0	NA	0	NA	0	3482	1	1	0	1	31	422868	030703	36747	0001	PALPACACHI	-72.50881	-13.8712	2019	11	NA	996	11	1
2019	016207801	PE6	162	78	1	1	162	2019	1430	3	1	0	2	3	0	1	1	0	162	3	3	2	3	0	NA	0	NA	0	NA	0	3482	1	1	0	1	31	422868	030703	36747	0001	PALPACACHI	-72.50881	-13.8712	2019	11	NA	996	11	1
2019	016207901	PE6	162	79	1	1	162	2019	1430	1	0	0	1	1	0	1	1	0	162	3	3	2	3	0	NA	0	NA	0	NA	0	3482	0	1	0	1	31	422868	030703	36747	0001	PALPACACHI	-72.50881	-13.8712	2019	11	NA	996	11	1
2019	016303101	PE6	163	31	1	2	163	2019	1429	4	1	0	4	4	0	1	1	0	163	3	3	2	3	0	NA	0	NA	0	NA	0	2712	1	1	0	1	31	463727	030703	36750	0026	KENTAS	-72.4859749996	-13.8495583332	2019	11	NA	996	32	1
2019	016303201	PE6	163	32	1	1	163	2019	1429	1	0	0	1	1	0	1	1	0	163	3	3	2	3	0	NA	0	NA	0	NA	0	2712	0	1	0	1	31	463727	030703	36750	0026	KENTAS	-72.4859749996	-13.8495583332	2019	11	NA	996	22	1
2019	016303301	PE6	163	33	1	2	163	2019	1429	4	0	0	4	2	0	1	1	0	163	3	3	2	3	0	NA	0	NA	0	NA	0	2712	1	1	0	1	31	463727	030703	36750	0026	KENTAS	-72.4859749996	-13.8495583332	2019	11	NA	996	22	1
2019	016303401	PE6	163	34	1	1	163	2019	1429	4	0	0	4	4	1	1	1	0	163	3	3	2	3	0	NA	0	NA	0	NA	1	2712	0	1	0	1	31	164463	030703	36750	0026	KENTAS	-72.4859749996	-13.8495583332	2019	11	NA	996	22	1
2019	016303501	PE6	163	35	1	2	163	2019	1429	4	1	0	4	3	0	1	1	0	163	3	3	2	3	0	NA	0	NA	0	NA	0	2712	1	1	0	1	31	463727	030703	36750	0026	KENTAS	-72.4859749996	-13.8495583332	2019	11	NA	996	22	1
2019	016303601	PE6	163	36	1	1	163	2019	1429	5	1	0	5	4	1	1	1	0	163	3	3	2	3	0	NA	0	NA	0	NA	0	2712	1	1	0	1	31	463727	030703	36750	0026	KENTAS	-72.4859749996	-13.8495583332	2019	11	NA	996	22	1
2019	016303701	PE6	163	37	1	1	163	2019	1429	2	0	0	2	2	0	1	1	0	163	3	3	2	3	0	NA	0	NA	0	NA	0	2712	0	1	0	1	31	463727	030703	36750	0026	KENTAS	-72.4859749996	-13.8495583332	2019	11	NA	996	32	1
2019	016303801	PE6	163	38	1	2	163	2019	1429	5	1	0	5	5	1	1	1	0	163	3	3	2	3	0	NA	0	NA	0	NA	1	2712	1	1	0	1	31	164463	030703	36750	0026	KENTAS	-72.4859749996	-13.8495583332	2019	11	NA	996	22	1
2019	016303901	PE6	163	39	1	1	163	2019	1429	2	0	0	1	2	0	1	1	0	163	3	3	2	3	0	NA	0	NA	0	NA	0	2712	0	1	0	1	31	463727	030703	36750	0026	KENTAS	-72.4859749996	-13.8495583332	2019	11	NA	996	32	1
2019	016304001	PE6	163	40	1	1	163	2019	1429	2	0	0	2	2	0	1	1	0	163	3	3	2	3	0	NA	0	NA	0	NA	0	2712	0	1	0	1	31	463727	030703	36750	0026	KENTAS	-72.4859749996	-13.8495583332	2019	11	NA	996	22	1
2019	016309701	PE6	163	97	1	1	163	2019	1429	6	2	0	2	6	0	1	1	0	163	3	3	2	3	0	NA	0	NA	0	NA	0	2712	2	1	0	1	31	463727	030703	36750	0030	COLLAURO	-72.486211667	-13.8785383332	2019	11	NA	996	23	1
2019	016309801	PE6	163	98	1	1	163	2019	1429	1	0	0	1	0	0	1	1	0	163	3	3	2	3	0	NA	0	NA	0	NA	0	2712	0	1	0	1	31	463727	030703	36750	0030	COLLAURO	-72.486211667	-13.8785383332	2019	11	NA	996	23	1
2019	016309901	PE6	163	99	1	2	163	2019	1429	7	2	0	7	7	1	1	1	0	163	3	3	2	3	0	NA	0	NA	0	NA	1	2712	2	1	0	1	31	164463	030703	36750	0030	COLLAURO	-72.486211667	-13.8785383332	2019	11	NA	996	23	1
2019	016310001	PE6	163	100	1	1	163	2019	1429	2	0	0	2	2	0	1	1	0	163	3	3	2	3	0	NA	0	NA	0	NA	0	2712	0	1	0	1	31	463727	030703	36750	0030	COLLAURO	-72.486211667	-13.8785383332	2019	11	NA	996	23	1
2019	016401601	PE6	164	16	1	2	164	2019	1434	2	0	0	2	0	0	1	1	0	164	3	3	2	3	0	NA	0	NA	0	NA	0	3951	0	1	0	1	31	675190	030708	36761	0020	ESCOHORNO	-72.4084283329	-14.1382000003	2019	12	NA	5	22	1
2019	016401801	PE6	164	18	1	1	164	2019	1434	2	1	0	2	2	1	1	1	0	164	3	3	2	3	0	NA	0	NA	0	NA	1	3951	1	1	0	1	31	239459	030708	36761	0020	ESCOHORNO	-72.4084283329	-14.1382000003	2019	12	NA	5	32	1
2019	016401901	PE6	164	19	1	2	164	2019	1434	8	1	0	8	6	1	1	1	0	164	3	3	2	3	0	NA	0	NA	0	NA	1	3951	4	1	0	1	31	239459	030708	36761	0020	ESCOHORNO	-72.4084283329	-14.1382000003	2019	11	NA	996	22	1
2019	016402001	PE6	164	20	1	2	164	2019	1434	4	0	0	4	0	1	1	1	0	164	3	3	2	3	0	NA	0	NA	0	NA	1	3951	1	1	0	1	31	239459	030708	36761	0020	ESCOHORNO	-72.4084283329	-14.1382000003	2019	11	NA	996	22	1
2019	016407901	PE6	164	79	1	1	164	2019	1434	3	1	0	3	3	1	1	1	0	164	3	3	2	3	0	NA	0	NA	0	NA	1	3951	1	1	0	1	31	239459	030708	36761	0029	RECOR CCONCCACCA	-72.3561783336	-14.1452299999	2019	11	NA	996	11	1
2019	016408001	PE6	164	80	1	1	164	2019	1434	1	0	0	1	0	0	1	1	0	164	3	3	2	3	0	NA	0	NA	0	NA	0	3951	0	1	0	1	31	675190	030708	36761	0029	RECOR CCONCCACCA	-72.3561783336	-14.1452299999	2019	11	NA	996	32	1
2019	016408101	PE6	164	81	1	1	164	2019	1434	5	1	0	5	5	1	1	1	0	164	3	3	2	3	0	NA	0	NA	0	NA	1	3951	1	1	0	1	31	239459	030708	36761	0029	RECOR CCONCCACCA	-72.3561783336	-14.1452299999	2019	11	NA	996	11	1
2019	016408201	PE6	164	82	1	1	164	2019	1434	5	1	0	5	5	1	1	1	0	164	3	3	2	3	0	NA	0	NA	0	NA	1	3951	1	1	0	1	31	239459	030708	36761	0029	RECOR CCONCCACCA	-72.3561783336	-14.1452299999	2019	11	NA	996	23	1
2019	016408301	PE6	164	83	1	2	164	2019	1434	4	1	0	4	3	1	1	1	0	164	3	3	2	3	0	NA	0	NA	0	NA	1	3951	1	1	0	1	31	239459	030708	36761	0029	RECOR CCONCCACCA	-72.3561783336	-14.1452299999	2019	11	NA	996	23	1
2019	016408401	PE6	164	84	1	2	164	2019	1434	3	1	0	3	3	1	1	1	0	164	3	3	2	3	0	NA	0	NA	0	NA	1	3951	1	1	0	1	31	239459	030708	36761	0029	RECOR CCONCCACCA	-72.3561783336	-14.1452299999	2019	11	NA	996	32	1
2019	016408501	PE6	164	85	1	1	164	2019	1434	5	1	0	5	5	1	1	1	0	164	3	3	2	3	0	NA	0	NA	0	NA	1	3951	1	1	0	1	31	239459	030708	36761	0029	RECOR CCONCCACCA	-72.3561783336	-14.1452299999	2019	11	NA	996	23	1
2019	016408601	PE6	164	86	1	3	164	2019	1434	5	2	0	5	5	0	1	1	0	164	3	3	2	3	0	NA	0	NA	0	NA	0	3951	2	1	0	1	31	675190	030708	36761	0029	RECOR CCONCCACCA	-72.3561783336	-14.1452299999	2019	11	NA	996	11	1
2019	016408701	PE6	164	87	1	1	164	2019	1434	5	1	0	5	5	1	1	1	0	164	3	3	2	3	0	NA	0	NA	0	NA	1	3951	1	1	0	1	31	239459	030708	36761	0029	RECOR CCONCCACCA	-72.3561783336	-14.1452299999	2019	11	NA	996	11	1
2019	016500401	PE6	165	4	1	2	165	2019	1431	3	1	0	3	3	1	1	1	0	165	3	3	2	3	0	NA	0	NA	0	NA	1	3655	1	1	0	1	31	170406	030710	36794	0007	MARANSERAYOC	-72.66138	-14.1454249999	2019	12	NA	3	22	1
2019	016500701	PE6	165	7	1	1	165	2019	1431	2	1	0	2	2	0	1	1	0	165	3	3	2	3	0	NA	0	NA	0	NA	0	3655	1	1	0	1	31	480484	030710	36794	0007	MARANSERAYOC	-72.66138	-14.1454249999	2019	11	NA	996	22	1
2019	016500801	PE6	165	8	1	2	165	2019	1431	6	1	0	6	6	1	1	1	0	165	3	3	2	3	0	NA	0	NA	0	NA	1	3655	2	1	0	1	31	170406	030710	36794	0007	MARANSERAYOC	-72.66138	-14.1454249999	2019	11	NA	996	22	1
2019	016500901	PE6	165	9	1	1	165	2019	1431	1	0	0	1	1	0	1	1	0	165	3	3	2	3	0	NA	0	NA	0	NA	0	3655	0	1	0	1	31	480484	030710	36794	0007	MARANSERAYOC	-72.66138	-14.1454249999	2019	12	NA	3	12	1
2019	016501001	PE6	165	10	1	2	165	2019	1431	4	1	0	4	4	0	1	1	0	165	3	3	2	3	0	NA	0	NA	0	NA	0	3655	1	1	0	1	31	480484	030710	36794	0007	MARANSERAYOC	-72.66138	-14.1454249999	2019	11	NA	996	22	1
2019	016502201	PE6	165	22	1	1	165	2019	1431	3	1	0	3	3	1	1	1	0	165	3	3	2	3	0	NA	0	NA	0	NA	1	3655	1	1	0	1	31	170406	030710	36794	0009	SAN PEDRO DE CHIRIRQUI	-72.6550883331	-14.1475733336	2019	11	NA	996	22	1
2019	016502301	PE6	165	23	1	1	165	2019	1431	3	0	0	3	3	0	1	1	0	165	3	3	2	3	0	NA	0	NA	0	NA	0	3655	0	1	0	1	31	480484	030710	36794	0009	SAN PEDRO DE CHIRIRQUI	-72.6550883331	-14.1475733336	2019	11	NA	996	22	1
2019	016502401	PE6	165	24	1	2	165	2019	1431	2	0	0	2	2	0	1	1	0	165	3	3	2	3	0	NA	0	NA	0	NA	0	3655	0	1	0	1	31	480484	030710	36794	0009	SAN PEDRO DE CHIRIRQUI	-72.6550883331	-14.1475733336	2019	11	NA	996	22	0
2019	016502501	PE6	165	25	1	1	165	2019	1431	2	0	0	2	1	0	1	1	0	165	3	3	2	3	0	NA	0	NA	0	NA	0	3655	1	1	0	1	31	480484	030710	36794	0009	SAN PEDRO DE CHIRIRQUI	-72.6550883331	-14.1475733336	2019	11	NA	996	23	1
2019	016502601	PE6	165	26	1	1	165	2019	1431	2	1	0	2	2	1	1	1	0	165	3	3	2	3	0	NA	0	NA	0	NA	1	3655	1	1	0	1	31	170406	030710	36794	0009	SAN PEDRO DE CHIRIRQUI	-72.6550883331	-14.1475733336	2019	11	NA	996	22	1
2019	016505601	PE6	165	56	1	1	165	2019	1431	2	0	0	2	2	0	1	1	0	165	3	3	2	3	0	NA	0	NA	0	NA	0	3655	0	1	0	1	31	480484	030710	36794	0006	CHOCCHOC	-72.6652650002	-14.1416416671	2019	11	NA	996	11	1
2019	016506101	PE6	165	61	1	1	165	2019	1431	8	3	0	8	8	3	1	1	0	165	3	3	2	3	0	NA	0	NA	0	NA	2	3655	3	1	0	1	31	170406	030710	36794	0006	CHOCCHOC	-72.6652650002	-14.1416416671	2019	11	NA	996	11	1
2019	016506301	PE6	165	63	1	1	165	2019	1431	6	1	0	3	6	1	1	1	0	165	3	3	2	3	0	NA	0	NA	0	NA	1	3655	1	1	0	1	31	170406	030710	36794	0006	CHOCCHOC	-72.6652650002	-14.1416416671	2019	11	NA	996	11	1
2019	016506501	PE6	165	65	1	3	165	2019	1431	3	0	0	3	3	0	1	1	0	165	3	3	2	3	0	NA	0	NA	0	NA	0	3655	0	1	0	1	31	480484	030710	36794	0006	CHOCCHOC	-72.6652650002	-14.1416416671	2019	11	NA	996	22	1
2019	016600501	PE6	166	5	1	2	166	2019	1434	6	1	0	6	6	0	1	1	0	166	3	3	2	3	0	NA	0	NA	0	NA	0	3773	2	1	0	1	31	495737	030707	36795	0001	PATAYPAMPA	-72.6712	-14.17901	2019	11	NA	996	32	1
2019	016600601	PE6	166	6	1	1	166	2019	1434	1	0	0	1	1	0	1	1	0	166	3	3	2	3	0	NA	0	NA	0	NA	0	3773	0	1	0	1	31	495737	030707	36795	0001	PATAYPAMPA	-72.6712	-14.17901	2019	96	96	5	32	1
2019	016601201	PE6	166	12	1	1	166	2019	1434	4	2	0	4	4	0	1	1	0	166	3	3	2	3	0	NA	0	NA	0	NA	0	3773	2	1	0	1	31	495737	030707	36795	0001	PATAYPAMPA	-72.6712	-14.17901	2019	11	NA	996	11	1
2019	016601601	PE6	166	16	1	2	166	2019	1434	6	1	0	6	5	1	1	1	0	166	3	3	2	3	0	NA	0	NA	0	NA	1	3773	1	1	0	1	31	175815	030707	36795	0001	PATAYPAMPA	-72.6712	-14.17901	2019	11	NA	996	11	1
2019	016601801	PE6	166	18	1	1	166	2019	1434	5	1	0	5	5	1	1	1	0	166	3	3	2	3	0	NA	0	NA	0	NA	1	3773	1	1	0	1	31	175815	030707	36795	0001	PATAYPAMPA	-72.6712	-14.17901	2019	11	NA	996	11	1
2019	016601901	PE6	166	19	1	3	166	2019	1434	3	0	0	3	3	0	1	1	0	166	3	3	2	3	0	NA	0	NA	0	NA	0	3773	0	1	0	1	31	495737	030707	36795	0001	PATAYPAMPA	-72.6712	-14.17901	2019	11	NA	996	11	1
2019	016602801	PE6	166	28	1	1	166	2019	1434	5	1	0	5	5	1	1	1	0	166	3	3	2	3	0	NA	0	NA	0	NA	0	3773	1	1	0	1	31	495737	030707	36795	0001	PATAYPAMPA	-72.6712	-14.17901	2019	11	NA	996	11	1
2019	016603501	PE6	166	35	1	1	166	2019	1434	2	0	0	2	2	0	1	1	0	166	3	3	2	3	0	NA	0	NA	0	NA	0	3773	0	1	0	1	31	495737	030707	36795	0001	PATAYPAMPA	-72.6712	-14.17901	2019	11	NA	996	11	1
2019	016603601	PE6	166	36	1	2	166	2019	1434	4	1	0	4	4	0	1	1	0	166	3	3	2	3	0	NA	0	NA	0	NA	0	3773	1	1	0	1	31	495737	030707	36795	0001	PATAYPAMPA	-72.6712	-14.17901	2019	11	NA	996	11	1
2019	016603701	PE6	166	37	1	2	166	2019	1434	4	1	0	4	4	2	1	1	0	166	3	3	2	3	0	NA	0	NA	0	NA	2	3773	1	1	0	1	31	175815	030707	36795	0001	PATAYPAMPA	-72.6712	-14.17901	2019	11	NA	996	11	1
2019	016603901	PE6	166	39	1	1	166	2019	1434	4	1	0	4	4	0	1	1	0	166	3	3	2	3	0	NA	0	NA	0	NA	0	3773	1	1	0	1	31	495737	030707	36795	0001	PATAYPAMPA	-72.6712	-14.17901	2019	11	NA	996	11	1
2019	016604601	PE6	166	46	1	1	166	2019	1434	1	0	0	1	0	0	1	1	0	166	3	3	2	3	0	NA	0	NA	0	NA	0	3773	0	1	0	1	31	495737	030707	36795	0001	PATAYPAMPA	-72.6712	-14.17901	2019	96	96	5	32	1
2019	016605201	PE6	166	52	1	2	166	2019	1434	3	1	0	3	3	0	1	1	0	166	3	3	2	3	0	NA	0	NA	0	NA	0	3773	1	1	0	1	31	495737	030707	36795	0001	PATAYPAMPA	-72.6712	-14.17901	2019	11	NA	996	11	1
2019	016701101	PE6	167	11	1	1	167	2019	1430	1	0	0	1	0	0	1	1	0	167	3	3	2	3	0	NA	0	NA	0	NA	0	3836	0	1	0	1	31	638041	030506	36849	0018	CHILA	-72.2221166669	-14.1316450002	2019	11	NA	996	22	1
2019	016701201	PE6	167	12	1	2	167	2019	1430	3	0	0	3	0	1	1	1	0	167	3	3	2	3	0	NA	0	NA	0	NA	0	3836	1	1	0	1	31	638041	030506	36849	0018	CHILA	-72.2221166669	-14.1316450002	2019	11	NA	996	22	1
2019	016701301	PE6	167	13	1	2	167	2019	1430	5	1	0	5	3	0	1	1	0	167	3	3	2	3	0	NA	0	NA	0	NA	0	3836	1	1	0	1	31	638041	030506	36849	0018	CHILA	-72.2221166669	-14.1316450002	2019	11	NA	996	22	1
2019	016701401	PE6	167	14	1	2	167	2019	1430	4	1	0	4	4	1	1	1	0	167	3	3	2	3	0	NA	0	NA	0	NA	1	3836	1	1	0	1	31	226284	030506	36849	0018	CHILA	-72.2221166669	-14.1316450002	2019	11	NA	996	22	1
2019	016701501	PE6	167	15	1	1	167	2019	1430	4	1	0	4	4	1	1	1	0	167	3	3	2	3	0	NA	0	NA	0	NA	1	3836	1	1	0	1	31	226284	030506	36849	0018	CHILA	-72.2221166669	-14.1316450002	2019	11	NA	996	22	1
2019	016712801	PE6	167	128	1	1	167	2019	1430	4	1	0	4	3	1	1	1	0	167	3	3	2	3	0	NA	0	NA	0	NA	1	3836	1	1	0	1	31	226284	030506	36849	0017	MINASCUCHO	-72.1901816664	-14.1362083329	2019	96	96	8	23	1
2019	016712901	PE6	167	129	1	1	167	2019	1430	1	0	0	1	1	0	1	1	0	167	3	3	2	3	0	NA	0	NA	0	NA	0	3836	0	1	0	1	31	638041	030506	36849	0017	MINASCUCHO	-72.1901816664	-14.1362083329	2019	11	NA	996	22	0
2019	016713001	PE6	167	130	1	2	167	2019	1430	3	1	0	3	3	1	1	1	0	167	3	3	2	3	0	NA	0	NA	0	NA	1	3836	1	1	0	1	31	226284	030506	36849	0017	MINASCUCHO	-72.1901816664	-14.1362083329	2019	11	NA	996	23	1
2019	016713201	PE6	167	132	1	2	167	2019	1430	4	1	0	4	4	2	1	1	0	167	3	3	2	3	0	NA	0	NA	0	NA	2	3836	1	1	0	1	31	226284	030506	36849	0017	MINASCUCHO	-72.1901816664	-14.1362083329	2019	13	NA	10	32	1
2019	016713401	PE6	167	134	1	1	167	2019	1430	2	1	0	2	2	1	1	1	0	167	3	3	2	3	0	NA	0	NA	0	NA	1	3836	1	1	0	1	31	226284	030506	36849	0017	MINASCUCHO	-72.1901816664	-14.1362083329	2019	11	NA	996	22	0
2019	016713501	PE6	167	135	1	2	167	2019	1430	4	1	0	4	4	2	1	1	0	167	3	3	2	3	0	NA	0	NA	0	NA	2	3836	1	1	0	1	31	226284	030506	36849	0017	MINASCUCHO	-72.1901816664	-14.1362083329	2019	11	NA	996	32	1
2019	016713701	PE6	167	137	1	1	167	2019	1430	6	1	0	5	6	0	1	1	0	167	3	3	2	3	0	NA	0	NA	0	NA	0	3836	1	1	0	1	31	638041	030506	36849	0017	MINASCUCHO	-72.1901816664	-14.1362083329	2019	11	NA	996	22	1
2019	016713801	PE6	167	138	1	2	167	2019	1430	6	1	0	6	6	1	1	1	0	167	3	3	2	3	0	NA	0	NA	0	NA	1	3836	2	1	0	1	31	226284	030506	36849	0017	MINASCUCHO	-72.1901816664	-14.1362083329	2019	11	NA	996	22	1
2019	016713901	PE6	167	139	1	2	167	2019	1430	8	1	0	8	8	1	1	1	0	167	3	3	2	3	0	NA	0	NA	0	NA	1	3836	1	1	0	1	31	226284	030506	36849	0017	MINASCUCHO	-72.1901816664	-14.1362083329	2019	11	NA	996	22	1
2019	016714001	PE6	167	140	1	3	167	2019	1430	7	2	0	7	4	0	1	1	0	167	3	3	2	3	0	NA	0	NA	0	NA	0	3836	4	1	0	1	31	638041	030506	36849	0017	MINASCUCHO	-72.1901816664	-14.1362083329	2019	11	NA	996	32	1
2019	016801601	PE6	168	16	1	4	168	2019	1431	5	1	0	5	4	0	1	1	0	168	4	4	1	1	0	NA	0	NA	0	NA	0	2456	2	1	0	1	33	4608114	040104	42096	0001	LA LIBERTAD	-71.56433	-16.36584	2019	11	NA	996	11	1
2019	016801701	PE6	168	17	1	2	168	2019	1431	2	0	0	2	2	0	1	1	0	168	4	4	1	1	0	NA	0	NA	0	NA	0	2456	0	1	0	1	33	4608114	040104	42096	0001	LA LIBERTAD	-71.56433	-16.36584	2019	11	NA	996	11	1
2019	016806501	PE6	168	65	1	3	168	2019	1431	5	2	0	5	5	1	1	1	0	168	4	4	1	1	0	NA	0	NA	0	NA	1	2456	2	1	0	1	33	657349	040104	42096	0001	LA LIBERTAD	-71.56433	-16.36584	2019	11	NA	996	11	1
2019	016806601	PE6	168	66	1	2	168	2019	1431	4	1	0	4	4	1	1	1	0	168	4	4	1	1	0	NA	0	NA	0	NA	1	2456	1	1	0	1	33	657349	040104	42096	0001	LA LIBERTAD	-71.56433	-16.36584	2019	11	NA	996	11	1
2019	016809301	PE6	168	93	1	2	168	2019	1431	5	1	0	5	4	1	1	1	0	168	4	4	1	1	0	NA	0	NA	0	NA	1	2456	1	1	0	1	33	657349	040104	42096	0001	LA LIBERTAD	-71.56433	-16.36584	2019	11	NA	996	11	1
2019	016810201	PE6	168	102	1	3	168	2019	1431	5	4	0	5	5	0	1	1	0	168	4	4	1	1	0	NA	0	NA	0	NA	0	2456	4	1	0	1	33	4608114	040104	42096	0001	LA LIBERTAD	-71.56433	-16.36584	2019	11	NA	996	11	1
2019	016814601	PE6	168	146	1	2	168	2019	1431	6	3	0	5	6	1	1	1	0	168	4	4	1	1	0	NA	0	NA	0	NA	1	2456	3	1	0	1	33	657349	040104	42096	0001	LA LIBERTAD	-71.56433	-16.36584	2019	11	NA	996	11	1
2019	016821001	PE6	168	210	1	1	168	2019	1431	4	1	0	4	4	2	1	1	0	168	4	4	1	1	0	NA	0	NA	0	NA	1	2456	1	1	0	1	33	657349	040104	42096	0001	LA LIBERTAD	-71.56433	-16.36584	2019	11	NA	996	11	1
2019	016901301	PE6	169	13	1	1	169	2019	1432	2	1	0	2	2	0	1	1	0	169	4	4	1	1	0	NA	0	NA	0	NA	0	2311	1	1	0	1	34	2663144	040104	42139	0001	LA LIBERTAD	-71.5737	-16.40276	2019	11	NA	996	11	1
2019	016901601	PE6	169	16	1	5	169	2019	1432	7	2	0	7	7	2	1	1	0	169	4	4	1	1	0	NA	0	NA	0	NA	2	2311	2	1	0	1	34	379899	040104	42139	0001	LA LIBERTAD	-71.5737	-16.40276	2019	11	NA	996	11	1
2019	016902101	PE6	169	21	1	2	169	2019	1432	5	1	0	5	5	2	1	5	0	169	4	4	1	1	0	NA	0	NA	0	NA	1	2311	1	1	0	1	34	379899	040104	42139	0001	LA LIBERTAD	-71.5737	-16.40276	2019	11	NA	996	11	1
2019	016902401	PE6	169	24	1	2	169	2019	1432	4	1	0	4	4	2	1	1	0	169	4	4	1	1	0	NA	0	NA	0	NA	2	2311	1	1	0	1	34	379899	040104	42139	0001	LA LIBERTAD	-71.5737	-16.40276	2019	11	NA	996	11	1
2019	016903101	PE6	169	31	1	2	169	2019	1432	6	2	0	6	5	1	1	1	0	169	4	4	1	1	0	NA	0	NA	0	NA	1	2311	2	1	0	1	34	379899	040104	42139	0001	LA LIBERTAD	-71.5737	-16.40276	2019	11	NA	996	11	1
2019	016903601	PE6	169	36	1	2	169	2019	1432	3	1	0	3	3	0	1	1	0	169	4	4	1	1	0	NA	0	NA	0	NA	0	2311	1	1	0	1	34	2663144	040104	42139	0001	LA LIBERTAD	-71.5737	-16.40276	2019	11	NA	996	11	1
2019	016904001	PE6	169	40	1	4	169	2019	1432	6	1	0	6	6	1	1	3	0	169	4	4	1	1	0	NA	0	NA	0	NA	1	2311	1	1	0	1	34	379899	040104	42139	0001	LA LIBERTAD	-71.5737	-16.40276	2019	11	NA	996	11	1
2019	016905001	PE6	169	50	1	2	169	2019	1432	7	2	0	7	7	1	1	1	0	169	4	4	1	1	0	NA	0	NA	0	NA	1	2311	2	1	0	1	34	379899	040104	42139	0001	LA LIBERTAD	-71.5737	-16.40276	2019	11	NA	996	11	1
2019	016906801	PE6	169	68	1	2	169	2019	1432	5	0	0	5	4	2	1	1	0	169	4	4	1	1	0	NA	0	NA	0	NA	2	2311	1	1	0	1	34	379899	040104	42139	0001	LA LIBERTAD	-71.5737	-16.40276	2019	11	NA	996	11	1
2019	016908101	PE6	169	81	1	2	169	2019	1432	7	1	0	7	7	1	1	1	0	169	4	4	1	1	0	NA	0	NA	0	NA	1	2311	1	1	0	1	34	379899	040104	42139	0001	LA LIBERTAD	-71.5737	-16.40276	2019	11	NA	996	11	1
2019	017000401	PE6	170	4	1	2	170	2019	1432	9	3	0	9	7	1	1	1	0	170	4	4	1	1	0	NA	0	NA	0	NA	1	2411	3	1	0	1	33	339676	040104	42176	0001	LA LIBERTAD	-71.55618	-16.37774	2019	11	NA	996	11	1
2019	017004701	PE6	170	47	1	3	170	2019	1432	8	2	0	8	8	2	1	1	0	170	4	4	1	1	0	NA	0	NA	0	NA	2	2411	2	1	0	1	33	339676	040104	42176	0001	LA LIBERTAD	-71.55618	-16.37774	2019	11	NA	996	11	1
2019	017005201	PE6	170	52	1	2	170	2019	1432	4	1	0	4	4	0	1	1	0	170	4	4	1	1	0	NA	0	NA	0	NA	0	2411	2	1	0	1	33	2381180	040104	42176	0001	LA LIBERTAD	-71.55618	-16.37774	2019	11	NA	996	11	1
2019	017005501	PE6	170	55	1	1	170	2019	1432	5	2	0	5	5	1	1	1	0	170	4	4	1	1	0	NA	0	NA	0	NA	1	2411	2	1	0	1	33	339676	040104	42176	0001	LA LIBERTAD	-71.55618	-16.37774	2019	11	NA	996	11	1
2019	017005601	PE6	170	56	1	1	170	2019	1432	4	1	0	2	4	1	1	1	0	170	4	4	1	1	0	NA	0	NA	0	NA	1	2411	1	1	0	1	33	339676	040104	42176	0001	LA LIBERTAD	-71.55618	-16.37774	2019	11	NA	996	11	1
2019	017006601	PE6	170	66	1	3	170	2019	1432	6	2	0	6	6	0	1	1	0	170	4	4	1	1	0	NA	0	NA	0	NA	0	2411	2	1	0	1	33	2381180	040104	42176	0001	LA LIBERTAD	-71.55618	-16.37774	2019	11	NA	996	11	1
2019	017008401	PE6	170	84	1	2	170	2019	1432	3	1	0	3	3	0	1	1	0	170	4	4	1	1	0	NA	0	NA	0	NA	0	2411	1	1	0	1	33	2381180	040104	42176	0001	LA LIBERTAD	-71.55618	-16.37774	2019	11	NA	996	11	1
2019	017012701	PE6	170	127	1	2	170	2019	1432	6	1	0	6	5	2	1	1	0	170	4	4	1	1	0	NA	0	NA	0	NA	1	2411	2	1	0	1	33	339676	040104	42176	0001	LA LIBERTAD	-71.55618	-16.37774	2019	11	NA	996	11	1
2019	017012801	PE6	170	128	1	1	170	2019	1432	4	1	0	4	4	1	1	1	0	170	4	4	1	1	0	NA	0	NA	0	NA	1	2411	1	1	0	1	33	339676	040104	42176	0001	LA LIBERTAD	-71.55618	-16.37774	2019	11	NA	996	11	1
2019	017013001	PE6	170	130	1	2	170	2019	1432	4	1	0	4	4	0	1	1	0	170	4	4	1	1	0	NA	0	NA	0	NA	0	2411	1	1	0	1	33	2381180	040104	42176	0001	LA LIBERTAD	-71.55618	-16.37774	2019	11	NA	996	11	1
2019	017100101	PE6	171	1	1	5	171	2019	1433	6	2	0	6	4	0	1	1	0	171	4	4	1	1	0	NA	0	NA	0	NA	0	2406	2	1	0	1	33	2717190	040104	42177	0001	LA LIBERTAD	-71.55636	-16.37896	2019	11	NA	996	11	1
2019	017101601	PE6	171	16	1	1	171	2019	1433	5	2	0	5	5	1	1	1	0	171	4	4	1	1	0	NA	0	NA	0	NA	1	2406	2	1	0	1	33	387608	040104	42177	0001	LA LIBERTAD	-71.55636	-16.37896	2019	11	NA	996	11	1
2019	017102801	PE6	171	28	1	2	171	2019	1433	3	1	0	3	3	0	1	1	0	171	4	4	1	1	0	NA	0	NA	0	NA	0	2406	1	1	0	1	33	2717190	040104	42177	0001	LA LIBERTAD	-71.55636	-16.37896	2019	11	NA	996	11	1
2019	017106101	PE6	171	61	1	2	171	2019	1433	5	1	0	5	5	1	1	1	0	171	4	4	1	1	0	NA	0	NA	0	NA	1	2406	1	1	0	1	33	387608	040104	42177	0001	LA LIBERTAD	-71.55636	-16.37896	2019	11	NA	996	11	1
2019	017106401	PE6	171	64	1	1	171	2019	1433	5	1	0	5	5	0	1	1	0	171	4	4	1	1	0	NA	0	NA	0	NA	0	2406	1	1	0	1	33	2717190	040104	42177	0001	LA LIBERTAD	-71.55636	-16.37896	2019	11	NA	996	11	1
2019	017107301	PE6	171	73	1	2	171	2019	1433	5	2	0	4	5	1	1	1	0	171	4	4	1	1	0	NA	0	NA	0	NA	1	2406	3	1	0	1	33	387608	040104	42177	0001	LA LIBERTAD	-71.55636	-16.37896	2019	11	NA	996	11	1
2019	017110601	PE6	171	106	1	2	171	2019	1433	5	1	0	4	5	1	1	2	0	171	4	4	1	1	0	NA	0	NA	0	NA	1	2406	1	1	0	1	33	387608	040104	42177	0001	LA LIBERTAD	-71.55636	-16.37896	2019	11	NA	996	11	1
2019	017111101	PE6	171	111	1	1	171	2019	1433	3	1	0	3	3	1	1	1	0	171	4	4	1	1	0	NA	0	NA	0	NA	0	2406	1	1	0	1	33	2717190	040104	42177	0001	LA LIBERTAD	-71.55636	-16.37896	2019	11	NA	996	11	1
2019	017112101	PE6	171	121	1	3	171	2019	1433	5	1	0	5	5	2	1	1	0	171	4	4	1	1	0	NA	0	NA	0	NA	1	2406	1	1	0	1	33	387608	040104	42177	0001	LA LIBERTAD	-71.55636	-16.37896	2019	11	NA	996	11	1
2019	017113301	PE6	171	133	1	1	171	2019	1433	5	1	0	5	5	2	1	1	0	171	4	4	1	1	0	NA	0	NA	0	NA	2	2406	1	1	0	1	33	387608	040104	42177	0001	LA LIBERTAD	-71.55636	-16.37896	2019	11	NA	996	11	1
2019	017201501	PE6	172	15	1	2	172	2019	1433	5	1	0	5	5	2	1	1	0	172	4	4	1	1	0	NA	0	NA	0	NA	2	2550	1	1	0	1	34	373079	040104	42190	0001	LA LIBERTAD	-71.55878	-16.34506	2019	11	NA	996	11	1
2019	017205801	PE6	172	58	1	1	172	2019	1432	6	2	0	6	5	1	1	1	0	172	4	4	1	1	0	NA	0	NA	0	NA	1	2550	2	1	0	1	34	373079	040104	42190	0001	LA LIBERTAD	-71.55878	-16.34506	2019	11	NA	996	11	1
2019	017206501	PE6	172	65	1	2	172	2019	1432	3	1	0	3	3	1	1	1	0	172	4	4	1	1	0	NA	0	NA	0	NA	1	2550	1	1	0	1	34	373079	040104	42190	0001	LA LIBERTAD	-71.55878	-16.34506	2019	11	NA	996	11	1
2019	017208401	PE6	172	84	1	1	172	2019	1433	3	0	0	3	3	0	1	1	0	172	4	4	1	1	0	NA	0	NA	0	NA	0	2550	0	1	0	1	34	2615340	040104	42190	0001	LA LIBERTAD	-71.55878	-16.34506	2019	11	NA	996	11	1
2019	017208501	PE6	172	85	1	1	172	2019	1432	5	1	0	5	5	0	1	1	0	172	4	4	1	1	0	NA	0	NA	0	NA	0	2550	1	1	0	1	34	2615340	040104	42190	0001	LA LIBERTAD	-71.55878	-16.34506	2019	11	NA	996	11	1
2019	017210201	PE6	172	102	1	2	172	2019	1432	4	1	0	4	4	0	1	1	0	172	4	4	1	1	0	NA	0	NA	0	NA	0	2550	1	1	0	1	34	2615340	040104	42190	0001	LA LIBERTAD	-71.55878	-16.34506	2019	11	NA	996	11	1
2019	017213001	PE6	172	130	1	3	172	2019	1432	5	2	0	5	5	1	1	1	0	172	4	4	1	1	0	NA	0	NA	0	NA	1	2550	2	1	0	1	34	373079	040104	42190	0001	LA LIBERTAD	-71.55878	-16.34506	2019	11	NA	996	11	1
2019	017214301	PE6	172	143	1	1	172	2019	1432	3	1	0	3	3	0	1	1	0	172	4	4	1	1	0	NA	0	NA	0	NA	0	2550	1	1	0	1	34	2615340	040104	42190	0001	LA LIBERTAD	-71.55878	-16.34506	2019	11	NA	996	11	1
2019	017301601	PE6	173	16	1	1	173	2019	1429	5	1	0	5	5	1	1	1	0	173	4	4	1	1	0	NA	0	NA	0	NA	1	2652	2	1	0	1	36	419796	040104	42289	0002	CONO NORTE	-71.58238	-16.31445	2019	13	NA	5	23	1
2019	017304501	PE6	173	45	1	2	173	2019	1429	3	1	0	3	3	1	1	1	0	173	4	4	1	1	0	NA	0	NA	0	NA	1	2652	1	1	0	1	36	419796	040104	42289	0002	CONO NORTE	-71.58238	-16.31445	2019	13	NA	1	23	1
2019	017305101	PE6	173	51	1	2	173	2019	1429	5	1	0	5	5	2	1	1	0	173	4	4	1	1	0	NA	0	NA	0	NA	1	2652	1	1	0	1	36	419796	040104	42289	0002	CONO NORTE	-71.58238	-16.31445	2019	13	NA	30	23	1
2019	017308301	PE6	173	83	1	1	173	2019	1429	1	1	0	1	1	0	1	1	0	173	4	4	1	1	0	NA	0	NA	0	NA	0	2652	1	1	0	1	36	2942829	040104	42289	0002	CONO NORTE	-71.58238	-16.31445	2019	13	NA	30	23	1
2019	017309301	PE6	173	93	1	2	173	2019	1429	10	3	0	10	8	1	1	1	0	173	4	4	1	1	0	NA	0	NA	0	NA	1	2652	4	1	0	1	36	419796	040104	42289	0002	CONO NORTE	-71.58238	-16.31445	2019	13	NA	30	23	1
2019	017312001	PE6	173	120	1	2	173	2019	1429	5	1	0	5	5	0	1	1	0	173	4	4	1	1	0	NA	0	NA	0	NA	0	2652	1	1	0	1	36	2942829	040104	42289	0002	CONO NORTE	-71.58238	-16.31445	2019	11	NA	996	11	1
2019	017314201	PE6	173	142	1	2	173	2019	1429	5	2	0	5	5	2	1	1	0	173	4	4	1	1	0	NA	0	NA	0	NA	2	2652	2	1	0	1	36	419796	040104	42289	0002	CONO NORTE	-71.58238	-16.31445	2019	12	NA	3	12	1
2019	017315401	PE6	173	154	1	1	173	2019	1429	5	2	0	5	5	1	1	1	0	173	4	4	1	1	0	NA	0	NA	0	NA	1	2652	2	1	0	1	36	419796	040104	42289	0002	CONO NORTE	-71.58238	-16.31445	2019	11	NA	996	11	1
2019	017316001	PE6	173	160	1	2	173	2019	1429	3	1	0	3	3	1	1	1	0	173	4	4	1	1	0	NA	0	NA	0	NA	1	2652	1	1	0	1	36	419796	040104	42289	0002	CONO NORTE	-71.58238	-16.31445	2019	13	NA	15	22	1
2019	017316101	PE6	173	161	1	2	173	2019	1429	4	1	0	4	4	0	1	1	0	173	4	4	1	1	0	NA	0	NA	0	NA	0	2652	1	1	0	1	36	2942829	040104	42289	0002	CONO NORTE	-71.58238	-16.31445	2019	13	NA	30	23	1
2019	017401901	PE6	174	19	1	3	174	2019	1434	3	0	0	3	3	0	1	1	0	174	4	4	1	1	0	NA	0	NA	0	NA	0	2336	0	1	0	1	33	1987370	040101	42384	0001	AREQUIPA	-71.54556	-16.39756	2019	11	NA	996	11	1
2019	017402801	PE6	174	28	1	2	174	2019	1434	3	1	0	3	3	1	1	1	0	174	4	4	1	1	0	NA	0	NA	0	NA	1	2336	1	1	0	1	33	283499	040101	42384	0001	AREQUIPA	-71.54556	-16.39756	2019	11	NA	996	11	1
2019	017404801	PE6	174	48	1	1	174	2019	1434	6	2	0	6	6	1	1	1	0	174	4	4	1	1	0	NA	0	NA	0	NA	1	2336	2	1	0	1	33	283499	040101	42384	0001	AREQUIPA	-71.54556	-16.39756	2019	11	NA	996	11	1
2019	017405401	PE6	174	54	1	1	174	2019	1434	6	2	0	6	6	2	1	1	0	174	4	4	1	1	0	NA	0	NA	0	NA	2	2336	2	1	0	1	33	283499	040101	42384	0001	AREQUIPA	-71.54556	-16.39756	2019	11	NA	996	11	1
2019	017406101	PE6	174	61	1	2	174	2019	1434	4	1	0	4	4	1	1	1	0	174	4	4	1	1	0	NA	0	NA	0	NA	1	2336	1	1	0	1	33	283499	040101	42384	0001	AREQUIPA	-71.54556	-16.39756	2019	11	NA	996	11	1
2019	017406901	PE6	174	69	1	1	174	2019	1434	2	1	0	2	2	0	1	1	0	174	4	4	1	1	0	NA	0	NA	0	NA	0	2336	2	1	0	1	33	1987370	040101	42384	0001	AREQUIPA	-71.54556	-16.39756	2019	11	NA	996	11	1
2019	017407301	PE6	174	73	1	7	174	2019	1434	12	4	0	12	12	3	1	1	0	174	4	4	1	1	0	NA	0	NA	0	NA	3	2336	4	1	0	1	33	283499	040101	42384	0001	AREQUIPA	-71.54556	-16.39756	2019	11	NA	996	11	1
2019	017407701	PE6	174	77	1	2	174	2019	1434	4	1	0	4	4	1	1	1	0	174	4	4	1	1	0	NA	0	NA	0	NA	1	2336	1	1	0	1	33	283499	040101	42384	0001	AREQUIPA	-71.54556	-16.39756	2019	11	NA	996	11	1
2019	017408501	PE6	174	85	1	2	174	2019	1434	5	1	0	4	5	1	1	1	0	174	4	4	1	1	0	NA	0	NA	0	NA	1	2336	1	1	0	1	33	283499	040101	42384	0001	AREQUIPA	-71.54556	-16.39756	2019	11	NA	996	11	1
2019	017501301	PE6	175	13	1	2	175	2019	1429	4	1	0	4	4	1	1	1	0	175	4	4	1	1	0	NA	0	NA	0	NA	1	2336	1	1	0	1	32	298594	040101	42458	0001	AREQUIPA	-71.53017	-16.41227	2019	11	NA	996	11	1
2019	017502901	PE6	175	29	1	1	175	2019	1429	2	0	0	2	2	0	1	1	0	175	4	4	1	1	0	NA	0	NA	0	NA	0	2336	0	1	0	1	32	2093188	040101	42458	0001	AREQUIPA	-71.53017	-16.41227	2019	11	NA	996	11	1
2019	017504401	PE6	175	44	1	1	175	2019	1429	7	1	0	5	7	2	1	1	0	175	4	4	1	1	0	NA	0	NA	0	NA	2	2336	1	1	0	1	32	298594	040101	42458	0001	AREQUIPA	-71.53017	-16.41227	2019	11	NA	996	11	1
2019	017506701	PE6	175	67	1	1	175	2019	1429	3	1	0	3	3	1	1	1	0	175	4	4	1	1	0	NA	0	NA	0	NA	1	2336	1	1	0	1	32	298594	040101	42458	0001	AREQUIPA	-71.53017	-16.41227	2019	11	NA	996	11	1
2019	017509901	PE6	175	99	1	2	175	2019	1429	6	1	0	6	6	1	1	3	0	175	4	4	1	1	0	NA	0	NA	0	NA	1	2336	1	1	0	1	32	298594	040101	42458	0001	AREQUIPA	-71.53017	-16.41227	2019	11	NA	996	11	1
2019	017510201	PE6	175	102	1	1	175	2019	1429	6	1	0	6	6	1	1	1	0	175	4	4	1	1	0	NA	0	NA	0	NA	1	2336	2	1	0	1	32	298594	040101	42458	0001	AREQUIPA	-71.53017	-16.41227	2019	11	NA	996	11	1
2019	017510701	PE6	175	107	1	1	175	2019	1429	1	0	0	1	1	0	1	1	0	175	4	4	1	1	0	NA	0	NA	0	NA	0	2336	0	1	0	1	32	2093188	040101	42458	0001	AREQUIPA	-71.53017	-16.41227	2019	11	NA	996	11	1
2019	017511901	PE6	175	119	1	2	175	2019	1429	6	2	0	6	5	1	1	1	0	175	4	4	1	1	0	NA	0	NA	0	NA	1	2336	2	1	0	1	32	298594	040101	42458	0001	AREQUIPA	-71.53017	-16.41227	2019	11	NA	996	11	1
2019	017601401	PE6	176	14	1	7	176	2019	1434	7	3	0	7	7	0	1	1	0	176	4	4	1	1	0	NA	0	NA	0	NA	0	2312	4	1	0	1	32	2538220	040126	42513	0001	YANAHUARA	-71.55598	-16.40472	2019	11	NA	996	11	1
2019	017604701	PE6	176	47	1	5	176	2019	1434	8	3	0	8	8	3	1	1	0	176	4	4	1	1	0	NA	0	NA	0	NA	3	2312	3	1	0	1	32	362078	040126	42513	0001	YANAHUARA	-71.55598	-16.40472	2019	11	NA	996	11	1
2019	017606801	PE6	176	68	1	2	176	2019	1434	2	0	0	2	2	0	1	1	0	176	4	4	1	1	0	NA	0	NA	0	NA	0	2312	0	1	0	1	32	2538220	040126	42513	0001	YANAHUARA	-71.55598	-16.40472	2019	11	NA	996	11	1
2019	017607101	PE6	176	71	1	1	176	2019	1434	2	0	0	1	2	0	1	1	0	176	4	4	1	1	0	NA	0	NA	0	NA	0	2312	0	1	0	1	32	2538220	040126	42513	0001	YANAHUARA	-71.55598	-16.40472	2019	11	NA	996	11	1
2019	017611701	PE6	176	117	1	2	176	2019	1434	4	1	0	4	4	1	1	1	0	176	4	4	1	1	0	NA	0	NA	0	NA	1	2312	1	1	0	1	32	362078	040126	42513	0001	YANAHUARA	-71.55598	-16.40472	2019	11	NA	996	11	1
2019	017612101	PE6	176	121	1	2	176	2019	1434	3	1	0	3	3	1	1	1	0	176	4	4	1	1	0	NA	0	NA	0	NA	1	2312	1	1	0	1	32	362078	040126	42513	0001	YANAHUARA	-71.55598	-16.40472	2019	11	NA	996	11	1
2019	017614201	PE6	176	142	1	3	176	2019	1434	6	1	0	6	6	1	1	1	0	176	4	4	1	1	0	NA	0	NA	0	NA	1	2312	1	1	0	1	32	362078	040126	42513	0001	YANAHUARA	-71.55598	-16.40472	2019	11	NA	996	11	1
2019	017702401	PE6	177	24	1	1	177	2019	1430	1	1	0	1	1	0	1	1	0	177	4	4	1	1	0	NA	0	NA	0	NA	0	2411	1	1	0	1	33	2448539	040103	42519	0001	CAYMA	-71.5457	-16.38029	2019	11	NA	996	11	1
2019	017702501	PE6	177	25	1	1	177	2019	1430	4	1	0	4	4	0	1	1	0	177	4	4	1	1	0	NA	0	NA	0	NA	0	2411	1	1	0	1	33	2448539	040103	42519	0001	CAYMA	-71.5457	-16.38029	2019	11	NA	996	11	1
2019	017705801	PE6	177	58	1	2	177	2019	1430	3	0	0	3	3	0	1	1	0	177	4	4	1	1	0	NA	0	NA	0	NA	0	2411	0	1	0	1	33	2448539	040103	42519	0001	CAYMA	-71.5457	-16.38029	2019	11	NA	996	11	1
2019	017707801	PE6	177	78	1	2	177	2019	1430	2	0	0	2	1	0	1	1	0	177	4	4	1	1	0	NA	0	NA	0	NA	0	2411	0	1	0	1	33	2448539	040103	42519	0001	CAYMA	-71.5457	-16.38029	2019	11	NA	996	11	1
2019	017708401	PE6	177	84	1	1	177	2019	1430	5	1	0	5	5	1	1	1	0	177	4	4	1	1	0	NA	0	NA	0	NA	1	2411	2	1	0	1	33	349285	040103	42519	0001	CAYMA	-71.5457	-16.38029	2019	11	NA	996	11	1
2019	017711201	PE6	177	112	1	1	177	2019	1430	4	4	0	4	4	0	1	1	0	177	4	4	1	1	0	NA	0	NA	0	NA	0	2411	4	1	0	1	33	2448539	040103	42519	0001	CAYMA	-71.5457	-16.38029	2019	11	NA	996	11	1
2019	017711801	PE6	177	118	1	1	177	2019	1430	8	0	0	8	2	2	1	1	0	177	4	4	1	1	0	NA	0	NA	0	NA	1	2411	2	1	0	1	33	349285	040103	42519	0001	CAYMA	-71.5457	-16.38029	2019	11	NA	996	11	1
2019	017713401	PE6	177	134	1	1	177	2019	1430	2	1	0	2	2	0	1	1	0	177	4	4	1	1	0	NA	0	NA	0	NA	0	2411	1	1	0	1	33	2448539	040103	42519	0001	CAYMA	-71.5457	-16.38029	2019	11	NA	996	11	1
2019	017713901	PE6	177	139	1	1	177	2019	1430	3	0	0	3	3	0	1	1	0	177	4	4	1	1	0	NA	0	NA	0	NA	0	2411	0	1	0	1	33	2448539	040103	42519	0001	CAYMA	-71.5457	-16.38029	2019	11	NA	996	11	1
2019	017801701	PE6	178	17	1	1	178	2019	1433	2	1	0	2	2	0	1	1	0	178	4	4	1	1	0	NA	0	NA	0	NA	0	2658	1	1	0	1	34	2825716	040103	42526	0001	CAYMA	-71.54566	-16.32933	2019	11	NA	996	11	1
2019	017803301	PE6	178	33	1	5	178	2019	1433	6	0	0	6	3	1	1	1	0	178	4	4	1	1	0	NA	0	NA	0	NA	1	2658	2	1	0	1	34	403090	040103	42526	0001	CAYMA	-71.54566	-16.32933	2019	11	NA	996	11	1
2019	017804601	PE6	178	46	1	1	178	2019	1433	4	1	0	4	3	1	1	1	0	178	4	4	1	1	0	NA	0	NA	0	NA	1	2658	1	1	0	1	34	403090	040103	42526	0001	CAYMA	-71.54566	-16.32933	2019	11	NA	996	11	1
2019	017805601	PE6	178	56	1	1	178	2019	1433	5	3	0	5	5	0	1	1	0	178	4	4	1	1	0	NA	0	NA	0	NA	0	2658	3	1	0	1	34	2825716	040103	42526	0001	CAYMA	-71.54566	-16.32933	2019	11	NA	996	11	1
2019	017807001	PE6	178	70	1	1	178	2019	1433	5	1	0	5	4	0	1	1	0	178	4	4	1	1	0	NA	0	NA	0	NA	0	2658	1	1	0	1	34	2825716	040103	42526	0001	CAYMA	-71.54566	-16.32933	2019	11	NA	996	11	1
2019	017808001	PE6	178	80	1	2	178	2019	1433	4	1	0	4	4	1	1	1	0	178	4	4	1	1	0	NA	0	NA	0	NA	1	2658	1	1	0	1	34	403090	040103	42526	0001	CAYMA	-71.54566	-16.32933	2019	11	NA	996	11	1
2019	017808201	PE6	178	82	1	1	178	2019	1433	6	1	0	6	6	1	1	1	0	178	4	4	1	1	0	NA	0	NA	0	NA	1	2658	1	1	0	1	34	403090	040103	42526	0001	CAYMA	-71.54566	-16.32933	2019	11	NA	996	11	1
2019	017808501	PE6	178	85	1	1	178	2019	1433	3	1	0	3	3	1	1	1	0	178	4	4	1	1	0	NA	0	NA	0	NA	1	2658	1	1	0	1	34	403090	040103	42526	0001	CAYMA	-71.54566	-16.32933	2019	11	NA	996	11	1
2019	017814701	PE6	178	147	1	1	178	2019	1433	5	1	0	5	5	3	1	1	0	178	4	4	1	1	0	NA	0	NA	0	NA	3	2658	1	1	0	1	34	403090	040103	42526	0001	CAYMA	-71.54566	-16.32933	2019	11	NA	996	11	1
2019	017815101	PE6	178	151	1	2	178	2019	1433	6	1	0	6	6	2	1	1	0	178	4	4	1	1	0	NA	0	NA	0	NA	1	2658	2	1	0	1	34	403090	040103	42526	0001	CAYMA	-71.54566	-16.32933	2019	11	NA	996	11	1
2019	017900601	PE6	179	6	1	2	179	2019	1432	4	1	0	4	4	2	1	1	0	179	4	4	1	1	0	NA	0	NA	0	NA	2	2762	1	1	0	1	36	424865	040103	42529	0001	CAYMA	-71.53325	-16.31954	2019	11	NA	996	23	1
2019	017900801	PE6	179	8	1	1	179	2019	1432	6	1	0	6	6	2	1	1	0	179	4	4	1	1	0	NA	0	NA	0	NA	2	2762	1	1	0	1	36	424865	040103	42529	0001	CAYMA	-71.53325	-16.31954	2019	11	NA	996	23	1
2019	017901001	PE6	179	10	1	1	179	2019	1432	2	0	0	2	2	0	1	1	0	179	4	4	1	1	0	NA	0	NA	0	NA	0	2762	0	1	0	1	36	2978367	040103	42529	0001	CAYMA	-71.53325	-16.31954	2019	11	NA	996	21	1
2019	017901901	PE6	179	19	1	2	179	2019	1432	5	1	0	5	4	1	1	1	0	179	4	4	1	1	0	NA	0	NA	0	NA	1	2762	1	1	0	1	36	424865	040103	42529	0001	CAYMA	-71.53325	-16.31954	2019	11	NA	996	23	1
2019	017903301	PE6	179	33	1	1	179	2019	1432	5	2	0	5	5	1	1	1	0	179	4	4	1	1	0	NA	0	NA	0	NA	1	2762	2	1	0	1	36	424865	040103	42529	0001	CAYMA	-71.53325	-16.31954	2019	11	NA	996	11	1
2019	017904301	PE6	179	43	1	1	179	2019	1432	6	1	0	6	6	1	1	1	0	179	4	4	1	1	0	NA	0	NA	0	NA	0	2762	2	1	0	1	36	2978367	040103	42529	0001	CAYMA	-71.53325	-16.31954	2019	11	NA	996	11	1
2019	017906701	PE6	179	67	1	2	179	2019	1432	3	1	0	3	2	1	1	1	0	179	4	4	1	1	0	NA	0	NA	0	NA	0	2762	1	1	0	1	36	2978367	040103	42529	0001	CAYMA	-71.53325	-16.31954	2019	11	NA	996	11	1
[truncated: 30,922 more rows]
[truncated: 787 more columns]
