# Supplementary material for: Mean blood pressure according to the hypertension care cascade: Analysis of six national health surveys in Peru
Source: Lancet Reg Health Am. 2021 Jul 13;1:100016. doi: 10.1016/j.lana.2021.100016 (PMC8442255; doi:10.1016/j.lana.2021.100016)
Supplement: Supplementary file 1 [file mmc1.zip › ENDES2020.csv]

ID1.x	HHID	HV000	CONGLOMERADO	HV002	HV002A	HV003	HV004	HV007	HV008	HV009	HV010	HV011	HV012	HV013	HV014	HV015	HV017	HV020	HV021	HV023	HV024	HV025	HV026	HV027	HV028	HV030	HV031	HV032	HV033	HV035	HV040	HV041	HV042	HV043	HV044	UBIGEO	ESTRATO	HV005	CODCCPP	NOMCCPP	NCONGLOME	longitudx	latitudy	ID1.y	HV201	HV202	HV204	HV205	HV206
2020	000101101	PE6	1	11	1	1	1	2020	1446	1	0	0	1	1	0	1	1	0	1	1	1	1	1	0	NA	0	NA	0	NA	0	2356	0	1	0	1	010101	3	651153	0001	CHACHAPOYAS	7065	-77.87383	-6.22332	2020	12	NA	996	12	1
2020	000101501	PE6	1	15	1	1	1	2020	1446	3	1	0	3	3	1	1	1	0	1	1	1	1	1	0	NA	0	NA	0	NA	0	2356	1	1	0	1	010101	3	651153	0001	CHACHAPOYAS	7065	-77.87383	-6.22332	2020	11	NA	996	11	1
2020	000102401	PE6	1	24	1	1	1	2020	1447	4	1	0	4	4	1	1	1	0	1	1	1	1	1	0	NA	0	NA	0	NA	1	2356	1	1	0	1	010101	3	154159	0001	CHACHAPOYAS	7065	-77.87383	-6.22332	2020	11	NA	996	11	1
2020	000105001	PE6	1	50	1	1	1	2020	1446	3	1	0	3	3	0	1	1	0	1	1	1	1	1	0	NA	0	NA	0	NA	0	2356	1	1	0	1	010101	3	651153	0001	CHACHAPOYAS	7065	-77.87383	-6.22332	2020	11	NA	996	11	1
2020	000107601	PE6	1	76	1	1	1	2020	1447	4	2	0	4	4	0	1	1	0	1	1	1	1	1	0	NA	0	NA	0	NA	0	2356	3	1	0	1	010101	3	651153	0001	CHACHAPOYAS	7065	-77.87383	-6.22332	2020	11	NA	996	11	1
2020	000119801	PE6	1	198	1	1	1	2020	1446	3	1	0	3	3	1	1	1	0	1	1	1	1	1	0	NA	0	NA	0	NA	1	2356	1	1	0	1	010101	3	154159	0001	CHACHAPOYAS	7065	-77.87383	-6.22332	2020	11	NA	996	11	1
2020	000123301	PE6	1	233	1	1	1	2020	1446	3	1	0	3	3	0	1	1	0	1	1	1	1	1	0	NA	0	NA	0	NA	0	2356	1	1	0	1	010101	3	651153	0001	CHACHAPOYAS	7065	-77.87383	-6.22332	2020	11	NA	996	11	1
2020	000123601	PE6	1	236	1	1	1	2020	1446	3	1	0	3	3	1	1	1	0	1	1	1	1	1	0	NA	0	NA	0	NA	1	2356	1	1	0	1	010101	3	154159	0001	CHACHAPOYAS	7065	-77.87383	-6.22332	2020	11	NA	996	11	1
2020	000123901	PE6	1	239	1	1	1	2020	1446	4	1	0	4	4	1	1	1	0	1	1	1	1	1	0	NA	0	NA	0	NA	1	2356	1	1	0	1	010101	3	154159	0001	CHACHAPOYAS	7065	-77.87383	-6.22332	2020	11	NA	996	11	1
2020	000201001	PE6	2	10	1	1	2	2020	1448	5	2	0	5	5	0	1	1	0	2	1	1	1	1	0	NA	0	NA	0	NA	0	2344	2	1	0	1	010101	2	311420	0001	CHACHAPOYAS	7068	-77.87345	-6.22699	2020	11	NA	996	11	1
2020	000202801	PE6	2	28	1	1	2	2020	1448	2	0	0	2	2	0	1	1	0	2	1	1	1	1	0	NA	0	NA	0	NA	0	2344	0	1	0	1	010101	2	311420	0001	CHACHAPOYAS	7068	-77.87345	-6.22699	2020	11	NA	996	12	1
2020	000203401	PE6	2	34	1	1	2	2020	1448	2	2	0	2	2	0	1	1	0	2	1	1	1	1	0	NA	0	NA	0	NA	0	2344	2	1	0	1	010101	2	311420	0001	CHACHAPOYAS	7068	-77.87345	-6.22699	2020	11	NA	996	11	1
2020	000204701	PE6	2	47	1	1	2	2020	1449	1	0	0	1	1	0	1	1	0	2	1	1	1	1	0	NA	0	NA	0	NA	0	2344	0	1	0	1	010101	2	311420	0001	CHACHAPOYAS	7068	-77.87345	-6.22699	2020	11	NA	996	11	1
2020	000206501	PE6	2	65	1	1	2	2020	1449	2	0	0	2	2	0	1	1	0	2	1	1	1	1	0	NA	0	NA	0	NA	0	2344	0	1	0	1	010101	2	311420	0001	CHACHAPOYAS	7068	-77.87345	-6.22699	2020	11	NA	996	11	1
2020	000206801	PE6	2	68	1	2	2	2020	1446	3	1	0	3	3	1	1	1	0	2	1	1	1	1	0	NA	0	NA	0	NA	1	2344	1	1	0	1	010101	2	73728	0001	CHACHAPOYAS	7068	-77.87345	-6.22699	2020	11	NA	996	11	1
2020	000207201	PE6	2	72	1	1	2	2020	1448	1	0	0	1	1	0	1	1	0	2	1	1	1	1	0	NA	0	NA	0	NA	0	2344	0	1	0	1	010101	2	311420	0001	CHACHAPOYAS	7068	-77.87345	-6.22699	2020	12	NA	996	12	1
2020	000208401	PE6	2	84	1	1	2	2020	1448	3	1	0	3	3	1	1	1	0	2	1	1	1	1	0	NA	0	NA	0	NA	1	2344	1	1	0	1	010101	2	73728	0001	CHACHAPOYAS	7068	-77.87345	-6.22699	2020	12	NA	996	12	1
2020	000306001	PE6	3	60	1	1	3	2020	1443	4	1	0	4	2	0	1	1	0	3	1	1	1	1	0	NA	0	NA	0	NA	0	2347	2	1	0	1	010101	4	741092	0001	CHACHAPOYAS	7074	-77.86457	-6.22059	2020	11	NA	996	11	1
2020	000309201	PE6	3	92	1	1	3	2020	1443	7	2	0	7	7	1	1	1	0	3	1	1	1	1	0	NA	0	NA	0	NA	0	2347	2	1	0	1	010101	4	741092	0001	CHACHAPOYAS	7074	-77.86457	-6.22059	2020	11	NA	996	11	1
2020	000312401	PE6	3	124	1	2	3	2020	1443	3	1	0	3	3	1	1	1	0	3	1	1	1	1	0	NA	0	NA	0	NA	1	2347	1	1	0	1	010101	4	175452	0001	CHACHAPOYAS	7074	-77.86457	-6.22059	2020	11	NA	996	11	1
2020	000319601	PE6	3	196	1	2	3	2020	1443	6	2	0	4	6	0	1	1	0	3	1	1	1	1	0	NA	0	NA	0	NA	0	2347	2	1	0	1	010101	4	741092	0001	CHACHAPOYAS	7074	-77.86457	-6.22059	2020	11	NA	996	11	1
2020	000323501	PE6	3	235	1	2	3	2020	1443	3	1	0	3	3	1	1	1	0	3	1	1	1	1	0	NA	0	NA	0	NA	1	2347	1	1	0	1	010101	4	175452	0001	CHACHAPOYAS	7074	-77.86457	-6.22059	2020	11	NA	996	11	1
2020	000401601	PE6	4	16	1	1	4	2020	1448	3	1	0	3	3	1	1	1	0	4	1	1	1	1	0	NA	0	NA	0	NA	1	2344	1	1	0	1	010101	4	146055	0001	CHACHAPOYAS	7087	-77.85319	-6.2334	2020	12	NA	996	12	1
2020	000402601	PE6	4	26	1	2	4	2020	1447	4	1	0	4	4	0	1	1	0	4	1	1	1	1	0	NA	0	NA	0	NA	0	2344	1	1	0	1	010101	4	616921	0001	CHACHAPOYAS	7087	-77.85319	-6.2334	2020	11	NA	996	11	1
2020	000403401	PE6	4	34	1	1	4	2020	1447	8	2	0	8	8	2	1	1	0	4	1	1	1	1	0	NA	0	NA	0	NA	2	2344	2	1	0	1	010101	4	146055	0001	CHACHAPOYAS	7087	-77.85319	-6.2334	2020	11	NA	996	11	1
2020	000407301	PE6	4	73	1	1	4	2020	1447	4	1	0	4	4	1	1	1	0	4	1	1	1	1	0	NA	0	NA	0	NA	1	2344	1	1	0	1	010101	4	146055	0001	CHACHAPOYAS	7087	-77.85319	-6.2334	2020	11	NA	996	11	1
2020	000407601	PE6	4	76	1	1	4	2020	1447	5	3	0	5	5	1	1	1	0	4	1	1	1	1	0	NA	0	NA	0	NA	1	2344	3	1	0	1	010101	4	146055	0001	CHACHAPOYAS	7087	-77.85319	-6.2334	2020	11	NA	996	11	1
2020	000410301	PE6	4	103	1	2	4	2020	1447	4	1	0	4	4	1	1	1	0	4	1	1	1	1	0	NA	0	NA	0	NA	1	2344	1	1	0	1	010101	4	146055	0001	CHACHAPOYAS	7087	-77.85319	-6.2334	2020	11	NA	996	11	1
2020	000412501	PE6	4	125	1	1	4	2020	1447	3	0	0	3	3	0	1	1	0	4	1	1	1	1	0	NA	0	NA	0	NA	0	2344	0	1	0	1	010101	4	616921	0001	CHACHAPOYAS	7087	-77.85319	-6.2334	2020	11	NA	996	11	1
2020	000414501	PE6	4	145	1	1	4	2020	1447	6	2	0	6	6	1	1	1	0	4	1	1	1	1	0	NA	0	NA	0	NA	1	2344	2	1	0	1	010101	4	146055	0001	CHACHAPOYAS	7087	-77.85319	-6.2334	2020	11	NA	996	11	1
2020	000417101	PE6	4	171	1	1	4	2020	1447	5	1	0	5	5	1	1	1	0	4	1	1	1	1	0	NA	0	NA	0	NA	1	2344	1	1	0	1	010101	4	146055	0001	CHACHAPOYAS	7087	-77.85319	-6.2334	2020	11	NA	996	11	1
2020	000417801	PE6	4	178	1	4	4	2020	1447	5	2	0	5	5	1	1	1	0	4	1	1	1	1	0	NA	0	NA	0	NA	1	2344	2	1	0	1	010101	4	146055	0001	CHACHAPOYAS	7087	-77.85319	-6.2334	2020	11	NA	996	22	1
2020	000501101	PE6	5	11	1	2	5	2020	1447	5	1	0	5	5	1	1	1	0	5	1	1	1	1	0	NA	0	NA	0	NA	1	2367	1	1	0	1	010101	3	158440	0001	CHACHAPOYAS	7088	-77.85749	-6.2347	2020	11	NA	996	11	1
2020	000503801	PE6	5	38	1	1	5	2020	1447	4	1	0	4	4	1	1	1	0	5	1	1	1	1	0	NA	0	NA	0	NA	1	2367	1	1	0	1	010101	3	158440	0001	CHACHAPOYAS	7088	-77.85749	-6.2347	2020	11	NA	996	22	1
2020	000505001	PE6	5	50	1	2	5	2020	1447	4	1	0	4	4	1	1	1	0	5	1	1	1	1	0	NA	0	NA	0	NA	1	2367	1	1	0	1	010101	3	158440	0001	CHACHAPOYAS	7088	-77.85749	-6.2347	2020	11	NA	996	11	1
2020	000506701	PE6	5	67	1	1	5	2020	1447	4	2	0	4	4	0	1	1	0	5	1	1	1	1	0	NA	0	NA	0	NA	0	2367	2	1	0	1	010101	3	669235	0001	CHACHAPOYAS	7088	-77.85749	-6.2347	2020	11	NA	996	11	1
2020	000507001	PE6	5	70	1	1	5	2020	1447	2	1	0	2	2	0	1	1	0	5	1	1	1	1	0	NA	0	NA	0	NA	0	2367	1	1	0	1	010101	3	669235	0001	CHACHAPOYAS	7088	-77.85749	-6.2347	2020	11	NA	996	11	1
2020	000509801	PE6	5	98	1	1	5	2020	1447	5	1	0	5	5	1	1	1	0	5	1	1	1	1	0	NA	0	NA	0	NA	1	2367	1	1	0	1	010101	3	158440	0001	CHACHAPOYAS	7088	-77.85749	-6.2347	2020	11	NA	996	11	1
2020	000509901	PE6	5	99	1	1	5	2020	1447	4	1	0	4	4	1	1	1	0	5	1	1	1	1	0	NA	0	NA	0	NA	1	2367	1	1	0	1	010101	3	158440	0001	CHACHAPOYAS	7088	-77.85749	-6.2347	2020	11	NA	996	11	1
2020	000511301	PE6	5	113	1	1	5	2020	1447	3	0	0	3	3	0	1	1	0	5	1	1	1	1	0	NA	0	NA	0	NA	0	2367	0	1	0	1	010101	3	669235	0001	CHACHAPOYAS	7088	-77.85749	-6.2347	2020	11	NA	996	11	1
2020	000513901	PE6	5	139	1	1	5	2020	1447	4	1	0	4	4	1	1	1	0	5	1	1	1	1	0	NA	0	NA	0	NA	1	2367	1	1	0	1	010101	3	158440	0001	CHACHAPOYAS	7088	-77.85749	-6.2347	2020	11	NA	996	11	1
2020	000520701	PE6	5	207	1	1	5	2020	1447	2	0	0	2	2	0	1	1	0	5	1	1	1	1	0	NA	0	NA	0	NA	0	2367	0	1	0	1	010101	3	669235	0001	CHACHAPOYAS	7088	-77.85749	-6.2347	2020	11	NA	996	11	1
2020	000601901	PE6	6	19	1	1	6	2020	1448	5	1	0	4	5	0	1	1	0	6	1	1	1	1	0	NA	0	NA	0	NA	0	2306	3	1	0	1	010101	2	479830	0001	CHACHAPOYAS	7097	-77.87251	-6.23424	2020	11	NA	996	11	1
2020	000603701	PE6	6	37	1	1	6	2020	1447	4	2	0	4	4	0	1	1	0	6	1	1	1	1	0	NA	0	NA	0	NA	0	2306	2	1	0	1	010101	2	479830	0001	CHACHAPOYAS	7097	-77.87251	-6.23424	2020	11	NA	996	11	1
2020	000604601	PE6	6	46	1	1	6	2020	1449	1	0	0	1	1	0	1	1	0	6	1	1	1	1	0	NA	0	NA	0	NA	0	2306	0	1	0	1	010101	2	479830	0001	CHACHAPOYAS	7097	-77.87251	-6.23424	2020	11	NA	996	11	1
2020	000605801	PE6	6	58	1	1	6	2020	1449	6	2	0	6	6	0	1	1	0	6	1	1	1	1	0	NA	0	NA	0	NA	0	2306	2	1	0	1	010101	2	479830	0001	CHACHAPOYAS	7097	-77.87251	-6.23424	2020	11	NA	996	11	1
2020	000608801	PE6	6	88	1	1	6	2020	1447	2	1	0	2	2	0	1	1	0	6	1	1	1	1	0	NA	0	NA	0	NA	0	2306	1	1	0	1	010101	2	479830	0001	CHACHAPOYAS	7097	-77.87251	-6.23424	2020	11	NA	996	11	1
2020	000611701	PE6	6	117	1	1	6	2020	1447	3	1	0	3	3	2	1	1	0	6	1	1	1	1	0	NA	0	NA	0	NA	1	2306	1	1	0	1	010101	2	113599	0001	CHACHAPOYAS	7097	-77.87251	-6.23424	2020	11	NA	996	11	1
2020	000614401	PE6	6	144	1	1	6	2020	1447	3	2	0	3	3	0	1	1	0	6	1	1	1	1	0	NA	0	NA	0	NA	0	2306	2	1	0	1	010101	2	479830	0001	CHACHAPOYAS	7097	-77.87251	-6.23424	2020	11	NA	996	11	1
2020	000616401	PE6	6	164	1	1	6	2020	1447	3	1	0	3	3	1	1	1	0	6	1	1	1	1	0	NA	0	NA	0	NA	1	2306	1	1	0	1	010101	2	113599	0001	CHACHAPOYAS	7097	-77.87251	-6.23424	2020	11	NA	996	11	1
2020	000705501	PE6	7	55	1	1	7	2020	1442	4	0	0	4	1	1	1	1	0	7	1	1	1	1	0	NA	0	NA	0	NA	1	2416	2	1	0	1	010101	4	139221	0001	CHACHAPOYAS	7060	-77.88038	-6.22679	2020	11	NA	996	11	1
2020	000706601	PE6	7	66	1	1	7	2020	1442	3	0	0	3	2	0	1	1	0	7	1	1	1	1	0	NA	0	NA	0	NA	0	2416	0	1	0	1	010101	4	588055	0001	CHACHAPOYAS	7060	-77.88038	-6.22679	2020	11	NA	996	11	1
2020	000707801	PE6	7	78	1	1	7	2020	1442	4	2	0	1	4	0	1	1	0	7	1	1	1	1	0	NA	0	NA	0	NA	0	2416	2	1	0	1	010101	4	588055	0001	CHACHAPOYAS	7060	-77.88038	-6.22679	2020	11	NA	996	11	1
2020	000708701	PE6	7	87	1	2	7	2020	1442	5	2	0	5	5	1	1	1	0	7	1	1	1	1	0	NA	0	NA	0	NA	1	2416	2	1	0	1	010101	4	139221	0001	CHACHAPOYAS	7060	-77.88038	-6.22679	2020	11	NA	996	21	1
2020	000709401	PE6	7	94	1	1	7	2020	1442	2	0	0	2	2	0	1	1	0	7	1	1	1	1	0	NA	0	NA	0	NA	0	2416	0	1	0	1	010101	4	588055	0001	CHACHAPOYAS	7060	-77.88038	-6.22679	2020	11	NA	996	11	1
2020	000709403	PE6	7	94	3	2	7	2020	1442	6	1	0	6	6	2	1	1	0	7	1	1	1	1	0	NA	0	NA	0	NA	2	2416	1	1	0	1	010101	4	139221	0001	CHACHAPOYAS	7060	-77.88038	-6.22679	2020	11	NA	996	11	1
2020	000709901	PE6	7	99	1	2	7	2020	1442	4	1	0	4	4	2	1	1	0	7	1	1	1	1	0	NA	0	NA	0	NA	1	2416	1	1	0	1	010101	4	139221	0001	CHACHAPOYAS	7060	-77.88038	-6.22679	2020	11	NA	996	12	1
2020	000711701	PE6	7	117	1	1	7	2020	1442	5	3	0	5	5	1	1	1	0	7	1	1	1	1	0	NA	0	NA	0	NA	1	2416	3	1	0	1	010101	4	139221	0001	CHACHAPOYAS	7060	-77.88038	-6.22679	2020	11	NA	996	11	1
2020	000714001	PE6	7	140	1	1	7	2020	1442	4	1	0	4	4	1	1	1	0	7	1	1	1	1	0	NA	0	NA	0	NA	0	2416	1	1	0	1	010101	4	588055	0001	CHACHAPOYAS	7060	-77.88038	-6.22679	2020	11	NA	996	11	1
2020	001000301	PE6	10	3	1	3	10	2020	1441	5	1	0	5	5	1	1	1	0	10	1	1	1	2	0	NA	0	NA	0	NA	1	270	1	1	0	1	010205	8	183050	0046	IMACITA	6525	-78.33767	-5.0593	2020	11	NA	996	11	1
2020	001002501	PE6	10	25	1	2	10	2020	1441	4	1	0	4	4	1	1	1	0	10	1	1	1	2	0	NA	0	NA	0	NA	1	270	1	1	0	1	010205	8	183050	0046	IMACITA	6525	-78.33767	-5.0593	2020	11	NA	996	31	1
2020	001006401	PE6	10	64	1	2	10	2020	1441	6	1	0	4	6	1	1	1	0	10	1	1	1	2	0	NA	0	NA	0	NA	1	270	2	1	0	1	010205	8	183050	0046	IMACITA	6525	-78.33767	-5.0593	2020	11	NA	996	21	1
2020	001010701	PE6	10	107	1	2	10	2020	1441	4	1	0	4	4	0	1	1	0	10	1	1	1	2	0	NA	0	NA	0	NA	0	270	2	1	0	1	010205	8	676377	0046	IMACITA	6525	-78.33767	-5.0593	2020	11	NA	996	11	1
2020	001013201	PE6	10	132	1	2	10	2020	1441	9	2	0	7	9	2	1	1	0	10	1	1	1	2	0	NA	0	NA	0	NA	2	270	2	1	0	1	010205	8	183050	0046	IMACITA	6525	-78.33767	-5.0593	2020	11	NA	996	21	1
2020	001014001	PE6	10	140	1	1	10	2020	1442	2	0	0	2	2	0	1	1	0	10	1	1	1	2	0	NA	0	NA	0	NA	0	270	0	1	0	1	010205	8	676377	0046	IMACITA	6525	-78.33767	-5.0593	2020	11	NA	996	11	1
2020	001019801	PE6	10	198	1	1	10	2020	1441	4	0	0	4	4	1	1	1	0	10	1	1	1	2	0	NA	0	NA	0	NA	1	270	0	1	0	1	010205	8	183050	0046	IMACITA	6525	-78.33767	-5.0593	2020	11	NA	996	21	1
2020	001021901	PE6	10	219	1	2	10	2020	1441	3	1	0	3	3	1	1	1	0	10	1	1	1	2	0	NA	0	NA	0	NA	1	270	1	1	0	1	010205	8	183050	0046	IMACITA	6525	-78.33767	-5.0593	2020	11	NA	996	11	1
2020	001501401	PE6	15	14	1	1	15	2020	1448	6	1	0	5	6	1	1	1	0	15	1	1	1	2	0	NA	0	NA	0	NA	1	480	1	1	0	1	010201	7	193757	0001	BAGUA	6627	-78.52205	-5.63522	2020	11	NA	996	11	1
2020	001502301	PE6	15	23	1	1	15	2020	1448	5	1	0	5	5	1	1	1	0	15	1	1	1	2	0	NA	0	NA	0	NA	1	480	1	1	0	1	010201	7	193757	0001	BAGUA	6627	-78.52205	-5.63522	2020	11	NA	996	11	1
2020	001502801	PE6	15	28	1	1	15	2020	1448	4	1	0	4	4	1	1	1	0	15	1	1	1	2	0	NA	0	NA	0	NA	1	480	1	1	0	1	010201	7	193757	0001	BAGUA	6627	-78.52205	-5.63522	2020	11	NA	996	11	1
2020	001504901	PE6	15	49	1	1	15	2020	1448	6	2	0	6	6	1	1	1	0	15	1	1	1	2	0	NA	0	NA	0	NA	1	480	2	1	0	1	010201	7	193757	0001	BAGUA	6627	-78.52205	-5.63522	2020	11	NA	996	11	1
2020	001506701	PE6	15	67	1	2	15	2020	1448	4	1	0	4	4	1	1	1	0	15	1	1	1	2	0	NA	0	NA	0	NA	1	480	1	1	0	1	010201	7	193757	0001	BAGUA	6627	-78.52205	-5.63522	2020	11	NA	996	11	1
2020	001509901	PE6	15	99	1	1	15	2020	1448	3	1	0	3	3	0	1	1	0	15	1	1	1	2	0	NA	0	NA	0	NA	0	480	1	1	0	1	010201	7	715938	0001	BAGUA	6627	-78.52205	-5.63522	2020	11	NA	996	11	1
2020	001517301	PE6	15	173	1	1	15	2020	1446	4	1	0	4	4	1	1	1	0	15	1	1	1	2	0	NA	0	NA	0	NA	1	480	1	1	0	1	010201	7	193757	0001	BAGUA	6627	-78.52205	-5.63522	2020	11	NA	996	11	1
2020	001517901	PE6	15	179	1	2	15	2020	1446	5	1	0	5	5	2	1	1	0	15	1	1	1	2	0	NA	0	NA	0	NA	1	480	1	1	0	1	010201	7	193757	0001	BAGUA	6627	-78.52205	-5.63522	2020	11	NA	996	11	1
2020	001600101	PE6	16	1	1	2	16	2020	1447	3	0	0	3	3	0	1	1	0	16	1	1	1	2	0	NA	0	NA	0	NA	0	891	0	1	0	1	010206	8	519576	0001	LA PECA	6634	-78.43556	-5.60924	2020	11	NA	996	11	1
2020	001601601	PE6	16	16	1	1	16	2020	1446	1	0	0	1	1	0	1	1	0	16	1	1	1	2	0	NA	0	NA	0	NA	0	891	0	1	0	1	010206	8	519576	0001	LA PECA	6634	-78.43556	-5.60924	2020	11	NA	996	11	1
2020	001602201	PE6	16	22	1	1	16	2020	1446	4	1	0	4	4	0	1	1	0	16	1	1	1	2	0	NA	0	NA	0	NA	0	891	1	1	0	1	010206	8	519576	0001	LA PECA	6634	-78.43556	-5.60924	2020	11	NA	996	11	1
2020	001603601	PE6	16	36	1	1	16	2020	1446	2	0	0	2	2	0	1	1	0	16	1	1	1	2	0	NA	0	NA	0	NA	0	891	0	1	0	1	010206	8	519576	0001	LA PECA	6634	-78.43556	-5.60924	2020	11	NA	996	22	1
2020	001603801	PE6	16	38	1	1	16	2020	1446	5	1	0	5	5	1	1	1	0	16	1	1	1	2	0	NA	0	NA	0	NA	1	891	1	1	0	1	010206	8	140615	0001	LA PECA	6634	-78.43556	-5.60924	2020	11	NA	996	11	1
2020	001605801	PE6	16	58	1	1	16	2020	1446	2	0	0	2	2	0	1	1	0	16	1	1	1	2	0	NA	0	NA	0	NA	0	891	0	1	0	1	010206	8	519576	0001	LA PECA	6634	-78.43556	-5.60924	2020	11	NA	996	11	1
2020	001606501	PE6	16	65	1	1	16	2020	1446	3	1	0	3	3	1	1	2	0	16	1	1	1	2	0	NA	0	NA	0	NA	1	891	1	1	0	1	010206	8	140615	0001	LA PECA	6634	-78.43556	-5.60924	2020	11	NA	996	11	1
2020	001608601	PE6	16	86	1	1	16	2020	1446	4	1	0	4	4	1	1	1	0	16	1	1	1	2	0	NA	0	NA	0	NA	1	891	1	1	0	1	010206	8	140615	0001	LA PECA	6634	-78.43556	-5.60924	2020	11	NA	996	11	1
2020	001611001	PE6	16	110	1	1	16	2020	1446	3	1	0	3	3	1	1	1	0	16	1	1	1	2	0	NA	0	NA	0	NA	0	891	1	1	0	1	010206	8	519576	0001	LA PECA	6634	-78.43556	-5.60924	2020	11	NA	996	11	1
2020	001611401	PE6	16	114	1	1	16	2020	1446	9	2	0	9	9	2	1	1	0	16	1	1	1	2	0	NA	0	NA	0	NA	2	891	2	1	0	1	010206	8	140615	0001	LA PECA	6634	-78.43556	-5.60924	2020	11	NA	996	11	1
2020	001900201	PE6	19	2	1	1	19	2020	1446	1	0	0	1	1	0	1	1	0	19	1	1	1	2	0	NA	0	NA	0	NA	0	450	0	1	0	1	010701	6	853428	0001	BAGUA GRANDE	6707	-78.44666	-5.75288	2020	11	NA	996	11	1
2020	001900601	PE6	19	6	1	2	19	2020	1447	4	1	0	4	4	0	1	1	0	19	1	1	1	2	0	NA	0	NA	0	NA	0	450	1	1	0	1	010701	6	853428	0001	BAGUA GRANDE	6707	-78.44666	-5.75288	2020	11	NA	996	12	1
2020	001902901	PE6	19	29	1	1	19	2020	1446	4	1	0	4	4	2	1	1	0	19	1	1	1	2	0	NA	0	NA	0	NA	1	450	1	1	0	1	010701	6	230966	0001	BAGUA GRANDE	6707	-78.44666	-5.75288	2020	11	NA	996	12	1
2020	001903801	PE6	19	38	1	2	19	2020	1446	5	1	0	5	5	1	1	1	0	19	1	1	1	2	0	NA	0	NA	0	NA	1	450	1	1	0	1	010701	6	230966	0001	BAGUA GRANDE	6707	-78.44666	-5.75288	2020	11	NA	996	11	1
2020	001904601	PE6	19	46	1	2	19	2020	1446	6	0	0	6	0	0	1	1	0	19	1	1	1	2	0	NA	0	NA	0	NA	0	450	0	1	0	1	010701	6	853428	0001	BAGUA GRANDE	6707	-78.44666	-5.75288	2020	11	NA	996	11	1
2020	001905001	PE6	19	50	1	1	19	2020	1446	1	0	0	1	0	0	1	1	0	19	1	1	1	2	0	NA	0	NA	0	NA	0	450	0	1	0	1	010701	6	853428	0001	BAGUA GRANDE	6707	-78.44666	-5.75288	2020	11	NA	996	11	1
2020	001905301	PE6	19	53	1	1	19	2020	1446	2	0	0	2	2	0	1	1	0	19	1	1	1	2	0	NA	0	NA	0	NA	0	450	1	1	0	1	010701	6	853428	0001	BAGUA GRANDE	6707	-78.44666	-5.75288	2020	61	NA	996	11	0
2020	001907401	PE6	19	74	1	1	19	2020	1446	6	2	0	6	6	1	1	2	0	19	1	1	1	2	0	NA	0	NA	0	NA	1	450	2	1	0	1	010701	6	230966	0001	BAGUA GRANDE	6707	-78.44666	-5.75288	2020	11	NA	996	11	1
2020	001907901	PE6	19	79	1	1	19	2020	1446	3	1	0	2	3	0	1	1	0	19	1	1	1	2	0	NA	0	NA	0	NA	0	450	1	1	0	1	010701	6	853428	0001	BAGUA GRANDE	6707	-78.44666	-5.75288	2020	11	NA	996	11	1
2020	001909801	PE6	19	98	1	1	19	2020	1446	3	1	0	3	3	0	1	1	0	19	1	1	1	2	0	NA	0	NA	0	NA	0	450	1	1	0	1	010701	6	853428	0001	BAGUA GRANDE	6707	-78.44666	-5.75288	2020	11	NA	996	11	1
2020	002001201	PE6	20	12	1	1	20	2020	1442	6	3	0	5	5	0	1	1	0	20	1	1	1	2	0	NA	0	NA	0	NA	0	510	3	1	0	1	010701	8	931348	0001	BAGUA GRANDE	6712	-78.4512	-5.75884	2020	11	NA	996	11	1
2020	002002501	PE6	20	25	1	2	20	2020	1442	4	1	0	4	4	1	1	1	0	20	1	1	1	2	0	NA	0	NA	0	NA	1	510	1	1	0	1	010701	8	252054	0001	BAGUA GRANDE	6712	-78.4512	-5.75884	2020	11	NA	996	11	1
2020	002005501	PE6	20	55	1	2	20	2020	1442	4	1	0	3	3	1	1	1	0	20	1	1	1	2	0	NA	0	NA	0	NA	1	510	1	1	0	1	010701	8	252054	0001	BAGUA GRANDE	6712	-78.4512	-5.75884	2020	11	NA	996	11	1
2020	002007201	PE6	20	72	1	2	20	2020	1442	3	1	0	3	3	1	1	1	0	20	1	1	1	2	0	NA	0	NA	0	NA	1	510	1	1	0	1	010701	8	252054	0001	BAGUA GRANDE	6712	-78.4512	-5.75884	2020	11	NA	996	32	1
2020	002015801	PE6	20	158	1	1	20	2020	1442	4	0	0	4	0	2	1	1	0	20	1	1	1	2	0	NA	0	NA	0	NA	2	510	1	1	0	1	010701	8	252054	0001	BAGUA GRANDE	6712	-78.4512	-5.75884	2020	11	NA	996	11	1
2020	002018501	PE6	20	185	1	1	20	2020	1442	3	1	0	3	3	0	1	1	0	20	1	1	1	2	0	NA	0	NA	0	NA	0	510	1	1	0	1	010701	8	931348	0001	BAGUA GRANDE	6712	-78.4512	-5.75884	2020	11	NA	996	11	1
2020	002019501	PE6	20	195	1	2	20	2020	1442	4	1	0	4	4	2	1	1	0	20	1	1	1	2	0	NA	0	NA	0	NA	1	510	1	1	0	1	010701	8	252054	0001	BAGUA GRANDE	6712	-78.4512	-5.75884	2020	11	NA	996	11	1
2020	002021401	PE6	20	214	1	3	20	2020	1442	4	0	0	4	3	0	1	1	0	20	1	1	1	2	0	NA	0	NA	0	NA	0	510	0	1	0	1	010701	8	931348	0001	BAGUA GRANDE	6712	-78.4512	-5.75884	2020	11	NA	996	11	1
2020	002100801	PE6	21	8	1	2	21	2020	1447	4	2	0	4	4	1	1	2	0	21	1	1	1	2	0	NA	0	NA	0	NA	1	541	2	1	0	1	010701	7	200677	0001	BAGUA GRANDE	6716	-78.4545	-5.75939	2020	11	NA	996	11	1
2020	002101101	PE6	21	11	1	1	21	2020	1446	4	1	0	2	4	0	1	1	0	21	1	1	1	2	0	NA	0	NA	0	NA	0	541	1	1	0	1	010701	7	741507	0001	BAGUA GRANDE	6716	-78.4545	-5.75939	2020	11	NA	996	11	1
2020	002101601	PE6	21	16	1	2	21	2020	1446	3	1	0	3	3	1	1	1	0	21	1	1	1	2	0	NA	0	NA	0	NA	1	541	1	1	0	1	010701	7	200677	0001	BAGUA GRANDE	6716	-78.4545	-5.75939	2020	11	NA	996	11	1
2020	002102601	PE6	21	26	1	2	21	2020	1447	3	1	0	3	3	1	1	1	0	21	1	1	1	2	0	NA	0	NA	0	NA	1	541	1	1	0	1	010701	7	200677	0001	BAGUA GRANDE	6716	-78.4545	-5.75939	2020	12	NA	996	12	1
2020	002103201	PE6	21	32	1	2	21	2020	1446	4	1	0	4	4	1	1	2	0	21	1	1	1	2	0	NA	0	NA	0	NA	1	541	1	1	0	1	010701	7	200677	0001	BAGUA GRANDE	6716	-78.4545	-5.75939	2020	11	NA	996	11	1
2020	002106801	PE6	21	68	1	1	21	2020	1446	4	2	0	4	4	1	1	1	0	21	1	1	1	2	0	NA	0	NA	0	NA	1	541	2	1	0	1	010701	7	200677	0001	BAGUA GRANDE	6716	-78.4545	-5.75939	2020	11	NA	996	11	1
2020	002110801	PE6	21	108	1	1	21	2020	1446	2	0	0	2	2	0	1	1	0	21	1	1	1	2	0	NA	0	NA	0	NA	0	541	0	1	0	1	010701	7	741507	0001	BAGUA GRANDE	6716	-78.4545	-5.75939	2020	11	NA	996	11	1
2020	002111301	PE6	21	113	1	1	21	2020	1446	7	2	0	2	7	1	1	1	0	21	1	1	1	2	0	NA	0	NA	0	NA	1	541	2	1	0	1	010701	7	200677	0001	BAGUA GRANDE	6716	-78.4545	-5.75939	2020	11	NA	996	11	1
2020	002116701	PE6	21	167	1	1	21	2020	1446	3	1	0	3	3	0	1	1	0	21	1	1	1	2	0	NA	0	NA	0	NA	0	541	1	1	0	1	010701	7	741507	0001	BAGUA GRANDE	6716	-78.4545	-5.75939	2020	11	NA	996	11	1
2020	002200301	PE6	22	3	1	1	22	2020	1447	4	2	0	4	4	1	1	1	0	22	1	1	1	2	0	NA	0	NA	0	NA	0	1204	2	1	0	1	010706	8	442802	0001	LONYA GRANDE	6841	-78.42386	-6.0963	2020	11	NA	996	11	1
2020	002201501	PE6	22	15	1	1	22	2020	1449	3	1	0	3	3	0	1	1	0	22	1	1	1	2	0	NA	0	NA	0	NA	0	1204	1	1	0	1	010706	8	442802	0001	LONYA GRANDE	6841	-78.42386	-6.0963	2020	11	NA	996	11	1
2020	002202301	PE6	22	23	1	2	22	2020	1448	3	1	0	3	3	1	1	1	0	22	1	1	1	2	0	NA	0	NA	0	NA	1	1204	1	1	0	1	010706	8	119837	0001	LONYA GRANDE	6841	-78.42386	-6.0963	2020	11	NA	996	11	1
2020	002202601	PE6	22	26	1	1	22	2020	1448	4	1	0	4	4	1	1	1	0	22	1	1	1	2	0	NA	0	NA	0	NA	1	1204	1	1	0	1	010706	8	119837	0001	LONYA GRANDE	6841	-78.42386	-6.0963	2020	11	NA	996	11	1
2020	002204901	PE6	22	49	1	1	22	2020	1447	1	0	0	1	1	0	1	1	0	22	1	1	1	2	0	NA	0	NA	0	NA	0	1204	0	1	0	1	010706	8	442802	0001	LONYA GRANDE	6841	-78.42386	-6.0963	2020	11	NA	996	11	1
2020	002206001	PE6	22	60	1	1	22	2020	1447	3	1	0	3	3	1	1	1	0	22	1	1	1	2	0	NA	0	NA	0	NA	1	1204	1	1	0	1	010706	8	119837	0001	LONYA GRANDE	6841	-78.42386	-6.0963	2020	11	NA	996	11	1
2020	002212301	PE6	22	123	1	1	22	2020	1448	1	0	0	1	1	0	1	1	0	22	1	1	1	2	0	NA	0	NA	0	NA	0	1204	0	1	0	1	010706	8	442802	0001	LONYA GRANDE	6841	-78.42386	-6.0963	2020	11	NA	996	11	1
2020	002212701	PE6	22	127	1	1	22	2020	1447	3	1	0	3	3	1	1	2	0	22	1	1	1	2	0	NA	0	NA	0	NA	1	1204	1	1	0	1	010706	8	119837	0001	LONYA GRANDE	6841	-78.42386	-6.0963	2020	11	NA	996	11	1
2020	002401501	PE6	24	15	1	2	24	2020	1448	5	2	0	5	5	1	1	1	0	24	1	1	1	2	0	NA	0	NA	0	NA	1	1338	2	1	0	1	010307	6	143542	0001	PEDRO RUIZ GALLO	6883	-77.97468	-5.94033	2020	11	NA	996	11	1
2020	002401701	PE6	24	17	1	1	24	2020	1446	3	1	0	3	3	1	1	1	0	24	1	1	1	2	0	NA	0	NA	0	NA	1	1338	1	1	0	1	010307	6	143542	0001	PEDRO RUIZ GALLO	6883	-77.97468	-5.94033	2020	11	NA	996	11	1
2020	002401801	PE6	24	18	1	2	24	2020	1446	4	1	0	4	4	1	1	1	0	24	1	1	1	2	0	NA	0	NA	0	NA	1	1338	1	1	0	1	010307	6	143542	0001	PEDRO RUIZ GALLO	6883	-77.97468	-5.94033	2020	11	NA	996	11	1
2020	002403901	PE6	24	39	1	1	24	2020	1446	3	0	0	3	0	1	1	1	0	24	1	1	1	2	0	NA	0	NA	0	NA	1	1338	1	1	0	1	010307	6	143542	0001	PEDRO RUIZ GALLO	6883	-77.97468	-5.94033	2020	11	NA	996	11	1
2020	002404301	PE6	24	43	1	1	24	2020	1446	6	1	0	6	6	2	1	1	0	24	1	1	1	2	0	NA	0	NA	0	NA	2	1338	1	1	0	1	010307	6	143542	0001	PEDRO RUIZ GALLO	6883	-77.97468	-5.94033	2020	11	NA	996	11	1
2020	002410301	PE6	24	103	1	1	24	2020	1448	4	1	0	4	4	0	1	1	0	24	1	1	1	2	0	NA	0	NA	0	NA	0	1338	1	1	0	1	010307	6	530392	0001	PEDRO RUIZ GALLO	6883	-77.97468	-5.94033	2020	13	NA	996	11	1
2020	002411201	PE6	24	112	1	1	24	2020	1448	3	1	0	3	3	0	1	1	0	24	1	1	1	2	0	NA	0	NA	0	NA	0	1338	1	1	0	1	010307	6	530392	0001	PEDRO RUIZ GALLO	6883	-77.97468	-5.94033	2020	11	NA	996	11	1
2020	002411701	PE6	24	117	1	1	24	2020	1448	4	1	0	4	4	1	1	2	0	24	1	1	1	2	0	NA	0	NA	0	NA	1	1338	1	1	0	1	010307	6	143542	0001	PEDRO RUIZ GALLO	6883	-77.97468	-5.94033	2020	11	NA	996	11	1
2020	002413201	PE6	24	132	1	1	24	2020	1446	3	2	0	3	3	0	1	1	0	24	1	1	1	2	0	NA	0	NA	0	NA	0	1338	2	1	0	1	010307	6	530392	0001	PEDRO RUIZ GALLO	6883	-77.97468	-5.94033	2020	11	NA	996	11	1
2020	002500301	PE6	25	3	1	2	25	2020	1441	4	1	0	4	4	1	1	1	0	25	1	1	1	2	0	NA	0	NA	0	NA	1	2237	2	1	0	1	010306	9	172701	0001	FLORIDA (POMACOCHAS)	6899	-77.96544	-5.8237	2020	11	NA	996	11	1
2020	002501401	PE6	25	14	1	1	25	2020	1441	6	2	0	6	6	0	1	1	0	25	1	1	1	2	0	NA	0	NA	0	NA	0	2237	3	1	0	1	010306	9	638138	0001	FLORIDA (POMACOCHAS)	6899	-77.96544	-5.8237	2020	11	NA	996	11	1
2020	002501901	PE6	25	19	1	2	25	2020	1441	6	2	0	4	5	3	1	1	0	25	1	1	1	2	0	NA	0	NA	0	NA	3	2237	2	1	0	1	010306	9	172701	0001	FLORIDA (POMACOCHAS)	6899	-77.96544	-5.8237	2020	11	NA	996	11	1
2020	002502801	PE6	25	28	1	1	25	2020	1441	5	1	0	4	4	2	1	1	0	25	1	1	1	2	0	NA	0	NA	0	NA	2	2237	1	1	0	1	010306	9	172701	0001	FLORIDA (POMACOCHAS)	6899	-77.96544	-5.8237	2020	11	NA	996	11	1
2020	002509001	PE6	25	90	1	2	25	2020	1441	5	1	0	5	5	1	1	1	0	25	1	1	1	2	0	NA	0	NA	0	NA	1	2237	1	1	0	1	010306	9	172701	0001	FLORIDA (POMACOCHAS)	6899	-77.96544	-5.8237	2020	11	NA	996	11	1
2020	002511601	PE6	25	116	1	2	25	2020	1441	3	1	0	3	3	1	1	1	0	25	1	1	1	2	0	NA	0	NA	0	NA	1	2237	1	1	0	1	010306	9	172701	0001	FLORIDA (POMACOCHAS)	6899	-77.96544	-5.8237	2020	11	NA	996	11	1
2020	002515101	PE6	25	151	1	1	25	2020	1441	2	0	0	2	2	0	1	1	0	25	1	1	1	2	0	NA	0	NA	0	NA	0	2237	0	1	0	1	010306	9	638138	0001	FLORIDA (POMACOCHAS)	6899	-77.96544	-5.8237	2020	11	NA	996	11	1
2020	002700301	PE6	27	3	1	1	27	2020	1442	2	0	0	2	2	0	1	1	0	27	1	1	1	2	0	NA	0	NA	0	NA	0	1603	0	1	0	1	010601	6	596797	0001	MENDOZA	7200	-77.47919	-6.39732	2020	96	11	996	11	1
2020	002704301	PE6	27	43	1	2	27	2020	1442	3	1	0	3	3	1	1	1	0	27	1	1	1	2	0	NA	0	NA	0	NA	1	1603	1	1	0	1	010601	6	161513	0001	MENDOZA	7200	-77.47919	-6.39732	2020	11	NA	996	11	1
2020	002705201	PE6	27	52	1	1	27	2020	1442	2	0	0	2	2	0	1	1	0	27	1	1	1	2	0	NA	0	NA	0	NA	0	1603	0	1	0	1	010601	6	596797	0001	MENDOZA	7200	-77.47919	-6.39732	2020	11	NA	996	11	1
2020	002705901	PE6	27	59	1	1	27	2020	1442	4	1	0	3	4	1	1	1	0	27	1	1	1	2	0	NA	0	NA	0	NA	1	1603	1	1	0	1	010601	6	161513	0001	MENDOZA	7200	-77.47919	-6.39732	2020	11	NA	996	11	1
2020	002708101	PE6	27	81	1	1	27	2020	1442	2	1	0	2	2	1	1	1	0	27	1	1	1	2	0	NA	0	NA	0	NA	1	1603	1	1	0	1	010601	6	161513	0001	MENDOZA	7200	-77.47919	-6.39732	2020	11	NA	996	11	1
2020	002710901	PE6	27	109	1	2	27	2020	1442	6	1	0	6	6	1	1	1	0	27	1	1	1	2	0	NA	0	NA	0	NA	1	1603	1	1	0	1	010601	6	161513	0001	MENDOZA	7200	-77.47919	-6.39732	2020	11	NA	996	11	1
2020	002711901	PE6	27	119	1	2	27	2020	1442	4	1	0	4	4	0	1	1	0	27	1	1	1	2	0	NA	0	NA	0	NA	0	1603	2	1	0	1	010601	6	596797	0001	MENDOZA	7200	-77.47919	-6.39732	2020	96	11	996	11	1
2020	002715301	PE6	27	153	1	2	27	2020	1442	6	1	0	3	6	0	1	1	0	27	1	1	1	2	0	NA	0	NA	0	NA	0	1603	1	1	0	1	010601	6	596797	0001	MENDOZA	7200	-77.47919	-6.39732	2020	11	NA	996	11	1
2020	002718801	PE6	27	188	1	2	27	2020	1442	4	1	0	4	4	1	1	1	0	27	1	1	1	2	0	NA	0	NA	0	NA	1	1603	1	1	0	1	010601	6	161513	0001	MENDOZA	7200	-77.47919	-6.39732	2020	11	NA	996	11	1
2020	002800301	PE6	28	3	1	1	28	2020	1449	4	1	0	4	4	2	1	1	0	28	1	1	1	2	0	NA	0	NA	0	NA	2	1590	1	1	0	1	010601	5	109012	0001	MENDOZA	7202	-77.48266	-6.39612	2020	11	NA	996	11	1
2020	002800501	PE6	28	5	1	1	28	2020	1447	4	1	0	4	4	0	1	1	0	28	1	1	1	2	0	NA	0	NA	0	NA	0	1590	2	1	0	1	010601	5	402801	0001	MENDOZA	7202	-77.48266	-6.39612	2020	41	NA	996	11	1
2020	002800601	PE6	28	6	1	1	28	2020	1447	1	0	0	1	1	0	1	1	0	28	1	1	1	2	0	NA	0	NA	0	NA	0	1590	0	1	0	1	010601	5	402801	0001	MENDOZA	7202	-77.48266	-6.39612	2020	11	NA	996	11	1
2020	002801001	PE6	28	10	1	1	28	2020	1447	6	2	0	4	6	0	1	1	0	28	1	1	1	2	0	NA	0	NA	0	NA	0	1590	2	1	0	1	010601	5	402801	0001	MENDOZA	7202	-77.48266	-6.39612	2020	11	NA	996	11	1
2020	002801601	PE6	28	16	1	1	28	2020	1447	8	2	0	8	8	1	1	1	0	28	1	1	1	2	0	NA	0	NA	0	NA	1	1590	2	1	0	1	010601	5	109012	0001	MENDOZA	7202	-77.48266	-6.39612	2020	11	NA	996	11	1
2020	002804701	PE6	28	47	1	1	28	2020	1447	7	2	0	7	7	2	1	1	0	28	1	1	1	2	0	NA	0	NA	0	NA	2	1590	3	1	0	1	010601	5	109012	0001	MENDOZA	7202	-77.48266	-6.39612	2020	11	NA	996	11	1
2020	002804901	PE6	28	49	1	5	28	2020	1447	5	2	0	5	5	0	1	1	0	28	1	1	1	2	0	NA	0	NA	0	NA	0	1590	2	1	0	1	010601	5	402801	0001	MENDOZA	7202	-77.48266	-6.39612	2020	61	NA	996	11	1
2020	002806201	PE6	28	62	1	2	28	2020	1447	4	1	0	4	4	1	1	1	0	28	1	1	1	2	0	NA	0	NA	0	NA	1	1590	1	1	0	1	010601	5	109012	0001	MENDOZA	7202	-77.48266	-6.39612	2020	11	NA	996	11	1
2020	002808701	PE6	28	87	1	1	28	2020	1447	1	0	0	1	1	0	1	1	0	28	1	1	1	2	0	NA	0	NA	0	NA	0	1590	0	1	0	1	010601	5	402801	0001	MENDOZA	7202	-77.48266	-6.39612	2020	71	11	996	11	1
2020	002809501	PE6	28	95	1	1	28	2020	1447	3	1	0	3	3	1	1	1	0	28	1	1	1	2	0	NA	0	NA	0	NA	1	1590	1	1	0	1	010601	5	109012	0001	MENDOZA	7202	-77.48266	-6.39612	2020	11	NA	996	11	1
2020	003200601	PE6	32	6	1	1	32	2020	1447	2	1	0	2	2	0	1	1	0	32	1	1	2	3	0	NA	0	NA	0	NA	0	222	1	1	0	1	010401	10	733783	0068	TAYUNTSA	6513	-77.9511099996	-4.83452833342	2020	11	NA	996	23	1
2020	003200801	PE6	32	8	1	1	32	2020	1447	6	3	0	6	6	1	1	1	0	32	1	1	2	3	0	NA	0	NA	0	NA	1	222	3	1	0	1	010401	10	442118	0068	TAYUNTSA	6513	-77.9511099996	-4.83452833342	2020	11	NA	996	11	1
2020	003201301	PE6	32	13	1	1	32	2020	1448	4	1	0	4	4	0	1	1	0	32	1	1	2	3	0	NA	0	NA	0	NA	0	222	1	1	0	1	010401	10	733783	0068	TAYUNTSA	6513	-77.9511099996	-4.83452833342	2020	11	NA	996	23	1
2020	003202701	PE6	32	27	1	1	32	2020	1448	6	2	0	6	6	2	1	1	0	32	1	1	2	3	0	NA	0	NA	0	NA	1	222	2	1	0	1	010401	10	442118	0068	TAYUNTSA	6513	-77.9511099996	-4.83452833342	2020	11	NA	996	23	1
2020	003203301	PE6	32	33	1	1	32	2020	1447	6	1	0	6	6	2	1	1	0	32	1	1	2	3	0	NA	0	NA	0	NA	2	222	2	1	0	1	010401	10	442118	0068	TAYUNTSA	6513	-77.9511099996	-4.83452833342	2020	11	NA	996	11	1
2020	003217201	PE6	32	172	1	1	32	2020	1448	6	1	0	6	6	0	1	1	0	32	1	1	2	3	0	NA	0	NA	0	NA	0	222	1	1	0	1	010401	10	733783	0067	JOSE OLAYA	6513	-77.9383383333	-4.83046166657	2020	11	NA	996	23	1
2020	003217301	PE6	32	173	1	1	32	2020	1447	2	0	0	2	2	0	1	1	0	32	1	1	2	3	0	NA	0	NA	0	NA	0	222	0	1	0	1	010401	10	733783	0067	JOSE OLAYA	6513	-77.9383383333	-4.83046166657	2020	11	NA	996	23	1
2020	003218501	PE6	32	185	1	1	32	2020	1448	6	2	0	6	6	0	1	1	0	32	1	1	2	3	0	NA	0	NA	0	NA	0	222	2	1	0	1	010401	10	733783	0067	JOSE OLAYA	6513	-77.9383383333	-4.83046166657	2020	11	NA	996	23	1
2020	003218601	PE6	32	186	1	1	32	2020	1447	5	0	0	5	5	0	1	1	0	32	1	1	2	3	0	NA	0	NA	0	NA	0	222	0	1	0	1	010401	10	733783	0067	JOSE OLAYA	6513	-77.9383383333	-4.83046166657	2020	11	NA	996	11	1
2020	003218901	PE6	32	189	1	2	32	2020	1447	3	1	0	3	3	0	1	1	0	32	1	1	2	3	0	NA	0	NA	0	NA	0	222	1	1	0	1	010401	10	733783	0067	JOSE OLAYA	6513	-77.9383383333	-4.83046166657	2020	11	NA	996	23	1
2020	003219201	PE6	32	192	1	1	32	2020	1447	2	1	0	2	2	1	1	1	0	32	1	1	2	3	0	NA	0	NA	0	NA	1	222	1	1	0	1	010401	10	442118	0067	JOSE OLAYA	6513	-77.9383383333	-4.83046166657	2020	11	NA	996	23	1
2020	003403201	PE6	34	32	1	3	34	2020	1441	5	1	0	5	5	0	1	1	0	34	1	1	2	3	0	NA	0	NA	0	NA	0	284	1	1	0	1	010205	10	403668	0072	NAZARETH	6548	-78.3210433336	-5.13777499962	2020	11	NA	996	23	1
2020	003403301	PE6	34	33	1	1	34	2020	1441	1	0	0	1	1	0	1	1	0	34	1	1	2	3	0	NA	0	NA	0	NA	0	284	0	1	0	1	010205	10	403668	0072	NAZARETH	6548	-78.3210433336	-5.13777499962	2020	96	96	1	32	1
2020	003403401	PE6	34	34	1	1	34	2020	1441	3	1	0	3	3	1	1	1	0	34	1	1	2	3	0	NA	0	NA	0	NA	1	284	1	1	0	1	010205	10	243218	0072	NAZARETH	6548	-78.3210433336	-5.13777499962	2020	11	NA	996	23	1
2020	003412701	PE6	34	127	1	1	34	2020	1441	3	1	0	3	2	0	1	1	0	34	1	1	2	3	0	NA	0	NA	0	NA	0	284	1	1	0	1	010205	10	403668	0051	NUEVO CHOTA	6548	-78.302101667	-5.07016333327	2020	11	NA	996	21	1
2020	003412801	PE6	34	128	1	2	34	2020	1441	6	1	0	6	5	1	1	1	0	34	1	1	2	3	0	NA	0	NA	0	NA	1	284	1	1	0	1	010205	10	243218	0051	NUEVO CHOTA	6548	-78.302101667	-5.07016333327	2020	11	NA	996	23	1
2020	003413001	PE6	34	130	1	1	34	2020	1441	1	0	0	1	1	0	1	1	0	34	1	1	2	3	0	NA	0	NA	0	NA	0	284	0	1	0	1	010205	10	403668	0051	NUEVO CHOTA	6548	-78.302101667	-5.07016333327	2020	11	NA	996	23	1
2020	003413401	PE6	34	134	1	1	34	2020	1441	3	1	0	3	3	1	1	1	0	34	1	1	2	3	0	NA	0	NA	0	NA	1	284	1	1	0	1	010205	10	243218	0051	NUEVO CHOTA	6548	-78.302101667	-5.07016333327	2020	11	NA	996	22	1
2020	003413601	PE6	34	136	1	1	34	2020	1441	5	1	0	5	1	1	1	1	0	34	1	1	2	3	0	NA	0	NA	0	NA	1	284	1	1	0	1	010205	10	243218	0051	NUEVO CHOTA	6548	-78.302101667	-5.07016333327	2020	11	NA	996	23	0
2020	003414801	PE6	34	148	1	1	34	2020	1441	7	0	0	7	0	1	1	1	0	34	1	1	2	3	0	NA	0	NA	0	NA	1	284	2	1	0	1	010205	10	243218	0061	KUSU CHICO	6548	-78.3002699998	-5.07620333302	2020	13	NA	5	23	1
2020	003414901	PE6	34	149	1	1	34	2020	1441	5	1	0	5	5	2	1	1	0	34	1	1	2	3	0	NA	0	NA	0	NA	2	284	1	1	0	1	010205	10	243218	0061	KUSU CHICO	6548	-78.3002699998	-5.07620333302	2020	13	NA	30	23	1
2020	003415101	PE6	34	151	1	1	34	2020	1441	4	0	0	4	1	0	1	1	0	34	1	1	2	3	0	NA	0	NA	0	NA	0	284	2	1	0	1	010205	10	403668	0061	KUSU CHICO	6548	-78.3002699998	-5.07620333302	2020	13	NA	30	23	1
2020	003502701	PE6	35	27	1	1	35	2020	1452	5	1	0	5	5	1	1	1	0	35	1	1	2	3	0	NA	0	NA	0	NA	1	659	2	1	0	1	010202	10	154067	0028	VISTA ALEGRE	6561	-78.4363683332	-5.35354833269	2020	11	NA	996	23	0
2020	003503001	PE6	35	30	1	1	35	2020	1452	1	0	0	1	1	0	1	1	0	35	1	1	2	3	0	NA	0	NA	0	NA	0	659	0	1	0	1	010202	10	281275	0028	VISTA ALEGRE	6561	-78.4363683332	-5.35354833269	2020	11	NA	996	23	0
2020	003503201	PE6	35	32	1	2	35	2020	1452	6	1	0	6	6	1	1	1	0	35	1	1	2	3	0	NA	0	NA	0	NA	1	659	2	1	0	1	010202	10	154067	0028	VISTA ALEGRE	6561	-78.4363683332	-5.35354833269	2020	11	NA	996	23	0
2020	003503301	PE6	35	33	1	2	35	2020	1452	6	1	0	6	6	2	1	1	0	35	1	1	2	3	0	NA	0	NA	0	NA	2	659	1	1	0	1	010202	10	154067	0028	VISTA ALEGRE	6561	-78.4363683332	-5.35354833269	2020	11	NA	996	23	0
2020	003503501	PE6	35	35	1	2	35	2020	1452	3	1	0	3	3	1	1	1	0	35	1	1	2	3	0	NA	0	NA	0	NA	0	659	1	1	0	1	010202	10	281275	0028	VISTA ALEGRE	6561	-78.4363683332	-5.35354833269	2020	11	NA	996	23	0
2020	003503601	PE6	35	36	1	1	35	2020	1452	5	2	0	4	5	0	1	4	0	35	1	1	2	3	0	NA	0	NA	0	NA	0	659	2	1	0	1	010202	10	281275	0019	MIRANA	6561	-78.4348400002	-5.31908333333	2020	11	NA	996	23	1
2020	003504201	PE6	35	42	1	2	35	2020	1452	3	1	0	3	3	0	1	1	0	35	1	1	2	3	0	NA	0	NA	0	NA	0	659	1	1	0	1	010202	10	281275	0019	MIRANA	6561	-78.4348400002	-5.31908333333	2020	11	NA	996	11	1
2020	003505601	PE6	35	56	1	2	35	2020	1452	3	1	0	3	3	1	1	1	0	35	1	1	2	3	0	NA	0	NA	0	NA	1	659	1	1	0	1	010202	10	154067	0019	MIRANA	6561	-78.4348400002	-5.31908333333	2020	11	NA	996	23	1
2020	003505701	PE6	35	57	1	1	35	2020	1452	4	1	0	4	4	1	1	1	0	35	1	1	2	3	0	NA	0	NA	0	NA	1	659	1	1	0	1	010202	10	154067	0019	MIRANA	6561	-78.4348400002	-5.31908333333	2020	11	NA	996	23	1
2020	003505801	PE6	35	58	1	2	35	2020	1452	5	1	0	5	5	1	1	1	0	35	1	1	2	3	0	NA	0	NA	0	NA	1	659	1	1	0	1	010202	10	154067	0019	MIRANA	6561	-78.4348400002	-5.31908333333	2020	11	NA	996	23	1
2020	003507101	PE6	35	71	1	2	35	2020	1452	7	2	0	7	6	1	1	1	0	35	1	1	2	3	0	NA	0	NA	0	NA	1	659	3	1	0	1	010202	10	154067	0019	MIRANA	6561	-78.4348400002	-5.31908333333	2020	11	NA	996	96	1
2020	003600101	PE6	36	1	1	1	36	2020	1449	4	0	0	4	4	0	1	1	0	36	1	1	2	3	0	NA	0	NA	0	NA	0	659	0	1	0	1	010202	10	399495	0034	SAN ANTONIO	6571	-78.462808333	-5.43211833259	2020	11	NA	996	11	0
2020	003600601	PE6	36	6	1	1	36	2020	1446	1	0	0	1	1	0	1	1	0	36	1	1	2	3	0	NA	0	NA	0	NA	0	659	0	1	0	1	010202	10	399495	0034	SAN ANTONIO	6571	-78.462808333	-5.43211833259	2020	71	11	996	11	1
2020	003604001	PE6	36	40	1	1	36	2020	1446	5	1	0	5	5	2	1	3	0	36	1	1	2	3	0	NA	0	NA	0	NA	2	659	1	1	0	1	010202	10	240703	0064	COPALLIN DE ARAMANGO	6571	-78.4597749998	-5.45993333286	2020	11	NA	996	11	1
2020	003604501	PE6	36	45	1	1	36	2020	1446	2	0	0	2	2	0	1	2	0	36	1	1	2	3	0	NA	0	NA	0	NA	0	659	0	1	0	1	010202	10	399495	0064	COPALLIN DE ARAMANGO	6571	-78.4597749998	-5.45993333286	2020	11	NA	996	11	1
2020	003604601	PE6	36	46	1	1	36	2020	1446	4	2	0	4	4	0	1	2	0	36	1	1	2	3	0	NA	0	NA	0	NA	0	659	2	1	0	1	010202	10	399495	0064	COPALLIN DE ARAMANGO	6571	-78.4597749998	-5.45993333286	2020	11	NA	996	11	1
2020	003604701	PE6	36	47	1	1	36	2020	1446	1	0	0	1	1	0	1	1	0	36	1	1	2	3	0	NA	0	NA	0	NA	0	659	0	1	0	1	010202	10	399495	0064	COPALLIN DE ARAMANGO	6571	-78.4597749998	-5.45993333286	2020	11	NA	996	11	1
2020	003605901	PE6	36	59	1	1	36	2020	1446	3	1	0	3	3	1	1	1	0	36	1	1	2	3	0	NA	0	NA	0	NA	1	659	1	1	0	1	010202	10	240703	0064	COPALLIN DE ARAMANGO	6571	-78.4597749998	-5.45993333286	2020	11	NA	996	11	1
2020	003606001	PE6	36	60	1	1	36	2020	1446	4	1	0	4	4	0	1	1	0	36	1	1	2	3	0	NA	0	NA	0	NA	0	659	1	1	0	1	010202	10	399495	0064	COPALLIN DE ARAMANGO	6571	-78.4597749998	-5.45993333286	2020	11	NA	996	11	1
2020	003606101	PE6	36	61	1	1	36	2020	1446	1	0	0	1	1	0	1	1	0	36	1	1	2	3	0	NA	0	NA	0	NA	0	659	0	1	0	1	010202	10	399495	0064	COPALLIN DE ARAMANGO	6571	-78.4597749998	-5.45993333286	2020	11	NA	996	11	1
2020	003607401	PE6	36	74	1	1	36	2020	1446	6	3	0	5	6	1	1	1	0	36	1	1	2	3	0	NA	0	NA	0	NA	1	659	3	1	0	1	010202	10	240703	0064	COPALLIN DE ARAMANGO	6571	-78.4597749998	-5.45993333286	2020	11	NA	996	11	1
2020	003607601	PE6	36	76	1	1	36	2020	1446	3	0	0	3	3	0	1	1	0	36	1	1	2	3	0	NA	0	NA	0	NA	0	659	0	1	0	1	010202	10	399495	0064	COPALLIN DE ARAMANGO	6571	-78.4597749998	-5.45993333286	2020	11	NA	996	11	1
2020	003607801	PE6	36	78	1	1	36	2020	1446	2	0	0	2	2	0	1	1	0	36	1	1	2	3	0	NA	0	NA	0	NA	0	659	0	1	0	1	010202	10	399495	0064	COPALLIN DE ARAMANGO	6571	-78.4597749998	-5.45993333286	2020	11	NA	996	11	1
2020	003609001	PE6	36	90	1	1	36	2020	1446	3	0	0	3	1	1	1	1	0	36	1	1	2	3	0	NA	0	NA	0	NA	1	659	0	1	0	1	010202	10	240703	0064	COPALLIN DE ARAMANGO	6571	-78.4597749998	-5.45993333286	2020	11	NA	996	11	1
2020	003609101	PE6	36	91	1	1	36	2020	1446	4	2	0	4	4	0	1	1	0	36	1	1	2	3	0	NA	0	NA	0	NA	0	659	2	1	0	1	010202	10	399495	0064	COPALLIN DE ARAMANGO	6571	-78.4597749998	-5.45993333286	2020	11	NA	996	23	1
2020	003609501	PE6	36	95	1	1	36	2020	1447	2	1	0	2	2	0	1	5	0	36	1	1	2	3	0	NA	0	NA	0	NA	0	659	1	1	0	1	010202	10	399495	0064	COPALLIN DE ARAMANGO	6571	-78.4597749998	-5.45993333286	2020	11	NA	996	11	1
2020	003700601	PE6	37	6	1	1	37	2020	1441	2	0	0	1	2	0	1	1	0	37	1	1	2	3	0	NA	0	NA	0	NA	0	566	0	1	0	1	010206	10	350138	0011	LIMONYACO ALTO	6644	-78.5053933327	-5.56409999962	2020	11	NA	996	23	1
2020	003700701	PE6	37	7	1	1	37	2020	1441	1	0	0	1	0	0	1	1	0	37	1	1	2	3	0	NA	0	NA	0	NA	0	566	0	1	0	1	010206	10	350138	0011	LIMONYACO ALTO	6644	-78.5053933327	-5.56409999962	2020	11	NA	996	23	1
2020	003700801	PE6	37	8	1	2	37	2020	1441	13	2	0	10	12	2	1	1	0	37	1	1	2	3	0	NA	0	NA	0	NA	2	566	2	1	0	1	010206	10	210965	0011	LIMONYACO ALTO	6644	-78.5053933327	-5.56409999962	2020	11	NA	996	23	1
2020	003700901	PE6	37	9	1	2	37	2020	1441	2	0	0	2	2	0	1	1	0	37	1	1	2	3	0	NA	0	NA	0	NA	0	566	0	1	0	1	010206	10	350138	0011	LIMONYACO ALTO	6644	-78.5053933327	-5.56409999962	2020	96	96	10	23	1
2020	003701001	PE6	37	10	1	4	37	2020	1441	5	1	0	5	5	1	1	1	0	37	1	1	2	3	0	NA	0	NA	0	NA	1	566	1	1	0	1	010206	10	210965	0011	LIMONYACO ALTO	6644	-78.5053933327	-5.56409999962	2020	11	NA	996	23	1
2020	003710101	PE6	37	101	1	1	37	2020	1441	6	1	0	6	5	1	1	1	0	37	1	1	2	3	0	NA	0	NA	0	NA	1	566	1	1	0	1	010206	10	210965	0024	ACHAGUAY ALTO	6644	-78.4930199996	-5.59461000005	2020	11	NA	996	23	0
2020	003710201	PE6	37	102	1	2	37	2020	1441	5	1	0	5	5	2	1	1	0	37	1	1	2	3	0	NA	0	NA	0	NA	2	566	1	1	0	1	010206	10	210965	0024	ACHAGUAY ALTO	6644	-78.4930199996	-5.59461000005	2020	11	NA	996	23	0
2020	003710301	PE6	37	103	1	2	37	2020	1441	3	0	0	3	1	0	1	1	0	37	1	1	2	3	0	NA	0	NA	0	NA	0	566	0	1	0	1	010206	10	350138	0024	ACHAGUAY ALTO	6644	-78.4930199996	-5.59461000005	2020	11	NA	996	23	0
2020	003710401	PE6	37	104	1	2	37	2020	1441	3	0	0	3	3	0	1	1	0	37	1	1	2	3	0	NA	0	NA	0	NA	0	566	0	1	0	1	010206	10	350138	0024	ACHAGUAY ALTO	6644	-78.4930199996	-5.59461000005	2020	11	NA	996	23	0
2020	003710501	PE6	37	105	1	1	37	2020	1441	1	0	0	1	1	0	1	1	0	37	1	1	2	3	0	NA	0	NA	0	NA	0	566	0	1	0	1	010206	10	350138	0024	ACHAGUAY ALTO	6644	-78.4930199996	-5.59461000005	2020	11	NA	996	23	0
2020	003711701	PE6	37	117	1	1	37	2020	1441	8	0	0	8	3	1	1	1	0	37	1	1	2	3	0	NA	0	NA	0	NA	1	566	2	1	0	1	010206	10	210965	0024	ACHAGUAY ALTO	6644	-78.4930199996	-5.59461000005	2020	11	NA	996	23	1
2020	003711801	PE6	37	118	1	2	37	2020	1441	5	1	0	5	5	0	1	1	0	37	1	1	2	3	0	NA	0	NA	0	NA	0	566	1	1	0	1	010206	10	350138	0024	ACHAGUAY ALTO	6644	-78.4930199996	-5.59461000005	2020	11	NA	996	23	1
2020	003711901	PE6	37	119	1	1	37	2020	1441	3	0	0	3	0	1	1	1	0	37	1	1	2	3	0	NA	0	NA	0	NA	0	566	1	1	0	1	010206	10	350138	0024	ACHAGUAY ALTO	6644	-78.4930199996	-5.59461000005	2020	11	NA	996	23	1
2020	003803501	PE6	38	35	1	1	38	2020	1447	4	1	0	4	4	2	1	1	0	38	1	1	2	3	0	NA	0	NA	0	NA	2	981	1	1	0	1	010704	10	240340	0013	SIEMPRE VIVA	6662	-78.6636361667	-5.74863238937	2020	11	NA	996	23	1
2020	003803601	PE6	38	36	1	2	38	2020	1447	3	1	0	3	3	1	1	1	0	38	1	1	2	3	0	NA	0	NA	0	NA	1	981	1	1	0	1	010704	10	240340	0013	SIEMPRE VIVA	6662	-78.6636361667	-5.74863238937	2020	11	NA	996	11	1
2020	003804501	PE6	38	45	1	1	38	2020	1447	6	2	0	6	6	0	1	1	0	38	1	1	2	3	0	NA	0	NA	0	NA	0	981	2	1	0	1	010704	10	398892	0013	SIEMPRE VIVA	6662	-78.6636361667	-5.74863238937	2020	11	NA	996	23	1
2020	003804701	PE6	38	47	1	1	38	2020	1448	4	1	0	4	3	0	1	1	0	38	1	1	2	3	0	NA	0	NA	0	NA	0	981	1	1	0	1	010704	10	398892	0013	SIEMPRE VIVA	6662	-78.6636361667	-5.74863238937	2020	11	NA	996	23	1
2020	003804801	PE6	38	48	1	2	38	2020	1447	3	1	0	3	3	1	1	1	0	38	1	1	2	3	0	NA	0	NA	0	NA	1	981	1	1	0	1	010704	10	240340	0013	SIEMPRE VIVA	6662	-78.6636361667	-5.74863238937	2020	11	NA	996	12	1
2020	003807301	PE6	38	73	1	1	38	2020	1448	3	1	0	3	3	1	1	2	0	38	1	1	2	3	0	NA	0	NA	0	NA	1	981	1	1	0	1	010704	10	240340	0013	SIEMPRE VIVA	6662	-78.6636361667	-5.74863238937	2020	11	NA	996	23	1
2020	003807501	PE6	38	75	1	1	38	2020	1448	3	1	0	3	3	1	1	1	0	38	1	1	2	3	0	NA	0	NA	0	NA	1	981	2	1	0	1	010704	10	240340	0013	SIEMPRE VIVA	6662	-78.6636361667	-5.74863238937	2020	11	NA	996	23	1
2020	003807701	PE6	38	77	1	1	38	2020	1448	3	1	0	3	3	1	1	1	0	38	1	1	2	3	0	NA	0	NA	0	NA	1	981	1	1	0	1	010704	10	240340	0013	SIEMPRE VIVA	6662	-78.6636361667	-5.74863238937	2020	11	NA	996	23	1
2020	003808301	PE6	38	83	1	1	38	2020	1447	5	2	0	5	5	1	1	1	0	38	1	1	2	3	0	NA	0	NA	0	NA	1	981	2	1	0	1	010704	10	240340	0013	SIEMPRE VIVA	6662	-78.6636361667	-5.74863238937	2020	11	NA	996	23	1
2020	003808601	PE6	38	86	1	1	38	2020	1447	4	1	0	4	4	1	1	1	0	38	1	1	2	3	0	NA	0	NA	0	NA	1	981	1	1	0	1	010704	10	240340	0013	SIEMPRE VIVA	6662	-78.6636361667	-5.74863238937	2020	11	NA	996	23	1
2020	003815001	PE6	38	150	1	1	38	2020	1447	5	2	0	5	5	1	1	1	0	38	1	1	2	3	0	NA	0	NA	0	NA	1	981	2	1	0	1	010704	10	240340	0016	TRIUNFO DE LOS ARRAYANES	6662	-78.64368	-5.83215166697	2020	11	NA	996	23	0
2020	003815101	PE6	38	151	1	2	38	2020	1447	4	1	0	4	4	1	1	1	0	38	1	1	2	3	0	NA	0	NA	0	NA	0	981	1	1	0	1	010704	10	398892	0016	TRIUNFO DE LOS ARRAYANES	6662	-78.64368	-5.83215166697	2020	11	NA	996	23	0
2020	003815201	PE6	38	152	1	1	38	2020	1447	3	1	0	3	3	0	1	1	0	38	1	1	2	3	0	NA	0	NA	0	NA	0	981	1	1	0	1	010704	10	398892	0016	TRIUNFO DE LOS ARRAYANES	6662	-78.64368	-5.83215166697	2020	11	NA	996	23	0
2020	003815301	PE6	38	153	1	1	38	2020	1447	3	1	0	3	3	1	1	1	0	38	1	1	2	3	0	NA	0	NA	0	NA	1	981	1	1	0	1	010704	10	240340	0016	TRIUNFO DE LOS ARRAYANES	6662	-78.64368	-5.83215166697	2020	11	NA	996	23	0
2020	003815501	PE6	38	155	1	1	38	2020	1447	5	2	0	5	5	0	1	1	0	38	1	1	2	3	0	NA	0	NA	0	NA	0	981	2	1	0	1	010704	10	398892	0016	TRIUNFO DE LOS ARRAYANES	6662	-78.64368	-5.83215166697	2020	11	NA	996	23	0
2020	003903501	PE6	39	35	1	1	39	2020	1448	3	1	0	3	3	1	1	1	0	39	1	1	2	3	0	NA	0	NA	0	NA	1	2018	1	1	0	1	010701	10	275141	0043	EL BALCON	6735	-78.4683945969	-5.88489640405	2020	11	NA	996	23	0
2020	003904001	PE6	39	40	1	1	39	2020	1446	3	1	0	3	3	1	1	1	0	39	1	1	2	3	0	NA	0	NA	0	NA	1	2018	1	1	0	1	010701	10	275141	0043	EL BALCON	6735	-78.4683945969	-5.88489640405	2020	11	NA	996	23	0
2020	003904401	PE6	39	44	1	1	39	2020	1446	3	1	0	3	3	0	1	1	0	39	1	1	2	3	0	NA	0	NA	0	NA	0	2018	1	1	0	1	010701	10	456652	0043	EL BALCON	6735	-78.4683945969	-5.88489640405	2020	11	NA	996	23	0
2020	003905001	PE6	39	50	1	1	39	2020	1448	6	0	0	6	4	1	1	1	0	39	1	1	2	3	0	NA	0	NA	0	NA	1	2018	2	1	0	1	010701	10	275141	0043	EL BALCON	6735	-78.4683945969	-5.88489640405	2020	11	NA	996	23	0
2020	003905501	PE6	39	55	1	1	39	2020	1448	5	1	0	5	5	1	1	1	0	39	1	1	2	3	0	NA	0	NA	0	NA	1	2018	2	1	0	1	010701	10	275141	0043	EL BALCON	6735	-78.4683945969	-5.88489640405	2020	11	NA	996	23	0
2020	003906001	PE6	39	60	1	1	39	2020	1448	6	1	0	6	6	1	1	1	0	39	1	1	2	3	0	NA	0	NA	0	NA	1	2018	3	1	0	1	010701	10	275141	0043	EL BALCON	6735	-78.4683945969	-5.88489640405	2020	11	NA	996	23	0
2020	003906401	PE6	39	64	1	2	39	2020	1448	4	1	0	4	4	1	1	1	0	39	1	1	2	3	0	NA	0	NA	0	NA	0	2018	1	1	0	1	010701	10	456652	0043	EL BALCON	6735	-78.4683945969	-5.88489640405	2020	11	NA	996	21	0
2020	003908301	PE6	39	83	1	1	39	2020	1448	3	1	0	3	3	1	1	1	0	39	1	1	2	3	0	NA	0	NA	0	NA	1	2018	1	1	0	1	010701	10	275141	0042	LAGUNA DEL PATO	6735	-78.4814148538	-5.87471502358	2020	11	NA	996	23	0
2020	003914101	PE6	39	141	1	1	39	2020	1448	4	1	0	4	4	2	1	1	0	39	1	1	2	3	0	NA	0	NA	0	NA	1	2018	1	1	0	1	010701	10	275141	0053	MIRAFLORES DE BUENAVISTA	6735	-78.5036292352	-5.90115984375	2020	11	NA	996	21	1
2020	004000101	PE6	40	1	1	4	40	2020	1446	5	1	0	5	5	1	1	1	0	40	1	1	2	3	0	NA	0	NA	0	NA	0	858	1	1	0	1	010701	10	390904	0034	COLLICATE	6736	-78.4433557741	-5.83016549984	2020	11	NA	996	23	1
2020	004000701	PE6	40	7	1	1	40	2020	1446	4	2	0	4	4	0	1	1	0	40	1	1	2	3	0	NA	0	NA	0	NA	0	858	2	1	0	1	010701	10	390904	0034	COLLICATE	6736	-78.4433557741	-5.83016549984	2020	11	NA	996	23	1
2020	004002601	PE6	40	26	1	1	40	2020	1446	4	1	0	4	4	0	1	1	0	40	1	1	2	3	0	NA	0	NA	0	NA	0	858	1	1	0	1	010701	10	390904	0034	COLLICATE	6736	-78.4433557741	-5.83016549984	2020	11	NA	996	23	1
2020	004002701	PE6	40	27	1	1	40	2020	1446	3	0	0	3	3	0	1	1	0	40	1	1	2	3	0	NA	0	NA	0	NA	0	858	0	1	0	1	010701	10	390904	0034	COLLICATE	6736	-78.4433557741	-5.83016549984	2020	11	NA	996	23	1
2020	004003101	PE6	40	31	1	1	40	2020	1446	3	1	0	3	3	0	1	1	0	40	1	1	2	3	0	NA	0	NA	0	NA	0	858	1	1	0	1	010701	10	390904	0034	COLLICATE	6736	-78.4433557741	-5.83016549984	2020	11	NA	996	23	1
2020	004003301	PE6	40	33	1	1	40	2020	1446	1	0	0	1	1	0	1	1	0	40	1	1	2	3	0	NA	0	NA	0	NA	0	858	0	1	0	1	010701	10	390904	0034	COLLICATE	6736	-78.4433557741	-5.83016549984	2020	11	NA	996	23	1
2020	004003701	PE6	40	37	1	1	40	2020	1446	3	1	0	3	3	1	1	1	0	40	1	1	2	3	0	NA	0	NA	0	NA	1	858	1	1	0	1	010701	10	235527	0034	COLLICATE	6736	-78.4433557741	-5.83016549984	2020	11	NA	996	23	1
2020	004005901	PE6	40	59	1	1	40	2020	1446	2	1	0	2	2	1	1	2	0	40	1	1	2	3	0	NA	0	NA	0	NA	1	858	1	1	0	1	010701	10	235527	0034	COLLICATE	6736	-78.4433557741	-5.83016549984	2020	11	NA	996	23	1
2020	004008601	PE6	40	86	1	1	40	2020	1446	7	1	0	7	7	1	1	1	0	40	1	1	2	3	0	NA	0	NA	0	NA	1	858	1	1	0	1	010701	10	235527	0034	COLLICATE	6736	-78.4433557741	-5.83016549984	2020	11	NA	996	23	1
2020	004008901	PE6	40	89	1	2	40	2020	1446	6	1	0	6	6	1	1	1	0	40	1	1	2	3	0	NA	0	NA	0	NA	1	858	1	1	0	1	010701	10	235527	0034	COLLICATE	6736	-78.4433557741	-5.83016549984	2020	11	NA	996	23	1
2020	004009601	PE6	40	96	1	1	40	2020	1446	2	0	0	2	2	0	1	1	0	40	1	1	2	3	0	NA	0	NA	0	NA	0	858	0	1	0	1	010701	10	390904	0034	COLLICATE	6736	-78.4433557741	-5.83016549984	2020	11	NA	996	23	1
2020	004009801	PE6	40	98	1	2	40	2020	1446	2	0	0	2	2	0	1	1	0	40	1	1	2	3	0	NA	0	NA	0	NA	0	858	0	1	0	1	010701	10	390904	0034	COLLICATE	6736	-78.4433557741	-5.83016549984	2020	11	NA	996	23	1
2020	004012601	PE6	40	126	1	1	40	2020	1446	1	0	0	1	1	0	1	1	0	40	1	1	2	3	0	NA	0	NA	0	NA	0	858	0	1	0	1	010701	10	390904	0015	GONCHA	6736	-78.470645305	-5.75983521712	2020	11	NA	996	23	1
2020	004013701	PE6	40	137	1	1	40	2020	1446	1	0	0	1	1	0	1	1	0	40	1	1	2	3	0	NA	0	NA	0	NA	0	858	0	1	0	1	010701	10	390904	0015	GONCHA	6736	-78.470645305	-5.75983521712	2020	11	NA	996	23	1
2020	004101501	PE6	41	15	1	1	41	2020	1451	4	1	0	4	4	0	1	1	0	41	1	1	2	3	0	NA	0	NA	0	NA	0	1550	1	1	0	1	010701	10	350500	0063	CRUZ ROJA	6752	-78.3222116671	-5.88956000039	2020	11	NA	996	23	1
2020	004101601	PE6	41	16	1	1	41	2020	1451	1	0	0	1	1	0	1	1	0	41	1	1	2	3	0	NA	0	NA	0	NA	0	1550	0	1	0	1	010701	10	350500	0063	CRUZ ROJA	6752	-78.3222116671	-5.88956000039	2020	11	NA	996	23	1
2020	004103501	PE6	41	35	1	1	41	2020	1451	5	2	0	5	5	1	1	1	0	41	1	1	2	3	0	NA	0	NA	0	NA	1	1550	2	1	0	1	010701	10	211183	0063	CRUZ ROJA	6752	-78.3222116671	-5.88956000039	2020	11	NA	996	23	1
2020	004103901	PE6	41	39	1	1	41	2020	1451	6	1	0	6	6	0	1	2	0	41	1	1	2	3	0	NA	0	NA	0	NA	0	1550	2	1	0	1	010701	10	350500	0063	CRUZ ROJA	6752	-78.3222116671	-5.88956000039	2020	11	NA	996	21	1
2020	004105001	PE6	41	50	1	1	41	2020	1451	2	1	0	2	2	0	1	1	0	41	1	1	2	3	0	NA	0	NA	0	NA	0	1550	1	1	0	1	010701	10	350500	0063	CRUZ ROJA	6752	-78.3222116671	-5.88956000039	2020	11	NA	996	23	1
2020	004105101	PE6	41	51	1	1	41	2020	1451	4	1	0	4	4	1	1	1	0	41	1	1	2	3	0	NA	0	NA	0	NA	1	1550	1	1	0	1	010701	10	211183	0063	CRUZ ROJA	6752	-78.3222116671	-5.88956000039	2020	43	NA	996	23	1
2020	004105301	PE6	41	53	1	1	41	2020	1451	6	1	0	6	6	1	1	1	0	41	1	1	2	3	0	NA	0	NA	0	NA	1	1550	1	1	0	1	010701	10	211183	0063	CRUZ ROJA	6752	-78.3222116671	-5.88956000039	2020	11	NA	996	23	1
2020	004105501	PE6	41	55	1	2	41	2020	1451	5	1	0	5	5	0	1	1	0	41	1	1	2	3	0	NA	0	NA	0	NA	0	1550	1	1	0	1	010701	10	350500	0063	CRUZ ROJA	6752	-78.3222116671	-5.88956000039	2020	11	NA	996	23	1
2020	004107301	PE6	41	73	1	1	41	2020	1451	6	3	0	6	6	0	1	1	0	41	1	1	2	3	0	NA	0	NA	0	NA	0	1550	4	1	0	1	010701	10	350500	0105	SAN LORENZO	6752	-78.3420666672	-5.9054799998	2020	11	NA	996	21	1
2020	004107401	PE6	41	74	1	2	41	2020	1451	5	1	0	5	5	2	1	1	0	41	1	1	2	3	0	NA	0	NA	0	NA	2	1550	2	1	0	1	010701	10	211183	0105	SAN LORENZO	6752	-78.3420666672	-5.9054799998	2020	11	NA	996	21	1
2020	004107801	PE6	41	78	1	6	41	2020	1451	7	2	0	7	7	2	1	1	0	41	1	1	2	3	0	NA	0	NA	0	NA	2	1550	3	1	0	1	010701	10	211183	0105	SAN LORENZO	6752	-78.3420666672	-5.9054799998	2020	11	NA	996	21	1
2020	004108101	PE6	41	81	1	2	41	2020	1451	4	1	0	4	4	1	1	1	0	41	1	1	2	3	0	NA	0	NA	0	NA	0	1550	2	1	0	1	010701	10	350500	0105	SAN LORENZO	6752	-78.3420666672	-5.9054799998	2020	11	NA	996	21	1
2020	004108201	PE6	41	82	1	1	41	2020	1451	4	1	0	4	4	0	1	1	0	41	1	1	2	3	0	NA	0	NA	0	NA	0	1550	1	1	0	1	010701	10	350500	0105	SAN LORENZO	6752	-78.3420666672	-5.9054799998	2020	11	NA	996	21	1
2020	004108301	PE6	41	83	1	1	41	2020	1451	4	1	0	4	4	1	1	1	0	41	1	1	2	3	0	NA	0	NA	0	NA	1	1550	1	1	0	1	010701	10	211183	0105	SAN LORENZO	6752	-78.3420666672	-5.9054799998	2020	11	NA	996	21	1
2020	004200101	PE6	42	1	1	1	42	2020	1446	4	1	0	4	4	1	1	1	0	42	1	1	2	3	0	NA	0	NA	0	NA	1	1868	1	1	0	1	010702	10	178280	0007	LA FLOR	6774	-78.257521667	-5.68794166717	2020	41	NA	996	23	1
2020	004200301	PE6	42	3	1	1	42	2020	1446	7	2	0	7	6	2	1	5	0	42	1	1	2	3	0	NA	0	NA	0	NA	1	1868	3	1	0	1	010702	10	178280	0007	LA FLOR	6774	-78.257521667	-5.68794166717	2020	11	NA	996	23	1
2020	004200501	PE6	42	5	1	1	42	2020	1446	2	0	0	2	2	0	1	1	0	42	1	1	2	3	0	NA	0	NA	0	NA	0	1868	0	1	0	1	010702	10	295892	0007	LA FLOR	6774	-78.257521667	-5.68794166717	2020	11	NA	996	23	0
2020	004201401	PE6	42	14	1	1	42	2020	1448	6	1	0	6	6	0	1	1	0	42	1	1	2	3	0	NA	0	NA	0	NA	0	1868	2	1	0	1	010702	10	295892	0008	GUAYAQUIL	6774	-78.2650299997	-5.66902833279	2020	43	NA	996	23	1
2020	004201501	PE6	42	15	1	1	42	2020	1448	4	1	0	4	4	0	1	1	0	42	1	1	2	3	0	NA	0	NA	0	NA	0	1868	1	1	0	1	010702	10	295892	0008	GUAYAQUIL	6774	-78.2650299997	-5.66902833279	2020	11	NA	996	23	1
2020	004201701	PE6	42	17	1	2	42	2020	1448	4	1	0	4	4	0	1	1	0	42	1	1	2	3	0	NA	0	NA	0	NA	0	1868	1	1	0	1	010702	10	295892	0008	GUAYAQUIL	6774	-78.2650299997	-5.66902833279	2020	11	NA	996	23	1
2020	004202401	PE6	42	24	1	1	42	2020	1446	4	1	0	4	4	0	1	1	0	42	1	1	2	3	0	NA	0	NA	0	NA	0	1868	1	1	0	1	010702	10	295892	0028	AKAPULCO	6774	-78.1918266673	-5.74561833312	2020	11	NA	996	23	1
2020	004202901	PE6	42	29	1	1	42	2020	1446	4	1	0	4	4	1	1	1	0	42	1	1	2	3	0	NA	0	NA	0	NA	1	1868	1	1	0	1	010702	10	178280	0028	AKAPULCO	6774	-78.1918266673	-5.74561833312	2020	11	NA	996	23	1
2020	004203401	PE6	42	34	1	1	42	2020	1446	4	1	0	4	4	2	1	1	0	42	1	1	2	3	0	NA	0	NA	0	NA	2	1868	1	1	0	1	010702	10	178280	0028	AKAPULCO	6774	-78.1918266673	-5.74561833312	2020	11	NA	996	23	0
2020	004203801	PE6	42	38	1	2	42	2020	1446	4	1	0	4	4	0	1	1	0	42	1	1	2	3	0	NA	0	NA	0	NA	0	1868	2	1	0	1	010702	10	295892	0028	AKAPULCO	6774	-78.1918266673	-5.74561833312	2020	41	NA	996	23	1
2020	004205101	PE6	42	51	1	3	42	2020	1449	3	0	0	3	3	0	1	1	0	42	1	1	2	3	0	NA	0	NA	0	NA	0	1868	0	1	0	1	010702	10	295892	0028	AKAPULCO	6774	-78.1918266673	-5.74561833312	2020	11	NA	996	23	1
2020	004205501	PE6	42	55	1	1	42	2020	1448	4	1	0	4	4	0	1	1	0	42	1	1	2	3	0	NA	0	NA	0	NA	0	1868	1	1	0	1	010702	10	295892	0028	AKAPULCO	6774	-78.1918266673	-5.74561833312	2020	11	NA	996	23	1
2020	004300101	PE6	43	1	1	1	43	2020	1451	1	0	0	1	1	0	1	1	0	43	1	1	2	3	0	NA	0	NA	0	NA	0	493	0	1	0	1	010702	10	391602	0097	MISQUIYACU BAJO	6791	-78.3295233334	-5.78701833303	2020	11	NA	996	23	1
2020	004300801	PE6	43	8	1	2	43	2020	1451	4	2	0	4	4	0	1	1	0	43	1	1	2	3	0	NA	0	NA	0	NA	0	493	2	1	0	1	010702	10	391602	0097	MISQUIYACU BAJO	6791	-78.3295233334	-5.78701833303	2020	11	NA	996	23	1
2020	004301401	PE6	43	14	1	2	43	2020	1451	2	0	0	2	2	0	1	1	0	43	1	1	2	3	0	NA	0	NA	0	NA	0	493	0	1	0	1	010702	10	391602	0097	MISQUIYACU BAJO	6791	-78.3295233334	-5.78701833303	2020	11	NA	996	23	1
2020	004301601	PE6	43	16	1	1	43	2020	1451	9	4	0	9	9	1	1	1	0	43	1	1	2	3	0	NA	0	NA	0	NA	1	493	5	1	0	1	010702	10	235948	0097	MISQUIYACU BAJO	6791	-78.3295233334	-5.78701833303	2020	11	NA	996	23	1
2020	004302901	PE6	43	29	1	2	43	2020	1451	4	1	0	4	4	1	1	1	0	43	1	1	2	3	0	NA	0	NA	0	NA	1	493	1	1	0	1	010702	10	235948	0097	MISQUIYACU BAJO	6791	-78.3295233334	-5.78701833303	2020	11	NA	996	23	1
2020	004303001	PE6	43	30	1	5	43	2020	1451	6	2	0	6	6	0	1	1	0	43	1	1	2	3	0	NA	0	NA	0	NA	0	493	3	1	0	1	010702	10	391602	0097	MISQUIYACU BAJO	6791	-78.3295233334	-5.78701833303	2020	11	NA	996	23	1
2020	004303501	PE6	43	35	1	1	43	2020	1451	4	1	0	4	4	1	1	1	0	43	1	1	2	3	0	NA	0	NA	0	NA	1	493	1	1	0	1	010702	10	235948	0097	MISQUIYACU BAJO	6791	-78.3295233334	-5.78701833303	2020	11	NA	996	23	1
2020	004303601	PE6	43	36	1	1	43	2020	1451	6	1	0	6	6	1	1	1	0	43	1	1	2	3	0	NA	0	NA	0	NA	1	493	2	1	0	1	010702	10	235948	0097	MISQUIYACU BAJO	6791	-78.3295233334	-5.78701833303	2020	11	NA	996	23	1
2020	004303801	PE6	43	38	1	1	43	2020	1451	1	0	0	1	1	0	1	1	0	43	1	1	2	3	0	NA	0	NA	0	NA	0	493	0	1	0	1	010702	10	391602	0097	MISQUIYACU BAJO	6791	-78.3295233334	-5.78701833303	2020	11	NA	996	23	1
2020	004405801	PE6	44	58	1	1	44	2020	1451	2	0	0	2	2	0	1	1	0	44	1	1	2	3	0	NA	0	NA	0	NA	0	1049	0	1	0	1	010702	10	383309	0118	ALTO SAN JOSE	6814	-78.2077516669	-5.85203500022	2020	11	NA	996	32	1
2020	004406201	PE6	44	62	1	2	44	2020	1451	3	1	0	3	3	0	1	1	0	44	1	1	2	3	0	NA	0	NA	0	NA	0	1049	2	1	0	1	010702	10	383309	0118	ALTO SAN JOSE	6814	-78.2077516669	-5.85203500022	2020	11	NA	996	23	1
2020	004406601	PE6	44	66	1	1	44	2020	1451	4	1	0	4	4	1	1	1	0	44	1	1	2	3	0	NA	0	NA	0	NA	0	1049	1	1	0	1	010702	10	383309	0118	ALTO SAN JOSE	6814	-78.2077516669	-5.85203500022	2020	11	NA	996	23	1
2020	004406801	PE6	44	68	1	1	44	2020	1451	3	1	0	3	3	0	1	1	0	44	1	1	2	3	0	NA	0	NA	0	NA	0	1049	1	1	0	1	010702	10	383309	0118	ALTO SAN JOSE	6814	-78.2077516669	-5.85203500022	2020	11	NA	996	23	1
2020	004407201	PE6	44	72	1	1	44	2020	1451	1	0	0	1	1	0	1	1	0	44	1	1	2	3	0	NA	0	NA	0	NA	0	1049	0	1	0	1	010702	10	383309	0118	ALTO SAN JOSE	6814	-78.2077516669	-5.85203500022	2020	11	NA	996	23	1
2020	004407301	PE6	44	73	1	1	44	2020	1451	4	1	0	4	4	0	1	1	0	44	1	1	2	3	0	NA	0	NA	0	NA	0	1049	1	1	0	1	010702	10	383309	0118	ALTO SAN JOSE	6814	-78.2077516669	-5.85203500022	2020	11	NA	996	23	1
2020	004407701	PE6	44	77	1	1	44	2020	1451	4	2	0	4	4	1	1	1	0	44	1	1	2	3	0	NA	0	NA	0	NA	1	1049	2	1	0	1	010702	10	230951	0118	ALTO SAN JOSE	6814	-78.2077516669	-5.85203500022	2020	11	NA	996	23	1
2020	004409701	PE6	44	97	1	1	44	2020	1451	5	2	0	5	5	1	1	1	0	44	1	1	2	3	0	NA	0	NA	0	NA	1	1049	2	1	0	1	010702	10	230951	0118	ALTO SAN JOSE	6814	-78.2077516669	-5.85203500022	2020	11	NA	996	23	1
2020	004409901	PE6	44	99	1	1	44	2020	1451	5	2	0	5	5	1	1	1	0	44	1	1	2	3	0	NA	0	NA	0	NA	1	1049	2	1	0	1	010702	10	230951	0118	ALTO SAN JOSE	6814	-78.2077516669	-5.85203500022	2020	11	NA	996	23	1
2020	004410301	PE6	44	103	1	2	44	2020	1451	2	0	0	2	2	0	1	1	0	44	1	1	2	3	0	NA	0	NA	0	NA	0	1049	0	1	0	1	010702	10	383309	0118	ALTO SAN JOSE	6814	-78.2077516669	-5.85203500022	2020	11	NA	996	23	1
2020	004411001	PE6	44	110	1	2	44	2020	1451	3	0	0	3	3	0	1	1	0	44	1	1	2	3	0	NA	0	NA	0	NA	0	1049	0	1	0	1	010702	10	383309	0118	ALTO SAN JOSE	6814	-78.2077516669	-5.85203500022	2020	11	NA	996	21	1
2020	004411201	PE6	44	112	1	1	44	2020	1451	1	0	0	1	1	0	1	1	0	44	1	1	2	3	0	NA	0	NA	0	NA	0	1049	0	1	0	1	010702	10	383309	0118	ALTO SAN JOSE	6814	-78.2077516669	-5.85203500022	2020	11	NA	996	23	1
2020	004411701	PE6	44	117	1	1	44	2020	1451	4	1	0	4	4	1	1	1	0	44	1	1	2	3	0	NA	0	NA	0	NA	1	1049	1	1	0	1	010702	10	230951	0118	ALTO SAN JOSE	6814	-78.2077516669	-5.85203500022	2020	11	NA	996	23	0
2020	004500101	PE6	45	1	1	1	45	2020	1451	7	3	0	7	7	0	1	1	0	45	1	1	2	3	0	NA	0	NA	0	NA	0	1799	3	1	0	1	010703	10	353081	0036	LA CHIRA	6830	-78.555856667	-5.94194833345	2020	11	NA	996	23	1
2020	004500201	PE6	45	2	1	1	45	2020	1451	4	1	0	4	4	1	1	1	0	45	1	1	2	3	0	NA	0	NA	0	NA	0	1799	1	1	0	1	010703	10	353081	0036	LA CHIRA	6830	-78.555856667	-5.94194833345	2020	11	NA	996	21	1
2020	004500301	PE6	45	3	1	1	45	2020	1451	5	1	0	5	5	0	1	1	0	45	1	1	2	3	0	NA	0	NA	0	NA	0	1799	1	1	0	1	010703	10	353081	0036	LA CHIRA	6830	-78.555856667	-5.94194833345	2020	11	NA	996	21	1
2020	004502601	PE6	45	26	1	1	45	2020	1451	3	1	0	3	3	0	1	1	0	45	1	1	2	3	0	NA	0	NA	0	NA	0	1799	1	1	0	1	010703	10	353081	0041	MIRAFLORES	6830	-78.5496050001	-5.94399666711	2020	11	NA	996	21	1
2020	004504101	PE6	45	41	1	1	45	2020	1451	5	1	0	5	5	0	1	1	0	45	1	1	2	3	0	NA	0	NA	0	NA	0	1799	1	1	0	1	010703	10	353081	0041	MIRAFLORES	6830	-78.5496050001	-5.94399666711	2020	11	NA	996	23	1
2020	004504401	PE6	45	44	1	1	45	2020	1451	3	2	0	3	3	0	1	1	0	45	1	1	2	3	0	NA	0	NA	0	NA	0	1799	2	1	0	1	010703	10	353081	0041	MIRAFLORES	6830	-78.5496050001	-5.94399666711	2020	11	NA	996	23	1
2020	004506901	PE6	45	69	1	1	45	2020	1451	4	1	0	4	4	0	1	1	0	45	1	1	2	3	0	NA	0	NA	0	NA	0	1799	1	1	0	1	010703	10	353081	0040	VISTA FLORIDA	6830	-78.5541683328	-5.9556749997	2020	11	NA	996	23	1
2020	004507301	PE6	45	73	1	1	45	2020	1451	1	0	0	1	1	0	1	1	0	45	1	1	2	3	0	NA	0	NA	0	NA	0	1799	0	1	0	1	010703	10	353081	0040	VISTA FLORIDA	6830	-78.5541683328	-5.9556749997	2020	11	NA	996	23	1
2020	004507401	PE6	45	74	1	2	45	2020	1451	5	1	0	5	5	0	1	1	0	45	1	1	2	3	0	NA	0	NA	0	NA	0	1799	1	1	0	1	010703	10	353081	0040	VISTA FLORIDA	6830	-78.5541683328	-5.9556749997	2020	11	NA	996	23	1
2020	004507901	PE6	45	79	1	1	45	2020	1451	2	1	0	2	2	0	1	1	0	45	1	1	2	3	0	NA	0	NA	0	NA	0	1799	1	1	0	1	010703	10	353081	0040	VISTA FLORIDA	6830	-78.5541683328	-5.9556749997	2020	11	NA	996	23	1
2020	004508101	PE6	45	81	1	1	45	2020	1451	3	1	0	3	3	0	1	1	0	45	1	1	2	3	0	NA	0	NA	0	NA	0	1799	1	1	0	1	010703	10	353081	0040	VISTA FLORIDA	6830	-78.5541683328	-5.9556749997	2020	11	NA	996	23	1
2020	004509301	PE6	45	93	1	1	45	2020	1451	3	1	0	3	3	1	1	1	0	45	1	1	2	3	0	NA	0	NA	0	NA	1	1799	1	1	0	1	010703	10	212738	0040	VISTA FLORIDA	6830	-78.5541683328	-5.9556749997	2020	11	NA	996	23	1
2020	004600201	PE6	46	2	1	2	46	2020	1442	6	2	0	6	6	0	1	1	0	46	1	1	2	3	0	NA	0	NA	0	NA	0	1315	2	1	0	1	010703	10	329770	0051	OCTUCHO	6832	-78.5703166674	-5.99859333312	2020	12	NA	5	32	1
2020	004600301	PE6	46	3	1	2	46	2020	1442	4	1	0	4	4	1	1	1	0	46	1	1	2	3	0	NA	0	NA	0	NA	1	1315	1	1	0	1	010703	10	198693	0051	OCTUCHO	6832	-78.5703166674	-5.99859333312	2020	11	NA	996	32	1
2020	004600401	PE6	46	4	1	1	46	2020	1442	2	0	0	2	0	0	1	1	0	46	1	1	2	3	0	NA	0	NA	0	NA	0	1315	1	1	0	1	010703	10	329770	0051	OCTUCHO	6832	-78.5703166674	-5.99859333312	2020	12	NA	5	23	1
2020	004600501	PE6	46	5	1	1	46	2020	1442	3	1	0	3	3	1	1	1	0	46	1	1	2	3	0	NA	0	NA	0	NA	1	1315	1	1	0	1	010703	10	198693	0051	OCTUCHO	6832	-78.5703166674	-5.99859333312	2020	11	NA	996	23	1
2020	004600601	PE6	46	6	1	1	46	2020	1442	3	0	0	3	1	0	1	1	0	46	1	1	2	3	0	NA	0	NA	0	NA	0	1315	2	1	0	1	010703	10	329770	0051	OCTUCHO	6832	-78.5703166674	-5.99859333312	2020	11	NA	996	11	1
2020	004601101	PE6	46	11	1	2	46	2020	1442	3	1	0	3	3	1	1	1	0	46	1	1	2	3	0	NA	0	NA	0	NA	1	1315	1	1	0	1	010703	10	198693	0051	OCTUCHO	6832	-78.5703166674	-5.99859333312	2020	11	NA	996	32	1
2020	004601201	PE6	46	12	1	1	46	2020	1442	3	0	0	3	3	0	1	1	0	46	1	1	2	3	0	NA	0	NA	0	NA	0	1315	0	1	0	1	010703	10	329770	0051	OCTUCHO	6832	-78.5703166674	-5.99859333312	2020	12	NA	5	11	1
2020	004601301	PE6	46	13	1	1	46	2020	1442	5	1	0	5	5	1	1	1	0	46	1	1	2	3	0	NA	0	NA	0	NA	1	1315	1	1	0	1	010703	10	198693	0051	OCTUCHO	6832	-78.5703166674	-5.99859333312	2020	11	NA	996	23	1
2020	004601401	PE6	46	14	1	1	46	2020	1442	1	0	0	1	1	0	1	1	0	46	1	1	2	3	0	NA	0	NA	0	NA	0	1315	0	1	0	1	010703	10	329770	0051	OCTUCHO	6832	-78.5703166674	-5.99859333312	2020	11	NA	996	11	1
2020	004610501	PE6	46	105	1	2	46	2020	1442	4	1	0	4	4	0	1	1	0	46	1	1	2	3	0	NA	0	NA	0	NA	0	1315	1	1	0	1	010703	10	329770	0048	LA LIBERTAD	6832	-78.5580033334	-5.98505833308	2020	11	NA	996	12	1
2020	004610601	PE6	46	106	1	1	46	2020	1442	1	0	0	1	1	0	1	1	0	46	1	1	2	3	0	NA	0	NA	0	NA	0	1315	0	1	0	1	010703	10	329770	0048	LA LIBERTAD	6832	-78.5580033334	-5.98505833308	2020	11	NA	996	23	1
2020	004610701	PE6	46	107	1	2	46	2020	1442	2	1	0	2	1	0	1	1	0	46	1	1	2	3	0	NA	0	NA	0	NA	0	1315	1	1	0	1	010703	10	329770	0048	LA LIBERTAD	6832	-78.5580033334	-5.98505833308	2020	12	NA	10	23	1
2020	004610801	PE6	46	108	1	1	46	2020	1442	6	2	0	4	6	1	1	1	0	46	1	1	2	3	0	NA	0	NA	0	NA	1	1315	2	1	0	1	010703	10	198693	0048	LA LIBERTAD	6832	-78.5580033334	-5.98505833308	2020	11	NA	996	23	1
2020	004800201	PE6	48	2	1	1	48	2020	1451	3	1	0	3	3	1	1	1	0	48	1	1	2	3	0	NA	0	NA	0	NA	0	677	1	1	0	1	010705	10	385320	0002	QUEBRADA HONDA	6868	-78.2926383331	-5.81862833293	2020	96	96	996	23	1
2020	004800901	PE6	48	9	1	1	48	2020	1451	2	0	0	2	0	0	1	1	0	48	1	1	2	3	0	NA	0	NA	0	NA	0	677	0	1	0	1	010705	10	385320	0006	PUERTO PANAMA	6868	-78.2707599996	-5.82732833304	2020	11	NA	996	32	1
2020	004801001	PE6	48	10	1	1	48	2020	1451	6	2	0	4	6	1	1	1	0	48	1	1	2	3	0	NA	0	NA	0	NA	1	677	3	1	0	1	010705	10	232162	0006	PUERTO PANAMA	6868	-78.2707599996	-5.82732833304	2020	11	NA	996	23	0
2020	004801301	PE6	48	13	1	2	48	2020	1451	5	2	0	5	5	0	1	1	0	48	1	1	2	3	0	NA	0	NA	0	NA	0	677	3	1	0	1	010705	10	385320	0006	PUERTO PANAMA	6868	-78.2707599996	-5.82732833304	2020	11	NA	996	23	0
2020	004801601	PE6	48	16	1	2	48	2020	1451	3	1	0	3	3	0	1	1	0	48	1	1	2	3	0	NA	0	NA	0	NA	0	677	2	1	0	1	010705	10	385320	0006	PUERTO PANAMA	6868	-78.2707599996	-5.82732833304	2020	11	NA	996	23	0
2020	004801801	PE6	48	18	1	1	48	2020	1451	4	1	0	4	4	0	1	1	0	48	1	1	2	3	0	NA	0	NA	0	NA	0	677	1	1	0	1	010705	10	385320	0006	PUERTO PANAMA	6868	-78.2707599996	-5.82732833304	2020	11	NA	996	23	0
2020	004802201	PE6	48	22	1	1	48	2020	1451	4	2	0	4	4	2	1	1	0	48	1	1	2	3	0	NA	0	NA	0	NA	2	677	2	1	0	1	010705	10	232162	0006	PUERTO PANAMA	6868	-78.2707599996	-5.82732833304	2020	11	NA	996	23	0
2020	004802901	PE6	48	29	1	2	48	2020	1451	4	0	0	4	4	0	1	1	0	48	1	1	2	3	0	NA	0	NA	0	NA	0	677	0	1	0	1	010705	10	385320	0006	PUERTO PANAMA	6868	-78.2707599996	-5.82732833304	2020	11	NA	996	23	0
2020	004803601	PE6	48	36	1	1	48	2020	1451	4	0	0	4	4	0	1	1	0	48	1	1	2	3	0	NA	0	NA	0	NA	0	677	0	1	0	1	010705	10	385320	0055	ESMERALDA	6868	-78.2822050004	-5.84039999966	2020	11	NA	996	23	0
2020	004803901	PE6	48	39	1	1	48	2020	1451	2	1	0	2	2	0	1	1	0	48	1	1	2	3	0	NA	0	NA	0	NA	0	677	1	1	0	1	010705	10	385320	0022	RAMON CASTILLA	6868	-78.2660083326	-5.90679666663	2020	11	NA	996	32	1
2020	004804001	PE6	48	40	1	1	48	2020	1451	5	1	0	5	5	1	1	1	0	48	1	1	2	3	0	NA	0	NA	0	NA	1	677	1	1	0	1	010705	10	232162	0022	RAMON CASTILLA	6868	-78.2660083326	-5.90679666663	2020	11	NA	996	11	1
2020	004804501	PE6	48	45	1	2	48	2020	1451	5	2	0	5	5	0	1	1	0	48	1	1	2	3	0	NA	0	NA	0	NA	0	677	2	1	0	1	010705	10	385320	0022	RAMON CASTILLA	6868	-78.2660083326	-5.90679666663	2020	11	NA	996	23	1
2020	004804601	PE6	48	46	1	2	48	2020	1451	5	0	0	5	5	0	1	1	0	48	1	1	2	3	0	NA	0	NA	0	NA	0	677	0	1	0	1	010705	10	385320	0022	RAMON CASTILLA	6868	-78.2660083326	-5.90679666663	2020	11	NA	996	11	1
2020	004806801	PE6	48	68	1	1	48	2020	1451	4	1	0	4	4	0	1	1	0	48	1	1	2	3	0	NA	0	NA	0	NA	0	677	1	1	0	1	010705	10	385320	0022	RAMON CASTILLA	6868	-78.2660083326	-5.90679666663	2020	11	NA	996	23	1
2020	004900201	PE6	49	2	1	1	49	2020	1446	3	1	0	3	3	0	1	1	0	49	1	1	2	3	0	NA	0	NA	0	NA	0	2521	1	1	0	1	010310	10	273012	0002	LA UNION	6881	-78.040689987	-5.845079974	2020	41	NA	996	32	1
2020	004900401	PE6	49	4	1	1	49	2020	1446	2	0	0	2	2	0	1	1	0	49	1	1	2	3	0	NA	0	NA	0	NA	0	2521	0	1	0	1	010310	10	273012	0002	LA UNION	6881	-78.040689987	-5.845079974	2020	11	NA	996	23	1
2020	004900501	PE6	49	5	1	1	49	2020	1446	5	1	0	5	5	2	1	1	0	49	1	1	2	3	0	NA	0	NA	0	NA	2	2521	1	1	0	1	010310	10	164495	0002	LA UNION	6881	-78.040689987	-5.845079974	2020	11	NA	996	23	1
2020	004900701	PE6	49	7	1	2	49	2020	1448	4	1	0	4	4	2	1	1	0	49	1	1	2	3	0	NA	0	NA	0	NA	1	2521	1	1	0	1	010310	10	164495	0002	LA UNION	6881	-78.040689987	-5.845079974	2020	11	NA	996	23	1
2020	004901001	PE6	49	10	1	1	49	2020	1448	5	1	0	5	5	1	1	1	0	49	1	1	2	3	0	NA	0	NA	0	NA	0	2521	1	1	0	1	010310	10	273012	0002	LA UNION	6881	-78.040689987	-5.845079974	2020	11	NA	996	23	1
2020	004901401	PE6	49	14	1	1	49	2020	1448	3	0	0	3	3	0	1	1	0	49	1	1	2	3	0	NA	0	NA	0	NA	0	2521	0	1	0	1	010310	10	273012	0002	LA UNION	6881	-78.040689987	-5.845079974	2020	11	NA	996	23	1
2020	004901901	PE6	49	19	1	1	49	2020	1448	5	1	0	5	5	1	1	1	0	49	1	1	2	3	0	NA	0	NA	0	NA	1	2521	1	1	0	1	010310	10	164495	0002	LA UNION	6881	-78.040689987	-5.845079974	2020	11	NA	996	23	1
2020	004902201	PE6	49	22	1	1	49	2020	1448	6	2	0	6	6	1	1	1	0	49	1	1	2	3	0	NA	0	NA	0	NA	1	2521	2	1	0	1	010310	10	164495	0002	LA UNION	6881	-78.040689987	-5.845079974	2020	11	NA	996	23	1
2020	004904501	PE6	49	45	1	1	49	2020	1448	4	1	0	4	4	1	1	1	0	49	1	1	2	3	0	NA	0	NA	0	NA	1	2521	1	1	0	1	010310	10	164495	0018	NUEVO CUMBA	6881	-78.0648416668	-5.87599833276	2020	11	NA	996	23	0
2020	004905001	PE6	49	50	1	2	49	2020	1446	5	1	0	5	5	1	1	2	0	49	1	1	2	3	0	NA	0	NA	0	NA	0	2521	1	1	0	1	010310	10	273012	0018	NUEVO CUMBA	6881	-78.0648416668	-5.87599833276	2020	51	NA	996	23	0
2020	004905301	PE6	49	53	1	2	49	2020	1446	3	1	0	3	3	0	1	1	0	49	1	1	2	3	0	NA	0	NA	0	NA	0	2521	1	1	0	1	010310	10	273012	0018	NUEVO CUMBA	6881	-78.0648416668	-5.87599833276	2020	51	NA	996	23	1
2020	004905401	PE6	49	54	1	1	49	2020	1446	3	1	0	3	3	1	1	1	0	49	1	1	2	3	0	NA	0	NA	0	NA	1	2521	1	1	0	1	010310	10	164495	0018	NUEVO CUMBA	6881	-78.0648416668	-5.87599833276	2020	11	NA	996	32	1
2020	004906001	PE6	49	60	1	2	49	2020	1448	4	1	0	4	4	1	1	1	0	49	1	1	2	3	0	NA	0	NA	0	NA	1	2521	2	1	0	1	010310	10	164495	0018	NUEVO CUMBA	6881	-78.0648416668	-5.87599833276	2020	11	NA	996	23	1
2020	004906101	PE6	49	61	1	2	49	2020	1446	8	2	0	4	8	1	1	1	0	49	1	1	2	3	0	NA	0	NA	0	NA	1	2521	3	1	0	1	010310	10	164495	0018	NUEVO CUMBA	6881	-78.0648416668	-5.87599833276	2020	21	NA	996	23	1
2020	004906901	PE6	49	69	1	2	49	2020	1446	3	1	0	3	3	1	1	1	0	49	1	1	2	3	0	NA	0	NA	0	NA	1	2521	1	1	0	1	010310	10	164495	0018	NUEVO CUMBA	6881	-78.0648416668	-5.87599833276	2020	11	NA	996	23	0
2020	005001501	PE6	50	15	1	1	50	2020	1447	1	0	0	1	0	0	1	1	0	50	1	1	2	3	0	NA	0	NA	0	NA	0	1703	0	1	0	1	010312	10	390462	0037	PUENTE VILCANIZA	6915	-77.8943066671	-5.77885000043	2020	11	NA	996	23	1
2020	005001701	PE6	50	17	1	1	50	2020	1447	3	1	0	3	3	0	1	1	0	50	1	1	2	3	0	NA	0	NA	0	NA	0	1703	1	1	0	1	010312	10	390462	0037	PUENTE VILCANIZA	6915	-77.8943066671	-5.77885000043	2020	11	NA	996	23	1
2020	005001801	PE6	50	18	1	1	50	2020	1447	1	0	0	1	1	0	1	1	0	50	1	1	2	3	0	NA	0	NA	0	NA	0	1703	0	1	0	1	010312	10	390462	0037	PUENTE VILCANIZA	6915	-77.8943066671	-5.77885000043	2020	11	NA	996	32	1
2020	005002101	PE6	50	21	1	1	50	2020	1447	2	0	0	2	2	0	1	1	0	50	1	1	2	3	0	NA	0	NA	0	NA	0	1703	0	1	0	1	010312	10	390462	0037	PUENTE VILCANIZA	6915	-77.8943066671	-5.77885000043	2020	11	NA	996	23	1
2020	005003701	PE6	50	37	1	1	50	2020	1447	4	0	0	4	0	0	1	1	0	50	1	1	2	3	0	NA	0	NA	0	NA	0	1703	1	1	0	1	010312	10	390462	0039	VILCANIZA	6915	-77.8831833331	-5.78571666689	2020	11	NA	996	11	1
2020	005004101	PE6	50	41	1	1	50	2020	1447	1	0	0	1	1	0	1	1	0	50	1	1	2	3	0	NA	0	NA	0	NA	0	1703	0	1	0	1	010312	10	390462	0039	VILCANIZA	6915	-77.8831833331	-5.78571666689	2020	11	NA	996	21	1
2020	005004301	PE6	50	43	1	1	50	2020	1447	4	2	0	4	4	1	1	1	0	50	1	1	2	3	0	NA	0	NA	0	NA	0	1703	2	1	0	1	010312	10	390462	0039	VILCANIZA	6915	-77.8831833331	-5.78571666689	2020	41	NA	996	21	1
2020	005004501	PE6	50	45	1	1	50	2020	1448	5	1	0	5	5	1	1	1	0	50	1	1	2	3	0	NA	0	NA	0	NA	1	1703	1	1	0	1	010312	10	235261	0039	VILCANIZA	6915	-77.8831833331	-5.78571666689	2020	11	NA	996	23	1
2020	005004701	PE6	50	47	1	1	50	2020	1447	3	0	0	3	1	0	1	1	0	50	1	1	2	3	0	NA	0	NA	0	NA	0	1703	0	1	0	1	010312	10	390462	0039	VILCANIZA	6915	-77.8831833331	-5.78571666689	2020	11	NA	996	11	1
2020	005006201	PE6	50	62	1	1	50	2020	1447	3	1	0	3	3	0	1	1	0	50	1	1	2	3	0	NA	0	NA	0	NA	0	1703	1	1	0	1	010312	10	390462	0039	VILCANIZA	6915	-77.8831833331	-5.78571666689	2020	11	NA	996	11	1
2020	005006501	PE6	50	65	1	1	50	2020	1447	1	0	0	1	0	0	1	1	0	50	1	1	2	3	0	NA	0	NA	0	NA	0	1703	0	1	0	1	010312	10	390462	0039	VILCANIZA	6915	-77.8831833331	-5.78571666689	2020	11	NA	996	23	1
2020	005006801	PE6	50	68	1	1	50	2020	1447	3	1	0	3	3	0	1	1	0	50	1	1	2	3	0	NA	0	NA	0	NA	0	1703	1	1	0	1	010312	10	390462	0039	VILCANIZA	6915	-77.8831833331	-5.78571666689	2020	11	NA	996	11	1
2020	005007001	PE6	50	70	1	1	50	2020	1447	6	1	0	6	6	2	1	1	0	50	1	1	2	3	0	NA	0	NA	0	NA	1	1703	1	1	0	1	010312	10	235261	0039	VILCANIZA	6915	-77.8831833331	-5.78571666689	2020	11	NA	996	11	1
2020	005007501	PE6	50	75	1	1	50	2020	1447	3	1	0	3	3	1	1	1	0	50	1	1	2	3	0	NA	0	NA	0	NA	1	1703	1	1	0	1	010312	10	235261	0039	VILCANIZA	6915	-77.8831833331	-5.78571666689	2020	11	NA	996	21	1
2020	005100301	PE6	51	3	1	2	51	2020	1447	3	1	0	3	3	0	1	2	0	51	1	1	2	3	0	NA	0	NA	0	NA	0	2600	1	1	0	1	010523	10	359928	0003	CHAQUIL	6971	-77.9609475252	-6.15103340397	2020	11	NA	996	23	1
2020	005100501	PE6	51	5	1	3	51	2020	1447	4	2	0	4	4	0	1	1	0	51	1	1	2	3	0	NA	0	NA	0	NA	0	2600	2	1	0	1	010523	10	359928	0003	CHAQUIL	6971	-77.9609475252	-6.15103340397	2020	11	NA	996	23	1
2020	005101301	PE6	51	13	1	2	51	2020	1447	6	2	0	6	6	0	1	1	0	51	1	1	2	3	0	NA	0	NA	0	NA	0	2600	3	1	0	1	010523	10	359928	0003	CHAQUIL	6971	-77.9609475252	-6.15103340397	2020	11	NA	996	11	1
2020	005101401	PE6	51	14	1	2	51	2020	1447	4	1	0	4	4	1	1	1	0	51	1	1	2	3	0	NA	0	NA	0	NA	1	2600	2	1	0	1	010523	10	216864	0003	CHAQUIL	6971	-77.9609475252	-6.15103340397	2020	11	NA	996	23	1
2020	005101801	PE6	51	18	1	1	51	2020	1447	3	0	0	3	3	0	1	1	0	51	1	1	2	3	0	NA	0	NA	0	NA	0	2600	0	1	0	1	010523	10	359928	0003	CHAQUIL	6971	-77.9609475252	-6.15103340397	2020	12	NA	996	12	1
2020	005102301	PE6	51	23	1	2	51	2020	1448	5	1	0	5	5	0	1	1	0	51	1	1	2	3	0	NA	0	NA	0	NA	0	2600	2	1	0	1	010523	10	359928	0003	CHAQUIL	6971	-77.9609475252	-6.15103340397	2020	11	NA	996	11	1
2020	005102801	PE6	51	28	1	1	51	2020	1448	4	1	0	4	4	1	1	1	0	51	1	1	2	3	0	NA	0	NA	0	NA	0	2600	1	1	0	1	010523	10	359928	0003	CHAQUIL	6971	-77.9609475252	-6.15103340397	2020	11	NA	996	11	1
2020	005105101	PE6	51	51	1	1	51	2020	1447	6	2	0	6	6	2	1	1	0	51	1	1	2	3	0	NA	0	NA	0	NA	2	2600	2	1	0	1	010523	10	216864	0006	SAN MIGUEL DE CRUZ PATA	6971	-77.9864110474	-6.16276838575	2020	11	NA	996	11	1
2020	005105201	PE6	51	52	1	1	51	2020	1447	6	1	0	6	6	1	1	1	0	51	1	1	2	3	0	NA	0	NA	0	NA	1	2600	2	1	0	1	010523	10	216864	0006	SAN MIGUEL DE CRUZ PATA	6971	-77.9864110474	-6.16276838575	2020	11	NA	996	23	1
2020	005105301	PE6	51	53	1	1	51	2020	1447	6	2	0	4	6	1	1	1	0	51	1	1	2	3	0	NA	0	NA	0	NA	1	2600	2	1	0	1	010523	10	216864	0006	SAN MIGUEL DE CRUZ PATA	6971	-77.9864110474	-6.16276838575	2020	11	NA	996	11	1
2020	005105401	PE6	51	54	1	1	51	2020	1448	3	1	0	3	3	0	1	1	0	51	1	1	2	3	0	NA	0	NA	0	NA	0	2600	1	1	0	1	010523	10	359928	0006	SAN MIGUEL DE CRUZ PATA	6971	-77.9864110474	-6.16276838575	2020	11	NA	996	32	1
2020	005105501	PE6	51	55	1	1	51	2020	1447	4	0	0	4	4	0	1	1	0	51	1	1	2	3	0	NA	0	NA	0	NA	0	2600	0	1	0	1	010523	10	359928	0006	SAN MIGUEL DE CRUZ PATA	6971	-77.9864110474	-6.16276838575	2020	11	NA	996	12	1
2020	005107801	PE6	51	78	1	1	51	2020	1447	7	2	0	3	6	1	1	1	0	51	1	1	2	3	0	NA	0	NA	0	NA	1	2600	4	1	0	1	010523	10	216864	0006	SAN MIGUEL DE CRUZ PATA	6971	-77.9864110474	-6.16276838575	2020	11	NA	996	11	1
2020	005108101	PE6	51	81	1	2	51	2020	1447	6	1	0	5	6	0	1	1	0	51	1	1	2	3	0	NA	0	NA	0	NA	0	2600	1	1	0	1	010523	10	359928	0006	SAN MIGUEL DE CRUZ PATA	6971	-77.9864110474	-6.16276838575	2020	11	NA	996	11	1
2020	005108401	PE6	51	84	1	1	51	2020	1447	4	2	0	4	4	1	1	1	0	51	1	1	2	3	0	NA	0	NA	0	NA	1	2600	3	1	0	1	010523	10	216864	0006	SAN MIGUEL DE CRUZ PATA	6971	-77.9864110474	-6.16276838575	2020	11	NA	996	11	1
2020	005200201	PE6	52	2	1	2	52	2020	1446	4	1	0	4	4	1	1	1	0	52	1	1	2	3	0	NA	0	NA	0	NA	1	2745	1	1	0	1	010507	10	206015	0004	HUIQUILLA	7029	-77.9925599866	-6.39861997383	2020	21	NA	996	23	1
2020	005201001	PE6	52	10	1	1	52	2020	1447	3	2	0	3	3	0	1	1	0	52	1	1	2	3	0	NA	0	NA	0	NA	0	2745	2	1	0	1	010507	10	341923	0008	CHOCTAMAL	7029	-77.9855983328	-6.39290166698	2020	11	NA	996	11	1
2020	005201801	PE6	52	18	1	2	52	2020	1447	3	1	0	3	3	0	1	1	0	52	1	1	2	3	0	NA	0	NA	0	NA	0	2745	1	1	0	1	010507	10	341923	0008	CHOCTAMAL	7029	-77.9855983328	-6.39290166698	2020	11	NA	996	11	1
2020	005202301	PE6	52	23	1	1	52	2020	1446	6	1	0	6	6	1	1	1	0	52	1	1	2	3	0	NA	0	NA	0	NA	1	2745	1	1	0	1	010507	10	206015	0008	CHOCTAMAL	7029	-77.9855983328	-6.39290166698	2020	11	NA	996	11	1
2020	005202501	PE6	52	25	1	1	52	2020	1446	5	1	0	5	5	2	1	1	0	52	1	1	2	3	0	NA	0	NA	0	NA	1	2745	1	1	0	1	010507	10	206015	0008	CHOCTAMAL	7029	-77.9855983328	-6.39290166698	2020	11	NA	996	11	1
2020	005205701	PE6	52	57	1	1	52	2020	1446	4	1	0	4	4	1	1	1	0	52	1	1	2	3	0	NA	0	NA	0	NA	1	2745	1	1	0	1	010507	10	206015	0008	CHOCTAMAL	7029	-77.9855983328	-6.39290166698	2020	11	NA	996	23	1
2020	005208801	PE6	52	88	1	1	52	2020	1446	5	1	0	5	5	1	1	1	0	52	1	1	2	3	0	NA	0	NA	0	NA	1	2745	1	1	0	1	010507	10	206015	0016	MULLACA	7029	-77.9868833327	-6.39502166672	2020	11	NA	996	11	1
2020	005209701	PE6	52	97	1	1	52	2020	1447	2	0	0	2	2	0	1	1	0	52	1	1	2	3	0	NA	0	NA	0	NA	0	2745	0	1	0	1	010507	10	341923	0016	MULLACA	7029	-77.9868833327	-6.39502166672	2020	11	NA	996	32	1
2020	005211301	PE6	52	113	1	1	52	2020	1446	6	2	0	6	6	1	1	1	0	52	1	1	2	3	0	NA	0	NA	0	NA	1	2745	2	1	0	1	010507	10	206015	0016	MULLACA	7029	-77.9868833327	-6.39502166672	2020	11	NA	996	23	1
2020	005212601	PE6	52	126	1	2	52	2020	1446	5	1	0	5	5	1	1	1	0	52	1	1	2	3	0	NA	0	NA	0	NA	1	2745	1	1	0	1	010507	10	206015	0010	EL PORVENIR	7029	-77.9748816669	-6.41152999991	2020	11	NA	996	23	1
2020	005212801	PE6	52	128	1	2	52	2020	1447	6	1	0	6	6	1	1	1	0	52	1	1	2	3	0	NA	0	NA	0	NA	1	2745	2	1	0	1	010507	10	206015	0010	EL PORVENIR	7029	-77.9748816669	-6.41152999991	2020	21	NA	996	23	1
2020	005301401	PE6	53	14	1	2	53	2020	1448	2	0	0	2	2	0	1	1	0	53	1	1	2	3	0	NA	0	NA	0	NA	0	2795	0	1	0	1	010521	10	419846	0017	SAN BARTOLO	7040	-77.8697783328	-6.54199499987	2020	11	NA	996	11	1
2020	005301501	PE6	53	15	1	1	53	2020	1448	2	0	0	2	2	0	1	1	0	53	1	1	2	3	0	NA	0	NA	0	NA	0	2795	0	1	0	1	010521	10	419846	0017	SAN BARTOLO	7040	-77.8697783328	-6.54199499987	2020	11	NA	996	11	1
2020	005301801	PE6	53	18	1	1	53	2020	1448	5	2	0	5	5	1	1	1	0	53	1	1	2	3	0	NA	0	NA	0	NA	1	2795	2	1	0	1	010521	10	252965	0017	SAN BARTOLO	7040	-77.8697783328	-6.54199499987	2020	11	NA	996	11	1
2020	005304001	PE6	53	40	1	2	53	2020	1448	4	1	0	4	4	0	1	1	0	53	1	1	2	3	0	NA	0	NA	0	NA	0	2795	1	1	0	1	010521	10	419846	0017	SAN BARTOLO	7040	-77.8697783328	-6.54199499987	2020	96	96	996	11	1
2020	005304501	PE6	53	45	1	1	53	2020	1447	5	1	0	5	5	0	1	1	0	53	1	1	2	3	0	NA	0	NA	0	NA	0	2795	1	1	0	1	010521	10	419846	0017	SAN BARTOLO	7040	-77.8697783328	-6.54199499987	2020	11	NA	996	23	1
2020	005304601	PE6	53	46	1	2	53	2020	1447	4	1	0	4	4	1	1	1	0	53	1	1	2	3	0	NA	0	NA	0	NA	1	2795	2	1	0	1	010521	10	252965	0017	SAN BARTOLO	7040	-77.8697783328	-6.54199499987	2020	96	96	996	23	1
2020	005306101	PE6	53	61	1	2	53	2020	1447	2	0	0	2	2	0	1	1	0	53	1	1	2	3	0	NA	0	NA	0	NA	0	2795	0	1	0	1	010521	10	419846	0017	SAN BARTOLO	7040	-77.8697783328	-6.54199499987	2020	11	NA	996	11	1
2020	005306301	PE6	53	63	1	1	53	2020	1447	4	1	0	4	4	1	1	1	0	53	1	1	2	3	0	NA	0	NA	0	NA	0	2795	1	1	0	1	010521	10	419846	0017	SAN BARTOLO	7040	-77.8697783328	-6.54199499987	2020	11	NA	996	23	1
2020	005306401	PE6	53	64	1	2	53	2020	1447	3	0	0	3	3	0	1	1	0	53	1	1	2	3	0	NA	0	NA	0	NA	0	2795	1	1	0	1	010521	10	419846	0017	SAN BARTOLO	7040	-77.8697783328	-6.54199499987	2020	11	NA	996	23	1
2020	005307801	PE6	53	78	1	1	53	2020	1447	3	1	0	3	3	1	1	5	0	53	1	1	2	3	0	NA	0	NA	0	NA	1	2795	1	1	0	1	010521	10	252965	0018	SAN MIGUEL DE LUVIN	7040	-77.8842316666	-6.53819833289	2020	11	NA	996	11	1
2020	005308601	PE6	53	86	1	1	53	2020	1447	4	1	0	4	4	1	1	2	0	53	1	1	2	3	0	NA	0	NA	0	NA	1	2795	1	1	0	1	010521	10	252965	0018	SAN MIGUEL DE LUVIN	7040	-77.8842316666	-6.53819833289	2020	11	NA	996	11	1
2020	005308701	PE6	53	87	1	2	53	2020	1447	5	1	0	5	5	1	1	1	0	53	1	1	2	3	0	NA	0	NA	0	NA	1	2795	1	1	0	1	010521	10	252965	0018	SAN MIGUEL DE LUVIN	7040	-77.8842316666	-6.53819833289	2020	11	NA	996	11	1
2020	005312001	PE6	53	120	1	1	53	2020	1447	5	1	0	5	5	1	1	1	0	53	1	1	2	3	0	NA	0	NA	0	NA	1	2795	1	1	0	1	010521	10	252965	0018	SAN MIGUEL DE LUVIN	7040	-77.8842316666	-6.53819833289	2020	11	NA	996	11	1
2020	005312301	PE6	53	123	1	1	53	2020	1447	1	0	0	1	1	0	1	1	0	53	1	1	2	3	0	NA	0	NA	0	NA	0	2795	0	1	0	1	010521	10	419846	0018	SAN MIGUEL DE LUVIN	7040	-77.8842316666	-6.53819833289	2020	11	NA	996	11	1
2020	005312601	PE6	53	126	1	1	53	2020	1447	4	1	0	4	4	2	1	1	0	53	1	1	2	3	0	NA	0	NA	0	NA	2	2795	1	1	0	1	010521	10	252965	0018	SAN MIGUEL DE LUVIN	7040	-77.8842316666	-6.53819833289	2020	11	NA	996	11	1
2020	005400101	PE6	54	1	1	2	54	2020	1452	5	1	0	5	5	1	1	1	0	54	1	1	2	3	0	NA	0	NA	0	NA	1	2870	1	1	0	1	010517	10	185057	0013	SAN CRISTOBAL DEL YESO	7057	-77.8078499996	-6.6942599997	2020	11	NA	996	11	1
2020	005400601	PE6	54	6	1	2	54	2020	1452	4	1	0	4	4	2	1	1	0	54	1	1	2	3	0	NA	0	NA	0	NA	1	2870	1	1	0	1	010517	10	185057	0013	SAN CRISTOBAL DEL YESO	7057	-77.8078499996	-6.6942599997	2020	11	NA	996	23	1
2020	005400901	PE6	54	9	1	4	54	2020	1452	7	2	0	7	7	1	1	1	0	54	1	1	2	3	0	NA	0	NA	0	NA	1	2870	2	1	0	1	010517	10	185057	0013	SAN CRISTOBAL DEL YESO	7057	-77.8078499996	-6.6942599997	2020	11	NA	996	11	1
2020	005402101	PE6	54	21	1	2	54	2020	1452	4	1	0	4	4	1	1	1	0	54	1	1	2	3	0	NA	0	NA	0	NA	0	2870	1	1	0	1	010517	10	368567	0013	SAN CRISTOBAL DEL YESO	7057	-77.8078499996	-6.6942599997	2020	11	NA	996	11	1
2020	005402201	PE6	54	22	1	2	54	2020	1452	4	1	0	4	4	1	1	1	0	54	1	1	2	3	0	NA	0	NA	0	NA	1	2870	1	1	0	1	010517	10	185057	0013	SAN CRISTOBAL DEL YESO	7057	-77.8078499996	-6.6942599997	2020	11	NA	996	11	1
2020	005402301	PE6	54	23	1	2	54	2020	1452	4	2	0	4	4	0	1	1	0	54	1	1	2	3	0	NA	0	NA	0	NA	0	2870	2	1	0	1	010517	10	368567	0013	SAN CRISTOBAL DEL YESO	7057	-77.8078499996	-6.6942599997	2020	11	NA	996	23	1
2020	005402401	PE6	54	24	1	2	54	2020	1452	3	1	0	3	3	1	1	1	0	54	1	1	2	3	0	NA	0	NA	0	NA	0	2870	1	1	0	1	010517	10	368567	0013	SAN CRISTOBAL DEL YESO	7057	-77.8078499996	-6.6942599997	2020	11	NA	996	11	1
2020	005402501	PE6	54	25	1	2	54	2020	1452	3	1	0	3	3	1	1	2	0	54	1	1	2	3	0	NA	0	NA	0	NA	1	2870	1	1	0	1	010517	10	185057	0013	SAN CRISTOBAL DEL YESO	7057	-77.8078499996	-6.6942599997	2020	11	NA	996	11	1
2020	005402601	PE6	54	26	1	2	54	2020	1452	3	1	0	3	3	1	1	1	0	54	1	1	2	3	0	NA	0	NA	0	NA	0	2870	1	1	0	1	010517	10	368567	0013	SAN CRISTOBAL DEL YESO	7057	-77.8078499996	-6.6942599997	2020	11	NA	996	11	1
2020	005404401	PE6	54	44	1	1	54	2020	1452	1	0	0	1	1	0	1	1	0	54	1	1	2	3	0	NA	0	NA	0	NA	0	2870	0	1	0	1	010517	10	368567	0016	SAN JOSE DE IPA�A	7057	-77.854481667	-6.71676999994	2020	11	NA	996	23	0
2020	005405001	PE6	54	50	1	2	54	2020	1452	4	1	0	4	4	1	1	1	0	54	1	1	2	3	0	NA	0	NA	0	NA	1	2870	1	1	0	1	010517	10	185057	0016	SAN JOSE DE IPA�A	7057	-77.854481667	-6.71676999994	2020	11	NA	996	11	1
2020	005405101	PE6	54	51	1	2	54	2020	1452	5	1	0	2	5	0	1	1	0	54	1	1	2	3	0	NA	0	NA	0	NA	0	2870	1	1	0	1	010517	10	368567	0016	SAN JOSE DE IPA�A	7057	-77.854481667	-6.71676999994	2020	11	NA	996	11	0
2020	005405201	PE6	54	52	1	2	54	2020	1452	4	1	0	3	4	1	1	1	0	54	1	1	2	3	0	NA	0	NA	0	NA	1	2870	2	1	0	1	010517	10	185057	0016	SAN JOSE DE IPA�A	7057	-77.854481667	-6.71676999994	2020	11	NA	996	23	0
2020	005405501	PE6	54	55	1	1	54	2020	1452	1	0	0	1	1	0	1	1	0	54	1	1	2	3	0	NA	0	NA	0	NA	0	2870	0	1	0	1	010517	10	368567	0016	SAN JOSE DE IPA�A	7057	-77.854481667	-6.71676999994	2020	11	NA	996	11	0
2020	005500201	PE6	55	2	1	2	55	2020	1448	4	1	0	4	4	0	1	1	0	55	1	1	2	3	0	NA	0	NA	0	NA	0	2889	2	1	0	1	010117	10	350138	0002	LARAM	7108	-77.709039986	-6.038579974	2020	43	NA	996	23	1
2020	005500501	PE6	55	5	1	1	55	2020	1449	3	1	0	2	3	0	1	1	0	55	1	1	2	3	0	NA	0	NA	0	NA	0	2889	1	1	0	1	010117	10	350138	0031	BUELO PAMPA	7108	-77.7083599864	-6.03928997415	2020	11	NA	996	21	1
2020	005500901	PE6	55	9	1	1	55	2020	1448	6	1	0	6	6	1	1	1	0	55	1	1	2	3	0	NA	0	NA	0	NA	1	2889	1	1	0	1	010117	10	210965	0031	BUELO PAMPA	7108	-77.7083599864	-6.03928997415	2020	11	NA	996	21	1
2020	005501001	PE6	55	10	1	1	55	2020	1448	4	1	0	4	4	0	1	1	0	55	1	1	2	3	0	NA	0	NA	0	NA	0	2889	1	1	0	1	010117	10	350138	0031	BUELO PAMPA	7108	-77.7083599864	-6.03928997415	2020	11	NA	996	21	1
2020	005501401	PE6	55	14	1	1	55	2020	1448	6	3	0	6	6	1	1	1	0	55	1	1	2	3	0	NA	0	NA	0	NA	1	2889	3	1	0	1	010117	10	210965	0005	BUELOT	7108	-77.7110399868	-6.04272997361	2020	11	NA	996	23	1
2020	005501501	PE6	55	15	1	1	55	2020	1449	3	2	0	2	3	0	1	1	0	55	1	1	2	3	0	NA	0	NA	0	NA	0	2889	2	1	0	1	010117	10	350138	0003	SHAULIA	7108	-77.7091099868	-6.04057997429	2020	11	NA	996	21	1
2020	005501601	PE6	55	16	1	1	55	2020	1449	4	1	0	4	4	1	1	1	0	55	1	1	2	3	0	NA	0	NA	0	NA	1	2889	1	1	0	1	010117	10	210965	0003	SHAULIA	7108	-77.7091099868	-6.04057997429	2020	11	NA	996	21	1
2020	005502101	PE6	55	21	1	1	55	2020	1449	4	1	0	4	4	2	1	1	0	55	1	1	2	3	0	NA	0	NA	0	NA	2	2889	1	1	0	1	010117	10	210965	0003	SHAULIA	7108	-77.7091099868	-6.04057997429	2020	11	NA	996	21	1
2020	005502501	PE6	55	25	1	1	55	2020	1448	4	2	0	4	4	0	1	1	0	55	1	1	2	3	0	NA	0	NA	0	NA	0	2889	2	1	0	1	010117	10	350138	0003	SHAULIA	7108	-77.7091099868	-6.04057997429	2020	11	NA	996	23	1
2020	005503501	PE6	55	35	1	1	55	2020	1448	4	1	0	4	4	1	1	1	0	55	1	1	2	3	0	NA	0	NA	0	NA	1	2889	1	1	0	1	010117	10	210965	0009	ZENLA	7108	-77.6976399867	-6.04607997431	2020	11	NA	996	23	1
2020	005503701	PE6	55	37	1	2	55	2020	1449	4	2	0	3	4	0	1	1	0	55	1	1	2	3	0	NA	0	NA	0	NA	0	2889	2	1	0	1	010117	10	350138	0009	ZENLA	7108	-77.6976399867	-6.04607997431	2020	11	NA	996	21	1
2020	005503901	PE6	55	39	1	1	55	2020	1448	1	0	0	1	1	0	1	1	0	55	1	1	2	3	0	NA	0	NA	0	NA	0	2889	0	1	0	1	010117	10	350138	0009	ZENLA	7108	-77.6976399867	-6.04607997431	2020	11	NA	996	21	1
2020	005504401	PE6	55	44	1	1	55	2020	1448	2	1	0	2	2	0	1	1	0	55	1	1	2	3	0	NA	0	NA	0	NA	0	2889	1	1	0	1	010117	10	350138	0010	CLICH	7108	-77.7040099864	-6.0483699738	2020	11	NA	996	21	1
2020	005600401	PE6	56	4	1	1	56	2020	1446	3	1	0	3	2	0	1	1	0	56	1	1	2	3	0	NA	0	NA	0	NA	0	2758	1	1	0	1	010106	10	337045	0001	CHUQUIBAMBA	7185	-77.85692	-6.93543	2020	11	NA	996	11	1
2020	005600901	PE6	56	9	1	2	56	2020	1447	4	1	0	4	3	0	1	1	0	56	1	1	2	3	0	NA	0	NA	0	NA	0	2758	1	1	0	1	010106	10	337045	0001	CHUQUIBAMBA	7185	-77.85692	-6.93543	2020	11	NA	996	11	1
2020	005601001	PE6	56	10	1	1	56	2020	1446	5	2	0	4	5	0	1	1	0	56	1	1	2	3	0	NA	0	NA	0	NA	0	2758	3	1	0	1	010106	10	337045	0001	CHUQUIBAMBA	7185	-77.85692	-6.93543	2020	11	NA	996	11	1
2020	005601801	PE6	56	18	1	2	56	2020	1446	5	1	0	5	4	0	1	1	0	56	1	1	2	3	0	NA	0	NA	0	NA	0	2758	1	1	0	1	010106	10	337045	0001	CHUQUIBAMBA	7185	-77.85692	-6.93543	2020	11	NA	996	11	1
2020	005603201	PE6	56	32	1	1	56	2020	1446	1	0	0	1	1	0	1	1	0	56	1	1	2	3	0	NA	0	NA	0	NA	0	2758	0	1	0	1	010106	10	337045	0001	CHUQUIBAMBA	7185	-77.85692	-6.93543	2020	11	NA	996	11	1
2020	005604101	PE6	56	41	1	2	56	2020	1446	5	1	0	5	4	0	1	1	0	56	1	1	2	3	0	NA	0	NA	0	NA	0	2758	1	1	0	1	010106	10	337045	0001	CHUQUIBAMBA	7185	-77.85692	-6.93543	2020	11	NA	996	11	1
2020	005605201	PE6	56	52	1	2	56	2020	1446	2	0	0	2	1	0	1	1	0	56	1	1	2	3	0	NA	0	NA	0	NA	0	2758	0	1	0	1	010106	10	337045	0001	CHUQUIBAMBA	7185	-77.85692	-6.93543	2020	11	NA	996	11	1
2020	005606301	PE6	56	63	1	2	56	2020	1446	4	1	0	4	4	0	1	1	0	56	1	1	2	3	0	NA	0	NA	0	NA	0	2758	1	1	0	1	010106	10	337045	0001	CHUQUIBAMBA	7185	-77.85692	-6.93543	2020	11	NA	996	11	1
2020	005606601	PE6	56	66	1	2	56	2020	1446	3	1	0	3	3	0	1	1	0	56	1	1	2	3	0	NA	0	NA	0	NA	0	2758	1	1	0	1	010106	10	337045	0001	CHUQUIBAMBA	7185	-77.85692	-6.93543	2020	11	NA	996	11	1
2020	005606801	PE6	56	68	1	1	56	2020	1446	5	0	0	5	5	0	1	5	0	56	1	1	2	3	0	NA	0	NA	0	NA	0	2758	0	1	0	1	010106	10	337045	0001	CHUQUIBAMBA	7185	-77.85692	-6.93543	2020	11	NA	996	11	1
2020	005608501	PE6	56	85	1	1	56	2020	1446	4	0	0	4	4	0	1	1	0	56	1	1	2	3	0	NA	0	NA	0	NA	0	2758	1	1	0	1	010106	10	337045	0001	CHUQUIBAMBA	7185	-77.85692	-6.93543	2020	11	NA	996	11	1
2020	005609301	PE6	56	93	1	1	56	2020	1446	1	0	0	1	1	0	1	1	0	56	1	1	2	3	0	NA	0	NA	0	NA	0	2758	0	1	0	1	010106	10	337045	0001	CHUQUIBAMBA	7185	-77.85692	-6.93543	2020	11	NA	996	11	1
2020	005609901	PE6	56	99	1	2	56	2020	1446	2	0	0	2	2	0	1	1	0	56	1	1	2	3	0	NA	0	NA	0	NA	0	2758	0	1	0	1	010106	10	337045	0001	CHUQUIBAMBA	7185	-77.85692	-6.93543	2020	11	NA	996	12	1
2020	005610401	PE6	56	104	1	2	56	2020	1446	4	1	0	4	4	1	1	1	0	56	1	1	2	3	0	NA	0	NA	0	NA	0	2758	1	1	0	1	010106	10	337045	0001	CHUQUIBAMBA	7185	-77.85692	-6.93543	2020	11	NA	996	11	1
2020	005612701	PE6	56	127	1	1	56	2020	1446	4	1	0	3	4	0	1	1	0	56	1	1	2	3	0	NA	0	NA	0	NA	0	2758	1	1	0	1	010106	10	337045	0001	CHUQUIBAMBA	7185	-77.85692	-6.93543	2020	12	NA	996	12	1
2020	005700101	PE6	57	1	1	1	57	2020	1447	3	1	0	3	3	0	1	1	0	57	1	1	2	3	0	NA	0	NA	0	NA	0	2490	1	1	0	1	010106	10	346229	0003	CHUMBOL	7186	-77.9419499999	-6.92757666693	2020	11	NA	996	23	1
2020	005700601	PE6	57	6	1	1	57	2020	1447	3	1	0	3	3	0	1	1	0	57	1	1	2	3	0	NA	0	NA	0	NA	0	2490	1	1	0	1	010106	10	346229	0003	CHUMBOL	7186	-77.9419499999	-6.92757666693	2020	11	NA	996	23	1
2020	005700901	PE6	57	9	1	1	57	2020	1447	2	0	0	2	2	0	1	1	0	57	1	1	2	3	0	NA	0	NA	0	NA	0	2490	0	1	0	1	010106	10	346229	0003	CHUMBOL	7186	-77.9419499999	-6.92757666693	2020	11	NA	996	11	1
2020	005701101	PE6	57	11	1	1	57	2020	1447	2	0	0	2	2	0	1	1	0	57	1	1	2	3	0	NA	0	NA	0	NA	0	2490	0	1	0	1	010106	10	346229	0003	CHUMBOL	7186	-77.9419499999	-6.92757666693	2020	11	NA	996	23	1
2020	005701401	PE6	57	14	1	1	57	2020	1447	2	0	0	2	2	0	1	1	0	57	1	1	2	3	0	NA	0	NA	0	NA	0	2490	0	1	0	1	010106	10	346229	0003	CHUMBOL	7186	-77.9419499999	-6.92757666693	2020	11	NA	996	11	1
2020	005701501	PE6	57	15	1	1	57	2020	1447	2	0	0	2	2	0	1	1	0	57	1	1	2	3	0	NA	0	NA	0	NA	0	2490	0	1	0	1	010106	10	346229	0003	CHUMBOL	7186	-77.9419499999	-6.92757666693	2020	11	NA	996	23	1
2020	005701601	PE6	57	16	1	2	57	2020	1447	6	3	0	6	5	0	1	1	0	57	1	1	2	3	0	NA	0	NA	0	NA	0	2490	3	1	0	1	010106	10	346229	0003	CHUMBOL	7186	-77.9419499999	-6.92757666693	2020	11	NA	996	11	1
2020	005703701	PE6	57	37	1	1	57	2020	1447	3	1	0	3	3	0	1	1	0	57	1	1	2	3	0	NA	0	NA	0	NA	0	2490	1	1	0	1	010106	10	346229	0003	CHUMBOL	7186	-77.9419499999	-6.92757666693	2020	11	NA	996	11	1
2020	005703901	PE6	57	39	1	1	57	2020	1447	3	0	0	3	3	0	1	1	0	57	1	1	2	3	0	NA	0	NA	0	NA	0	2490	0	1	0	1	010106	10	346229	0003	CHUMBOL	7186	-77.9419499999	-6.92757666693	2020	11	NA	996	11	1
2020	005704001	PE6	57	40	1	1	57	2020	1447	2	1	0	2	2	0	1	1	0	57	1	1	2	3	0	NA	0	NA	0	NA	0	2490	1	1	0	1	010106	10	346229	0003	CHUMBOL	7186	-77.9419499999	-6.92757666693	2020	11	NA	996	12	1
2020	005704002	PE6	57	40	2	2	57	2020	1447	2	1	0	2	2	0	1	1	0	57	1	1	2	3	0	NA	0	NA	0	NA	0	2490	1	1	0	1	010106	10	346229	0003	CHUMBOL	7186	-77.9419499999	-6.92757666693	2020	12	NA	996	12	1
2020	005704101	PE6	57	41	1	1	57	2020	1447	3	1	0	3	3	0	1	1	0	57	1	1	2	3	0	NA	0	NA	0	NA	0	2490	1	1	0	1	010106	10	346229	0003	CHUMBOL	7186	-77.9419499999	-6.92757666693	2020	11	NA	996	23	1
2020	005800101	PE6	58	1	1	2	58	2020	1442	2	0	0	2	2	0	1	1	0	58	1	1	2	3	0	NA	0	NA	0	NA	0	1708	0	1	0	1	010606	10	420439	0007	SHUCUSH	7217	-77.5727689902	-6.38440951998	2020	11	NA	996	23	1
2020	005800201	PE6	58	2	1	2	58	2020	1442	3	1	0	3	3	0	1	1	0	58	1	1	2	3	0	NA	0	NA	0	NA	0	1708	1	1	0	1	010606	10	420439	0007	SHUCUSH	7217	-77.5727689902	-6.38440951998	2020	11	NA	996	11	1
2020	005800301	PE6	58	3	1	1	58	2020	1442	2	0	0	1	2	0	1	1	0	58	1	1	2	3	0	NA	0	NA	0	NA	0	1708	0	1	0	1	010606	10	420439	0007	SHUCUSH	7217	-77.5727689902	-6.38440951998	2020	11	NA	996	11	1
2020	005800401	PE6	58	4	1	1	58	2020	1442	5	2	0	5	4	0	1	1	0	58	1	1	2	3	0	NA	0	NA	0	NA	0	1708	2	1	0	1	010606	10	420439	0007	SHUCUSH	7217	-77.5727689902	-6.38440951998	2020	11	NA	996	11	1
2020	005800501	PE6	58	5	1	1	58	2020	1442	5	2	0	5	5	1	1	1	0	58	1	1	2	3	0	NA	0	NA	0	NA	1	1708	2	1	0	1	010606	10	253322	0007	SHUCUSH	7217	-77.5727689902	-6.38440951998	2020	11	NA	996	11	1
2020	005803501	PE6	58	35	1	1	58	2020	1442	4	1	0	4	4	1	1	1	0	58	1	1	2	3	0	NA	0	NA	0	NA	0	1708	1	1	0	1	010606	10	420439	0007	SHUCUSH	7217	-77.5727689902	-6.38440951998	2020	11	NA	996	11	1
2020	005803601	PE6	58	36	1	2	58	2020	1442	2	0	0	2	2	0	1	1	0	58	1	1	2	3	0	NA	0	NA	0	NA	0	1708	0	1	0	1	010606	10	420439	0007	SHUCUSH	7217	-77.5727689902	-6.38440951998	2020	11	NA	996	11	1
2020	005803701	PE6	58	37	1	1	58	2020	1442	3	1	0	3	3	2	1	1	0	58	1	1	2	3	0	NA	0	NA	0	NA	1	1708	1	1	0	1	010606	10	253322	0007	SHUCUSH	7217	-77.5727689902	-6.38440951998	2020	11	NA	996	11	1
2020	005803801	PE6	58	38	1	1	58	2020	1442	1	0	0	1	1	0	1	1	0	58	1	1	2	3	0	NA	0	NA	0	NA	0	1708	0	1	0	1	010606	10	420439	0007	SHUCUSH	7217	-77.5727689902	-6.38440951998	2020	11	NA	996	11	1
2020	005803901	PE6	58	39	1	2	58	2020	1442	3	1	0	3	3	0	1	1	0	58	1	1	2	3	0	NA	0	NA	0	NA	0	1708	1	1	0	1	010606	10	420439	0007	SHUCUSH	7217	-77.5727689902	-6.38440951998	2020	11	NA	996	11	1
2020	005812201	PE6	58	122	1	2	58	2020	1442	3	0	0	3	3	0	1	1	0	58	1	1	2	3	0	NA	0	NA	0	NA	0	1708	0	1	0	1	010606	10	420439	0005	LUCERO PATA	7217	-77.5785845848	-6.38956321087	2020	11	NA	996	11	1
2020	005812301	PE6	58	123	1	2	58	2020	1442	6	1	0	6	6	0	1	1	0	58	1	1	2	3	0	NA	0	NA	0	NA	0	1708	1	1	0	1	010606	10	420439	0005	LUCERO PATA	7217	-77.5785845848	-6.38956321087	2020	11	NA	996	11	1
2020	005812501	PE6	58	125	1	2	58	2020	1442	2	0	0	2	2	0	1	1	0	58	1	1	2	3	0	NA	0	NA	0	NA	0	1708	0	1	0	1	010606	10	420439	0005	LUCERO PATA	7217	-77.5785845848	-6.38956321087	2020	11	NA	996	11	1
2020	005812601	PE6	58	126	1	1	58	2020	1442	2	0	0	2	2	0	1	1	0	58	1	1	2	3	0	NA	0	NA	0	NA	0	1708	0	1	0	1	010606	10	420439	0005	LUCERO PATA	7217	-77.5785845848	-6.38956321087	2020	11	NA	996	11	1
2020	005901001	PE6	59	10	1	2	59	2020	1452	5	1	0	5	5	1	1	1	0	59	1	1	2	3	0	NA	0	NA	0	NA	1	1783	1	1	0	1	010609	10	73426	0044	LOS OLIVOS	7236	-77.333959987	-6.406049975	2020	11	NA	996	23	1
2020	005901101	PE6	59	11	1	2	59	2020	1452	6	2	0	6	6	1	1	1	0	59	1	1	2	3	0	NA	0	NA	0	NA	1	1783	2	1	0	1	010609	10	73426	0044	LOS OLIVOS	7236	-77.333959987	-6.406049975	2020	11	NA	996	23	1
2020	005901201	PE6	59	12	1	2	59	2020	1452	3	1	0	2	3	0	1	1	0	59	1	1	2	3	0	NA	0	NA	0	NA	0	1783	1	1	0	1	010609	10	121865	0044	LOS OLIVOS	7236	-77.333959987	-6.406049975	2020	11	NA	996	21	1
2020	005902201	PE6	59	22	1	2	59	2020	1452	4	1	0	4	4	1	1	1	0	59	1	1	2	3	0	NA	0	NA	0	NA	1	1783	2	1	0	1	010609	10	73426	0044	LOS OLIVOS	7236	-77.333959987	-6.406049975	2020	11	NA	996	23	1
2020	005902401	PE6	59	24	1	2	59	2020	1452	5	1	0	5	5	0	1	1	0	59	1	1	2	3	0	NA	0	NA	0	NA	0	1783	2	1	0	1	010609	10	121865	0044	LOS OLIVOS	7236	-77.333959987	-6.406049975	2020	11	NA	996	23	1
2020	005902601	PE6	59	26	1	1	59	2020	1452	4	1	0	4	4	1	1	1	0	59	1	1	2	3	0	NA	0	NA	0	NA	1	1783	1	1	0	1	010609	10	73426	0044	LOS OLIVOS	7236	-77.333959987	-6.406049975	2020	11	NA	996	11	1
2020	005902901	PE6	59	29	1	3	59	2020	1452	4	0	0	3	4	0	1	1	0	59	1	1	2	3	0	NA	0	NA	0	NA	0	1783	0	1	0	1	010609	10	121865	0044	LOS OLIVOS	7236	-77.333959987	-6.406049975	2020	11	NA	996	21	1
2020	005903001	PE6	59	30	1	2	59	2020	1452	4	2	0	4	4	0	1	1	0	59	1	1	2	3	0	NA	0	NA	0	NA	0	1783	2	1	0	1	010609	10	121865	0044	LOS OLIVOS	7236	-77.333959987	-6.406049975	2020	11	NA	996	23	1
2020	005903101	PE6	59	31	1	1	59	2020	1452	2	0	0	2	2	0	1	1	0	59	1	1	2	3	0	NA	0	NA	0	NA	0	1783	0	1	0	1	010609	10	121865	0044	LOS OLIVOS	7236	-77.333959987	-6.406049975	2020	11	NA	996	21	1
2020	005903201	PE6	59	32	1	2	59	2020	1452	4	1	0	4	4	0	1	1	0	59	1	1	2	3	0	NA	0	NA	0	NA	0	1783	1	1	0	1	010609	10	121865	0044	LOS OLIVOS	7236	-77.333959987	-6.406049975	2020	11	NA	996	23	1
2020	005903301	PE6	59	33	1	1	59	2020	1452	2	0	0	2	1	0	1	1	0	59	1	1	2	3	0	NA	0	NA	0	NA	0	1783	1	1	0	1	010609	10	121865	0044	LOS OLIVOS	7236	-77.333959987	-6.406049975	2020	11	NA	996	23	1
2020	005903401	PE6	59	34	1	2	59	2020	1452	4	1	0	4	4	0	1	1	0	59	1	1	2	3	0	NA	0	NA	0	NA	0	1783	1	1	0	1	010609	10	121865	0044	LOS OLIVOS	7236	-77.333959987	-6.406049975	2020	11	NA	996	11	0
2020	005903501	PE6	59	35	1	1	59	2020	1452	2	0	0	2	2	0	1	1	0	59	1	1	2	3	0	NA	0	NA	0	NA	0	1783	0	1	0	1	010609	10	121865	0044	LOS OLIVOS	7236	-77.333959987	-6.406049975	2020	11	NA	996	21	1
2020	006000701	PE6	60	7	1	1	60	2020	1441	2	0	0	2	2	0	1	1	0	60	1	1	2	3	0	NA	0	NA	0	NA	0	1877	0	1	0	1	010609	10	192715	0016	LA UNION	7237	-77.330444804	-6.42443382	2020	11	NA	996	23	1
2020	006000801	PE6	60	8	1	1	60	2020	1441	3	1	0	3	3	1	1	1	0	60	1	1	2	3	0	NA	0	NA	0	NA	1	1877	1	1	0	1	010609	10	116114	0016	LA UNION	7237	-77.330444804	-6.42443382	2020	11	NA	996	23	1
2020	006001101	PE6	60	11	1	2	60	2020	1441	4	1	0	4	4	1	1	1	0	60	1	1	2	3	0	NA	0	NA	0	NA	1	1877	1	1	0	1	010609	10	116114	0016	LA UNION	7237	-77.330444804	-6.42443382	2020	11	NA	996	23	0
2020	006001201	PE6	60	12	1	5	60	2020	1441	8	2	0	8	8	3	1	1	0	60	1	1	2	3	0	NA	0	NA	0	NA	3	1877	2	1	0	1	010609	10	116114	0016	LA UNION	7237	-77.330444804	-6.42443382	2020	43	NA	10	23	1
2020	006001801	PE6	60	18	1	1	60	2020	1441	3	1	0	3	3	1	1	1	0	60	1	1	2	3	0	NA	0	NA	0	NA	1	1877	1	1	0	1	010609	10	116114	0016	LA UNION	7237	-77.330444804	-6.42443382	2020	11	NA	996	23	1
2020	006001901	PE6	60	19	1	2	60	2020	1441	3	1	0	3	3	1	1	1	0	60	1	1	2	3	0	NA	0	NA	0	NA	1	1877	1	1	0	1	010609	10	116114	0016	LA UNION	7237	-77.330444804	-6.42443382	2020	11	NA	996	23	1
2020	006002001	PE6	60	20	1	1	60	2020	1441	4	1	0	2	3	1	1	1	0	60	1	1	2	3	0	NA	0	NA	0	NA	0	1877	1	1	0	1	010609	10	192715	0016	LA UNION	7237	-77.330444804	-6.42443382	2020	11	NA	996	22	1
2020	006002101	PE6	60	21	1	2	60	2020	1441	5	1	0	5	5	1	1	1	0	60	1	1	2	3	0	NA	0	NA	0	NA	1	1877	1	1	0	1	010609	10	116114	0016	LA UNION	7237	-77.330444804	-6.42443382	2020	11	NA	996	23	1
2020	006002201	PE6	60	22	1	1	60	2020	1441	4	2	0	4	4	0	1	1	0	60	1	1	2	3	0	NA	0	NA	0	NA	0	1877	2	1	0	1	010609	10	192715	0016	LA UNION	7237	-77.330444804	-6.42443382	2020	11	NA	996	11	1
2020	006003601	PE6	60	36	1	2	60	2020	1441	3	1	0	3	3	0	1	1	0	60	1	1	2	3	0	NA	0	NA	0	NA	0	1877	1	1	0	1	010609	10	192715	0016	LA UNION	7237	-77.330444804	-6.42443382	2020	11	NA	996	23	1
2020	006003901	PE6	60	39	1	2	60	2020	1441	3	1	0	3	3	0	1	1	0	60	1	1	2	3	0	NA	0	NA	0	NA	0	1877	1	1	0	1	010609	10	192715	0016	LA UNION	7237	-77.330444804	-6.42443382	2020	11	NA	996	23	1
2020	006004001	PE6	60	40	1	2	60	2020	1441	5	2	0	5	5	1	1	1	0	60	1	1	2	3	0	NA	0	NA	0	NA	0	1877	2	1	0	1	010609	10	192715	0016	LA UNION	7237	-77.330444804	-6.42443382	2020	11	NA	996	22	1
2020	006004101	PE6	60	41	1	2	60	2020	1441	3	1	0	3	3	1	1	1	0	60	1	1	2	3	0	NA	0	NA	0	NA	1	1877	1	1	0	1	010609	10	116114	0016	LA UNION	7237	-77.330444804	-6.42443382	2020	11	NA	996	22	1
2020	006004201	PE6	60	42	1	1	60	2020	1441	3	1	0	3	2	1	1	1	0	60	1	1	2	3	0	NA	0	NA	0	NA	0	1877	1	1	0	1	010609	10	192715	0016	LA UNION	7237	-77.330444804	-6.42443382	2020	11	NA	996	22	1
2020	006102101	PE6	61	21	1	2	61	2020	1441	4	1	0	4	4	1	1	1	0	61	2	2	1	1	0	NA	0	NA	0	NA	1	52	1	1	0	1	021803	14	435039	0001	COISHCO	12067	-78.61591	-9.02888	2020	71	11	996	11	1
2020	006103601	PE6	61	36	1	2	61	2020	1441	2	1	0	2	2	0	1	1	0	61	2	2	1	1	0	NA	0	NA	0	NA	0	52	1	1	0	1	021803	14	1473555	0001	COISHCO	12067	-78.61591	-9.02888	2020	11	NA	996	11	1
2020	006106301	PE6	61	63	1	1	61	2020	1441	5	1	0	5	5	1	1	1	0	61	2	2	1	1	0	NA	0	NA	0	NA	0	52	1	1	0	1	021803	14	1473555	0001	COISHCO	12067	-78.61591	-9.02888	2020	96	96	10	23	1
2020	006106601	PE6	61	66	1	2	61	2020	1441	4	1	0	4	4	1	1	1	0	61	2	2	1	1	0	NA	0	NA	0	NA	1	52	1	1	0	1	021803	14	435039	0001	COISHCO	12067	-78.61591	-9.02888	2020	11	NA	996	11	1
2020	006110001	PE6	61	100	1	1	61	2020	1441	4	1	0	4	4	1	1	1	0	61	2	2	1	1	0	NA	0	NA	0	NA	1	52	1	1	0	1	021803	14	435039	0001	COISHCO	12067	-78.61591	-9.02888	2020	11	NA	996	11	1
2020	006112201	PE6	61	122	1	1	61	2020	1441	4	1	0	4	4	1	1	1	0	61	2	2	1	1	0	NA	0	NA	0	NA	1	52	1	1	0	1	021803	14	435039	0001	COISHCO	12067	-78.61591	-9.02888	2020	11	NA	996	11	0
2020	006113801	PE6	61	138	1	2	61	2020	1441	6	2	0	6	6	1	1	1	0	61	2	2	1	1	0	NA	0	NA	0	NA	1	52	3	1	0	1	021803	14	435039	0001	COISHCO	12067	-78.61591	-9.02888	2020	11	NA	996	11	1
2020	006116301	PE6	61	163	1	1	61	2020	1441	2	0	0	2	2	0	1	1	0	61	2	2	1	1	0	NA	0	NA	0	NA	0	52	0	1	0	1	021803	14	1473555	0001	COISHCO	12067	-78.61591	-9.02888	2020	11	NA	996	11	1
2020	006116401	PE6	61	164	1	2	61	2020	1441	4	1	0	4	4	1	1	1	0	61	2	2	1	1	0	NA	0	NA	0	NA	1	52	2	1	0	1	021803	14	435039	0001	COISHCO	12067	-78.61591	-9.02888	2020	71	11	996	11	1
2020	006117901	PE6	61	179	1	2	61	2020	1441	3	1	0	3	3	1	1	1	0	61	2	2	1	1	0	NA	0	NA	0	NA	1	52	1	1	0	1	021803	14	435039	0001	COISHCO	12067	-78.61591	-9.02888	2020	11	NA	996	11	1
2020	006200801	PE6	62	8	1	1	62	2020	1446	2	0	0	2	0	0	1	1	0	62	2	2	1	1	0	NA	0	NA	0	NA	0	65	0	1	0	1	021801	15	1659548	0001	CHIMBOTE	12069	-78.59273	-9.04479	2020	11	NA	996	11	1
2020	006201501	PE6	62	15	1	1	62	2020	1446	4	1	0	4	4	2	1	1	0	62	2	2	1	1	0	NA	0	NA	0	NA	1	65	1	1	0	1	021801	15	489950	0001	CHIMBOTE	12069	-78.59273	-9.04479	2020	11	NA	996	11	1
2020	006201901	PE6	62	19	1	1	62	2020	1446	4	2	0	4	4	1	1	1	0	62	2	2	1	1	0	NA	0	NA	0	NA	0	65	3	1	0	1	021801	15	1659548	0001	CHIMBOTE	12069	-78.59273	-9.04479	2020	11	NA	996	11	1
2020	006202301	PE6	62	23	1	1	62	2020	1446	4	1	0	4	4	0	1	1	0	62	2	2	1	1	0	NA	0	NA	0	NA	0	65	1	1	0	1	021801	15	1659548	0001	CHIMBOTE	12069	-78.59273	-9.04479	2020	11	NA	996	23	1
2020	006206801	PE6	62	68	1	1	62	2020	1446	4	0	0	4	4	0	1	1	0	62	2	2	1	1	0	NA	0	NA	0	NA	0	65	0	1	0	1	021801	15	1659548	0001	CHIMBOTE	12069	-78.59273	-9.04479	2020	11	NA	996	11	1
2020	006207701	PE6	62	77	1	1	62	2020	1446	3	2	0	3	3	1	1	1	0	62	2	2	1	1	0	NA	0	NA	0	NA	1	65	2	1	0	1	021801	15	489950	0001	CHIMBOTE	12069	-78.59273	-9.04479	2020	11	NA	996	11	1
2020	006211001	PE6	62	110	1	1	62	2020	1446	9	2	0	9	9	2	1	1	0	62	2	2	1	1	0	NA	0	NA	0	NA	2	65	3	1	0	1	021801	15	489950	0001	CHIMBOTE	12069	-78.59273	-9.04479	2020	11	NA	996	23	1
2020	006211701	PE6	62	117	1	1	62	2020	1446	3	1	0	3	3	0	1	1	0	62	2	2	1	1	0	NA	0	NA	0	NA	0	65	1	1	0	1	021801	15	1659548	0001	CHIMBOTE	12069	-78.59273	-9.04479	2020	11	NA	996	11	1
2020	006213801	PE6	62	138	1	2	62	2020	1446	10	1	0	10	10	3	1	1	0	62	2	2	1	1	0	NA	0	NA	0	NA	2	65	1	1	0	1	021801	15	489950	0001	CHIMBOTE	12069	-78.59273	-9.04479	2020	11	NA	996	11	1
2020	006301601	PE6	63	16	1	1	63	2020	1448	3	1	0	3	3	1	1	1	0	63	2	2	1	1	0	NA	0	NA	0	NA	1	45	1	1	0	1	021801	14	444387	0001	CHIMBOTE	12088	-78.58262	-9.05296	2020	11	NA	996	11	1
2020	006303801	PE6	63	38	1	1	63	2020	1449	5	0	0	5	5	0	1	1	0	63	2	2	1	1	0	NA	0	NA	0	NA	0	45	0	1	0	1	021801	14	1505219	0001	CHIMBOTE	12088	-78.58262	-9.05296	2020	11	NA	996	11	1
2020	006304801	PE6	63	48	1	1	63	2020	1446	4	2	0	4	4	0	1	1	0	63	2	2	1	1	0	NA	0	NA	0	NA	0	45	2	1	0	1	021801	14	1505219	0001	CHIMBOTE	12088	-78.58262	-9.05296	2020	11	NA	996	11	1
2020	006305601	PE6	63	56	1	1	63	2020	1446	7	2	0	7	7	1	1	1	0	63	2	2	1	1	0	NA	0	NA	0	NA	1	45	2	1	0	1	021801	14	444387	0001	CHIMBOTE	12088	-78.58262	-9.05296	2020	11	NA	996	11	1
2020	006306901	PE6	63	69	1	1	63	2020	1446	5	1	0	5	5	1	1	1	0	63	2	2	1	1	0	NA	0	NA	0	NA	1	45	2	1	0	1	021801	14	444387	0001	CHIMBOTE	12088	-78.58262	-9.05296	2020	11	NA	996	11	1
2020	006310801	PE6	63	108	1	1	63	2020	1446	2	0	0	2	2	0	1	1	0	63	2	2	1	1	0	NA	0	NA	0	NA	0	45	0	1	0	1	021801	14	1505219	0001	CHIMBOTE	12088	-78.58262	-9.05296	2020	11	NA	996	11	1
2020	006314101	PE6	63	141	1	1	63	2020	1446	2	0	0	2	2	0	1	3	0	63	2	2	1	1	0	NA	0	NA	0	NA	0	45	0	1	0	1	021801	14	1505219	0001	CHIMBOTE	12088	-78.58262	-9.05296	2020	11	NA	996	11	1
2020	006315401	PE6	63	154	1	4	63	2020	1446	5	1	0	5	5	1	1	1	0	63	2	2	1	1	0	NA	0	NA	0	NA	1	45	1	1	0	1	021801	14	444387	0001	CHIMBOTE	12088	-78.58262	-9.05296	2020	11	NA	996	11	1
2020	006316001	PE6	63	160	1	2	63	2020	1448	4	2	0	4	4	1	1	1	0	63	2	2	1	1	0	NA	0	NA	0	NA	1	45	2	1	0	1	021801	14	444387	0001	CHIMBOTE	12088	-78.58262	-9.05296	2020	11	NA	996	11	1
2020	006400501	PE6	64	5	1	4	64	2020	1442	5	1	0	5	4	1	1	1	0	64	2	2	1	1	0	NA	0	NA	0	NA	1	19	1	1	0	1	021801	13	504430	0001	CHIMBOTE	12117	-78.57198	-9.06708	2020	11	NA	996	11	1
2020	006402601	PE6	64	26	1	1	64	2020	1442	7	1	0	7	7	1	1	1	0	64	2	2	1	1	0	NA	0	NA	0	NA	0	19	1	1	0	1	021801	13	1708593	0001	CHIMBOTE	12117	-78.57198	-9.06708	2020	11	NA	996	11	1
2020	006402901	PE6	64	29	1	1	64	2020	1442	5	1	0	5	5	1	1	1	0	64	2	2	1	1	0	NA	0	NA	0	NA	1	19	1	1	0	1	021801	13	504430	0001	CHIMBOTE	12117	-78.57198	-9.06708	2020	11	NA	996	11	1
2020	006403801	PE6	64	38	1	1	64	2020	1442	6	1	0	6	5	1	1	1	0	64	2	2	1	1	0	NA	0	NA	0	NA	1	19	1	1	0	1	021801	13	504430	0001	CHIMBOTE	12117	-78.57198	-9.06708	2020	11	NA	996	11	1
2020	006403901	PE6	64	39	1	3	64	2020	1442	5	1	0	5	5	1	1	1	0	64	2	2	1	1	0	NA	0	NA	0	NA	1	19	1	1	0	1	021801	13	504430	0001	CHIMBOTE	12117	-78.57198	-9.06708	2020	11	NA	996	11	1
2020	006406501	PE6	64	65	1	2	64	2020	1442	2	0	0	2	2	0	1	1	0	64	2	2	1	1	0	NA	0	NA	0	NA	0	19	0	1	0	1	021801	13	1708593	0001	CHIMBOTE	12117	-78.57198	-9.06708	2020	11	NA	996	11	1
2020	006413501	PE6	64	135	1	2	64	2020	1442	4	1	0	4	4	1	1	1	0	64	2	2	1	1	0	NA	0	NA	0	NA	1	19	1	1	0	1	021801	13	504430	0001	CHIMBOTE	12117	-78.57198	-9.06708	2020	11	NA	996	11	1
2020	006500801	PE6	65	8	1	2	65	2020	1448	4	1	0	4	4	0	1	1	0	65	2	2	1	1	0	NA	0	NA	0	NA	0	41	2	1	0	1	021801	13	1886892	0001	CHIMBOTE	12128	-78.58361	-9.05727	2020	11	NA	996	11	1
2020	006502301	PE6	65	23	1	1	65	2020	1447	5	0	0	5	1	1	1	2	0	65	2	2	1	1	0	NA	0	NA	0	NA	1	41	2	1	0	1	021801	13	557069	0001	CHIMBOTE	12128	-78.58361	-9.05727	2020	11	NA	996	11	1
2020	006504101	PE6	65	41	1	1	65	2020	1449	5	0	0	5	5	0	1	1	0	65	2	2	1	1	0	NA	0	NA	0	NA	0	41	0	1	0	1	021801	13	1886892	0001	CHIMBOTE	12128	-78.58361	-9.05727	2020	11	NA	996	11	1
2020	006505601	PE6	65	56	1	2	65	2020	1447	16	2	0	16	16	4	1	1	0	65	2	2	1	1	0	NA	0	NA	0	NA	2	41	4	1	0	1	021801	13	557069	0001	CHIMBOTE	12128	-78.58361	-9.05727	2020	11	NA	996	11	1
2020	006509001	PE6	65	90	1	2	65	2020	1447	4	1	0	3	4	0	1	1	0	65	2	2	1	1	0	NA	0	NA	0	NA	0	41	1	1	0	1	021801	13	1886892	0001	CHIMBOTE	12128	-78.58361	-9.05727	2020	11	NA	996	11	1
2020	006510001	PE6	65	100	1	1	65	2020	1447	4	1	0	4	4	1	1	1	0	65	2	2	1	1	0	NA	0	NA	0	NA	1	41	1	1	0	1	021801	13	557069	0001	CHIMBOTE	12128	-78.58361	-9.05727	2020	11	NA	996	11	1
2020	006511501	PE6	65	115	1	1	65	2020	1447	4	1	0	4	4	0	1	1	0	65	2	2	1	1	0	NA	0	NA	0	NA	0	41	2	1	0	1	021801	13	1886892	0001	CHIMBOTE	12128	-78.58361	-9.05727	2020	11	NA	996	11	1
2020	006514601	PE6	65	146	1	1	65	2020	1447	1	0	0	1	1	0	1	1	0	65	2	2	1	1	0	NA	0	NA	0	NA	0	41	0	1	0	1	021801	13	1886892	0001	CHIMBOTE	12128	-78.58361	-9.05727	2020	11	NA	996	11	1
2020	006515201	PE6	65	152	1	1	65	2020	1447	2	0	0	2	2	0	1	1	0	65	2	2	1	1	0	NA	0	NA	0	NA	0	41	0	1	0	1	021801	13	1886892	0001	CHIMBOTE	12128	-78.58361	-9.05727	2020	11	NA	996	11	1
2020	006515202	PE6	65	152	2	2	65	2020	1447	3	1	0	3	3	0	1	2	0	65	2	2	1	1	0	NA	0	NA	0	NA	0	41	2	1	0	1	021801	13	1886892	0001	CHIMBOTE	12128	-78.58361	-9.05727	2020	11	NA	996	11	1
2020	006515203	PE6	65	152	3	2	65	2020	1447	3	1	0	3	2	1	1	4	0	65	2	2	1	1	0	NA	0	NA	0	NA	1	41	1	1	0	1	021801	13	557069	0001	CHIMBOTE	12128	-78.58361	-9.05727	2020	11	NA	996	11	1
2020	006515204	PE6	65	152	4	1	65	2020	1447	2	1	0	2	2	1	1	3	0	65	2	2	1	1	0	NA	0	NA	0	NA	0	41	1	1	0	1	021801	13	1886892	0001	CHIMBOTE	12128	-78.58361	-9.05727	2020	11	NA	996	11	1
2020	006700601	PE6	67	6	1	1	67	2020	1448	6	1	0	6	6	0	1	1	0	67	2	2	1	1	0	NA	0	NA	0	NA	0	17	1	1	0	1	021801	13	1517693	0001	CHIMBOTE	12169	-78.57525	-9.07225	2020	11	NA	996	11	1
2020	006701801	PE6	67	18	1	1	67	2020	1447	4	2	0	4	4	0	1	1	0	67	2	2	1	1	0	NA	0	NA	0	NA	0	17	2	1	0	1	021801	13	1517693	0001	CHIMBOTE	12169	-78.57525	-9.07225	2020	11	NA	996	11	1
2020	006702101	PE6	67	21	1	1	67	2020	1447	2	0	0	2	2	0	1	1	0	67	2	2	1	1	0	NA	0	NA	0	NA	0	17	0	1	0	1	021801	13	1517693	0001	CHIMBOTE	12169	-78.57525	-9.07225	2020	11	NA	996	11	1
2020	006703301	PE6	67	33	1	1	67	2020	1447	5	1	0	5	4	1	1	1	0	67	2	2	1	1	0	NA	0	NA	0	NA	1	17	1	1	0	1	021801	13	448070	0001	CHIMBOTE	12169	-78.57525	-9.07225	2020	11	NA	996	11	1
2020	006707201	PE6	67	72	1	1	67	2020	1447	5	2	0	5	5	1	1	1	0	67	2	2	1	1	0	NA	0	NA	0	NA	1	17	2	1	0	1	021801	13	448070	0001	CHIMBOTE	12169	-78.57525	-9.07225	2020	11	NA	996	11	1
2020	006707901	PE6	67	79	1	1	67	2020	1447	1	0	0	1	1	0	1	1	0	67	2	2	1	1	0	NA	0	NA	0	NA	0	17	0	1	0	1	021801	13	1517693	0001	CHIMBOTE	12169	-78.57525	-9.07225	2020	11	NA	996	11	1
2020	006709101	PE6	67	91	1	2	67	2020	1449	3	1	0	3	3	0	1	1	0	67	2	2	1	1	0	NA	0	NA	0	NA	0	17	1	1	0	1	021801	13	1517693	0001	CHIMBOTE	12169	-78.57525	-9.07225	2020	11	NA	996	11	1
2020	006711101	PE6	67	111	1	2	67	2020	1447	4	2	0	4	4	0	1	1	0	67	2	2	1	1	0	NA	0	NA	0	NA	0	17	2	1	0	1	021801	13	1517693	0001	CHIMBOTE	12169	-78.57525	-9.07225	2020	11	NA	996	11	1
2020	006800301	PE6	68	3	1	1	68	2020	1446	1	0	0	1	1	0	1	1	0	68	2	2	1	1	0	NA	0	NA	0	NA	0	16	0	1	0	1	021801	13	1768033	0001	CHIMBOTE	12173	-78.57581	-9.07365	2020	11	NA	996	11	1
2020	006800901	PE6	68	9	1	1	68	2020	1446	6	1	0	6	6	1	1	1	0	68	2	2	1	1	0	NA	0	NA	0	NA	1	16	1	1	0	1	021801	13	521978	0001	CHIMBOTE	12173	-78.57581	-9.07365	2020	11	NA	996	11	1
2020	006801001	PE6	68	10	1	1	68	2020	1446	5	1	0	4	5	2	1	2	0	68	2	2	1	1	0	NA	0	NA	0	NA	2	16	1	1	0	1	021801	13	521978	0001	CHIMBOTE	12173	-78.57581	-9.07365	2020	11	NA	996	11	1
2020	006802101	PE6	68	21	1	1	68	2020	1447	5	2	0	5	5	1	1	1	0	68	2	2	1	1	0	NA	0	NA	0	NA	1	16	2	1	0	1	021801	13	521978	0001	CHIMBOTE	12173	-78.57581	-9.07365	2020	11	NA	996	11	1
2020	006803801	PE6	68	38	1	2	68	2020	1446	3	0	0	3	3	0	1	1	0	68	2	2	1	1	0	NA	0	NA	0	NA	0	16	0	1	0	1	021801	13	1768033	0001	CHIMBOTE	12173	-78.57581	-9.07365	2020	11	NA	996	11	1
2020	006804901	PE6	68	49	1	2	68	2020	1446	6	1	0	6	6	0	1	1	0	68	2	2	1	1	0	NA	0	NA	0	NA	0	16	2	1	0	1	021801	13	1768033	0001	CHIMBOTE	12173	-78.57581	-9.07365	2020	11	NA	996	11	1
2020	006804902	PE6	68	49	2	2	68	2020	1446	5	1	0	5	5	1	1	2	0	68	2	2	1	1	0	NA	0	NA	0	NA	1	16	1	1	0	1	021801	13	521978	0001	CHIMBOTE	12173	-78.57581	-9.07365	2020	11	NA	996	11	1
2020	006807501	PE6	68	75	1	1	68	2020	1447	4	1	0	4	4	1	1	1	0	68	2	2	1	1	0	NA	0	NA	0	NA	1	16	2	1	0	1	021801	13	521978	0001	CHIMBOTE	12173	-78.57581	-9.07365	2020	11	NA	996	11	1
2020	006808901	PE6	68	89	1	1	68	2020	1446	6	1	0	6	6	0	1	1	0	68	2	2	1	1	0	NA	0	NA	0	NA	0	16	1	1	0	1	021801	13	1768033	0001	CHIMBOTE	12173	-78.57581	-9.07365	2020	11	NA	996	11	1
2020	006810201	PE6	68	102	1	2	68	2020	1446	2	0	0	2	2	0	1	3	0	68	2	2	1	1	0	NA	0	NA	0	NA	0	16	0	1	0	1	021801	13	1768033	0001	CHIMBOTE	12173	-78.57581	-9.07365	2020	11	NA	996	11	1
2020	006810202	PE6	68	102	2	1	68	2020	1446	3	1	0	3	3	0	1	1	0	68	2	2	1	1	0	NA	0	NA	0	NA	0	16	1	1	0	1	021801	13	1768033	0001	CHIMBOTE	12173	-78.57581	-9.07365	2020	12	NA	996	12	1
2020	006815401	PE6	68	154	1	1	68	2020	1446	2	0	0	2	2	0	1	1	0	68	2	2	1	1	0	NA	0	NA	0	NA	0	16	0	1	0	1	021801	13	1768033	0001	CHIMBOTE	12173	-78.57581	-9.07365	2020	11	NA	996	11	1
2020	006900701	PE6	69	7	1	1	69	2020	1447	3	0	0	3	3	1	1	1	0	69	2	2	1	1	0	NA	0	NA	0	NA	1	12	0	1	0	1	021801	11	354660	0001	CHIMBOTE	12207	-78.59125	-9.07309	2020	11	NA	996	11	1
2020	006901401	PE6	69	14	1	1	69	2020	1447	4	1	0	4	4	0	1	1	0	69	2	2	1	1	0	NA	0	NA	0	NA	0	12	1	1	0	1	021801	11	1201298	0001	CHIMBOTE	12207	-78.59125	-9.07309	2020	11	NA	996	11	1
2020	006901701	PE6	69	17	1	1	69	2020	1447	1	0	0	1	1	0	1	1	0	69	2	2	1	1	0	NA	0	NA	0	NA	0	12	0	1	0	1	021801	11	1201298	0001	CHIMBOTE	12207	-78.59125	-9.07309	2020	71	11	996	11	1
2020	006903401	PE6	69	34	1	2	69	2020	1447	3	1	0	3	3	0	1	1	0	69	2	2	1	1	0	NA	0	NA	0	NA	0	12	1	1	0	1	021801	11	1201298	0001	CHIMBOTE	12207	-78.59125	-9.07309	2020	11	NA	996	11	1
2020	006904501	PE6	69	45	1	1	69	2020	1447	3	0	0	3	3	0	1	1	0	69	2	2	1	1	0	NA	0	NA	0	NA	0	12	0	1	0	1	021801	11	1201298	0001	CHIMBOTE	12207	-78.59125	-9.07309	2020	11	NA	996	11	1
2020	006904701	PE6	69	47	1	1	69	2020	1447	3	0	0	3	3	0	1	1	0	69	2	2	1	1	0	NA	0	NA	0	NA	0	12	0	1	0	1	021801	11	1201298	0001	CHIMBOTE	12207	-78.59125	-9.07309	2020	11	NA	996	11	1
2020	006906101	PE6	69	61	1	1	69	2020	1447	4	1	0	4	4	0	1	1	0	69	2	2	1	1	0	NA	0	NA	0	NA	0	12	1	1	0	1	021801	11	1201298	0001	CHIMBOTE	12207	-78.59125	-9.07309	2020	11	NA	996	11	1
2020	006908101	PE6	69	81	1	1	69	2020	1447	3	0	0	3	1	0	1	1	0	69	2	2	1	1	0	NA	0	NA	0	NA	0	12	0	1	0	1	021801	11	1201298	0001	CHIMBOTE	12207	-78.59125	-9.07309	2020	11	NA	996	11	1
2020	006908201	PE6	69	82	1	1	69	2020	1448	1	0	0	1	1	0	1	1	0	69	2	2	1	1	0	NA	0	NA	0	NA	0	12	0	1	0	1	021801	11	1201298	0001	CHIMBOTE	12207	-78.59125	-9.07309	2020	11	NA	996	11	1
2020	007202401	PE6	72	24	1	1	72	2020	1448	3	1	0	3	3	0	1	1	0	72	2	2	1	1	0	NA	0	NA	0	NA	0	13	1	1	0	1	021801	12	1530493	0001	CHIMBOTE	12249	-78.57742	-9.07732	2020	11	NA	996	11	1
2020	007203001	PE6	72	30	1	1	72	2020	1447	6	1	0	6	6	2	1	1	0	72	2	2	1	1	0	NA	0	NA	0	NA	2	13	1	1	0	1	021801	12	451849	0001	CHIMBOTE	12249	-78.57742	-9.07732	2020	11	NA	996	11	1
2020	007203801	PE6	72	38	1	1	72	2020	1449	6	2	0	6	6	0	1	1	0	72	2	2	1	1	0	NA	0	NA	0	NA	0	13	2	1	0	1	021801	12	1530493	0001	CHIMBOTE	12249	-78.57742	-9.07732	2020	11	NA	996	11	1
2020	007209301	PE6	72	93	1	1	72	2020	1447	4	1	0	4	4	1	1	1	0	72	2	2	1	1	0	NA	0	NA	0	NA	1	13	1	1	0	1	021801	12	451849	0001	CHIMBOTE	12249	-78.57742	-9.07732	2020	11	NA	996	11	1
2020	007210701	PE6	72	107	1	1	72	2020	1447	5	2	0	5	5	1	1	1	0	72	2	2	1	1	0	NA	0	NA	0	NA	1	13	2	1	0	1	021801	12	451849	0001	CHIMBOTE	12249	-78.57742	-9.07732	2020	11	NA	996	11	1
2020	007211701	PE6	72	117	1	1	72	2020	1447	7	1	0	7	7	1	1	1	0	72	2	2	1	1	0	NA	0	NA	0	NA	1	13	1	1	0	1	021801	12	451849	0001	CHIMBOTE	12249	-78.57742	-9.07732	2020	11	NA	996	11	1
2020	007211801	PE6	72	118	1	1	72	2020	1447	2	1	0	2	2	0	1	1	0	72	2	2	1	1	0	NA	0	NA	0	NA	0	13	1	1	0	1	021801	12	1530493	0001	CHIMBOTE	12249	-78.57742	-9.07732	2020	11	NA	996	11	1
2020	007213801	PE6	72	138	1	2	72	2020	1447	3	1	0	3	3	0	1	1	0	72	2	2	1	1	0	NA	0	NA	0	NA	0	13	1	1	0	1	021801	12	1530493	0001	CHIMBOTE	12249	-78.57742	-9.07732	2020	11	NA	996	11	1
2020	007214701	PE6	72	147	1	2	72	2020	1447	2	1	0	2	2	0	1	1	0	72	2	2	1	1	0	NA	0	NA	0	NA	0	13	1	1	0	1	021801	12	1530493	0001	CHIMBOTE	12249	-78.57742	-9.07732	2020	11	NA	996	11	1
2020	007217201	PE6	72	172	1	1	72	2020	1448	6	1	0	6	6	2	1	1	0	72	2	2	1	1	0	NA	0	NA	0	NA	1	13	1	1	0	1	021801	12	451849	0001	CHIMBOTE	12249	-78.57742	-9.07732	2020	11	NA	996	11	1
2020	007400401	PE6	74	4	1	1	74	2020	1441	4	1	0	4	4	1	1	1	0	74	2	2	1	1	0	NA	0	NA	0	NA	1	15	1	1	0	1	021801	13	561790	0001	CHIMBOTE	12264	-78.5706	-9.08052	2020	71	11	996	11	1
2020	007401701	PE6	74	17	1	2	74	2020	1441	4	1	0	4	4	1	1	1	0	74	2	2	1	1	0	NA	0	NA	0	NA	1	15	1	1	0	1	021801	13	561790	0001	CHIMBOTE	12264	-78.5706	-9.08052	2020	11	NA	996	11	1
2020	007401801	PE6	74	18	1	1	74	2020	1441	3	1	0	3	3	0	1	1	0	74	2	2	1	1	0	NA	0	NA	0	NA	0	15	1	1	0	1	021801	13	1902883	0001	CHIMBOTE	12264	-78.5706	-9.08052	2020	11	NA	996	11	1
2020	007402701	PE6	74	27	1	2	74	2020	1441	5	1	0	5	5	1	1	1	0	74	2	2	1	1	0	NA	0	NA	0	NA	1	15	1	1	0	1	021801	13	561790	0001	CHIMBOTE	12264	-78.5706	-9.08052	2020	11	NA	996	11	1
2020	007408201	PE6	74	82	1	2	74	2020	1441	2	0	0	2	2	0	1	1	0	74	2	2	1	1	0	NA	0	NA	0	NA	0	15	0	1	0	1	021801	13	1902883	0001	CHIMBOTE	12264	-78.5706	-9.08052	2020	11	NA	996	11	1
2020	007408301	PE6	74	83	1	1	74	2020	1441	3	0	0	3	3	0	1	1	0	74	2	2	1	1	0	NA	0	NA	0	NA	0	15	0	1	0	1	021801	13	1902883	0001	CHIMBOTE	12264	-78.5706	-9.08052	2020	71	11	996	11	1
2020	007409701	PE6	74	97	1	2	74	2020	1441	8	2	0	8	8	1	1	1	0	74	2	2	1	1	0	NA	0	NA	0	NA	1	15	2	1	0	1	021801	13	561790	0001	CHIMBOTE	12264	-78.5706	-9.08052	2020	11	NA	996	11	1
2020	007411901	PE6	74	119	1	1	74	2020	1441	2	0	0	2	2	0	1	1	0	74	2	2	1	1	0	NA	0	NA	0	NA	0	15	0	1	0	1	021801	13	1902883	0001	CHIMBOTE	12264	-78.5706	-9.08052	2020	11	NA	996	11	1
2020	007412301	PE6	74	123	1	5	74	2020	1441	8	3	0	8	8	2	1	1	0	74	2	2	1	1	0	NA	0	NA	0	NA	1	15	3	1	0	1	021801	13	561790	0001	CHIMBOTE	12264	-78.5706	-9.08052	2020	11	NA	996	11	1
2020	007602501	PE6	76	25	1	1	76	2020	1448	5	1	0	5	5	1	1	1	0	76	2	2	1	1	0	NA	0	NA	0	NA	1	16	1	1	0	1	021801	14	432899	0001	CHIMBOTE	12270	-78.5686	-9.07509	2020	11	NA	996	11	1
2020	007603601	PE6	76	36	1	2	76	2020	1449	5	2	0	5	5	0	1	1	0	76	2	2	1	1	0	NA	0	NA	0	NA	0	16	3	1	0	1	021801	14	1466307	0001	CHIMBOTE	12270	-78.5686	-9.07509	2020	11	NA	996	11	1
2020	007603801	PE6	76	38	1	2	76	2020	1449	3	1	0	3	3	0	1	1	0	76	2	2	1	1	0	NA	0	NA	0	NA	0	16	1	1	0	1	021801	14	1466307	0001	CHIMBOTE	12270	-78.5686	-9.07509	2020	11	NA	996	11	1
2020	007604701	PE6	76	47	1	1	76	2020	1447	8	2	0	8	8	1	1	1	0	76	2	2	1	1	0	NA	0	NA	0	NA	1	16	2	1	0	1	021801	14	432899	0001	CHIMBOTE	12270	-78.5686	-9.07509	2020	11	NA	996	11	1
2020	007607501	PE6	76	75	1	1	76	2020	1447	5	1	0	5	5	2	1	1	0	76	2	2	1	1	0	NA	0	NA	0	NA	2	16	1	1	0	1	021801	14	432899	0001	CHIMBOTE	12270	-78.5686	-9.07509	2020	11	NA	996	11	0
2020	007607901	PE6	76	79	1	6	76	2020	1447	7	1	0	7	7	1	1	1	0	76	2	2	1	1	0	NA	0	NA	0	NA	1	16	1	1	0	1	021801	14	432899	0001	CHIMBOTE	12270	-78.5686	-9.07509	2020	11	NA	996	11	1
2020	007609101	PE6	76	91	1	1	76	2020	1447	3	1	0	3	3	0	1	1	0	76	2	2	1	1	0	NA	0	NA	0	NA	0	16	1	1	0	1	021801	14	1466307	0001	CHIMBOTE	12270	-78.5686	-9.07509	2020	11	NA	996	11	1
2020	007613201	PE6	76	132	1	2	76	2020	1447	4	1	0	4	4	0	1	1	0	76	2	2	1	1	0	NA	0	NA	0	NA	0	16	1	1	0	1	021801	14	1466307	0001	CHIMBOTE	12270	-78.5686	-9.07509	2020	11	NA	996	11	1
2020	007701501	PE6	77	15	1	1	77	2020	1447	2	1	0	2	2	0	1	1	0	77	2	2	1	1	0	NA	0	NA	0	NA	0	67	1	1	0	1	021809	14	1483185	0001	BUENOS AIRES	12393	-78.50234	-9.11673	2020	11	NA	996	11	1
2020	007701701	PE6	77	17	1	1	77	2020	1447	3	1	0	3	3	0	1	1	0	77	2	2	1	1	0	NA	0	NA	0	NA	0	67	1	1	0	1	021809	14	1483185	0001	BUENOS AIRES	12393	-78.50234	-9.11673	2020	11	NA	996	11	1
2020	007702001	PE6	77	20	1	1	77	2020	1446	5	1	0	5	5	1	1	1	0	77	2	2	1	1	0	NA	0	NA	0	NA	1	67	2	1	0	1	021809	14	437882	0001	BUENOS AIRES	12393	-78.50234	-9.11673	2020	11	NA	996	11	1
2020	007702501	PE6	77	25	1	1	77	2020	1446	3	3	0	3	3	0	1	1	0	77	2	2	1	1	0	NA	0	NA	0	NA	0	67	3	1	0	1	021809	14	1483185	0001	BUENOS AIRES	12393	-78.50234	-9.11673	2020	11	NA	996	11	1
2020	007703201	PE6	77	32	1	1	77	2020	1446	4	1	0	4	4	2	1	1	0	77	2	2	1	1	0	NA	0	NA	0	NA	2	67	1	1	0	1	021809	14	437882	0001	BUENOS AIRES	12393	-78.50234	-9.11673	2020	11	NA	996	11	1
2020	007704201	PE6	77	42	1	1	77	2020	1446	4	1	0	4	4	1	1	1	0	77	2	2	1	1	0	NA	0	NA	0	NA	1	67	1	1	0	1	021809	14	437882	0001	BUENOS AIRES	12393	-78.50234	-9.11673	2020	11	NA	996	11	1
2020	007705201	PE6	77	52	1	2	77	2020	1446	5	1	0	5	5	1	1	1	0	77	2	2	1	1	0	NA	0	NA	0	NA	1	67	1	1	0	1	021809	14	437882	0001	BUENOS AIRES	12393	-78.50234	-9.11673	2020	11	NA	996	11	1
2020	007707401	PE6	77	74	1	1	77	2020	1446	6	1	0	6	6	1	1	1	0	77	2	2	1	1	0	NA	0	NA	0	NA	1	67	1	1	0	1	021809	14	437882	0001	BUENOS AIRES	12393	-78.50234	-9.11673	2020	11	NA	996	11	1
2020	007712401	PE6	77	124	1	1	77	2020	1446	4	2	0	4	3	0	1	1	0	77	2	2	1	1	0	NA	0	NA	0	NA	0	67	3	1	0	1	021809	14	1483185	0001	BUENOS AIRES	12393	-78.50234	-9.11673	2020	11	NA	996	11	1
2020	007900101	PE6	79	1	1	2	79	2020	1443	4	1	0	4	4	1	1	1	0	79	2	2	1	1	0	NA	0	NA	0	NA	1	3003	1	1	0	1	020105	14	395058	0001	CENTENARIO	13246	-77.53368	-9.51189	2020	11	NA	996	21	1
2020	007901401	PE6	79	14	1	1	79	2020	1443	4	2	0	4	4	0	1	1	0	79	2	2	1	1	0	NA	0	NA	0	NA	0	3003	2	1	0	1	020105	14	1338134	0001	CENTENARIO	13246	-77.53368	-9.51189	2020	96	11	996	11	1
2020	007901501	PE6	79	15	1	2	79	2020	1443	3	1	0	3	3	1	1	1	0	79	2	2	1	1	0	NA	0	NA	0	NA	1	3003	1	1	0	1	020105	14	395058	0001	CENTENARIO	13246	-77.53368	-9.51189	2020	11	NA	996	11	1
2020	007902601	PE6	79	26	1	1	79	2020	1443	1	0	0	1	1	0	1	1	0	79	2	2	1	1	0	NA	0	NA	0	NA	0	3003	0	1	0	1	020105	14	1338134	0001	CENTENARIO	13246	-77.53368	-9.51189	2020	71	11	996	11	1
2020	007903101	PE6	79	31	1	1	79	2020	1443	4	0	0	4	4	0	1	1	0	79	2	2	1	1	0	NA	0	NA	0	NA	0	3003	0	1	0	1	020105	14	1338134	0001	CENTENARIO	13246	-77.53368	-9.51189	2020	11	NA	996	11	1
2020	007906001	PE6	79	60	1	2	79	2020	1443	5	1	0	5	5	1	1	1	0	79	2	2	1	1	0	NA	0	NA	0	NA	1	3003	1	1	0	1	020105	14	395058	0001	CENTENARIO	13246	-77.53368	-9.51189	2020	11	NA	996	11	1
2020	007911301	PE6	79	113	1	2	79	2020	1443	6	0	0	6	2	1	1	1	0	79	2	2	1	1	0	NA	0	NA	0	NA	1	3003	1	1	0	1	020105	14	395058	0001	CENTENARIO	13246	-77.53368	-9.51189	2020	11	NA	996	11	1
2020	008000501	PE6	80	5	1	4	80	2020	1442	5	1	0	5	5	1	1	1	0	80	2	2	1	1	0	NA	0	NA	0	NA	1	3092	1	1	0	1	020101	12	481104	0001	HUARAZ	13324	-77.52157	-9.53087	2020	11	NA	996	11	1
2020	008001701	PE6	80	17	1	3	80	2020	1442	5	1	0	5	5	0	1	1	0	80	2	2	1	1	0	NA	0	NA	0	NA	0	3092	1	1	0	1	020101	12	1629586	0001	HUARAZ	13324	-77.52157	-9.53087	2020	11	NA	996	11	1
2020	008003101	PE6	80	31	1	1	80	2020	1442	1	0	0	1	1	0	1	1	0	80	2	2	1	1	0	NA	0	NA	0	NA	0	3092	0	1	0	1	020101	12	1629586	0001	HUARAZ	13324	-77.52157	-9.53087	2020	96	11	996	11	1
2020	008004701	PE6	80	47	1	3	80	2020	1442	4	1	0	4	4	0	1	1	0	80	2	2	1	1	0	NA	0	NA	0	NA	0	3092	1	1	0	1	020101	12	1629586	0001	HUARAZ	13324	-77.52157	-9.53087	2020	11	NA	996	11	1
2020	008010101	PE6	80	101	1	3	80	2020	1442	5	2	0	4	5	0	1	1	0	80	2	2	1	1	0	NA	0	NA	0	NA	0	3092	2	1	0	1	020101	12	1629586	0001	HUARAZ	13324	-77.52157	-9.53087	2020	11	NA	996	11	1
2020	008011401	PE6	80	114	1	2	80	2020	1442	5	1	0	5	5	1	1	1	0	80	2	2	1	1	0	NA	0	NA	0	NA	1	3092	1	1	0	1	020101	12	481104	0001	HUARAZ	13324	-77.52157	-9.53087	2020	11	NA	996	11	1
2020	008011901	PE6	80	119	1	2	80	2020	1442	4	1	0	4	4	1	1	1	0	80	2	2	1	1	0	NA	0	NA	0	NA	1	3092	1	1	0	1	020101	12	481104	0001	HUARAZ	13324	-77.52157	-9.53087	2020	12	NA	2	11	1
2020	008014901	PE6	80	149	1	1	80	2020	1442	5	1	0	5	5	0	1	1	0	80	2	2	1	1	0	NA	0	NA	0	NA	0	3092	1	1	0	1	020101	12	1629586	0001	HUARAZ	13324	-77.52157	-9.53087	2020	11	NA	996	11	1
2020	008104501	PE6	81	45	1	1	81	2020	1448	2	0	0	2	2	0	1	1	0	81	2	2	1	1	0	NA	0	NA	0	NA	0	3043	0	1	0	1	020101	13	1668558	0001	HUARAZ	13345	-77.53311	-9.52866	2020	11	NA	996	11	1
2020	008104901	PE6	81	49	1	1	81	2020	1448	5	1	0	5	5	1	1	1	0	81	2	2	1	1	0	NA	0	NA	0	NA	1	3043	1	1	0	1	020101	13	492610	0001	HUARAZ	13345	-77.53311	-9.52866	2020	11	NA	996	11	1
2020	008105801	PE6	81	58	1	1	81	2020	1448	3	1	0	3	3	1	1	1	0	81	2	2	1	1	0	NA	0	NA	0	NA	1	3043	1	1	0	1	020101	13	492610	0001	HUARAZ	13345	-77.53311	-9.52866	2020	11	NA	996	11	1
2020	008106001	PE6	81	60	1	1	81	2020	1448	3	1	0	3	2	1	1	1	0	81	2	2	1	1	0	NA	0	NA	0	NA	1	3043	1	1	0	1	020101	13	492610	0001	HUARAZ	13345	-77.53311	-9.52866	2020	11	NA	996	11	1
2020	008111201	PE6	81	112	1	2	81	2020	1446	2	0	0	2	2	0	1	1	0	81	2	2	1	1	0	NA	0	NA	0	NA	0	3043	0	1	0	1	020101	13	1668558	0001	HUARAZ	13345	-77.53311	-9.52866	2020	11	NA	996	11	1
2020	008112201	PE6	81	122	1	2	81	2020	1446	4	1	0	4	4	1	1	1	0	81	2	2	1	1	0	NA	0	NA	0	NA	0	3043	1	1	0	1	020101	13	1668558	0001	HUARAZ	13345	-77.53311	-9.52866	2020	11	NA	996	11	1
2020	008114701	PE6	81	147	1	1	81	2020	1446	5	1	0	5	5	1	1	1	0	81	2	2	1	1	0	NA	0	NA	0	NA	1	3043	1	1	0	1	020101	13	492610	0001	HUARAZ	13345	-77.53311	-9.52866	2020	11	NA	996	11	1
2020	008115001	PE6	81	150	1	1	81	2020	1448	3	0	0	3	3	0	1	1	0	81	2	2	1	1	0	NA	0	NA	0	NA	0	3043	0	1	0	1	020101	13	1668558	0001	HUARAZ	13345	-77.53311	-9.52866	2020	11	NA	996	11	1
2020	008115901	PE6	81	159	1	1	81	2020	1448	3	1	0	3	3	1	1	1	0	81	2	2	1	1	0	NA	0	NA	0	NA	1	3043	1	1	0	1	020101	13	492610	0001	HUARAZ	13345	-77.53311	-9.52866	2020	11	NA	996	11	1
2020	008301101	PE6	83	11	1	1	83	2020	1446	2	0	0	2	2	0	1	1	0	83	2	2	1	1	0	NA	0	NA	0	NA	0	3141	0	1	0	1	020101	14	1577352	0001	HUARAZ	13374	-77.52269	-9.53926	2020	11	NA	996	11	1
2020	008302601	PE6	83	26	1	1	83	2020	1448	3	1	0	3	3	1	1	1	0	83	2	2	1	1	0	NA	0	NA	0	NA	1	3141	1	1	0	1	020101	14	465683	0001	HUARAZ	13374	-77.52269	-9.53926	2020	11	NA	996	11	1
2020	008303701	PE6	83	37	1	1	83	2020	1449	3	1	0	3	3	1	1	1	0	83	2	2	1	1	0	NA	0	NA	0	NA	1	3141	1	1	0	1	020101	14	465683	0001	HUARAZ	13374	-77.52269	-9.53926	2020	11	NA	996	11	1
2020	008304801	PE6	83	48	1	1	83	2020	1448	7	3	0	7	7	2	1	3	0	83	2	2	1	1	0	NA	0	NA	0	NA	2	3141	4	1	0	1	020101	14	465683	0001	HUARAZ	13374	-77.52269	-9.53926	2020	11	NA	996	11	1
2020	008306401	PE6	83	64	1	1	83	2020	1446	2	1	0	2	2	0	1	1	0	83	2	2	1	1	0	NA	0	NA	0	NA	0	3141	1	1	0	1	020101	14	1577352	0001	HUARAZ	13374	-77.52269	-9.53926	2020	11	NA	996	11	1
2020	008309001	PE6	83	90	1	1	83	2020	1449	1	0	0	1	1	0	1	1	0	83	2	2	1	1	0	NA	0	NA	0	NA	0	3141	0	1	0	1	020101	14	1577352	0001	HUARAZ	13374	-77.52269	-9.53926	2020	11	NA	996	11	1
2020	008310201	PE6	83	102	1	1	83	2020	1446	4	2	0	4	4	0	1	1	0	83	2	2	1	1	0	NA	0	NA	0	NA	0	3141	2	1	0	1	020101	14	1577352	0001	HUARAZ	13374	-77.52269	-9.53926	2020	11	NA	996	11	1
2020	008311401	PE6	83	114	1	2	83	2020	1448	2	0	0	2	2	0	1	1	0	83	2	2	1	1	0	NA	0	NA	0	NA	0	3141	0	1	0	1	020101	14	1577352	0001	HUARAZ	13374	-77.52269	-9.53926	2020	11	NA	996	11	1
2020	008313601	PE6	83	136	1	2	83	2020	1449	2	1	0	2	2	0	1	1	0	83	2	2	1	1	0	NA	0	NA	0	NA	0	3141	1	1	0	1	020101	14	1577352	0001	HUARAZ	13374	-77.52269	-9.53926	2020	11	NA	996	11	1
2020	008315501	PE6	83	155	1	2	83	2020	1446	4	1	0	4	4	1	1	1	0	83	2	2	1	1	0	NA	0	NA	0	NA	1	3141	1	1	0	1	020101	14	465683	0001	HUARAZ	13374	-77.52269	-9.53926	2020	11	NA	996	11	1
2020	008400101	PE6	84	1	1	2	84	2020	1447	6	1	0	6	6	1	1	1	0	84	2	2	1	1	0	NA	0	NA	0	NA	1	61	1	1	0	1	021801	15	391214	0001	CHIMBOTE	45343	-78.58117	-9.04994	2020	11	NA	996	11	1
2020	008400601	PE6	84	6	1	1	84	2020	1448	5	1	0	5	5	0	1	1	0	84	2	2	1	1	0	NA	0	NA	0	NA	0	61	1	1	0	1	021801	15	1325113	0001	CHIMBOTE	45343	-78.58117	-9.04994	2020	22	NA	996	23	1
2020	008401001	PE6	84	10	1	1	84	2020	1449	4	1	0	4	4	0	1	1	0	84	2	2	1	1	0	NA	0	NA	0	NA	0	61	1	1	0	1	021801	15	1325113	0001	CHIMBOTE	45343	-78.58117	-9.04994	2020	13	NA	996	23	1
2020	008402701	PE6	84	27	1	1	84	2020	1448	2	0	0	2	2	0	1	1	0	84	2	2	1	1	0	NA	0	NA	0	NA	0	61	0	1	0	1	021801	15	1325113	0001	CHIMBOTE	45343	-78.58117	-9.04994	2020	11	NA	996	23	1
2020	008403101	PE6	84	31	1	1	84	2020	1447	12	3	0	12	12	4	1	1	0	84	2	2	1	1	0	NA	0	NA	0	NA	4	61	4	1	0	1	021801	15	391214	0001	CHIMBOTE	45343	-78.58117	-9.04994	2020	11	NA	996	23	1
2020	008403801	PE6	84	38	1	1	84	2020	1447	3	1	0	3	3	1	1	5	0	84	2	2	1	1	0	NA	0	NA	0	NA	1	61	1	1	0	1	021801	15	391214	0001	CHIMBOTE	45343	-78.58117	-9.04994	2020	11	NA	996	23	1
2020	008406301	PE6	84	63	1	1	84	2020	1448	3	0	0	3	2	0	1	2	0	84	2	2	1	1	0	NA	0	NA	0	NA	0	61	1	1	0	1	021801	15	1325113	0001	CHIMBOTE	45343	-78.58117	-9.04994	2020	11	NA	996	11	1
2020	008407701	PE6	84	77	1	2	84	2020	1447	5	1	0	5	5	0	1	1	0	84	2	2	1	1	0	NA	0	NA	0	NA	0	61	1	1	0	1	021801	15	1325113	0001	CHIMBOTE	45343	-78.58117	-9.04994	2020	11	NA	996	11	1
2020	008407901	PE6	84	79	1	1	84	2020	1449	10	3	0	10	8	2	1	1	0	84	2	2	1	1	0	NA	0	NA	0	NA	2	61	4	1	0	1	021801	15	391214	0001	CHIMBOTE	45343	-78.58117	-9.04994	2020	11	NA	996	11	1
2020	008408501	PE6	84	85	1	1	84	2020	1447	3	0	0	3	3	0	1	1	0	84	2	2	1	1	0	NA	0	NA	0	NA	0	61	0	1	0	1	021801	15	1325113	0001	CHIMBOTE	45343	-78.58117	-9.04994	2020	11	NA	996	11	1
2020	008500301	PE6	85	3	1	2	85	2020	1448	6	1	0	6	6	1	1	1	0	85	2	2	1	1	0	NA	0	NA	0	NA	1	68	2	1	0	1	021809	15	214153	0001	BUENOS AIRES	45407	-78.49654	-9.12936	2020	61	NA	996	23	1
2020	008500601	PE6	85	6	1	1	85	2020	1448	1	0	0	1	1	0	1	1	0	85	2	2	1	1	0	NA	0	NA	0	NA	0	68	0	1	0	1	021809	15	725375	0001	BUENOS AIRES	45407	-78.49654	-9.12936	2020	71	61	996	21	1
2020	008500801	PE6	85	8	1	2	85	2020	1448	4	1	0	4	4	0	1	1	0	85	2	2	1	1	0	NA	0	NA	0	NA	0	68	1	1	0	1	021809	15	725375	0001	BUENOS AIRES	45407	-78.49654	-9.12936	2020	61	NA	996	21	1
2020	008501101	PE6	85	11	1	2	85	2020	1448	5	1	0	5	5	0	1	1	0	85	2	2	1	1	0	NA	0	NA	0	NA	0	68	2	1	0	1	021809	15	725375	0001	BUENOS AIRES	45407	-78.49654	-9.12936	2020	61	NA	996	23	1
2020	008501601	PE6	85	16	1	1	85	2020	1447	2	0	0	2	0	0	1	1	0	85	2	2	1	1	0	NA	0	NA	0	NA	0	68	0	1	0	1	021809	15	725375	0001	BUENOS AIRES	45407	-78.49654	-9.12936	2020	11	NA	996	11	1
2020	008502201	PE6	85	22	1	1	85	2020	1448	3	0	0	3	3	0	1	1	0	85	2	2	1	1	0	NA	0	NA	0	NA	0	68	0	1	0	1	021809	15	725375	0001	BUENOS AIRES	45407	-78.49654	-9.12936	2020	61	NA	996	23	1
2020	008502301	PE6	85	23	1	1	85	2020	1448	3	1	0	3	3	1	1	1	0	85	2	2	1	1	0	NA	0	NA	0	NA	0	68	1	1	0	1	021809	15	725375	0001	BUENOS AIRES	45407	-78.49654	-9.12936	2020	61	NA	996	21	1
2020	008502601	PE6	85	26	1	1	85	2020	1448	4	2	0	4	4	0	1	1	0	85	2	2	1	1	0	NA	0	NA	0	NA	0	68	2	1	0	1	021809	15	725375	0001	BUENOS AIRES	45407	-78.49654	-9.12936	2020	61	NA	996	21	1
2020	008504501	PE6	85	45	1	1	85	2020	1448	4	1	0	4	3	2	1	1	0	85	2	2	1	1	0	NA	0	NA	0	NA	2	68	1	1	0	1	021809	15	214153	0001	BUENOS AIRES	45407	-78.49654	-9.12936	2020	61	NA	996	23	1
2020	008506501	PE6	85	65	1	1	85	2020	1446	4	2	0	4	4	0	1	1	0	85	2	2	1	1	0	NA	0	NA	0	NA	0	68	2	1	0	1	021809	15	725375	0001	BUENOS AIRES	45407	-78.49654	-9.12936	2020	61	NA	996	21	1
2020	008602001	PE6	86	20	1	1	86	2020	1441	4	1	0	4	4	1	1	1	0	86	2	2	1	1	0	NA	0	NA	0	NA	1	16	1	1	0	1	021809	15	322456	0001	BUENOS AIRES	45427	-78.50323	-9.15288	2020	96	96	5	11	1
2020	008602401	PE6	86	24	1	1	86	2020	1441	3	1	0	3	3	1	1	1	0	86	2	2	1	1	0	NA	0	NA	0	NA	1	16	2	1	0	1	021809	15	322456	0001	BUENOS AIRES	45427	-78.50323	-9.15288	2020	96	61	5	23	1
2020	008602501	PE6	86	25	1	1	86	2020	1441	1	0	0	1	1	0	1	1	0	86	2	2	1	1	0	NA	0	NA	0	NA	0	16	0	1	0	1	021809	15	1092216	0001	BUENOS AIRES	45427	-78.50323	-9.15288	2020	11	NA	996	11	1
2020	008602601	PE6	86	26	1	1	86	2020	1441	6	2	0	6	6	0	1	1	0	86	2	2	1	1	0	NA	0	NA	0	NA	0	16	2	1	0	1	021809	15	1092216	0001	BUENOS AIRES	45427	-78.50323	-9.15288	2020	61	NA	10	23	1
2020	008603401	PE6	86	34	1	1	86	2020	1441	1	0	0	1	1	0	1	1	0	86	2	2	1	1	0	NA	0	NA	0	NA	0	16	0	1	0	1	021809	15	1092216	0001	BUENOS AIRES	45427	-78.50323	-9.15288	2020	96	96	10	21	1
2020	008604801	PE6	86	48	1	2	86	2020	1441	3	1	0	3	3	1	1	1	0	86	2	2	1	1	0	NA	0	NA	0	NA	1	16	1	1	0	1	021809	15	322456	0001	BUENOS AIRES	45427	-78.50323	-9.15288	2020	11	NA	996	11	1
2020	008605201	PE6	86	52	1	1	86	2020	1441	5	1	0	5	5	2	1	1	0	86	2	2	1	1	0	NA	0	NA	0	NA	1	16	1	1	0	1	021809	15	322456	0001	BUENOS AIRES	45427	-78.50323	-9.15288	2020	71	61	10	23	1
2020	008607101	PE6	86	71	1	2	86	2020	1441	4	1	0	4	4	0	1	1	0	86	2	2	1	1	0	NA	0	NA	0	NA	0	16	1	1	0	1	021809	15	1092216	0001	BUENOS AIRES	45427	-78.50323	-9.15288	2020	61	NA	15	23	1
2020	008800101	PE6	88	1	1	1	88	2020	1446	7	2	0	7	7	1	1	3	0	88	2	2	1	2	0	NA	0	NA	0	NA	1	257	2	1	0	1	021806	17	429383	0012	SAN JACINTO	12644	-78.27988	-9.15205	2020	11	NA	996	11	1
2020	008800201	PE6	88	2	1	1	88	2020	1446	7	1	0	7	7	1	1	2	0	88	2	2	1	2	0	NA	0	NA	0	NA	1	257	1	1	0	1	021806	17	429383	0012	SAN JACINTO	12644	-78.27988	-9.15205	2020	11	NA	996	11	1
2020	008801001	PE6	88	10	1	1	88	2020	1446	4	1	0	4	4	0	1	1	0	88	2	2	1	2	0	NA	0	NA	0	NA	0	257	1	1	0	1	021806	17	1778475	0012	SAN JACINTO	12644	-78.27988	-9.15205	2020	11	NA	996	11	1
2020	008802401	PE6	88	24	1	1	88	2020	1447	2	0	0	2	2	0	1	1	0	88	2	2	1	2	0	NA	0	NA	0	NA	0	257	0	1	0	1	021806	17	1778475	0012	SAN JACINTO	12644	-78.27988	-9.15205	2020	12	NA	996	12	1
2020	008802402	PE6	88	24	2	2	88	2020	1447	5	1	0	5	5	0	1	1	0	88	2	2	1	2	0	NA	0	NA	0	NA	0	257	1	1	0	1	021806	17	1778475	0012	SAN JACINTO	12644	-78.27988	-9.15205	2020	12	NA	996	12	1
2020	008804401	PE6	88	44	1	1	88	2020	1446	7	2	0	7	7	2	1	1	0	88	2	2	1	2	0	NA	0	NA	0	NA	2	257	2	1	0	1	021806	17	429383	0012	SAN JACINTO	12644	-78.27988	-9.15205	2020	11	NA	996	11	1
2020	008804801	PE6	88	48	1	1	88	2020	1446	4	0	0	4	4	0	1	1	0	88	2	2	1	2	0	NA	0	NA	0	NA	0	257	1	1	0	1	021806	17	1778475	0012	SAN JACINTO	12644	-78.27988	-9.15205	2020	11	NA	996	11	1
2020	008805301	PE6	88	53	1	1	88	2020	1446	5	1	0	5	5	2	1	1	0	88	2	2	1	2	0	NA	0	NA	0	NA	2	257	1	1	0	1	021806	17	429383	0012	SAN JACINTO	12644	-78.27988	-9.15205	2020	11	NA	996	11	1
2020	008807201	PE6	88	72	1	1	88	2020	1446	1	0	0	1	1	0	1	1	0	88	2	2	1	2	0	NA	0	NA	0	NA	0	257	0	1	0	1	021806	17	1778475	0012	SAN JACINTO	12644	-78.27988	-9.15205	2020	11	NA	996	11	1
2020	008807401	PE6	88	74	1	2	88	2020	1446	4	1	0	4	4	1	1	1	0	88	2	2	1	2	0	NA	0	NA	0	NA	1	257	1	1	0	1	021806	17	429383	0012	SAN JACINTO	12644	-78.27988	-9.15205	2020	11	NA	996	11	1
2020	008901101	PE6	89	11	1	1	89	2020	1441	4	1	0	4	4	2	1	1	0	89	2	2	1	2	0	NA	0	NA	0	NA	2	2252	1	1	0	1	021201	16	594335	0001	CARAZ	12853	-77.81012	-9.05041	2020	11	NA	996	11	1
2020	008901501	PE6	89	15	1	2	89	2020	1441	7	2	0	7	7	2	1	1	0	89	2	2	1	2	0	NA	0	NA	0	NA	1	2252	2	1	0	1	021201	16	594335	0001	CARAZ	12853	-77.81012	-9.05041	2020	11	NA	996	11	1
2020	008903301	PE6	89	33	1	1	89	2020	1441	2	0	0	2	2	0	1	1	0	89	2	2	1	2	0	NA	0	NA	0	NA	0	2252	0	1	0	1	021201	16	2461694	0001	CARAZ	12853	-77.81012	-9.05041	2020	11	NA	996	11	1
2020	008907701	PE6	89	77	1	1	89	2020	1441	2	1	0	2	2	0	1	1	0	89	2	2	1	2	0	NA	0	NA	0	NA	0	2252	1	1	0	1	021201	16	2461694	0001	CARAZ	12853	-77.81012	-9.05041	2020	11	NA	996	11	1
2020	008909101	PE6	89	91	1	1	89	2020	1441	2	1	0	2	2	1	1	1	0	89	2	2	1	2	0	NA	0	NA	0	NA	1	2252	1	1	0	1	021201	16	594335	0001	CARAZ	12853	-77.81012	-9.05041	2020	12	NA	5	12	1
2020	008909501	PE6	89	95	1	1	89	2020	1441	3	1	0	3	3	1	1	1	0	89	2	2	1	2	0	NA	0	NA	0	NA	1	2252	1	1	0	1	021201	16	594335	0001	CARAZ	12853	-77.81012	-9.05041	2020	11	NA	996	11	1
2020	008909801	PE6	89	98	1	1	89	2020	1441	4	0	0	4	4	0	1	1	0	89	2	2	1	2	0	NA	0	NA	0	NA	0	2252	0	1	0	1	021201	16	2461694	0001	CARAZ	12853	-77.81012	-9.05041	2020	11	NA	996	11	1
2020	008911501	PE6	89	115	1	1	89	2020	1441	5	2	0	5	5	1	1	1	0	89	2	2	1	2	0	NA	0	NA	0	NA	1	2252	2	1	0	1	021201	16	594335	0001	CARAZ	12853	-77.81012	-9.05041	2020	71	11	996	11	1
2020	009100401	PE6	91	4	1	2	91	2020	1442	6	2	0	6	6	2	1	1	0	91	2	2	1	2	0	NA	0	NA	0	NA	2	44	2	1	0	1	020801	18	615644	0001	CASMA	13101	-78.30129	-9.46906	2020	11	NA	996	11	1
2020	009101201	PE6	91	12	1	2	91	2020	1442	3	0	0	3	3	0	1	1	0	91	2	2	1	2	0	NA	0	NA	0	NA	0	44	0	1	0	1	020801	18	2549958	0001	CASMA	13101	-78.30129	-9.46906	2020	11	NA	996	11	1
2020	009103201	PE6	91	32	1	1	91	2020	1442	3	1	0	3	3	1	1	1	0	91	2	2	1	2	0	NA	0	NA	0	NA	1	44	2	1	0	1	020801	18	615644	0001	CASMA	13101	-78.30129	-9.46906	2020	11	NA	996	23	1
2020	009103701	PE6	91	37	1	2	91	2020	1442	3	1	0	3	3	1	1	1	0	91	2	2	1	2	0	NA	0	NA	0	NA	1	44	1	1	0	1	020801	18	615644	0001	CASMA	13101	-78.30129	-9.46906	2020	11	NA	996	11	1
2020	009104101	PE6	91	41	1	1	91	2020	1442	1	0	0	1	1	0	1	1	0	91	2	2	1	2	0	NA	0	NA	0	NA	0	44	0	1	0	1	020801	18	2549958	0001	CASMA	13101	-78.30129	-9.46906	2020	71	11	996	11	1
2020	009109301	PE6	91	93	1	1	91	2020	1442	4	1	0	4	4	2	1	1	0	91	2	2	1	2	0	NA	0	NA	0	NA	1	44	1	1	0	1	020801	18	615644	0001	CASMA	13101	-78.30129	-9.46906	2020	11	NA	996	11	1
2020	009113601	PE6	91	136	1	1	91	2020	1442	5	1	0	5	3	0	1	1	0	91	2	2	1	2	0	NA	0	NA	0	NA	0	44	1	1	0	1	020801	18	2549958	0001	CASMA	13101	-78.30129	-9.46906	2020	11	NA	996	11	1
2020	009114901	PE6	91	149	1	1	91	2020	1442	4	2	0	1	4	2	1	1	0	91	2	2	1	2	0	NA	0	NA	0	NA	2	44	2	1	0	1	020801	18	615644	0001	CASMA	13101	-78.30129	-9.46906	2020	11	NA	996	11	1
2020	009202101	PE6	92	21	1	1	92	2020	1449	4	2	0	4	4	0	1	1	0	92	2	2	1	2	0	NA	0	NA	0	NA	0	11	2	1	0	1	021101	16	2153982	0001	HUARMEY	13181	-78.15357	-10.06161	2020	71	11	996	11	1
2020	009204201	PE6	92	42	1	2	92	2020	1446	8	2	0	8	8	2	1	1	0	92	2	2	1	2	0	NA	0	NA	0	NA	1	11	2	1	0	1	021101	16	520043	0001	HUARMEY	13181	-78.15357	-10.06161	2020	11	NA	996	11	1
2020	009205701	PE6	92	57	1	2	92	2020	1448	6	3	0	6	6	1	1	1	0	92	2	2	1	2	0	NA	0	NA	0	NA	1	11	3	1	0	1	021101	16	520043	0001	HUARMEY	13181	-78.15357	-10.06161	2020	11	NA	996	11	1
2020	009209001	PE6	92	90	1	1	92	2020	1448	9	3	0	8	9	0	1	1	0	92	2	2	1	2	0	NA	0	NA	0	NA	0	11	3	1	0	1	021101	16	2153982	0001	HUARMEY	13181	-78.15357	-10.06161	2020	61	NA	996	11	1
2020	009211501	PE6	92	115	1	1	92	2020	1446	1	0	0	1	1	0	1	1	0	92	2	2	1	2	0	NA	0	NA	0	NA	0	11	0	1	0	1	021101	16	2153982	0001	HUARMEY	13181	-78.15357	-10.06161	2020	11	NA	996	11	1
2020	009211601	PE6	92	116	1	1	92	2020	1446	1	0	0	1	1	0	1	1	0	92	2	2	1	2	0	NA	0	NA	0	NA	0	11	0	1	0	1	021101	16	2153982	0001	HUARMEY	13181	-78.15357	-10.06161	2020	11	NA	996	11	1
2020	009212601	PE6	92	126	1	1	92	2020	1449	1	0	0	1	1	0	1	1	0	92	2	2	1	2	0	NA	0	NA	0	NA	0	11	0	1	0	1	021101	16	2153982	0001	HUARMEY	13181	-78.15357	-10.06161	2020	11	NA	996	11	1
2020	009212901	PE6	92	129	1	1	92	2020	1446	4	0	0	4	4	0	1	1	0	92	2	2	1	2	0	NA	0	NA	0	NA	0	11	0	1	0	1	021101	16	2153982	0001	HUARMEY	13181	-78.15357	-10.06161	2020	11	NA	996	11	1
2020	009500401	PE6	95	4	1	1	95	2020	1443	4	1	0	4	4	0	1	1	0	95	2	2	1	2	0	NA	0	NA	0	NA	0	3564	2	1	0	1	021014	20	2042567	0071	PICHIU QUINHUARAGRA	13747	-77.18356	-9.65565	2020	11	NA	996	11	1
2020	009506301	PE6	95	63	1	2	95	2020	1443	3	0	0	3	0	1	1	1	0	95	2	2	1	2	0	NA	0	NA	0	NA	1	3564	1	1	0	1	021014	20	493143	0071	PICHIU QUINHUARAGRA	13747	-77.18356	-9.65565	2020	96	96	5	32	1
2020	009512801	PE6	95	128	1	2	95	2020	1443	11	1	0	11	4	2	1	1	0	95	2	2	1	2	0	NA	0	NA	0	NA	2	3564	3	1	0	1	021014	20	493143	0071	PICHIU QUINHUARAGRA	13747	-77.18356	-9.65565	2020	11	NA	996	22	1
2020	009513601	PE6	95	136	1	1	95	2020	1443	9	1	0	9	9	1	1	1	0	95	2	2	1	2	0	NA	0	NA	0	NA	1	3564	1	1	0	1	021014	20	493143	0071	PICHIU QUINHUARAGRA	13747	-77.18356	-9.65565	2020	11	NA	996	11	1
2020	009700201	PE6	97	2	1	5	97	2020	1447	6	2	0	4	6	1	1	1	0	97	2	2	2	3	0	NA	0	NA	0	NA	1	3090	2	1	0	1	021905	21	588889	0001	CHINGALPO	12731	-77.59623	-8.33575	2020	11	NA	996	23	1
2020	009700301	PE6	97	3	1	1	97	2020	1447	2	0	0	1	2	0	1	1	0	97	2	2	2	3	0	NA	0	NA	0	NA	0	3090	0	1	0	1	021905	21	1200987	0001	CHINGALPO	12731	-77.59623	-8.33575	2020	11	NA	996	22	1
2020	009701501	PE6	97	15	1	1	97	2020	1447	1	0	0	1	1	0	1	1	0	97	2	2	2	3	0	NA	0	NA	0	NA	0	3090	0	1	0	1	021905	21	1200987	0001	CHINGALPO	12731	-77.59623	-8.33575	2020	11	NA	996	22	1
2020	009701601	PE6	97	16	1	1	97	2020	1447	3	0	0	3	3	0	1	1	0	97	2	2	2	3	0	NA	0	NA	0	NA	0	3090	0	1	0	1	021905	21	1200987	0001	CHINGALPO	12731	-77.59623	-8.33575	2020	11	NA	996	22	1
2020	009702201	PE6	97	22	1	2	97	2020	1447	5	0	0	4	4	0	1	1	0	97	2	2	2	3	0	NA	0	NA	0	NA	0	3090	0	1	0	1	021905	21	1200987	0001	CHINGALPO	12731	-77.59623	-8.33575	2020	11	NA	996	22	1
2020	009702401	PE6	97	24	1	1	97	2020	1447	1	0	0	1	1	0	1	1	0	97	2	2	2	3	0	NA	0	NA	0	NA	0	3090	0	1	0	1	021905	21	1200987	0001	CHINGALPO	12731	-77.59623	-8.33575	2020	11	NA	996	23	1
2020	009703001	PE6	97	30	1	1	97	2020	1447	2	0	0	2	2	0	1	1	0	97	2	2	2	3	0	NA	0	NA	0	NA	0	3090	0	1	0	1	021905	21	1200987	0001	CHINGALPO	12731	-77.59623	-8.33575	2020	11	NA	996	22	1
2020	009703501	PE6	97	35	1	1	97	2020	1447	1	0	0	1	1	0	1	1	0	97	2	2	2	3	0	NA	0	NA	0	NA	0	3090	0	1	0	1	021905	21	1200987	0001	CHINGALPO	12731	-77.59623	-8.33575	2020	11	NA	996	32	1
2020	009703601	PE6	97	36	1	1	97	2020	1447	3	0	0	3	3	0	1	1	0	97	2	2	2	3	0	NA	0	NA	0	NA	0	3090	0	1	0	1	021905	21	1200987	0001	CHINGALPO	12731	-77.59623	-8.33575	2020	11	NA	996	22	1
2020	009704301	PE6	97	43	1	1	97	2020	1447	5	0	0	5	5	0	1	1	0	97	2	2	2	3	0	NA	0	NA	0	NA	0	3090	0	1	0	1	021905	21	1200987	0001	CHINGALPO	12731	-77.59623	-8.33575	2020	11	NA	996	22	1
2020	009704701	PE6	97	47	1	1	97	2020	1447	6	2	0	3	6	1	1	1	0	97	2	2	2	3	0	NA	0	NA	0	NA	1	3090	2	1	0	1	021905	21	588889	0001	CHINGALPO	12731	-77.59623	-8.33575	2020	11	NA	996	22	0
2020	009706101	PE6	97	61	1	1	97	2020	1447	3	2	0	2	3	0	1	1	0	97	2	2	2	3	0	NA	0	NA	0	NA	0	3090	2	1	0	1	021905	21	1200987	0001	CHINGALPO	12731	-77.59623	-8.33575	2020	11	NA	996	22	1
2020	009707001	PE6	97	70	1	1	97	2020	1447	2	1	0	1	2	0	1	1	0	97	2	2	2	3	0	NA	0	NA	0	NA	0	3090	1	1	0	1	021905	21	1200987	0001	CHINGALPO	12731	-77.59623	-8.33575	2020	11	NA	996	22	1
2020	009707101	PE6	97	71	1	1	97	2020	1447	4	1	0	4	4	0	1	1	0	97	2	2	2	3	0	NA	0	NA	0	NA	0	3090	1	1	0	1	021905	21	1200987	0001	CHINGALPO	12731	-77.59623	-8.33575	2020	11	NA	996	22	1
2020	010001801	PE6	100	18	1	1	100	2020	1449	4	1	0	4	4	1	1	1	0	100	2	2	2	3	0	NA	0	NA	0	NA	1	3547	1	1	0	1	021603	21	677651	0024	PAMPANUEVA	12902	-77.3600516668	-8.62143833371	2020	11	NA	996	23	1
2020	010002001	PE6	100	20	1	1	100	2020	1449	5	1	0	5	5	0	1	3	0	100	2	2	2	3	0	NA	0	NA	0	NA	0	3547	2	1	0	1	021603	21	1382011	0024	PAMPANUEVA	12902	-77.3600516668	-8.62143833371	2020	11	NA	996	23	1
2020	010002301	PE6	100	23	1	1	100	2020	1449	3	1	0	3	3	1	1	1	0	100	2	2	2	3	0	NA	0	NA	0	NA	1	3547	1	1	0	1	021603	21	677651	0024	PAMPANUEVA	12902	-77.3600516668	-8.62143833371	2020	11	NA	996	23	0
2020	010002401	PE6	100	24	1	1	100	2020	1449	5	1	0	5	5	1	1	4	0	100	2	2	2	3	0	NA	0	NA	0	NA	1	3547	1	1	0	1	021603	21	677651	0024	PAMPANUEVA	12902	-77.3600516668	-8.62143833371	2020	11	NA	996	23	1
2020	010002601	PE6	100	26	1	1	100	2020	1449	4	1	0	4	4	1	1	1	0	100	2	2	2	3	0	NA	0	NA	0	NA	1	3547	1	1	0	1	021603	21	677651	0024	PAMPANUEVA	12902	-77.3600516668	-8.62143833371	2020	11	NA	996	23	1
2020	010002801	PE6	100	28	1	1	100	2020	1449	4	1	0	4	4	1	1	1	0	100	2	2	2	3	0	NA	0	NA	0	NA	1	3547	1	1	0	1	021603	21	677651	0024	PAMPANUEVA	12902	-77.3600516668	-8.62143833371	2020	11	NA	996	23	0
2020	010002901	PE6	100	29	1	1	100	2020	1449	5	1	0	5	5	0	1	1	0	100	2	2	2	3	0	NA	0	NA	0	NA	0	3547	1	1	0	1	021603	21	1382011	0024	PAMPANUEVA	12902	-77.3600516668	-8.62143833371	2020	11	NA	996	23	1
2020	010004801	PE6	100	48	1	1	100	2020	1449	5	1	0	5	5	2	1	1	0	100	2	2	2	3	0	NA	0	NA	0	NA	1	3547	1	1	0	1	021603	21	677651	0024	PAMPANUEVA	12902	-77.3600516668	-8.62143833371	2020	11	NA	996	23	1
2020	010006401	PE6	100	64	1	1	100	2020	1449	7	1	0	7	7	2	1	1	0	100	2	2	2	3	0	NA	0	NA	0	NA	1	3547	2	1	0	1	021603	21	677651	0035	SAN ANTONIO DE TAYA	12902	-77.3694316667	-8.63666499989	2020	11	NA	996	23	1
2020	010007101	PE6	100	71	1	1	100	2020	1449	3	1	0	3	3	0	1	1	0	100	2	2	2	3	0	NA	0	NA	0	NA	0	3547	2	1	0	1	021603	21	1382011	0035	SAN ANTONIO DE TAYA	12902	-77.3694316667	-8.63666499989	2020	11	NA	996	23	1
2020	010007201	PE6	100	72	1	1	100	2020	1449	5	0	0	5	0	2	1	1	0	100	2	2	2	3	0	NA	0	NA	0	NA	1	3547	1	1	0	1	021603	21	677651	0035	SAN ANTONIO DE TAYA	12902	-77.3694316667	-8.63666499989	2020	11	NA	996	21	1
2020	010007701	PE6	100	77	1	1	100	2020	1449	5	1	0	5	5	1	1	1	0	100	2	2	2	3	0	NA	0	NA	0	NA	1	3547	1	1	0	1	021603	21	677651	0035	SAN ANTONIO DE TAYA	12902	-77.3694316667	-8.63666499989	2020	11	NA	996	23	1
2020	010009201	PE6	100	92	1	1	100	2020	1449	3	1	0	3	3	1	1	1	0	100	2	2	2	3	0	NA	0	NA	0	NA	0	3547	1	1	0	1	021603	21	1382011	0035	SAN ANTONIO DE TAYA	12902	-77.3694316667	-8.63666499989	2020	11	NA	996	23	1
2020	010009701	PE6	100	97	1	1	100	2020	1449	7	1	0	7	7	1	1	1	0	100	2	2	2	3	0	NA	0	NA	0	NA	0	3547	2	1	0	1	021603	21	1382011	0035	SAN ANTONIO DE TAYA	12902	-77.3694316667	-8.63666499989	2020	41	NA	996	23	1
2020	010100501	PE6	101	5	1	1	101	2020	1448	4	0	0	4	0	0	1	1	0	101	2	2	2	3	0	NA	0	NA	0	NA	0	3091	0	1	0	1	021604	21	940611	0012	YAHUARPATA	12910	-77.3993666667	-8.69111499996	2020	11	NA	996	23	1
2020	010100601	PE6	101	6	1	1	101	2020	1448	6	2	0	6	6	0	1	5	0	101	2	2	2	3	0	NA	0	NA	0	NA	0	3091	2	1	0	1	021604	21	940611	0012	YAHUARPATA	12910	-77.3993666667	-8.69111499996	2020	11	NA	996	21	1
2020	010100901	PE6	101	9	1	1	101	2020	1448	3	0	0	3	2	0	1	1	0	101	2	2	2	3	0	NA	0	NA	0	NA	0	3091	1	1	0	1	021604	21	940611	0027	CUNYAJ	12910	-77.4026566665	-8.69656999971	2020	11	NA	996	23	1
2020	010101101	PE6	101	11	1	1	101	2020	1449	3	2	0	3	3	0	1	1	0	101	2	2	2	3	0	NA	0	NA	0	NA	0	3091	2	1	0	1	021604	21	940611	0013	TARACUCHO	12910	-77.3958166667	-8.69443833306	2020	11	NA	996	22	1
2020	010101201	PE6	101	12	1	1	101	2020	1449	2	0	0	2	1	0	1	1	0	101	2	2	2	3	0	NA	0	NA	0	NA	0	3091	0	1	0	1	021604	21	940611	0013	TARACUCHO	12910	-77.3958166667	-8.69443833306	2020	11	NA	996	23	1
2020	010101501	PE6	101	15	1	1	101	2020	1449	7	3	0	7	7	0	1	1	0	101	2	2	2	3	0	NA	0	NA	0	NA	0	3091	3	1	0	1	021604	21	940611	0013	TARACUCHO	12910	-77.3958166667	-8.69443833306	2020	11	NA	996	32	0
2020	010101801	PE6	101	18	1	2	101	2020	1449	5	2	0	5	5	0	1	1	0	101	2	2	2	3	0	NA	0	NA	0	NA	0	3091	2	1	0	1	021604	21	940611	0013	TARACUCHO	12910	-77.3958166667	-8.69443833306	2020	11	NA	996	22	1
2020	010102201	PE6	101	22	1	1	101	2020	1449	5	1	0	5	5	1	1	1	0	101	2	2	2	3	0	NA	0	NA	0	NA	1	3091	1	1	0	1	021604	21	461217	0013	TARACUCHO	12910	-77.3958166667	-8.69443833306	2020	11	NA	996	23	1
2020	010102601	PE6	101	26	1	1	101	2020	1448	4	1	0	4	4	1	1	1	0	101	2	2	2	3	0	NA	0	NA	0	NA	1	3091	1	1	0	1	021604	21	461217	0013	TARACUCHO	12910	-77.3958166667	-8.69443833306	2020	11	NA	996	23	1
2020	010102801	PE6	101	28	1	1	101	2020	1448	2	1	0	2	2	0	1	1	0	101	2	2	2	3	0	NA	0	NA	0	NA	0	3091	1	1	0	1	021604	21	940611	0013	TARACUCHO	12910	-77.3958166667	-8.69443833306	2020	12	NA	996	32	1
2020	010103101	PE6	101	31	1	2	101	2020	1449	5	1	0	5	5	1	1	1	0	101	2	2	2	3	0	NA	0	NA	0	NA	1	3091	1	1	0	1	021604	21	461217	0013	TARACUCHO	12910	-77.3958166667	-8.69443833306	2020	11	NA	996	22	1
2020	010103201	PE6	101	32	1	1	101	2020	1449	3	0	0	3	3	0	1	2	0	101	2	2	2	3	0	NA	0	NA	0	NA	0	3091	0	1	0	1	021604	21	940611	0013	TARACUCHO	12910	-77.3958166667	-8.69443833306	2020	11	NA	996	22	1
2020	010103301	PE6	101	33	1	1	101	2020	1448	3	0	0	3	3	0	1	1	0	101	2	2	2	3	0	NA	0	NA	0	NA	0	3091	0	1	0	1	021604	21	940611	0013	TARACUCHO	12910	-77.3958166667	-8.69443833306	2020	11	NA	996	22	1
2020	010103601	PE6	101	36	1	1	101	2020	1448	7	0	0	7	5	0	1	1	0	101	2	2	2	3	0	NA	0	NA	0	NA	0	3091	1	1	0	1	021604	21	940611	0033	CUSHURO	12910	-77.3922233337	-8.70314666629	2020	11	NA	996	23	1
2020	010103701	PE6	101	37	1	1	101	2020	1449	3	1	0	3	3	0	1	1	0	101	2	2	2	3	0	NA	0	NA	0	NA	0	3091	1	1	0	1	021604	21	940611	0029	COCHATUCOJ	12910	-77.39772	-8.70467000002	2020	41	NA	996	23	1
2020	010200601	PE6	102	6	1	1	102	2020	1441	2	0	0	2	2	0	1	1	0	102	2	2	2	3	0	NA	0	NA	0	NA	0	3254	0	1	0	1	022002	21	952957	0006	SHIRA	13006	-77.7348983334	-9.22995500042	2020	11	NA	996	23	1
2020	010200701	PE6	102	7	1	1	102	2020	1441	9	2	0	8	9	2	1	1	0	102	2	2	2	3	0	NA	0	NA	0	NA	2	3254	3	1	0	1	022002	21	467270	0006	SHIRA	13006	-77.7348983334	-9.22995500042	2020	96	96	4	32	0
2020	010200801	PE6	102	8	1	2	102	2020	1441	2	0	0	2	2	0	1	1	0	102	2	2	2	3	0	NA	0	NA	0	NA	0	3254	0	1	0	1	022002	21	952957	0006	SHIRA	13006	-77.7348983334	-9.22995500042	2020	11	NA	996	21	0
2020	010200901	PE6	102	9	1	4	102	2020	1441	4	0	0	4	3	0	1	1	0	102	2	2	2	3	0	NA	0	NA	0	NA	0	3254	0	1	0	1	022002	21	952957	0006	SHIRA	13006	-77.7348983334	-9.22995500042	2020	11	NA	996	21	1
2020	010201001	PE6	102	10	1	2	102	2020	1441	9	3	0	9	9	2	1	1	0	102	2	2	2	3	0	NA	0	NA	0	NA	2	3254	4	1	0	1	022002	21	467270	0006	SHIRA	13006	-77.7348983334	-9.22995500042	2020	11	NA	996	21	1
2020	010201601	PE6	102	16	1	1	102	2020	1441	6	1	0	6	6	2	1	1	0	102	2	2	2	3	0	NA	0	NA	0	NA	1	3254	1	1	0	1	022002	21	467270	0006	SHIRA	13006	-77.7348983334	-9.22995500042	2020	11	NA	996	21	1
2020	010201801	PE6	102	18	1	1	102	2020	1441	4	2	0	4	4	0	1	1	0	102	2	2	2	3	0	NA	0	NA	0	NA	0	3254	2	1	0	1	022002	21	952957	0006	SHIRA	13006	-77.7348983334	-9.22995500042	2020	11	NA	996	23	1
2020	010201901	PE6	102	19	1	2	102	2020	1441	6	2	0	6	6	1	1	1	0	102	2	2	2	3	0	NA	0	NA	0	NA	1	3254	2	1	0	1	022002	21	467270	0006	SHIRA	13006	-77.7348983334	-9.22995500042	2020	11	NA	996	21	1
2020	010202101	PE6	102	21	1	2	102	2020	1441	5	2	0	5	5	1	1	1	0	102	2	2	2	3	0	NA	0	NA	0	NA	1	3254	2	1	0	1	022002	21	467270	0006	SHIRA	13006	-77.7348983334	-9.22995500042	2020	11	NA	996	23	1
2020	010204201	PE6	102	42	1	1	102	2020	1441	3	0	0	3	3	0	1	1	0	102	2	2	2	3	0	NA	0	NA	0	NA	0	3254	0	1	0	1	022002	21	952957	0007	PAMPAHUASI	13006	-77.7515050003	-9.22860999955	2020	41	NA	30	23	0
2020	010204301	PE6	102	43	1	1	102	2020	1441	4	1	0	4	4	1	1	1	0	102	2	2	2	3	0	NA	0	NA	0	NA	1	3254	1	1	0	1	022002	21	467270	0007	PAMPAHUASI	13006	-77.7515050003	-9.22860999955	2020	96	41	5	32	0
2020	010204401	PE6	102	44	1	1	102	2020	1441	5	1	0	4	5	1	1	1	0	102	2	2	2	3	0	NA	0	NA	0	NA	1	3254	1	1	0	1	022002	21	467270	0007	PAMPAHUASI	13006	-77.7515050003	-9.22860999955	2020	41	NA	5	23	0
2020	010204501	PE6	102	45	1	1	102	2020	1441	2	1	0	2	2	0	1	1	0	102	2	2	2	3	0	NA	0	NA	0	NA	0	3254	1	1	0	1	022002	21	952957	0007	PAMPAHUASI	13006	-77.7515050003	-9.22860999955	2020	41	NA	5	23	0
2020	010204601	PE6	102	46	1	1	102	2020	1441	2	0	0	2	2	0	1	1	0	102	2	2	2	3	0	NA	0	NA	0	NA	0	3254	0	1	0	1	022002	21	952957	0007	PAMPAHUASI	13006	-77.7515050003	-9.22860999955	2020	41	NA	15	32	1
2020	010300101	PE6	103	1	1	2	103	2020	1443	5	2	0	5	5	0	1	1	0	103	2	2	2	3	0	NA	0	NA	0	NA	0	60	3	1	0	1	020801	21	1297777	0005	EL MILAGRO	13140	-78.3344184863	-9.45712694995	2020	21	NA	996	23	1
2020	010300201	PE6	103	2	1	1	103	2020	1443	3	1	0	3	3	1	1	1	0	103	2	2	2	3	0	NA	0	NA	0	NA	1	60	1	1	0	1	020801	21	636348	0005	EL MILAGRO	13140	-78.3344184863	-9.45712694995	2020	71	21	996	23	1
2020	010300301	PE6	103	3	1	1	103	2020	1443	1	0	0	1	1	0	1	1	0	103	2	2	2	3	0	NA	0	NA	0	NA	0	60	0	1	0	1	020801	21	1297777	0005	EL MILAGRO	13140	-78.3344184863	-9.45712694995	2020	71	21	996	23	1
2020	010300401	PE6	103	4	1	1	103	2020	1443	5	0	0	5	5	0	1	1	0	103	2	2	2	3	0	NA	0	NA	0	NA	0	60	0	1	0	1	020801	21	1297777	0005	EL MILAGRO	13140	-78.3344184863	-9.45712694995	2020	71	61	20	23	1
2020	010300501	PE6	103	5	1	3	103	2020	1443	3	2	0	3	2	0	1	1	0	103	2	2	2	3	0	NA	0	NA	0	NA	0	60	2	1	0	1	020801	21	1297777	0005	EL MILAGRO	13140	-78.3344184863	-9.45712694995	2020	21	NA	996	23	1
2020	010310701	PE6	103	107	1	1	103	2020	1443	2	0	0	2	2	0	1	1	0	103	2	2	2	3	0	NA	0	NA	0	NA	0	60	0	1	0	1	020801	21	1297777	0008	SECHIN BAJO	13140	-78.2597057668	-9.46619528359	2020	21	NA	996	23	1
2020	010310801	PE6	103	108	1	1	103	2020	1443	1	0	0	1	1	0	1	1	0	103	2	2	2	3	0	NA	0	NA	0	NA	0	60	0	1	0	1	020801	21	1297777	0008	SECHIN BAJO	13140	-78.2597057668	-9.46619528359	2020	22	NA	20	23	1
2020	010310901	PE6	103	109	1	1	103	2020	1443	5	1	0	5	5	0	1	1	0	103	2	2	2	3	0	NA	0	NA	0	NA	0	60	1	1	0	1	020801	21	1297777	0008	SECHIN BAJO	13140	-78.2597057668	-9.46619528359	2020	21	NA	996	23	1
2020	010311001	PE6	103	110	1	2	103	2020	1443	7	1	0	7	7	2	1	1	0	103	2	2	2	3	0	NA	0	NA	0	NA	2	60	2	1	0	1	020801	21	636348	0008	SECHIN BAJO	13140	-78.2597057668	-9.46619528359	2020	21	NA	996	23	1
2020	010311101	PE6	103	111	1	1	103	2020	1443	5	1	0	5	5	1	1	1	0	103	2	2	2	3	0	NA	0	NA	0	NA	1	60	1	1	0	1	020801	21	636348	0008	SECHIN BAJO	13140	-78.2597057668	-9.46619528359	2020	21	NA	996	23	1
2020	010312701	PE6	103	127	1	2	103	2020	1443	4	1	0	4	4	1	1	1	0	103	2	2	2	3	0	NA	0	NA	0	NA	1	60	1	1	0	1	020801	21	636348	0008	SECHIN BAJO	13140	-78.2597057668	-9.46619528359	2020	22	NA	30	23	1
2020	010312801	PE6	103	128	1	3	103	2020	1443	4	1	0	4	4	1	1	1	0	103	2	2	2	3	0	NA	0	NA	0	NA	0	60	1	1	0	1	020801	21	1297777	0008	SECHIN BAJO	13140	-78.2597057668	-9.46619528359	2020	21	NA	996	23	1
2020	010312901	PE6	103	129	1	1	103	2020	1443	3	0	0	3	3	0	1	1	0	103	2	2	2	3	0	NA	0	NA	0	NA	0	60	0	1	0	1	020801	21	1297777	0008	SECHIN BAJO	13140	-78.2597057668	-9.46619528359	2020	71	21	996	23	1
2020	010313001	PE6	103	130	1	2	103	2020	1443	7	3	0	7	7	0	1	1	0	103	2	2	2	3	0	NA	0	NA	0	NA	0	60	3	1	0	1	020801	21	1297777	0008	SECHIN BAJO	13140	-78.2597057668	-9.46619528359	2020	21	NA	996	23	1
2020	010313101	PE6	103	131	1	1	103	2020	1443	3	1	0	3	3	1	1	1	0	103	2	2	2	3	0	NA	0	NA	0	NA	1	60	1	1	0	1	020801	21	636348	0008	SECHIN BAJO	13140	-78.2597057668	-9.46619528359	2020	21	NA	996	21	1
2020	010400501	PE6	104	5	1	7	104	2020	1449	9	2	0	9	9	1	1	1	0	104	2	2	2	3	0	NA	0	NA	0	NA	1	221	2	1	0	1	020802	21	518992	0001	BUENA VISTA ALTA	13147	-78.20464	-9.43055	2020	11	NA	996	11	1
2020	010401101	PE6	104	11	1	2	104	2020	1448	4	1	0	4	4	1	1	1	0	104	2	2	2	3	0	NA	0	NA	0	NA	1	221	2	1	0	1	020802	21	518992	0001	BUENA VISTA ALTA	13147	-78.20464	-9.43055	2020	11	NA	996	11	1
2020	010402101	PE6	104	21	1	1	104	2020	1448	4	1	0	4	4	0	1	1	0	104	2	2	2	3	0	NA	0	NA	0	NA	0	221	2	1	0	1	020802	21	1058439	0001	BUENA VISTA ALTA	13147	-78.20464	-9.43055	2020	11	NA	996	11	1
2020	010402401	PE6	104	24	1	1	104	2020	1447	3	1	0	3	3	0	1	1	0	104	2	2	2	3	0	NA	0	NA	0	NA	0	221	1	1	0	1	020802	21	1058439	0001	BUENA VISTA ALTA	13147	-78.20464	-9.43055	2020	11	NA	996	21	1
2020	010402901	PE6	104	29	1	2	104	2020	1447	3	1	0	3	3	0	1	1	0	104	2	2	2	3	0	NA	0	NA	0	NA	0	221	1	1	0	1	020802	21	1058439	0001	BUENA VISTA ALTA	13147	-78.20464	-9.43055	2020	11	NA	996	11	1
2020	010403901	PE6	104	39	1	1	104	2020	1447	2	0	0	2	2	0	1	1	0	104	2	2	2	3	0	NA	0	NA	0	NA	0	221	0	1	0	1	020802	21	1058439	0001	BUENA VISTA ALTA	13147	-78.20464	-9.43055	2020	11	NA	996	11	1
2020	010404201	PE6	104	42	1	2	104	2020	1448	3	0	0	3	0	1	1	1	0	104	2	2	2	3	0	NA	0	NA	0	NA	0	221	0	1	0	1	020802	21	1058439	0001	BUENA VISTA ALTA	13147	-78.20464	-9.43055	2020	11	NA	996	11	1
2020	010405501	PE6	104	55	1	1	104	2020	1448	2	0	0	2	2	0	1	1	0	104	2	2	2	3	0	NA	0	NA	0	NA	0	221	0	1	0	1	020802	21	1058439	0001	BUENA VISTA ALTA	13147	-78.20464	-9.43055	2020	11	NA	996	11	1
2020	010406201	PE6	104	62	1	1	104	2020	1448	1	0	0	1	1	0	1	1	0	104	2	2	2	3	0	NA	0	NA	0	NA	0	221	0	1	0	1	020802	21	1058439	0001	BUENA VISTA ALTA	13147	-78.20464	-9.43055	2020	11	NA	996	11	1
2020	010407701	PE6	104	77	1	1	104	2020	1448	2	0	0	2	2	0	1	1	0	104	2	2	2	3	0	NA	0	NA	0	NA	0	221	0	1	0	1	020802	21	1058439	0001	BUENA VISTA ALTA	13147	-78.20464	-9.43055	2020	11	NA	996	11	1
2020	010407801	PE6	104	78	1	2	104	2020	1448	7	1	0	7	7	0	1	1	0	104	2	2	2	3	0	NA	0	NA	0	NA	0	221	1	1	0	1	020802	21	1058439	0001	BUENA VISTA ALTA	13147	-78.20464	-9.43055	2020	11	NA	996	11	1
2020	010407901	PE6	104	79	1	2	104	2020	1448	3	1	0	3	3	0	1	1	0	104	2	2	2	3	0	NA	0	NA	0	NA	0	221	1	1	0	1	020802	21	1058439	0001	BUENA VISTA ALTA	13147	-78.20464	-9.43055	2020	11	NA	996	11	1
2020	010408001	PE6	104	80	1	1	104	2020	1448	1	0	0	1	1	0	1	1	0	104	2	2	2	3	0	NA	0	NA	0	NA	0	221	0	1	0	1	020802	21	1058439	0001	BUENA VISTA ALTA	13147	-78.20464	-9.43055	2020	11	NA	996	11	1
2020	010408301	PE6	104	83	1	1	104	2020	1448	2	0	0	2	2	0	1	1	0	104	2	2	2	3	0	NA	0	NA	0	NA	0	221	0	1	0	1	020802	21	1058439	0001	BUENA VISTA ALTA	13147	-78.20464	-9.43055	2020	11	NA	996	11	1
2020	010408501	PE6	104	85	1	1	104	2020	1448	3	1	0	3	3	0	1	1	0	104	2	2	2	3	0	NA	0	NA	0	NA	0	221	2	1	0	1	020802	21	1058439	0001	BUENA VISTA ALTA	13147	-78.20464	-9.43055	2020	11	NA	996	11	1
2020	010500201	PE6	105	2	1	1	105	2020	1446	5	1	0	5	5	1	1	1	0	105	2	2	2	3	0	NA	0	NA	0	NA	1	575	1	1	0	1	021104	21	467941	0020	SANTIAGO DE HUIÑA	13172	-77.84773978	-9.95946956	2020	11	NA	996	23	1
2020	010500901	PE6	105	9	1	1	105	2020	1446	2	0	0	2	2	0	1	1	0	105	2	2	2	3	0	NA	0	NA	0	NA	0	575	0	1	0	1	021104	21	954325	0020	SANTIAGO DE HUIÑA	13172	-77.84773978	-9.95946956	2020	11	NA	996	11	1
2020	010501301	PE6	105	13	1	1	105	2020	1447	2	1	0	2	2	0	1	1	0	105	2	2	2	3	0	NA	0	NA	0	NA	0	575	1	1	0	1	021104	21	954325	0020	SANTIAGO DE HUIÑA	13172	-77.84773978	-9.95946956	2020	11	NA	996	11	1
2020	010501401	PE6	105	14	1	1	105	2020	1447	3	1	0	3	3	0	1	1	0	105	2	2	2	3	0	NA	0	NA	0	NA	0	575	1	1	0	1	021104	21	954325	0020	SANTIAGO DE HUIÑA	13172	-77.84773978	-9.95946956	2020	11	NA	996	11	1
2020	010502401	PE6	105	24	1	1	105	2020	1446	2	0	0	2	2	1	1	1	0	105	2	2	2	3	0	NA	0	NA	0	NA	1	575	0	1	0	1	021104	21	467941	0020	SANTIAGO DE HUIÑA	13172	-77.84773978	-9.95946956	2020	11	NA	996	23	1
2020	010502501	PE6	105	25	1	1	105	2020	1446	1	0	0	1	0	0	1	1	0	105	2	2	2	3	0	NA	0	NA	0	NA	0	575	0	1	0	1	021104	21	954325	0020	SANTIAGO DE HUIÑA	13172	-77.84773978	-9.95946956	2020	11	NA	996	11	1
2020	010503001	PE6	105	30	1	1	105	2020	1446	3	0	0	2	3	0	1	1	0	105	2	2	2	3	0	NA	0	NA	0	NA	0	575	0	1	0	1	021104	21	954325	0020	SANTIAGO DE HUIÑA	13172	-77.84773978	-9.95946956	2020	11	NA	996	11	1
2020	010505401	PE6	105	54	1	1	105	2020	1446	5	0	0	4	5	0	1	1	0	105	2	2	2	3	0	NA	0	NA	0	NA	0	575	1	1	0	1	021104	21	954325	0020	SANTIAGO DE HUIÑA	13172	-77.84773978	-9.95946956	2020	11	NA	996	11	1
2020	010505701	PE6	105	57	1	1	105	2020	1446	5	1	0	5	5	1	1	1	0	105	2	2	2	3	0	NA	0	NA	0	NA	1	575	2	1	0	1	021104	21	467941	0024	HUACACHO	13172	-77.84920973	-9.955719585	2020	11	NA	996	11	1
2020	010506601	PE6	105	66	1	2	105	2020	1446	3	2	0	3	3	0	1	1	0	105	2	2	2	3	0	NA	0	NA	0	NA	0	575	2	1	0	1	021104	21	954325	0024	HUACACHO	13172	-77.84920973	-9.955719585	2020	11	NA	996	23	1
2020	010506701	PE6	105	67	1	1	105	2020	1446	5	1	0	5	5	0	1	1	0	105	2	2	2	3	0	NA	0	NA	0	NA	0	575	1	1	0	1	021104	21	954325	0024	HUACACHO	13172	-77.84920973	-9.955719585	2020	11	NA	996	23	1
2020	010506801	PE6	105	68	1	1	105	2020	1446	4	0	0	3	4	0	1	1	0	105	2	2	2	3	0	NA	0	NA	0	NA	0	575	1	1	0	1	021104	21	954325	0024	HUACACHO	13172	-77.84920973	-9.955719585	2020	11	NA	996	23	1
2020	010507101	PE6	105	71	1	1	105	2020	1446	7	1	0	7	7	0	1	1	0	105	2	2	2	3	0	NA	0	NA	0	NA	0	575	1	1	0	1	021104	21	954325	0018	IRMAN	13172	-77.74485345	-9.85922833	2020	11	NA	996	23	1
2020	010508601	PE6	105	86	1	1	105	2020	1446	3	1	0	3	3	0	1	4	0	105	2	2	2	3	0	NA	0	NA	0	NA	0	575	1	1	0	1	021104	21	954325	0018	IRMAN	13172	-77.74485345	-9.85922833	2020	11	NA	996	23	0
2020	010601901	PE6	106	19	1	1	106	2020	1442	4	1	0	4	4	1	1	1	0	106	2	2	2	3	0	NA	0	NA	0	NA	1	3518	1	1	0	1	020112	21	500376	0003	HUANTZAPAMPA	13403	-77.5391383333	-9.38347166678	2020	11	NA	996	21	1
2020	010602001	PE6	106	20	1	4	106	2020	1442	4	2	0	4	4	0	1	1	0	106	2	2	2	3	0	NA	0	NA	0	NA	0	3518	2	1	0	1	020112	21	1020474	0003	HUANTZAPAMPA	13403	-77.5391383333	-9.38347166678	2020	11	NA	996	32	1
2020	010602101	PE6	106	21	1	1	106	2020	1442	6	1	0	6	6	1	1	1	0	106	2	2	2	3	0	NA	0	NA	0	NA	1	3518	1	1	0	1	020112	21	500376	0003	HUANTZAPAMPA	13403	-77.5391383333	-9.38347166678	2020	11	NA	996	21	1
2020	010602201	PE6	106	22	1	1	106	2020	1442	2	0	0	2	2	0	1	1	0	106	2	2	2	3	0	NA	0	NA	0	NA	0	3518	0	1	0	1	020112	21	1020474	0003	HUANTZAPAMPA	13403	-77.5391383333	-9.38347166678	2020	11	NA	996	21	1
2020	010602301	PE6	106	23	1	1	106	2020	1442	3	1	0	3	3	0	1	1	0	106	2	2	2	3	0	NA	0	NA	0	NA	0	3518	1	1	0	1	020112	21	1020474	0003	HUANTZAPAMPA	13403	-77.5391383333	-9.38347166678	2020	11	NA	996	21	1
2020	010603401	PE6	106	34	1	1	106	2020	1442	2	0	0	2	2	0	1	1	0	106	2	2	2	3	0	NA	0	NA	0	NA	0	3518	0	1	0	1	020112	21	1020474	0003	HUANTZAPAMPA	13403	-77.5391383333	-9.38347166678	2020	11	NA	996	21	1
2020	010603501	PE6	106	35	1	2	106	2020	1442	4	1	0	4	4	1	1	1	0	106	2	2	2	3	0	NA	0	NA	0	NA	1	3518	2	1	0	1	020112	21	500376	0003	HUANTZAPAMPA	13403	-77.5391383333	-9.38347166678	2020	11	NA	996	21	1
2020	010603601	PE6	106	36	1	1	106	2020	1442	2	0	0	2	2	0	1	1	0	106	2	2	2	3	0	NA	0	NA	0	NA	0	3518	0	1	0	1	020112	21	1020474	0003	HUANTZAPAMPA	13403	-77.5391383333	-9.38347166678	2020	11	NA	996	32	1
2020	010603701	PE6	106	37	1	1	106	2020	1442	2	0	0	2	2	0	1	1	0	106	2	2	2	3	0	NA	0	NA	0	NA	0	3518	0	1	0	1	020112	21	1020474	0003	HUANTZAPAMPA	13403	-77.5391383333	-9.38347166678	2020	11	NA	996	21	1
2020	010604001	PE6	106	40	1	7	106	2020	1442	8	4	0	8	8	1	1	1	0	106	2	2	2	3	0	NA	0	NA	0	NA	1	3518	4	1	0	1	020112	21	500376	0003	HUANTZAPAMPA	13403	-77.5391383333	-9.38347166678	2020	11	NA	996	21	1
2020	010606101	PE6	106	61	1	1	106	2020	1442	4	1	0	4	4	0	1	1	0	106	2	2	2	3	0	NA	0	NA	0	NA	0	3518	1	1	0	1	020112	21	1020474	0004	PASHPA	13403	-77.528985	-9.3774800002	2020	11	NA	996	22	1
2020	010606201	PE6	106	62	1	1	106	2020	1442	2	1	0	2	2	0	1	1	0	106	2	2	2	3	0	NA	0	NA	0	NA	0	3518	1	1	0	1	020112	21	1020474	0004	PASHPA	13403	-77.528985	-9.3774800002	2020	11	NA	996	22	1
2020	010606301	PE6	106	63	1	1	106	2020	1442	3	0	0	3	3	0	1	1	0	106	2	2	2	3	0	NA	0	NA	0	NA	0	3518	0	1	0	1	020112	21	1020474	0004	PASHPA	13403	-77.528985	-9.3774800002	2020	11	NA	996	22	1
2020	010606401	PE6	106	64	1	2	106	2020	1442	2	0	0	2	2	0	1	1	0	106	2	2	2	3	0	NA	0	NA	0	NA	0	3518	0	1	0	1	020112	21	1020474	0004	PASHPA	13403	-77.528985	-9.3774800002	2020	11	NA	996	21	1
2020	010606402	PE6	106	64	2	1	106	2020	1442	4	1	0	4	4	1	1	1	0	106	2	2	2	3	0	NA	0	NA	0	NA	1	3518	1	1	0	1	020112	21	500376	0004	PASHPA	13403	-77.528985	-9.3774800002	2020	11	NA	996	32	1
2020	010606501	PE6	106	65	1	2	106	2020	1442	4	1	0	4	4	1	1	1	0	106	2	2	2	3	0	NA	0	NA	0	NA	1	3518	1	1	0	1	020112	21	500376	0004	PASHPA	13403	-77.528985	-9.3774800002	2020	11	NA	996	22	1
2020	010800301	PE6	108	3	1	5	108	2020	1442	6	1	0	6	6	1	1	1	0	108	2	2	2	3	0	NA	0	NA	0	NA	1	2617	1	1	0	1	020601	21	641062	0039	MOLINOPAMPA	13526	-77.6476183329	-9.28642333367	2020	11	NA	996	11	1
2020	010800501	PE6	108	5	1	2	108	2020	1442	3	1	0	3	3	0	1	1	0	108	2	2	2	3	0	NA	0	NA	0	NA	0	2617	2	1	0	1	020601	21	1307390	0039	MOLINOPAMPA	13526	-77.6476183329	-9.28642333367	2020	11	NA	996	11	1
2020	010800701	PE6	108	7	1	1	108	2020	1442	6	1	0	6	6	1	1	1	0	108	2	2	2	3	0	NA	0	NA	0	NA	1	2617	1	1	0	1	020601	21	641062	0039	MOLINOPAMPA	13526	-77.6476183329	-9.28642333367	2020	11	NA	996	11	1
2020	010800801	PE6	108	8	1	2	108	2020	1442	4	1	0	4	4	1	1	1	0	108	2	2	2	3	0	NA	0	NA	0	NA	1	2617	1	1	0	1	020601	21	641062	0039	MOLINOPAMPA	13526	-77.6476183329	-9.28642333367	2020	11	NA	996	11	0
2020	010801101	PE6	108	11	1	2	108	2020	1442	5	1	0	5	5	2	1	1	0	108	2	2	2	3	0	NA	0	NA	0	NA	2	2617	1	1	0	1	020601	21	641062	0039	MOLINOPAMPA	13526	-77.6476183329	-9.28642333367	2020	11	NA	996	11	1
2020	010801201	PE6	108	12	1	2	108	2020	1442	3	1	0	3	3	1	1	1	0	108	2	2	2	3	0	NA	0	NA	0	NA	1	2617	1	1	0	1	020601	21	641062	0039	MOLINOPAMPA	13526	-77.6476183329	-9.28642333367	2020	11	NA	996	11	1
2020	010801301	PE6	108	13	1	3	108	2020	1442	6	1	0	6	4	0	1	1	0	108	2	2	2	3	0	NA	0	NA	0	NA	0	2617	3	1	0	1	020601	21	1307390	0039	MOLINOPAMPA	13526	-77.6476183329	-9.28642333367	2020	11	NA	996	11	1
2020	010801401	PE6	108	14	1	1	108	2020	1442	4	1	0	4	4	0	1	1	0	108	2	2	2	3	0	NA	0	NA	0	NA	0	2617	1	1	0	1	020601	21	1307390	0039	MOLINOPAMPA	13526	-77.6476183329	-9.28642333367	2020	11	NA	996	11	1
2020	010810401	PE6	108	104	1	1	108	2020	1442	3	1	0	3	3	1	1	1	0	108	2	2	2	3	0	NA	0	NA	0	NA	1	2617	1	1	0	1	020601	21	641062	0027	AUQUIPAMPA	13526	-77.6552774442	-9.27935389976	2020	11	NA	996	11	1
2020	010810501	PE6	108	105	1	2	108	2020	1442	2	0	0	2	2	0	1	1	0	108	2	2	2	3	0	NA	0	NA	0	NA	0	2617	0	1	0	1	020601	21	1307390	0027	AUQUIPAMPA	13526	-77.6552774442	-9.27935389976	2020	11	NA	996	11	1
2020	010810601	PE6	108	106	1	2	108	2020	1442	4	1	0	4	4	1	1	1	0	108	2	2	2	3	0	NA	0	NA	0	NA	1	2617	1	1	0	1	020601	21	641062	0027	AUQUIPAMPA	13526	-77.6552774442	-9.27935389976	2020	11	NA	996	11	1
2020	010810701	PE6	108	107	1	2	108	2020	1442	3	1	0	3	3	0	1	1	0	108	2	2	2	3	0	NA	0	NA	0	NA	0	2617	1	1	0	1	020601	21	1307390	0027	AUQUIPAMPA	13526	-77.6552774442	-9.27935389976	2020	11	NA	996	11	1
2020	010810801	PE6	108	108	1	4	108	2020	1442	7	1	0	6	7	0	1	1	0	108	2	2	2	3	0	NA	0	NA	0	NA	0	2617	1	1	0	1	020601	21	1307390	0027	AUQUIPAMPA	13526	-77.6552774442	-9.27935389976	2020	11	NA	996	11	1
2020	010900101	PE6	109	1	1	1	109	2020	1448	2	1	0	2	2	0	1	1	0	109	2	2	2	3	0	NA	0	NA	0	NA	0	3330	1	1	0	1	020402	21	736516	0037	PUNKUPAMPA	13573	-77.39111	-9.12662166706	2020	11	NA	996	11	1
2020	010900401	PE6	109	4	1	1	109	2020	1449	4	1	0	4	4	1	1	1	0	109	2	2	2	3	0	NA	0	NA	0	NA	1	3330	2	1	0	1	020402	21	361141	0037	PUNKUPAMPA	13573	-77.39111	-9.12662166706	2020	11	NA	996	11	1
2020	010900501	PE6	109	5	1	2	109	2020	1449	2	0	0	2	2	0	1	1	0	109	2	2	2	3	0	NA	0	NA	0	NA	0	3330	0	1	0	1	020402	21	736516	0037	PUNKUPAMPA	13573	-77.39111	-9.12662166706	2020	11	NA	996	11	1
2020	010900701	PE6	109	7	1	1	109	2020	1448	2	0	0	2	2	0	1	3	0	109	2	2	2	3	0	NA	0	NA	0	NA	0	3330	0	1	0	1	020402	21	736516	0037	PUNKUPAMPA	13573	-77.39111	-9.12662166706	2020	11	NA	996	11	1
2020	010900801	PE6	109	8	1	1	109	2020	1449	1	0	0	1	1	0	1	1	0	109	2	2	2	3	0	NA	0	NA	0	NA	0	3330	0	1	0	1	020402	21	736516	0037	PUNKUPAMPA	13573	-77.39111	-9.12662166706	2020	11	NA	996	11	1
2020	010902001	PE6	109	20	1	1	109	2020	1448	5	2	0	5	5	0	1	1	0	109	2	2	2	3	0	NA	0	NA	0	NA	0	3330	2	1	0	1	020402	21	736516	0041	CHINLLA	13573	-77.3863350002	-9.12857833372	2020	11	NA	996	11	1
2020	010902601	PE6	109	26	1	1	109	2020	1448	1	0	0	1	0	0	1	1	0	109	2	2	2	3	0	NA	0	NA	0	NA	0	3330	0	1	0	1	020402	21	736516	0041	CHINLLA	13573	-77.3863350002	-9.12857833372	2020	11	NA	996	11	1
2020	010902701	PE6	109	27	1	2	109	2020	1448	4	1	0	3	4	0	1	1	0	109	2	2	2	3	0	NA	0	NA	0	NA	0	3330	1	1	0	1	020402	21	736516	0041	CHINLLA	13573	-77.3863350002	-9.12857833372	2020	11	NA	996	11	1
2020	010903501	PE6	109	35	1	1	109	2020	1448	1	0	0	1	1	0	1	1	0	109	2	2	2	3	0	NA	0	NA	0	NA	0	3330	0	1	0	1	020402	21	736516	0041	CHINLLA	13573	-77.3863350002	-9.12857833372	2020	11	NA	996	11	1
2020	010905401	PE6	109	54	1	1	109	2020	1448	5	1	0	5	5	0	1	5	0	109	2	2	2	3	0	NA	0	NA	0	NA	0	3330	1	1	0	1	020402	21	736516	0070	UTUTU PAMPA	13573	-77.382541667	-9.12919166686	2020	11	NA	996	11	1
2020	010905801	PE6	109	58	1	1	109	2020	1448	1	0	0	1	1	0	1	1	0	109	2	2	2	3	0	NA	0	NA	0	NA	0	3330	0	1	0	1	020402	21	736516	0070	UTUTU PAMPA	13573	-77.382541667	-9.12919166686	2020	11	NA	996	11	1
2020	010906601	PE6	109	66	1	1	109	2020	1448	2	0	0	2	2	0	1	1	0	109	2	2	2	3	0	NA	0	NA	0	NA	0	3330	0	1	0	1	020402	21	736516	0071	HUAYLLACAYAN	13573	-77.3804650002	-9.12886666626	2020	11	NA	996	11	1
2020	010906801	PE6	109	68	1	2	109	2020	1448	3	1	0	3	3	0	1	2	0	109	2	2	2	3	0	NA	0	NA	0	NA	0	3330	1	1	0	1	020402	21	736516	0071	HUAYLLACAYAN	13573	-77.3804650002	-9.12886666626	2020	11	NA	996	11	1
2020	010907101	PE6	109	71	1	1	109	2020	1448	3	0	0	3	3	0	1	1	0	109	2	2	2	3	0	NA	0	NA	0	NA	0	3330	0	1	0	1	020402	21	736516	0043	MINAS JIRCA	13573	-77.3762433334	-9.12956166684	2020	11	NA	996	21	1
2020	010907201	PE6	109	72	1	1	109	2020	1448	2	0	0	2	2	0	1	1	0	109	2	2	2	3	0	NA	0	NA	0	NA	0	3330	0	1	0	1	020402	21	736516	0043	MINAS JIRCA	13573	-77.3762433334	-9.12956166684	2020	11	NA	996	21	1
2020	011100101	PE6	111	1	1	1	111	2020	1446	4	2	0	4	4	1	1	1	0	111	2	2	2	3	0	NA	0	NA	0	NA	1	3527	2	1	0	1	021001	21	442839	0008	HUAMPARAN	13719	-77.1727016668	-9.26165333353	2020	11	NA	996	11	1
2020	011100201	PE6	111	2	1	1	111	2020	1446	6	1	0	6	6	1	1	1	0	111	2	2	2	3	0	NA	0	NA	0	NA	1	3527	1	1	0	1	021001	21	442839	0008	HUAMPARAN	13719	-77.1727016668	-9.26165333353	2020	11	NA	996	23	1
2020	011101501	PE6	111	15	1	2	111	2020	1448	4	1	0	4	4	2	1	1	0	111	2	2	2	3	0	NA	0	NA	0	NA	1	3527	1	1	0	1	021001	21	442839	0008	HUAMPARAN	13719	-77.1727016668	-9.26165333353	2020	11	NA	996	21	1
2020	011101601	PE6	111	16	1	1	111	2020	1446	2	0	0	2	2	0	1	1	0	111	2	2	2	3	0	NA	0	NA	0	NA	0	3527	0	1	0	1	021001	21	903131	0008	HUAMPARAN	13719	-77.1727016668	-9.26165333353	2020	41	NA	996	23	1
2020	011101701	PE6	111	17	1	1	111	2020	1446	5	1	0	5	5	0	1	1	0	111	2	2	2	3	0	NA	0	NA	0	NA	0	3527	1	1	0	1	021001	21	903131	0008	HUAMPARAN	13719	-77.1727016668	-9.26165333353	2020	11	NA	996	21	1
2020	011101801	PE6	111	18	1	1	111	2020	1446	4	1	0	4	4	0	1	2	0	111	2	2	2	3	0	NA	0	NA	0	NA	0	3527	1	1	0	1	021001	21	903131	0008	HUAMPARAN	13719	-77.1727016668	-9.26165333353	2020	11	NA	996	23	1
2020	011101901	PE6	111	19	1	1	111	2020	1446	3	1	0	3	3	1	1	1	0	111	2	2	2	3	0	NA	0	NA	0	NA	1	3527	1	1	0	1	021001	21	442839	0008	HUAMPARAN	13719	-77.1727016668	-9.26165333353	2020	11	NA	996	11	1
2020	011102901	PE6	111	29	1	1	111	2020	1448	2	0	0	2	1	0	1	1	0	111	2	2	2	3	0	NA	0	NA	0	NA	0	3527	0	1	0	1	021001	21	903131	0008	HUAMPARAN	13719	-77.1727016668	-9.26165333353	2020	11	NA	996	21	1
2020	011104501	PE6	111	45	1	1	111	2020	1448	4	1	0	4	4	1	1	1	0	111	2	2	2	3	0	NA	0	NA	0	NA	1	3527	1	1	0	1	021001	21	442839	0008	HUAMPARAN	13719	-77.1727016668	-9.26165333353	2020	96	96	996	21	1
2020	011107501	PE6	111	75	1	2	111	2020	1448	4	0	0	4	3	0	1	1	0	111	2	2	2	3	0	NA	0	NA	0	NA	0	3527	0	1	0	1	021001	21	903131	0008	HUAMPARAN	13719	-77.1727016668	-9.26165333353	2020	11	NA	996	21	1
2020	011108601	PE6	111	86	1	2	111	2020	1446	4	1	0	4	4	2	1	1	0	111	2	2	2	3	0	NA	0	NA	0	NA	2	3527	1	1	0	1	021001	21	442839	0009	MITUCHACA	13719	-77.1709800002	-9.27688499994	2020	11	NA	996	32	1
2020	011108801	PE6	111	88	1	1	111	2020	1446	5	1	0	3	5	0	1	1	0	111	2	2	2	3	0	NA	0	NA	0	NA	0	3527	1	1	0	1	021001	21	903131	0009	MITUCHACA	13719	-77.1709800002	-9.27688499994	2020	11	NA	996	23	1
2020	011108901	PE6	111	89	1	1	111	2020	1446	2	0	0	2	2	0	1	1	0	111	2	2	2	3	0	NA	0	NA	0	NA	0	3527	0	1	0	1	021001	21	903131	0009	MITUCHACA	13719	-77.1709800002	-9.27688499994	2020	11	NA	996	32	1
2020	011109001	PE6	111	90	1	1	111	2020	1448	5	1	0	5	5	1	1	1	0	111	2	2	2	3	0	NA	0	NA	0	NA	1	3527	1	1	0	1	021001	21	442839	0009	MITUCHACA	13719	-77.1709800002	-9.27688499994	2020	11	NA	996	23	1
2020	011109101	PE6	111	91	1	1	111	2020	1448	4	1	0	4	4	1	1	1	0	111	2	2	2	3	0	NA	0	NA	0	NA	1	3527	1	1	0	1	021001	21	442839	0009	MITUCHACA	13719	-77.1709800002	-9.27688499994	2020	11	NA	996	21	1
2020	011203401	PE6	112	34	1	1	112	2020	1447	4	1	0	4	4	2	1	1	0	112	2	2	2	3	0	NA	0	NA	0	NA	1	3275	1	1	0	1	021004	21	484332	0009	HUARIMAYO	13764	-77.1676116668	-9.54796999962	2020	11	NA	996	22	1
2020	011203501	PE6	112	35	1	1	112	2020	1447	5	1	0	5	5	1	1	1	0	112	2	2	2	3	0	NA	0	NA	0	NA	1	3275	2	1	0	1	021004	21	484332	0009	HUARIMAYO	13764	-77.1676116668	-9.54796999962	2020	11	NA	996	22	1
2020	011203701	PE6	112	37	1	1	112	2020	1447	8	2	0	6	8	1	1	1	0	112	2	2	2	3	0	NA	0	NA	0	NA	1	3275	2	1	0	1	021004	21	484332	0009	HUARIMAYO	13764	-77.1676116668	-9.54796999962	2020	11	NA	996	23	1
2020	011203801	PE6	112	38	1	1	112	2020	1447	1	0	0	1	1	0	1	1	0	112	2	2	2	3	0	NA	0	NA	0	NA	0	3275	0	1	0	1	021004	21	987753	0009	HUARIMAYO	13764	-77.1676116668	-9.54796999962	2020	11	NA	996	22	1
2020	011203901	PE6	112	39	1	1	112	2020	1447	5	2	0	4	5	2	1	1	0	112	2	2	2	3	0	NA	0	NA	0	NA	1	3275	2	1	0	1	021004	21	484332	0009	HUARIMAYO	13764	-77.1676116668	-9.54796999962	2020	11	NA	996	22	1
2020	011204101	PE6	112	41	1	1	112	2020	1447	3	1	0	3	3	1	1	1	0	112	2	2	2	3	0	NA	0	NA	0	NA	0	3275	1	1	0	1	021004	21	987753	0009	HUARIMAYO	13764	-77.1676116668	-9.54796999962	2020	11	NA	996	23	1
2020	011207701	PE6	112	77	1	1	112	2020	1447	1	0	0	1	1	0	1	1	0	112	2	2	2	3	0	NA	0	NA	0	NA	0	3275	0	1	0	1	021004	21	987753	0007	CATAYOC	13764	-77.1807566669	-9.53789166707	2020	11	NA	996	32	1
2020	011207801	PE6	112	78	1	2	112	2020	1447	7	1	0	7	7	2	1	1	0	112	2	2	2	3	0	NA	0	NA	0	NA	1	3275	2	1	0	1	021004	21	484332	0007	CATAYOC	13764	-77.1807566669	-9.53789166707	2020	96	96	996	32	1
2020	011207901	PE6	112	79	1	1	112	2020	1447	5	1	0	5	5	0	1	1	0	112	2	2	2	3	0	NA	0	NA	0	NA	0	3275	2	1	0	1	021004	21	987753	0007	CATAYOC	13764	-77.1807566669	-9.53789166707	2020	11	NA	996	32	1
2020	011210201	PE6	112	102	1	1	112	2020	1447	2	0	0	2	0	0	1	1	0	112	2	2	2	3	0	NA	0	NA	0	NA	0	3275	0	1	0	1	021004	21	987753	0007	CATAYOC	13764	-77.1807566669	-9.53789166707	2020	11	NA	996	22	1
2020	011211301	PE6	112	113	1	2	112	2020	1447	6	1	0	6	5	2	1	1	0	112	2	2	2	3	0	NA	0	NA	0	NA	0	3275	1	1	0	1	021004	21	987753	0007	CATAYOC	13764	-77.1807566669	-9.53789166707	2020	11	NA	996	22	1
2020	011211701	PE6	112	117	1	1	112	2020	1447	4	1	0	4	3	1	1	1	0	112	2	2	2	3	0	NA	0	NA	0	NA	1	3275	1	1	0	1	021004	21	484332	0007	CATAYOC	13764	-77.1807566669	-9.53789166707	2020	11	NA	996	22	1
2020	011212601	PE6	112	126	1	1	112	2020	1447	1	0	0	1	1	0	1	1	0	112	2	2	2	3	0	NA	0	NA	0	NA	0	3275	0	1	0	1	021004	21	987753	0007	CATAYOC	13764	-77.1807566669	-9.53789166707	2020	11	NA	996	32	1
2020	011213301	PE6	112	133	1	2	112	2020	1447	9	1	0	9	9	2	1	1	0	112	2	2	2	3	0	NA	0	NA	0	NA	2	3275	2	1	0	1	021004	21	484332	0007	CATAYOC	13764	-77.1807566669	-9.53789166707	2020	11	NA	996	23	0
2020	011213701	PE6	112	137	1	2	112	2020	1447	5	1	0	5	5	1	1	1	0	112	2	2	2	3	0	NA	0	NA	0	NA	1	3275	1	1	0	1	021004	21	484332	0007	CATAYOC	13764	-77.1807566669	-9.53789166707	2020	11	NA	996	32	1
2020	011300501	PE6	113	5	1	1	113	2020	1449	4	1	0	4	4	2	1	1	0	113	2	2	2	3	0	NA	0	NA	0	NA	2	3672	1	1	0	1	020204	21	464635	0048	SIPZA	13780	-77.6226933337	-9.74067333361	2020	11	NA	996	21	1
2020	011300701	PE6	113	7	1	1	113	2020	1448	2	1	0	2	2	0	1	1	0	113	2	2	2	3	0	NA	0	NA	0	NA	0	3672	1	1	0	1	020204	21	947583	0048	SIPZA	13780	-77.6226933337	-9.74067333361	2020	11	NA	996	23	1
2020	011300801	PE6	113	8	1	1	113	2020	1448	3	1	0	3	3	0	1	1	0	113	2	2	2	3	0	NA	0	NA	0	NA	0	3672	1	1	0	1	020204	21	947583	0048	SIPZA	13780	-77.6226933337	-9.74067333361	2020	11	NA	996	21	1
2020	011300901	PE6	113	9	1	1	113	2020	1448	4	2	0	1	4	1	1	1	0	113	2	2	2	3	0	NA	0	NA	0	NA	1	3672	2	1	0	1	020204	21	464635	0048	SIPZA	13780	-77.6226933337	-9.74067333361	2020	11	NA	996	23	1
2020	011302001	PE6	113	20	1	1	113	2020	1448	2	1	0	2	2	0	1	1	0	113	2	2	2	3	0	NA	0	NA	0	NA	0	3672	1	1	0	1	020204	21	947583	0047	EL CARMEN	13780	-77.6310499997	-9.7462716664	2020	11	NA	996	21	1
2020	011302201	PE6	113	22	1	2	113	2020	1448	2	1	0	2	2	0	1	1	0	113	2	2	2	3	0	NA	0	NA	0	NA	0	3672	1	1	0	1	020204	21	947583	0025	HUISLLAC	13780	-77.658809987	-9.738249978	2020	11	NA	996	21	1
2020	011302501	PE6	113	25	1	1	113	2020	1449	6	2	0	6	6	1	1	1	0	113	2	2	2	3	0	NA	0	NA	0	NA	1	3672	2	1	0	1	020204	21	464635	0024	ULLUCURAN	13780	-77.6516633333	-9.73844499974	2020	11	NA	996	21	1
2020	011302701	PE6	113	27	1	1	113	2020	1449	1	0	0	1	1	0	1	1	0	113	2	2	2	3	0	NA	0	NA	0	NA	0	3672	0	1	0	1	020204	21	947583	0024	ULLUCURAN	13780	-77.6516633333	-9.73844499974	2020	11	NA	996	21	1
2020	011302901	PE6	113	29	1	1	113	2020	1449	2	0	0	2	2	0	1	1	0	113	2	2	2	3	0	NA	0	NA	0	NA	0	3672	0	1	0	1	020204	21	947583	0024	ULLUCURAN	13780	-77.6516633333	-9.73844499974	2020	11	NA	996	21	1
2020	011303101	PE6	113	31	1	1	113	2020	1449	9	1	0	4	6	1	1	1	0	113	2	2	2	3	0	NA	0	NA	0	NA	1	3672	2	1	0	1	020204	21	464635	0024	ULLUCURAN	13780	-77.6516633333	-9.73844499974	2020	11	NA	996	21	1
2020	011303301	PE6	113	33	1	1	113	2020	1448	2	0	0	2	2	0	1	1	0	113	2	2	2	3	0	NA	0	NA	0	NA	0	3672	0	1	0	1	020204	21	947583	0024	ULLUCURAN	13780	-77.6516633333	-9.73844499974	2020	11	NA	996	22	1
2020	011303701	PE6	113	37	1	1	113	2020	1449	6	2	0	6	5	2	1	1	0	113	2	2	2	3	0	NA	0	NA	0	NA	1	3672	2	1	0	1	020204	21	464635	0017	MATHUSALEN	13780	-77.6599316669	-9.73320666645	2020	11	NA	996	21	1
2020	011303801	PE6	113	38	1	1	113	2020	1449	3	1	0	3	3	0	1	1	0	113	2	2	2	3	0	NA	0	NA	0	NA	0	3672	1	1	0	1	020204	21	947583	0017	MATHUSALEN	13780	-77.6599316669	-9.73320666645	2020	11	NA	996	21	1
2020	011304501	PE6	113	45	1	2	113	2020	1448	4	1	0	4	3	1	1	1	0	113	2	2	2	3	0	NA	0	NA	0	NA	1	3672	1	1	0	1	020204	21	464635	0017	MATHUSALEN	13780	-77.6599316669	-9.73320666645	2020	11	NA	996	21	1
2020	011304601	PE6	113	46	1	1	113	2020	1448	2	0	0	2	2	0	1	1	0	113	2	2	2	3	0	NA	0	NA	0	NA	0	3672	0	1	0	1	020204	21	947583	0017	MATHUSALEN	13780	-77.6599316669	-9.73320666645	2020	11	NA	996	21	1
2020	011500101	PE6	115	1	1	2	115	2020	1448	3	1	0	3	3	0	1	1	0	115	2	2	2	3	0	NA	0	NA	0	NA	0	2124	1	1	0	1	020503	21	929927	0001	RAQUIA	13866	-77.46992	-10.15801	2020	11	NA	996	21	1
2020	011500301	PE6	115	3	1	1	115	2020	1447	1	0	0	1	1	0	1	1	0	115	2	2	2	3	0	NA	0	NA	0	NA	0	2124	0	1	0	1	020503	21	929927	0001	RAQUIA	13866	-77.46992	-10.15801	2020	11	NA	996	22	1
2020	011500701	PE6	115	7	1	1	115	2020	1447	2	0	0	2	2	0	1	1	0	115	2	2	2	3	0	NA	0	NA	0	NA	0	2124	0	1	0	1	020503	21	929927	0001	RAQUIA	13866	-77.46992	-10.15801	2020	11	NA	996	22	1
2020	011501101	PE6	115	11	1	1	115	2020	1447	2	0	0	2	2	0	1	1	0	115	2	2	2	3	0	NA	0	NA	0	NA	0	2124	0	1	0	1	020503	21	929927	0001	RAQUIA	13866	-77.46992	-10.15801	2020	11	NA	996	22	1
2020	011501601	PE6	115	16	1	1	115	2020	1447	2	0	0	2	2	0	1	1	0	115	2	2	2	3	0	NA	0	NA	0	NA	0	2124	0	1	0	1	020503	21	929927	0001	RAQUIA	13866	-77.46992	-10.15801	2020	11	NA	996	22	1
2020	011502201	PE6	115	22	1	1	115	2020	1447	3	0	0	2	3	0	1	1	0	115	2	2	2	3	0	NA	0	NA	0	NA	0	2124	0	1	0	1	020503	21	929927	0001	RAQUIA	13866	-77.46992	-10.15801	2020	11	NA	996	22	1
2020	011502801	PE6	115	28	1	1	115	2020	1447	3	1	0	3	3	0	1	1	0	115	2	2	2	3	0	NA	0	NA	0	NA	0	2124	1	1	0	1	020503	21	929927	0001	RAQUIA	13866	-77.46992	-10.15801	2020	11	NA	996	22	1
2020	011503001	PE6	115	30	1	1	115	2020	1447	5	1	0	4	5	0	1	1	0	115	2	2	2	3	0	NA	0	NA	0	NA	0	2124	1	1	0	1	020503	21	929927	0001	RAQUIA	13866	-77.46992	-10.15801	2020	11	NA	996	22	1
2020	011503301	PE6	115	33	1	1	115	2020	1447	3	1	0	3	3	0	1	1	0	115	2	2	2	3	0	NA	0	NA	0	NA	0	2124	1	1	0	1	020503	21	929927	0001	RAQUIA	13866	-77.46992	-10.15801	2020	12	NA	996	12	1
2020	011503701	PE6	115	37	1	1	115	2020	1447	6	2	0	6	4	2	1	2	0	115	2	2	2	3	0	NA	0	NA	0	NA	2	2124	4	1	0	1	020503	21	455977	0001	RAQUIA	13866	-77.46992	-10.15801	2020	11	NA	996	22	1
2020	011504701	PE6	115	47	1	1	115	2020	1447	2	1	0	2	2	0	1	1	0	115	2	2	2	3	0	NA	0	NA	0	NA	0	2124	1	1	0	1	020503	21	929927	0001	RAQUIA	13866	-77.46992	-10.15801	2020	11	NA	996	22	1
2020	011505801	PE6	115	58	1	1	115	2020	1447	1	0	0	1	0	0	1	1	0	115	2	2	2	3	0	NA	0	NA	0	NA	0	2124	0	1	0	1	020503	21	929927	0001	RAQUIA	13866	-77.46992	-10.15801	2020	11	NA	996	22	1
2020	011506601	PE6	115	66	1	2	115	2020	1447	6	2	0	4	6	0	1	2	0	115	2	2	2	3	0	NA	0	NA	0	NA	0	2124	3	1	0	1	020503	21	929927	0001	RAQUIA	13866	-77.46992	-10.15801	2020	11	NA	996	22	1
2020	011507001	PE6	115	70	1	1	115	2020	1447	1	0	0	1	1	0	1	1	0	115	2	2	2	3	0	NA	0	NA	0	NA	0	2124	0	1	0	1	020503	21	929927	0001	RAQUIA	13866	-77.46992	-10.15801	2020	11	NA	996	22	1
2020	011903301	PE6	119	33	1	3	119	2020	1447	6	3	0	6	6	1	1	5	0	119	3	3	1	1	0	NA	0	NA	0	NA	1	2444	3	1	0	1	030101	24	206852	0001	ABANCAY	36473	-72.86609	-13.6337	2020	11	NA	996	11	1
2020	011905301	PE6	119	53	1	1	119	2020	1447	3	0	0	3	3	0	1	1	0	119	3	3	1	1	0	NA	0	NA	0	NA	0	2444	0	1	0	1	030101	24	793622	0001	ABANCAY	36473	-72.86609	-13.6337	2020	11	NA	996	11	1
2020	011906801	PE6	119	68	1	1	119	2020	1447	3	1	0	3	3	1	1	1	0	119	3	3	1	1	0	NA	0	NA	0	NA	1	2444	1	1	0	1	030101	24	206852	0001	ABANCAY	36473	-72.86609	-13.6337	2020	96	96	996	32	1
2020	011907001	PE6	119	70	1	1	119	2020	1447	7	2	0	4	7	2	1	2	0	119	3	3	1	1	0	NA	0	NA	0	NA	2	2444	2	1	0	1	030101	24	206852	0001	ABANCAY	36473	-72.86609	-13.6337	2020	11	NA	996	11	1
2020	011907601	PE6	119	76	1	1	119	2020	1447	2	1	0	2	2	0	1	1	0	119	3	3	1	1	0	NA	0	NA	0	NA	0	2444	1	1	0	1	030101	24	793622	0001	ABANCAY	36473	-72.86609	-13.6337	2020	11	NA	996	11	1
2020	011909001	PE6	119	90	1	1	119	2020	1447	4	1	0	4	4	1	1	1	0	119	3	3	1	1	0	NA	0	NA	0	NA	1	2444	1	1	0	1	030101	24	206852	0001	ABANCAY	36473	-72.86609	-13.6337	2020	11	NA	996	11	1
2020	011910201	PE6	119	102	1	1	119	2020	1447	3	2	0	3	3	0	1	1	0	119	3	3	1	1	0	NA	0	NA	0	NA	0	2444	2	1	0	1	030101	24	793622	0001	ABANCAY	36473	-72.86609	-13.6337	2020	12	NA	996	11	1
2020	011914501	PE6	119	145	1	1	119	2020	1447	4	1	0	4	4	2	1	2	0	119	3	3	1	1	0	NA	0	NA	0	NA	2	2444	1	1	0	1	030101	24	206852	0001	ABANCAY	36473	-72.86609	-13.6337	2020	11	NA	996	23	1
2020	011914701	PE6	119	147	1	2	119	2020	1447	4	1	0	4	4	1	1	1	0	119	3	3	1	1	0	NA	0	NA	0	NA	1	2444	1	1	0	1	030101	24	206852	0001	ABANCAY	36473	-72.86609	-13.6337	2020	11	NA	996	11	1
2020	011915901	PE6	119	159	1	1	119	2020	1447	6	3	0	6	6	0	1	1	0	119	3	3	1	1	0	NA	0	NA	0	NA	0	2444	3	1	0	1	030101	24	793622	0001	ABANCAY	36473	-72.86609	-13.6337	2020	11	NA	996	11	1
2020	012003001	PE6	120	30	1	2	120	2020	1442	3	1	0	3	3	1	1	1	0	120	3	3	1	1	0	NA	0	NA	0	NA	1	2369	1	1	0	1	030101	23	188238	0001	ABANCAY	36496	-72.88424	-13.63731	2020	12	NA	1	12	1
2020	012003801	PE6	120	38	1	2	120	2020	1442	3	0	0	3	3	0	1	1	0	120	3	3	1	1	0	NA	0	NA	0	NA	0	2369	0	1	0	1	030101	23	722205	0001	ABANCAY	36496	-72.88424	-13.63731	2020	11	NA	996	11	1
2020	012006701	PE6	120	67	1	2	120	2020	1444	5	1	0	5	5	2	1	1	0	120	3	3	1	1	0	NA	0	NA	0	NA	1	2369	1	1	0	1	030101	23	188238	0001	ABANCAY	36496	-72.88424	-13.63731	2020	12	NA	1	12	1
2020	012010401	PE6	120	104	1	2	120	2020	1442	3	1	0	3	3	1	1	1	0	120	3	3	1	1	0	NA	0	NA	0	NA	1	2369	1	1	0	1	030101	23	188238	0001	ABANCAY	36496	-72.88424	-13.63731	2020	11	NA	996	11	1
2020	012012101	PE6	120	121	1	2	120	2020	1442	2	1	0	2	2	0	1	1	0	120	3	3	1	1	0	NA	0	NA	0	NA	0	2369	1	1	0	1	030101	23	722205	0001	ABANCAY	36496	-72.88424	-13.63731	2020	12	NA	3	12	1
2020	012014801	PE6	120	148	1	1	120	2020	1442	5	2	0	5	5	1	1	1	0	120	3	3	1	1	0	NA	0	NA	0	NA	1	2369	2	1	0	1	030101	23	188238	0001	ABANCAY	36496	-72.88424	-13.63731	2020	11	NA	996	11	1
2020	012015801	PE6	120	158	1	1	120	2020	1442	6	2	0	6	6	0	1	1	0	120	3	3	1	1	0	NA	0	NA	0	NA	0	2369	2	1	0	1	030101	23	722205	0001	ABANCAY	36496	-72.88424	-13.63731	2020	11	NA	996	11	1
2020	012104301	PE6	121	43	1	1	121	2020	1441	1	0	0	1	1	0	1	1	0	121	3	3	1	1	0	NA	0	NA	0	NA	0	2399	0	1	0	1	030101	23	804104	0001	ABANCAY	36512	-72.88936	-13.6331	2020	11	NA	996	11	1
2020	012104801	PE6	121	48	1	1	121	2020	1441	5	2	0	5	5	1	1	1	0	121	3	3	1	1	0	NA	0	NA	0	NA	1	2399	2	1	0	1	030101	23	209584	0001	ABANCAY	36512	-72.88936	-13.6331	2020	11	NA	996	11	1
2020	012107701	PE6	121	77	1	1	121	2020	1441	3	1	0	3	3	1	1	1	0	121	3	3	1	1	0	NA	0	NA	0	NA	1	2399	1	1	0	1	030101	23	209584	0001	ABANCAY	36512	-72.88936	-13.6331	2020	12	NA	1	12	1
2020	012108401	PE6	121	84	1	1	121	2020	1441	2	0	0	2	1	0	1	1	0	121	3	3	1	1	0	NA	0	NA	0	NA	0	2399	0	1	0	1	030101	23	804104	0001	ABANCAY	36512	-72.88936	-13.6331	2020	12	NA	1	12	1
2020	012110201	PE6	121	102	1	1	121	2020	1441	5	2	0	5	5	1	1	1	0	121	3	3	1	1	0	NA	0	NA	0	NA	1	2399	2	1	0	1	030101	23	209584	0001	ABANCAY	36512	-72.88936	-13.6331	2020	11	NA	996	11	1
2020	012110601	PE6	121	106	1	2	121	2020	1441	7	2	0	7	7	1	1	1	0	121	3	3	1	1	0	NA	0	NA	0	NA	1	2399	2	1	0	1	030101	23	209584	0001	ABANCAY	36512	-72.88936	-13.6331	2020	11	NA	996	11	1
2020	012200301	PE6	122	3	1	3	122	2020	1441	4	0	0	4	2	0	1	1	0	122	3	3	1	1	0	NA	0	NA	0	NA	0	2379	0	1	0	1	030101	24	822010	0001	ABANCAY	36515	-72.8903	-13.63469	2020	12	NA	4	12	1
2020	012200501	PE6	122	5	1	2	122	2020	1441	5	1	0	5	5	2	1	1	0	122	3	3	1	1	0	NA	0	NA	0	NA	1	2379	1	1	0	1	030101	24	214251	0001	ABANCAY	36515	-72.8903	-13.63469	2020	11	NA	996	11	1
2020	012201601	PE6	122	16	1	2	122	2020	1441	3	1	0	3	3	1	1	1	0	122	3	3	1	1	0	NA	0	NA	0	NA	1	2379	1	1	0	1	030101	24	214251	0001	ABANCAY	36515	-72.8903	-13.63469	2020	11	NA	996	11	1
2020	012202901	PE6	122	29	1	1	122	2020	1441	1	0	0	1	1	0	1	1	0	122	3	3	1	1	0	NA	0	NA	0	NA	0	2379	0	1	0	1	030101	24	822010	0001	ABANCAY	36515	-72.8903	-13.63469	2020	11	NA	996	12	1
2020	012203601	PE6	122	36	1	2	122	2020	1441	4	1	0	4	2	0	1	1	0	122	3	3	1	1	0	NA	0	NA	0	NA	0	2379	1	1	0	1	030101	24	822010	0001	ABANCAY	36515	-72.8903	-13.63469	2020	12	NA	5	12	1
2020	012204901	PE6	122	49	1	1	122	2020	1441	1	0	0	1	1	0	1	1	0	122	3	3	1	1	0	NA	0	NA	0	NA	0	2379	0	1	0	1	030101	24	822010	0001	ABANCAY	36515	-72.8903	-13.63469	2020	11	NA	996	11	1
2020	012206301	PE6	122	63	1	2	122	2020	1441	4	0	0	4	3	1	1	1	0	122	3	3	1	1	0	NA	0	NA	0	NA	1	2379	1	1	0	1	030101	24	214251	0001	ABANCAY	36515	-72.8903	-13.63469	2020	11	NA	996	11	1
2020	012206801	PE6	122	68	1	2	122	2020	1441	4	1	0	4	4	2	1	1	0	122	3	3	1	1	0	NA	0	NA	0	NA	2	2379	1	1	0	1	030101	24	214251	0001	ABANCAY	36515	-72.8903	-13.63469	2020	11	NA	996	11	1
2020	012211801	PE6	122	118	1	1	122	2020	1441	5	1	0	5	5	1	1	1	0	122	3	3	1	1	0	NA	0	NA	0	NA	1	2379	2	1	0	1	030101	24	214251	0001	ABANCAY	36515	-72.8903	-13.63469	2020	11	NA	996	11	1
2020	012300501	PE6	123	5	1	2	123	2020	1448	5	1	0	5	5	1	1	1	0	123	3	3	1	1	0	NA	0	NA	0	NA	1	2301	1	1	0	1	030101	25	335835	0001	ABANCAY	36533	-72.90129	-13.6397	2020	11	NA	996	11	1
2020	012304501	PE6	123	45	1	2	123	2020	1443	4	1	0	4	4	1	1	1	0	123	3	3	1	1	0	NA	0	NA	0	NA	1	2301	1	1	0	1	030101	25	335835	0001	ABANCAY	36533	-72.90129	-13.6397	2020	11	NA	996	12	1
2020	012305101	PE6	123	51	1	1	123	2020	1443	2	0	0	2	2	0	1	1	0	123	3	3	1	1	0	NA	0	NA	0	NA	0	2301	0	1	0	1	030101	25	1288484	0001	ABANCAY	36533	-72.90129	-13.6397	2020	12	NA	2	22	1
2020	012305301	PE6	123	53	1	2	123	2020	1443	5	2	0	5	5	1	1	1	0	123	3	3	1	1	0	NA	0	NA	0	NA	1	2301	2	1	0	1	030101	25	335835	0001	ABANCAY	36533	-72.90129	-13.6397	2020	11	NA	996	11	1
2020	012306801	PE6	123	68	1	1	123	2020	1443	4	1	0	4	3	1	1	1	0	123	3	3	1	1	0	NA	0	NA	0	NA	1	2301	1	1	0	1	030101	25	335835	0001	ABANCAY	36533	-72.90129	-13.6397	2020	11	NA	996	11	1
2020	012314001	PE6	123	140	1	3	123	2020	1443	8	2	0	8	5	1	1	1	0	123	3	3	1	1	0	NA	0	NA	0	NA	1	2301	4	1	0	1	030101	25	335835	0001	ABANCAY	36533	-72.90129	-13.6397	2020	11	NA	996	11	1
2020	012316401	PE6	123	164	1	3	123	2020	1443	6	2	0	6	6	1	1	1	0	123	3	3	1	1	0	NA	0	NA	0	NA	1	2301	2	1	0	1	030101	25	335835	0001	ABANCAY	36533	-72.90129	-13.6397	2020	11	NA	996	11	1
2020	012318401	PE6	123	184	1	1	123	2020	1443	5	2	0	5	5	1	1	1	0	123	3	3	1	1	0	NA	0	NA	0	NA	1	2301	2	1	0	1	030101	25	335835	0001	ABANCAY	36533	-72.90129	-13.6397	2020	11	NA	996	11	1
2020	012321401	PE6	123	214	1	1	123	2020	1443	4	0	0	4	3	0	1	1	0	123	3	3	1	1	0	NA	0	NA	0	NA	0	2301	1	1	0	1	030101	25	1288484	0001	ABANCAY	36533	-72.90129	-13.6397	2020	11	NA	996	12	1
2020	012323801	PE6	123	238	1	2	123	2020	1443	5	1	0	5	5	1	1	1	0	123	3	3	1	1	0	NA	0	NA	0	NA	0	2301	1	1	0	1	030101	25	1288484	0001	ABANCAY	36533	-72.90129	-13.6397	2020	11	NA	996	11	1
2020	012501201	PE6	125	12	1	2	125	2020	1443	4	2	0	3	3	1	1	1	0	125	3	3	1	2	0	NA	0	NA	0	NA	1	2990	2	1	0	1	030213	27	177685	0001	SAN JERONIMO	36194	-73.36134	-13.64763	2020	11	NA	996	11	1
2020	012502301	PE6	125	23	1	1	125	2020	1443	3	1	0	3	3	0	1	1	0	125	3	3	1	2	0	NA	0	NA	0	NA	0	2990	1	1	0	1	030213	27	882766	0001	SAN JERONIMO	36194	-73.36134	-13.64763	2020	11	NA	996	11	1
2020	012505201	PE6	125	52	1	1	125	2020	1443	2	0	0	2	2	0	1	1	0	125	3	3	1	2	0	NA	0	NA	0	NA	0	2990	0	1	0	1	030213	27	882766	0001	SAN JERONIMO	36194	-73.36134	-13.64763	2020	11	NA	996	11	1
2020	012506101	PE6	125	61	1	2	125	2020	1443	4	1	0	4	4	2	1	1	0	125	3	3	1	2	0	NA	0	NA	0	NA	2	2990	1	1	0	1	030213	27	177685	0001	SAN JERONIMO	36194	-73.36134	-13.64763	2020	41	NA	5	11	1
2020	012510801	PE6	125	108	1	2	125	2020	1443	5	1	0	5	5	3	1	1	0	125	3	3	1	2	0	NA	0	NA	0	NA	3	2990	1	1	0	1	030213	27	177685	0001	SAN JERONIMO	36194	-73.36134	-13.64763	2020	11	NA	996	11	1
2020	012512901	PE6	125	129	1	2	125	2020	1443	4	1	0	4	4	0	1	1	0	125	3	3	1	2	0	NA	0	NA	0	NA	0	2990	2	1	0	1	030213	27	882766	0001	SAN JERONIMO	36194	-73.36134	-13.64763	2020	11	NA	996	11	1
2020	012513701	PE6	125	137	1	2	125	2020	1443	4	2	0	4	3	1	1	1	0	125	3	3	1	2	0	NA	0	NA	0	NA	1	2990	2	1	0	1	030213	27	177685	0001	SAN JERONIMO	36194	-73.36134	-13.64763	2020	11	NA	996	11	1
2020	012600101	PE6	126	1	1	2	126	2020	1446	5	1	0	5	5	1	1	1	0	126	3	3	1	2	0	NA	0	NA	0	NA	1	2864	2	1	0	1	030216	27	198170	0001	TALAVERA	36210	-73.41927	-13.65403	2020	11	NA	996	11	1
2020	012600901	PE6	126	9	1	1	126	2020	1446	5	1	0	5	5	1	1	1	0	126	3	3	1	2	0	NA	0	NA	0	NA	0	2864	2	1	0	1	030216	27	984535	0001	TALAVERA	36210	-73.41927	-13.65403	2020	11	NA	996	11	1
2020	012606101	PE6	126	61	1	1	126	2020	1446	4	1	0	4	4	1	1	1	0	126	3	3	1	2	0	NA	0	NA	0	NA	1	2864	1	1	0	1	030216	27	198170	0001	TALAVERA	36210	-73.41927	-13.65403	2020	11	NA	996	11	1
2020	012609401	PE6	126	94	1	2	126	2020	1446	5	1	0	5	5	1	1	1	0	126	3	3	1	2	0	NA	0	NA	0	NA	1	2864	1	1	0	1	030216	27	198170	0001	TALAVERA	36210	-73.41927	-13.65403	2020	11	NA	996	11	1
2020	012615101	PE6	126	151	1	1	126	2020	1446	2	0	0	2	0	0	1	1	0	126	3	3	1	2	0	NA	0	NA	0	NA	0	2864	1	1	0	1	030216	27	984535	0001	TALAVERA	36210	-73.41927	-13.65403	2020	12	NA	996	12	1
2020	012616001	PE6	126	160	1	2	126	2020	1446	3	1	0	3	3	1	1	1	0	126	3	3	1	2	0	NA	0	NA	0	NA	1	2864	1	1	0	1	030216	27	198170	0001	TALAVERA	36210	-73.41927	-13.65403	2020	11	NA	996	11	1
2020	012701901	PE6	127	19	1	2	127	2020	1447	7	2	0	7	7	1	1	1	0	127	3	3	1	2	0	NA	0	NA	0	NA	1	2897	2	1	0	1	030201	27	201646	0001	ANDAHUAYLAS	36227	-73.4073	-13.65609	2020	11	NA	996	11	1
2020	012705001	PE6	127	50	1	2	127	2020	1447	3	1	0	3	3	1	1	1	0	127	3	3	1	2	0	NA	0	NA	0	NA	1	2897	1	1	0	1	030201	27	201646	0001	ANDAHUAYLAS	36227	-73.4073	-13.65609	2020	12	NA	996	12	1
2020	012705201	PE6	127	52	1	1	127	2020	1447	9	2	0	7	9	2	1	1	0	127	3	3	1	2	0	NA	0	NA	0	NA	1	2897	2	1	0	1	030201	27	201646	0001	ANDAHUAYLAS	36227	-73.4073	-13.65609	2020	11	NA	996	11	1
2020	012707001	PE6	127	70	1	1	127	2020	1447	3	0	0	3	3	0	1	1	0	127	3	3	1	2	0	NA	0	NA	0	NA	0	2897	0	1	0	1	030201	27	1001808	0001	ANDAHUAYLAS	36227	-73.4073	-13.65609	2020	11	NA	996	11	1
2020	012709801	PE6	127	98	1	1	127	2020	1447	4	1	0	4	4	1	1	1	0	127	3	3	1	2	0	NA	0	NA	0	NA	1	2897	1	1	0	1	030201	27	201646	0001	ANDAHUAYLAS	36227	-73.4073	-13.65609	2020	11	NA	996	11	1
2020	012717901	PE6	127	179	1	1	127	2020	1447	4	1	0	4	4	0	1	1	0	127	3	3	1	2	0	NA	0	NA	0	NA	0	2897	1	1	0	1	030201	27	1001808	0001	ANDAHUAYLAS	36227	-73.4073	-13.65609	2020	11	NA	996	23	1
2020	012718401	PE6	127	184	1	1	127	2020	1447	3	1	0	3	3	1	1	1	0	127	3	3	1	2	0	NA	0	NA	0	NA	1	2897	1	1	0	1	030201	27	201646	0001	ANDAHUAYLAS	36227	-73.4073	-13.65609	2020	11	NA	996	23	1
2020	012719301	PE6	127	193	1	1	127	2020	1447	3	1	0	3	3	1	1	1	0	127	3	3	1	2	0	NA	0	NA	0	NA	1	2897	1	1	0	1	030201	27	201646	0001	ANDAHUAYLAS	36227	-73.4073	-13.65609	2020	11	NA	996	11	1
2020	012719501	PE6	127	195	1	1	127	2020	1447	3	1	0	3	3	1	1	1	0	127	3	3	1	2	0	NA	0	NA	0	NA	1	2897	1	1	0	1	030201	27	201646	0001	ANDAHUAYLAS	36227	-73.4073	-13.65609	2020	11	NA	996	11	1
2020	012720301	PE6	127	203	1	1	127	2020	1447	5	1	0	5	5	1	1	1	0	127	3	3	1	2	0	NA	0	NA	0	NA	1	2897	2	1	0	1	030201	27	201646	0001	ANDAHUAYLAS	36227	-73.4073	-13.65609	2020	11	NA	996	23	1
2020	013003601	PE6	130	36	1	2	130	2020	1446	5	1	0	5	5	2	1	1	0	130	3	3	1	2	0	NA	0	NA	0	NA	2	2856	1	1	0	1	030201	26	201495	0001	ANDAHUAYLAS	36250	-73.4029	-13.65925	2020	11	NA	996	11	1
2020	013004901	PE6	130	49	1	2	130	2020	1446	5	1	0	5	5	1	1	1	0	130	3	3	1	2	0	NA	0	NA	0	NA	1	2856	2	1	0	1	030201	26	201495	0001	ANDAHUAYLAS	36250	-73.4029	-13.65925	2020	11	NA	996	11	1
2020	013005301	PE6	130	53	1	1	130	2020	1446	4	1	0	4	4	1	1	1	0	130	3	3	1	2	0	NA	0	NA	0	NA	1	2856	1	1	0	1	030201	26	201495	0001	ANDAHUAYLAS	36250	-73.4029	-13.65925	2020	11	NA	996	11	1
2020	013008001	PE6	130	80	1	1	130	2020	1446	8	1	0	8	8	1	1	3	0	130	3	3	1	2	0	NA	0	NA	0	NA	0	2856	2	1	0	1	030201	26	1001055	0001	ANDAHUAYLAS	36250	-73.4029	-13.65925	2020	11	NA	996	11	1
2020	013012201	PE6	130	122	1	2	130	2020	1446	5	1	0	5	5	1	1	2	0	130	3	3	1	2	0	NA	0	NA	0	NA	1	2856	1	1	0	1	030201	26	201495	0001	ANDAHUAYLAS	36250	-73.4029	-13.65925	2020	11	NA	996	11	1
2020	013014901	PE6	130	149	1	1	130	2020	1446	3	1	0	3	3	1	1	1	0	130	3	3	1	2	0	NA	0	NA	0	NA	1	2856	1	1	0	1	030201	26	201495	0001	ANDAHUAYLAS	36250	-73.4029	-13.65925	2020	11	NA	996	11	1
2020	013017101	PE6	130	171	1	4	130	2020	1446	8	3	0	8	8	1	1	1	0	130	3	3	1	2	0	NA	0	NA	0	NA	1	2856	3	1	0	1	030201	26	201495	0001	ANDAHUAYLAS	36250	-73.4029	-13.65925	2020	11	NA	996	11	1
2020	013017301	PE6	130	173	1	3	130	2020	1446	7	3	0	7	7	1	1	1	0	130	3	3	1	2	0	NA	0	NA	0	NA	1	2856	3	1	0	1	030201	26	201495	0001	ANDAHUAYLAS	36250	-73.4029	-13.65925	2020	11	NA	996	11	1
2020	013100901	PE6	131	9	1	1	131	2020	1446	5	1	0	5	5	1	1	1	0	131	3	3	1	2	0	NA	0	NA	0	NA	1	3359	1	1	0	1	030215	30	165069	0034	REBELDE HUAYRANA	36346	-73.60861	-13.69058	2020	11	NA	996	23	1
2020	013102301	PE6	131	23	1	2	131	2020	1446	9	2	0	8	9	1	1	1	0	131	3	3	1	2	0	NA	0	NA	0	NA	1	3359	2	1	0	1	030215	30	165069	0034	REBELDE HUAYRANA	36346	-73.60861	-13.69058	2020	11	NA	996	23	1
2020	013103101	PE6	131	31	1	1	131	2020	1446	4	1	0	4	4	1	1	1	0	131	3	3	1	2	0	NA	0	NA	0	NA	1	3359	1	1	0	1	030215	30	165069	0034	REBELDE HUAYRANA	36346	-73.60861	-13.69058	2020	11	NA	996	23	1
2020	013105001	PE6	131	50	1	1	131	2020	1446	6	2	0	5	6	1	1	2	0	131	3	3	1	2	0	NA	0	NA	0	NA	1	3359	2	1	0	1	030215	30	165069	0034	REBELDE HUAYRANA	36346	-73.60861	-13.69058	2020	11	NA	996	23	1
2020	013107001	PE6	131	70	1	1	131	2020	1446	5	1	0	5	5	0	1	1	0	131	3	3	1	2	0	NA	0	NA	0	NA	0	3359	2	1	0	1	030215	30	820085	0034	REBELDE HUAYRANA	36346	-73.60861	-13.69058	2020	11	NA	996	11	1
2020	013107501	PE6	131	75	1	1	131	2020	1446	2	0	0	2	2	0	1	1	0	131	3	3	1	2	0	NA	0	NA	0	NA	0	3359	0	1	0	1	030215	30	820085	0034	REBELDE HUAYRANA	36346	-73.60861	-13.69058	2020	11	NA	996	23	1
2020	013109701	PE6	131	97	1	3	131	2020	1446	3	2	0	3	3	0	1	1	0	131	3	3	1	2	0	NA	0	NA	0	NA	0	3359	2	1	0	1	030215	30	820085	0034	REBELDE HUAYRANA	36346	-73.60861	-13.69058	2020	11	NA	996	11	1
2020	013109801	PE6	131	98	1	1	131	2020	1446	5	1	0	5	5	1	1	2	0	131	3	3	1	2	0	NA	0	NA	0	NA	1	3359	1	1	0	1	030215	30	165069	0034	REBELDE HUAYRANA	36346	-73.60861	-13.69058	2020	11	NA	996	11	1
2020	013111401	PE6	131	114	1	2	131	2020	1446	7	1	0	7	7	1	1	1	0	131	3	3	1	2	0	NA	0	NA	0	NA	1	3359	1	1	0	1	030215	30	165069	0034	REBELDE HUAYRANA	36346	-73.60861	-13.69058	2020	11	NA	996	23	1
2020	013112201	PE6	131	122	1	1	131	2020	1446	2	1	0	2	2	1	1	1	0	131	3	3	1	2	0	NA	0	NA	0	NA	1	3359	1	1	0	1	030215	30	165069	0034	REBELDE HUAYRANA	36346	-73.60861	-13.69058	2020	11	NA	996	23	1
2020	013200801	PE6	132	8	1	1	132	2020	1447	2	0	0	2	1	0	1	2	0	132	3	3	1	2	0	NA	0	NA	0	NA	0	3224	0	1	0	1	030215	30	685903	0035	CASCABAMBA	36347	-73.58586	-13.69605	2020	11	NA	996	23	1
2020	013201301	PE6	132	13	1	1	132	2020	1447	3	1	0	3	3	1	1	1	0	132	3	3	1	2	0	NA	0	NA	0	NA	0	3224	1	1	0	1	030215	30	685903	0035	CASCABAMBA	36347	-73.58586	-13.69605	2020	11	NA	996	23	1
2020	013204601	PE6	132	46	1	1	132	2020	1449	2	0	0	2	2	0	1	1	0	132	3	3	1	2	0	NA	0	NA	0	NA	0	3224	0	1	0	1	030215	30	685903	0035	CASCABAMBA	36347	-73.58586	-13.69605	2020	11	NA	996	11	1
2020	013204901	PE6	132	49	1	1	132	2020	1447	4	1	0	4	4	1	1	1	0	132	3	3	1	2	0	NA	0	NA	0	NA	1	3224	1	1	0	1	030215	30	138060	0035	CASCABAMBA	36347	-73.58586	-13.69605	2020	11	NA	996	23	1
2020	013206501	PE6	132	65	1	1	132	2020	1447	5	1	0	5	5	1	1	1	0	132	3	3	1	2	0	NA	0	NA	0	NA	1	3224	2	1	0	1	030215	30	138060	0035	CASCABAMBA	36347	-73.58586	-13.69605	2020	11	NA	996	23	1
2020	013206901	PE6	132	69	1	2	132	2020	1447	6	1	0	6	6	1	1	1	0	132	3	3	1	2	0	NA	0	NA	0	NA	1	3224	1	1	0	1	030215	30	138060	0035	CASCABAMBA	36347	-73.58586	-13.69605	2020	11	NA	996	23	1
2020	013209401	PE6	132	94	1	1	132	2020	1447	3	1	0	3	3	1	1	1	0	132	3	3	1	2	0	NA	0	NA	0	NA	1	3224	1	1	0	1	030215	30	138060	0035	CASCABAMBA	36347	-73.58586	-13.69605	2020	11	NA	996	11	1
2020	013210501	PE6	132	105	1	1	132	2020	1447	4	0	0	4	0	2	1	1	0	132	3	3	1	2	0	NA	0	NA	0	NA	2	3224	1	1	0	1	030215	30	138060	0035	CASCABAMBA	36347	-73.58586	-13.69605	2020	11	NA	996	11	1
2020	013212401	PE6	132	124	1	1	132	2020	1447	4	1	0	4	4	1	1	1	0	132	3	3	1	2	0	NA	0	NA	0	NA	1	3224	1	1	0	1	030215	30	138060	0035	CASCABAMBA	36347	-73.58586	-13.69605	2020	11	NA	996	23	1
2020	013300701	PE6	133	7	1	1	133	2020	1448	3	1	0	3	3	1	1	1	0	133	3	3	1	2	0	NA	0	NA	0	NA	1	3362	1	1	0	1	030701	27	143753	0001	CHUQUIBAMBILLA	36780	-72.70802	-14.10414	2020	11	NA	996	11	1
2020	013302201	PE6	133	22	1	1	133	2020	1446	3	1	0	3	3	1	1	1	0	133	3	3	1	2	0	NA	0	NA	0	NA	1	3362	1	1	0	1	030701	27	143753	0001	CHUQUIBAMBILLA	36780	-72.70802	-14.10414	2020	11	NA	996	11	1
2020	013302301	PE6	133	23	1	1	133	2020	1448	6	1	0	4	6	0	1	1	0	133	3	3	1	2	0	NA	0	NA	0	NA	0	3362	1	1	0	1	030701	27	714188	0001	CHUQUIBAMBILLA	36780	-72.70802	-14.10414	2020	11	NA	996	11	1
2020	013302501	PE6	133	25	1	1	133	2020	1448	3	1	0	2	3	0	1	1	0	133	3	3	1	2	0	NA	0	NA	0	NA	0	3362	1	1	0	1	030701	27	714188	0001	CHUQUIBAMBILLA	36780	-72.70802	-14.10414	2020	11	NA	996	11	1
2020	013306901	PE6	133	69	1	1	133	2020	1446	6	1	0	6	6	1	1	2	0	133	3	3	1	2	0	NA	0	NA	0	NA	1	3362	1	1	0	1	030701	27	143753	0001	CHUQUIBAMBILLA	36780	-72.70802	-14.10414	2020	11	NA	996	11	1
2020	013307001	PE6	133	70	1	1	133	2020	1446	5	1	0	5	5	1	1	1	0	133	3	3	1	2	0	NA	0	NA	0	NA	1	3362	2	1	0	1	030701	27	143753	0001	CHUQUIBAMBILLA	36780	-72.70802	-14.10414	2020	11	NA	996	11	1
2020	013307601	PE6	133	76	1	2	133	2020	1446	4	1	0	4	4	1	1	1	0	133	3	3	1	2	0	NA	0	NA	0	NA	1	3362	1	1	0	1	030701	27	143753	0001	CHUQUIBAMBILLA	36780	-72.70802	-14.10414	2020	11	NA	996	11	1
2020	013309501	PE6	133	95	1	2	133	2020	1446	3	1	0	3	2	1	1	5	0	133	3	3	1	2	0	NA	0	NA	0	NA	1	3362	1	1	0	1	030701	27	143753	0001	CHUQUIBAMBILLA	36780	-72.70802	-14.10414	2020	11	NA	996	11	1
2020	013314201	PE6	133	142	1	2	133	2020	1448	4	1	0	4	4	2	1	1	0	133	3	3	1	2	0	NA	0	NA	0	NA	2	3362	1	1	0	1	030701	27	143753	0001	CHUQUIBAMBILLA	36780	-72.70802	-14.10414	2020	11	NA	996	11	1
2020	013400801	PE6	134	8	1	2	134	2020	1442	5	1	0	5	5	1	1	1	0	134	3	3	1	2	0	NA	0	NA	0	NA	1	3309	2	1	0	1	030501	30	209784	0001	TAMBOBAMBA	36829	-72.17621	-13.94319	2020	11	NA	996	11	1
2020	013401801	PE6	134	18	1	1	134	2020	1442	2	1	0	2	2	1	1	1	0	134	3	3	1	2	0	NA	0	NA	0	NA	1	3309	1	1	0	1	030501	30	209784	0001	TAMBOBAMBA	36829	-72.17621	-13.94319	2020	12	NA	2	12	1
2020	013402601	PE6	134	26	1	2	134	2020	1442	4	1	0	4	4	2	1	1	0	134	3	3	1	2	0	NA	0	NA	0	NA	1	3309	1	1	0	1	030501	30	209784	0001	TAMBOBAMBA	36829	-72.17621	-13.94319	2020	11	NA	996	11	1
2020	013404201	PE6	134	42	1	1	134	2020	1442	6	1	0	6	6	2	1	1	0	134	3	3	1	2	0	NA	0	NA	0	NA	2	3309	1	1	0	1	030501	30	209784	0001	TAMBOBAMBA	36829	-72.17621	-13.94319	2020	11	NA	996	23	1
2020	013404601	PE6	134	46	1	2	134	2020	1442	4	1	0	4	4	1	1	1	0	134	3	3	1	2	0	NA	0	NA	0	NA	0	3309	1	1	0	1	030501	30	1042236	0001	TAMBOBAMBA	36829	-72.17621	-13.94319	2020	11	NA	996	23	1
2020	013408301	PE6	134	83	1	2	134	2020	1442	4	1	0	4	3	2	1	1	0	134	3	3	1	2	0	NA	0	NA	0	NA	2	3309	1	1	0	1	030501	30	209784	0001	TAMBOBAMBA	36829	-72.17621	-13.94319	2020	12	NA	3	23	1
2020	013412301	PE6	134	123	1	1	134	2020	1442	4	1	0	4	4	2	1	1	0	134	3	3	1	2	0	NA	0	NA	0	NA	1	3309	1	1	0	1	030501	30	209784	0001	TAMBOBAMBA	36829	-72.17621	-13.94319	2020	41	NA	20	32	1
2020	013413901	PE6	134	139	1	1	134	2020	1442	1	0	0	1	1	0	1	1	0	134	3	3	1	2	0	NA	0	NA	0	NA	0	3309	0	1	0	1	030501	30	1042236	0001	TAMBOBAMBA	36829	-72.17621	-13.94319	2020	12	NA	8	12	1
2020	013416901	PE6	134	169	1	1	134	2020	1442	3	1	0	3	3	1	1	1	0	134	3	3	1	2	0	NA	0	NA	0	NA	0	3309	1	1	0	1	030501	30	1042236	0001	TAMBOBAMBA	36829	-72.17621	-13.94319	2020	12	NA	5	12	1
2020	013700601	PE6	137	6	1	1	137	2020	1448	2	0	0	2	2	0	1	1	0	137	3	3	1	2	0	NA	0	NA	0	NA	0	2971	0	1	0	1	030213	28	836505	0001	SAN JERONIMO	46098	-73.36028	-13.65503	2020	11	NA	996	11	1
2020	013701401	PE6	137	14	1	1	137	2020	1448	5	1	0	5	4	2	1	1	0	137	3	3	1	2	0	NA	0	NA	0	NA	1	2971	2	1	0	1	030213	28	168374	0001	SAN JERONIMO	46098	-73.36028	-13.65503	2020	11	NA	996	11	1
2020	013701501	PE6	137	15	1	1	137	2020	1447	2	1	0	2	2	0	1	1	0	137	3	3	1	2	0	NA	0	NA	0	NA	0	2971	1	1	0	1	030213	28	836505	0001	SAN JERONIMO	46098	-73.36028	-13.65503	2020	11	NA	996	11	1
2020	013702201	PE6	137	22	1	1	137	2020	1447	5	1	0	5	5	1	1	1	0	137	3	3	1	2	0	NA	0	NA	0	NA	1	2971	1	1	0	1	030213	28	168374	0001	SAN JERONIMO	46098	-73.36028	-13.65503	2020	11	NA	996	11	1
2020	013703201	PE6	137	32	1	1	137	2020	1447	5	1	0	5	5	1	1	1	0	137	3	3	1	2	0	NA	0	NA	0	NA	1	2971	1	1	0	1	030213	28	168374	0001	SAN JERONIMO	46098	-73.36028	-13.65503	2020	11	NA	996	11	1
2020	013703801	PE6	137	38	1	1	137	2020	1447	3	1	0	3	3	0	1	3	0	137	3	3	1	2	0	NA	0	NA	0	NA	0	2971	1	1	0	1	030213	28	836505	0001	SAN JERONIMO	46098	-73.36028	-13.65503	2020	11	NA	996	11	1
2020	013704301	PE6	137	43	1	2	137	2020	1447	2	1	0	2	2	0	1	2	0	137	3	3	1	2	0	NA	0	NA	0	NA	0	2971	1	1	0	1	030213	28	836505	0001	SAN JERONIMO	46098	-73.36028	-13.65503	2020	11	NA	996	22	1
2020	013705401	PE6	137	54	1	2	137	2020	1447	4	2	0	4	4	0	1	1	0	137	3	3	1	2	0	NA	0	NA	0	NA	0	2971	3	1	0	1	030213	28	836505	0001	SAN JERONIMO	46098	-73.36028	-13.65503	2020	11	NA	996	11	1
2020	013706101	PE6	137	61	1	1	137	2020	1447	6	1	0	6	6	1	1	1	0	137	3	3	1	2	0	NA	0	NA	0	NA	1	2971	1	1	0	1	030213	28	168374	0001	SAN JERONIMO	46098	-73.36028	-13.65503	2020	11	NA	996	11	1
2020	013706201	PE6	137	62	1	1	137	2020	1447	4	1	0	4	4	1	1	1	0	137	3	3	1	2	0	NA	0	NA	0	NA	1	2971	2	1	0	1	030213	28	168374	0001	SAN JERONIMO	46098	-73.36028	-13.65503	2020	11	NA	996	11	1
2020	013800201	PE6	138	2	1	1	138	2020	1447	6	2	0	6	6	0	1	1	0	138	3	3	2	3	0	NA	0	NA	0	NA	0	3094	3	1	0	1	030607	31	373057	0001	URANMARCA	36186	-73.6667	-13.67376	2020	11	NA	996	11	1
2020	013800501	PE6	138	5	1	1	138	2020	1447	4	2	0	4	4	0	1	1	0	138	3	3	2	3	0	NA	0	NA	0	NA	0	3094	2	1	0	1	030607	31	373057	0001	URANMARCA	36186	-73.6667	-13.67376	2020	11	NA	996	11	1
2020	013801401	PE6	138	14	1	2	138	2020	1447	7	2	0	7	7	1	1	1	0	138	3	3	2	3	0	NA	0	NA	0	NA	1	3094	2	1	0	1	030607	31	124817	0001	URANMARCA	36186	-73.6667	-13.67376	2020	11	NA	996	11	1
2020	013802401	PE6	138	24	1	1	138	2020	1447	7	2	0	7	7	0	1	1	0	138	3	3	2	3	0	NA	0	NA	0	NA	0	3094	2	1	0	1	030607	31	373057	0001	URANMARCA	36186	-73.6667	-13.67376	2020	11	NA	996	23	1
2020	013802801	PE6	138	28	1	1	138	2020	1447	2	0	0	2	2	0	1	1	0	138	3	3	2	3	0	NA	0	NA	0	NA	0	3094	1	1	0	1	030607	31	373057	0001	URANMARCA	36186	-73.6667	-13.67376	2020	11	NA	996	11	1
2020	013805301	PE6	138	53	1	1	138	2020	1447	1	0	0	1	1	0	1	1	0	138	3	3	2	3	0	NA	0	NA	0	NA	0	3094	0	1	0	1	030607	31	373057	0001	URANMARCA	36186	-73.6667	-13.67376	2020	11	NA	996	23	1
2020	013806301	PE6	138	63	1	1	138	2020	1447	5	1	0	5	5	0	1	1	0	138	3	3	2	3	0	NA	0	NA	0	NA	0	3094	1	1	0	1	030607	31	373057	0001	URANMARCA	36186	-73.6667	-13.67376	2020	11	NA	996	11	1
2020	013807601	PE6	138	76	1	1	138	2020	1447	4	1	0	2	4	0	1	1	0	138	3	3	2	3	0	NA	0	NA	0	NA	0	3094	1	1	0	1	030607	31	373057	0001	URANMARCA	36186	-73.6667	-13.67376	2020	11	NA	996	11	1
2020	013808301	PE6	138	83	1	1	138	2020	1447	4	1	0	3	4	0	1	1	0	138	3	3	2	3	0	NA	0	NA	0	NA	0	3094	1	1	0	1	030607	31	373057	0001	URANMARCA	36186	-73.6667	-13.67376	2020	11	NA	996	11	1
2020	013808401	PE6	138	84	1	1	138	2020	1447	2	0	0	2	2	0	1	1	0	138	3	3	2	3	0	NA	0	NA	0	NA	0	3094	0	1	0	1	030607	31	373057	0001	URANMARCA	36186	-73.6667	-13.67376	2020	11	NA	996	23	1
2020	013808501	PE6	138	85	1	1	138	2020	1447	2	0	0	2	2	0	1	1	0	138	3	3	2	3	0	NA	0	NA	0	NA	0	3094	0	1	0	1	030607	31	373057	0001	URANMARCA	36186	-73.6667	-13.67376	2020	11	NA	996	11	1
2020	013808601	PE6	138	86	1	2	138	2020	1447	3	1	0	3	3	1	1	1	0	138	3	3	2	3	0	NA	0	NA	0	NA	1	3094	1	1	0	1	030607	31	124817	0001	URANMARCA	36186	-73.6667	-13.67376	2020	11	NA	996	23	1
2020	013808801	PE6	138	88	1	2	138	2020	1447	4	1	0	4	4	0	1	1	0	138	3	3	2	3	0	NA	0	NA	0	NA	0	3094	1	1	0	1	030607	31	373057	0001	URANMARCA	36186	-73.6667	-13.67376	2020	11	NA	996	23	1
2020	013901701	PE6	139	17	1	2	139	2020	1441	5	1	0	5	4	1	1	1	0	139	3	3	2	3	0	NA	0	NA	0	NA	1	3162	1	1	0	1	030202	31	184074	0002	HUANCAS	36269	-73.3721089151	-13.4765507702	2020	96	96	10	23	1
2020	013901801	PE6	139	18	1	1	139	2020	1441	2	0	0	2	2	0	1	1	0	139	3	3	2	3	0	NA	0	NA	0	NA	0	3162	0	1	0	1	030202	31	550164	0002	HUANCAS	36269	-73.3721089151	-13.4765507702	2020	11	NA	996	23	1
2020	013901901	PE6	139	19	1	1	139	2020	1441	2	0	0	2	2	0	1	1	0	139	3	3	2	3	0	NA	0	NA	0	NA	0	3162	0	1	0	1	030202	31	550164	0002	HUANCAS	36269	-73.3721089151	-13.4765507702	2020	11	NA	996	23	1
2020	013902001	PE6	139	20	1	2	139	2020	1441	6	1	0	4	5	1	1	1	0	139	3	3	2	3	0	NA	0	NA	0	NA	1	3162	1	1	0	1	030202	31	184074	0002	HUANCAS	36269	-73.3721089151	-13.4765507702	2020	11	NA	996	23	1
2020	013902101	PE6	139	21	1	1	139	2020	1441	5	2	0	5	4	1	1	1	0	139	3	3	2	3	0	NA	0	NA	0	NA	0	3162	3	1	0	1	030202	31	550164	0002	HUANCAS	36269	-73.3721089151	-13.4765507702	2020	11	NA	996	23	1
2020	013902201	PE6	139	22	1	2	139	2020	1441	3	1	0	3	3	1	1	1	0	139	3	3	2	3	0	NA	0	NA	0	NA	1	3162	1	1	0	1	030202	31	184074	0002	HUANCAS	36269	-73.3721089151	-13.4765507702	2020	11	NA	996	23	1
2020	013902301	PE6	139	23	1	1	139	2020	1441	5	0	0	5	4	0	1	1	0	139	3	3	2	3	0	NA	0	NA	0	NA	0	3162	0	1	0	1	030202	31	550164	0002	HUANCAS	36269	-73.3721089151	-13.4765507702	2020	11	NA	996	23	1
2020	013902501	PE6	139	25	1	2	139	2020	1441	4	1	0	4	2	1	1	1	0	139	3	3	2	3	0	NA	0	NA	0	NA	1	3162	1	1	0	1	030202	31	184074	0002	HUANCAS	36269	-73.3721089151	-13.4765507702	2020	11	NA	996	23	1
2020	013902601	PE6	139	26	1	1	139	2020	1441	2	0	0	2	1	0	1	1	0	139	3	3	2	3	0	NA	0	NA	0	NA	0	3162	0	1	0	1	030202	31	550164	0002	HUANCAS	36269	-73.3721089151	-13.4765507702	2020	11	NA	996	23	1
2020	013910101	PE6	139	101	1	1	139	2020	1441	4	1	0	4	4	2	1	1	0	139	3	3	2	3	0	NA	0	NA	0	NA	2	3162	1	1	0	1	030202	31	184074	0002	HUANCAS	36269	-73.3721089151	-13.4765507702	2020	11	NA	996	23	1
2020	013910201	PE6	139	102	1	2	139	2020	1441	3	1	0	3	3	1	1	1	0	139	3	3	2	3	0	NA	0	NA	0	NA	1	3162	1	1	0	1	030202	31	184074	0002	HUANCAS	36269	-73.3721089151	-13.4765507702	2020	11	NA	996	23	1
2020	013910301	PE6	139	103	1	1	139	2020	1441	3	0	0	3	1	0	1	1	0	139	3	3	2	3	0	NA	0	NA	0	NA	0	3162	0	1	0	1	030202	31	550164	0002	HUANCAS	36269	-73.3721089151	-13.4765507702	2020	11	NA	996	23	0
2020	013910401	PE6	139	104	1	2	139	2020	1441	6	1	0	3	6	1	1	1	0	139	3	3	2	3	0	NA	0	NA	0	NA	1	3162	1	1	0	1	030202	31	184074	0002	HUANCAS	36269	-73.3721089151	-13.4765507702	2020	11	NA	996	23	1
2020	013910501	PE6	139	105	1	1	139	2020	1441	1	0	0	1	1	0	1	1	0	139	3	3	2	3	0	NA	0	NA	0	NA	0	3162	0	1	0	1	030202	31	550164	0002	HUANCAS	36269	-73.3721089151	-13.4765507702	2020	11	NA	996	23	1
2020	014000301	PE6	140	3	1	1	140	2020	1446	7	1	0	7	2	1	1	1	0	140	3	3	2	3	0	NA	0	NA	0	NA	1	3300	3	1	0	1	030209	31	162843	0025	ANTABAMBA	36330	-73.3504950002	-13.6113066668	2020	11	NA	996	23	1
2020	014000801	PE6	140	8	1	1	140	2020	1446	7	1	0	7	7	1	1	1	0	140	3	3	2	3	0	NA	0	NA	0	NA	0	3300	1	1	0	1	030209	31	486710	0025	ANTABAMBA	36330	-73.3504950002	-13.6113066668	2020	11	NA	996	23	1
2020	014001201	PE6	140	12	1	1	140	2020	1446	1	0	0	1	1	0	1	1	0	140	3	3	2	3	0	NA	0	NA	0	NA	0	3300	0	1	0	1	030209	31	486710	0025	ANTABAMBA	36330	-73.3504950002	-13.6113066668	2020	11	NA	996	23	1
2020	014001601	PE6	140	16	1	3	140	2020	1447	5	2	0	5	5	0	1	1	0	140	3	3	2	3	0	NA	0	NA	0	NA	0	3300	2	1	0	1	030209	31	486710	0025	ANTABAMBA	36330	-73.3504950002	-13.6113066668	2020	11	NA	996	23	1
2020	014002001	PE6	140	20	1	2	140	2020	1446	4	1	0	4	3	1	1	1	0	140	3	3	2	3	0	NA	0	NA	0	NA	1	3300	1	1	0	1	030209	31	162843	0025	ANTABAMBA	36330	-73.3504950002	-13.6113066668	2020	11	NA	996	23	1
2020	014002401	PE6	140	24	1	1	140	2020	1446	9	3	0	9	7	1	1	1	0	140	3	3	2	3	0	NA	0	NA	0	NA	1	3300	4	1	0	1	030209	31	162843	0025	ANTABAMBA	36330	-73.3504950002	-13.6113066668	2020	11	NA	996	23	1
2020	014003101	PE6	140	31	1	1	140	2020	1446	4	2	0	4	4	0	1	3	0	140	3	3	2	3	0	NA	0	NA	0	NA	0	3300	2	1	0	1	030209	31	486710	0025	ANTABAMBA	36330	-73.3504950002	-13.6113066668	2020	11	NA	996	23	1
2020	014008201	PE6	140	82	1	3	140	2020	1446	3	1	0	3	3	0	1	1	0	140	3	3	2	3	0	NA	0	NA	0	NA	0	3300	1	1	0	1	030209	31	486710	0024	ISCHUBAMBA	36330	-73.3534750001	-13.6078616671	2020	11	NA	996	23	1
2020	014008701	PE6	140	87	1	2	140	2020	1446	5	1	0	5	5	1	1	1	0	140	3	3	2	3	0	NA	0	NA	0	NA	1	3300	1	1	0	1	030209	31	162843	0024	ISCHUBAMBA	36330	-73.3534750001	-13.6078616671	2020	11	NA	996	23	1
2020	014009001	PE6	140	90	1	1	140	2020	1446	2	0	0	1	2	0	1	2	0	140	3	3	2	3	0	NA	0	NA	0	NA	0	3300	1	1	0	1	030209	31	486710	0024	ISCHUBAMBA	36330	-73.3534750001	-13.6078616671	2020	11	NA	996	23	1
2020	014009501	PE6	140	95	1	1	140	2020	1446	5	1	0	5	5	2	1	1	0	140	3	3	2	3	0	NA	0	NA	0	NA	1	3300	1	1	0	1	030209	31	162843	0024	ISCHUBAMBA	36330	-73.3534750001	-13.6078616671	2020	96	96	996	32	1
2020	014201201	PE6	142	12	1	1	142	2020	1447	1	0	0	1	1	0	1	1	0	142	3	3	2	3	0	NA	0	NA	0	NA	0	3340	0	1	0	1	030215	31	434881	0045	HUALLANTAY	36351	-73.5777850002	-13.6930049998	2020	11	NA	996	23	1
2020	014201301	PE6	142	13	1	1	142	2020	1447	7	3	0	7	7	1	1	1	0	142	3	3	2	3	0	NA	0	NA	0	NA	1	3340	4	1	0	1	030215	31	145502	0045	HUALLANTAY	36351	-73.5777850002	-13.6930049998	2020	11	NA	996	11	1
2020	014201401	PE6	142	14	1	2	142	2020	1447	2	0	0	2	2	0	1	1	0	142	3	3	2	3	0	NA	0	NA	0	NA	0	3340	0	1	0	1	030215	31	434881	0045	HUALLANTAY	36351	-73.5777850002	-13.6930049998	2020	11	NA	996	23	1
2020	014201501	PE6	142	15	1	1	142	2020	1447	3	0	0	3	1	0	1	1	0	142	3	3	2	3	0	NA	0	NA	0	NA	0	3340	2	1	0	1	030215	31	434881	0045	HUALLANTAY	36351	-73.5777850002	-13.6930049998	2020	11	NA	996	11	1
2020	014201601	PE6	142	16	1	1	142	2020	1447	2	0	0	2	2	0	1	1	0	142	3	3	2	3	0	NA	0	NA	0	NA	0	3340	0	1	0	1	030215	31	434881	0045	HUALLANTAY	36351	-73.5777850002	-13.6930049998	2020	11	NA	996	23	1
2020	014203101	PE6	142	31	1	2	142	2020	1447	4	1	0	4	4	1	1	1	0	142	3	3	2	3	0	NA	0	NA	0	NA	1	3340	1	1	0	1	030215	31	145502	0045	HUALLANTAY	36351	-73.5777850002	-13.6930049998	2020	11	NA	996	23	1
2020	014203201	PE6	142	32	1	2	142	2020	1447	2	0	0	2	2	0	1	1	0	142	3	3	2	3	0	NA	0	NA	0	NA	0	3340	0	1	0	1	030215	31	434881	0045	HUALLANTAY	36351	-73.5777850002	-13.6930049998	2020	11	NA	996	11	1
2020	014203301	PE6	142	33	1	1	142	2020	1447	4	2	0	4	4	0	1	1	0	142	3	3	2	3	0	NA	0	NA	0	NA	0	3340	2	1	0	1	030215	31	434881	0045	HUALLANTAY	36351	-73.5777850002	-13.6930049998	2020	11	NA	996	11	1
2020	014203501	PE6	142	35	1	1	142	2020	1447	3	1	0	3	3	1	1	1	0	142	3	3	2	3	0	NA	0	NA	0	NA	1	3340	1	1	0	1	030215	31	145502	0045	HUALLANTAY	36351	-73.5777850002	-13.6930049998	2020	11	NA	996	23	1
2020	014203601	PE6	142	36	1	1	142	2020	1447	4	1	0	4	4	0	1	1	0	142	3	3	2	3	0	NA	0	NA	0	NA	0	3340	1	1	0	1	030215	31	434881	0045	HUALLANTAY	36351	-73.5777850002	-13.6930049998	2020	11	NA	996	23	1
2020	014203701	PE6	142	37	1	1	142	2020	1447	2	0	0	2	2	0	1	1	0	142	3	3	2	3	0	NA	0	NA	0	NA	0	3340	0	1	0	1	030215	31	434881	0045	HUALLANTAY	36351	-73.5777850002	-13.6930049998	2020	11	NA	996	23	1
2020	014210201	PE6	142	102	1	1	142	2020	1447	3	1	0	3	2	0	1	1	0	142	3	3	2	3	0	NA	0	NA	0	NA	0	3340	2	1	0	1	030215	31	434881	0044	PORVENIR	36351	-73.5730883331	-13.6973466667	2020	11	NA	996	23	1
2020	014210301	PE6	142	103	1	2	142	2020	1447	5	1	0	5	5	0	1	1	0	142	3	3	2	3	0	NA	0	NA	0	NA	0	3340	2	1	0	1	030215	31	434881	0044	PORVENIR	36351	-73.5730883331	-13.6973466667	2020	11	NA	996	23	1
2020	014210901	PE6	142	109	1	1	142	2020	1447	5	1	0	5	5	2	1	1	0	142	3	3	2	3	0	NA	0	NA	0	NA	2	3340	1	1	0	1	030215	31	145502	0044	PORVENIR	36351	-73.5730883331	-13.6973466667	2020	11	NA	996	23	1
2020	014211001	PE6	142	110	1	1	142	2020	1447	3	0	0	2	3	0	1	1	0	142	3	3	2	3	0	NA	0	NA	0	NA	0	3340	0	1	0	1	030215	31	434881	0044	PORVENIR	36351	-73.5730883331	-13.6973466667	2020	11	NA	996	11	1
2020	014300201	PE6	143	2	1	1	143	2020	1448	3	1	0	3	3	1	1	1	0	143	3	3	2	3	0	NA	0	NA	0	NA	0	3126	1	1	0	1	030201	31	1414118	0044	HUAYRAPATA	36365	-73.38331	-13.650801667	2020	11	NA	996	11	1
2020	014302601	PE6	143	26	1	1	143	2020	1448	6	2	0	6	6	1	1	1	0	143	3	3	2	3	0	NA	0	NA	0	NA	1	3126	2	1	0	1	030201	31	473135	0044	HUAYRAPATA	36365	-73.38331	-13.650801667	2020	11	NA	996	23	1
2020	014304401	PE6	143	44	1	2	143	2020	1448	6	1	0	6	6	1	1	1	0	143	3	3	2	3	0	NA	0	NA	0	NA	1	3126	1	1	0	1	030201	31	473135	0044	HUAYRAPATA	36365	-73.38331	-13.650801667	2020	11	NA	996	23	1
2020	014305101	PE6	143	51	1	1	143	2020	1446	5	1	0	5	5	1	1	1	0	143	3	3	2	3	0	NA	0	NA	0	NA	1	3126	1	1	0	1	030201	31	473135	0044	HUAYRAPATA	36365	-73.38331	-13.650801667	2020	11	NA	996	23	1
2020	014305201	PE6	143	52	1	1	143	2020	1448	4	1	0	4	4	0	1	1	0	143	3	3	2	3	0	NA	0	NA	0	NA	0	3126	1	1	0	1	030201	31	1414118	0044	HUAYRAPATA	36365	-73.38331	-13.650801667	2020	11	NA	996	23	1
2020	014305401	PE6	143	54	1	1	143	2020	1446	4	1	0	4	4	1	1	1	0	143	3	3	2	3	0	NA	0	NA	0	NA	1	3126	1	1	0	1	030201	31	473135	0044	HUAYRAPATA	36365	-73.38331	-13.650801667	2020	11	NA	996	23	1
2020	014305701	PE6	143	57	1	1	143	2020	1448	4	1	0	4	4	0	1	1	0	143	3	3	2	3	0	NA	0	NA	0	NA	0	3126	1	1	0	1	030201	31	1414118	0044	HUAYRAPATA	36365	-73.38331	-13.650801667	2020	11	NA	996	23	1
2020	014307101	PE6	143	71	1	1	143	2020	1448	3	1	0	3	3	1	1	1	0	143	3	3	2	3	0	NA	0	NA	0	NA	1	3126	1	1	0	1	030201	31	473135	0044	HUAYRAPATA	36365	-73.38331	-13.650801667	2020	11	NA	996	11	1
2020	014307601	PE6	143	76	1	1	143	2020	1449	4	1	0	4	4	1	1	1	0	143	3	3	2	3	0	NA	0	NA	0	NA	1	3126	1	1	0	1	030201	31	473135	0044	HUAYRAPATA	36365	-73.38331	-13.650801667	2020	96	96	996	23	1
2020	014308601	PE6	143	86	1	1	143	2020	1446	3	1	0	3	3	1	1	1	0	143	3	3	2	3	0	NA	0	NA	0	NA	1	3126	1	1	0	1	030201	31	473135	0004	YUNCA ALTA	36365	-73.3941649996	-13.6474033331	2020	11	NA	996	23	1
2020	014308801	PE6	143	88	1	1	143	2020	1448	4	2	0	2	4	1	1	1	0	143	3	3	2	3	0	NA	0	NA	0	NA	1	3126	2	1	0	1	030201	31	473135	0004	YUNCA ALTA	36365	-73.3941649996	-13.6474033331	2020	11	NA	996	23	1
2020	014312901	PE6	143	129	1	1	143	2020	1446	5	0	0	5	5	0	1	1	0	143	3	3	2	3	0	NA	0	NA	0	NA	0	3126	0	1	0	1	030201	31	1414118	0004	YUNCA ALTA	36365	-73.3941649996	-13.6474033331	2020	11	NA	996	23	1
2020	014313201	PE6	143	132	1	1	143	2020	1446	4	2	0	4	4	1	1	1	0	143	3	3	2	3	0	NA	0	NA	0	NA	1	3126	2	1	0	1	030201	31	473135	0004	YUNCA ALTA	36365	-73.3941649996	-13.6474033331	2020	11	NA	996	11	1
2020	014313301	PE6	143	133	1	1	143	2020	1448	2	0	0	2	2	0	1	1	0	143	3	3	2	3	0	NA	0	NA	0	NA	0	3126	0	1	0	1	030201	31	1414118	0004	YUNCA ALTA	36365	-73.3941649996	-13.6474033331	2020	11	NA	996	23	1
2020	014400701	PE6	144	7	1	1	144	2020	1441	2	0	0	2	2	0	1	1	0	144	3	3	2	3	0	NA	0	NA	0	NA	0	3568	0	1	0	1	030201	31	569946	0026	HUARACCO OCCO	36373	-73.3982318023	-13.7569426937	2020	41	NA	3	23	1
2020	014400901	PE6	144	9	1	2	144	2020	1441	3	0	0	2	3	0	1	1	0	144	3	3	2	3	0	NA	0	NA	0	NA	0	3568	0	1	0	1	030201	31	569946	0026	HUARACCO OCCO	36373	-73.3982318023	-13.7569426937	2020	11	NA	996	23	1
2020	014407701	PE6	144	77	1	1	144	2020	1441	4	1	0	4	4	2	1	1	0	144	3	3	2	3	0	NA	0	NA	0	NA	2	3568	1	1	0	1	030201	31	190692	0024	SOCC�ACANCHA	36373	-73.4193150002	-13.7471500002	2020	11	NA	996	23	1
2020	014407801	PE6	144	78	1	2	144	2020	1441	7	1	0	6	7	2	1	1	0	144	3	3	2	3	0	NA	0	NA	0	NA	2	3568	1	1	0	1	030201	31	190692	0024	SOCC�ACANCHA	36373	-73.4193150002	-13.7471500002	2020	11	NA	996	23	1
2020	014407901	PE6	144	79	1	2	144	2020	1441	5	2	0	5	5	0	1	1	0	144	3	3	2	3	0	NA	0	NA	0	NA	0	3568	2	1	0	1	030201	31	569946	0024	SOCC�ACANCHA	36373	-73.4193150002	-13.7471500002	2020	11	NA	996	23	1
2020	014408001	PE6	144	80	1	1	144	2020	1441	5	1	0	5	5	1	1	1	0	144	3	3	2	3	0	NA	0	NA	0	NA	1	3568	1	1	0	1	030201	31	190692	0024	SOCC�ACANCHA	36373	-73.4193150002	-13.7471500002	2020	11	NA	996	23	1
2020	014408301	PE6	144	83	1	3	144	2020	1441	6	2	0	6	6	0	1	1	0	144	3	3	2	3	0	NA	0	NA	0	NA	0	3568	2	1	0	1	030201	31	569946	0024	SOCC�ACANCHA	36373	-73.4193150002	-13.7471500002	2020	11	NA	996	32	1
2020	014409401	PE6	144	94	1	1	144	2020	1441	2	0	0	2	2	0	1	1	0	144	3	3	2	3	0	NA	0	NA	0	NA	0	3568	0	1	0	1	030201	31	569946	0024	SOCC�ACANCHA	36373	-73.4193150002	-13.7471500002	2020	11	NA	996	23	1
2020	014409501	PE6	144	95	1	1	144	2020	1441	2	1	0	2	2	1	1	1	0	144	3	3	2	3	0	NA	0	NA	0	NA	1	3568	1	1	0	1	030201	31	190692	0024	SOCC�ACANCHA	36373	-73.4193150002	-13.7471500002	2020	96	43	5	23	1
2020	014409601	PE6	144	96	1	1	144	2020	1441	2	0	0	2	2	0	1	1	0	144	3	3	2	3	0	NA	0	NA	0	NA	0	3568	1	1	0	1	030201	31	569946	0024	SOCC�ACANCHA	36373	-73.4193150002	-13.7471500002	2020	11	NA	996	23	1
2020	014409701	PE6	144	97	1	1	144	2020	1441	7	2	0	7	7	2	1	1	0	144	3	3	2	3	0	NA	0	NA	0	NA	2	3568	2	1	0	1	030201	31	190692	0024	SOCC�ACANCHA	36373	-73.4193150002	-13.7471500002	2020	11	NA	996	23	1
2020	014409801	PE6	144	98	1	1	144	2020	1441	4	0	0	4	0	1	1	1	0	144	3	3	2	3	0	NA	0	NA	0	NA	1	3568	1	1	0	1	030201	31	190692	0024	SOCC�ACANCHA	36373	-73.4193150002	-13.7471500002	2020	11	NA	996	23	1
2020	014501601	PE6	145	16	1	2	145	2020	1443	2	0	0	2	2	0	1	1	0	145	3	3	2	3	0	NA	0	NA	0	NA	0	3320	0	1	0	1	030218	31	499870	0015	SOCOSPATA	36387	-73.4634	-13.78089	2020	11	NA	996	11	1
2020	014502401	PE6	145	24	1	2	145	2020	1443	6	1	0	6	6	1	1	1	0	145	3	3	2	3	0	NA	0	NA	0	NA	1	3320	1	1	0	1	030218	31	167246	0015	SOCOSPATA	36387	-73.4634	-13.78089	2020	11	NA	996	11	1
2020	014504101	PE6	145	41	1	2	145	2020	1443	5	1	0	5	5	2	1	1	0	145	3	3	2	3	0	NA	0	NA	0	NA	2	3320	1	1	0	1	030218	31	167246	0015	SOCOSPATA	36387	-73.4634	-13.78089	2020	96	96	1	32	1
2020	014505501	PE6	145	55	1	2	145	2020	1443	4	1	0	4	4	1	1	1	0	145	3	3	2	3	0	NA	0	NA	0	NA	1	3320	1	1	0	1	030218	31	167246	0015	SOCOSPATA	36387	-73.4634	-13.78089	2020	12	NA	2	12	1
2020	014506501	PE6	145	65	1	2	145	2020	1443	5	1	0	5	3	1	1	1	0	145	3	3	2	3	0	NA	0	NA	0	NA	1	3320	1	1	0	1	030218	31	167246	0015	SOCOSPATA	36387	-73.4634	-13.78089	2020	11	NA	996	11	1
2020	014506601	PE6	145	66	1	2	145	2020	1443	4	1	0	4	4	2	1	1	0	145	3	3	2	3	0	NA	0	NA	0	NA	2	3320	1	1	0	1	030218	31	167246	0015	SOCOSPATA	36387	-73.4634	-13.78089	2020	11	NA	996	12	1
2020	014507501	PE6	145	75	1	1	145	2020	1443	3	1	0	3	3	1	1	1	0	145	3	3	2	3	0	NA	0	NA	0	NA	1	3320	1	1	0	1	030218	31	167246	0015	SOCOSPATA	36387	-73.4634	-13.78089	2020	12	NA	1	12	1
2020	014508001	PE6	145	80	1	2	145	2020	1443	5	1	0	5	5	2	1	1	0	145	3	3	2	3	0	NA	0	NA	0	NA	2	3320	2	1	0	1	030218	31	167246	0015	SOCOSPATA	36387	-73.4634	-13.78089	2020	11	NA	996	11	1
2020	014508301	PE6	145	83	1	2	145	2020	1443	4	1	0	4	4	1	1	1	0	145	3	3	2	3	0	NA	0	NA	0	NA	1	3320	1	1	0	1	030218	31	167246	0015	SOCOSPATA	36387	-73.4634	-13.78089	2020	11	NA	996	32	1
2020	014509001	PE6	145	90	1	2	145	2020	1443	6	2	0	6	6	0	1	1	0	145	3	3	2	3	0	NA	0	NA	0	NA	0	3320	2	1	0	1	030218	31	499870	0015	SOCOSPATA	36387	-73.4634	-13.78089	2020	12	NA	1	32	1
2020	014509301	PE6	145	93	1	1	145	2020	1443	3	0	0	3	3	0	1	1	0	145	3	3	2	3	0	NA	0	NA	0	NA	0	3320	0	1	0	1	030218	31	499870	0015	SOCOSPATA	36387	-73.4634	-13.78089	2020	11	NA	996	11	1
2020	014510901	PE6	145	109	1	1	145	2020	1443	1	0	0	1	1	0	1	1	0	145	3	3	2	3	0	NA	0	NA	0	NA	0	3320	0	1	0	1	030218	31	499870	0015	SOCOSPATA	36387	-73.4634	-13.78089	2020	11	NA	996	11	1
2020	014511601	PE6	145	116	1	2	145	2020	1443	4	1	0	4	4	1	1	1	0	145	3	3	2	3	0	NA	0	NA	0	NA	1	3320	1	1	0	1	030218	31	167246	0015	SOCOSPATA	36387	-73.4634	-13.78089	2020	11	NA	996	11	1
2020	014601101	PE6	146	11	1	1	146	2020	1447	2	1	0	2	2	0	1	1	0	146	3	3	2	3	0	NA	0	NA	0	NA	0	3372	1	1	0	1	030212	31	469652	0027	SAN JUAN BAUTISTA	36396	-73.6153	-13.78784	2020	11	NA	996	23	1
2020	014601601	PE6	146	16	1	1	146	2020	1447	2	1	0	2	2	0	1	1	0	146	3	3	2	3	0	NA	0	NA	0	NA	0	3372	1	1	0	1	030212	31	469652	0027	SAN JUAN BAUTISTA	36396	-73.6153	-13.78784	2020	11	NA	996	23	1
2020	014601801	PE6	146	18	1	1	146	2020	1447	4	0	0	4	4	0	1	1	0	146	3	3	2	3	0	NA	0	NA	0	NA	0	3372	0	1	0	1	030212	31	469652	0027	SAN JUAN BAUTISTA	36396	-73.6153	-13.78784	2020	11	NA	996	11	1
2020	014602401	PE6	146	24	1	1	146	2020	1447	4	1	0	4	4	1	1	1	0	146	3	3	2	3	0	NA	0	NA	0	NA	1	3372	1	1	0	1	030212	31	157136	0027	SAN JUAN BAUTISTA	36396	-73.6153	-13.78784	2020	11	NA	996	11	1
2020	014602701	PE6	146	27	1	1	146	2020	1447	4	1	0	4	4	1	1	1	0	146	3	3	2	3	0	NA	0	NA	0	NA	0	3372	1	1	0	1	030212	31	469652	0027	SAN JUAN BAUTISTA	36396	-73.6153	-13.78784	2020	11	NA	996	11	1
2020	014603001	PE6	146	30	1	1	146	2020	1447	1	0	0	1	1	0	1	1	0	146	3	3	2	3	0	NA	0	NA	0	NA	0	3372	0	1	0	1	030212	31	469652	0027	SAN JUAN BAUTISTA	36396	-73.6153	-13.78784	2020	11	NA	996	23	1
2020	014603201	PE6	146	32	1	1	146	2020	1447	4	3	0	2	4	0	1	1	0	146	3	3	2	3	0	NA	0	NA	0	NA	0	3372	3	1	0	1	030212	31	469652	0027	SAN JUAN BAUTISTA	36396	-73.6153	-13.78784	2020	11	NA	996	23	1
2020	014603601	PE6	146	36	1	1	146	2020	1447	2	0	0	2	2	0	1	1	0	146	3	3	2	3	0	NA	0	NA	0	NA	0	3372	0	1	0	1	030212	31	469652	0027	SAN JUAN BAUTISTA	36396	-73.6153	-13.78784	2020	11	NA	996	23	1
2020	014604001	PE6	146	40	1	1	146	2020	1447	1	0	0	1	1	0	1	2	0	146	3	3	2	3	0	NA	0	NA	0	NA	0	3372	0	1	0	1	030212	31	469652	0027	SAN JUAN BAUTISTA	36396	-73.6153	-13.78784	2020	11	NA	996	11	1
2020	014604301	PE6	146	43	1	1	146	2020	1447	3	1	0	3	3	0	1	1	0	146	3	3	2	3	0	NA	0	NA	0	NA	0	3372	1	1	0	1	030212	31	469652	0027	SAN JUAN BAUTISTA	36396	-73.6153	-13.78784	2020	11	NA	996	11	1
2020	014605201	PE6	146	52	1	1	146	2020	1447	4	1	0	4	4	1	1	1	0	146	3	3	2	3	0	NA	0	NA	0	NA	1	3372	1	1	0	1	030212	31	157136	0027	SAN JUAN BAUTISTA	36396	-73.6153	-13.78784	2020	11	NA	996	23	1
2020	014606001	PE6	146	60	1	1	146	2020	1447	3	1	0	2	3	0	1	2	0	146	3	3	2	3	0	NA	0	NA	0	NA	0	3372	1	1	0	1	030212	31	469652	0027	SAN JUAN BAUTISTA	36396	-73.6153	-13.78784	2020	11	NA	996	23	1
2020	014606901	PE6	146	69	1	1	146	2020	1447	2	1	0	2	2	0	1	1	0	146	3	3	2	3	0	NA	0	NA	0	NA	0	3372	1	1	0	1	030212	31	469652	0027	SAN JUAN BAUTISTA	36396	-73.6153	-13.78784	2020	11	NA	996	23	1
2020	014607501	PE6	146	75	1	2	146	2020	1447	5	1	0	5	5	1	1	1	0	146	3	3	2	3	0	NA	0	NA	0	NA	1	3372	2	1	0	1	030212	31	157136	0027	SAN JUAN BAUTISTA	36396	-73.6153	-13.78784	2020	11	NA	996	11	1
2020	014607701	PE6	146	77	1	1	146	2020	1447	4	1	0	4	4	1	1	1	0	146	3	3	2	3	0	NA	0	NA	0	NA	1	3372	1	1	0	1	030212	31	157136	0027	SAN JUAN BAUTISTA	36396	-73.6153	-13.78784	2020	11	NA	996	11	1
2020	014700101	PE6	147	1	1	1	147	2020	1446	3	1	0	3	3	0	1	1	0	147	3	3	2	3	0	NA	0	NA	0	NA	0	3385	1	1	0	1	030212	31	370169	0033	CHULLISANA	36397	-73.62853	-13.81317	2020	11	NA	996	23	1
2020	014700201	PE6	147	2	1	1	147	2020	1448	7	1	0	7	7	2	1	1	0	147	3	3	2	3	0	NA	0	NA	0	NA	1	3385	2	1	0	1	030212	31	123851	0033	CHULLISANA	36397	-73.62853	-13.81317	2020	11	NA	996	23	1
2020	014701001	PE6	147	10	1	1	147	2020	1446	3	1	0	3	3	1	1	1	0	147	3	3	2	3	0	NA	0	NA	0	NA	1	3385	1	1	0	1	030212	31	123851	0033	CHULLISANA	36397	-73.62853	-13.81317	2020	11	NA	996	23	1
2020	014702301	PE6	147	23	1	2	147	2020	1448	4	2	0	4	4	0	1	1	0	147	3	3	2	3	0	NA	0	NA	0	NA	0	3385	2	1	0	1	030212	31	370169	0033	CHULLISANA	36397	-73.62853	-13.81317	2020	11	NA	996	23	1
2020	014702601	PE6	147	26	1	1	147	2020	1448	4	1	0	4	4	0	1	1	0	147	3	3	2	3	0	NA	0	NA	0	NA	0	3385	1	1	0	1	030212	31	370169	0033	CHULLISANA	36397	-73.62853	-13.81317	2020	11	NA	996	23	1
2020	014704101	PE6	147	41	1	1	147	2020	1448	2	0	0	2	2	0	1	1	0	147	3	3	2	3	0	NA	0	NA	0	NA	0	3385	0	1	0	1	030212	31	370169	0033	CHULLISANA	36397	-73.62853	-13.81317	2020	11	NA	996	11	1
2020	014704701	PE6	147	47	1	1	147	2020	1448	2	0	0	2	2	0	1	1	0	147	3	3	2	3	0	NA	0	NA	0	NA	0	3385	0	1	0	1	030212	31	370169	0033	CHULLISANA	36397	-73.62853	-13.81317	2020	11	NA	996	11	1
2020	014705101	PE6	147	51	1	1	147	2020	1449	6	0	0	6	5	1	1	1	0	147	3	3	2	3	0	NA	0	NA	0	NA	1	3385	2	1	0	1	030212	31	123851	0033	CHULLISANA	36397	-73.62853	-13.81317	2020	11	NA	996	11	1
2020	014705201	PE6	147	52	1	1	147	2020	1446	3	1	0	3	3	1	1	1	0	147	3	3	2	3	0	NA	0	NA	0	NA	1	3385	1	1	0	1	030212	31	123851	0033	CHULLISANA	36397	-73.62853	-13.81317	2020	11	NA	996	23	1
2020	014705301	PE6	147	53	1	2	147	2020	1448	2	0	0	2	2	0	1	1	0	147	3	3	2	3	0	NA	0	NA	0	NA	0	3385	0	1	0	1	030212	31	370169	0033	CHULLISANA	36397	-73.62853	-13.81317	2020	11	NA	996	32	0
2020	014705401	PE6	147	54	1	1	147	2020	1446	2	0	0	2	1	0	1	1	0	147	3	3	2	3	0	NA	0	NA	0	NA	0	3385	1	1	0	1	030212	31	370169	0033	CHULLISANA	36397	-73.62853	-13.81317	2020	11	NA	996	23	1
2020	014706401	PE6	147	64	1	2	147	2020	1446	3	1	0	3	3	0	1	1	0	147	3	3	2	3	0	NA	0	NA	0	NA	0	3385	1	1	0	1	030212	31	370169	0033	CHULLISANA	36397	-73.62853	-13.81317	2020	11	NA	996	22	1
2020	014706801	PE6	147	68	1	1	147	2020	1449	4	0	0	4	4	0	1	3	0	147	3	3	2	3	0	NA	0	NA	0	NA	0	3385	0	1	0	1	030212	31	370169	0033	CHULLISANA	36397	-73.62853	-13.81317	2020	11	NA	996	11	1
2020	014707401	PE6	147	74	1	1	147	2020	1449	2	0	0	2	2	0	1	1	0	147	3	3	2	3	0	NA	0	NA	0	NA	0	3385	0	1	0	1	030212	31	370169	0033	CHULLISANA	36397	-73.62853	-13.81317	2020	11	NA	996	11	1
2020	014707601	PE6	147	76	1	1	147	2020	1449	3	1	0	3	3	0	1	1	0	147	3	3	2	3	0	NA	0	NA	0	NA	0	3385	1	1	0	1	030212	31	370169	0033	CHULLISANA	36397	-73.62853	-13.81317	2020	11	NA	996	11	1
2020	014800301	PE6	148	3	1	1	148	2020	1448	2	0	0	2	2	0	1	1	0	148	3	3	2	3	0	NA	0	NA	0	NA	0	3344	0	1	0	1	030212	31	448754	0009	ANTACCASA	36401	-73.6168466665	-13.7705116665	2020	11	NA	996	23	0
2020	014800701	PE6	148	7	1	1	148	2020	1449	3	1	0	3	3	0	1	1	0	148	3	3	2	3	0	NA	0	NA	0	NA	0	3344	1	1	0	1	030212	31	448754	0025	CAMPANAYOC	36401	-73.6184833337	-13.7779366671	2020	11	NA	996	23	1
2020	014800901	PE6	148	9	1	1	148	2020	1449	2	2	0	2	2	0	1	1	0	148	3	3	2	3	0	NA	0	NA	0	NA	0	3344	2	1	0	1	030212	31	448754	0025	CAMPANAYOC	36401	-73.6184833337	-13.7779366671	2020	11	NA	996	23	1
2020	014801101	PE6	148	11	1	2	148	2020	1449	2	0	0	2	2	0	1	1	0	148	3	3	2	3	0	NA	0	NA	0	NA	0	3344	0	1	0	1	030212	31	448754	0025	CAMPANAYOC	36401	-73.6184833337	-13.7779366671	2020	11	NA	996	23	1
2020	014801201	PE6	148	12	1	1	148	2020	1449	2	0	0	2	2	0	1	1	0	148	3	3	2	3	0	NA	0	NA	0	NA	0	3344	0	1	0	1	030212	31	448754	0025	CAMPANAYOC	36401	-73.6184833337	-13.7779366671	2020	11	NA	996	23	1
2020	014801501	PE6	148	15	1	1	148	2020	1448	2	0	0	2	2	0	1	1	0	148	3	3	2	3	0	NA	0	NA	0	NA	0	3344	0	1	0	1	030212	31	448754	0025	CAMPANAYOC	36401	-73.6184833337	-13.7779366671	2020	11	NA	996	23	1
2020	014801901	PE6	148	19	1	2	148	2020	1448	3	1	0	3	3	0	1	1	0	148	3	3	2	3	0	NA	0	NA	0	NA	0	3344	1	1	0	1	030212	31	448754	0025	CAMPANAYOC	36401	-73.6184833337	-13.7779366671	2020	11	NA	996	23	1
2020	014802101	PE6	148	21	1	1	148	2020	1448	3	1	0	3	3	0	1	1	0	148	3	3	2	3	0	NA	0	NA	0	NA	0	3344	1	1	0	1	030212	31	448754	0025	CAMPANAYOC	36401	-73.6184833337	-13.7779366671	2020	11	NA	996	23	1
2020	014802901	PE6	148	29	1	2	148	2020	1449	3	1	0	3	3	1	1	1	0	148	3	3	2	3	0	NA	0	NA	0	NA	1	3344	1	1	0	1	030212	31	150144	0025	CAMPANAYOC	36401	-73.6184833337	-13.7779366671	2020	11	NA	996	23	0
2020	014803001	PE6	148	30	1	2	148	2020	1449	6	2	0	5	6	0	1	1	0	148	3	3	2	3	0	NA	0	NA	0	NA	0	3344	3	1	0	1	030212	31	448754	0025	CAMPANAYOC	36401	-73.6184833337	-13.7779366671	2020	11	NA	996	23	1
2020	014803201	PE6	148	32	1	1	148	2020	1449	3	2	0	2	3	0	1	1	0	148	3	3	2	3	0	NA	0	NA	0	NA	0	3344	2	1	0	1	030212	31	448754	0025	CAMPANAYOC	36401	-73.6184833337	-13.7779366671	2020	11	NA	996	32	1
2020	014803301	PE6	148	33	1	2	148	2020	1449	6	1	0	6	6	1	1	1	0	148	3	3	2	3	0	NA	0	NA	0	NA	1	3344	1	1	0	1	030212	31	150144	0025	CAMPANAYOC	36401	-73.6184833337	-13.7779366671	2020	11	NA	996	23	1
2020	014803501	PE6	148	35	1	1	148	2020	1449	5	1	0	5	4	1	1	1	0	148	3	3	2	3	0	NA	0	NA	0	NA	1	3344	2	1	0	1	030212	31	150144	0025	CAMPANAYOC	36401	-73.6184833337	-13.7779366671	2020	11	NA	996	23	0
2020	014804701	PE6	148	47	1	1	148	2020	1448	4	1	0	4	4	1	1	1	0	148	3	3	2	3	0	NA	0	NA	0	NA	1	3344	1	1	0	1	030212	31	150144	0047	PUCA CCASA	36401	-73.6229049999	-13.7831199997	2020	11	NA	996	32	0
2020	014900101	PE6	149	1	1	1	149	2020	1446	7	2	0	7	6	1	1	1	0	149	3	3	2	3	0	NA	0	NA	0	NA	1	3665	2	1	0	1	030210	31	127555	0110	SE�OR DE LOS MILAGROS CCACHCCACHA	36431	-73.5026700004	-14.163253	2020	11	NA	996	23	1
2020	014900501	PE6	149	5	1	1	149	2020	1446	5	1	0	5	5	1	1	1	0	149	3	3	2	3	0	NA	0	NA	0	NA	1	3665	1	1	0	1	030210	31	127555	0110	SE�OR DE LOS MILAGROS CCACHCCACHA	36431	-73.5026700004	-14.163253	2020	11	NA	996	23	1
2020	014900901	PE6	149	9	1	1	149	2020	1448	5	1	0	5	5	0	1	1	0	149	3	3	2	3	0	NA	0	NA	0	NA	0	3665	3	1	0	1	030210	31	381240	0110	SE�OR DE LOS MILAGROS CCACHCCACHA	36431	-73.5026700004	-14.163253	2020	11	NA	996	23	1
2020	014901001	PE6	149	10	1	1	149	2020	1446	3	1	0	3	3	1	1	3	0	149	3	3	2	3	0	NA	0	NA	0	NA	1	3665	1	1	0	1	030210	31	127555	0110	SE�OR DE LOS MILAGROS CCACHCCACHA	36431	-73.5026700004	-14.163253	2020	11	NA	996	23	1
2020	014901101	PE6	149	11	1	1	149	2020	1448	5	1	0	5	5	1	1	1	0	149	3	3	2	3	0	NA	0	NA	0	NA	1	3665	2	1	0	1	030210	31	127555	0110	SE�OR DE LOS MILAGROS CCACHCCACHA	36431	-73.5026700004	-14.163253	2020	11	NA	996	22	1
2020	014901201	PE6	149	12	1	1	149	2020	1448	4	1	0	4	4	0	1	1	0	149	3	3	2	3	0	NA	0	NA	0	NA	0	3665	1	1	0	1	030210	31	381240	0110	SE�OR DE LOS MILAGROS CCACHCCACHA	36431	-73.5026700004	-14.163253	2020	11	NA	996	23	1
2020	014901401	PE6	149	14	1	1	149	2020	1448	6	1	0	6	6	1	1	4	0	149	3	3	2	3	0	NA	0	NA	0	NA	1	3665	1	1	0	1	030210	31	127555	0110	SE�OR DE LOS MILAGROS CCACHCCACHA	36431	-73.5026700004	-14.163253	2020	11	NA	996	23	1
2020	014901501	PE6	149	15	1	1	149	2020	1448	4	1	0	4	4	0	1	1	0	149	3	3	2	3	0	NA	0	NA	0	NA	0	3665	1	1	0	1	030210	31	381240	0110	SE�OR DE LOS MILAGROS CCACHCCACHA	36431	-73.5026700004	-14.163253	2020	11	NA	996	23	1
2020	014901801	PE6	149	18	1	2	149	2020	1448	3	1	0	3	3	0	1	1	0	149	3	3	2	3	0	NA	0	NA	0	NA	0	3665	2	1	0	1	030210	31	381240	0110	SE�OR DE LOS MILAGROS CCACHCCACHA	36431	-73.5026700004	-14.163253	2020	11	NA	996	23	1
2020	014902101	PE6	149	21	1	1	149	2020	1448	2	1	0	2	2	0	1	1	0	149	3	3	2	3	0	NA	0	NA	0	NA	0	3665	1	1	0	1	030210	31	381240	0110	SE�OR DE LOS MILAGROS CCACHCCACHA	36431	-73.5026700004	-14.163253	2020	11	NA	996	23	1
2020	014902301	PE6	149	23	1	1	149	2020	1448	3	1	0	3	3	0	1	1	0	149	3	3	2	3	0	NA	0	NA	0	NA	0	3665	1	1	0	1	030210	31	381240	0110	SE�OR DE LOS MILAGROS CCACHCCACHA	36431	-73.5026700004	-14.163253	2020	11	NA	996	23	1
2020	014905101	PE6	149	51	1	1	149	2020	1448	3	1	0	3	3	0	1	1	0	149	3	3	2	3	0	NA	0	NA	0	NA	0	3665	1	1	0	1	030210	31	381240	0113	CHARASACA	36431	-73.566783	-14.1261270003	2020	11	NA	996	23	0
2020	014905501	PE6	149	55	1	1	149	2020	1448	1	0	0	1	1	0	1	1	0	149	3	3	2	3	0	NA	0	NA	0	NA	0	3665	0	1	0	1	030210	31	381240	0113	CHARASACA	36431	-73.566783	-14.1261270003	2020	11	NA	996	23	0
2020	014905801	PE6	149	58	1	1	149	2020	1448	5	1	0	5	5	0	1	1	0	149	3	3	2	3	0	NA	0	NA	0	NA	0	3665	2	1	0	1	030210	31	381240	0114	CHONTAYA	36431	-73.5537679997	-14.1436849997	2020	11	NA	996	23	0
2020	014905901	PE6	149	59	1	1	149	2020	1448	2	0	0	2	2	0	1	1	0	149	3	3	2	3	0	NA	0	NA	0	NA	0	3665	0	1	0	1	030210	31	381240	0114	CHONTAYA	36431	-73.5537679997	-14.1436849997	2020	11	NA	996	23	0
2020	015100801	PE6	151	8	1	1	151	2020	1448	6	1	0	6	6	1	1	5	0	151	3	3	2	3	0	NA	0	NA	0	NA	1	3033	1	1	0	1	030104	31	179584	0075	ANTILLA	36567	-72.5738699997	-13.6460933329	2020	11	NA	996	23	1
2020	015100901	PE6	151	9	1	1	151	2020	1447	3	1	0	3	3	0	1	2	0	151	3	3	2	3	0	NA	0	NA	0	NA	0	3033	1	1	0	1	030104	31	536746	0075	ANTILLA	36567	-72.5738699997	-13.6460933329	2020	11	NA	996	11	1
2020	015102101	PE6	151	21	1	1	151	2020	1448	4	1	0	4	3	0	1	1	0	151	3	3	2	3	0	NA	0	NA	0	NA	0	3033	2	1	0	1	030104	31	536746	0075	ANTILLA	36567	-72.5738699997	-13.6460933329	2020	11	NA	996	22	1
2020	015102301	PE6	151	23	1	1	151	2020	1448	7	2	0	3	7	1	1	1	0	151	3	3	2	3	0	NA	0	NA	0	NA	1	3033	2	1	0	1	030104	31	179584	0075	ANTILLA	36567	-72.5738699997	-13.6460933329	2020	11	NA	996	11	1
2020	015102401	PE6	151	24	1	1	151	2020	1448	3	1	0	3	3	1	1	1	0	151	3	3	2	3	0	NA	0	NA	0	NA	1	3033	1	1	0	1	030104	31	179584	0075	ANTILLA	36567	-72.5738699997	-13.6460933329	2020	11	NA	996	22	1
2020	015102501	PE6	151	25	1	1	151	2020	1448	1	0	0	1	1	0	1	1	0	151	3	3	2	3	0	NA	0	NA	0	NA	0	3033	0	1	0	1	030104	31	536746	0075	ANTILLA	36567	-72.5738699997	-13.6460933329	2020	11	NA	996	11	1
2020	015104401	PE6	151	44	1	2	151	2020	1448	3	0	0	3	3	0	1	1	0	151	3	3	2	3	0	NA	0	NA	0	NA	0	3033	0	1	0	1	030104	31	536746	0075	ANTILLA	36567	-72.5738699997	-13.6460933329	2020	11	NA	996	22	1
2020	015104501	PE6	151	45	1	1	151	2020	1448	2	0	0	2	0	0	1	1	0	151	3	3	2	3	0	NA	0	NA	0	NA	0	3033	0	1	0	1	030104	31	536746	0075	ANTILLA	36567	-72.5738699997	-13.6460933329	2020	11	NA	996	22	1
2020	015105101	PE6	151	51	1	2	151	2020	1448	4	1	0	4	4	2	1	1	0	151	3	3	2	3	0	NA	0	NA	0	NA	1	3033	1	1	0	1	030104	31	179584	0075	ANTILLA	36567	-72.5738699997	-13.6460933329	2020	11	NA	996	22	1
2020	015108301	PE6	151	83	1	1	151	2020	1446	6	2	0	6	6	1	1	1	0	151	3	3	2	3	0	NA	0	NA	0	NA	1	3033	3	1	0	1	030104	31	179584	0075	ANTILLA	36567	-72.5738699997	-13.6460933329	2020	11	NA	996	11	1
2020	015109101	PE6	151	91	1	1	151	2020	1448	7	3	0	4	7	1	1	1	0	151	3	3	2	3	0	NA	0	NA	0	NA	1	3033	4	1	0	1	030104	31	179584	0075	ANTILLA	36567	-72.5738699997	-13.6460933329	2020	11	NA	996	22	1
2020	015110001	PE6	151	100	1	2	151	2020	1446	3	1	0	3	3	0	1	1	0	151	3	3	2	3	0	NA	0	NA	0	NA	0	3033	1	1	0	1	030104	31	536746	0123	WALLA WALLA	36567	-72.5647049997	-13.6396416667	2020	11	NA	996	22	1
2020	015110101	PE6	151	101	1	2	151	2020	1446	4	1	0	4	4	1	1	1	0	151	3	3	2	3	0	NA	0	NA	0	NA	0	3033	1	1	0	1	030104	31	536746	0123	WALLA WALLA	36567	-72.5647049997	-13.6396416667	2020	11	NA	996	23	1
2020	015110201	PE6	151	102	1	1	151	2020	1446	4	1	0	4	4	1	1	1	0	151	3	3	2	3	0	NA	0	NA	0	NA	1	3033	1	1	0	1	030104	31	179584	0123	WALLA WALLA	36567	-72.5647049997	-13.6396416667	2020	11	NA	996	23	1
2020	015201601	PE6	152	16	1	2	152	2020	1442	4	1	0	4	4	2	1	1	0	152	3	3	2	3	0	NA	0	NA	0	NA	2	2475	1	1	0	1	030101	31	258455	0032	MOLINOPATA	36574	-72.9094383389	-13.6352455189	2020	12	NA	2	22	1
2020	015201701	PE6	152	17	1	1	152	2020	1442	4	1	0	4	4	1	1	1	0	152	3	3	2	3	0	NA	0	NA	0	NA	1	2475	1	1	0	1	030101	31	258455	0032	MOLINOPATA	36574	-72.9094383389	-13.6352455189	2020	11	NA	996	22	1
2020	015201801	PE6	152	18	1	2	152	2020	1442	3	1	0	3	3	0	1	1	0	152	3	3	2	3	0	NA	0	NA	0	NA	0	2475	1	1	0	1	030101	31	772478	0032	MOLINOPATA	36574	-72.9094383389	-13.6352455189	2020	11	NA	996	23	1
2020	015201901	PE6	152	19	1	6	152	2020	1442	8	2	0	8	7	2	1	1	0	152	3	3	2	3	0	NA	0	NA	0	NA	2	2475	2	1	0	1	030101	31	258455	0032	MOLINOPATA	36574	-72.9094383389	-13.6352455189	2020	11	NA	996	22	1
2020	015208901	PE6	152	89	1	2	152	2020	1442	4	1	0	4	4	1	1	1	0	152	3	3	2	3	0	NA	0	NA	0	NA	1	2475	1	1	0	1	030101	31	258455	0032	MOLINOPATA	36574	-72.9094383389	-13.6352455189	2020	12	NA	2	22	1
2020	015209001	PE6	152	90	1	1	152	2020	1442	1	0	0	1	1	0	1	1	0	152	3	3	2	3	0	NA	0	NA	0	NA	0	2475	0	1	0	1	030101	31	772478	0032	MOLINOPATA	36574	-72.9094383389	-13.6352455189	2020	12	NA	2	22	1
2020	015209101	PE6	152	91	1	1	152	2020	1442	5	1	0	5	4	1	1	1	0	152	3	3	2	3	0	NA	0	NA	0	NA	1	2475	2	1	0	1	030101	31	258455	0032	MOLINOPATA	36574	-72.9094383389	-13.6352455189	2020	12	NA	5	22	1
2020	015209301	PE6	152	93	1	1	152	2020	1442	4	1	0	4	4	1	1	1	0	152	3	3	2	3	0	NA	0	NA	0	NA	0	2475	1	1	0	1	030101	31	772478	0032	MOLINOPATA	36574	-72.9094383389	-13.6352455189	2020	11	NA	996	32	1
2020	015210401	PE6	152	104	1	2	152	2020	1442	3	1	0	3	3	1	1	1	0	152	3	3	2	3	0	NA	0	NA	0	NA	1	2475	1	1	0	1	030101	31	258455	0032	MOLINOPATA	36574	-72.9094383389	-13.6352455189	2020	12	NA	2	23	1
2020	015210501	PE6	152	105	1	2	152	2020	1442	2	0	0	2	2	0	1	1	0	152	3	3	2	3	0	NA	0	NA	0	NA	0	2475	0	1	0	1	030101	31	772478	0032	MOLINOPATA	36574	-72.9094383389	-13.6352455189	2020	12	NA	1	23	1
2020	015210601	PE6	152	106	1	2	152	2020	1442	7	3	0	7	7	2	1	1	0	152	3	3	2	3	0	NA	0	NA	0	NA	2	2475	3	1	0	1	030101	31	258455	0032	MOLINOPATA	36574	-72.9094383389	-13.6352455189	2020	11	NA	996	23	1
2020	015210701	PE6	152	107	1	2	152	2020	1442	4	1	0	4	4	0	1	1	0	152	3	3	2	3	0	NA	0	NA	0	NA	0	2475	2	1	0	1	030101	31	772478	0032	MOLINOPATA	36574	-72.9094383389	-13.6352455189	2020	11	NA	996	22	1
2020	015210801	PE6	152	108	1	2	152	2020	1442	4	1	0	4	4	1	1	1	0	152	3	3	2	3	0	NA	0	NA	0	NA	1	2475	1	1	0	1	030101	31	258455	0032	MOLINOPATA	36574	-72.9094383389	-13.6352455189	2020	11	NA	996	23	1
2020	015500201	PE6	155	2	1	1	155	2020	1447	5	1	0	5	5	1	1	1	0	155	3	3	2	3	0	NA	0	NA	0	NA	1	3119	1	1	0	1	030415	31	162748	0012	CCALLUCHAYOC	36628	-73.1075133334	-13.9085500004	2020	41	NA	996	23	0
2020	015500401	PE6	155	4	1	1	155	2020	1447	5	1	0	5	5	1	1	1	0	155	3	3	2	3	0	NA	0	NA	0	NA	1	3119	1	1	0	1	030415	31	162748	0071	IHUAYLLO	36628	-73.1001516666	-13.9179616664	2020	43	NA	996	23	0
2020	015501301	PE6	155	13	1	1	155	2020	1449	3	1	0	3	3	0	1	1	0	155	3	3	2	3	0	NA	0	NA	0	NA	0	3119	1	1	0	1	030415	31	486426	0018	TAPACCERA	36628	-73.120493333	-13.9110149998	2020	11	NA	996	22	1
2020	015502401	PE6	155	24	1	1	155	2020	1447	9	2	0	2	9	2	1	1	0	155	3	3	2	3	0	NA	0	NA	0	NA	2	3119	2	1	0	1	030415	31	162748	0013	HUAYCHAUPATA	36628	-73.1248266668	-13.9028816671	2020	11	NA	996	22	1
2020	015502601	PE6	155	26	1	1	155	2020	1447	3	0	0	3	3	0	1	1	0	155	3	3	2	3	0	NA	0	NA	0	NA	0	3119	0	1	0	1	030415	31	486426	0013	HUAYCHAUPATA	36628	-73.1248266668	-13.9028816671	2020	11	NA	996	22	0
2020	015503901	PE6	155	39	1	1	155	2020	1447	4	2	0	3	4	0	1	1	0	155	3	3	2	3	0	NA	0	NA	0	NA	0	3119	2	1	0	1	030415	31	486426	0032	CCOLLONTA	36628	-73.1290166667	-13.9062016664	2020	11	NA	996	22	1
2020	015504101	PE6	155	41	1	2	155	2020	1447	5	3	0	5	5	0	1	1	0	155	3	3	2	3	0	NA	0	NA	0	NA	0	3119	3	1	0	1	030415	31	486426	0032	CCOLLONTA	36628	-73.1290166667	-13.9062016664	2020	11	NA	996	22	1
2020	015505901	PE6	155	59	1	2	155	2020	1447	3	1	0	3	3	0	1	1	0	155	3	3	2	3	0	NA	0	NA	0	NA	0	3119	1	1	0	1	030415	31	486426	0041	PUNOPATA	36628	-73.1266150002	-13.9125933334	2020	11	NA	996	22	1
2020	015506101	PE6	155	61	1	2	155	2020	1447	3	1	0	3	3	0	1	1	0	155	3	3	2	3	0	NA	0	NA	0	NA	0	3119	1	1	0	1	030415	31	486426	0041	PUNOPATA	36628	-73.1266150002	-13.9125933334	2020	11	NA	996	22	1
2020	015506701	PE6	155	67	1	1	155	2020	1448	1	0	0	1	1	0	1	1	0	155	3	3	2	3	0	NA	0	NA	0	NA	0	3119	0	1	0	1	030415	31	486426	0041	PUNOPATA	36628	-73.1266150002	-13.9125933334	2020	11	NA	996	22	1
2020	015506801	PE6	155	68	1	1	155	2020	1447	8	2	0	5	8	1	1	1	0	155	3	3	2	3	0	NA	0	NA	0	NA	1	3119	2	1	0	1	030415	31	162748	0041	PUNOPATA	36628	-73.1266150002	-13.9125933334	2020	11	NA	996	22	1
2020	015506901	PE6	155	69	1	2	155	2020	1447	3	2	0	3	3	0	1	1	0	155	3	3	2	3	0	NA	0	NA	0	NA	0	3119	2	1	0	1	030415	31	486426	0040	CHACONTA	36628	-73.1300949997	-13.9095133335	2020	11	NA	996	22	1
2020	015507301	PE6	155	73	1	1	155	2020	1447	2	0	0	2	2	0	1	1	0	155	3	3	2	3	0	NA	0	NA	0	NA	0	3119	0	1	0	1	030415	31	486426	0040	CHACONTA	36628	-73.1300949997	-13.9095133335	2020	11	NA	996	23	1
2020	015508601	PE6	155	86	1	1	155	2020	1448	3	0	0	3	0	0	1	5	0	155	3	3	2	3	0	NA	0	NA	0	NA	0	3119	1	1	0	1	030415	31	486426	0053	ANTARUMI	36628	-73.1022550001	-13.9408533335	2020	11	NA	996	23	1
2020	015600201	PE6	156	2	1	1	156	2020	1451	1	0	0	1	1	0	1	1	0	156	3	3	2	3	0	NA	0	NA	0	NA	0	3181	0	1	0	1	030416	31	472336	0001	TORAYA	36645	-73.29785	-14.05128	2020	11	NA	996	22	1
2020	015600401	PE6	156	4	1	2	156	2020	1451	2	1	0	2	2	0	1	1	0	156	3	3	2	3	0	NA	0	NA	0	NA	0	3181	1	1	0	1	030416	31	472336	0001	TORAYA	36645	-73.29785	-14.05128	2020	11	NA	996	23	1
2020	015600501	PE6	156	5	1	1	156	2020	1451	2	0	0	2	2	0	1	2	0	156	3	3	2	3	0	NA	0	NA	0	NA	0	3181	0	1	0	1	030416	31	472336	0001	TORAYA	36645	-73.29785	-14.05128	2020	11	NA	996	32	1
2020	015601201	PE6	156	12	1	2	156	2020	1451	4	1	0	4	4	2	1	1	0	156	3	3	2	3	0	NA	0	NA	0	NA	1	3181	1	1	0	1	030416	31	158034	0001	TORAYA	36645	-73.29785	-14.05128	2020	11	NA	996	23	1
2020	015601301	PE6	156	13	1	1	156	2020	1451	1	0	0	1	1	0	1	1	0	156	3	3	2	3	0	NA	0	NA	0	NA	0	3181	0	1	0	1	030416	31	472336	0001	TORAYA	36645	-73.29785	-14.05128	2020	11	NA	996	22	1
2020	015601501	PE6	156	15	1	1	156	2020	1451	3	1	0	3	3	1	1	2	0	156	3	3	2	3	0	NA	0	NA	0	NA	0	3181	1	1	0	1	030416	31	472336	0001	TORAYA	36645	-73.29785	-14.05128	2020	11	NA	996	11	1
2020	015601601	PE6	156	16	1	1	156	2020	1451	2	0	0	2	2	0	1	1	0	156	3	3	2	3	0	NA	0	NA	0	NA	0	3181	0	1	0	1	030416	31	472336	0001	TORAYA	36645	-73.29785	-14.05128	2020	11	NA	996	11	1
2020	015602701	PE6	156	27	1	1	156	2020	1451	2	0	0	2	2	0	1	1	0	156	3	3	2	3	0	NA	0	NA	0	NA	0	3181	0	1	0	1	030416	31	472336	0001	TORAYA	36645	-73.29785	-14.05128	2020	11	NA	996	23	1
2020	015602801	PE6	156	28	1	2	156	2020	1451	5	1	0	5	5	0	1	1	0	156	3	3	2	3	0	NA	0	NA	0	NA	0	3181	2	1	0	1	030416	31	472336	0001	TORAYA	36645	-73.29785	-14.05128	2020	11	NA	996	23	1
2020	015602901	PE6	156	29	1	1	156	2020	1451	1	0	0	1	1	0	1	1	0	156	3	3	2	3	0	NA	0	NA	0	NA	0	3181	0	1	0	1	030416	31	472336	0001	TORAYA	36645	-73.29785	-14.05128	2020	11	NA	996	23	1
2020	015603101	PE6	156	31	1	2	156	2020	1451	2	0	0	2	2	0	1	1	0	156	3	3	2	3	0	NA	0	NA	0	NA	0	3181	0	1	0	1	030416	31	472336	0001	TORAYA	36645	-73.29785	-14.05128	2020	11	NA	996	23	1
2020	015603501	PE6	156	35	1	1	156	2020	1451	2	0	0	2	2	0	1	1	0	156	3	3	2	3	0	NA	0	NA	0	NA	0	3181	0	1	0	1	030416	31	472336	0001	TORAYA	36645	-73.29785	-14.05128	2020	11	NA	996	23	1
2020	015604401	PE6	156	44	1	1	156	2020	1451	2	0	0	2	2	0	1	1	0	156	3	3	2	3	0	NA	0	NA	0	NA	0	3181	0	1	0	1	030416	31	472336	0001	TORAYA	36645	-73.29785	-14.05128	2020	11	NA	996	11	1
2020	015604501	PE6	156	45	1	1	156	2020	1451	2	0	0	2	2	0	1	1	0	156	3	3	2	3	0	NA	0	NA	0	NA	0	3181	0	1	0	1	030416	31	472336	0001	TORAYA	36645	-73.29785	-14.05128	2020	11	NA	996	22	1
2020	015606501	PE6	156	65	1	1	156	2020	1451	3	1	0	3	3	0	1	1	0	156	3	3	2	3	0	NA	0	NA	0	NA	0	3181	1	1	0	1	030416	31	472336	0001	TORAYA	36645	-73.29785	-14.05128	2020	11	NA	996	23	1
2020	015800401	PE6	158	4	1	1	158	2020	1448	4	0	0	4	4	0	1	1	0	158	3	3	2	3	0	NA	0	NA	0	NA	0	3384	0	1	0	1	030406	31	336854	0011	PAMPAMARCA	36700	-73.206931667	-14.4276000001	2020	11	NA	996	11	1
2020	015800701	PE6	158	7	1	1	158	2020	1448	6	1	0	6	5	2	1	2	0	158	3	3	2	3	0	NA	0	NA	0	NA	1	3384	2	1	0	1	030406	31	112704	0011	PAMPAMARCA	36700	-73.206931667	-14.4276000001	2020	11	NA	996	11	1
2020	015801101	PE6	158	11	1	1	158	2020	1449	5	2	0	5	5	0	1	1	0	158	3	3	2	3	0	NA	0	NA	0	NA	0	3384	2	1	0	1	030406	31	336854	0011	PAMPAMARCA	36700	-73.206931667	-14.4276000001	2020	11	NA	996	11	1
2020	015801701	PE6	158	17	1	1	158	2020	1449	2	1	0	2	2	0	1	1	0	158	3	3	2	3	0	NA	0	NA	0	NA	0	3384	1	1	0	1	030406	31	336854	0011	PAMPAMARCA	36700	-73.206931667	-14.4276000001	2020	11	NA	996	11	1
2020	015804601	PE6	158	46	1	3	158	2020	1447	4	1	0	4	4	0	1	1	0	158	3	3	2	3	0	NA	0	NA	0	NA	0	3384	1	1	0	1	030406	31	336854	0011	PAMPAMARCA	36700	-73.206931667	-14.4276000001	2020	11	NA	996	11	1
2020	015805001	PE6	158	50	1	1	158	2020	1447	9	1	0	9	9	1	1	1	0	158	3	3	2	3	0	NA	0	NA	0	NA	1	3384	1	1	0	1	030406	31	112704	0011	PAMPAMARCA	36700	-73.206931667	-14.4276000001	2020	11	NA	996	11	1
2020	015805201	PE6	158	52	1	1	158	2020	1447	6	1	0	6	6	0	1	1	0	158	3	3	2	3	0	NA	0	NA	0	NA	0	3384	1	1	0	1	030406	31	336854	0011	PAMPAMARCA	36700	-73.206931667	-14.4276000001	2020	11	NA	996	12	1
2020	015805301	PE6	158	53	1	2	158	2020	1447	5	3	0	5	5	0	1	3	0	158	3	3	2	3	0	NA	0	NA	0	NA	0	3384	3	1	0	1	030406	31	336854	0011	PAMPAMARCA	36700	-73.206931667	-14.4276000001	2020	11	NA	996	11	1
2020	015805501	PE6	158	55	1	1	158	2020	1447	5	1	0	5	5	0	1	1	0	158	3	3	2	3	0	NA	0	NA	0	NA	0	3384	2	1	0	1	030406	31	336854	0011	PAMPAMARCA	36700	-73.206931667	-14.4276000001	2020	11	NA	996	11	1
2020	015805801	PE6	158	58	1	1	158	2020	1447	3	1	0	3	3	0	1	1	0	158	3	3	2	3	0	NA	0	NA	0	NA	0	3384	1	1	0	1	030406	31	336854	0011	PAMPAMARCA	36700	-73.206931667	-14.4276000001	2020	11	NA	996	11	1
2020	015806001	PE6	158	60	1	3	158	2020	1448	5	2	0	5	5	0	1	1	0	158	3	3	2	3	0	NA	0	NA	0	NA	0	3384	2	1	0	1	030406	31	336854	0011	PAMPAMARCA	36700	-73.206931667	-14.4276000001	2020	11	NA	996	23	1
2020	015808401	PE6	158	84	1	2	158	2020	1447	9	2	0	9	9	2	1	1	0	158	3	3	2	3	0	NA	0	NA	0	NA	2	3384	2	1	0	1	030406	31	112704	0011	PAMPAMARCA	36700	-73.206931667	-14.4276000001	2020	11	NA	996	11	1
2020	015808501	PE6	158	85	1	2	158	2020	1447	5	2	0	5	5	0	1	2	0	158	3	3	2	3	0	NA	0	NA	0	NA	0	3384	2	1	0	1	030406	31	336854	0011	PAMPAMARCA	36700	-73.206931667	-14.4276000001	2020	11	NA	996	12	1
2020	015808601	PE6	158	86	1	1	158	2020	1447	2	0	0	2	2	0	1	1	0	158	3	3	2	3	0	NA	0	NA	0	NA	0	3384	0	1	0	1	030406	31	336854	0011	PAMPAMARCA	36700	-73.206931667	-14.4276000001	2020	11	NA	996	11	1
2020	016400401	PE6	164	4	1	2	164	2020	1447	4	1	0	4	4	1	1	1	0	164	3	3	2	3	0	NA	0	NA	0	NA	0	3940	1	1	0	1	030708	31	678825	0020	ESCOHORNO	36761	-72.4084283329	-14.1382000003	2020	12	NA	996	32	1
2020	016404001	PE6	164	40	1	2	164	2020	1446	4	1	0	4	4	2	1	1	0	164	3	3	2	3	0	NA	0	NA	0	NA	1	3940	1	1	0	1	030708	31	227121	0020	ESCOHORNO	36761	-72.4084283329	-14.1382000003	2020	11	NA	996	22	1
2020	016405301	PE6	164	53	1	1	164	2020	1446	5	1	0	5	5	1	1	1	0	164	3	3	2	3	0	NA	0	NA	0	NA	1	3940	1	1	0	1	030708	31	227121	0019	CCONCCACCA PAMPA	36761	-72.3790383329	-14.1398099999	2020	11	NA	996	23	1
2020	016406601	PE6	164	66	1	1	164	2020	1446	6	1	0	6	6	0	1	1	0	164	3	3	2	3	0	NA	0	NA	0	NA	0	3940	1	1	0	1	030708	31	678825	0019	CCONCCACCA PAMPA	36761	-72.3790383329	-14.1398099999	2020	11	NA	996	23	1
2020	016407701	PE6	164	77	1	1	164	2020	1446	3	2	0	3	3	0	1	1	0	164	3	3	2	3	0	NA	0	NA	0	NA	0	3940	2	1	0	1	030708	31	678825	0029	RECOR CCONCCACCA	36761	-72.3561783336	-14.1452299999	2020	11	NA	996	11	1
2020	016407801	PE6	164	78	1	2	164	2020	1446	5	1	0	5	5	1	1	1	0	164	3	3	2	3	0	NA	0	NA	0	NA	0	3940	1	1	0	1	030708	31	678825	0029	RECOR CCONCCACCA	36761	-72.3561783336	-14.1452299999	2020	11	NA	996	11	1
2020	016408101	PE6	164	81	1	1	164	2020	1449	5	1	0	5	5	1	1	2	0	164	3	3	2	3	0	NA	0	NA	0	NA	1	3940	2	1	0	1	030708	31	227121	0029	RECOR CCONCCACCA	36761	-72.3561783336	-14.1452299999	2020	11	NA	996	11	1
2020	016408301	PE6	164	83	1	1	164	2020	1449	4	1	0	4	4	1	1	1	0	164	3	3	2	3	0	NA	0	NA	0	NA	1	3940	1	1	0	1	030708	31	227121	0029	RECOR CCONCCACCA	36761	-72.3561783336	-14.1452299999	2020	11	NA	996	23	1
2020	016408501	PE6	164	85	1	1	164	2020	1446	3	1	0	3	3	1	1	1	0	164	3	3	2	3	0	NA	0	NA	0	NA	1	3940	1	1	0	1	030708	31	227121	0029	RECOR CCONCCACCA	36761	-72.3561783336	-14.1452299999	2020	11	NA	996	23	1
2020	016409401	PE6	164	94	1	1	164	2020	1447	7	2	0	7	7	2	1	1	0	164	3	3	2	3	0	NA	0	NA	0	NA	2	3940	2	1	0	1	030708	31	227121	0029	RECOR CCONCCACCA	36761	-72.3561783336	-14.1452299999	2020	11	NA	996	23	1
2020	016411001	PE6	164	110	1	2	164	2020	1448	3	1	0	3	3	1	1	1	0	164	3	3	2	3	0	NA	0	NA	0	NA	1	3940	1	1	0	1	030708	31	227121	0029	RECOR CCONCCACCA	36761	-72.3561783336	-14.1452299999	2020	11	NA	996	23	0
2020	016412101	PE6	164	121	1	1	164	2020	1447	6	0	0	6	1	1	1	1	0	164	3	3	2	3	0	NA	0	NA	0	NA	1	3940	1	1	0	1	030708	31	227121	0029	RECOR CCONCCACCA	36761	-72.3561783336	-14.1452299999	2020	11	NA	996	11	1
2020	016414201	PE6	164	142	1	1	164	2020	1446	6	1	0	6	5	1	1	1	0	164	3	3	2	3	0	NA	0	NA	0	NA	1	3940	2	1	0	1	030708	31	227121	0029	RECOR CCONCCACCA	36761	-72.3561783336	-14.1452299999	2020	11	NA	996	11	1
2020	016415001	PE6	164	150	1	2	164	2020	1446	5	1	0	5	3	1	1	1	0	164	3	3	2	3	0	NA	0	NA	0	NA	1	3940	1	1	0	1	030708	31	227121	0029	RECOR CCONCCACCA	36761	-72.3561783336	-14.1452299999	2020	41	NA	996	11	1
2020	016600201	PE6	166	2	1	2	166	2020	1449	3	1	0	3	3	1	1	1	0	166	3	3	2	3	0	NA	0	NA	0	NA	1	3773	1	1	0	1	030707	31	166757	0001	PATAYPAMPA	36795	-72.6712	-14.17901	2020	11	NA	996	11	1
2020	016600501	PE6	166	5	1	2	166	2020	1449	7	1	0	7	7	0	1	1	0	166	3	3	2	3	0	NA	0	NA	0	NA	0	3773	2	1	0	1	030707	31	498407	0001	PATAYPAMPA	36795	-72.6712	-14.17901	2020	11	NA	996	11	1
2020	016600701	PE6	166	7	1	1	166	2020	1448	4	1	0	4	4	0	1	1	0	166	3	3	2	3	0	NA	0	NA	0	NA	0	3773	1	1	0	1	030707	31	498407	0001	PATAYPAMPA	36795	-72.6712	-14.17901	2020	11	NA	996	11	1
2020	016600801	PE6	166	8	1	1	166	2020	1449	3	2	0	3	3	0	1	1	0	166	3	3	2	3	0	NA	0	NA	0	NA	0	3773	3	1	0	1	030707	31	498407	0001	PATAYPAMPA	36795	-72.6712	-14.17901	2020	12	NA	996	12	1
2020	016601001	PE6	166	10	1	1	166	2020	1449	8	1	0	7	6	1	1	1	0	166	3	3	2	3	0	NA	0	NA	0	NA	1	3773	2	1	0	1	030707	31	166757	0001	PATAYPAMPA	36795	-72.6712	-14.17901	2020	11	NA	996	11	1
2020	016601101	PE6	166	11	1	1	166	2020	1449	1	0	0	1	1	0	1	1	0	166	3	3	2	3	0	NA	0	NA	0	NA	0	3773	0	1	0	1	030707	31	498407	0001	PATAYPAMPA	36795	-72.6712	-14.17901	2020	11	NA	996	11	1
2020	016601601	PE6	166	16	1	1	166	2020	1449	5	0	0	5	5	0	1	1	0	166	3	3	2	3	0	NA	0	NA	0	NA	0	3773	0	1	0	1	030707	31	498407	0001	PATAYPAMPA	36795	-72.6712	-14.17901	2020	11	NA	996	11	1
2020	016601701	PE6	166	17	1	1	166	2020	1449	8	2	0	5	8	1	1	1	0	166	3	3	2	3	0	NA	0	NA	0	NA	1	3773	3	1	0	1	030707	31	166757	0001	PATAYPAMPA	36795	-72.6712	-14.17901	2020	11	NA	996	11	1
2020	016601801	PE6	166	18	1	2	166	2020	1449	5	1	0	5	5	1	1	1	0	166	3	3	2	3	0	NA	0	NA	0	NA	1	3773	1	1	0	1	030707	31	166757	0001	PATAYPAMPA	36795	-72.6712	-14.17901	2020	11	NA	996	11	1
2020	016603301	PE6	166	33	1	1	166	2020	1448	1	0	0	1	0	0	1	1	0	166	3	3	2	3	0	NA	0	NA	0	NA	0	3773	0	1	0	1	030707	31	498407	0001	PATAYPAMPA	36795	-72.6712	-14.17901	2020	12	NA	996	22	1
2020	016604001	PE6	166	40	1	1	166	2020	1448	4	2	0	4	4	0	1	1	0	166	3	3	2	3	0	NA	0	NA	0	NA	0	3773	3	1	0	1	030707	31	498407	0001	PATAYPAMPA	36795	-72.6712	-14.17901	2020	11	NA	996	11	1
2020	016604901	PE6	166	49	1	1	166	2020	1448	11	2	0	7	11	2	1	1	0	166	3	3	2	3	0	NA	0	NA	0	NA	1	3773	2	1	0	1	030707	31	166757	0001	PATAYPAMPA	36795	-72.6712	-14.17901	2020	11	NA	996	23	1
2020	016700101	PE6	167	1	1	1	167	2020	1442	2	0	0	2	2	0	1	1	0	167	3	3	2	3	0	NA	0	NA	0	NA	0	3836	0	1	0	1	030506	31	637113	0018	CHILA	36849	-72.2221166669	-14.1316450002	2020	11	NA	996	23	1
2020	016700401	PE6	167	4	1	2	167	2020	1442	5	1	0	5	5	2	1	1	0	167	3	3	2	3	0	NA	0	NA	0	NA	2	3836	1	1	0	1	030506	31	213165	0018	CHILA	36849	-72.2221166669	-14.1316450002	2020	11	NA	996	23	1
2020	016700501	PE6	167	5	1	1	167	2020	1442	5	1	0	5	5	2	1	1	0	167	3	3	2	3	0	NA	0	NA	0	NA	1	3836	1	1	0	1	030506	31	213165	0018	CHILA	36849	-72.2221166669	-14.1316450002	2020	11	NA	996	22	1
2020	016701901	PE6	167	19	1	1	167	2020	1442	2	0	0	2	0	1	1	1	0	167	3	3	2	3	0	NA	0	NA	0	NA	1	3836	1	1	0	1	030506	31	213165	0018	CHILA	36849	-72.2221166669	-14.1316450002	2020	12	NA	2	22	1
2020	016703201	PE6	167	32	1	2	167	2020	1442	3	1	0	3	3	1	1	1	0	167	3	3	2	3	0	NA	0	NA	0	NA	1	3836	1	1	0	1	030506	31	213165	0018	CHILA	36849	-72.2221166669	-14.1316450002	2020	11	NA	996	23	1
2020	016703301	PE6	167	33	1	1	167	2020	1442	3	1	0	3	3	1	1	4	0	167	3	3	2	3	0	NA	0	NA	0	NA	1	3836	1	1	0	1	030506	31	213165	0018	CHILA	36849	-72.2221166669	-14.1316450002	2020	11	NA	996	23	1
2020	016703501	PE6	167	35	1	1	167	2020	1442	1	0	0	1	1	0	1	1	0	167	3	3	2	3	0	NA	0	NA	0	NA	0	3836	0	1	0	1	030506	31	637113	0018	CHILA	36849	-72.2221166669	-14.1316450002	2020	11	NA	996	23	1
2020	016706301	PE6	167	63	1	2	167	2020	1442	2	0	0	2	2	0	1	1	0	167	3	3	2	3	0	NA	0	NA	0	NA	0	3836	0	1	0	1	030506	31	637113	0017	MINASCUCHO	36849	-72.1901816664	-14.1362083329	2020	11	NA	996	23	1
2020	016706401	PE6	167	64	1	1	167	2020	1442	3	1	0	3	3	1	1	1	0	167	3	3	2	3	0	NA	0	NA	0	NA	1	3836	1	1	0	1	030506	31	213165	0017	MINASCUCHO	36849	-72.1901816664	-14.1362083329	2020	12	NA	1	23	1
2020	016706501	PE6	167	65	1	1	167	2020	1442	4	1	0	4	4	2	1	1	0	167	3	3	2	3	0	NA	0	NA	0	NA	1	3836	1	1	0	1	030506	31	213165	0017	MINASCUCHO	36849	-72.1901816664	-14.1362083329	2020	12	NA	4	22	1
2020	016706601	PE6	167	66	1	2	167	2020	1442	3	0	0	3	1	1	1	1	0	167	3	3	2	3	0	NA	0	NA	0	NA	1	3836	1	1	0	1	030506	31	213165	0017	MINASCUCHO	36849	-72.1901816664	-14.1362083329	2020	11	NA	996	23	1
2020	016706701	PE6	167	67	1	3	167	2020	1442	5	2	0	5	3	0	1	1	0	167	3	3	2	3	0	NA	0	NA	0	NA	0	3836	2	1	0	1	030506	31	637113	0017	MINASCUCHO	36849	-72.1901816664	-14.1362083329	2020	11	NA	996	22	1
2020	016805701	PE6	168	57	1	3	168	2020	1443	4	0	0	4	4	0	1	1	0	168	4	4	1	1	0	NA	0	NA	0	NA	0	2456	0	1	0	1	040104	33	3118195	0001	LA LIBERTAD	42096	-71.56433	-16.36584	2020	11	NA	996	11	1
2020	016805801	PE6	168	58	1	2	168	2020	1443	4	0	0	4	4	0	1	1	0	168	4	4	1	1	0	NA	0	NA	0	NA	0	2456	0	1	0	1	040104	33	3118195	0001	LA LIBERTAD	42096	-71.56433	-16.36584	2020	11	NA	996	11	1
2020	016806401	PE6	168	64	1	2	168	2020	1443	6	3	0	6	6	1	1	1	0	168	4	4	1	1	0	NA	0	NA	0	NA	1	2456	3	1	0	1	040104	33	979649	0001	LA LIBERTAD	42096	-71.56433	-16.36584	2020	11	NA	996	11	1
2020	016816301	PE6	168	163	1	1	168	2020	1443	3	1	0	3	3	1	1	1	0	168	4	4	1	1	0	NA	0	NA	0	NA	1	2456	1	1	0	1	040104	33	979649	0001	LA LIBERTAD	42096	-71.56433	-16.36584	2020	11	NA	996	11	1
2020	016821601	PE6	168	216	1	2	168	2020	1443	3	1	0	3	3	0	1	1	0	168	4	4	1	1	0	NA	0	NA	0	NA	0	2456	1	1	0	1	040104	33	3118195	0001	LA LIBERTAD	42096	-71.56433	-16.36584	2020	11	NA	996	11	1
2020	017008901	PE6	170	89	1	1	170	2020	1448	1	0	0	1	1	0	1	1	0	170	4	4	1	1	0	NA	0	NA	0	NA	0	2411	0	1	0	1	040104	33	1748015	0001	LA LIBERTAD	42176	-71.55618	-16.37774	2020	11	NA	996	11	1
2020	017010901	PE6	170	109	1	3	170	2020	1448	5	1	0	5	5	1	1	1	0	170	4	4	1	1	0	NA	0	NA	0	NA	1	2411	1	1	0	1	040104	33	549177	0001	LA LIBERTAD	42176	-71.55618	-16.37774	2020	11	NA	996	11	1
2020	017012101	PE6	170	121	1	1	170	2020	1448	4	1	0	4	4	0	1	1	0	170	4	4	1	1	0	NA	0	NA	0	NA	0	2411	1	1	0	1	040104	33	1748015	0001	LA LIBERTAD	42176	-71.55618	-16.37774	2020	11	NA	996	11	1
2020	017100701	PE6	171	7	1	1	171	2020	1448	1	0	0	1	1	0	1	1	0	171	4	4	1	1	0	NA	0	NA	0	NA	0	2406	0	1	0	1	040104	33	1979452	0001	LA LIBERTAD	42177	-71.55636	-16.37896	2020	11	NA	996	11	1
2020	017101001	PE6	171	10	1	1	171	2020	1448	2	0	0	2	2	0	1	1	0	171	4	4	1	1	0	NA	0	NA	0	NA	0	2406	0	1	0	1	040104	33	1979452	0001	LA LIBERTAD	42177	-71.55636	-16.37896	2020	11	NA	996	11	1
2020	017102201	PE6	171	22	1	1	171	2020	1448	3	0	0	3	3	0	1	1	0	171	4	4	1	1	0	NA	0	NA	0	NA	0	2406	0	1	0	1	040104	33	1979452	0001	LA LIBERTAD	42177	-71.55636	-16.37896	2020	11	NA	996	11	1
2020	017103801	PE6	171	38	1	3	171	2020	1447	4	2	0	4	4	0	1	2	0	171	4	4	1	1	0	NA	0	NA	0	NA	0	2406	2	1	0	1	040104	33	1979452	0001	LA LIBERTAD	42177	-71.55636	-16.37896	2020	11	NA	996	11	1
2020	017105601	PE6	171	56	1	1	171	2020	1447	4	0	0	4	3	1	1	1	0	171	4	4	1	1	0	NA	0	NA	0	NA	1	2406	1	1	0	1	040104	33	621888	0001	LA LIBERTAD	42177	-71.55636	-16.37896	2020	11	NA	996	11	1
2020	017106301	PE6	171	63	1	1	171	2020	1447	5	1	0	5	5	0	1	1	0	171	4	4	1	1	0	NA	0	NA	0	NA	0	2406	1	1	0	1	040104	33	1979452	0001	LA LIBERTAD	42177	-71.55636	-16.37896	2020	11	NA	996	11	1
2020	017109501	PE6	171	95	1	1	171	2020	1447	6	0	0	6	6	0	1	1	0	171	4	4	1	1	0	NA	0	NA	0	NA	0	2406	0	1	0	1	040104	33	1979452	0001	LA LIBERTAD	42177	-71.55636	-16.37896	2020	11	NA	996	11	1
2020	017110401	PE6	171	104	1	1	171	2020	1447	3	0	0	3	3	0	1	1	0	171	4	4	1	1	0	NA	0	NA	0	NA	0	2406	0	1	0	1	040104	33	1979452	0001	LA LIBERTAD	42177	-71.55636	-16.37896	2020	11	NA	996	11	1
2020	017200901	PE6	172	9	1	1	172	2020	1448	3	0	0	3	3	0	1	1	0	172	4	4	1	1	0	NA	0	NA	0	NA	0	2550	0	1	0	1	040104	34	1806133	0001	LA LIBERTAD	42190	-71.55878	-16.34506	2020	11	NA	996	11	1
2020	017201201	PE6	172	12	1	1	172	2020	1448	2	0	0	2	2	0	1	1	0	172	4	4	1	1	0	NA	0	NA	0	NA	0	2550	0	1	0	1	040104	34	1806133	0001	LA LIBERTAD	42190	-71.55878	-16.34506	2020	11	NA	996	11	1
2020	017203301	PE6	172	33	1	2	172	2020	1448	2	0	0	2	2	0	1	1	0	172	4	4	1	1	0	NA	0	NA	0	NA	0	2550	0	1	0	1	040104	34	1806133	0001	LA LIBERTAD	42190	-71.55878	-16.34506	2020	11	NA	996	11	1
2020	017203501	PE6	172	35	1	1	172	2020	1448	4	1	0	4	4	0	1	1	0	172	4	4	1	1	0	NA	0	NA	0	NA	0	2550	1	1	0	1	040104	34	1806133	0001	LA LIBERTAD	42190	-71.55878	-16.34506	2020	11	NA	996	11	1
2020	017203601	PE6	172	36	1	1	172	2020	1448	3	1	0	3	3	0	1	1	0	172	4	4	1	1	0	NA	0	NA	0	NA	0	2550	1	1	0	1	040104	34	1806133	0001	LA LIBERTAD	42190	-71.55878	-16.34506	2020	11	NA	996	11	1
2020	017204201	PE6	172	42	1	1	172	2020	1448	5	1	0	5	5	1	1	1	0	172	4	4	1	1	0	NA	0	NA	0	NA	1	2550	3	1	0	1	040104	34	567436	0001	LA LIBERTAD	42190	-71.55878	-16.34506	2020	11	NA	996	11	1
2020	017204501	PE6	172	45	1	2	172	2020	1449	4	1	0	4	4	1	1	3	0	172	4	4	1	1	0	NA	0	NA	0	NA	1	2550	1	1	0	1	040104	34	567436	0001	LA LIBERTAD	42190	-71.55878	-16.34506	2020	11	NA	996	11	1
2020	017210701	PE6	172	107	1	1	172	2020	1448	2	1	0	2	2	0	1	1	0	172	4	4	1	1	0	NA	0	NA	0	NA	0	2550	1	1	0	1	040104	34	1806133	0001	LA LIBERTAD	42190	-71.55878	-16.34506	2020	11	NA	996	11	1
2020	017211101	PE6	172	111	1	3	172	2020	1448	6	1	0	6	6	1	1	1	0	172	4	4	1	1	0	NA	0	NA	0	NA	1	2550	1	1	0	1	040104	34	567436	0001	LA LIBERTAD	42190	-71.55878	-16.34506	2020	11	NA	996	11	1
2020	017309401	PE6	173	94	1	2	173	2020	1441	4	1	0	4	4	1	1	1	0	173	4	4	1	1	0	NA	0	NA	0	NA	1	2652	1	1	0	1	040104	36	702415	0002	CONO NORTE	42289	-71.58238	-16.31445	2020	13	NA	60	23	1
2020	017311101	PE6	173	111	1	1	173	2020	1441	1	0	0	1	1	0	1	1	0	173	4	4	1	1	0	NA	0	NA	0	NA	0	2652	0	1	0	1	040104	36	2235768	0002	CONO NORTE	42289	-71.58238	-16.31445	2020	13	NA	120	23	1
2020	017312701	PE6	173	127	1	2	173	2020	1441	4	2	0	4	4	1	1	1	0	173	4	4	1	1	0	NA	0	NA	0	NA	1	2652	2	1	0	1	040104	36	702415	0002	CONO NORTE	42289	-71.58238	-16.31445	2020	11	NA	996	11	1
2020	017315101	PE6	173	151	1	2	173	2020	1441	7	1	0	7	7	3	1	1	0	173	4	4	1	1	0	NA	0	NA	0	NA	3	2652	1	1	0	1	040104	36	702415	0002	CONO NORTE	42289	-71.58238	-16.31445	2020	11	NA	996	23	1
2020	017319001	PE6	173	190	1	1	173	2020	1441	2	0	0	2	2	0	1	1	0	173	4	4	1	1	0	NA	0	NA	0	NA	0	2652	0	1	0	1	040104	36	2235768	0002	CONO NORTE	42289	-71.58238	-16.31445	2020	13	NA	30	23	0
2020	017319401	PE6	173	194	1	2	173	2020	1441	3	1	0	3	3	1	1	1	0	173	4	4	1	1	0	NA	0	NA	0	NA	1	2652	1	1	0	1	040104	36	702415	0002	CONO NORTE	42289	-71.58238	-16.31445	2020	13	NA	5	23	1
2020	017401801	PE6	174	18	1	1	174	2020	1446	4	1	0	4	4	0	1	1	0	174	4	4	1	1	0	NA	0	NA	0	NA	0	2336	1	1	0	1	040101	33	1447784	0001	AREQUIPA	42384	-71.54556	-16.39756	2020	11	NA	996	11	1
2020	017402301	PE6	174	23	1	1	174	2020	1446	1	0	0	1	1	0	1	2	0	174	4	4	1	1	0	NA	0	NA	0	NA	0	2336	0	1	0	1	040101	33	1447784	0001	AREQUIPA	42384	-71.54556	-16.39756	2020	11	NA	996	11	1
2020	017404101	PE6	174	41	1	1	174	2020	1446	4	1	0	4	4	0	1	1	0	174	4	4	1	1	0	NA	0	NA	0	NA	0	2336	1	1	0	1	040101	33	1447784	0001	AREQUIPA	42384	-71.54556	-16.39756	2020	11	NA	996	11	1
2020	017404301	PE6	174	43	1	4	174	2020	1446	6	1	0	6	6	0	1	1	0	174	4	4	1	1	0	NA	0	NA	0	NA	0	2336	2	1	0	1	040101	33	1447784	0001	AREQUIPA	42384	-71.54556	-16.39756	2020	11	NA	996	11	1
2020	017404701	PE6	174	47	1	2	174	2020	1446	3	1	0	3	3	0	1	1	0	174	4	4	1	1	0	NA	0	NA	0	NA	0	2336	1	1	0	1	040101	33	1447784	0001	AREQUIPA	42384	-71.54556	-16.39756	2020	11	NA	996	11	1
2020	017405001	PE6	174	50	1	1	174	2020	1447	1	0	0	1	1	0	1	1	0	174	4	4	1	1	0	NA	0	NA	0	NA	0	2336	0	1	0	1	040101	33	1447784	0001	AREQUIPA	42384	-71.54556	-16.39756	2020	11	NA	996	11	1
2020	017405801	PE6	174	58	1	2	174	2020	1446	5	1	0	5	5	1	1	1	0	174	4	4	1	1	0	NA	0	NA	0	NA	1	2336	1	1	0	1	040101	33	454853	0001	AREQUIPA	42384	-71.54556	-16.39756	2020	11	NA	996	11	1
2020	017410401	PE6	174	104	1	1	174	2020	1446	2	0	0	2	2	0	1	1	0	174	4	4	1	1	0	NA	0	NA	0	NA	0	2336	0	1	0	1	040101	33	1447784	0001	AREQUIPA	42384	-71.54556	-16.39756	2020	11	NA	996	11	1
2020	017600601	PE6	176	6	1	1	176	2020	1447	1	0	0	1	1	0	1	1	0	176	4	4	1	1	0	NA	0	NA	0	NA	0	2312	0	1	0	1	040126	32	1811413	0001	YANAHUARA	42513	-71.55598	-16.40472	2020	11	NA	996	22	1
2020	017604601	PE6	176	46	1	1	176	2020	1447	1	0	0	1	1	0	1	1	0	176	4	4	1	1	0	NA	0	NA	0	NA	0	2312	0	1	0	1	040126	32	1811413	0001	YANAHUARA	42513	-71.55598	-16.40472	2020	11	NA	996	11	1
2020	017606901	PE6	176	69	1	1	176	2020	1447	6	1	0	6	6	0	1	4	0	176	4	4	1	1	0	NA	0	NA	0	NA	0	2312	2	1	0	1	040126	32	1811413	0001	YANAHUARA	42513	-71.55598	-16.40472	2020	11	NA	996	11	1
2020	017608501	PE6	176	85	1	1	176	2020	1447	4	1	0	4	4	0	1	1	0	176	4	4	1	1	0	NA	0	NA	0	NA	0	2312	1	1	0	1	040126	32	1811413	0001	YANAHUARA	42513	-71.55598	-16.40472	2020	11	NA	996	11	1
2020	017612301	PE6	176	123	1	1	176	2020	1447	3	0	0	3	3	0	1	1	0	176	4	4	1	1	0	NA	0	NA	0	NA	0	2312	0	1	0	1	040126	32	1811413	0001	YANAHUARA	42513	-71.55598	-16.40472	2020	11	NA	996	11	1
2020	017612401	PE6	176	124	1	4	176	2020	1447	4	1	0	4	4	1	1	1	0	176	4	4	1	1	0	NA	0	NA	0	NA	1	2312	1	1	0	1	040126	32	569095	0001	YANAHUARA	42513	-71.55598	-16.40472	2020	11	NA	996	11	1
2020	017800201	PE6	178	2	1	1	178	2020	1447	4	1	0	4	4	1	1	1	0	178	4	4	1	1	0	NA	0	NA	0	NA	1	2658	1	1	0	1	040103	34	625261	0001	CAYMA	42526	-71.54566	-16.32933	2020	11	NA	996	11	1
2020	017803801	PE6	178	38	1	2	178	2020	1447	4	1	0	3	4	0	1	1	0	178	4	4	1	1	0	NA	0	NA	0	NA	0	2658	1	1	0	1	040103	34	1990187	0001	CAYMA	42526	-71.54566	-16.32933	2020	11	NA	996	11	1
2020	017803901	PE6	178	39	1	1	178	2020	1447	1	0	0	1	1	0	1	1	0	178	4	4	1	1	0	NA	0	NA	0	NA	0	2658	0	1	0	1	040103	34	1990187	0001	CAYMA	42526	-71.54566	-16.32933	2020	11	NA	996	11	1
2020	017807401	PE6	178	74	1	2	178	2020	1448	5	1	0	5	3	1	1	1	0	178	4	4	1	1	0	NA	0	NA	0	NA	1	2658	1	1	0	1	040103	34	625261	0001	CAYMA	42526	-71.54566	-16.32933	2020	11	NA	996	11	1
2020	017807601	PE6	178	76	1	1	178	2020	1447	8	2	0	8	8	2	1	1	0	178	4	4	1	1	0	NA	0	NA	0	NA	1	2658	2	1	0	1	040103	34	625261	0001	CAYMA	42526	-71.54566	-16.32933	2020	11	NA	996	11	1
2020	017810201	PE6	178	102	1	2	178	2020	1447	4	2	0	4	4	1	1	1	0	178	4	4	1	1	0	NA	0	NA	0	NA	1	2658	2	1	0	1	040103	34	625261	0001	CAYMA	42526	-71.54566	-16.32933	2020	11	NA	996	11	1
2020	017811701	PE6	178	117	1	1	178	2020	1447	4	1	0	4	4	1	1	1	0	178	4	4	1	1	0	NA	0	NA	0	NA	0	2658	1	1	0	1	040103	34	1990187	0001	CAYMA	42526	-71.54566	-16.32933	2020	11	NA	996	11	1
2020	017812101	PE6	178	121	1	1	178	2020	1447	4	1	0	4	4	2	1	1	0	178	4	4	1	1	0	NA	0	NA	0	NA	2	2658	1	1	0	1	040103	34	625261	0001	CAYMA	42526	-71.54566	-16.32933	2020	11	NA	996	11	1
2020	017813501	PE6	178	135	1	2	178	2020	1449	3	1	0	3	3	1	1	1	0	178	4	4	1	1	0	NA	0	NA	0	NA	1	2658	1	1	0	1	040103	34	625261	0001	CAYMA	42526	-71.54566	-16.32933	2020	11	NA	996	11	1
2020	018106801	PE6	181	68	1	2	181	2020	1442	7	2	0	7	7	0	1	1	0	181	4	4	1	1	0	NA	0	NA	0	NA	0	2537	3	1	0	1	040103	35	1814772	0001	CAYMA	42581	-71.55386	-16.34635	2020	11	NA	996	11	1
2020	018108101	PE6	181	81	1	1	181	2020	1442	5	1	0	5	5	1	1	1	0	181	4	4	1	1	0	NA	0	NA	0	NA	1	2537	1	1	0	1	040103	35	570150	0001	CAYMA	42581	-71.55386	-16.34635	2020	11	NA	996	11	1
2020	018108501	PE6	181	85	1	2	181	2020	1442	4	1	0	4	4	1	1	1	0	181	4	4	1	1	0	NA	0	NA	0	NA	1	2537	1	1	0	1	040103	35	570150	0001	CAYMA	42581	-71.55386	-16.34635	2020	11	NA	996	11	1
2020	018110701	PE6	181	107	1	1	181	2020	1442	4	1	0	4	4	2	1	1	0	181	4	4	1	1	0	NA	0	NA	0	NA	1	2537	1	1	0	1	040103	35	570150	0001	CAYMA	42581	-71.55386	-16.34635	2020	11	NA	996	11	1
2020	018111301	PE6	181	113	1	6	181	2020	1442	6	1	0	6	1	0	1	1	0	181	4	4	1	1	0	NA	0	NA	0	NA	0	2537	2	1	0	1	040103	35	1814772	0001	CAYMA	42581	-71.55386	-16.34635	2020	11	NA	996	11	1
2020	018111601	PE6	181	116	1	2	181	2020	1442	6	2	0	6	5	1	1	1	0	181	4	4	1	1	0	NA	0	NA	0	NA	1	2537	2	1	0	1	040103	35	570150	0001	CAYMA	42581	-71.55386	-16.34635	2020	11	NA	996	11	1
2020	018112201	PE6	181	122	1	2	181	2020	1442	4	1	0	4	3	1	1	1	0	181	4	4	1	1	0	NA	0	NA	0	NA	1	2537	1	1	0	1	040103	35	570150	0001	CAYMA	42581	-71.55386	-16.34635	2020	11	NA	996	11	1
2020	018114401	PE6	181	144	1	1	181	2020	1442	4	2	0	4	4	0	1	1	0	181	4	4	1	1	0	NA	0	NA	0	NA	0	2537	2	1	0	1	040103	35	1814772	0001	CAYMA	42581	-71.55386	-16.34635	2020	11	NA	996	11	1
2020	018117401	PE6	181	174	1	4	181	2020	1442	7	1	0	7	2	1	1	1	0	181	4	4	1	1	0	NA	0	NA	0	NA	0	2537	3	1	0	1	040103	35	1814772	0001	CAYMA	42581	-71.55386	-16.34635	2020	11	NA	996	11	1
2020	018202001	PE6	182	20	1	2	182	2020	1449	4	1	0	4	4	0	1	1	0	182	4	4	1	1	0	NA	0	NA	0	NA	0	2579	1	1	0	1	040103	35	1481513	0001	CAYMA	42588	-71.54544	-16.34511	2020	11	NA	996	11	1
2020	018203501	PE6	182	35	1	1	182	2020	1447	4	1	0	4	4	0	1	1	0	182	4	4	1	1	0	NA	0	NA	0	NA	0	2579	1	1	0	1	040103	35	1481513	0001	CAYMA	42588	-71.54544	-16.34511	2020	11	NA	996	11	1
2020	018205601	PE6	182	56	1	1	182	2020	1447	3	0	0	3	3	0	1	1	0	182	4	4	1	1	0	NA	0	NA	0	NA	0	2579	0	1	0	1	040103	35	1481513	0001	CAYMA	42588	-71.54544	-16.34511	2020	11	NA	996	11	1
2020	018207301	PE6	182	73	1	1	182	2020	1448	3	1	0	3	3	0	1	1	0	182	4	4	1	1	0	NA	0	NA	0	NA	0	2579	1	1	0	1	040103	35	1481513	0001	CAYMA	42588	-71.54544	-16.34511	2020	11	NA	996	11	1
2020	018208601	PE6	182	86	1	1	182	2020	1448	4	2	0	4	3	1	1	1	0	182	4	4	1	1	0	NA	0	NA	0	NA	1	2579	2	1	0	1	040103	35	465450	0001	CAYMA	42588	-71.54544	-16.34511	2020	11	NA	996	11	1
2020	018209301	PE6	182	93	1	2	182	2020	1447	5	1	0	5	5	1	1	1	0	182	4	4	1	1	0	NA	0	NA	0	NA	1	2579	1	1	0	1	040103	35	465450	0001	CAYMA	42588	-71.54544	-16.34511	2020	11	NA	996	11	1
2020	018209801	PE6	182	98	1	1	182	2020	1447	1	0	0	1	1	0	1	1	0	182	4	4	1	1	0	NA	0	NA	0	NA	0	2579	0	1	0	1	040103	35	1481513	0001	CAYMA	42588	-71.54544	-16.34511	2020	11	NA	996	11	1
2020	018214201	PE6	182	142	1	1	182	2020	1447	4	2	0	4	4	0	1	1	0	182	4	4	1	1	0	NA	0	NA	0	NA	0	2579	3	1	0	1	040103	35	1481513	0001	CAYMA	42588	-71.54544	-16.34511	2020	11	NA	996	11	1
2020	018302701	PE6	183	27	1	2	183	2020	1442	3	1	0	3	3	1	1	1	0	183	4	4	1	1	0	NA	0	NA	0	NA	1	2534	1	1	0	1	040103	36	594528	0001	CAYMA	42613	-71.55585	-16.34817	2020	13	NA	60	23	1
2020	018304401	PE6	183	44	1	2	183	2020	1442	6	1	0	6	6	0	1	1	0	183	4	4	1	1	0	NA	0	NA	0	NA	0	2534	2	1	0	1	040103	36	1892366	0001	CAYMA	42613	-71.55585	-16.34817	2020	13	NA	90	23	1
2020	018305801	PE6	183	58	1	1	183	2020	1442	2	1	0	2	2	1	1	1	0	183	4	4	1	1	0	NA	0	NA	0	NA	1	2534	1	1	0	1	040103	36	594528	0001	CAYMA	42613	-71.55585	-16.34817	2020	13	NA	1	21	1
2020	018308301	PE6	183	83	1	2	183	2020	1442	4	1	0	4	4	1	1	1	0	183	4	4	1	1	0	NA	0	NA	0	NA	1	2534	1	1	0	1	040103	36	594528	0001	CAYMA	42613	-71.55585	-16.34817	2020	11	NA	996	11	1
2020	018310001	PE6	183	100	1	1	183	2020	1442	5	2	0	5	5	1	1	1	0	183	4	4	1	1	0	NA	0	NA	0	NA	1	2534	2	1	0	1	040103	36	594528	0001	CAYMA	42613	-71.55585	-16.34817	2020	11	NA	996	11	1
2020	018312301	PE6	183	123	1	2	183	2020	1442	4	1	0	4	4	1	1	1	0	183	4	4	1	1	0	NA	0	NA	0	NA	1	2534	1	1	0	1	040103	36	594528	0001	CAYMA	42613	-71.55585	-16.34817	2020	11	NA	996	11	1
2020	018312601	PE6	183	126	1	2	183	2020	1442	4	1	0	3	4	1	1	1	0	183	4	4	1	1	0	NA	0	NA	0	NA	1	2534	1	1	0	1	040103	36	594528	0001	CAYMA	42613	-71.55585	-16.34817	2020	11	NA	996	11	1
2020	018314001	PE6	183	140	1	2	183	2020	1442	2	0	0	2	2	0	1	1	0	183	4	4	1	1	0	NA	0	NA	0	NA	0	2534	0	1	0	1	040103	36	1892366	0001	CAYMA	42613	-71.55585	-16.34817	2020	11	NA	996	11	1
2020	018400701	PE6	184	7	1	1	184	2020	1449	5	2	0	5	5	1	1	5	0	184	4	4	1	1	0	NA	0	NA	0	NA	1	2526	2	1	0	1	040103	35	475237	0001	CAYMA	42615	-71.55252	-16.34967	2020	11	NA	996	11	1
2020	018402601	PE6	184	26	1	1	184	2020	1448	1	0	0	1	1	0	1	4	0	184	4	4	1	1	0	NA	0	NA	0	NA	0	2526	0	1	0	1	040103	35	1512666	0001	CAYMA	42615	-71.55252	-16.34967	2020	11	NA	996	11	1
2020	018410401	PE6	184	104	1	1	184	2020	1447	1	0	0	1	0	0	1	1	0	184	4	4	1	1	0	NA	0	NA	0	NA	0	2526	0	1	0	1	040103	35	1512666	0001	CAYMA	42615	-71.55252	-16.34967	2020	11	NA	996	11	1
2020	018503201	PE6	185	32	1	1	185	2020	1448	2	0	0	2	2	0	1	1	0	185	4	4	1	1	0	NA	0	NA	0	NA	0	2390	0	1	0	1	040103	32	1600081	0001	CAYMA	42637	-71.54803	-16.38338	2020	11	NA	996	11	1
2020	018503901	PE6	185	39	1	1	185	2020	1448	2	0	0	2	2	0	1	1	0	185	4	4	1	1	0	NA	0	NA	0	NA	0	2390	0	1	0	1	040103	32	1600081	0001	CAYMA	42637	-71.54803	-16.38338	2020	11	NA	996	11	1
2020	018508401	PE6	185	84	1	1	185	2020	1448	1	0	0	1	0	0	1	2	0	185	4	4	1	1	0	NA	0	NA	0	NA	0	2390	0	1	0	1	040103	32	1600081	0001	CAYMA	42637	-71.54803	-16.38338	2020	11	NA	996	11	1
2020	018509301	PE6	185	93	1	1	185	2020	1448	1	0	0	1	1	0	1	1	0	185	4	4	1	1	0	NA	0	NA	0	NA	0	2390	0	1	0	1	040103	32	1600081	0001	CAYMA	42637	-71.54803	-16.38338	2020	11	NA	996	11	1
2020	018600601	PE6	186	6	1	1	186	2020	1447	3	3	0	3	3	0	1	1	0	186	4	4	1	1	0	NA	0	NA	0	NA	0	2551	3	1	0	1	040102	36	1963321	0001	SELVA ALEGRE	42669	-71.52181	-16.346	2020	11	NA	996	11	1
2020	018601001	PE6	186	10	1	1	186	2020	1447	3	1	0	3	2	1	1	1	0	186	4	4	1	1	0	NA	0	NA	0	NA	0	2551	2	1	0	1	040102	36	1963321	0001	SELVA ALEGRE	42669	-71.52181	-16.346	2020	11	NA	996	11	1
2020	018601401	PE6	186	14	1	1	186	2020	1447	3	0	0	3	1	1	1	1	0	186	4	4	1	1	0	NA	0	NA	0	NA	1	2551	1	1	0	1	040102	36	616820	0001	SELVA ALEGRE	42669	-71.52181	-16.346	2020	11	NA	996	11	1
2020	018602101	PE6	186	21	1	1	186	2020	1447	4	2	0	4	4	0	1	1	0	186	4	4	1	1	0	NA	0	NA	0	NA	0	2551	2	1	0	1	040102	36	1963321	0001	SELVA ALEGRE	42669	-71.52181	-16.346	2020	11	NA	996	11	1
2020	018603901	PE6	186	39	1	1	186	2020	1449	6	2	0	6	6	1	1	1	0	186	4	4	1	1	0	NA	0	NA	0	NA	1	2551	2	1	0	1	040102	36	616820	0001	SELVA ALEGRE	42669	-71.52181	-16.346	2020	11	NA	996	11	1
2020	018604001	PE6	186	40	1	1	186	2020	1447	2	0	0	2	2	0	1	1	0	186	4	4	1	1	0	NA	0	NA	0	NA	0	2551	0	1	0	1	040102	36	1963321	0001	SELVA ALEGRE	42669	-71.52181	-16.346	2020	11	NA	996	11	1
2020	018604101	PE6	186	41	1	1	186	2020	1447	7	1	0	7	7	1	1	1	0	186	4	4	1	1	0	NA	0	NA	0	NA	1	2551	1	1	0	1	040102	36	616820	0001	SELVA ALEGRE	42669	-71.52181	-16.346	2020	11	NA	996	11	1
2020	018604301	PE6	186	43	1	1	186	2020	1448	4	0	0	4	4	1	1	1	0	186	4	4	1	1	0	NA	0	NA	0	NA	0	2551	0	1	0	1	040102	36	1963321	0001	SELVA ALEGRE	42669	-71.52181	-16.346	2020	11	NA	996	22	1
2020	018605501	PE6	186	55	1	1	186	2020	1447	2	2	0	2	2	0	1	1	0	186	4	4	1	1	0	NA	0	NA	0	NA	0	2551	2	1	0	1	040102	36	1963321	0001	SELVA ALEGRE	42669	-71.52181	-16.346	2020	11	NA	996	11	1
2020	018702901	PE6	187	29	1	2	187	2020	1441	4	1	0	4	4	2	1	1	0	187	4	4	1	1	0	NA	0	NA	0	NA	2	2578	1	1	0	1	040102	35	603952	0001	SELVA ALEGRE	42711	-71.50785	-16.36901	2020	11	NA	996	11	1
2020	018703601	PE6	187	36	1	1	187	2020	1441	2	2	0	2	2	0	1	1	0	187	4	4	1	1	0	NA	0	NA	0	NA	0	2578	2	1	0	1	040102	35	1922361	0001	SELVA ALEGRE	42711	-71.50785	-16.36901	2020	11	NA	996	11	1
2020	018706801	PE6	187	68	1	1	187	2020	1441	3	1	0	2	3	1	1	1	0	187	4	4	1	1	0	NA	0	NA	0	NA	0	2578	1	1	0	1	040102	35	1922361	0001	SELVA ALEGRE	42711	-71.50785	-16.36901	2020	11	NA	996	11	1
2020	018709801	PE6	187	98	1	1	187	2020	1441	4	1	0	4	4	1	1	1	0	187	4	4	1	1	0	NA	0	NA	0	NA	1	2578	1	1	0	1	040102	35	603952	0001	SELVA ALEGRE	42711	-71.50785	-16.36901	2020	11	NA	996	11	1
2020	018710901	PE6	187	109	1	3	187	2020	1441	3	0	0	3	3	0	1	1	0	187	4	4	1	1	0	NA	0	NA	0	NA	0	2578	0	1	0	1	040102	35	1922361	0001	SELVA ALEGRE	42711	-71.50785	-16.36901	2020	11	NA	996	11	1
2020	018713701	PE6	187	137	1	2	187	2020	1441	3	1	0	3	3	1	1	1	0	187	4	4	1	1	0	NA	0	NA	0	NA	1	2578	1	1	0	1	040102	35	603952	0001	SELVA ALEGRE	42711	-71.50785	-16.36901	2020	11	NA	996	11	1
2020	018802701	PE6	188	27	1	2	188	2020	1443	8	1	0	8	8	1	1	1	0	188	4	4	1	1	0	NA	0	NA	0	NA	1	2581	1	1	0	1	040102	34	743005	0001	SELVA ALEGRE	42719	-71.50818	-16.37268	2020	11	NA	996	11	1
2020	018804301	PE6	188	43	1	1	188	2020	1443	8	1	0	8	8	3	1	1	0	188	4	4	1	1	0	NA	0	NA	0	NA	2	2581	1	1	0	1	040102	34	743005	0001	SELVA ALEGRE	42719	-71.50818	-16.37268	2020	11	NA	996	11	1
2020	018805501	PE6	188	55	1	3	188	2020	1443	8	3	0	8	8	1	1	1	0	188	4	4	1	1	0	NA	0	NA	0	NA	1	2581	3	1	0	1	040102	34	743005	0001	SELVA ALEGRE	42719	-71.50818	-16.37268	2020	11	NA	996	11	1
2020	018807401	PE6	188	74	1	1	188	2020	1443	7	2	0	7	7	3	1	1	0	188	4	4	1	1	0	NA	0	NA	0	NA	3	2581	3	1	0	1	040102	34	743005	0001	SELVA ALEGRE	42719	-71.50818	-16.37268	2020	11	NA	996	11	1
2020	018809701	PE6	188	97	1	1	188	2020	1443	1	0	0	1	1	0	1	1	0	188	4	4	1	1	0	NA	0	NA	0	NA	0	2581	0	1	0	1	040102	34	2364962	0001	SELVA ALEGRE	42719	-71.50818	-16.37268	2020	11	NA	996	11	1
2020	018814801	PE6	188	148	1	2	188	2020	1443	3	2	0	3	3	1	1	1	0	188	4	4	1	1	0	NA	0	NA	0	NA	1	2581	2	1	0	1	040102	34	743005	0001	SELVA ALEGRE	42719	-71.50818	-16.37268	2020	11	NA	996	11	1
2020	018818001	PE6	188	180	1	2	188	2020	1443	5	3	0	5	5	0	1	1	0	188	4	4	1	1	0	NA	0	NA	0	NA	0	2581	3	1	0	1	040102	34	2364962	0001	SELVA ALEGRE	42719	-71.50818	-16.37268	2020	11	NA	996	11	1
2020	018900701	PE6	189	7	1	1	189	2020	1448	4	1	0	4	4	0	1	1	0	189	4	4	1	1	0	NA	0	NA	0	NA	0	2531	1	1	0	1	040102	34	1643539	0001	SELVA ALEGRE	42734	-71.51532	-16.37638	2020	11	NA	996	11	1
2020	018901301	PE6	189	13	1	1	189	2020	1447	3	1	0	3	3	0	1	1	0	189	4	4	1	1	0	NA	0	NA	0	NA	0	2531	1	1	0	1	040102	34	1643539	0001	SELVA ALEGRE	42734	-71.51532	-16.37638	2020	11	NA	996	11	1
2020	018903401	PE6	189	34	1	1	189	2020	1447	3	0	0	3	3	0	1	1	0	189	4	4	1	1	0	NA	0	NA	0	NA	0	2531	0	1	0	1	040102	34	1643539	0001	SELVA ALEGRE	42734	-71.51532	-16.37638	2020	11	NA	996	11	1
2020	018904301	PE6	189	43	1	1	189	2020	1447	4	1	0	4	4	1	1	1	0	189	4	4	1	1	0	NA	0	NA	0	NA	1	2531	1	1	0	1	040102	34	516354	0001	SELVA ALEGRE	42734	-71.51532	-16.37638	2020	11	NA	996	11	1
2020	018905601	PE6	189	56	1	2	189	2020	1447	4	1	0	4	4	0	1	1	0	189	4	4	1	1	0	NA	0	NA	0	NA	0	2531	1	1	0	1	040102	34	1643539	0001	SELVA ALEGRE	42734	-71.51532	-16.37638	2020	11	NA	996	11	1
2020	018905901	PE6	189	59	1	2	189	2020	1448	4	1	0	4	4	0	1	1	0	189	4	4	1	1	0	NA	0	NA	0	NA	0	2531	2	1	0	1	040102	34	1643539	0001	SELVA ALEGRE	42734	-71.51532	-16.37638	2020	11	NA	996	11	1
2020	018907001	PE6	189	70	1	1	189	2020	1447	2	0	0	2	2	0	1	1	0	189	4	4	1	1	0	NA	0	NA	0	NA	0	2531	0	1	0	1	040102	34	1643539	0001	SELVA ALEGRE	42734	-71.51532	-16.37638	2020	11	NA	996	11	1
2020	018908201	PE6	189	82	1	1	189	2020	1447	5	1	0	5	5	1	1	5	0	189	4	4	1	1	0	NA	0	NA	0	NA	0	2531	1	1	0	1	040102	34	1643539	0001	SELVA ALEGRE	42734	-71.51532	-16.37638	2020	11	NA	996	11	1
2020	018908801	PE6	189	88	1	1	189	2020	1447	10	3	0	10	10	2	1	1	0	189	4	4	1	1	0	NA	0	NA	0	NA	2	2531	3	1	0	1	040102	34	516354	0001	SELVA ALEGRE	42734	-71.51532	-16.37638	2020	11	NA	996	11	1
2020	019005801	PE6	190	58	1	2	190	2020	1448	3	1	0	3	3	1	1	1	0	190	4	4	1	1	0	NA	0	NA	0	NA	0	2410	1	1	0	1	040110	33	1477600	0001	MIRAFLORES	42779	-71.52549	-16.39276	2020	11	NA	996	11	1
2020	019006201	PE6	190	62	1	1	190	2020	1448	3	1	0	3	3	0	1	1	0	190	4	4	1	1	0	NA	0	NA	0	NA	0	2410	1	1	0	1	040110	33	1477600	0001	MIRAFLORES	42779	-71.52549	-16.39276	2020	11	NA	996	11	1
2020	019014001	PE6	190	140	1	3	190	2020	1448	4	0	0	4	4	0	1	1	0	190	4	4	1	1	0	NA	0	NA	0	NA	0	2410	0	1	0	1	040110	33	1477600	0001	MIRAFLORES	42779	-71.52549	-16.39276	2020	11	NA	996	11	1
2020	019100201	PE6	191	2	1	1	191	2020	1446	5	1	0	5	5	0	1	1	0	191	4	4	1	1	0	NA	0	NA	0	NA	0	2450	2	1	0	1	040110	33	1895784	0001	MIRAFLORES	42822	-71.51977	-16.3875	2020	11	NA	996	11	1
2020	019100801	PE6	191	8	1	1	191	2020	1447	3	0	0	3	3	0	1	1	0	191	4	4	1	1	0	NA	0	NA	0	NA	0	2450	0	1	0	1	040110	33	1895784	0001	MIRAFLORES	42822	-71.51977	-16.3875	2020	11	NA	996	11	1
2020	019102401	PE6	191	24	1	2	191	2020	1446	5	2	0	5	5	0	1	1	0	191	4	4	1	1	0	NA	0	NA	0	NA	0	2450	3	1	0	1	040110	33	1895784	0001	MIRAFLORES	42822	-71.51977	-16.3875	2020	11	NA	996	11	1
2020	019104301	PE6	191	43	1	1	191	2020	1446	3	1	0	3	3	0	1	1	0	191	4	4	1	1	0	NA	0	NA	0	NA	0	2450	1	1	0	1	040110	33	1895784	0001	MIRAFLORES	42822	-71.51977	-16.3875	2020	11	NA	996	11	1
2020	019104401	PE6	191	44	1	3	191	2020	1446	7	1	0	7	7	1	1	1	0	191	4	4	1	1	0	NA	0	NA	0	NA	0	2450	1	1	0	1	040110	33	1895784	0001	MIRAFLORES	42822	-71.51977	-16.3875	2020	11	NA	996	11	1
2020	019107201	PE6	191	72	1	1	191	2020	1446	4	1	0	4	4	0	1	1	0	191	4	4	1	1	0	NA	0	NA	0	NA	0	2450	1	1	0	1	040110	33	1895784	0001	MIRAFLORES	42822	-71.51977	-16.3875	2020	11	NA	996	11	1
2020	019112001	PE6	191	120	1	1	191	2020	1446	1	0	0	1	1	0	1	1	0	191	4	4	1	1	0	NA	0	NA	0	NA	0	2450	0	1	0	1	040110	33	1895784	0001	MIRAFLORES	42822	-71.51977	-16.3875	2020	11	NA	996	11	1
2020	019113001	PE6	191	130	1	2	191	2020	1446	8	0	0	8	8	0	1	1	0	191	4	4	1	1	0	NA	0	NA	0	NA	0	2450	0	1	0	1	040110	33	1895784	0001	MIRAFLORES	42822	-71.51977	-16.3875	2020	11	NA	996	11	1
2020	019202501	PE6	192	25	1	1	192	2020	1448	4	1	0	4	4	0	1	1	0	192	4	4	1	1	0	NA	0	NA	0	NA	0	2653	1	1	0	1	040109	36	1777290	0001	MARIANO MELGAR	42885	-71.4937	-16.38838	2020	11	NA	996	11	1
2020	019206901	PE6	192	69	1	1	192	2020	1446	3	1	0	3	3	1	1	1	0	192	4	4	1	1	0	NA	0	NA	0	NA	1	2653	1	1	0	1	040109	36	558374	0001	MARIANO MELGAR	42885	-71.4937	-16.38838	2020	11	NA	996	11	1
2020	019207501	PE6	192	75	1	1	192	2020	1448	4	1	0	4	4	1	1	1	0	192	4	4	1	1	0	NA	0	NA	0	NA	1	2653	1	1	0	1	040109	36	558374	0001	MARIANO MELGAR	42885	-71.4937	-16.38838	2020	11	NA	996	11	1
2020	019209901	PE6	192	99	1	2	192	2020	1448	3	1	0	3	3	1	1	1	0	192	4	4	1	1	0	NA	0	NA	0	NA	1	2653	1	1	0	1	040109	36	558374	0001	MARIANO MELGAR	42885	-71.4937	-16.38838	2020	11	NA	996	11	1
2020	019211301	PE6	192	113	1	1	192	2020	1446	4	2	0	4	4	1	1	1	0	192	4	4	1	1	0	NA	0	NA	0	NA	1	2653	2	1	0	1	040109	36	558374	0001	MARIANO MELGAR	42885	-71.4937	-16.38838	2020	11	NA	996	11	1
2020	019212201	PE6	192	122	1	2	192	2020	1446	4	1	0	4	4	0	1	2	0	192	4	4	1	1	0	NA	0	NA	0	NA	0	2653	1	1	0	1	040109	36	1777290	0001	MARIANO MELGAR	42885	-71.4937	-16.38838	2020	11	NA	996	11	1
2020	019213101	PE6	192	131	1	1	192	2020	1446	2	1	0	2	2	0	1	1	0	192	4	4	1	1	0	NA	0	NA	0	NA	0	2653	1	1	0	1	040109	36	1777290	0001	MARIANO MELGAR	42885	-71.4937	-16.38838	2020	11	NA	996	23	1
2020	019213401	PE6	192	134	1	2	192	2020	1446	6	3	0	6	6	1	1	2	0	192	4	4	1	1	0	NA	0	NA	0	NA	1	2653	3	1	0	1	040109	36	558374	0001	MARIANO MELGAR	42885	-71.4937	-16.38838	2020	96	96	996	11	1
2020	019400901	PE6	194	9	1	2	194	2020	1441	2	0	0	2	2	0	1	1	0	194	4	4	1	1	0	NA	0	NA	0	NA	0	2405	0	1	0	1	040109	33	1665368	0001	MARIANO MELGAR	42922	-71.51311	-16.40323	2020	11	NA	996	11	1
2020	019403001	PE6	194	30	1	2	194	2020	1441	3	1	0	3	3	1	1	1	0	194	4	4	1	1	0	NA	0	NA	0	NA	1	2405	1	1	0	1	040109	33	523212	0001	MARIANO MELGAR	42922	-71.51311	-16.40323	2020	11	NA	996	11	1
2020	019403701	PE6	194	37	1	2	194	2020	1441	6	2	0	6	6	1	1	1	0	194	4	4	1	1	0	NA	0	NA	0	NA	1	2405	2	1	0	1	040109	33	523212	0001	MARIANO MELGAR	42922	-71.51311	-16.40323	2020	11	NA	996	11	1
2020	019404401	PE6	194	44	1	1	194	2020	1441	1	1	0	1	1	0	1	1	0	194	4	4	1	1	0	NA	0	NA	0	NA	0	2405	1	1	0	1	040109	33	1665368	0001	MARIANO MELGAR	42922	-71.51311	-16.40323	2020	11	NA	996	11	1
2020	019404501	PE6	194	45	1	1	194	2020	1441	3	1	0	3	3	1	1	1	0	194	4	4	1	1	0	NA	0	NA	0	NA	1	2405	1	1	0	1	040109	33	523212	0001	MARIANO MELGAR	42922	-71.51311	-16.40323	2020	11	NA	996	11	1
2020	019404801	PE6	194	48	1	1	194	2020	1441	2	0	0	2	2	0	1	1	0	194	4	4	1	1	0	NA	0	NA	0	NA	0	2405	0	1	0	1	040109	33	1665368	0001	MARIANO MELGAR	42922	-71.51311	-16.40323	2020	11	NA	996	11	1
2020	019405901	PE6	194	59	1	1	194	2020	1441	4	1	0	4	4	2	1	1	0	194	4	4	1	1	0	NA	0	NA	0	NA	2	2405	1	1	0	1	040109	33	523212	0001	MARIANO MELGAR	42922	-71.51311	-16.40323	2020	11	NA	996	11	1
2020	019409001	PE6	194	90	1	2	194	2020	1441	5	1	0	5	5	0	1	1	0	194	4	4	1	1	0	NA	0	NA	0	NA	0	2405	2	1	0	1	040109	33	1665368	0001	MARIANO MELGAR	42922	-71.51311	-16.40323	2020	11	NA	996	11	1
2020	019411301	PE6	194	113	1	3	194	2020	1441	6	1	0	5	6	1	1	1	0	194	4	4	1	1	0	NA	0	NA	0	NA	0	2405	1	1	0	1	040109	33	1665368	0001	MARIANO MELGAR	42922	-71.51311	-16.40323	2020	11	NA	996	11	1
2020	019502501	PE6	195	25	1	2	195	2020	1447	2	0	0	2	2	0	1	1	0	195	4	4	1	1	0	NA	0	NA	0	NA	0	2483	0	1	0	1	040109	34	1605073	0001	MARIANO MELGAR	42940	-71.49766	-16.40629	2020	11	NA	996	11	1
2020	019505901	PE6	195	59	1	1	195	2020	1447	5	1	0	5	5	0	1	1	0	195	4	4	1	1	0	NA	0	NA	0	NA	0	2483	1	1	0	1	040109	34	1605073	0001	MARIANO MELGAR	42940	-71.49766	-16.40629	2020	11	NA	996	11	1
2020	019510601	PE6	195	106	1	3	195	2020	1447	6	2	0	6	6	1	1	1	0	195	4	4	1	1	0	NA	0	NA	0	NA	0	2483	2	1	0	1	040109	34	1605073	0001	MARIANO MELGAR	42940	-71.49766	-16.40629	2020	11	NA	996	11	1
2020	019510901	PE6	195	109	1	1	195	2020	1447	3	0	0	3	3	0	1	1	0	195	4	4	1	1	0	NA	0	NA	0	NA	0	2483	0	1	0	1	040109	34	1605073	0001	MARIANO MELGAR	42940	-71.49766	-16.40629	2020	11	NA	996	11	1
2020	019511301	PE6	195	113	1	1	195	2020	1447	3	2	0	3	3	0	1	1	0	195	4	4	1	1	0	NA	0	NA	0	NA	0	2483	2	1	0	1	040109	34	1605073	0001	MARIANO MELGAR	42940	-71.49766	-16.40629	2020	11	NA	996	11	1
2020	019511401	PE6	195	114	1	2	195	2020	1447	4	1	0	4	4	2	1	1	0	195	4	4	1	1	0	NA	0	NA	0	NA	1	2483	1	1	0	1	040109	34	504269	0001	MARIANO MELGAR	42940	-71.49766	-16.40629	2020	11	NA	996	11	1
2020	019602601	PE6	196	26	1	1	196	2020	1442	2	2	0	2	2	0	1	1	0	196	4	4	1	1	0	NA	0	NA	0	NA	0	2438	2	1	0	1	040112	34	1648453	0001	PAUCARPATA	42963	-71.50504	-16.41252	2020	11	NA	996	11	1
2020	019604301	PE6	196	43	1	5	196	2020	1442	8	3	0	8	8	1	1	1	0	196	4	4	1	1	0	NA	0	NA	0	NA	1	2438	3	1	0	1	040112	34	517898	0001	PAUCARPATA	42963	-71.50504	-16.41252	2020	11	NA	996	11	1
2020	019605001	PE6	196	50	1	2	196	2020	1442	4	0	0	4	4	0	1	1	0	196	4	4	1	1	0	NA	0	NA	0	NA	0	2438	0	1	0	1	040112	34	1648453	0001	PAUCARPATA	42963	-71.50504	-16.41252	2020	11	NA	996	11	1
2020	019605701	PE6	196	57	1	1	196	2020	1442	3	1	0	3	3	1	1	1	0	196	4	4	1	1	0	NA	0	NA	0	NA	1	2438	1	1	0	1	040112	34	517898	0001	PAUCARPATA	42963	-71.50504	-16.41252	2020	12	NA	2	12	1
2020	019608101	PE6	196	81	1	1	196	2020	1442	2	1	0	2	2	0	1	1	0	196	4	4	1	1	0	NA	0	NA	0	NA	0	2438	1	1	0	1	040112	34	1648453	0001	PAUCARPATA	42963	-71.50504	-16.41252	2020	11	NA	996	11	1
2020	019612801	PE6	196	128	1	2	196	2020	1442	7	3	0	7	7	2	1	1	0	196	4	4	1	1	0	NA	0	NA	0	NA	2	2438	3	1	0	1	040112	34	517898	0001	PAUCARPATA	42963	-71.50504	-16.41252	2020	11	NA	996	11	1
2020	019614901	PE6	196	149	1	1	196	2020	1442	2	0	0	2	2	0	1	1	0	196	4	4	1	1	0	NA	0	NA	0	NA	0	2438	0	1	0	1	040112	34	1648453	0001	PAUCARPATA	42963	-71.50504	-16.41252	2020	11	NA	996	11	1
2020	019802101	PE6	198	21	1	2	198	2020	1441	4	1	0	4	4	1	1	1	0	198	4	4	1	1	0	NA	0	NA	0	NA	1	2541	1	1	0	1	040112	35	564590	0001	PAUCARPATA	43029	-71.48669	-16.41443	2020	11	NA	996	11	1
2020	019806601	PE6	198	66	1	2	198	2020	1441	6	3	0	6	6	1	1	2	0	198	4	4	1	1	0	NA	0	NA	0	NA	1	2541	3	1	0	1	040112	35	564590	0001	PAUCARPATA	43029	-71.48669	-16.41443	2020	11	NA	996	11	1
2020	019809901	PE6	198	99	1	2	198	2020	1441	4	1	0	4	4	2	1	1	0	198	4	4	1	1	0	NA	0	NA	0	NA	2	2541	1	1	0	1	040112	35	564590	0001	PAUCARPATA	43029	-71.48669	-16.41443	2020	11	NA	996	11	1
2020	019810501	PE6	198	105	1	1	198	2020	1441	1	0	0	1	1	0	1	1	0	198	4	4	1	1	0	NA	0	NA	0	NA	0	2541	0	1	0	1	040112	35	1797074	0001	PAUCARPATA	43029	-71.48669	-16.41443	2020	11	NA	996	11	1
2020	019812901	PE6	198	129	1	1	198	2020	1441	4	1	0	4	4	1	1	1	0	198	4	4	1	1	0	NA	0	NA	0	NA	1	2541	1	1	0	1	040112	35	564590	0001	PAUCARPATA	43029	-71.48669	-16.41443	2020	11	NA	996	11	1
2020	019813001	PE6	198	130	1	1	198	2020	1441	5	1	0	5	5	1	1	1	0	198	4	4	1	1	0	NA	0	NA	0	NA	1	2541	1	1	0	1	040112	35	564590	0001	PAUCARPATA	43029	-71.48669	-16.41443	2020	11	NA	996	11	1
2020	019813301	PE6	198	133	1	1	198	2020	1441	4	1	0	4	4	0	1	1	0	198	4	4	1	1	0	NA	0	NA	0	NA	0	2541	1	1	0	1	040112	35	1797074	0001	PAUCARPATA	43029	-71.48669	-16.41443	2020	11	NA	996	11	1
2020	019814001	PE6	198	140	1	1	198	2020	1441	2	1	0	2	2	0	1	1	0	198	4	4	1	1	0	NA	0	NA	0	NA	0	2541	2	1	0	1	040112	35	1797074	0001	PAUCARPATA	43029	-71.48669	-16.41443	2020	11	NA	996	11	1
2020	019815501	PE6	198	155	1	2	198	2020	1441	6	1	0	6	5	1	1	1	0	198	4	4	1	1	0	NA	0	NA	0	NA	1	2541	1	1	0	1	040112	35	564590	0001	PAUCARPATA	43029	-71.48669	-16.41443	2020	11	NA	996	11	1
2020	019900301	PE6	199	3	1	2	199	2020	1441	3	1	0	3	3	1	1	1	0	199	4	4	1	1	0	NA	0	NA	0	NA	1	2438	1	1	0	1	040112	34	526341	0001	PAUCARPATA	43075	-71.50024	-16.42394	2020	11	NA	996	11	1
2020	019901001	PE6	199	10	1	4	199	2020	1441	6	1	0	6	5	0	1	1	0	199	4	4	1	1	0	NA	0	NA	0	NA	0	2438	1	1	0	1	040112	34	1675329	0001	PAUCARPATA	43075	-71.50024	-16.42394	2020	11	NA	996	11	1
2020	019901601	PE6	199	16	1	1	199	2020	1441	4	1	0	4	4	1	1	1	0	199	4	4	1	1	0	NA	0	NA	0	NA	1	2438	1	1	0	1	040112	34	526341	0001	PAUCARPATA	43075	-71.50024	-16.42394	2020	11	NA	996	11	1
2020	019903901	PE6	199	39	1	2	199	2020	1441	3	2	0	3	3	0	1	1	0	199	4	4	1	1	0	NA	0	NA	0	NA	0	2438	2	1	0	1	040112	34	1675329	0001	PAUCARPATA	43075	-71.50024	-16.42394	2020	11	NA	996	11	1
2020	019906401	PE6	199	64	1	2	199	2020	1441	4	1	0	4	4	0	1	1	0	199	4	4	1	1	0	NA	0	NA	0	NA	0	2438	1	1	0	1	040112	34	1675329	0001	PAUCARPATA	43075	-71.50024	-16.42394	2020	11	NA	996	11	1
2020	019909001	PE6	199	90	1	2	199	2020	1442	3	1	0	3	2	1	1	1	0	199	4	4	1	1	0	NA	0	NA	0	NA	1	2438	1	1	0	1	040112	34	526341	0001	PAUCARPATA	43075	-71.50024	-16.42394	2020	11	NA	996	11	1
2020	019912201	PE6	199	122	1	2	199	2020	1441	5	1	0	5	5	2	1	1	0	199	4	4	1	1	0	NA	0	NA	0	NA	1	2438	1	1	0	1	040112	34	526341	0001	PAUCARPATA	43075	-71.50024	-16.42394	2020	11	NA	996	11	1
2020	020000501	PE6	200	5	1	1	200	2020	1447	5	1	0	5	5	1	1	1	0	200	4	4	1	1	0	NA	0	NA	0	NA	1	2537	2	1	0	1	040112	36	540836	0001	PAUCARPATA	43115	-71.48562	-16.4314	2020	11	NA	996	23	1
2020	020001301	PE6	200	13	1	2	200	2020	1447	5	1	0	5	5	2	1	2	0	200	4	4	1	1	0	NA	0	NA	0	NA	1	2537	1	1	0	1	040112	36	540836	0001	PAUCARPATA	43115	-71.48562	-16.4314	2020	11	NA	996	11	1
2020	020001801	PE6	200	18	1	1	200	2020	1447	2	1	0	2	2	1	1	1	0	200	4	4	1	1	0	NA	0	NA	0	NA	1	2537	1	1	0	1	040112	36	540836	0001	PAUCARPATA	43115	-71.48562	-16.4314	2020	11	NA	996	11	1
2020	020002101	PE6	200	21	1	1	200	2020	1447	2	1	0	2	2	0	1	1	0	200	4	4	1	1	0	NA	0	NA	0	NA	0	2537	1	1	0	1	040112	36	1721467	0001	PAUCARPATA	43115	-71.48562	-16.4314	2020	11	NA	996	11	1
2020	020003101	PE6	200	31	1	1	200	2020	1448	4	2	0	4	4	0	1	1	0	200	4	4	1	1	0	NA	0	NA	0	NA	0	2537	2	1	0	1	040112	36	1721467	0001	PAUCARPATA	43115	-71.48562	-16.4314	2020	11	NA	996	11	1
2020	020005801	PE6	200	58	1	2	200	2020	1447	4	1	0	4	4	1	1	1	0	200	4	4	1	1	0	NA	0	NA	0	NA	1	2537	1	1	0	1	040112	36	540836	0001	PAUCARPATA	43115	-71.48562	-16.4314	2020	11	NA	996	11	1
2020	020006701	PE6	200	67	1	1	200	2020	1447	4	1	0	4	3	1	1	2	0	200	4	4	1	1	0	NA	0	NA	0	NA	1	2537	1	1	0	1	040112	36	540836	0001	PAUCARPATA	43115	-71.48562	-16.4314	2020	11	NA	996	11	1
2020	020009101	PE6	200	91	1	1	200	2020	1447	1	0	0	1	1	0	1	1	0	200	4	4	1	1	0	NA	0	NA	0	NA	0	2537	0	1	0	1	040112	36	1721467	0001	PAUCARPATA	43115	-71.48562	-16.4314	2020	11	NA	996	11	1
2020	020009701	PE6	200	97	1	2	200	2020	1447	4	1	0	4	4	1	1	1	0	200	4	4	1	1	0	NA	0	NA	0	NA	1	2537	1	1	0	1	040112	36	540836	0001	PAUCARPATA	43115	-71.48562	-16.4314	2020	11	NA	996	11	1
2020	020011101	PE6	200	111	1	1	200	2020	1448	1	0	0	1	1	0	1	1	0	200	4	4	1	1	0	NA	0	NA	0	NA	0	2537	0	1	0	1	040112	36	1721467	0001	PAUCARPATA	43115	-71.48562	-16.4314	2020	11	NA	996	11	1
2020	020400501	PE6	204	5	1	2	204	2020	1451	4	1	0	4	4	0	1	1	0	204	4	4	1	1	0	NA	0	NA	0	NA	0	2395	1	1	0	1	040129	33	1970270	0001	CIUDAD SATELITE	43234	-71.51115	-16.44057	2020	11	NA	996	23	1
2020	020401901	PE6	204	19	1	1	204	2020	1451	5	2	0	5	5	0	1	1	0	204	4	4	1	1	0	NA	0	NA	0	NA	0	2395	3	1	0	1	040129	33	1970270	0001	CIUDAD SATELITE	43234	-71.51115	-16.44057	2020	11	NA	996	11	1
2020	020406301	PE6	204	63	1	1	204	2020	1451	5	1	0	5	5	1	1	1	0	204	4	4	1	1	0	NA	0	NA	0	NA	1	2395	1	1	0	1	040129	33	619003	0001	CIUDAD SATELITE	43234	-71.51115	-16.44057	2020	11	NA	996	11	1
2020	020406701	PE6	204	67	1	1	204	2020	1451	3	1	0	3	3	0	1	1	0	204	4	4	1	1	0	NA	0	NA	0	NA	0	2395	1	1	0	1	040129	33	1970270	0001	CIUDAD SATELITE	43234	-71.51115	-16.44057	2020	11	NA	996	11	1
2020	020410201	PE6	204	102	1	1	204	2020	1451	4	0	0	4	4	0	1	1	0	204	4	4	1	1	0	NA	0	NA	0	NA	0	2395	0	1	0	1	040129	33	1970270	0001	CIUDAD SATELITE	43234	-71.51115	-16.44057	2020	11	NA	996	11	1
2020	020410801	PE6	204	108	1	1	204	2020	1451	4	1	0	4	4	0	1	1	0	204	4	4	1	1	0	NA	0	NA	0	NA	0	2395	2	1	0	1	040129	33	1970270	0001	CIUDAD SATELITE	43234	-71.51115	-16.44057	2020	11	NA	996	11	1
2020	020600701	PE6	206	7	1	1	206	2020	1448	3	2	0	3	3	0	1	1	0	206	4	4	1	1	0	NA	0	NA	0	NA	0	2321	2	1	0	1	040122	35	1645205	0001	SOCABAYA	43325	-71.52565	-16.45009	2020	11	NA	996	11	1
2020	020601801	PE6	206	18	1	1	206	2020	1448	4	2	0	4	3	1	1	1	0	206	4	4	1	1	0	NA	0	NA	0	NA	1	2321	2	1	0	1	040122	35	516877	0001	SOCABAYA	43325	-71.52565	-16.45009	2020	11	NA	996	11	1
2020	020602301	PE6	206	23	1	2	206	2020	1448	4	1	0	4	4	1	1	1	0	206	4	4	1	1	0	NA	0	NA	0	NA	1	2321	1	1	0	1	040122	35	516877	0001	SOCABAYA	43325	-71.52565	-16.45009	2020	11	NA	996	23	1
2020	020602701	PE6	206	27	1	2	206	2020	1448	6	1	0	6	6	1	1	1	0	206	4	4	1	1	0	NA	0	NA	0	NA	1	2321	1	1	0	1	040122	35	516877	0001	SOCABAYA	43325	-71.52565	-16.45009	2020	11	NA	996	11	1
2020	020607601	PE6	206	76	1	1	206	2020	1446	3	1	0	3	3	0	1	1	0	206	4	4	1	1	0	NA	0	NA	0	NA	0	2321	1	1	0	1	040122	35	1645205	0001	SOCABAYA	43325	-71.52565	-16.45009	2020	11	NA	996	11	1
2020	020612001	PE6	206	120	1	1	206	2020	1448	3	1	0	3	3	1	1	1	0	206	4	4	1	1	0	NA	0	NA	0	NA	1	2321	1	1	0	1	040122	35	516877	0001	SOCABAYA	43325	-71.52565	-16.45009	2020	11	NA	996	11	1
2020	020612901	PE6	206	129	1	1	206	2020	1446	11	2	0	11	11	3	1	1	0	206	4	4	1	1	0	NA	0	NA	0	NA	3	2321	2	1	0	1	040122	35	516877	0001	SOCABAYA	43325	-71.52565	-16.45009	2020	11	NA	996	11	1
2020	020614901	PE6	206	149	1	1	206	2020	1449	5	1	0	5	5	1	1	1	0	206	4	4	1	1	0	NA	0	NA	0	NA	1	2321	1	1	0	1	040122	35	516877	0001	SOCABAYA	43325	-71.52565	-16.45009	2020	11	NA	996	11	1
2020	020700501	PE6	207	5	1	1	207	2020	1443	2	0	0	2	2	0	1	1	0	207	4	4	1	1	0	NA	0	NA	0	NA	0	2317	1	1	0	1	040122	35	1982179	0001	SOCABAYA	43329	-71.52341	-16.45047	2020	11	NA	996	11	1
2020	020701901	PE6	207	19	1	2	207	2020	1443	3	1	0	3	3	1	1	1	0	207	4	4	1	1	0	NA	0	NA	0	NA	1	2317	1	1	0	1	040122	35	622745	0001	SOCABAYA	43329	-71.52341	-16.45047	2020	12	NA	1	11	1
2020	020704501	PE6	207	45	1	2	207	2020	1443	3	2	0	3	3	0	1	1	0	207	4	4	1	1	0	NA	0	NA	0	NA	0	2317	2	1	0	1	040122	35	1982179	0001	SOCABAYA	43329	-71.52341	-16.45047	2020	11	NA	996	11	1
2020	020704701	PE6	207	47	1	2	207	2020	1443	5	1	0	5	5	2	1	1	0	207	4	4	1	1	0	NA	0	NA	0	NA	1	2317	1	1	0	1	040122	35	622745	0001	SOCABAYA	43329	-71.52341	-16.45047	2020	11	NA	996	11	1
2020	020707901	PE6	207	79	1	2	207	2020	1443	5	2	0	5	4	0	1	1	0	207	4	4	1	1	0	NA	0	NA	0	NA	0	2317	3	1	0	1	040122	35	1982179	0001	SOCABAYA	43329	-71.52341	-16.45047	2020	11	NA	996	11	1
2020	020713201	PE6	207	132	1	2	207	2020	1443	4	1	0	4	4	2	1	1	0	207	4	4	1	1	0	NA	0	NA	0	NA	1	2317	1	1	0	1	040122	35	622745	0001	SOCABAYA	43329	-71.52341	-16.45047	2020	11	NA	996	11	1
2020	020716601	PE6	207	166	1	1	207	2020	1443	3	0	0	3	2	0	1	1	0	207	4	4	1	1	0	NA	0	NA	0	NA	0	2317	0	1	0	1	040122	35	1982179	0001	SOCABAYA	43329	-71.52341	-16.45047	2020	11	NA	996	11	1
2020	020800801	PE6	208	8	1	1	208	2020	1447	1	0	0	1	1	0	1	1	0	208	4	4	1	1	0	NA	0	NA	0	NA	0	2338	0	1	0	1	040122	35	2102155	0001	SOCABAYA	43331	-71.51779	-16.45344	2020	11	NA	996	11	1
2020	020800802	PE6	208	8	2	1	208	2020	1447	2	1	0	2	2	1	1	1	0	208	4	4	1	1	0	NA	0	NA	0	NA	1	2338	1	1	0	1	040122	35	660438	0001	SOCABAYA	43331	-71.51779	-16.45344	2020	11	NA	996	11	1
2020	020801501	PE6	208	15	1	2	208	2020	1448	2	0	0	2	0	0	1	5	0	208	4	4	1	1	0	NA	0	NA	0	NA	0	2338	1	1	0	1	040122	35	2102155	0001	SOCABAYA	43331	-71.51779	-16.45344	2020	11	NA	996	11	1
2020	020806801	PE6	208	68	1	1	208	2020	1447	7	1	0	7	7	1	1	2	0	208	4	4	1	1	0	NA	0	NA	0	NA	1	2338	3	1	0	1	040122	35	660438	0001	SOCABAYA	43331	-71.51779	-16.45344	2020	11	NA	996	11	1
2020	020808201	PE6	208	82	1	1	208	2020	1448	8	2	0	8	8	1	1	1	0	208	4	4	1	1	0	NA	0	NA	0	NA	1	2338	3	1	0	1	040122	35	660438	0001	SOCABAYA	43331	-71.51779	-16.45344	2020	11	NA	996	11	1
2020	020809801	PE6	208	98	1	1	208	2020	1448	2	0	0	2	2	0	1	1	0	208	4	4	1	1	0	NA	0	NA	0	NA	0	2338	0	1	0	1	040122	35	2102155	0001	SOCABAYA	43331	-71.51779	-16.45344	2020	11	NA	996	11	1
2020	020810501	PE6	208	105	1	2	208	2020	1447	4	1	0	4	4	1	1	1	0	208	4	4	1	1	0	NA	0	NA	0	NA	1	2338	1	1	0	1	040122	35	660438	0001	SOCABAYA	43331	-71.51779	-16.45344	2020	11	NA	996	11	1
2020	020813501	PE6	208	135	1	1	208	2020	1447	1	0	0	1	1	0	1	1	0	208	4	4	1	1	0	NA	0	NA	0	NA	0	2338	0	1	0	1	040122	35	2102155	0001	SOCABAYA	43331	-71.51779	-16.45344	2020	11	NA	996	11	1
2020	020814801	PE6	208	148	1	1	208	2020	1447	6	1	0	6	6	2	1	1	0	208	4	4	1	1	0	NA	0	NA	0	NA	1	2338	1	1	0	1	040122	35	660438	0001	SOCABAYA	43331	-71.51779	-16.45344	2020	11	NA	996	11	1
2020	021000401	PE6	210	4	1	1	210	2020	1446	9	2	0	9	9	0	1	1	0	210	4	4	1	1	0	NA	0	NA	0	NA	0	2313	2	1	0	1	040107	35	2044567	0001	JACOBO HUNTER	43431	-71.55643	-16.4551	2020	13	NA	996	23	1
2020	021001901	PE6	210	19	1	2	210	2020	1446	5	1	0	5	5	1	1	2	0	210	4	4	1	1	0	NA	0	NA	0	NA	1	2313	2	1	0	1	040107	35	642345	0001	JACOBO HUNTER	43431	-71.55643	-16.4551	2020	11	NA	996	11	1
2020	021002401	PE6	210	24	1	2	210	2020	1446	5	1	0	5	5	1	1	1	0	210	4	4	1	1	0	NA	0	NA	0	NA	1	2313	1	1	0	1	040107	35	642345	0001	JACOBO HUNTER	43431	-71.55643	-16.4551	2020	11	NA	996	11	1
2020	021005201	PE6	210	52	1	1	210	2020	1446	7	2	0	7	7	0	1	1	0	210	4	4	1	1	0	NA	0	NA	0	NA	0	2313	3	1	0	1	040107	35	2044567	0001	JACOBO HUNTER	43431	-71.55643	-16.4551	2020	11	NA	996	11	1
2020	021008701	PE6	210	87	1	1	210	2020	1446	4	2	0	4	4	0	1	1	0	210	4	4	1	1	0	NA	0	NA	0	NA	0	2313	2	1	0	1	040107	35	2044567	0001	JACOBO HUNTER	43431	-71.55643	-16.4551	2020	11	NA	996	11	1
2020	021010001	PE6	210	100	1	2	210	2020	1446	7	2	0	7	7	1	1	1	0	210	4	4	1	1	0	NA	0	NA	0	NA	0	2313	2	1	0	1	040107	35	2044567	0001	JACOBO HUNTER	43431	-71.55643	-16.4551	2020	11	NA	996	11	1
2020	021014501	PE6	210	145	1	2	210	2020	1450	5	1	0	5	5	1	1	1	0	210	4	4	1	1	0	NA	0	NA	0	NA	1	2313	2	1	0	1	040107	35	642345	0001	JACOBO HUNTER	43431	-71.55643	-16.4551	2020	11	NA	996	11	1
2020	021015301	PE6	210	153	1	1	210	2020	1446	7	1	0	7	7	1	1	1	0	210	4	4	1	1	0	NA	0	NA	0	NA	0	2313	1	1	0	1	040107	35	2044567	0001	JACOBO HUNTER	43431	-71.55643	-16.4551	2020	11	NA	996	11	1
2020	021400301	PE6	214	3	1	1	214	2020	1446	3	2	0	2	3	0	1	2	0	214	4	4	1	2	0	NA	0	NA	0	NA	0	3789	2	1	0	1	040409	39	1892375	0001	ORCOPAMPA	41731	-72.34215	-15.26771	2020	11	NA	996	11	1
2020	021401101	PE6	214	11	1	2	214	2020	1446	2	0	0	2	2	0	1	1	0	214	4	4	1	2	0	NA	0	NA	0	NA	0	3789	0	1	0	1	040409	39	1892375	0001	ORCOPAMPA	41731	-72.34215	-15.26771	2020	11	NA	996	11	1
2020	021401801	PE6	214	18	1	1	214	2020	1447	2	0	0	2	2	0	1	1	0	214	4	4	1	2	0	NA	0	NA	0	NA	0	3789	0	1	0	1	040409	39	1892375	0001	ORCOPAMPA	41731	-72.34215	-15.26771	2020	11	NA	996	11	1
2020	021403101	PE6	214	31	1	1	214	2020	1446	7	3	0	7	7	1	1	2	0	214	4	4	1	2	0	NA	0	NA	0	NA	1	3789	3	1	0	1	040409	39	513374	0001	ORCOPAMPA	41731	-72.34215	-15.26771	2020	11	NA	996	11	1
2020	021403401	PE6	214	34	1	2	214	2020	1446	5	1	0	5	5	1	1	1	0	214	4	4	1	2	0	NA	0	NA	0	NA	1	3789	1	1	0	1	040409	39	513374	0001	ORCOPAMPA	41731	-72.34215	-15.26771	2020	11	NA	996	11	1
2020	021405101	PE6	214	51	1	2	214	2020	1446	5	1	0	5	5	1	1	1	0	214	4	4	1	2	0	NA	0	NA	0	NA	1	3789	2	1	0	1	040409	39	513374	0001	ORCOPAMPA	41731	-72.34215	-15.26771	2020	11	NA	996	11	1
2020	021405801	PE6	214	58	1	2	214	2020	1446	2	0	0	2	2	0	1	1	0	214	4	4	1	2	0	NA	0	NA	0	NA	0	3789	0	1	0	1	040409	39	1892375	0001	ORCOPAMPA	41731	-72.34215	-15.26771	2020	11	NA	996	11	1
2020	021410601	PE6	214	106	1	2	214	2020	1447	4	1	0	3	4	1	1	1	0	214	4	4	1	2	0	NA	0	NA	0	NA	1	3789	1	1	0	1	040409	39	513374	0001	ORCOPAMPA	41731	-72.34215	-15.26771	2020	11	NA	996	11	1
2020	021602101	PE6	216	21	1	1	216	2020	1442	5	1	0	5	5	2	1	1	0	216	4	4	1	2	0	NA	0	NA	0	NA	2	19	1	1	0	1	040201	38	694738	0001	CAMANA	41831	-72.7083	-16.61678	2020	11	NA	996	11	1
2020	021603801	PE6	216	38	1	1	216	2020	1442	5	1	0	5	5	1	1	1	0	216	4	4	1	2	0	NA	0	NA	0	NA	1	19	1	1	0	1	040201	38	694738	0001	CAMANA	41831	-72.7083	-16.61678	2020	11	NA	996	11	1
2020	021604601	PE6	216	46	1	1	216	2020	1442	5	1	0	5	5	1	1	1	0	216	4	4	1	2	0	NA	0	NA	0	NA	1	19	1	1	0	1	040201	38	694738	0001	CAMANA	41831	-72.7083	-16.61678	2020	11	NA	996	11	1
2020	021605301	PE6	216	53	1	1	216	2020	1442	5	0	0	5	5	0	1	1	0	216	4	4	1	2	0	NA	0	NA	0	NA	0	19	0	1	0	1	040201	38	2560911	0001	CAMANA	41831	-72.7083	-16.61678	2020	11	NA	996	11	1
2020	021606701	PE6	216	67	1	1	216	2020	1442	3	1	0	3	3	1	1	1	0	216	4	4	1	2	0	NA	0	NA	0	NA	1	19	1	1	0	1	040201	38	694738	0001	CAMANA	41831	-72.7083	-16.61678	2020	11	NA	996	11	1
2020	021607001	PE6	216	70	1	5	216	2020	1442	6	2	0	6	5	1	1	1	0	216	4	4	1	2	0	NA	0	NA	0	NA	1	19	2	1	0	1	040201	38	694738	0001	CAMANA	41831	-72.7083	-16.61678	2020	11	NA	996	11	1
2020	021607201	PE6	216	72	1	2	216	2020	1442	5	1	0	5	5	1	1	1	0	216	4	4	1	2	0	NA	0	NA	0	NA	1	19	1	1	0	1	040201	38	694738	0001	CAMANA	41831	-72.7083	-16.61678	2020	11	NA	996	11	1
2020	021611001	PE6	216	110	1	1	216	2020	1442	5	1	0	5	5	2	1	1	0	216	4	4	1	2	0	NA	0	NA	0	NA	2	19	1	1	0	1	040201	38	694738	0001	CAMANA	41831	-72.7083	-16.61678	2020	11	NA	996	11	1
2020	021617701	PE6	216	177	1	3	216	2020	1442	4	0	0	4	4	0	1	1	0	216	4	4	1	2	0	NA	0	NA	0	NA	0	19	0	1	0	1	040201	38	2560911	0001	CAMANA	41831	-72.7083	-16.61678	2020	11	NA	996	11	1
2020	021705501	PE6	217	55	1	1	217	2020	1448	7	2	0	7	7	1	1	1	0	217	4	4	1	2	0	NA	0	NA	0	NA	1	1356	2	1	0	1	040520	41	601434	0001	EL PEDREGAL	41963	-72.19966	-16.38162	2020	11	NA	996	11	1
2020	021707201	PE6	217	72	1	2	217	2020	1448	2	0	0	2	2	0	1	1	0	217	4	4	1	2	0	NA	0	NA	0	NA	0	1356	0	1	0	1	040520	41	2216980	0001	EL PEDREGAL	41963	-72.19966	-16.38162	2020	11	NA	996	11	1
2020	021707901	PE6	217	79	1	1	217	2020	1448	3	1	0	3	3	1	1	1	0	217	4	4	1	2	0	NA	0	NA	0	NA	1	1356	1	1	0	1	040520	41	601434	0001	EL PEDREGAL	41963	-72.19966	-16.38162	2020	11	NA	996	11	1
2020	021709301	PE6	217	93	1	1	217	2020	1448	5	1	0	5	5	1	1	1	0	217	4	4	1	2	0	NA	0	NA	0	NA	1	1356	1	1	0	1	040520	41	601434	0001	EL PEDREGAL	41963	-72.19966	-16.38162	2020	11	NA	996	11	1
2020	021712801	PE6	217	128	1	1	217	2020	1448	3	1	0	3	3	1	1	1	0	217	4	4	1	2	0	NA	0	NA	0	NA	0	1356	1	1	0	1	040520	41	2216980	0001	EL PEDREGAL	41963	-72.19966	-16.38162	2020	61	NA	996	23	1
2020	021715601	PE6	217	156	1	2	217	2020	1448	4	1	0	4	4	1	1	1	0	217	4	4	1	2	0	NA	0	NA	0	NA	1	1356	1	1	0	1	040520	41	601434	0001	EL PEDREGAL	41963	-72.19966	-16.38162	2020	11	NA	996	11	1
2020	021715801	PE6	217	158	1	1	217	2020	1448	2	1	0	2	2	0	1	1	0	217	4	4	1	2	0	NA	0	NA	0	NA	0	1356	1	1	0	1	040520	41	2216980	0001	EL PEDREGAL	41963	-72.19966	-16.38162	2020	11	NA	996	11	1
2020	021715901	PE6	217	159	1	1	217	2020	1446	2	0	0	2	2	0	1	1	0	217	4	4	1	2	0	NA	0	NA	0	NA	0	1356	0	1	0	1	040520	41	2216980	0001	EL PEDREGAL	41963	-72.19966	-16.38162	2020	11	NA	996	11	1
2020	021800301	PE6	218	3	1	1	218	2020	1446	5	0	0	5	0	0	1	1	0	218	4	4	1	2	0	NA	0	NA	0	NA	0	4326	2	1	0	1	040505	41	1769111	0001	CAYLLOMA	42009	-71.7706	-15.18743	2020	11	NA	996	11	1
2020	021802101	PE6	218	21	1	2	218	2020	1446	4	0	0	3	2	1	1	1	0	218	4	4	1	2	0	NA	0	NA	0	NA	1	4326	1	1	0	1	040505	41	479934	0001	CAYLLOMA	42009	-71.7706	-15.18743	2020	11	NA	996	11	1
2020	021802401	PE6	218	24	1	1	218	2020	1446	6	0	0	6	0	0	1	1	0	218	4	4	1	2	0	NA	0	NA	0	NA	0	4326	1	1	0	1	040505	41	1769111	0001	CAYLLOMA	42009	-71.7706	-15.18743	2020	11	NA	996	11	1
2020	021802501	PE6	218	25	1	2	218	2020	1446	5	0	0	5	1	1	1	1	0	218	4	4	1	2	0	NA	0	NA	0	NA	0	4326	1	1	0	1	040505	41	1769111	0001	CAYLLOMA	42009	-71.7706	-15.18743	2020	11	NA	996	11	1
2020	021806401	PE6	218	64	1	2	218	2020	1447	6	1	0	4	6	2	1	5	0	218	4	4	1	2	0	NA	0	NA	0	NA	1	4326	1	1	0	1	040505	41	479934	0001	CAYLLOMA	42009	-71.7706	-15.18743	2020	11	NA	996	11	1
2020	021807601	PE6	218	76	1	1	218	2020	1446	3	0	0	3	0	0	1	1	0	218	4	4	1	2	0	NA	0	NA	0	NA	0	4326	1	1	0	1	040505	41	1769111	0001	CAYLLOMA	42009	-71.7706	-15.18743	2020	11	NA	996	11	1
2020	021808501	PE6	218	85	1	1	218	2020	1446	4	1	0	4	4	1	1	1	0	218	4	4	1	2	0	NA	0	NA	0	NA	1	4326	1	1	0	1	040505	41	479934	0001	CAYLLOMA	42009	-71.7706	-15.18743	2020	11	NA	996	11	1
2020	021808801	PE6	218	88	1	2	218	2020	1446	6	1	0	6	6	2	1	1	0	218	4	4	1	2	0	NA	0	NA	0	NA	1	4326	2	1	0	1	040505	41	479934	0001	CAYLLOMA	42009	-71.7706	-15.18743	2020	12	NA	996	12	1
2020	021811501	PE6	218	115	1	1	218	2020	1446	3	0	0	3	3	0	1	1	0	218	4	4	1	2	0	NA	0	NA	0	NA	0	4326	0	1	0	1	040505	41	1769111	0001	CAYLLOMA	42009	-71.7706	-15.18743	2020	11	NA	996	11	1
2020	021903701	PE6	219	37	1	2	219	2020	1447	3	0	0	3	3	0	1	1	0	219	4	4	1	2	0	NA	0	NA	0	NA	0	2664	0	1	0	1	040128	40	2962265	0002	CONO NORTE	43481	-71.61147	-16.3081	2020	61	NA	996	11	1
2020	021903702	PE6	219	37	2	2	219	2020	1447	4	1	0	4	3	1	1	1	0	219	4	4	1	2	0	NA	0	NA	0	NA	1	2664	1	1	0	1	040128	40	803619	0002	CONO NORTE	43481	-71.61147	-16.3081	2020	61	NA	996	11	1
2020	021904401	PE6	219	44	1	1	219	2020	1448	1	0	0	1	1	0	1	1	0	219	4	4	1	2	0	NA	0	NA	0	NA	0	2664	0	1	0	1	040128	40	2962265	0002	CONO NORTE	43481	-71.61147	-16.3081	2020	11	NA	996	11	1
2020	021904701	PE6	219	47	1	1	219	2020	1447	3	1	0	3	3	0	1	1	0	219	4	4	1	2	0	NA	0	NA	0	NA	0	2664	1	1	0	1	040128	40	2962265	0002	CONO NORTE	43481	-71.61147	-16.3081	2020	11	NA	996	11	1
2020	021909201	PE6	219	92	1	2	219	2020	1447	5	1	0	5	5	1	1	1	0	219	4	4	1	2	0	NA	0	NA	0	NA	1	2664	1	1	0	1	040128	40	803619	0002	CONO NORTE	43481	-71.61147	-16.3081	2020	11	NA	996	11	1
2020	021911801	PE6	219	118	1	1	219	2020	1447	5	2	0	5	5	1	1	2	0	219	4	4	1	2	0	NA	0	NA	0	NA	1	2664	2	1	0	1	040128	40	803619	0002	CONO NORTE	43481	-71.61147	-16.3081	2020	13	NA	996	23	1
2020	021914801	PE6	219	148	1	2	219	2020	1447	5	1	0	5	5	2	1	1	0	219	4	4	1	2	0	NA	0	NA	0	NA	2	2664	1	1	0	1	040128	40	803619	0002	CONO NORTE	43481	-71.61147	-16.3081	2020	11	NA	996	11	1
2020	021915801	PE6	219	158	1	2	219	2020	1447	5	3	0	5	4	1	1	1	0	219	4	4	1	2	0	NA	0	NA	0	NA	1	2664	3	1	0	1	040128	40	803619	0002	CONO NORTE	43481	-71.61147	-16.3081	2020	11	NA	996	11	1
2020	022201301	PE6	222	13	1	1	222	2020	1446	4	2	0	4	4	0	1	1	0	222	4	4	1	2	0	NA	0	NA	0	NA	0	1281	2	1	0	1	040121	41	2005127	0001	SANTA RITA DE SIGUAS	43604	-72.09014	-16.49075	2020	22	NA	996	23	1
2020	022202401	PE6	222	24	1	1	222	2020	1446	4	3	0	4	4	1	1	1	0	222	4	4	1	2	0	NA	0	NA	0	NA	1	1281	3	1	0	1	040121	41	543962	0001	SANTA RITA DE SIGUAS	43604	-72.09014	-16.49075	2020	11	NA	996	23	1
2020	022207101	PE6	222	71	1	1	222	2020	1446	5	1	0	5	4	2	1	1	0	222	4	4	1	2	0	NA	0	NA	0	NA	2	1281	1	1	0	1	040121	41	543962	0001	SANTA RITA DE SIGUAS	43604	-72.09014	-16.49075	2020	11	NA	996	23	1
2020	022207201	PE6	222	72	1	1	222	2020	1446	3	1	0	3	3	1	1	1	0	222	4	4	1	2	0	NA	0	NA	0	NA	1	1281	2	1	0	1	040121	41	543962	0001	SANTA RITA DE SIGUAS	43604	-72.09014	-16.49075	2020	11	NA	996	11	1
2020	022207202	PE6	222	72	2	2	222	2020	1447	3	1	0	3	3	1	1	4	0	222	4	4	1	2	0	NA	0	NA	0	NA	1	1281	1	1	0	1	040121	41	543962	0001	SANTA RITA DE SIGUAS	43604	-72.09014	-16.49075	2020	11	NA	996	11	1
2020	022209701	PE6	222	97	1	2	222	2020	1449	3	1	0	3	2	1	1	1	0	222	4	4	1	2	0	NA	0	NA	0	NA	1	1281	1	1	0	1	040121	41	543962	0001	SANTA RITA DE SIGUAS	43604	-72.09014	-16.49075	2020	11	NA	996	11	1
2020	022210301	PE6	222	103	1	2	222	2020	1446	5	2	0	5	5	1	1	1	0	222	4	4	1	2	0	NA	0	NA	0	NA	1	1281	2	1	0	1	040121	41	543962	0001	SANTA RITA DE SIGUAS	43604	-72.09014	-16.49075	2020	11	NA	996	11	1
2020	022215301	PE6	222	153	1	2	222	2020	1446	3	1	0	3	3	1	1	1	0	222	4	4	1	2	0	NA	0	NA	0	NA	1	1281	1	1	0	1	040121	41	543962	0001	SANTA RITA DE SIGUAS	43604	-72.09014	-16.49075	2020	11	NA	996	23	1
2020	022217201	PE6	222	172	1	2	222	2020	1446	7	1	0	7	7	1	1	1	0	222	4	4	1	2	0	NA	0	NA	0	NA	1	1281	2	1	0	1	040121	41	543962	0001	SANTA RITA DE SIGUAS	43604	-72.09014	-16.49075	2020	11	NA	996	11	1
2020	022219101	PE6	222	191	1	1	222	2020	1446	3	1	0	3	3	0	1	4	0	222	4	4	1	2	0	NA	0	NA	0	NA	0	1281	1	1	0	1	040121	41	2005127	0001	SANTA RITA DE SIGUAS	43604	-72.09014	-16.49075	2020	11	NA	996	11	1
2020	022600101	PE6	226	1	1	3	226	2020	1449	3	0	0	3	2	0	1	2	0	226	4	4	2	3	0	NA	0	NA	0	NA	0	86	0	1	0	1	040207	42	1046560	0001	QUILCA	41912	-72.42592	-16.71621	2020	11	NA	996	11	1
2020	022600201	PE6	226	2	1	1	226	2020	1448	1	0	0	1	1	0	1	2	0	226	4	4	2	3	0	NA	0	NA	0	NA	0	86	0	1	0	1	040207	42	1046560	0001	QUILCA	41912	-72.42592	-16.71621	2020	11	NA	996	11	1
2020	022600301	PE6	226	3	1	1	226	2020	1448	1	0	0	1	1	0	1	2	0	226	4	4	2	3	0	NA	0	NA	0	NA	0	86	0	1	0	1	040207	42	1046560	0001	QUILCA	41912	-72.42592	-16.71621	2020	11	NA	996	11	1
2020	022600601	PE6	226	6	1	2	226	2020	1448	5	3	0	3	5	0	1	1	0	226	4	4	2	3	0	NA	0	NA	0	NA	0	86	3	1	0	1	040207	42	1046560	0001	QUILCA	41912	-72.42592	-16.71621	2020	11	NA	996	11	1
2020	022600901	PE6	226	9	1	3	226	2020	1449	5	1	0	5	4	0	1	1	0	226	4	4	2	3	0	NA	0	NA	0	NA	0	86	2	1	0	1	040207	42	1046560	0001	QUILCA	41912	-72.42592	-16.71621	2020	11	NA	996	11	1
2020	022601001	PE6	226	10	1	1	226	2020	1449	1	0	0	1	1	0	1	1	0	226	4	4	2	3	0	NA	0	NA	0	NA	0	86	0	1	0	1	040207	42	1046560	0001	QUILCA	41912	-72.42592	-16.71621	2020	11	NA	996	11	1
2020	022601301	PE6	226	13	1	3	226	2020	1449	4	1	0	4	4	0	1	2	0	226	4	4	2	3	0	NA	0	NA	0	NA	0	86	1	1	0	1	040207	42	1046560	0001	QUILCA	41912	-72.42592	-16.71621	2020	11	NA	996	11	1
2020	022601601	PE6	226	16	1	1	226	2020	1449	4	1	0	4	4	1	1	1	0	226	4	4	2	3	0	NA	0	NA	0	NA	1	86	2	1	0	1	040207	42	607127	0001	QUILCA	41912	-72.42592	-16.71621	2020	11	NA	996	11	1
2020	022601801	PE6	226	18	1	1	226	2020	1449	1	0	0	1	1	0	1	2	0	226	4	4	2	3	0	NA	0	NA	0	NA	0	86	0	1	0	1	040207	42	1046560	0001	QUILCA	41912	-72.42592	-16.71621	2020	11	NA	996	11	1
2020	022602201	PE6	226	22	1	1	226	2020	1448	1	0	0	1	0	0	1	1	0	226	4	4	2	3	0	NA	0	NA	0	NA	0	86	0	1	0	1	040207	42	1046560	0001	QUILCA	41912	-72.42592	-16.71621	2020	11	NA	996	32	1
2020	022602401	PE6	226	24	1	3	226	2020	1448	5	0	0	4	5	0	1	2	0	226	4	4	2	3	0	NA	0	NA	0	NA	0	86	0	1	0	1	040207	42	1046560	0001	QUILCA	41912	-72.42592	-16.71621	2020	11	NA	996	11	1
2020	022603201	PE6	226	32	1	1	226	2020	1448	1	0	0	1	1	0	1	1	0	226	4	4	2	3	0	NA	0	NA	0	NA	0	86	0	1	0	1	040207	42	1046560	0001	QUILCA	41912	-72.42592	-16.71621	2020	11	NA	996	11	1
2020	022604701	PE6	226	47	1	1	226	2020	1448	1	0	0	1	1	0	1	1	0	226	4	4	2	3	0	NA	0	NA	0	NA	0	86	0	1	0	1	040207	42	1046560	0001	QUILCA	41912	-72.42592	-16.71621	2020	11	NA	996	11	1
2020	022700601	PE6	227	6	1	3	227	2020	1446	4	1	0	4	4	0	1	1	0	227	4	4	2	3	0	NA	0	NA	0	NA	0	1347	1	1	0	1	040520	42	1074149	0048	C2	41973	-72.2800963468	-16.3001143062	2020	11	NA	996	22	1
2020	022700701	PE6	227	7	1	1	227	2020	1446	4	1	0	4	4	1	1	2	0	227	4	4	2	3	0	NA	0	NA	0	NA	1	1347	1	1	0	1	040520	42	623132	0048	C2	41973	-72.2800963468	-16.3001143062	2020	11	NA	996	22	1
2020	022701701	PE6	227	17	1	1	227	2020	1448	5	1	0	5	5	0	1	1	0	227	4	4	2	3	0	NA	0	NA	0	NA	0	1347	1	1	0	1	040520	42	1074149	0048	C2	41973	-72.2800963468	-16.3001143062	2020	13	NA	996	21	1
2020	022701901	PE6	227	19	1	1	227	2020	1448	4	1	0	4	4	1	1	1	0	227	4	4	2	3	0	NA	0	NA	0	NA	0	1347	1	1	0	1	040520	42	1074149	0048	C2	41973	-72.2800963468	-16.3001143062	2020	11	NA	996	23	1
2020	022702501	PE6	227	25	1	1	227	2020	1448	1	0	0	1	1	0	1	1	0	227	4	4	2	3	0	NA	0	NA	0	NA	0	1347	0	1	0	1	040520	42	1074149	0048	C2	41973	-72.2800963468	-16.3001143062	2020	43	NA	996	23	1
2020	022710501	PE6	227	105	1	1	227	2020	1448	4	1	0	4	4	1	1	1	0	227	4	4	2	3	0	NA	0	NA	0	NA	1	1347	1	1	0	1	040520	42	623132	0048	C2	41973	-72.2800963468	-16.3001143062	2020	11	NA	996	22	1
2020	022710701	PE6	227	107	1	2	227	2020	1448	5	1	0	5	5	0	1	1	0	227	4	4	2	3	0	NA	0	NA	0	NA	0	1347	1	1	0	1	040520	42	1074149	0048	C2	41973	-72.2800963468	-16.3001143062	2020	13	NA	996	32	1
2020	022710901	PE6	227	109	1	1	227	2020	1448	2	0	0	2	2	0	1	2	0	227	4	4	2	3	0	NA	0	NA	0	NA	0	1347	0	1	0	1	040520	42	1074149	0048	C2	41973	-72.2800963468	-16.3001143062	2020	11	NA	996	23	1
2020	022800701	PE6	228	7	1	3	228	2020	1441	4	1	0	4	4	1	1	1	0	228	4	4	2	3	0	NA	0	NA	0	NA	1	2646	1	1	0	1	040106	42	809594	0018	SAN BERNARDO DE CHIGUATA (CHIGUATA)	43522	-71.46987	-16.40741	2020	11	NA	996	11	1
2020	022801001	PE6	228	10	1	5	228	2020	1441	6	1	0	6	6	1	1	1	0	228	4	4	2	3	0	NA	0	NA	0	NA	1	2646	1	1	0	1	040106	42	809594	0018	SAN BERNARDO DE CHIGUATA (CHIGUATA)	43522	-71.46987	-16.40741	2020	11	NA	996	11	1
2020	022802201	PE6	228	22	1	1	228	2020	1441	6	1	0	6	6	2	1	1	0	228	4	4	2	3	0	NA	0	NA	0	NA	2	2646	1	1	0	1	040106	42	809594	0018	SAN BERNARDO DE CHIGUATA (CHIGUATA)	43522	-71.46987	-16.40741	2020	11	NA	996	11	1
2020	022802601	PE6	228	26	1	1	228	2020	1441	5	1	0	5	5	1	1	1	0	228	4	4	2	3	0	NA	0	NA	0	NA	1	2646	1	1	0	1	040106	42	809594	0018	SAN BERNARDO DE CHIGUATA (CHIGUATA)	43522	-71.46987	-16.40741	2020	11	NA	996	11	1
2020	022803401	PE6	228	34	1	2	228	2020	1441	4	2	0	4	4	1	1	1	0	228	4	4	2	3	0	NA	0	NA	0	NA	1	2646	2	1	0	1	040106	42	809594	0018	SAN BERNARDO DE CHIGUATA (CHIGUATA)	43522	-71.46987	-16.40741	2020	11	NA	996	11	1
2020	022807101	PE6	228	71	1	2	228	2020	1441	3	1	0	3	3	0	1	1	0	228	4	4	2	3	0	NA	0	NA	0	NA	0	2646	1	1	0	1	040106	42	1395570	0018	SAN BERNARDO DE CHIGUATA (CHIGUATA)	43522	-71.46987	-16.40741	2020	11	NA	996	11	1
2020	022808001	PE6	228	80	1	1	228	2020	1441	2	1	0	2	2	0	1	1	0	228	4	4	2	3	0	NA	0	NA	0	NA	0	2646	1	1	0	1	040106	42	1395570	0018	SAN BERNARDO DE CHIGUATA (CHIGUATA)	43522	-71.46987	-16.40741	2020	11	NA	996	11	1
2020	022809501	PE6	228	95	1	3	228	2020	1441	7	1	0	7	7	1	1	1	0	228	4	4	2	3	0	NA	0	NA	0	NA	1	2646	1	1	0	1	040106	42	809594	0018	SAN BERNARDO DE CHIGUATA (CHIGUATA)	43522	-71.46987	-16.40741	2020	11	NA	996	11	1
2020	022809801	PE6	228	98	1	4	228	2020	1441	5	1	0	5	5	0	1	1	0	228	4	4	2	3	0	NA	0	NA	0	NA	0	2646	1	1	0	1	040106	42	1395570	0018	SAN BERNARDO DE CHIGUATA (CHIGUATA)	43522	-71.46987	-16.40741	2020	11	NA	996	11	1
2020	022809901	PE6	228	99	1	2	228	2020	1441	5	4	0	5	5	0	1	1	0	228	4	4	2	3	0	NA	0	NA	0	NA	0	2646	4	1	0	1	040106	42	1395570	0018	SAN BERNARDO DE CHIGUATA (CHIGUATA)	43522	-71.46987	-16.40741	2020	11	NA	996	11	1
2020	022811001	PE6	228	110	1	2	228	2020	1441	5	1	0	5	4	1	1	1	0	228	4	4	2	3	0	NA	0	NA	0	NA	0	2646	1	1	0	1	040106	42	1395570	0018	SAN BERNARDO DE CHIGUATA (CHIGUATA)	43522	-71.46987	-16.40741	2020	11	NA	996	11	1
2020	022812101	PE6	228	121	1	1	228	2020	1441	7	1	0	7	7	2	1	2	0	228	4	4	2	3	0	NA	0	NA	0	NA	1	2646	1	1	0	1	040106	42	809594	0018	SAN BERNARDO DE CHIGUATA (CHIGUATA)	43522	-71.46987	-16.40741	2020	11	NA	996	11	1
2020	022813601	PE6	228	136	1	4	228	2020	1441	6	1	0	6	6	1	1	1	0	228	4	4	2	3	0	NA	0	NA	0	NA	1	2646	1	1	0	1	040106	42	809594	0018	SAN BERNARDO DE CHIGUATA (CHIGUATA)	43522	-71.46987	-16.40741	2020	13	NA	120	22	1
2020	022901501	PE6	229	15	1	1	229	2020	1448	5	2	0	5	5	1	1	1	0	229	4	4	2	3	0	NA	0	NA	0	NA	1	2484	2	1	0	1	040115	42	1428148	0016	PEREGRINOS DE CHAPI	43559	-71.483237	-16.524576	2020	61	NA	996	23	1
2020	022901601	PE6	229	16	1	1	229	2020	1446	1	0	0	1	1	0	1	1	0	229	4	4	2	3	0	NA	0	NA	0	NA	0	2484	0	1	0	1	040115	42	2461827	0016	PEREGRINOS DE CHAPI	43559	-71.483237	-16.524576	2020	22	NA	996	23	1
2020	022901701	PE6	229	17	1	1	229	2020	1446	4	1	0	4	3	1	1	2	0	229	4	4	2	3	0	NA	0	NA	0	NA	0	2484	2	1	0	1	040115	42	2461827	0016	PEREGRINOS DE CHAPI	43559	-71.483237	-16.524576	2020	22	NA	996	23	1
2020	022901901	PE6	229	19	1	1	229	2020	1446	2	0	0	2	1	0	1	1	0	229	4	4	2	3	0	NA	0	NA	0	NA	0	2484	1	1	0	1	040115	42	2461827	0016	PEREGRINOS DE CHAPI	43559	-71.483237	-16.524576	2020	22	NA	996	23	1
2020	022902201	PE6	229	22	1	2	229	2020	1448	4	1	0	4	4	1	1	1	0	229	4	4	2	3	0	NA	0	NA	0	NA	1	2484	2	1	0	1	040115	42	1428148	0016	PEREGRINOS DE CHAPI	43559	-71.483237	-16.524576	2020	61	NA	996	23	1
2020	022902401	PE6	229	24	1	1	229	2020	1448	2	0	0	2	2	0	1	1	0	229	4	4	2	3	0	NA	0	NA	0	NA	0	2484	0	1	0	1	040115	42	2461827	0016	PEREGRINOS DE CHAPI	43559	-71.483237	-16.524576	2020	61	NA	996	23	1
2020	022902501	PE6	229	25	1	1	229	2020	1448	4	1	0	4	4	0	1	2	0	229	4	4	2	3	0	NA	0	NA	0	NA	0	2484	2	1	0	1	040115	42	2461827	0016	PEREGRINOS DE CHAPI	43559	-71.483237	-16.524576	2020	61	NA	996	23	1
2020	022902601	PE6	229	26	1	2	229	2020	1448	4	1	0	4	4	1	1	1	0	229	4	4	2	3	0	NA	0	NA	0	NA	0	2484	1	1	0	1	040115	42	2461827	0016	PEREGRINOS DE CHAPI	43559	-71.483237	-16.524576	2020	61	NA	996	23	1
2020	022902701	PE6	229	27	1	1	229	2020	1448	2	0	0	2	2	0	1	1	0	229	4	4	2	3	0	NA	0	NA	0	NA	0	2484	0	1	0	1	040115	42	2461827	0016	PEREGRINOS DE CHAPI	43559	-71.483237	-16.524576	2020	61	NA	996	23	1
2020	022903901	PE6	229	39	1	1	229	2020	1448	2	1	0	2	2	0	1	1	0	229	4	4	2	3	0	NA	0	NA	0	NA	0	2484	1	1	0	1	040115	42	2461827	0016	PEREGRINOS DE CHAPI	43559	-71.483237	-16.524576	2020	61	NA	996	23	1
2020	022907901	PE6	229	79	1	1	229	2020	1448	2	1	0	2	2	0	1	1	0	229	4	4	2	3	0	NA	0	NA	0	NA	0	2484	2	1	0	1	040115	42	2461827	0004	FERNANDO BELAUNDE TERRY	43559	-71.4731300001	-16.5461983329	2020	11	NA	996	11	1
2020	022909601	PE6	229	96	1	1	229	2020	1446	3	2	0	3	2	0	1	1	0	229	4	4	2	3	0	NA	0	NA	0	NA	0	2484	2	1	0	1	040115	42	2461827	0004	FERNANDO BELAUNDE TERRY	43559	-71.4731300001	-16.5461983329	2020	11	NA	996	11	1
2020	022909901	PE6	229	99	1	1	229	2020	1446	4	1	0	4	4	1	1	1	0	229	4	4	2	3	0	NA	0	NA	0	NA	1	2484	1	1	0	1	040115	42	1428148	0004	FERNANDO BELAUNDE TERRY	43559	-71.4731300001	-16.5461983329	2020	11	NA	996	22	1
2020	022910901	PE6	229	109	1	1	229	2020	1448	4	1	0	4	4	0	1	1	0	229	4	4	2	3	0	NA	0	NA	0	NA	0	2484	1	1	0	1	040115	42	2461827	0010	CURLACA	43559	-71.4597304815	-16.5552793582	2020	11	NA	996	11	1
2020	023002701	PE6	230	27	1	1	230	2020	1442	3	0	0	2	3	0	1	1	0	230	4	4	2	3	0	NA	0	NA	0	NA	0	1332	0	1	0	1	040108	42	1349763	0038	EL GRAN CHAPARRAL	43646	-71.909659981	-16.601019984	2020	61	NA	1	21	1
2020	023002901	PE6	230	29	1	2	230	2020	1442	4	1	0	4	4	0	1	1	0	230	4	4	2	3	0	NA	0	NA	0	NA	0	1332	1	1	0	1	040108	42	1349763	0038	EL GRAN CHAPARRAL	43646	-71.909659981	-16.601019984	2020	11	NA	996	22	1
2020	023003001	PE6	230	30	1	1	230	2020	1442	7	1	0	7	7	1	1	1	0	230	4	4	2	3	0	NA	0	NA	0	NA	1	1332	2	1	0	1	040108	42	783020	0038	EL GRAN CHAPARRAL	43646	-71.909659981	-16.601019984	2020	11	NA	996	21	1
2020	023003101	PE6	230	31	1	1	230	2020	1442	3	1	0	3	3	0	1	1	0	230	4	4	2	3	0	NA	0	NA	0	NA	0	1332	1	1	0	1	040108	42	1349763	0038	EL GRAN CHAPARRAL	43646	-71.909659981	-16.601019984	2020	11	NA	996	22	1
2020	023003801	PE6	230	38	1	1	230	2020	1442	3	1	0	3	3	1	1	1	0	230	4	4	2	3	0	NA	0	NA	0	NA	0	1332	1	1	0	1	040108	42	1349763	0038	EL GRAN CHAPARRAL	43646	-71.909659981	-16.601019984	2020	11	NA	996	11	1
2020	023007501	PE6	230	75	1	2	230	2020	1442	5	1	0	5	5	1	1	1	0	230	4	4	2	3	0	NA	0	NA	0	NA	1	1332	1	1	0	1	040108	42	783020	0068	IRRIGACION SAN ISIDRO ASENTAMIENTO 2	43646	-71.883149981	-16.612329984	2020	61	NA	1	22	1
2020	023007601	PE6	230	76	1	2	230	2020	1442	2	0	0	2	2	0	1	1	0	230	4	4	2	3	0	NA	0	NA	0	NA	0	1332	0	1	0	1	040108	42	1349763	0068	IRRIGACION SAN ISIDRO ASENTAMIENTO 2	43646	-71.883149981	-16.612329984	2020	61	NA	1	21	1
2020	023007701	PE6	230	77	1	1	230	2020	1442	3	1	0	3	3	0	1	1	0	230	4	4	2	3	0	NA	0	NA	0	NA	0	1332	1	1	0	1	040108	42	1349763	0068	IRRIGACION SAN ISIDRO ASENTAMIENTO 2	43646	-71.883149981	-16.612329984	2020	61	NA	1	21	1
2020	023007801	PE6	230	78	1	2	230	2020	1442	5	1	0	5	5	0	1	1	0	230	4	4	2	3	0	NA	0	NA	0	NA	0	1332	1	1	0	1	040108	42	1349763	0068	IRRIGACION SAN ISIDRO ASENTAMIENTO 2	43646	-71.883149981	-16.612329984	2020	61	NA	1	21	1
2020	023007901	PE6	230	79	1	2	230	2020	1442	3	1	0	3	2	1	1	1	0	230	4	4	2	3	0	NA	0	NA	0	NA	1	1332	1	1	0	1	040108	42	783020	0068	IRRIGACION SAN ISIDRO ASENTAMIENTO 2	43646	-71.883149981	-16.612329984	2020	61	NA	1	21	1
2020	023009501	PE6	230	95	1	2	230	2020	1442	3	1	0	3	3	1	1	1	0	230	4	4	2	3	0	NA	0	NA	0	NA	1	1332	1	1	0	1	040108	42	783020	0068	IRRIGACION SAN ISIDRO ASENTAMIENTO 2	43646	-71.883149981	-16.612329984	2020	61	NA	1	21	1
2020	023009601	PE6	230	96	1	3	230	2020	1442	4	1	0	4	4	1	1	1	0	230	4	4	2	3	0	NA	0	NA	0	NA	1	1332	1	1	0	1	040108	42	783020	0068	IRRIGACION SAN ISIDRO ASENTAMIENTO 2	43646	-71.883149981	-16.612329984	2020	61	NA	1	22	1
2020	023009701	PE6	230	97	1	3	230	2020	1442	5	2	0	5	5	0	1	1	0	230	4	4	2	3	0	NA	0	NA	0	NA	0	1332	2	1	0	1	040108	42	1349763	0068	IRRIGACION SAN ISIDRO ASENTAMIENTO 2	43646	-71.883149981	-16.612329984	2020	61	NA	1	21	1
2020	023009801	PE6	230	98	1	1	230	2020	1442	5	1	0	5	4	0	1	1	0	230	4	4	2	3	0	NA	0	NA	0	NA	0	1332	1	1	0	1	040108	42	1349763	0068	IRRIGACION SAN ISIDRO ASENTAMIENTO 2	43646	-71.883149981	-16.612329984	2020	61	NA	1	22	1
2020	023009901	PE6	230	99	1	2	230	2020	1442	3	3	0	3	3	0	1	1	0	230	4	4	2	3	0	NA	0	NA	0	NA	0	1332	3	1	0	1	040108	42	1349763	0068	IRRIGACION SAN ISIDRO ASENTAMIENTO 2	43646	-71.883149981	-16.612329984	2020	61	NA	1	21	1
2020	023200701	PE6	232	7	1	1	232	2020	1446	3	1	0	3	3	1	1	1	0	232	5	5	1	1	0	NA	0	NA	0	NA	1	2775	1	1	0	1	050115	45	256440	0001	LAS NAZARENAS	35124	-74.21434	-13.15004	2020	12	NA	996	12	1
2020	023201001	PE6	232	10	1	1	232	2020	1448	4	1	0	4	4	1	1	1	0	232	5	5	1	1	0	NA	0	NA	0	NA	1	2775	1	1	0	1	050115	45	256440	0001	LAS NAZARENAS	35124	-74.21434	-13.15004	2020	11	NA	996	12	1
2020	023201301	PE6	232	13	1	1	232	2020	1448	3	0	0	3	3	0	1	1	0	232	5	5	1	1	0	NA	0	NA	0	NA	0	2775	0	1	0	1	050115	45	695790	0001	LAS NAZARENAS	35124	-74.21434	-13.15004	2020	11	NA	996	11	1
2020	023202301	PE6	232	23	1	1	232	2020	1448	4	1	0	4	4	0	1	1	0	232	5	5	1	1	0	NA	0	NA	0	NA	0	2775	2	1	0	1	050115	45	695790	0001	LAS NAZARENAS	35124	-74.21434	-13.15004	2020	11	NA	996	11	1
2020	023204201	PE6	232	42	1	1	232	2020	1446	3	1	0	3	3	1	1	1	0	232	5	5	1	1	0	NA	0	NA	0	NA	1	2775	1	1	0	1	050115	45	256440	0001	LAS NAZARENAS	35124	-74.21434	-13.15004	2020	12	NA	996	12	1
2020	023205101	PE6	232	51	1	3	232	2020	1448	7	3	0	7	7	0	1	1	0	232	5	5	1	1	0	NA	0	NA	0	NA	0	2775	4	1	0	1	050115	45	695790	0001	LAS NAZARENAS	35124	-74.21434	-13.15004	2020	11	NA	996	11	1
2020	023206301	PE6	232	63	1	1	232	2020	1446	3	1	0	3	3	1	1	1	0	232	5	5	1	1	0	NA	0	NA	0	NA	1	2775	1	1	0	1	050115	45	256440	0001	LAS NAZARENAS	35124	-74.21434	-13.15004	2020	12	NA	996	12	1
2020	023209701	PE6	232	97	1	1	232	2020	1448	4	1	0	4	4	1	1	1	0	232	5	5	1	1	0	NA	0	NA	0	NA	1	2775	1	1	0	1	050115	45	256440	0001	LAS NAZARENAS	35124	-74.21434	-13.15004	2020	11	NA	996	11	1
2020	023301801	PE6	233	18	1	1	233	2020	1448	7	1	0	7	7	2	1	1	0	233	5	5	1	1	0	NA	0	NA	0	NA	2	2746	1	1	0	1	050115	45	246641	0001	LAS NAZARENAS	35129	-74.21231	-13.15464	2020	11	NA	996	11	1
2020	023302501	PE6	233	25	1	1	233	2020	1447	4	1	0	4	4	1	1	1	0	233	5	5	1	1	0	NA	0	NA	0	NA	1	2746	2	1	0	1	050115	45	246641	0001	LAS NAZARENAS	35129	-74.21231	-13.15464	2020	11	NA	996	11	1
2020	023302901	PE6	233	29	1	2	233	2020	1448	2	0	0	2	0	0	1	1	0	233	5	5	1	1	0	NA	0	NA	0	NA	0	2746	0	1	0	1	050115	45	669202	0001	LAS NAZARENAS	35129	-74.21231	-13.15464	2020	12	NA	996	12	1
2020	023304001	PE6	233	40	1	1	233	2020	1447	5	1	0	5	3	0	1	1	0	233	5	5	1	1	0	NA	0	NA	0	NA	0	2746	2	1	0	1	050115	45	669202	0001	LAS NAZARENAS	35129	-74.21231	-13.15464	2020	11	NA	996	11	1
2020	023305401	PE6	233	54	1	1	233	2020	1447	4	1	0	4	4	1	1	1	0	233	5	5	1	1	0	NA	0	NA	0	NA	1	2746	2	1	0	1	050115	45	246641	0001	LAS NAZARENAS	35129	-74.21231	-13.15464	2020	11	NA	996	11	1
2020	023306001	PE6	233	60	1	1	233	2020	1447	4	0	0	4	4	0	1	1	0	233	5	5	1	1	0	NA	0	NA	0	NA	0	2746	0	1	0	1	050115	45	669202	0001	LAS NAZARENAS	35129	-74.21231	-13.15464	2020	11	NA	996	11	1
2020	023306101	PE6	233	61	1	1	233	2020	1447	2	1	0	2	2	1	1	1	0	233	5	5	1	1	0	NA	0	NA	0	NA	1	2746	1	1	0	1	050115	45	246641	0001	LAS NAZARENAS	35129	-74.21231	-13.15464	2020	12	NA	996	12	1
2020	023308101	PE6	233	81	1	1	233	2020	1447	1	0	0	1	1	0	1	1	0	233	5	5	1	1	0	NA	0	NA	0	NA	0	2746	0	1	0	1	050115	45	669202	0001	LAS NAZARENAS	35129	-74.21231	-13.15464	2020	11	NA	996	11	1
2020	023309101	PE6	233	91	1	1	233	2020	1447	5	2	0	4	5	0	1	1	0	233	5	5	1	1	0	NA	0	NA	0	NA	0	2746	3	1	0	1	050115	45	669202	0001	LAS NAZARENAS	35129	-74.21231	-13.15464	2020	11	NA	996	11	1
2020	023500301	PE6	235	3	1	2	235	2020	1442	4	1	0	4	4	1	1	1	0	235	5	5	1	1	0	NA	0	NA	0	NA	1	2854	1	1	0	1	050101	46	191389	0001	AYACUCHO	35144	-74.23318	-13.13875	2020	11	NA	996	11	1
2020	023500601	PE6	235	6	1	1	235	2020	1442	4	0	0	4	4	0	1	1	0	235	5	5	1	1	0	NA	0	NA	0	NA	0	2854	0	1	0	1	050101	46	519288	0001	AYACUCHO	35144	-74.23318	-13.13875	2020	12	NA	5	12	1
2020	023500901	PE6	235	9	1	2	235	2020	1442	7	2	0	7	7	2	1	1	0	235	5	5	1	1	0	NA	0	NA	0	NA	2	2854	2	1	0	1	050101	46	191389	0001	AYACUCHO	35144	-74.23318	-13.13875	2020	12	NA	5	11	1
2020	023502101	PE6	235	21	1	1	235	2020	1442	3	1	0	3	3	1	1	1	0	235	5	5	1	1	0	NA	0	NA	0	NA	1	2854	1	1	0	1	050101	46	191389	0001	AYACUCHO	35144	-74.23318	-13.13875	2020	11	NA	996	11	1
2020	023502801	PE6	235	28	1	3	235	2020	1442	4	1	0	4	4	1	1	1	0	235	5	5	1	1	0	NA	0	NA	0	NA	1	2854	1	1	0	1	050101	46	191389	0001	AYACUCHO	35144	-74.23318	-13.13875	2020	11	NA	996	11	1
2020	023503101	PE6	235	31	1	1	235	2020	1442	7	3	0	7	7	2	1	1	0	235	5	5	1	1	0	NA	0	NA	0	NA	1	2854	4	1	0	1	050101	46	191389	0001	AYACUCHO	35144	-74.23318	-13.13875	2020	11	NA	996	11	0
2020	023503401	PE6	235	34	1	1	235	2020	1442	4	2	0	4	2	0	1	1	0	235	5	5	1	1	0	NA	0	NA	0	NA	0	2854	4	1	0	1	050101	46	519288	0001	AYACUCHO	35144	-74.23318	-13.13875	2020	11	NA	996	11	1
2020	023503801	PE6	235	38	1	1	235	2020	1442	7	2	0	7	7	1	1	1	0	235	5	5	1	1	0	NA	0	NA	0	NA	1	2854	2	1	0	1	050101	46	191389	0001	AYACUCHO	35144	-74.23318	-13.13875	2020	11	NA	996	11	1
2020	023504401	PE6	235	44	1	3	235	2020	1442	5	2	0	5	5	1	1	1	0	235	5	5	1	1	0	NA	0	NA	0	NA	1	2854	2	1	0	1	050101	46	191389	0001	AYACUCHO	35144	-74.23318	-13.13875	2020	13	NA	10	11	1
2020	023505201	PE6	235	52	1	2	235	2020	1442	5	2	0	5	5	0	1	1	0	235	5	5	1	1	0	NA	0	NA	0	NA	0	2854	2	1	0	1	050101	46	519288	0001	AYACUCHO	35144	-74.23318	-13.13875	2020	61	NA	1	11	1
2020	023600101	PE6	236	1	1	1	236	2020	1448	2	0	0	2	2	0	1	1	0	236	5	5	1	1	0	NA	0	NA	0	NA	0	2825	0	1	0	1	050101	47	608802	0001	AYACUCHO	35153	-74.22516	-13.12676	2020	11	NA	996	23	1
2020	023604001	PE6	236	40	1	1	236	2020	1447	5	3	0	5	5	1	1	1	0	236	5	5	1	1	0	NA	0	NA	0	NA	1	2825	3	1	0	1	050101	47	224380	0001	AYACUCHO	35153	-74.22516	-13.12676	2020	11	NA	996	23	1
2020	023604501	PE6	236	45	1	1	236	2020	1447	6	1	0	6	6	2	1	1	0	236	5	5	1	1	0	NA	0	NA	0	NA	2	2825	1	1	0	1	050101	47	224380	0001	AYACUCHO	35153	-74.22516	-13.12676	2020	61	NA	996	22	1
2020	023606301	PE6	236	63	1	1	236	2020	1448	3	0	0	3	3	0	1	1	0	236	5	5	1	1	0	NA	0	NA	0	NA	0	2825	0	1	0	1	050101	47	608802	0001	AYACUCHO	35153	-74.22516	-13.12676	2020	12	NA	996	23	1
2020	023607501	PE6	236	75	1	2	236	2020	1447	4	1	0	4	4	0	1	1	0	236	5	5	1	1	0	NA	0	NA	0	NA	0	2825	2	1	0	1	050101	47	608802	0001	AYACUCHO	35153	-74.22516	-13.12676	2020	11	NA	996	22	1
2020	023608301	PE6	236	83	1	1	236	2020	1447	5	1	0	5	5	1	1	1	0	236	5	5	1	1	0	NA	0	NA	0	NA	1	2825	1	1	0	1	050101	47	224380	0001	AYACUCHO	35153	-74.22516	-13.12676	2020	11	NA	996	11	1
2020	023608401	PE6	236	84	1	1	236	2020	1447	3	1	0	3	3	1	1	1	0	236	5	5	1	1	0	NA	0	NA	0	NA	1	2825	1	1	0	1	050101	47	224380	0001	AYACUCHO	35153	-74.22516	-13.12676	2020	11	NA	996	22	1
2020	023609101	PE6	236	91	1	2	236	2020	1447	5	1	0	5	5	1	1	1	0	236	5	5	1	1	0	NA	0	NA	0	NA	1	2825	1	1	0	1	050101	47	224380	0001	AYACUCHO	35153	-74.22516	-13.12676	2020	11	NA	996	22	1
2020	023609201	PE6	236	92	1	1	236	2020	1447	4	1	0	4	4	0	1	1	0	236	5	5	1	1	0	NA	0	NA	0	NA	0	2825	1	1	0	1	050101	47	608802	0001	AYACUCHO	35153	-74.22516	-13.12676	2020	11	NA	996	22	1
2020	023700401	PE6	237	4	1	1	237	2020	1448	7	0	0	7	3	1	1	1	0	237	5	5	1	1	0	NA	0	NA	0	NA	1	2815	2	1	0	1	050101	46	244483	0001	AYACUCHO	35156	-74.22692	-13.13767	2020	11	NA	996	11	1
2020	023701501	PE6	237	15	1	2	237	2020	1447	5	1	0	5	5	1	1	1	0	237	5	5	1	1	0	NA	0	NA	0	NA	1	2815	1	1	0	1	050101	46	244483	0001	AYACUCHO	35156	-74.22692	-13.13767	2020	11	NA	996	11	1
2020	023701901	PE6	237	19	1	2	237	2020	1448	8	2	0	8	7	1	1	1	0	237	5	5	1	1	0	NA	0	NA	0	NA	1	2815	2	1	0	1	050101	46	244483	0001	AYACUCHO	35156	-74.22692	-13.13767	2020	11	NA	996	11	1
2020	023702301	PE6	237	23	1	1	237	2020	1447	9	3	0	6	9	3	1	2	0	237	5	5	1	1	0	NA	0	NA	0	NA	2	2815	3	1	0	1	050101	46	244483	0001	AYACUCHO	35156	-74.22692	-13.13767	2020	11	NA	996	11	1
2020	023702501	PE6	237	25	1	1	237	2020	1447	5	1	0	5	5	1	1	1	0	237	5	5	1	1	0	NA	0	NA	0	NA	1	2815	2	1	0	1	050101	46	244483	0001	AYACUCHO	35156	-74.22692	-13.13767	2020	12	NA	996	12	1
2020	023703801	PE6	237	38	1	1	237	2020	1447	2	0	0	2	2	0	1	1	0	237	5	5	1	1	0	NA	0	NA	0	NA	0	2815	0	1	0	1	050101	46	663346	0001	AYACUCHO	35156	-74.22692	-13.13767	2020	11	NA	996	11	1
2020	023709901	PE6	237	99	1	1	237	2020	1447	5	2	0	5	5	1	1	1	0	237	5	5	1	1	0	NA	0	NA	0	NA	1	2815	2	1	0	1	050101	46	244483	0001	AYACUCHO	35156	-74.22692	-13.13767	2020	11	NA	996	11	1
2020	023710201	PE6	237	102	1	2	237	2020	1447	6	1	0	6	6	0	1	1	0	237	5	5	1	1	0	NA	0	NA	0	NA	0	2815	1	1	0	1	050101	46	663346	0001	AYACUCHO	35156	-74.22692	-13.13767	2020	11	NA	996	11	1
2020	023712301	PE6	237	123	1	1	237	2020	1447	4	1	0	4	4	0	1	1	0	237	5	5	1	1	0	NA	0	NA	0	NA	0	2815	1	1	0	1	050101	46	663346	0001	AYACUCHO	35156	-74.22692	-13.13767	2020	11	NA	996	11	1
2020	023712901	PE6	237	129	1	1	237	2020	1447	3	1	0	3	3	1	1	1	0	237	5	5	1	1	0	NA	0	NA	0	NA	1	2815	1	1	0	1	050101	46	244483	0001	AYACUCHO	35156	-74.22692	-13.13767	2020	12	NA	996	12	1
2020	023900401	PE6	239	4	1	1	239	2020	1447	6	1	0	6	6	1	1	1	0	239	5	5	1	1	0	NA	0	NA	0	NA	1	2846	1	1	0	1	050101	45	261783	0001	AYACUCHO	35180	-74.23161	-13.14211	2020	11	NA	996	11	1
2020	023900501	PE6	239	5	1	1	239	2020	1447	3	0	0	3	3	1	1	1	0	239	5	5	1	1	0	NA	0	NA	0	NA	0	2846	0	1	0	1	050101	45	710286	0001	AYACUCHO	35180	-74.23161	-13.14211	2020	11	NA	996	12	1
2020	023901301	PE6	239	13	1	1	239	2020	1447	7	1	0	7	4	1	1	1	0	239	5	5	1	1	0	NA	0	NA	0	NA	1	2846	3	1	0	1	050101	45	261783	0001	AYACUCHO	35180	-74.23161	-13.14211	2020	11	NA	996	11	1
2020	023901601	PE6	239	16	1	1	239	2020	1448	4	1	0	4	4	1	1	1	0	239	5	5	1	1	0	NA	0	NA	0	NA	1	2846	1	1	0	1	050101	45	261783	0001	AYACUCHO	35180	-74.23161	-13.14211	2020	12	NA	996	11	1
2020	023902501	PE6	239	25	1	2	239	2020	1447	5	1	0	5	5	1	1	1	0	239	5	5	1	1	0	NA	0	NA	0	NA	1	2846	2	1	0	1	050101	45	261783	0001	AYACUCHO	35180	-74.23161	-13.14211	2020	11	NA	996	11	1
2020	023902901	PE6	239	29	1	1	239	2020	1448	5	1	0	5	5	1	1	1	0	239	5	5	1	1	0	NA	0	NA	0	NA	1	2846	1	1	0	1	050101	45	261783	0001	AYACUCHO	35180	-74.23161	-13.14211	2020	11	NA	996	11	1
2020	023903601	PE6	239	36	1	1	239	2020	1447	2	1	0	2	2	0	1	1	0	239	5	5	1	1	0	NA	0	NA	0	NA	0	2846	1	1	0	1	050101	45	710286	0001	AYACUCHO	35180	-74.23161	-13.14211	2020	12	NA	996	11	1
2020	023903701	PE6	239	37	1	1	239	2020	1447	5	0	0	5	2	1	1	1	0	239	5	5	1	1	0	NA	0	NA	0	NA	1	2846	2	1	0	1	050101	45	261783	0001	AYACUCHO	35180	-74.23161	-13.14211	2020	11	NA	996	11	1
2020	024000201	PE6	240	2	1	1	240	2020	1446	2	1	0	2	2	0	1	1	0	240	5	5	1	1	0	NA	0	NA	0	NA	0	2833	1	1	0	1	050101	45	708656	0001	AYACUCHO	35182	-74.22986	-13.14376	2020	11	NA	996	11	1
2020	024001501	PE6	240	15	1	2	240	2020	1446	4	0	0	4	3	0	1	1	0	240	5	5	1	1	0	NA	0	NA	0	NA	0	2833	1	1	0	1	050101	45	708656	0001	AYACUCHO	35182	-74.22986	-13.14376	2020	11	NA	996	11	1
2020	024002801	PE6	240	28	1	2	240	2020	1446	6	2	0	6	5	1	1	1	0	240	5	5	1	1	0	NA	0	NA	0	NA	1	2833	2	1	0	1	050101	45	261182	0001	AYACUCHO	35182	-74.22986	-13.14376	2020	11	NA	996	11	1
2020	024003701	PE6	240	37	1	3	240	2020	1446	5	1	0	5	5	0	1	2	0	240	5	5	1	1	0	NA	0	NA	0	NA	0	2833	2	1	0	1	050101	45	708656	0001	AYACUCHO	35182	-74.22986	-13.14376	2020	11	NA	996	11	1
2020	024013301	PE6	240	133	1	3	240	2020	1446	7	1	0	7	6	0	1	1	0	240	5	5	1	1	0	NA	0	NA	0	NA	0	2833	2	1	0	1	050101	45	708656	0001	AYACUCHO	35182	-74.22986	-13.14376	2020	12	NA	996	12	1
2020	024013401	PE6	240	134	1	1	240	2020	1446	5	1	0	5	5	0	1	1	0	240	5	5	1	1	0	NA	0	NA	0	NA	0	2833	1	1	0	1	050101	45	708656	0001	AYACUCHO	35182	-74.22986	-13.14376	2020	12	NA	996	12	1
2020	024100801	PE6	241	8	1	1	241	2020	1446	2	0	0	2	2	0	1	1	0	241	5	5	1	1	0	NA	0	NA	0	NA	0	2813	0	1	0	1	050101	44	962282	0001	AYACUCHO	35193	-74.23138	-13.15222	2020	11	NA	996	11	1
2020	024101401	PE6	241	14	1	1	241	2020	1446	2	0	0	2	1	0	1	1	0	241	5	5	1	1	0	NA	0	NA	0	NA	0	2813	0	1	0	1	050101	44	962282	0001	AYACUCHO	35193	-74.23138	-13.15222	2020	11	NA	996	11	1
2020	024102001	PE6	241	20	1	1	241	2020	1446	7	3	0	7	7	0	1	1	0	241	5	5	1	1	0	NA	0	NA	0	NA	0	2813	4	1	0	1	050101	44	962282	0001	AYACUCHO	35193	-74.23138	-13.15222	2020	11	NA	996	11	1
2020	024103201	PE6	241	32	1	1	241	2020	1447	1	0	0	1	1	0	1	1	0	241	5	5	1	1	0	NA	0	NA	0	NA	0	2813	0	1	0	1	050101	44	962282	0001	AYACUCHO	35193	-74.23138	-13.15222	2020	11	NA	996	11	1
2020	024103501	PE6	241	35	1	1	241	2020	1446	2	1	0	2	2	0	1	2	0	241	5	5	1	1	0	NA	0	NA	0	NA	0	2813	1	1	0	1	050101	44	962282	0001	AYACUCHO	35193	-74.23138	-13.15222	2020	12	NA	996	12	1
2020	024103801	PE6	241	38	1	1	241	2020	1446	6	1	0	6	6	1	1	1	0	241	5	5	1	1	0	NA	0	NA	0	NA	1	2813	1	1	0	1	050101	44	354659	0001	AYACUCHO	35193	-74.23138	-13.15222	2020	11	NA	996	11	1
2020	024104801	PE6	241	48	1	1	241	2020	1446	3	1	0	3	3	2	1	1	0	241	5	5	1	1	0	NA	0	NA	0	NA	1	2813	1	1	0	1	050101	44	354659	0001	AYACUCHO	35193	-74.23138	-13.15222	2020	11	NA	996	11	1
2020	024106501	PE6	241	65	1	1	241	2020	1446	5	1	0	5	5	0	1	1	0	241	5	5	1	1	0	NA	0	NA	0	NA	0	2813	2	1	0	1	050101	44	962282	0001	AYACUCHO	35193	-74.23138	-13.15222	2020	11	NA	996	11	1
2020	024106601	PE6	241	66	1	1	241	2020	1446	4	0	0	4	4	0	1	1	0	241	5	5	1	1	0	NA	0	NA	0	NA	0	2813	0	1	0	1	050101	44	962282	0001	AYACUCHO	35193	-74.23138	-13.15222	2020	11	NA	996	11	1
2020	024106801	PE6	241	68	1	1	241	2020	1446	5	1	0	5	5	1	1	1	0	241	5	5	1	1	0	NA	0	NA	0	NA	1	2813	1	1	0	1	050101	44	354659	0001	AYACUCHO	35193	-74.23138	-13.15222	2020	11	NA	996	11	1
2020	024200301	PE6	242	3	1	1	242	2020	1448	1	0	0	1	1	0	1	1	0	242	5	5	1	1	0	NA	0	NA	0	NA	0	2807	0	1	0	1	050101	44	449236	0001	AYACUCHO	35205	-74.23075	-13.15567	2020	11	NA	996	11	1
2020	024200401	PE6	242	4	1	1	242	2020	1447	5	2	0	5	5	2	1	1	0	242	5	5	1	1	0	NA	0	NA	0	NA	2	2807	2	1	0	1	050101	44	165571	0001	AYACUCHO	35205	-74.23075	-13.15567	2020	96	96	996	12	1
2020	024201201	PE6	242	12	1	1	242	2020	1447	5	3	0	5	5	0	1	1	0	242	5	5	1	1	0	NA	0	NA	0	NA	0	2807	3	1	0	1	050101	44	449236	0001	AYACUCHO	35205	-74.23075	-13.15567	2020	11	NA	996	11	1
2020	024201601	PE6	242	16	1	1	242	2020	1447	1	1	0	1	1	0	1	1	0	242	5	5	1	1	0	NA	0	NA	0	NA	0	2807	1	1	0	1	050101	44	449236	0001	AYACUCHO	35205	-74.23075	-13.15567	2020	11	NA	996	11	1
2020	024201801	PE6	242	18	1	1	242	2020	1447	1	0	0	1	1	0	1	1	0	242	5	5	1	1	0	NA	0	NA	0	NA	0	2807	0	1	0	1	050101	44	449236	0001	AYACUCHO	35205	-74.23075	-13.15567	2020	11	NA	996	11	1
2020	024202301	PE6	242	23	1	1	242	2020	1447	4	1	0	4	4	1	1	1	0	242	5	5	1	1	0	NA	0	NA	0	NA	1	2807	1	1	0	1	050101	44	165571	0001	AYACUCHO	35205	-74.23075	-13.15567	2020	11	NA	996	11	1
2020	024203001	PE6	242	30	1	1	242	2020	1447	4	1	0	4	4	0	1	1	0	242	5	5	1	1	0	NA	0	NA	0	NA	0	2807	1	1	0	1	050101	44	449236	0001	AYACUCHO	35205	-74.23075	-13.15567	2020	11	NA	996	11	1
2020	024205101	PE6	242	51	1	1	242	2020	1447	4	1	0	4	4	0	1	1	0	242	5	5	1	1	0	NA	0	NA	0	NA	0	2807	1	1	0	1	050101	44	449236	0001	AYACUCHO	35205	-74.23075	-13.15567	2020	11	NA	996	11	1
2020	024301301	PE6	243	13	1	3	243	2020	1443	4	1	0	4	4	0	1	1	0	243	5	5	1	1	0	NA	0	NA	0	NA	0	2855	1	1	0	1	050101	46	908041	0001	AYACUCHO	35219	-74.23422	-13.16056	2020	11	NA	996	11	1
2020	024302301	PE6	243	23	1	2	243	2020	1443	5	1	0	5	5	1	1	1	0	243	5	5	1	1	0	NA	0	NA	0	NA	1	2855	1	1	0	1	050101	46	334668	0001	AYACUCHO	35219	-74.23422	-13.16056	2020	11	NA	996	11	1
2020	024303301	PE6	243	33	1	1	243	2020	1443	5	1	0	4	5	0	1	1	0	243	5	5	1	1	0	NA	0	NA	0	NA	0	2855	1	1	0	1	050101	46	908041	0001	AYACUCHO	35219	-74.23422	-13.16056	2020	11	NA	996	11	1
2020	024304101	PE6	243	41	1	2	243	2020	1443	3	1	0	3	3	1	1	1	0	243	5	5	1	1	0	NA	0	NA	0	NA	1	2855	1	1	0	1	050101	46	334668	0001	AYACUCHO	35219	-74.23422	-13.16056	2020	12	NA	3	12	1
2020	024312301	PE6	243	123	1	2	243	2020	1443	4	1	0	4	4	1	1	1	0	243	5	5	1	1	0	NA	0	NA	0	NA	1	2855	1	1	0	1	050101	46	334668	0001	AYACUCHO	35219	-74.23422	-13.16056	2020	11	NA	996	11	1
2020	024312601	PE6	243	126	1	2	243	2020	1443	2	1	0	2	1	0	1	1	0	243	5	5	1	1	0	NA	0	NA	0	NA	0	2855	1	1	0	1	050101	46	908041	0001	AYACUCHO	35219	-74.23422	-13.16056	2020	12	NA	3	12	1
2020	024314601	PE6	243	146	1	1	243	2020	1443	6	2	0	6	6	1	1	1	0	243	5	5	1	1	0	NA	0	NA	0	NA	1	2855	2	1	0	1	050101	46	334668	0001	AYACUCHO	35219	-74.23422	-13.16056	2020	11	NA	996	11	1
2020	024500301	PE6	245	3	1	1	245	2020	1446	1	0	0	1	1	0	1	1	0	245	5	5	1	1	0	NA	0	NA	0	NA	0	2862	0	1	0	1	050101	46	912800	0001	AYACUCHO	35232	-74.23576	-13.16525	2020	11	NA	996	11	1
2020	024506501	PE6	245	65	1	2	245	2020	1446	3	1	0	3	3	0	1	1	0	245	5	5	1	1	0	NA	0	NA	0	NA	0	2862	1	1	0	1	050101	46	912800	0001	AYACUCHO	35232	-74.23576	-13.16525	2020	12	NA	996	12	1
2020	024506801	PE6	245	68	1	1	245	2020	1446	5	1	0	5	4	1	1	1	0	245	5	5	1	1	0	NA	0	NA	0	NA	1	2862	2	1	0	1	050101	46	336422	0001	AYACUCHO	35232	-74.23576	-13.16525	2020	11	NA	996	23	1
2020	024508201	PE6	245	82	1	1	245	2020	1446	2	0	0	2	2	0	1	1	0	245	5	5	1	1	0	NA	0	NA	0	NA	0	2862	0	1	0	1	050101	46	912800	0001	AYACUCHO	35232	-74.23576	-13.16525	2020	11	NA	996	11	1
2020	024509701	PE6	245	97	1	1	245	2020	1447	5	2	0	5	5	1	1	1	0	245	5	5	1	1	0	NA	0	NA	0	NA	1	2862	2	1	0	1	050101	46	336422	0001	AYACUCHO	35232	-74.23576	-13.16525	2020	11	NA	996	11	1
2020	024512201	PE6	245	122	1	2	245	2020	1446	6	1	0	6	5	1	1	1	0	245	5	5	1	1	0	NA	0	NA	0	NA	1	2862	2	1	0	1	050101	46	336422	0001	AYACUCHO	35232	-74.23576	-13.16525	2020	11	NA	996	11	1
2020	024512501	PE6	245	125	1	1	245	2020	1446	7	2	0	7	7	1	1	1	0	245	5	5	1	1	0	NA	0	NA	0	NA	1	2862	2	1	0	1	050101	46	336422	0001	AYACUCHO	35232	-74.23576	-13.16525	2020	11	NA	996	11	1
2020	024513201	PE6	245	132	1	2	245	2020	1449	4	1	0	4	4	1	1	1	0	245	5	5	1	1	0	NA	0	NA	0	NA	1	2862	1	1	0	1	050101	46	336422	0001	AYACUCHO	35232	-74.23576	-13.16525	2020	12	NA	996	12	1
2020	024513701	PE6	245	137	1	1	245	2020	1446	1	0	0	1	1	0	1	1	0	245	5	5	1	1	0	NA	0	NA	0	NA	0	2862	0	1	0	1	050101	46	912800	0001	AYACUCHO	35232	-74.23576	-13.16525	2020	11	NA	996	11	1
2020	024600501	PE6	246	5	1	1	246	2020	1447	2	0	0	2	2	0	1	1	0	246	5	5	1	1	0	NA	0	NA	0	NA	0	2734	0	1	0	1	050116	43	401094	0001	JARD�N	35272	-74.20986	-13.16198	2020	11	NA	996	11	1
2020	024600901	PE6	246	9	1	1	246	2020	1448	2	0	0	2	2	0	1	1	0	246	5	5	1	1	0	NA	0	NA	0	NA	0	2734	0	1	0	1	050116	43	401094	0001	JARD�N	35272	-74.20986	-13.16198	2020	11	NA	996	11	1
2020	024604301	PE6	246	43	1	3	246	2020	1448	3	0	0	3	3	0	1	1	0	246	5	5	1	1	0	NA	0	NA	0	NA	0	2734	0	1	0	1	050116	43	401094	0001	JARD�N	35272	-74.20986	-13.16198	2020	11	NA	996	11	1
2020	024604401	PE6	246	44	1	1	246	2020	1447	6	1	0	6	6	1	1	1	0	246	5	5	1	1	0	NA	0	NA	0	NA	1	2734	3	1	0	1	050116	43	147827	0001	JARD�N	35272	-74.20986	-13.16198	2020	11	NA	996	11	1
2020	024605101	PE6	246	51	1	1	246	2020	1447	3	1	0	3	3	0	1	1	0	246	5	5	1	1	0	NA	0	NA	0	NA	0	2734	1	1	0	1	050116	43	401094	0001	JARD�N	35272	-74.20986	-13.16198	2020	11	NA	996	12	1
2020	024606001	PE6	246	60	1	1	246	2020	1448	5	1	0	5	5	0	1	1	0	246	5	5	1	1	0	NA	0	NA	0	NA	0	2734	1	1	0	1	050116	43	401094	0001	JARD�N	35272	-74.20986	-13.16198	2020	11	NA	996	11	1
2020	024606201	PE6	246	62	1	1	246	2020	1447	4	1	0	4	4	1	1	1	0	246	5	5	1	1	0	NA	0	NA	0	NA	1	2734	1	1	0	1	050116	43	147827	0001	JARD�N	35272	-74.20986	-13.16198	2020	11	NA	996	11	1
2020	024606401	PE6	246	64	1	1	246	2020	1447	3	1	0	3	3	0	1	1	0	246	5	5	1	1	0	NA	0	NA	0	NA	0	2734	1	1	0	1	050116	43	401094	0001	JARD�N	35272	-74.20986	-13.16198	2020	11	NA	996	11	1
2020	024607901	PE6	246	79	1	1	246	2020	1447	4	1	0	4	4	1	1	1	0	246	5	5	1	1	0	NA	0	NA	0	NA	1	2734	1	1	0	1	050116	43	147827	0001	JARD�N	35272	-74.20986	-13.16198	2020	11	NA	996	11	1
2020	024701001	PE6	247	10	1	1	247	2020	1441	1	0	0	1	1	0	1	1	0	247	5	5	1	1	0	NA	0	NA	0	NA	0	2736	0	1	0	1	050116	44	558700	0001	JARD�N	35276	-74.20983	-13.16529	2020	11	NA	996	11	1
2020	024702001	PE6	247	20	1	1	247	2020	1441	2	1	0	2	2	1	1	1	0	247	5	5	1	1	0	NA	0	NA	0	NA	1	2736	1	1	0	1	050116	44	205915	0001	JARD�N	35276	-74.20983	-13.16529	2020	12	NA	5	12	1
2020	024706301	PE6	247	63	1	1	247	2020	1441	5	1	0	5	5	2	1	1	0	247	5	5	1	1	0	NA	0	NA	0	NA	2	2736	1	1	0	1	050116	44	205915	0001	JARD�N	35276	-74.20983	-13.16529	2020	11	NA	996	11	1
2020	024706601	PE6	247	66	1	2	247	2020	1443	6	1	0	6	4	1	1	1	0	247	5	5	1	1	0	NA	0	NA	0	NA	1	2736	2	1	0	1	050116	44	205915	0001	JARD�N	35276	-74.20983	-13.16529	2020	11	NA	996	11	1
2020	024707901	PE6	247	79	1	2	247	2020	1441	4	1	0	4	4	2	1	1	0	247	5	5	1	1	0	NA	0	NA	0	NA	2	2736	1	1	0	1	050116	44	205915	0001	JARD�N	35276	-74.20983	-13.16529	2020	11	NA	996	11	1
2020	024709101	PE6	247	91	1	2	247	2020	1441	2	1	0	2	2	0	1	1	0	247	5	5	1	1	0	NA	0	NA	0	NA	0	2736	1	1	0	1	050116	44	558700	0001	JARD�N	35276	-74.20983	-13.16529	2020	12	NA	5	12	1
2020	024709501	PE6	247	95	1	4	247	2020	1441	5	1	0	5	5	0	1	1	0	247	5	5	1	1	0	NA	0	NA	0	NA	0	2736	1	1	0	1	050116	44	558700	0001	JARD�N	35276	-74.20983	-13.16529	2020	11	NA	996	11	1
2020	024710001	PE6	247	100	1	2	247	2020	1441	5	2	0	5	5	0	1	1	0	247	5	5	1	1	0	NA	0	NA	0	NA	0	2736	2	1	0	1	050116	44	558700	0001	JARD�N	35276	-74.20983	-13.16529	2020	11	NA	996	11	1
2020	024710201	PE6	247	102	1	2	247	2020	1441	6	1	0	6	6	1	1	1	0	247	5	5	1	1	0	NA	0	NA	0	NA	1	2736	1	1	0	1	050116	44	205915	0001	JARD�N	35276	-74.20983	-13.16529	2020	11	NA	996	11	1
2020	024710301	PE6	247	103	1	2	247	2020	1441	2	0	0	2	2	0	1	1	0	247	5	5	1	1	0	NA	0	NA	0	NA	0	2736	0	1	0	1	050116	44	558700	0001	JARD�N	35276	-74.20983	-13.16529	2020	11	NA	996	11	1
2020	024801001	PE6	248	10	1	1	248	2020	1448	3	0	0	3	3	0	1	1	0	248	5	5	1	1	0	NA	0	NA	0	NA	0	2895	0	1	0	1	050104	46	859022	0001	CARMEN ALTO	35318	-74.22439	-13.18429	2020	11	NA	996	11	1
2020	024801701	PE6	248	17	1	1	248	2020	1448	5	1	0	5	5	1	1	1	0	248	5	5	1	1	0	NA	0	NA	0	NA	1	2895	2	1	0	1	050104	46	316601	0001	CARMEN ALTO	35318	-74.22439	-13.18429	2020	11	NA	996	11	1
2020	024801901	PE6	248	19	1	2	248	2020	1448	4	1	0	4	4	1	1	1	0	248	5	5	1	1	0	NA	0	NA	0	NA	0	2895	1	1	0	1	050104	46	859022	0001	CARMEN ALTO	35318	-74.22439	-13.18429	2020	11	NA	996	11	1
2020	024802701	PE6	248	27	1	1	248	2020	1448	4	2	0	4	4	1	1	2	0	248	5	5	1	1	0	NA	0	NA	0	NA	1	2895	2	1	0	1	050104	46	316601	0001	CARMEN ALTO	35318	-74.22439	-13.18429	2020	11	NA	996	11	1
2020	024806901	PE6	248	69	1	1	248	2020	1448	1	0	0	1	1	0	1	1	0	248	5	5	1	1	0	NA	0	NA	0	NA	0	2895	0	1	0	1	050104	46	859022	0001	CARMEN ALTO	35318	-74.22439	-13.18429	2020	12	NA	996	12	1
2020	024807701	PE6	248	77	1	1	248	2020	1448	3	1	0	3	3	1	1	1	0	248	5	5	1	1	0	NA	0	NA	0	NA	1	2895	1	1	0	1	050104	46	316601	0001	CARMEN ALTO	35318	-74.22439	-13.18429	2020	11	NA	996	11	1
2020	024809301	PE6	248	93	1	1	248	2020	1448	2	1	0	2	2	0	1	1	0	248	5	5	1	1	0	NA	0	NA	0	NA	0	2895	1	1	0	1	050104	46	859022	0001	CARMEN ALTO	35318	-74.22439	-13.18429	2020	11	NA	996	11	1
2020	024810101	PE6	248	101	1	1	248	2020	1448	4	1	0	4	4	1	1	1	0	248	5	5	1	1	0	NA	0	NA	0	NA	0	2895	1	1	0	1	050104	46	859022	0001	CARMEN ALTO	35318	-74.22439	-13.18429	2020	11	NA	996	12	1
2020	025304501	PE6	253	45	1	2	253	2020	1442	4	2	0	4	4	0	1	1	0	253	5	5	1	2	0	NA	0	NA	0	NA	0	2579	2	1	0	1	050401	52	737979	0001	HUANTA	34908	-74.25842	-12.93266	2020	11	NA	996	11	1
2020	025305001	PE6	253	50	1	1	253	2020	1442	4	1	0	4	4	1	1	1	0	253	5	5	1	2	0	NA	0	NA	0	NA	1	2579	1	1	0	1	050401	52	240590	0001	HUANTA	34908	-74.25842	-12.93266	2020	11	NA	996	11	1
2020	025309701	PE6	253	97	1	2	253	2020	1442	6	1	0	6	6	1	1	1	0	253	5	5	1	2	0	NA	0	NA	0	NA	1	2579	2	1	0	1	050401	52	240590	0001	HUANTA	34908	-74.25842	-12.93266	2020	11	NA	996	11	1
2020	025312001	PE6	253	120	1	1	253	2020	1442	3	1	0	3	3	1	1	1	0	253	5	5	1	2	0	NA	0	NA	0	NA	1	2579	1	1	0	1	050401	52	240590	0001	HUANTA	34908	-74.25842	-12.93266	2020	11	NA	996	11	1
2020	025313601	PE6	253	136	1	2	253	2020	1442	7	2	0	6	6	1	1	1	0	253	5	5	1	2	0	NA	0	NA	0	NA	1	2579	3	1	0	1	050401	52	240590	0001	HUANTA	34908	-74.25842	-12.93266	2020	11	NA	996	11	1
2020	025601901	PE6	256	19	1	7	256	2020	1442	8	2	0	8	8	2	1	1	0	256	5	5	1	2	0	NA	0	NA	0	NA	2	2621	2	1	0	1	050401	48	186747	0001	HUANTA	34932	-74.25366	-12.93694	2020	11	NA	996	11	1
2020	025602501	PE6	256	25	1	1	256	2020	1442	1	0	0	1	1	0	1	1	0	256	5	5	1	2	0	NA	0	NA	0	NA	0	2621	0	1	0	1	050401	48	572824	0001	HUANTA	34932	-74.25366	-12.93694	2020	11	NA	996	11	1
2020	025603001	PE6	256	30	1	1	256	2020	1442	5	1	0	5	5	1	1	1	0	256	5	5	1	2	0	NA	0	NA	0	NA	0	2621	2	1	0	1	050401	48	572824	0001	HUANTA	34932	-74.25366	-12.93694	2020	12	NA	6	12	1
2020	025603501	PE6	256	35	1	4	256	2020	1442	5	1	0	5	4	0	1	1	0	256	5	5	1	2	0	NA	0	NA	0	NA	0	2621	1	1	0	1	050401	48	572824	0001	HUANTA	34932	-74.25366	-12.93694	2020	11	NA	996	11	1
2020	025603901	PE6	256	39	1	1	256	2020	1442	3	1	0	3	3	1	1	1	0	256	5	5	1	2	0	NA	0	NA	0	NA	1	2621	1	1	0	1	050401	48	186747	0001	HUANTA	34932	-74.25366	-12.93694	2020	11	NA	996	11	1
2020	025604401	PE6	256	44	1	5	256	2020	1442	6	1	0	6	3	1	1	1	0	256	5	5	1	2	0	NA	0	NA	0	NA	1	2621	2	1	0	1	050401	48	186747	0001	HUANTA	34932	-74.25366	-12.93694	2020	11	NA	996	11	1
2020	025605101	PE6	256	51	1	1	256	2020	1442	2	0	0	2	2	0	1	1	0	256	5	5	1	2	0	NA	0	NA	0	NA	0	2621	0	1	0	1	050401	48	572824	0001	HUANTA	34932	-74.25366	-12.93694	2020	12	NA	5	12	1
2020	025606601	PE6	256	66	1	1	256	2020	1442	3	1	0	3	3	1	1	1	0	256	5	5	1	2	0	NA	0	NA	0	NA	1	2621	1	1	0	1	050401	48	186747	0001	HUANTA	34932	-74.25366	-12.93694	2020	12	NA	5	12	1
2020	025609001	PE6	256	90	1	1	256	2020	1442	4	1	0	4	4	2	1	1	0	256	5	5	1	2	0	NA	0	NA	0	NA	1	2621	1	1	0	1	050401	48	186747	0001	HUANTA	34932	-74.25366	-12.93694	2020	11	NA	996	11	1
2020	025701701	PE6	257	17	1	3	257	2020	1443	5	2	0	5	4	0	1	1	0	257	5	5	1	2	0	NA	0	NA	0	NA	0	723	2	1	0	1	050507	52	710224	0001	SANTA ROSA	34984	-73.73898	-12.68784	2020	11	NA	996	11	1
2020	025703301	PE6	257	33	1	2	257	2020	1443	3	1	0	3	3	1	1	1	0	257	5	5	1	2	0	NA	0	NA	0	NA	1	723	1	1	0	1	050507	52	231541	0001	SANTA ROSA	34984	-73.73898	-12.68784	2020	12	NA	5	12	1
2020	025704001	PE6	257	40	1	1	257	2020	1443	4	1	0	4	4	0	1	1	0	257	5	5	1	2	0	NA	0	NA	0	NA	0	723	2	1	0	1	050507	52	710224	0001	SANTA ROSA	34984	-73.73898	-12.68784	2020	11	NA	996	11	1
2020	025705301	PE6	257	53	1	2	257	2020	1443	4	1	0	4	4	1	1	1	0	257	5	5	1	2	0	NA	0	NA	0	NA	1	723	1	1	0	1	050507	52	231541	0001	SANTA ROSA	34984	-73.73898	-12.68784	2020	12	NA	5	12	1
2020	025708401	PE6	257	84	1	2	257	2020	1443	3	1	0	3	3	1	1	1	0	257	5	5	1	2	0	NA	0	NA	0	NA	1	723	1	1	0	1	050507	52	231541	0001	SANTA ROSA	34984	-73.73898	-12.68784	2020	11	NA	996	11	1
2020	025709101	PE6	257	91	1	1	257	2020	1443	6	2	0	6	5	1	1	1	0	257	5	5	1	2	0	NA	0	NA	0	NA	1	723	2	1	0	1	050507	52	231541	0001	SANTA ROSA	34984	-73.73898	-12.68784	2020	11	NA	996	11	1
2020	025709401	PE6	257	94	1	1	257	2020	1443	6	0	0	6	0	1	1	1	0	257	5	5	1	2	0	NA	0	NA	0	NA	1	723	2	1	0	1	050507	52	231541	0001	SANTA ROSA	34984	-73.73898	-12.68784	2020	12	NA	2	12	1
2020	025710301	PE6	257	103	1	4	257	2020	1443	6	2	0	6	5	1	1	1	0	257	5	5	1	2	0	NA	0	NA	0	NA	1	723	2	1	0	1	050507	52	231541	0001	SANTA ROSA	34984	-73.73898	-12.68784	2020	11	NA	996	11	1
2020	025711201	PE6	257	112	1	1	257	2020	1443	2	0	0	2	2	0	1	1	0	257	5	5	1	2	0	NA	0	NA	0	NA	0	723	0	1	0	1	050507	52	710224	0001	SANTA ROSA	34984	-73.73898	-12.68784	2020	11	NA	996	11	1
2020	025800301	PE6	258	3	1	1	258	2020	1441	7	2	0	4	7	2	1	1	0	258	5	5	1	2	0	NA	0	NA	0	NA	2	3200	2	1	0	1	050508	52	149845	0001	TAMBO	35020	-74.02002	-12.94667	2020	11	NA	996	11	1
2020	025801801	PE6	258	18	1	2	258	2020	1441	2	0	0	2	2	0	1	1	0	258	5	5	1	2	0	NA	0	NA	0	NA	0	3200	0	1	0	1	050508	52	459632	0001	TAMBO	35020	-74.02002	-12.94667	2020	11	NA	996	11	1
2020	025804801	PE6	258	48	1	2	258	2020	1441	5	2	0	4	5	2	1	1	0	258	5	5	1	2	0	NA	0	NA	0	NA	2	3200	2	1	0	1	050508	52	149845	0001	TAMBO	35020	-74.02002	-12.94667	2020	96	96	5	32	1
2020	025805201	PE6	258	52	1	2	258	2020	1441	5	2	0	3	5	0	1	1	0	258	5	5	1	2	0	NA	0	NA	0	NA	0	3200	2	1	0	1	050508	52	459632	0001	TAMBO	35020	-74.02002	-12.94667	2020	11	NA	996	11	1
2020	025806101	PE6	258	61	1	1	258	2020	1441	7	1	0	7	5	1	1	1	0	258	5	5	1	2	0	NA	0	NA	0	NA	1	3200	1	1	0	1	050508	52	149845	0001	TAMBO	35020	-74.02002	-12.94667	2020	11	NA	996	23	0
2020	025806701	PE6	258	67	1	1	258	2020	1441	5	0	0	4	2	2	1	1	0	258	5	5	1	2	0	NA	0	NA	0	NA	2	3200	1	1	0	1	050508	52	149845	0001	TAMBO	35020	-74.02002	-12.94667	2020	11	NA	996	11	1
2020	025807501	PE6	258	75	1	2	258	2020	1441	6	1	0	6	6	2	1	1	0	258	5	5	1	2	0	NA	0	NA	0	NA	2	3200	1	1	0	1	050508	52	149845	0001	TAMBO	35020	-74.02002	-12.94667	2020	11	NA	996	11	1
2020	025900401	PE6	259	4	1	2	259	2020	1447	6	2	0	6	6	1	1	1	0	259	5	5	1	2	0	NA	0	NA	0	NA	1	3239	2	1	0	1	050508	52	133364	0001	TAMBO	35025	-74.02312	-12.94757	2020	11	NA	996	11	1
2020	025900501	PE6	259	5	1	1	259	2020	1447	4	1	0	4	4	1	1	1	0	259	5	5	1	2	0	NA	0	NA	0	NA	1	3239	1	1	0	1	050508	52	133364	0001	TAMBO	35025	-74.02312	-12.94757	2020	11	NA	996	11	1
2020	025901601	PE6	259	16	1	1	259	2020	1447	2	1	0	2	2	0	1	1	0	259	5	5	1	2	0	NA	0	NA	0	NA	0	3239	1	1	0	1	050508	52	409077	0001	TAMBO	35025	-74.02312	-12.94757	2020	11	NA	996	11	1
2020	025902001	PE6	259	20	1	1	259	2020	1447	4	0	0	4	0	1	1	1	0	259	5	5	1	2	0	NA	0	NA	0	NA	1	3239	1	1	0	1	050508	52	133364	0001	TAMBO	35025	-74.02312	-12.94757	2020	11	NA	996	11	1
2020	025906101	PE6	259	61	1	1	259	2020	1447	2	0	0	2	2	0	1	1	0	259	5	5	1	2	0	NA	0	NA	0	NA	0	3239	0	1	0	1	050508	52	409077	0001	TAMBO	35025	-74.02312	-12.94757	2020	11	NA	996	11	1
2020	025906301	PE6	259	63	1	1	259	2020	1447	4	1	0	4	4	2	1	1	0	259	5	5	1	2	0	NA	0	NA	0	NA	1	3239	1	1	0	1	050508	52	133364	0001	TAMBO	35025	-74.02312	-12.94757	2020	11	NA	996	11	1
2020	025907501	PE6	259	75	1	2	259	2020	1447	7	1	0	7	7	2	1	1	0	259	5	5	1	2	0	NA	0	NA	0	NA	2	3239	2	1	0	1	050508	52	133364	0001	TAMBO	35025	-74.02312	-12.94757	2020	11	NA	996	11	1
2020	025907701	PE6	259	77	1	1	259	2020	1447	4	1	0	4	4	1	1	1	0	259	5	5	1	2	0	NA	0	NA	0	NA	1	3239	1	1	0	1	050508	52	133364	0001	TAMBO	35025	-74.02312	-12.94757	2020	11	NA	996	11	1
2020	025908001	PE6	259	80	1	2	259	2020	1447	4	1	0	4	4	1	1	2	0	259	5	5	1	2	0	NA	0	NA	0	NA	1	3239	1	1	0	1	050508	52	133364	0001	TAMBO	35025	-74.02312	-12.94757	2020	12	NA	996	12	1
2020	026100601	PE6	261	6	1	1	261	2020	1448	2	0	0	2	2	0	1	1	0	261	5	5	1	2	0	NA	0	NA	0	NA	0	3172	0	1	0	1	050202	52	531587	0034	QUISPILLACCTA	35546	-74.35586	-13.58315	2020	11	NA	996	11	1
2020	026101001	PE6	261	10	1	1	261	2020	1448	3	0	0	3	3	0	1	1	0	261	5	5	1	2	0	NA	0	NA	0	NA	0	3172	0	1	0	1	050202	52	531587	0034	QUISPILLACCTA	35546	-74.35586	-13.58315	2020	11	NA	996	11	1
2020	026101101	PE6	261	11	1	3	261	2020	1448	4	1	0	4	4	0	1	1	0	261	5	5	1	2	0	NA	0	NA	0	NA	0	3172	1	1	0	1	050202	52	531587	0034	QUISPILLACCTA	35546	-74.35586	-13.58315	2020	11	NA	996	11	1
2020	026101801	PE6	261	18	1	1	261	2020	1448	3	2	0	3	3	0	1	1	0	261	5	5	1	2	0	NA	0	NA	0	NA	0	3172	2	1	0	1	050202	52	531587	0034	QUISPILLACCTA	35546	-74.35586	-13.58315	2020	11	NA	996	11	1
2020	026102001	PE6	261	20	1	2	261	2020	1449	2	0	0	2	2	0	1	1	0	261	5	5	1	2	0	NA	0	NA	0	NA	0	3172	0	1	0	1	050202	52	531587	0034	QUISPILLACCTA	35546	-74.35586	-13.58315	2020	11	NA	996	11	1
2020	026102301	PE6	261	23	1	1	261	2020	1449	3	1	0	3	3	1	1	1	0	261	5	5	1	2	0	NA	0	NA	0	NA	0	3172	1	1	0	1	050202	52	531587	0034	QUISPILLACCTA	35546	-74.35586	-13.58315	2020	11	NA	996	23	1
2020	026102401	PE6	261	24	1	2	261	2020	1449	5	3	0	5	5	0	1	1	0	261	5	5	1	2	0	NA	0	NA	0	NA	0	3172	3	1	0	1	050202	52	531587	0034	QUISPILLACCTA	35546	-74.35586	-13.58315	2020	11	NA	996	11	1
2020	026102901	PE6	261	29	1	1	261	2020	1448	4	0	0	4	4	0	1	1	0	261	5	5	1	2	0	NA	0	NA	0	NA	0	3172	0	1	0	1	050202	52	531587	0034	QUISPILLACCTA	35546	-74.35586	-13.58315	2020	11	NA	996	11	1
2020	026103001	PE6	261	30	1	1	261	2020	1449	7	1	0	7	7	2	1	1	0	261	5	5	1	2	0	NA	0	NA	0	NA	1	3172	2	1	0	1	050202	52	173303	0034	QUISPILLACCTA	35546	-74.35586	-13.58315	2020	11	NA	996	11	1
2020	026103301	PE6	261	33	1	1	261	2020	1448	3	0	0	3	3	0	1	1	0	261	5	5	1	2	0	NA	0	NA	0	NA	0	3172	0	1	0	1	050202	52	531587	0034	QUISPILLACCTA	35546	-74.35586	-13.58315	2020	11	NA	996	11	1
2020	026300201	PE6	263	2	1	1	263	2020	1448	5	1	0	5	5	1	1	1	0	263	5	5	1	2	0	NA	0	NA	0	NA	1	2989	1	1	0	1	050603	52	81493	0009	SONDONDO	35834	-73.93797	-14.30018	2020	11	NA	996	11	1
2020	026300301	PE6	263	3	1	1	263	2020	1448	2	0	0	2	2	0	1	1	0	263	5	5	1	2	0	NA	0	NA	0	NA	0	2989	0	1	0	1	050603	52	249969	0009	SONDONDO	35834	-73.93797	-14.30018	2020	11	NA	996	11	1
2020	026301801	PE6	263	18	1	2	263	2020	1448	2	0	0	2	2	0	1	1	0	263	5	5	1	2	0	NA	0	NA	0	NA	0	2989	0	1	0	1	050603	52	249969	0009	SONDONDO	35834	-73.93797	-14.30018	2020	11	NA	996	11	1
2020	026302301	PE6	263	23	1	1	263	2020	1448	1	0	0	1	1	0	1	1	0	263	5	5	1	2	0	NA	0	NA	0	NA	0	2989	0	1	0	1	050603	52	249969	0009	SONDONDO	35834	-73.93797	-14.30018	2020	11	NA	996	11	1
2020	026303101	PE6	263	31	1	1	263	2020	1448	1	0	0	1	1	0	1	1	0	263	5	5	1	2	0	NA	0	NA	0	NA	0	2989	0	1	0	1	050603	52	249969	0009	SONDONDO	35834	-73.93797	-14.30018	2020	11	NA	996	11	1
2020	026303901	PE6	263	39	1	1	263	2020	1448	2	2	0	2	2	0	1	1	0	263	5	5	1	2	0	NA	0	NA	0	NA	0	2989	2	1	0	1	050603	52	249969	0009	SONDONDO	35834	-73.93797	-14.30018	2020	11	NA	996	11	1
2020	026304001	PE6	263	40	1	1	263	2020	1448	2	0	0	2	2	0	1	1	0	263	5	5	1	2	0	NA	0	NA	0	NA	0	2989	0	1	0	1	050603	52	249969	0009	SONDONDO	35834	-73.93797	-14.30018	2020	11	NA	996	11	1
2020	026304101	PE6	263	41	1	1	263	2020	1447	2	0	0	2	0	0	1	1	0	263	5	5	1	2	0	NA	0	NA	0	NA	0	2989	1	1	0	1	050603	52	249969	0009	SONDONDO	35834	-73.93797	-14.30018	2020	11	NA	996	11	1
2020	026304501	PE6	263	45	1	2	263	2020	1448	4	1	0	3	4	0	1	1	0	263	5	5	1	2	0	NA	0	NA	0	NA	0	2989	1	1	0	1	050603	52	249969	0009	SONDONDO	35834	-73.93797	-14.30018	2020	11	NA	996	11	1
2020	026304901	PE6	263	49	1	1	263	2020	1446	1	0	0	1	1	0	1	1	0	263	5	5	1	2	0	NA	0	NA	0	NA	0	2989	0	1	0	1	050603	52	249969	0009	SONDONDO	35834	-73.93797	-14.30018	2020	11	NA	996	11	0
2020	026500201	PE6	265	2	1	2	265	2020	1442	4	1	0	4	4	1	1	1	0	265	5	5	1	2	0	NA	0	NA	0	NA	1	3231	1	1	0	1	050601	50	154631	0001	PUQUIO	35893	-74.12677	-14.69094	2020	11	NA	996	11	1
2020	026500701	PE6	265	7	1	2	265	2020	1442	4	1	0	4	4	2	1	1	0	265	5	5	1	2	0	NA	0	NA	0	NA	1	3231	1	1	0	1	050601	50	154631	0001	PUQUIO	35893	-74.12677	-14.69094	2020	11	NA	996	11	1
2020	026502701	PE6	265	27	1	4	265	2020	1442	5	0	0	5	2	0	1	1	0	265	5	5	1	2	0	NA	0	NA	0	NA	0	3231	0	1	0	1	050601	50	474313	0001	PUQUIO	35893	-74.12677	-14.69094	2020	11	NA	996	11	1
2020	026502901	PE6	265	29	1	1	265	2020	1442	4	1	0	4	4	1	1	2	0	265	5	5	1	2	0	NA	0	NA	0	NA	1	3231	1	1	0	1	050601	50	154631	0001	PUQUIO	35893	-74.12677	-14.69094	2020	11	NA	996	11	1
2020	026503401	PE6	265	34	1	2	265	2020	1442	2	0	0	2	2	0	1	1	0	265	5	5	1	2	0	NA	0	NA	0	NA	0	3231	0	1	0	1	050601	50	474313	0001	PUQUIO	35893	-74.12677	-14.69094	2020	11	NA	996	11	1
2020	026503701	PE6	265	37	1	1	265	2020	1442	3	1	0	2	3	0	1	1	0	265	5	5	1	2	0	NA	0	NA	0	NA	0	3231	1	1	0	1	050601	50	474313	0001	PUQUIO	35893	-74.12677	-14.69094	2020	11	NA	996	11	1
2020	026504701	PE6	265	47	1	5	265	2020	1442	7	1	0	7	3	1	1	1	0	265	5	5	1	2	0	NA	0	NA	0	NA	1	3231	2	1	0	1	050601	50	154631	0001	PUQUIO	35893	-74.12677	-14.69094	2020	11	NA	996	11	1
2020	026505301	PE6	265	53	1	1	265	2020	1442	7	2	0	7	7	2	1	1	0	265	5	5	1	2	0	NA	0	NA	0	NA	2	3231	2	1	0	1	050601	50	154631	0001	PUQUIO	35893	-74.12677	-14.69094	2020	11	NA	996	11	0
2020	026505701	PE6	265	57	1	2	265	2020	1442	5	1	0	5	5	0	1	1	0	265	5	5	1	2	0	NA	0	NA	0	NA	0	3231	2	1	0	1	050601	50	474313	0001	PUQUIO	35893	-74.12677	-14.69094	2020	11	NA	996	11	1
2020	026507901	PE6	265	79	1	2	265	2020	1442	4	1	0	4	4	1	1	1	0	265	5	5	1	2	0	NA	0	NA	0	NA	1	3231	1	1	0	1	050601	50	154631	0001	PUQUIO	35893	-74.12677	-14.69094	2020	12	NA	1	12	1
2020	026600501	PE6	266	5	1	1	266	2020	1441	3	1	0	3	3	1	1	1	0	266	5	5	1	2	0	NA	0	NA	0	NA	1	3198	1	1	0	1	050601	50	194868	0001	PUQUIO	35897	-74.11888	-14.68443	2020	12	NA	3	12	1
2020	026602001	PE6	266	20	1	1	266	2020	1441	4	1	0	4	4	0	1	1	0	266	5	5	1	2	0	NA	0	NA	0	NA	0	3198	1	1	0	1	050601	50	597734	0001	PUQUIO	35897	-74.11888	-14.68443	2020	11	NA	996	11	1
2020	026602201	PE6	266	22	1	2	266	2020	1441	4	1	0	4	3	1	1	1	0	266	5	5	1	2	0	NA	0	NA	0	NA	0	3198	1	1	0	1	050601	50	597734	0001	PUQUIO	35897	-74.11888	-14.68443	2020	11	NA	996	11	1
2020	026603801	PE6	266	38	1	1	266	2020	1441	4	1	0	4	4	1	1	1	0	266	5	5	1	2	0	NA	0	NA	0	NA	1	3198	1	1	0	1	050601	50	194868	0001	PUQUIO	35897	-74.11888	-14.68443	2020	12	NA	10	11	1
2020	026604401	PE6	266	44	1	2	266	2020	1441	4	1	0	4	4	1	1	1	0	266	5	5	1	2	0	NA	0	NA	0	NA	1	3198	1	1	0	1	050601	50	194868	0001	PUQUIO	35897	-74.11888	-14.68443	2020	11	NA	996	11	1
2020	026606501	PE6	266	65	1	1	266	2020	1441	2	0	0	2	2	0	1	1	0	266	5	5	1	2	0	NA	0	NA	0	NA	0	3198	0	1	0	1	050601	50	597734	0001	PUQUIO	35897	-74.11888	-14.68443	2020	11	NA	996	11	1
2020	026606801	PE6	266	68	1	1	266	2020	1441	4	1	0	4	4	1	1	1	0	266	5	5	1	2	0	NA	0	NA	0	NA	1	3198	1	1	0	1	050601	50	194868	0001	PUQUIO	35897	-74.11888	-14.68443	2020	11	NA	996	11	1
2020	026607801	PE6	266	78	1	1	266	2020	1441	1	0	0	1	1	0	1	1	0	266	5	5	1	2	0	NA	0	NA	0	NA	0	3198	0	1	0	1	050601	50	597734	0001	PUQUIO	35897	-74.11888	-14.68443	2020	12	NA	5	11	1
2020	026608701	PE6	266	87	1	1	266	2020	1441	5	1	0	5	5	1	1	1	0	266	5	5	1	2	0	NA	0	NA	0	NA	1	3198	1	1	0	1	050601	50	194868	0001	PUQUIO	35897	-74.11888	-14.68443	2020	11	NA	996	11	1
2020	026700501	PE6	267	5	1	1	267	2020	1448	8	3	0	8	8	1	1	1	0	267	5	5	1	2	0	NA	0	NA	0	NA	0	3215	3	1	0	1	050601	48	502343	0001	PUQUIO	35900	-74.12399	-14.69034	2020	11	NA	996	11	1
2020	026700901	PE6	267	9	1	2	267	2020	1448	3	1	0	3	3	1	1	1	0	267	5	5	1	2	0	NA	0	NA	0	NA	1	3215	1	1	0	1	050601	48	163770	0001	PUQUIO	35900	-74.12399	-14.69034	2020	11	NA	996	11	1
2020	026702701	PE6	267	27	1	1	267	2020	1448	5	1	0	5	5	1	1	2	0	267	5	5	1	2	0	NA	0	NA	0	NA	1	3215	2	1	0	1	050601	48	163770	0001	PUQUIO	35900	-74.12399	-14.69034	2020	12	NA	996	12	1
2020	026704801	PE6	267	48	1	2	267	2020	1446	3	0	0	3	3	0	1	1	0	267	5	5	1	2	0	NA	0	NA	0	NA	0	3215	1	1	0	1	050601	48	502343	0001	PUQUIO	35900	-74.12399	-14.69034	2020	11	NA	996	11	1
2020	026705201	PE6	267	52	1	1	267	2020	1447	3	1	0	3	3	0	1	1	0	267	5	5	1	2	0	NA	0	NA	0	NA	0	3215	1	1	0	1	050601	48	502343	0001	PUQUIO	35900	-74.12399	-14.69034	2020	11	NA	996	11	1
2020	026706101	PE6	267	61	1	1	267	2020	1448	2	0	0	2	2	0	1	2	0	267	5	5	1	2	0	NA	0	NA	0	NA	0	3215	0	1	0	1	050601	48	502343	0001	PUQUIO	35900	-74.12399	-14.69034	2020	11	NA	996	11	1
2020	026706401	PE6	267	64	1	1	267	2020	1448	5	1	0	5	5	2	1	2	0	267	5	5	1	2	0	NA	0	NA	0	NA	1	3215	2	1	0	1	050601	48	163770	0001	PUQUIO	35900	-74.12399	-14.69034	2020	11	NA	996	11	1
2020	026706801	PE6	267	68	1	1	267	2020	1446	4	1	0	4	3	1	1	1	0	267	5	5	1	2	0	NA	0	NA	0	NA	1	3215	1	1	0	1	050601	48	163770	0001	PUQUIO	35900	-74.12399	-14.69034	2020	12	NA	996	12	1
2020	026710401	PE6	267	104	1	1	267	2020	1449	3	1	0	3	3	1	1	1	0	267	5	5	1	2	0	NA	0	NA	0	NA	1	3215	1	1	0	1	050601	48	163770	0001	PUQUIO	35900	-74.12399	-14.69034	2020	11	NA	996	11	1
2020	026900401	PE6	269	4	1	1	269	2020	1446	4	1	0	3	4	1	1	1	0	269	5	5	1	2	0	NA	0	NA	0	NA	1	1239	1	1	0	1	050705	49	146225	0097	RELAVE	36061	-74.05829	-15.61516	2020	11	NA	996	23	1
2020	026900901	PE6	269	9	1	1	269	2020	1448	1	0	0	1	1	0	1	1	0	269	5	5	1	2	0	NA	0	NA	0	NA	0	1239	0	1	0	1	050705	49	448529	0097	RELAVE	36061	-74.05829	-15.61516	2020	11	NA	996	23	1
2020	026903501	PE6	269	35	1	1	269	2020	1448	4	1	0	4	4	1	1	1	0	269	5	5	1	2	0	NA	0	NA	0	NA	1	1239	1	1	0	1	050705	49	146225	0097	RELAVE	36061	-74.05829	-15.61516	2020	11	NA	996	23	1
2020	026904101	PE6	269	41	1	1	269	2020	1448	4	1	0	4	4	1	1	1	0	269	5	5	1	2	0	NA	0	NA	0	NA	1	1239	1	1	0	1	050705	49	146225	0097	RELAVE	36061	-74.05829	-15.61516	2020	11	NA	996	23	1
2020	026904201	PE6	269	42	1	1	269	2020	1446	6	1	0	6	6	1	1	1	0	269	5	5	1	2	0	NA	0	NA	0	NA	1	1239	1	1	0	1	050705	49	146225	0097	RELAVE	36061	-74.05829	-15.61516	2020	11	NA	996	23	1
2020	026905801	PE6	269	58	1	1	269	2020	1448	1	0	0	1	1	0	1	1	0	269	5	5	1	2	0	NA	0	NA	0	NA	0	1239	0	1	0	1	050705	49	448529	0097	RELAVE	36061	-74.05829	-15.61516	2020	11	NA	996	32	1
2020	026906901	PE6	269	69	1	1	269	2020	1446	4	1	0	4	4	1	1	1	0	269	5	5	1	2	0	NA	0	NA	0	NA	1	1239	1	1	0	1	050705	49	146225	0097	RELAVE	36061	-74.05829	-15.61516	2020	11	NA	996	23	1
2020	026907101	PE6	269	71	1	1	269	2020	1446	3	1	0	3	3	0	1	1	0	269	5	5	1	2	0	NA	0	NA	0	NA	0	1239	1	1	0	1	050705	49	448529	0097	RELAVE	36061	-74.05829	-15.61516	2020	11	NA	996	32	1
2020	026907301	PE6	269	73	1	1	269	2020	1448	3	1	0	3	3	0	1	1	0	269	5	5	1	2	0	NA	0	NA	0	NA	0	1239	1	1	0	1	050705	49	448529	0097	RELAVE	36061	-74.05829	-15.61516	2020	11	NA	996	32	1
2020	026908001	PE6	269	80	1	1	269	2020	1446	1	0	0	1	1	0	1	1	0	269	5	5	1	2	0	NA	0	NA	0	NA	0	1239	0	1	0	1	050705	49	448529	0097	RELAVE	36061	-74.05829	-15.61516	2020	11	NA	996	23	1
2020	027000301	PE6	270	3	1	1	270	2020	1447	6	1	0	5	6	0	1	1	0	270	5	5	1	2	0	NA	0	NA	0	NA	0	3529	2	1	0	1	050301	51	493317	0001	HUANCA SANCOS	46090	-74.344	-13.9161	2020	11	NA	996	11	1
2020	027000801	PE6	270	8	1	3	270	2020	1447	4	0	0	4	2	0	1	1	0	270	5	5	1	2	0	NA	0	NA	0	NA	0	3529	1	1	0	1	050301	51	493317	0001	HUANCA SANCOS	46090	-74.344	-13.9161	2020	11	NA	996	11	1
2020	027001101	PE6	270	11	1	2	270	2020	1448	2	0	0	2	2	0	1	1	0	270	5	5	1	2	0	NA	0	NA	0	NA	0	3529	0	1	0	1	050301	51	493317	0001	HUANCA SANCOS	46090	-74.344	-13.9161	2020	11	NA	996	11	1
2020	027001601	PE6	270	16	1	2	270	2020	1447	3	1	0	3	3	1	1	1	0	270	5	5	1	2	0	NA	0	NA	0	NA	1	3529	1	1	0	1	050301	51	160827	0001	HUANCA SANCOS	46090	-74.344	-13.9161	2020	12	NA	996	12	1
2020	027001801	PE6	270	18	1	1	270	2020	1447	2	0	0	2	2	0	1	1	0	270	5	5	1	2	0	NA	0	NA	0	NA	0	3529	0	1	0	1	050301	51	493317	0001	HUANCA SANCOS	46090	-74.344	-13.9161	2020	12	NA	996	23	1
2020	027002201	PE6	270	22	1	1	270	2020	1447	3	1	0	3	3	0	1	1	0	270	5	5	1	2	0	NA	0	NA	0	NA	0	3529	1	1	0	1	050301	51	493317	0001	HUANCA SANCOS	46090	-74.344	-13.9161	2020	11	NA	996	11	1
2020	027002601	PE6	270	26	1	1	270	2020	1447	4	1	0	4	4	0	1	1	0	270	5	5	1	2	0	NA	0	NA	0	NA	0	3529	1	1	0	1	050301	51	493317	0001	HUANCA SANCOS	46090	-74.344	-13.9161	2020	11	NA	996	11	1
2020	027002701	PE6	270	27	1	1	270	2020	1447	2	0	0	2	2	0	1	1	0	270	5	5	1	2	0	NA	0	NA	0	NA	0	3529	0	1	0	1	050301	51	493317	0001	HUANCA SANCOS	46090	-74.344	-13.9161	2020	11	NA	996	23	0
2020	027003101	PE6	270	31	1	1	270	2020	1447	3	1	0	3	3	0	1	1	0	270	5	5	1	2	0	NA	0	NA	0	NA	0	3529	1	1	0	1	050301	51	493317	0001	HUANCA SANCOS	46090	-74.344	-13.9161	2020	11	NA	996	11	1
2020	027003601	PE6	270	36	1	1	270	2020	1447	2	0	0	2	2	0	1	1	0	270	5	5	1	2	0	NA	0	NA	0	NA	0	3529	0	1	0	1	050301	51	493317	0001	HUANCA SANCOS	46090	-74.344	-13.9161	2020	11	NA	996	11	1
2020	027100201	PE6	271	2	1	2	271	2020	1448	5	1	0	5	5	2	1	1	0	271	5	5	2	3	0	NA	0	NA	0	NA	1	2148	1	1	0	1	050402	53	202700	0028	QOCHACC	34850	-74.3646716664	-12.5839366665	2020	11	NA	996	22	1
2020	027100501	PE6	271	5	1	2	271	2020	1446	4	1	0	4	4	1	1	2	0	271	5	5	2	3	0	NA	0	NA	0	NA	1	2148	1	1	0	1	050402	53	202700	0028	QOCHACC	34850	-74.3646716664	-12.5839366665	2020	11	NA	996	23	1
2020	027100601	PE6	271	6	1	1	271	2020	1446	4	1	0	3	4	1	1	1	0	271	5	5	2	3	0	NA	0	NA	0	NA	1	2148	1	1	0	1	050402	53	202700	0028	QOCHACC	34850	-74.3646716664	-12.5839366665	2020	11	NA	996	11	1
2020	027101901	PE6	271	19	1	1	271	2020	1448	5	1	0	5	5	0	1	1	0	271	5	5	2	3	0	NA	0	NA	0	NA	0	2148	1	1	0	1	050402	53	457789	0028	QOCHACC	34850	-74.3646716664	-12.5839366665	2020	11	NA	996	22	1
2020	027102101	PE6	271	21	1	1	271	2020	1448	2	1	0	2	2	0	1	1	0	271	5	5	2	3	0	NA	0	NA	0	NA	0	2148	1	1	0	1	050402	53	457789	0028	QOCHACC	34850	-74.3646716664	-12.5839366665	2020	11	NA	996	22	1
2020	027103001	PE6	271	30	1	1	271	2020	1446	5	1	0	5	5	0	1	1	0	271	5	5	2	3	0	NA	0	NA	0	NA	0	2148	1	1	0	1	050402	53	457789	0028	QOCHACC	34850	-74.3646716664	-12.5839366665	2020	11	NA	996	23	1
2020	027103501	PE6	271	35	1	3	271	2020	1446	6	2	0	6	6	0	1	1	0	271	5	5	2	3	0	NA	0	NA	0	NA	0	2148	3	1	0	1	050402	53	457789	0028	QOCHACC	34850	-74.3646716664	-12.5839366665	2020	11	NA	996	23	1
2020	027103701	PE6	271	37	1	1	271	2020	1446	2	0	0	2	2	0	1	1	0	271	5	5	2	3	0	NA	0	NA	0	NA	0	2148	0	1	0	1	050402	53	457789	0028	QOCHACC	34850	-74.3646716664	-12.5839366665	2020	11	NA	996	23	1
2020	027103901	PE6	271	39	1	1	271	2020	1446	4	1	0	4	4	1	1	1	0	271	5	5	2	3	0	NA	0	NA	0	NA	0	2148	1	1	0	1	050402	53	457789	0028	QOCHACC	34850	-74.3646716664	-12.5839366665	2020	11	NA	996	23	1
2020	027104001	PE6	271	40	1	2	271	2020	1446	3	1	0	3	3	1	1	1	0	271	5	5	2	3	0	NA	0	NA	0	NA	1	2148	1	1	0	1	050402	53	202700	0028	QOCHACC	34850	-74.3646716664	-12.5839366665	2020	11	NA	996	23	1
2020	027105601	PE6	271	56	1	3	271	2020	1446	6	3	0	6	6	1	1	1	0	271	5	5	2	3	0	NA	0	NA	0	NA	1	2148	3	1	0	1	050402	53	202700	0028	QOCHACC	34850	-74.3646716664	-12.5839366665	2020	11	NA	996	23	1
2020	027105801	PE6	271	58	1	1	271	2020	1446	5	2	0	5	5	1	1	1	0	271	5	5	2	3	0	NA	0	NA	0	NA	0	2148	3	1	0	1	050402	53	457789	0028	QOCHACC	34850	-74.3646716664	-12.5839366665	2020	11	NA	996	23	1
2020	027105901	PE6	271	59	1	1	271	2020	1446	4	1	0	4	4	0	1	1	0	271	5	5	2	3	0	NA	0	NA	0	NA	0	2148	2	1	0	1	050402	53	457789	0028	QOCHACC	34850	-74.3646716664	-12.5839366665	2020	11	NA	996	23	1
2020	027106001	PE6	271	60	1	1	271	2020	1446	1	0	0	1	1	0	1	1	0	271	5	5	2	3	0	NA	0	NA	0	NA	0	2148	0	1	0	1	050402	53	457789	0028	QOCHACC	34850	-74.3646716664	-12.5839366665	2020	11	NA	996	23	1
2020	027204001	PE6	272	40	1	1	272	2020	1446	2	0	0	2	2	0	1	1	0	272	5	5	2	3	0	NA	0	NA	0	NA	0	672	0	1	0	1	050507	53	521598	0012	COMUNPIARI	34997	-73.6954504243	-12.69325205	2020	11	NA	996	11	1
2020	027205101	PE6	272	51	1	1	272	2020	1446	2	1	0	2	2	0	1	1	0	272	5	5	2	3	0	NA	0	NA	0	NA	0	672	1	1	0	1	050507	53	521598	0012	COMUNPIARI	34997	-73.6954504243	-12.69325205	2020	11	NA	996	11	1
2020	027205501	PE6	272	55	1	1	272	2020	1446	3	1	0	3	3	1	1	1	0	272	5	5	2	3	0	NA	0	NA	0	NA	1	672	1	1	0	1	050507	53	230954	0012	COMUNPIARI	34997	-73.6954504243	-12.69325205	2020	11	NA	996	11	1
2020	027206201	PE6	272	62	1	1	272	2020	1446	4	0	0	4	4	0	1	1	0	272	5	5	2	3	0	NA	0	NA	0	NA	0	672	0	1	0	1	050507	53	521598	0012	COMUNPIARI	34997	-73.6954504243	-12.69325205	2020	11	NA	996	11	1
2020	027208001	PE6	272	80	1	1	272	2020	1446	2	0	0	2	2	0	1	1	0	272	5	5	2	3	0	NA	0	NA	0	NA	0	672	0	1	0	1	050507	53	521598	0012	COMUNPIARI	34997	-73.6954504243	-12.69325205	2020	11	NA	996	11	1
2020	027208201	PE6	272	82	1	2	272	2020	1446	5	1	0	5	5	1	1	1	0	272	5	5	2	3	0	NA	0	NA	0	NA	1	672	1	1	0	1	050507	53	230954	0012	COMUNPIARI	34997	-73.6954504243	-12.69325205	2020	11	NA	996	11	1
2020	027208301	PE6	272	83	1	1	272	2020	1446	3	1	0	3	3	1	1	1	0	272	5	5	2	3	0	NA	0	NA	0	NA	1	672	1	1	0	1	050507	53	230954	0012	COMUNPIARI	34997	-73.6954504243	-12.69325205	2020	11	NA	996	11	1
2020	027208501	PE6	272	85	1	2	272	2020	1446	4	1	0	4	4	0	1	1	0	272	5	5	2	3	0	NA	0	NA	0	NA	0	672	1	1	0	1	050507	53	521598	0012	COMUNPIARI	34997	-73.6954504243	-12.69325205	2020	11	NA	996	11	1
2020	027208901	PE6	272	89	1	1	272	2020	1446	1	0	0	1	1	0	1	1	0	272	5	5	2	3	0	NA	0	NA	0	NA	0	672	0	1	0	1	050507	53	521598	0012	COMUNPIARI	34997	-73.6954504243	-12.69325205	2020	11	NA	996	23	1
2020	027211601	PE6	272	116	1	1	272	2020	1446	4	1	0	4	4	2	1	1	0	272	5	5	2	3	0	NA	0	NA	0	NA	1	672	1	1	0	1	050507	53	230954	0012	COMUNPIARI	34997	-73.6954504243	-12.69325205	2020	11	NA	996	11	1
2020	027211701	PE6	272	117	1	1	272	2020	1446	1	0	0	1	1	0	1	1	0	272	5	5	2	3	0	NA	0	NA	0	NA	0	672	0	1	0	1	050507	53	521598	0012	COMUNPIARI	34997	-73.6954504243	-12.69325205	2020	11	NA	996	11	1
2020	027212401	PE6	272	124	1	2	272	2020	1447	5	1	0	5	5	1	1	1	0	272	5	5	2	3	0	NA	0	NA	0	NA	1	672	2	1	0	1	050507	53	230954	0012	COMUNPIARI	34997	-73.6954504243	-12.69325205	2020	11	NA	996	11	1
2020	027212701	PE6	272	127	1	1	272	2020	1446	5	3	0	5	5	0	1	1	0	272	5	5	2	3	0	NA	0	NA	0	NA	0	672	3	1	0	1	050507	53	521598	0012	COMUNPIARI	34997	-73.6954504243	-12.69325205	2020	11	NA	996	11	1
2020	027212801	PE6	272	128	1	2	272	2020	1446	4	1	0	4	4	1	1	1	0	272	5	5	2	3	0	NA	0	NA	0	NA	1	672	1	1	0	1	050507	53	230954	0012	COMUNPIARI	34997	-73.6954504243	-12.69325205	2020	11	NA	996	11	1
2020	027400701	PE6	274	7	1	1	274	2020	1448	3	2	0	3	3	0	1	1	0	274	5	5	2	3	0	NA	0	NA	0	NA	0	3630	2	1	0	1	050508	53	450701	0021	UNION MINAS	35038	-74.0786399999	-12.8998349998	2020	11	NA	996	22	1
2020	027401001	PE6	274	10	1	1	274	2020	1449	3	0	0	3	3	0	1	1	0	274	5	5	2	3	0	NA	0	NA	0	NA	0	3630	0	1	0	1	050508	53	450701	0021	UNION MINAS	35038	-74.0786399999	-12.8998349998	2020	11	NA	996	23	1
2020	027401901	PE6	274	19	1	1	274	2020	1446	7	1	0	7	7	1	1	1	0	274	5	5	2	3	0	NA	0	NA	0	NA	1	3630	2	1	0	1	050508	53	199562	0023	RODEO TUCUWILLCA	35038	-74.0589100002	-12.9055899999	2020	11	NA	996	32	1
2020	027403201	PE6	274	32	1	1	274	2020	1449	2	0	0	2	1	0	1	1	0	274	5	5	2	3	0	NA	0	NA	0	NA	0	3630	0	1	0	1	050508	53	450701	0022	POLANCO	35038	-74.0271450003	-12.9131016664	2020	11	NA	996	23	1
2020	027403301	PE6	274	33	1	2	274	2020	1448	4	1	0	4	4	1	1	1	0	274	5	5	2	3	0	NA	0	NA	0	NA	1	3630	1	1	0	1	050508	53	199562	0022	POLANCO	35038	-74.0271450003	-12.9131016664	2020	11	NA	996	22	1
2020	027403801	PE6	274	38	1	1	274	2020	1448	4	1	0	3	4	0	1	1	0	274	5	5	2	3	0	NA	0	NA	0	NA	0	3630	1	1	0	1	050508	53	450701	0022	POLANCO	35038	-74.0271450003	-12.9131016664	2020	11	NA	996	22	1
2020	027404301	PE6	274	43	1	1	274	2020	1448	3	0	0	3	3	0	1	1	0	274	5	5	2	3	0	NA	0	NA	0	NA	0	3630	0	1	0	1	050508	53	450701	0029	PAMPA HERMOSA	35038	-74.042771667	-12.9177716668	2020	11	NA	996	23	0
2020	027404701	PE6	274	47	1	2	274	2020	1448	4	0	0	4	3	0	1	1	0	274	5	5	2	3	0	NA	0	NA	0	NA	0	3630	1	1	0	1	050508	53	450701	0029	PAMPA HERMOSA	35038	-74.042771667	-12.9177716668	2020	11	NA	996	22	1
2020	027405301	PE6	274	53	1	1	274	2020	1448	6	2	0	6	6	0	1	1	0	274	5	5	2	3	0	NA	0	NA	0	NA	0	3630	2	1	0	1	050508	53	450701	0029	PAMPA HERMOSA	35038	-74.042771667	-12.9177716668	2020	11	NA	996	11	1
2020	027405401	PE6	274	54	1	1	274	2020	1448	2	0	0	2	2	0	1	1	0	274	5	5	2	3	0	NA	0	NA	0	NA	0	3630	0	1	0	1	050508	53	450701	0029	PAMPA HERMOSA	35038	-74.042771667	-12.9177716668	2020	11	NA	996	23	1
2020	027405501	PE6	274	55	1	2	274	2020	1448	6	1	0	6	5	2	1	1	0	274	5	5	2	3	0	NA	0	NA	0	NA	1	3630	1	1	0	1	050508	53	199562	0029	PAMPA HERMOSA	35038	-74.042771667	-12.9177716668	2020	11	NA	996	11	1
2020	027405601	PE6	274	56	1	1	274	2020	1448	4	1	0	4	4	0	1	1	0	274	5	5	2	3	0	NA	0	NA	0	NA	0	3630	1	1	0	1	050508	53	450701	0029	PAMPA HERMOSA	35038	-74.042771667	-12.9177716668	2020	11	NA	996	23	0
2020	027405801	PE6	274	58	1	1	274	2020	1448	4	1	0	4	3	0	1	1	0	274	5	5	2	3	0	NA	0	NA	0	NA	0	3630	2	1	0	1	050508	53	450701	0029	PAMPA HERMOSA	35038	-74.042771667	-12.9177716668	2020	11	NA	996	22	1
2020	027406101	PE6	274	61	1	1	274	2020	1449	1	0	0	1	1	0	1	1	0	274	5	5	2	3	0	NA	0	NA	0	NA	0	3630	0	1	0	1	050508	53	450701	0029	PAMPA HERMOSA	35038	-74.042771667	-12.9177716668	2020	11	NA	996	23	1
2020	027406401	PE6	274	64	1	1	274	2020	1448	12	2	0	12	8	2	1	1	0	274	5	5	2	3	0	NA	0	NA	0	NA	2	3630	5	1	0	1	050508	53	199562	0029	PAMPA HERMOSA	35038	-74.042771667	-12.9177716668	2020	11	NA	996	22	1
2020	027502201	PE6	275	22	1	1	275	2020	1441	3	1	0	3	2	0	1	1	0	275	5	5	2	3	0	NA	0	NA	0	NA	0	3045	1	1	0	1	050508	53	342104	0040	HUAYAO	35041	-73.984473333	-12.9348466664	2020	11	NA	996	23	1
2020	027502301	PE6	275	23	1	1	275	2020	1441	5	1	0	4	4	1	1	2	0	275	5	5	2	3	0	NA	0	NA	0	NA	1	3045	2	1	0	1	050508	53	151477	0040	HUAYAO	35041	-73.984473333	-12.9348466664	2020	11	NA	996	22	1
2020	027502401	PE6	275	24	1	1	275	2020	1441	1	0	0	1	1	0	1	1	0	275	5	5	2	3	0	NA	0	NA	0	NA	0	3045	0	1	0	1	050508	53	342104	0040	HUAYAO	35041	-73.984473333	-12.9348466664	2020	11	NA	996	22	0
2020	027503401	PE6	275	34	1	2	275	2020	1441	5	1	0	5	4	2	1	1	0	275	5	5	2	3	0	NA	0	NA	0	NA	2	3045	1	1	0	1	050508	53	151477	0040	HUAYAO	35041	-73.984473333	-12.9348466664	2020	11	NA	996	22	1
2020	027503501	PE6	275	35	1	2	275	2020	1441	7	1	0	7	4	2	1	1	0	275	5	5	2	3	0	NA	0	NA	0	NA	2	3045	2	1	0	1	050508	53	151477	0040	HUAYAO	35041	-73.984473333	-12.9348466664	2020	11	NA	996	22	1
2020	027504001	PE6	275	40	1	2	275	2020	1441	3	1	0	3	3	1	1	1	0	275	5	5	2	3	0	NA	0	NA	0	NA	1	3045	1	1	0	1	050508	53	151477	0040	HUAYAO	35041	-73.984473333	-12.9348466664	2020	96	96	5	32	1
2020	027504201	PE6	275	42	1	1	275	2020	1441	9	3	0	9	9	1	1	1	0	275	5	5	2	3	0	NA	0	NA	0	NA	1	3045	4	1	0	1	050508	53	151477	0040	HUAYAO	35041	-73.984473333	-12.9348466664	2020	11	NA	996	23	1
2020	027504301	PE6	275	43	1	2	275	2020	1441	5	1	0	5	5	0	1	1	0	275	5	5	2	3	0	NA	0	NA	0	NA	0	3045	2	1	0	1	050508	53	342104	0040	HUAYAO	35041	-73.984473333	-12.9348466664	2020	11	NA	996	22	1
2020	027504401	PE6	275	44	1	2	275	2020	1441	8	2	0	4	7	1	1	1	0	275	5	5	2	3	0	NA	0	NA	0	NA	1	3045	3	1	0	1	050508	53	151477	0040	HUAYAO	35041	-73.984473333	-12.9348466664	2020	11	NA	996	22	1
2020	027507401	PE6	275	74	1	1	275	2020	1441	2	0	0	2	2	0	1	1	0	275	5	5	2	3	0	NA	0	NA	0	NA	0	3045	0	1	0	1	050508	53	342104	0039	PATA PATA	35041	-73.968483333	-12.9410516666	2020	11	NA	996	22	1
2020	027507501	PE6	275	75	1	2	275	2020	1441	3	1	0	3	3	0	1	1	0	275	5	5	2	3	0	NA	0	NA	0	NA	0	3045	1	1	0	1	050508	53	342104	0039	PATA PATA	35041	-73.968483333	-12.9410516666	2020	11	NA	996	22	1
2020	027507601	PE6	275	76	1	2	275	2020	1441	5	1	0	5	4	0	1	1	0	275	5	5	2	3	0	NA	0	NA	0	NA	0	3045	1	1	0	1	050508	53	342104	0039	PATA PATA	35041	-73.968483333	-12.9410516666	2020	11	NA	996	22	1
2020	027507701	PE6	275	77	1	2	275	2020	1441	6	1	0	6	3	1	1	1	0	275	5	5	2	3	0	NA	0	NA	0	NA	1	3045	3	1	0	1	050508	53	151477	0039	PATA PATA	35041	-73.968483333	-12.9410516666	2020	11	NA	996	22	1
2020	027507801	PE6	275	78	1	1	275	2020	1441	5	1	0	5	5	0	1	1	0	275	5	5	2	3	0	NA	0	NA	0	NA	0	3045	1	1	0	1	050508	53	342104	0039	PATA PATA	35041	-73.968483333	-12.9410516666	2020	11	NA	996	22	1
2020	027603101	PE6	276	31	1	7	276	2020	1446	9	2	0	9	9	1	1	1	0	276	5	5	2	3	0	NA	0	NA	0	NA	1	2466	3	1	0	1	050501	53	235614	0067	ILLAURA	35069	-73.9630616667	-13.041766667	2020	11	NA	996	21	1
2020	027603301	PE6	276	33	1	1	276	2020	1446	2	0	0	2	2	0	1	1	0	276	5	5	2	3	0	NA	0	NA	0	NA	0	2466	0	1	0	1	050501	53	532124	0067	ILLAURA	35069	-73.9630616667	-13.041766667	2020	11	NA	996	21	0
2020	027603601	PE6	276	36	1	1	276	2020	1446	6	3	0	6	6	1	1	1	0	276	5	5	2	3	0	NA	0	NA	0	NA	1	2466	4	1	0	1	050501	53	235614	0067	ILLAURA	35069	-73.9630616667	-13.041766667	2020	11	NA	996	21	0
2020	027603701	PE6	276	37	1	1	276	2020	1446	3	0	0	3	1	0	1	1	0	276	5	5	2	3	0	NA	0	NA	0	NA	0	2466	2	1	0	1	050501	53	532124	0067	ILLAURA	35069	-73.9630616667	-13.041766667	2020	11	NA	996	21	1
2020	027603901	PE6	276	39	1	1	276	2020	1446	7	1	0	7	5	1	1	1	0	276	5	5	2	3	0	NA	0	NA	0	NA	1	2466	2	1	0	1	050501	53	235614	0067	ILLAURA	35069	-73.9630616667	-13.041766667	2020	11	NA	996	21	1
2020	027604101	PE6	276	41	1	1	276	2020	1446	6	2	0	6	6	1	1	1	0	276	5	5	2	3	0	NA	0	NA	0	NA	1	2466	2	1	0	1	050501	53	235614	0067	ILLAURA	35069	-73.9630616667	-13.041766667	2020	11	NA	996	21	1
2020	027604201	PE6	276	42	1	2	276	2020	1446	3	1	0	3	3	1	1	3	0	276	5	5	2	3	0	NA	0	NA	0	NA	1	2466	1	1	0	1	050501	53	235614	0067	ILLAURA	35069	-73.9630616667	-13.041766667	2020	11	NA	996	21	1
2020	027604901	PE6	276	49	1	1	276	2020	1446	3	1	0	3	3	1	1	2	0	276	5	5	2	3	0	NA	0	NA	0	NA	1	2466	1	1	0	1	050501	53	235614	0067	ILLAURA	35069	-73.9630616667	-13.041766667	2020	11	NA	996	21	1
2020	027605901	PE6	276	59	1	1	276	2020	1446	5	1	0	5	5	1	1	1	0	276	5	5	2	3	0	NA	0	NA	0	NA	1	2466	1	1	0	1	050501	53	235614	0074	INCARAQAY	35069	-73.9508316665	-13.05788	2020	11	NA	996	21	1
2020	027606101	PE6	276	61	1	3	276	2020	1446	5	1	0	5	5	1	1	1	0	276	5	5	2	3	0	NA	0	NA	0	NA	1	2466	1	1	0	1	050501	53	235614	0074	INCARAQAY	35069	-73.9508316665	-13.05788	2020	11	NA	996	21	1
2020	027606801	PE6	276	68	1	1	276	2020	1447	2	2	0	2	2	0	1	1	0	276	5	5	2	3	0	NA	0	NA	0	NA	0	2466	2	1	0	1	050501	53	532124	0074	INCARAQAY	35069	-73.9508316665	-13.05788	2020	11	NA	996	21	1
2020	027608601	PE6	276	86	1	1	276	2020	1446	4	0	0	4	4	0	1	1	0	276	5	5	2	3	0	NA	0	NA	0	NA	0	2466	0	1	0	1	050501	53	532124	0074	INCARAQAY	35069	-73.9508316665	-13.05788	2020	11	NA	996	21	1
2020	027609001	PE6	276	90	1	2	276	2020	1446	3	1	0	3	3	0	1	1	0	276	5	5	2	3	0	NA	0	NA	0	NA	0	2466	1	1	0	1	050501	53	532124	0074	INCARAQAY	35069	-73.9508316665	-13.05788	2020	11	NA	996	21	1
2020	027609201	PE6	276	92	1	1	276	2020	1446	3	1	0	3	3	1	1	1	0	276	5	5	2	3	0	NA	0	NA	0	NA	1	2466	1	1	0	1	050501	53	235614	0074	INCARAQAY	35069	-73.9508316665	-13.05788	2020	11	NA	996	21	1
2020	027609301	PE6	276	93	1	1	276	2020	1446	3	2	0	3	3	0	1	1	0	276	5	5	2	3	0	NA	0	NA	0	NA	0	2466	2	1	0	1	050501	53	532124	0074	INCARAQAY	35069	-73.9508316665	-13.05788	2020	11	NA	996	21	1
2020	027902001	PE6	279	20	1	2	279	2020	1441	7	2	0	7	6	1	1	1	0	279	5	5	2	3	0	NA	0	NA	0	NA	0	3458	3	1	0	1	050114	53	470161	0222	MOLLEPATA	35415	-74.3554916666	-13.3855683337	2020	96	96	20	23	1
2020	027902301	PE6	279	23	1	1	279	2020	1441	4	0	0	4	1	1	1	1	0	279	5	5	2	3	0	NA	0	NA	0	NA	1	3458	2	1	0	1	050114	53	208178	0222	MOLLEPATA	35415	-74.3554916666	-13.3855683337	2020	11	NA	996	23	1
2020	027902701	PE6	279	27	1	2	279	2020	1441	4	1	0	4	4	2	1	1	0	279	5	5	2	3	0	NA	0	NA	0	NA	2	3458	1	1	0	1	050114	53	208178	0222	MOLLEPATA	35415	-74.3554916666	-13.3855683337	2020	96	96	30	23	1
2020	027902801	PE6	279	28	1	2	279	2020	1441	2	1	0	2	2	0	1	1	0	279	5	5	2	3	0	NA	0	NA	0	NA	0	3458	1	1	0	1	050114	53	470161	0222	MOLLEPATA	35415	-74.3554916666	-13.3855683337	2020	96	96	30	32	0
2020	027902901	PE6	279	29	1	2	279	2020	1441	3	1	0	3	3	1	1	1	0	279	5	5	2	3	0	NA	0	NA	0	NA	1	3458	1	1	0	1	050114	53	208178	0222	MOLLEPATA	35415	-74.3554916666	-13.3855683337	2020	96	96	10	32	1
2020	027905501	PE6	279	55	1	2	279	2020	1441	4	1	0	4	4	0	1	1	0	279	5	5	2	3	0	NA	0	NA	0	NA	0	3458	1	1	0	1	050114	53	470161	0117	ACCOCCASA	35415	-74.3351599997	-13.3690900001	2020	11	NA	996	32	1
2020	027905601	PE6	279	56	1	1	279	2020	1441	4	1	0	4	4	1	1	1	0	279	5	5	2	3	0	NA	0	NA	0	NA	1	3458	1	1	0	1	050114	53	208178	0117	ACCOCCASA	35415	-74.3351599997	-13.3690900001	2020	11	NA	996	32	1
2020	027905701	PE6	279	57	1	1	279	2020	1441	4	1	0	2	4	1	1	1	0	279	5	5	2	3	0	NA	0	NA	0	NA	1	3458	1	1	0	1	050114	53	208178	0117	ACCOCCASA	35415	-74.3351599997	-13.3690900001	2020	11	NA	996	23	1
2020	027905801	PE6	279	58	1	1	279	2020	1441	3	1	0	3	3	1	1	1	0	279	5	5	2	3	0	NA	0	NA	0	NA	1	3458	1	1	0	1	050114	53	208178	0117	ACCOCCASA	35415	-74.3351599997	-13.3690900001	2020	11	NA	996	23	1
2020	027905901	PE6	279	59	1	1	279	2020	1441	2	0	0	2	1	0	1	1	0	279	5	5	2	3	0	NA	0	NA	0	NA	0	3458	0	1	0	1	050114	53	470161	0117	ACCOCCASA	35415	-74.3351599997	-13.3690900001	2020	11	NA	996	23	1
2020	027906501	PE6	279	65	1	2	279	2020	1441	3	1	0	3	2	1	1	1	0	279	5	5	2	3	0	NA	0	NA	0	NA	1	3458	1	1	0	1	050114	53	208178	0117	ACCOCCASA	35415	-74.3351599997	-13.3690900001	2020	12	NA	5	21	1
2020	027906601	PE6	279	66	1	2	279	2020	1441	7	2	0	7	7	1	1	1	0	279	5	5	2	3	0	NA	0	NA	0	NA	1	3458	3	1	0	1	050114	53	208178	0117	ACCOCCASA	35415	-74.3351599997	-13.3690900001	2020	11	NA	996	23	1
2020	027907301	PE6	279	73	1	2	279	2020	1441	5	2	0	5	5	0	1	1	0	279	5	5	2	3	0	NA	0	NA	0	NA	0	3458	2	1	0	1	050114	53	470161	0117	ACCOCCASA	35415	-74.3351599997	-13.3690900001	2020	11	NA	996	23	1
2020	027907401	PE6	279	74	1	1	279	2020	1441	2	0	0	2	2	0	1	1	0	279	5	5	2	3	0	NA	0	NA	0	NA	0	3458	0	1	0	1	050114	53	470161	0117	ACCOCCASA	35415	-74.3351599997	-13.3690900001	2020	11	NA	996	23	1
2020	028000601	PE6	280	6	1	2	280	2020	1442	7	3	0	4	6	2	1	1	0	280	5	5	2	3	0	NA	0	NA	0	NA	2	2577	3	1	0	1	050115	53	394783	0014	TOTORA(TOTORITA)	35448	-74.2090050834	-13.1367955779	2020	11	NA	996	11	1
2020	028000701	PE6	280	7	1	1	280	2020	1442	3	0	0	3	1	1	1	1	0	280	5	5	2	3	0	NA	0	NA	0	NA	1	2577	1	1	0	1	050115	53	394783	0014	TOTORA(TOTORITA)	35448	-74.2090050834	-13.1367955779	2020	12	NA	2	12	1
2020	028000801	PE6	280	8	1	1	280	2020	1442	5	2	0	5	5	0	1	1	0	280	5	5	2	3	0	NA	0	NA	0	NA	0	2577	2	1	0	1	050115	53	891599	0014	TOTORA(TOTORITA)	35448	-74.2090050834	-13.1367955779	2020	11	NA	996	11	1
2020	028000901	PE6	280	9	1	2	280	2020	1442	5	1	0	5	3	1	1	1	0	280	5	5	2	3	0	NA	0	NA	0	NA	1	2577	2	1	0	1	050115	53	394783	0014	TOTORA(TOTORITA)	35448	-74.2090050834	-13.1367955779	2020	96	96	1	23	1
2020	028001001	PE6	280	10	1	2	280	2020	1442	3	1	0	3	3	1	1	1	0	280	5	5	2	3	0	NA	0	NA	0	NA	1	2577	1	1	0	1	050115	53	394783	0014	TOTORA(TOTORITA)	35448	-74.2090050834	-13.1367955779	2020	11	NA	996	11	1
2020	028001601	PE6	280	16	1	1	280	2020	1442	7	1	0	7	7	1	1	1	0	280	5	5	2	3	0	NA	0	NA	0	NA	1	2577	1	1	0	1	050115	53	394783	0014	TOTORA(TOTORITA)	35448	-74.2090050834	-13.1367955779	2020	11	NA	996	11	1
2020	028001701	PE6	280	17	1	2	280	2020	1442	5	1	0	5	5	0	1	1	0	280	5	5	2	3	0	NA	0	NA	0	NA	0	2577	2	1	0	1	050115	53	891599	0014	TOTORA(TOTORITA)	35448	-74.2090050834	-13.1367955779	2020	11	NA	996	11	1
2020	028001801	PE6	280	18	1	2	280	2020	1442	7	2	0	7	7	1	1	1	0	280	5	5	2	3	0	NA	0	NA	0	NA	1	2577	2	1	0	1	050115	53	394783	0014	TOTORA(TOTORITA)	35448	-74.2090050834	-13.1367955779	2020	11	NA	996	11	1
2020	028002001	PE6	280	20	1	2	280	2020	1442	6	3	0	6	6	1	1	1	0	280	5	5	2	3	0	NA	0	NA	0	NA	1	2577	3	1	0	1	050115	53	394783	0014	TOTORA(TOTORITA)	35448	-74.2090050834	-13.1367955779	2020	11	NA	996	11	1
2020	028013001	PE6	280	130	1	1	280	2020	1442	3	1	0	3	3	1	1	1	0	280	5	5	2	3	0	NA	0	NA	0	NA	1	2577	1	1	0	1	050115	53	394783	0012	RUMICHACA BAJA	35448	-74.1874290039	-13.1288630628	2020	11	NA	996	22	1
2020	028013201	PE6	280	132	1	1	280	2020	1442	2	0	0	2	1	0	1	1	0	280	5	5	2	3	0	NA	0	NA	0	NA	0	2577	0	1	0	1	050115	53	891599	0012	RUMICHACA BAJA	35448	-74.1874290039	-13.1288630628	2020	11	NA	996	23	1
2020	028013301	PE6	280	133	1	2	280	2020	1442	3	1	0	3	3	1	1	1	0	280	5	5	2	3	0	NA	0	NA	0	NA	1	2577	1	1	0	1	050115	53	394783	0012	RUMICHACA BAJA	35448	-74.1874290039	-13.1288630628	2020	11	NA	996	22	1
2020	028013401	PE6	280	134	1	7	280	2020	1442	9	3	0	9	9	2	1	1	0	280	5	5	2	3	0	NA	0	NA	0	NA	1	2577	3	1	0	1	050115	53	394783	0012	RUMICHACA BAJA	35448	-74.1874290039	-13.1288630628	2020	11	NA	996	22	1
2020	028100201	PE6	281	2	1	2	281	2020	1448	4	1	0	4	4	1	1	2	0	281	5	5	2	3	0	NA	0	NA	0	NA	0	3372	1	1	0	1	050112	53	580077	0013	YANAYACU	35459	-74.2954816664	-13.1922266663	2020	11	NA	996	11	1
2020	028104201	PE6	281	42	1	1	281	2020	1447	6	1	0	6	6	0	1	1	0	281	5	5	2	3	0	NA	0	NA	0	NA	0	3372	1	1	0	1	050112	53	580077	0013	YANAYACU	35459	-74.2954816664	-13.1922266663	2020	11	NA	996	11	1
2020	028104401	PE6	281	44	1	1	281	2020	1447	4	1	0	4	4	1	1	1	0	281	5	5	2	3	0	NA	0	NA	0	NA	1	3372	1	1	0	1	050112	53	256847	0013	YANAYACU	35459	-74.2954816664	-13.1922266663	2020	11	NA	996	11	1
2020	028104501	PE6	281	45	1	1	281	2020	1447	4	1	0	4	4	0	1	1	0	281	5	5	2	3	0	NA	0	NA	0	NA	0	3372	1	1	0	1	050112	53	580077	0013	YANAYACU	35459	-74.2954816664	-13.1922266663	2020	11	NA	996	11	1
2020	028104601	PE6	281	46	1	1	281	2020	1447	2	0	0	2	2	0	1	1	0	281	5	5	2	3	0	NA	0	NA	0	NA	0	3372	1	1	0	1	050112	53	580077	0013	YANAYACU	35459	-74.2954816664	-13.1922266663	2020	11	NA	996	11	1
2020	028104901	PE6	281	49	1	1	281	2020	1447	5	1	0	5	5	0	1	1	0	281	5	5	2	3	0	NA	0	NA	0	NA	0	3372	3	1	0	1	050112	53	580077	0013	YANAYACU	35459	-74.2954816664	-13.1922266663	2020	11	NA	996	11	1
2020	028107601	PE6	281	76	1	1	281	2020	1447	2	1	0	2	2	0	1	1	0	281	5	5	2	3	0	NA	0	NA	0	NA	0	3372	1	1	0	1	050112	53	580077	0022	PUCALOMA	35459	-74.3001766671	-13.2100449997	2020	11	NA	996	23	1
2020	028107901	PE6	281	79	1	1	281	2020	1447	2	1	0	2	2	0	1	1	0	281	5	5	2	3	0	NA	0	NA	0	NA	0	3372	1	1	0	1	050112	53	580077	0022	PUCALOMA	35459	-74.3001766671	-13.2100449997	2020	96	96	996	32	1
2020	028108501	PE6	281	85	1	1	281	2020	1447	3	1	0	3	3	1	1	2	0	281	5	5	2	3	0	NA	0	NA	0	NA	1	3372	1	1	0	1	050112	53	256847	0022	PUCALOMA	35459	-74.3001766671	-13.2100449997	2020	11	NA	996	23	1
2020	028108801	PE6	281	88	1	2	281	2020	1447	5	1	0	5	4	1	1	1	0	281	5	5	2	3	0	NA	0	NA	0	NA	1	3372	1	1	0	1	050112	53	256847	0022	PUCALOMA	35459	-74.3001766671	-13.2100449997	2020	11	NA	996	23	1
2020	028108901	PE6	281	89	1	2	281	2020	1447	6	3	0	6	6	0	1	1	0	281	5	5	2	3	0	NA	0	NA	0	NA	0	3372	4	1	0	1	050112	53	580077	0022	PUCALOMA	35459	-74.3001766671	-13.2100449997	2020	11	NA	996	23	1
2020	028110001	PE6	281	100	1	1	281	2020	1447	7	2	0	5	7	1	1	1	0	281	5	5	2	3	0	NA	0	NA	0	NA	1	3372	2	1	0	1	050112	53	256847	0022	PUCALOMA	35459	-74.3001766671	-13.2100449997	2020	11	NA	996	23	1
2020	028110301	PE6	281	103	1	1	281	2020	1447	5	1	0	5	5	1	1	1	0	281	5	5	2	3	0	NA	0	NA	0	NA	1	3372	1	1	0	1	050112	53	256847	0022	PUCALOMA	35459	-74.3001766671	-13.2100449997	2020	11	NA	996	22	1
2020	028110401	PE6	281	104	1	2	281	2020	1447	4	1	0	4	4	1	1	1	0	281	5	5	2	3	0	NA	0	NA	0	NA	1	3372	1	1	0	1	050112	53	256847	0022	PUCALOMA	35459	-74.3001766671	-13.2100449997	2020	11	NA	996	23	1
2020	028110501	PE6	281	105	1	1	281	2020	1447	2	0	0	2	2	0	1	1	0	281	5	5	2	3	0	NA	0	NA	0	NA	0	3372	0	1	0	1	050112	53	580077	0022	PUCALOMA	35459	-74.3001766671	-13.2100449997	2020	11	NA	996	23	1
2020	028204101	PE6	282	41	1	1	282	2020	1447	7	1	0	7	7	1	1	1	0	282	5	5	2	3	0	NA	0	NA	0	NA	1	3317	1	1	0	1	050102	53	262003	0004	SAN JOSE DE PARCCAHUANCA	35490	-74.0123083333	-13.2015000004	2020	11	NA	996	11	1
2020	028204301	PE6	282	43	1	1	282	2020	1447	4	1	0	4	4	1	1	1	0	282	5	5	2	3	0	NA	0	NA	0	NA	1	3317	2	1	0	1	050102	53	262003	0004	SAN JOSE DE PARCCAHUANCA	35490	-74.0123083333	-13.2015000004	2020	11	NA	996	23	1
2020	028204601	PE6	282	46	1	1	282	2020	1447	2	0	0	2	2	0	1	1	0	282	5	5	2	3	0	NA	0	NA	0	NA	0	3317	0	1	0	1	050102	53	591720	0004	SAN JOSE DE PARCCAHUANCA	35490	-74.0123083333	-13.2015000004	2020	11	NA	996	11	1
2020	028204901	PE6	282	49	1	1	282	2020	1447	2	1	0	2	2	0	1	1	0	282	5	5	2	3	0	NA	0	NA	0	NA	0	3317	1	1	0	1	050102	53	591720	0004	SAN JOSE DE PARCCAHUANCA	35490	-74.0123083333	-13.2015000004	2020	12	NA	996	12	1
2020	028205101	PE6	282	51	1	2	282	2020	1447	5	1	0	5	5	1	1	1	0	282	5	5	2	3	0	NA	0	NA	0	NA	1	3317	2	1	0	1	050102	53	262003	0004	SAN JOSE DE PARCCAHUANCA	35490	-74.0123083333	-13.2015000004	2020	12	NA	996	12	1
2020	028205801	PE6	282	58	1	1	282	2020	1447	5	2	0	5	5	0	1	1	0	282	5	5	2	3	0	NA	0	NA	0	NA	0	3317	2	1	0	1	050102	53	591720	0004	SAN JOSE DE PARCCAHUANCA	35490	-74.0123083333	-13.2015000004	2020	11	NA	996	11	1
2020	028206301	PE6	282	63	1	1	282	2020	1447	4	1	0	4	4	0	1	1	0	282	5	5	2	3	0	NA	0	NA	0	NA	0	3317	1	1	0	1	050102	53	591720	0004	SAN JOSE DE PARCCAHUANCA	35490	-74.0123083333	-13.2015000004	2020	11	NA	996	11	1
2020	028207201	PE6	282	72	1	2	282	2020	1447	4	1	0	4	4	2	1	1	0	282	5	5	2	3	0	NA	0	NA	0	NA	2	3317	1	1	0	1	050102	53	262003	0004	SAN JOSE DE PARCCAHUANCA	35490	-74.0123083333	-13.2015000004	2020	12	NA	996	12	1
2020	028207901	PE6	282	79	1	1	282	2020	1447	4	1	0	4	4	1	1	1	0	282	5	5	2	3	0	NA	0	NA	0	NA	1	3317	1	1	0	1	050102	53	262003	0004	SAN JOSE DE PARCCAHUANCA	35490	-74.0123083333	-13.2015000004	2020	11	NA	996	23	1
2020	028208701	PE6	282	87	1	1	282	2020	1447	5	3	0	4	5	0	1	1	0	282	5	5	2	3	0	NA	0	NA	0	NA	0	3317	3	1	0	1	050102	53	591720	0005	SAN FRANCISCO DE CUCHICANCHA	35490	-74.0051816665	-13.2234833334	2020	11	NA	996	22	1
2020	028208901	PE6	282	89	1	1	282	2020	1447	3	0	0	3	2	1	1	1	0	282	5	5	2	3	0	NA	0	NA	0	NA	1	3317	1	1	0	1	050102	53	262003	0005	SAN FRANCISCO DE CUCHICANCHA	35490	-74.0051816665	-13.2234833334	2020	12	NA	996	12	1
2020	028209001	PE6	282	90	1	1	282	2020	1447	5	1	0	5	5	0	1	1	0	282	5	5	2	3	0	NA	0	NA	0	NA	0	3317	1	1	0	1	050102	53	591720	0005	SAN FRANCISCO DE CUCHICANCHA	35490	-74.0051816665	-13.2234833334	2020	11	NA	996	21	1
2020	028209701	PE6	282	97	1	1	282	2020	1447	7	1	0	7	7	2	1	1	0	282	5	5	2	3	0	NA	0	NA	0	NA	2	3317	1	1	0	1	050102	53	262003	0005	SAN FRANCISCO DE CUCHICANCHA	35490	-74.0051816665	-13.2234833334	2020	11	NA	996	21	1
2020	028210301	PE6	282	103	1	1	282	2020	1447	4	1	0	4	4	1	1	1	0	282	5	5	2	3	0	NA	0	NA	0	NA	0	3317	1	1	0	1	050102	53	591720	0005	SAN FRANCISCO DE CUCHICANCHA	35490	-74.0051816665	-13.2234833334	2020	11	NA	996	11	0
2020	028402001	PE6	284	20	1	1	284	2020	1442	1	0	0	1	1	0	1	1	0	284	5	5	2	3	0	NA	0	NA	0	NA	0	3074	0	1	0	1	050106	53	598921	0055	OCCOYHUA	35504	-73.9614766664	-13.4514183334	2020	11	NA	996	23	1
2020	028402101	PE6	284	21	1	1	284	2020	1442	4	1	0	4	3	1	1	1	0	284	5	5	2	3	0	NA	0	NA	0	NA	1	3074	1	1	0	1	050106	53	265191	0055	OCCOYHUA	35504	-73.9614766664	-13.4514183334	2020	11	NA	996	23	1
2020	028402201	PE6	284	22	1	3	284	2020	1442	4	0	0	4	4	0	1	1	0	284	5	5	2	3	0	NA	0	NA	0	NA	0	3074	0	1	0	1	050106	53	598921	0055	OCCOYHUA	35504	-73.9614766664	-13.4514183334	2020	11	NA	996	23	1
2020	028402301	PE6	284	23	1	4	284	2020	1442	6	1	0	6	6	0	1	1	0	284	5	5	2	3	0	NA	0	NA	0	NA	0	3074	1	1	0	1	050106	53	598921	0055	OCCOYHUA	35504	-73.9614766664	-13.4514183334	2020	11	NA	996	23	1
2020	028402401	PE6	284	24	1	2	284	2020	1442	5	1	0	5	5	1	1	1	0	284	5	5	2	3	0	NA	0	NA	0	NA	1	3074	1	1	0	1	050106	53	265191	0055	OCCOYHUA	35504	-73.9614766664	-13.4514183334	2020	11	NA	996	23	1
[truncated: 29,826 more rows]
[truncated: 788 more columns]
