# Supplementary material for: Mean blood pressure according to the hypertension care cascade: Analysis of six national health surveys in Peru
Source: Lancet Reg Health Am. 2021 Jul 13;1:100016. doi: 10.1016/j.lana.2021.100016 (PMC8442255; doi:10.1016/j.lana.2021.100016)
Supplement: Supplementary file 1 [file mmc1.zip › Mean BP by HTN three groups 20210531.R]

library(dplyr)
library(groupdata2)
library(ggplot2)
library(lme4)
library(survey)
library(reshape2)
library(ggrepel)
set.seed(123456789)


### READ ALL INDIVIDUAL DATASTES ###
####################################


setwd("D:/Box Sync/DHS/Peru")


### ENDES 2015 ###
##################
endes2015 <- read.csv("ENDES2015.csv")


endes2015$self_hyper <- ifelse(endes2015$QS102 == 1, 1,
                        ifelse(endes2015$QS102 %in% c(2,8), 0, NA))
endes2015$drug_hyper <- ifelse(endes2015$QS104 == 1, 1,
                        ifelse(endes2015$QS104 %in% c(2,8), 0, NA))
endes2015$drug_hyper[which(endes2015$self_hyper == 0 & is.na(endes2015$drug_hyper))] <- 0
table(endes2015$self_hyper, endes2015$drug_hyper, useNA = c("always"))


attach(endes2015)
endes2015 <- data.frame(id                   = HHID,
                        psu                  = CONGLOMERADO,
                        stratum              = ESTRATO,
                        sample_weight_15more = PONDERACION,
                        sex                  = HV104,
                        age                  = HV105,
                        region               = HV024.x,
                        bmi                  = bmi,
                        height               = height,
                        weight               = weight,
                        waist                = NA,
                        sbp1                 = QS903S,
                        sbp2                 = QS905S,
                        dbp1                 = QS903D,
                        dbp2                 = QS905D,
                        self_hyper           = self_hyper,
                        drug_hyper           = drug_hyper,
                        self_diab            = QS109,
                        year                 = 2015)
detach(endes2015)
endes2015 <- endes2015[which(endes2015$age >= 30),]


endes2015$sbp1[which(endes2015$sbp1 < 70)]  <- NA
endes2015$sbp1[which(endes2015$sbp1 > 270)] <- NA
endes2015$dbp1[which(endes2015$dbp1 < 30)]  <- NA
endes2015$dbp1[which(endes2015$dbp1 > 150)] <- NA
endes2015$sbp2[which(endes2015$sbp2 < 70)]  <- NA
endes2015$sbp2[which(endes2015$sbp2 > 270)] <- NA
endes2015$dbp2[which(endes2015$dbp2 < 30)]  <- NA
endes2015$dbp2[which(endes2015$dbp2 > 150)] <- NA
endes2015 <- endes2015[which(!is.na(endes2015$sbp2)),]
endes2015 <- endes2015[which(!is.na(endes2015$dbp2)),]


endes2015$age_cat <- ifelse(endes2015$age < 60, 0, 
                     ifelse(endes2015$age >= 60, 1, NA))
endes2015$age_cat <- factor(endes2015$age_cat, levels = c(0,1), labels = c("<60", "60+"))


endes2015$categories <- ifelse(endes2015$self_hyper == 0 & endes2015$drug_hyper == 0 & endes2015$sbp2 < 140 & endes2015$dbp2 < 90, 0,
                        ifelse((endes2015$sbp2 >= 140 | endes2015$dbp2 >= 90) & endes2015$self_hyper == 0 & endes2015$drug_hyper == 0, 1, 
                        ifelse(endes2015$self_hyper == 1 & endes2015$drug_hyper == 0, 2, 
                        ifelse(endes2015$self_hyper == 1 & endes2015$drug_hyper == 1, 3, NA))))
endes2015$categories <- factor(endes2015$categories, 
                               levels = c(0,1,2,3),
                               labels = c("Healthy", "Unaware", "Aware not treated", "Aware treated"))
endes2015 <- endes2015[which(!is.na(endes2015$categories)),]


d.s                     <- svydesign(id = ~psu, strata = ~stratum, weights = ~sample_weight_15more, data = endes2015)   
proportions_2015 <- svyby(~sbp2, by = ~categories+region+sex+age_cat, design = d.s, FUN = svymean, vartype = c('ci'), na.rm.all = T)
proportions_2015$year <- 2015


d.s                     <- svydesign(id = ~psu, strata = ~stratum, weights = ~sample_weight_15more, data = endes2015)   
proportions_2015_nac <- svyby(~sbp2, by = ~categories+sex+age_cat, design = d.s, FUN = svymean, vartype = c('ci'), na.rm.all = T)
proportions_2015_nac$year <- 2015
####################################################################################################


### ENDES 2016 ###
##################
endes2016 <- read.csv("ENDES2016.csv")


endes2016$self_hyper <- ifelse(endes2016$QS102 == 1, 1,
                        ifelse(endes2016$QS102 %in% c(2,8), 0, NA))
endes2016$drug_hyper <- ifelse(endes2016$QS104 == 1, 1,
                        ifelse(endes2016$QS104 %in% c(2,8), 0, NA))
endes2016$drug_hyper[which(endes2016$self_hyper == 0 & is.na(endes2016$drug_hyper))] <- 0
table(endes2016$self_hyper, endes2016$drug_hyper, useNA = c("always"))


attach(endes2016)
endes2016 <- data.frame(id                   = HHID,
                        psu                  = CONGLOMERADO,
                        stratum              = ESTRATO,
                        sample_weight_15more = PONDERACION,
                        sex                  = HV104,
                        age                  = HV105,
                        region               = HV024,
                        bmi                  = bmi,
                        height               = height,
                        weight               = weight,
                        waist                = NA,
                        sbp1                 = QS903S,
                        sbp2                 = QS905S,
                        dbp1                 = QS903D,
                        dbp2                 = QS905D,
                        self_hyper           = self_hyper,
                        drug_hyper           = drug_hyper,
                        self_diab            = QS109,
                        year                 = 2016)
detach(endes2016)
endes2016 <- endes2016[which(endes2016$age >= 30),]


endes2016$sbp1[which(endes2016$sbp1 < 70)]  <- NA
endes2016$sbp1[which(endes2016$sbp1 > 270)] <- NA
endes2016$dbp1[which(endes2016$dbp1 < 30)]  <- NA
endes2016$dbp1[which(endes2016$dbp1 > 150)] <- NA
endes2016$sbp2[which(endes2016$sbp2 < 70)]  <- NA
endes2016$sbp2[which(endes2016$sbp2 > 270)] <- NA
endes2016$dbp2[which(endes2016$dbp2 < 30)]  <- NA
endes2016$dbp2[which(endes2016$dbp2 > 150)] <- NA
endes2016 <- endes2016[which(!is.na(endes2016$sbp2)),]
endes2016 <- endes2016[which(!is.na(endes2016$dbp2)),]


endes2016$age_cat <- ifelse(endes2016$age < 60, 0, 
                     ifelse(endes2016$age >= 60, 1, NA))
endes2016$age_cat <- factor(endes2016$age_cat, levels = c(0,1), labels = c("<60", "60+"))


endes2016$categories <- ifelse(endes2016$self_hyper == 0 & endes2016$drug_hyper == 0 & endes2016$sbp2 < 140 & endes2016$dbp2 < 90, 0,
                        ifelse((endes2016$sbp2 >= 140 | endes2016$dbp2 >= 90) & endes2016$self_hyper == 0 & endes2016$drug_hyper == 0, 1, 
                        ifelse(endes2016$self_hyper == 1 & endes2016$drug_hyper == 0, 2, 
                        ifelse(endes2016$self_hyper == 1 & endes2016$drug_hyper == 1, 3, NA))))
endes2016$categories <- factor(endes2016$categories, 
                               levels = c(0,1,2,3),
                               labels = c("Healthy", "Unaware", "Aware not treated", "Aware treated"))
endes2016 <- endes2016[which(!is.na(endes2016$categories)),]


d.s                     <- svydesign(id = ~psu, strata = ~stratum, weights = ~sample_weight_15more, data = endes2016)   
proportions_2016 <- svyby(~sbp2, by = ~categories+region+sex+age_cat, design = d.s, FUN = svymean, vartype = c('ci'), na.rm.all = T)
proportions_2016$year <- 2016


d.s                     <- svydesign(id = ~psu, strata = ~stratum, weights = ~sample_weight_15more, data = endes2016)   
proportions_2016_nac <- svyby(~sbp2, by = ~categories+sex+age_cat, design = d.s, FUN = svymean, vartype = c('ci'), na.rm.all = T)
proportions_2016_nac$year <- 2016
####################################################################################################


### ENDES 2017 ###
##################
endes2017 <- read.csv("ENDES2017.csv")


endes2017$self_hyper <- ifelse(endes2017$QS102 == 1, 1,
                        ifelse(endes2017$QS102 %in% c(2,8), 0, NA))
endes2017$drug_hyper <- ifelse(endes2017$QS104 == 1, 1,
                        ifelse(endes2017$QS104 %in% c(2,8), 0, NA))
endes2017$drug_hyper[which(endes2017$self_hyper == 0 & is.na(endes2017$drug_hyper))] <- 0
table(endes2017$self_hyper, endes2017$drug_hyper, useNA = c("always"))


attach(endes2017)
endes2017 <- data.frame(id                   = HHID,
                        psu                  = CONGLOMERADO,
                        stratum              = ESTRATO,
                        sample_weight_15more = PONDERACION,
                        sex                  = HV104,
                        age                  = HV105,
                        region               = HV024,
                        bmi                  = bmi,
                        height               = height,
                        weight               = weight,
                        waist                = NA,
                        sbp1                 = QS903S,
                        sbp2                 = QS905S,
                        dbp1                 = QS903D,
                        dbp2                 = QS905D,
                        self_hyper           = self_hyper,
                        drug_hyper           = drug_hyper,
                        self_diab            = QS109,
                        year                 = 2017)
detach(endes2017)
endes2017 <- endes2017[which(endes2017$age >= 30),]


endes2017$sbp1[which(endes2017$sbp1 < 70)]  <- NA
endes2017$sbp1[which(endes2017$sbp1 > 270)] <- NA
endes2017$dbp1[which(endes2017$dbp1 < 30)]  <- NA
endes2017$dbp1[which(endes2017$dbp1 > 150)] <- NA
endes2017$sbp2[which(endes2017$sbp2 < 70)]  <- NA
endes2017$sbp2[which(endes2017$sbp2 > 270)] <- NA
endes2017$dbp2[which(endes2017$dbp2 < 30)]  <- NA
endes2017$dbp2[which(endes2017$dbp2 > 150)] <- NA
endes2017 <- endes2017[which(!is.na(endes2017$sbp2)),]
endes2017 <- endes2017[which(!is.na(endes2017$dbp2)),]


endes2017$age_cat <- ifelse(endes2017$age < 60, 0, 
                     ifelse(endes2017$age >= 60, 1, NA))
endes2017$age_cat <- factor(endes2017$age_cat, levels = c(0,1), labels = c("<60", "60+"))


endes2017$categories <- ifelse(endes2017$self_hyper == 0 & endes2017$drug_hyper == 0 & endes2017$sbp2 < 140 & endes2017$dbp2 < 90, 0,
                        ifelse((endes2017$sbp2 >= 140 | endes2017$dbp2 >= 90) & endes2017$self_hyper == 0 & endes2017$drug_hyper == 0, 1, 
                        ifelse(endes2017$self_hyper == 1 & endes2017$drug_hyper == 0, 2, 
                        ifelse(endes2017$self_hyper == 1 & endes2017$drug_hyper == 1, 3, NA))))
endes2017$categories <- factor(endes2017$categories, 
                               levels = c(0,1,2,3),
                               labels = c("Healthy", "Unaware", "Aware not treated", "Aware treated"))
endes2017 <- endes2017[which(!is.na(endes2017$categories)),]


d.s                     <- svydesign(id = ~psu, strata = ~stratum, weights = ~sample_weight_15more, data = endes2017)   
proportions_2017 <- svyby(~sbp2, by = ~categories+region+sex+age_cat, design = d.s, FUN = svymean, vartype = c('ci'), na.rm.all = T)
proportions_2017$year <- 2017


d.s                     <- svydesign(id = ~psu, strata = ~stratum, weights = ~sample_weight_15more, data = endes2017)   
proportions_2017_nac <- svyby(~sbp2, by = ~categories+sex+age_cat, design = d.s, FUN = svymean, vartype = c('ci'), na.rm.all = T)
proportions_2017_nac$year <- 2017
####################################################################################################


### ENDES 2018 ###
##################
endes2018 <- read.csv("ENDES2018.csv")


endes2018$self_hyper <- ifelse(endes2018$QS102 == 1, 1,
                        ifelse(endes2018$QS102 %in% c(2,8), 0, NA))
endes2018$drug_hyper <- ifelse(endes2018$QS104 == 1, 1,
                        ifelse(endes2018$QS104 %in% c(2,8), 0, NA))
endes2018$drug_hyper[which(endes2018$self_hyper == 0 & is.na(endes2018$drug_hyper))] <- 0
table(endes2018$self_hyper, endes2018$drug_hyper, useNA = c("always"))


attach(endes2018)
endes2018 <- data.frame(id                   = HHID,
                        psu                  = CONGLOMERADO,
                        stratum              = ESTRATO,
                        sample_weight_15more = PONDERACION,
                        sex                  = HV104,
                        age                  = HV105,
                        region               = HV024,
                        bmi                  = bmi,
                        height               = height,
                        weight               = weight,
                        waist                = QS907,
                        sbp1                 = QS903S,
                        sbp2                 = QS905S,
                        dbp1                 = QS903D,
                        dbp2                 = QS905D,
                        self_hyper           = self_hyper,
                        drug_hyper           = drug_hyper,
                        self_diab            = QS109,
                        year                 = 2018)
detach(endes2018)
endes2018 <- endes2018[which(endes2018$age >= 30),]


endes2018$sbp1[which(endes2018$sbp1 < 70)]  <- NA
endes2018$sbp1[which(endes2018$sbp1 > 270)] <- NA
endes2018$dbp1[which(endes2018$dbp1 < 30)]  <- NA
endes2018$dbp1[which(endes2018$dbp1 > 150)] <- NA
endes2018$sbp2[which(endes2018$sbp2 < 70)]  <- NA
endes2018$sbp2[which(endes2018$sbp2 > 270)] <- NA
endes2018$dbp2[which(endes2018$dbp2 < 30)]  <- NA
endes2018$dbp2[which(endes2018$dbp2 > 150)] <- NA
endes2018 <- endes2018[which(!is.na(endes2018$sbp2)),]
endes2018 <- endes2018[which(!is.na(endes2018$dbp2)),]


endes2018$age_cat <- ifelse(endes2018$age < 60, 0, 
                     ifelse(endes2018$age >= 60, 1, NA))
endes2018$age_cat <- factor(endes2018$age_cat, levels = c(0,1), labels = c("<60", "60+"))


endes2018$categories <- ifelse(endes2018$self_hyper == 0 & endes2018$drug_hyper == 0 & endes2018$sbp2 < 140 & endes2018$dbp2 < 90, 0,
                        ifelse((endes2018$sbp2 >= 140 | endes2018$dbp2 >= 90) & endes2018$self_hyper == 0 & endes2018$drug_hyper == 0, 1, 
                        ifelse(endes2018$self_hyper == 1 & endes2018$drug_hyper == 0, 2, 
                        ifelse(endes2018$self_hyper == 1 & endes2018$drug_hyper == 1, 3, NA))))
endes2018$categories <- factor(endes2018$categories, 
                               levels = c(0,1,2,3),
                               labels = c("Healthy", "Unaware", "Aware not treated", "Aware treated"))
endes2018 <- endes2018[which(!is.na(endes2018$categories)),]


d.s                     <- svydesign(id = ~psu, strata = ~stratum, weights = ~sample_weight_15more, data = endes2018)   
proportions_2018 <- svyby(~sbp2, by = ~categories+region+sex+age_cat, design = d.s, FUN = svymean, vartype = c('ci'), na.rm.all = T)
proportions_2018$year <- 2018


d.s                     <- svydesign(id = ~psu, strata = ~stratum, weights = ~sample_weight_15more, data = endes2018)   
proportions_2018_nac <- svyby(~sbp2, by = ~categories+sex+age_cat, design = d.s, FUN = svymean, vartype = c('ci'), na.rm.all = T)
proportions_2018_nac$year <- 2018
####################################################################################################


### ENDES 2019 ###
##################
endes2019 <- read.csv("ENDES2019.csv")


endes2019$self_hyper <- ifelse(endes2019$QS102 == 1, 1,
                        ifelse(endes2019$QS102 %in% c(2,8), 0, NA))
endes2019$drug_hyper <- ifelse(endes2019$QS104 == 1, 1,
                        ifelse(endes2019$QS104 %in% c(2,8), 0, NA))
endes2019$drug_hyper[which(endes2019$self_hyper == 0 & is.na(endes2019$drug_hyper))] <- 0
table(endes2019$self_hyper, endes2019$drug_hyper, useNA = c("always"))


attach(endes2019)
endes2019 <- data.frame(id                   = HHID,
                        psu                  = CONGLOMERADO,
                        stratum              = ESTRATO,
                        sample_weight_15more = PONDERACION,
                        sex                  = HV104,
                        age                  = HV105,
                        region               = HV024,
                        bmi                  = bmi,
                        height               = height,
                        weight               = weight,
                        waist                = QS907,
                        sbp1                 = QS903S,
                        sbp2                 = QS905S,
                        dbp1                 = QS903D,
                        dbp2                 = QS905D,
                        self_hyper           = self_hyper,
                        drug_hyper           = drug_hyper,
                        self_diab            = QS109,
                        year                 = 2019)
detach(endes2019)
endes2019 <- endes2019[which(endes2019$age >= 30),]


endes2019$sbp1[which(endes2019$sbp1 < 70)]  <- NA
endes2019$sbp1[which(endes2019$sbp1 > 270)] <- NA
endes2019$dbp1[which(endes2019$dbp1 < 30)]  <- NA
endes2019$dbp1[which(endes2019$dbp1 > 150)] <- NA
endes2019$sbp2[which(endes2019$sbp2 < 70)]  <- NA
endes2019$sbp2[which(endes2019$sbp2 > 270)] <- NA
endes2019$dbp2[which(endes2019$dbp2 < 30)]  <- NA
endes2019$dbp2[which(endes2019$dbp2 > 150)] <- NA
endes2019 <- endes2019[which(!is.na(endes2019$sbp2)),]
endes2019 <- endes2019[which(!is.na(endes2019$dbp2)),]


endes2019$age_cat <- ifelse(endes2019$age < 60, 0, 
                     ifelse(endes2019$age >= 60, 1, NA))
endes2019$age_cat <- factor(endes2019$age_cat, levels = c(0,1), labels = c("<60", "60+"))


endes2019$categories <- ifelse(endes2019$self_hyper == 0 & endes2019$drug_hyper == 0 & endes2019$sbp2 < 140 & endes2019$dbp2 < 90, 0,
                        ifelse((endes2019$sbp2 >= 140 | endes2019$dbp2 >= 90) & endes2019$self_hyper == 0 & endes2019$drug_hyper == 0, 1, 
                        ifelse(endes2019$self_hyper == 1 & endes2019$drug_hyper == 0, 2, 
                        ifelse(endes2019$self_hyper == 1 & endes2019$drug_hyper == 1, 3, NA))))
endes2019$categories <- factor(endes2019$categories, 
                               levels = c(0,1,2,3),
                               labels = c("Healthy", "Unaware", "Aware not treated", "Aware treated"))
endes2019 <- endes2019[which(!is.na(endes2019$categories)),]


d.s                     <- svydesign(id = ~psu, strata = ~stratum, weights = ~sample_weight_15more, data = endes2019)   
proportions_2019 <- svyby(~sbp2, by = ~categories+region+sex+age_cat, design = d.s, FUN = svymean, vartype = c('ci'), na.rm.all = T)
proportions_2019$year <- 2019


d.s                     <- svydesign(id = ~psu, strata = ~stratum, weights = ~sample_weight_15more, data = endes2019)   
proportions_2019_nac <- svyby(~sbp2, by = ~categories+sex+age_cat, design = d.s, FUN = svymean, vartype = c('ci'), na.rm.all = T)
proportions_2019_nac$year <- 2019
####################################################################################################


### ENDES 2020 ###
##################
endes2020 <- read.csv("ENDES2020.csv")


endes2020$self_hyper <- ifelse(endes2020$QS102 == 1, 1,
                        ifelse(endes2020$QS102 %in% c(2,8), 0, NA))
endes2020$drug_hyper <- ifelse(endes2020$QS104 == 1, 1,
                        ifelse(endes2020$QS104 %in% c(2,8), 0, NA))
table(endes2020$self_hyper, endes2020$drug_hyper, useNA = c("always"))
endes2020$drug_hyper[which(endes2020$self_hyper == 0 & is.na(endes2020$drug_hyper))] <- 0
table(endes2020$self_hyper, endes2020$drug_hyper, useNA = c("always"))


attach(endes2020)
endes2020 <- data.frame(id                   = HHID,
                        psu                  = CONGLOMERADO,
                        stratum              = ESTRATO,
                        sample_weight_15more = PONDERACION,
                        sex                  = HV104,
                        age                  = HV105,
                        region               = HV024,
                        bmi                  = bmi,
                        height               = height,
                        weight               = weight,
                        waist                = QS907,
                        sbp1                 = QS903S,
                        sbp2                 = QS905S,
                        dbp1                 = QS903D,
                        dbp2                 = QS905D,
                        self_hyper           = self_hyper,
                        drug_hyper           = drug_hyper,
                        self_diab            = QS109,
                        year                 = 2020)
detach(endes2020)
endes2020 <- endes2020[which(endes2020$age >= 30),]


endes2020$sbp1[which(endes2020$sbp1 < 70)]  <- NA
endes2020$sbp1[which(endes2020$sbp1 > 270)] <- NA
endes2020$dbp1[which(endes2020$dbp1 < 30)]  <- NA
endes2020$dbp1[which(endes2020$dbp1 > 150)] <- NA
endes2020$sbp2[which(endes2020$sbp2 < 70)]  <- NA
endes2020$sbp2[which(endes2020$sbp2 > 270)] <- NA
endes2020$dbp2[which(endes2020$dbp2 < 30)]  <- NA
endes2020$dbp2[which(endes2020$dbp2 > 150)] <- NA
endes2020 <- endes2020[which(!is.na(endes2020$sbp2)),]
endes2020 <- endes2020[which(!is.na(endes2020$dbp2)),]


endes2020$age_cat <- ifelse(endes2020$age < 60, 0, 
                     ifelse(endes2020$age >= 60, 1, NA))
endes2020$age_cat <- factor(endes2020$age_cat, levels = c(0,1), labels = c("<60", "60+"))


endes2020$categories <- ifelse(endes2020$self_hyper == 0 & endes2020$drug_hyper == 0 & endes2020$sbp2 < 140 & endes2020$dbp2 < 90, 0,
                        ifelse((endes2020$sbp2 >= 140 | endes2020$dbp2 >= 90) & endes2020$self_hyper == 0 & endes2020$drug_hyper == 0, 1, 
                        ifelse(endes2020$self_hyper == 1 & endes2020$drug_hyper == 0, 2, 
                        ifelse(endes2020$self_hyper == 1 & endes2020$drug_hyper == 1, 3, NA))))
endes2020$categories <- factor(endes2020$categories, 
                               levels = c(0,1,2,3),
                               labels = c("Healthy", "Unaware", "Aware not treated", "Aware treated"))
endes2020 <- endes2020[which(!is.na(endes2020$categories)),]

options(survey.adjust.domain.lonely=TRUE)
options(survey.lonely.psu="adjust")


d.s                     <- svydesign(id = ~psu, strata = ~stratum, weights = ~sample_weight_15more, data = endes2020)   
proportions_2020 <- svyby(~sbp2, by = ~categories+region+sex+age_cat, design = d.s, FUN = svymean, vartype = c('ci'), na.rm.all = T)
proportions_2020$year <- 2020


d.s                     <- svydesign(id = ~psu, strata = ~stratum, weights = ~sample_weight_15more, data = endes2020)   
proportions_2020_nac <- svyby(~sbp2, by = ~categories+sex+age_cat, design = d.s, FUN = svymean, vartype = c('ci'), na.rm.all = T)
proportions_2020_nac$year <- 2020
####################################################################################################


### MERGE DATASETS ###
######################
rm(d.s)


all_endes <- rbind(
  endes2015,
  endes2016,
  endes2017,
  endes2018,
  endes2019, 
  endes2020
)
table(endes2015$categories, endes2015$self_hyper); table(endes2015$categories, endes2015$drug_hyper)
table(endes2016$categories, endes2016$self_hyper); table(endes2016$categories, endes2016$drug_hyper)
table(endes2017$categories, endes2017$self_hyper); table(endes2017$categories, endes2017$drug_hyper)
table(endes2018$categories, endes2018$self_hyper); table(endes2018$categories, endes2018$drug_hyper)
table(endes2019$categories, endes2019$self_hyper); table(endes2019$categories, endes2019$drug_hyper)
table(endes2020$categories, endes2020$self_hyper); table(endes2020$categories, endes2020$drug_hyper)
foreign::write.dta(all_endes, paste0("C:/Users/rcarrill/Box Sync/DHS/_Analysis/Mean BP by HTN three groups/all_endes_BP_", 
                                     Sys.Date(), 
                                     ".dta"))


all_proportions <- rbind(
  proportions_2015,
  proportions_2016,
  proportions_2017,
  proportions_2018,
  proportions_2019, 
  proportions_2020
)


all_proportions_nac <- rbind(
  proportions_2015_nac,
  proportions_2016_nac,
  proportions_2017_nac,
  proportions_2018_nac,
  proportions_2019_nac, 
  proportions_2020_nac
)
all_proportions_nac$sex <- factor(all_proportions_nac$sex, levels = c(1,2), labels = c("Men", "Women"))
####################################################################################################


### FIGURE 2 ###
################
pdf(paste0("C:/Users/rcarrill/Box Sync/DHS/_Analysis/Mean BP by HTN three groups/02.Figures/Fig2_Time_trends_national_by_sex_age_", Sys.Date(), ".pdf"),
    width = 20, 
    height = 5)
ggplot(data = all_proportions_nac,
       aes(x = as.factor(categories),
           y = sbp2,
           colour = age_cat,
           label = floor(sbp2))) +
  geom_point() +
  geom_errorbar(aes(ymin = ci_l, ymax = ci_u), width = 0.2) +
  scale_colour_manual("Age",
                      values = c("blue", "red")) +
  facet_grid(region~year) +
  theme_light() +
  geom_text_repel() +
  labs(y = "Mean systolic blood pressure (mmHg)",
       x = "") +
  facet_grid(sex~year) +
  theme(
    axis.text.x = element_text(size = 15, angle = 30),
    axis.text.y = element_text(size = 15),
    axis.title.y = element_text(size = 15),
    strip.text.x = element_text(size = 15),
    strip.text.y = element_text(size = 15),
    legend.text = element_text(size = 15),
    legend.title = element_text(size = 15)
  )
dev.off()
####################################################################################################


### DIFFERENCE INDICATORS ###
#############################
x<-reshape(data = all_proportions,
           timevar = c("categories"),
           idvar = c("region", "sex", "year", "age_cat"), 
           direction = "wide")


x$dif_with_healthy   <- x$sbp2.Unaware - x$sbp2.Healthy
x$dif_with_untreated <- x$sbp2.Unaware - x$`sbp2.Aware not treated`
x$dif_with_treated   <- x$sbp2.Unaware - x$`sbp2.Aware treated`


x$is_unaware_max <- ifelse(x$ci_l.Unaware > x$ci_u.Healthy & x$ci_l.Unaware > x$`ci_u.Aware not treated` & x$ci_l.Unaware > x$`ci_u.Aware treated`, 1, 0)
x$is_unaware_max <- factor(x$is_unaware_max, 
                           levels = c(0,1), 
                           labels = c("Unaware not max.", "Unaware max."))


x$dif_untreated_treated <- ifelse(x$`ci_l.Aware treated` > x$`ci_u.Aware not treated`, 1, 
                                  ifelse(x$`ci_l.Aware not treated` > x$`ci_u.Aware treated`, 2, 0))
x$dif_untreated_treated <- factor(x$dif_untreated_treated, 
                                  levels = c(0,1,2), 
                                  labels = c("No dif.", "Aware treated above", "Aware not treated above"))


all_proportions <- merge(all_proportions, 
                         x[c(1,2,3,4,17,18,19,20,21)],
                         by = c("region", "sex", "year", "age_cat"),
                         all.x = T)


all_proportions$region <- ifelse(all_proportions$region == 1, "Amazonas",
                          ifelse(all_proportions$region == 2, "Ancash",
                          ifelse(all_proportions$region == 3, "Apurimac",
                          ifelse(all_proportions$region == 4, "Arequipa",
                          ifelse(all_proportions$region == 5, "Ayacucho",
                          ifelse(all_proportions$region == 6, "Cajamarca",
                          ifelse(all_proportions$region == 7, "Callao",
                          ifelse(all_proportions$region == 8, "Cusco",
                          ifelse(all_proportions$region == 9, "Huancavelica",
                          ifelse(all_proportions$region == 10, "Huanuco",
                          ifelse(all_proportions$region == 11, "Ica",
                          ifelse(all_proportions$region == 12, "Junin",
                          ifelse(all_proportions$region == 13, "La Libertad",
                          ifelse(all_proportions$region == 14, "Lambayeque",
                          ifelse(all_proportions$region == 15, "Lima", 
                          ifelse(all_proportions$region == 16, "Loreto",
                          ifelse(all_proportions$region == 17, "Madre de Dios",
                          ifelse(all_proportions$region == 18, "Moquegua",
                          ifelse(all_proportions$region == 19, "Pasco",
                          ifelse(all_proportions$region == 20, "Piura",
                          ifelse(all_proportions$region == 21, "Puno",
                          ifelse(all_proportions$region == 22, "San Martin",
                          ifelse(all_proportions$region == 23, "Tacna",
                          ifelse(all_proportions$region == 24, "Tumbes",
                          ifelse(all_proportions$region == 25, "Ucayali", NA)))))))))))))))))))))))))


tapply(all_proportions[which(all_proportions$age_cat == "<60" & all_proportions$categories == "Unaware" & all_proportions$sex == 1),]$sbp2, 
       all_proportions[which(all_proportions$age_cat == "<60" & all_proportions$categories == "Unaware" & all_proportions$sex == 1),]$year, 
       summary)


tapply(all_proportions[which(all_proportions$age_cat == "60+" & all_proportions$categories == "Unaware" & all_proportions$sex == 1),]$sbp2, 
       all_proportions[which(all_proportions$age_cat == "60+" & all_proportions$categories == "Unaware" & all_proportions$sex == 1),]$year, 
       summary)


tapply(all_proportions[which(all_proportions$age_cat == "<60" & all_proportions$categories == "Aware not treated" & all_proportions$sex == 1),]$sbp2, 
       all_proportions[which(all_proportions$age_cat == "<60" & all_proportions$categories == "Aware not treated" & all_proportions$sex == 1),]$year, 
       summary)


tapply(all_proportions[which(all_proportions$age_cat == "60+" & all_proportions$categories == "Aware not treated" & all_proportions$sex == 1),]$sbp2, 
       all_proportions[which(all_proportions$age_cat == "60+" & all_proportions$categories == "Aware not treated" & all_proportions$sex == 1),]$year, 
       summary)


tapply(all_proportions[which(all_proportions$age_cat == "<60" & all_proportions$categories == "Aware treated" & all_proportions$sex == 1),]$sbp2, 
       all_proportions[which(all_proportions$age_cat == "<60" & all_proportions$categories == "Aware treated" & all_proportions$sex == 1),]$year, 
       summary)


tapply(all_proportions[which(all_proportions$age_cat == "60+" & all_proportions$categories == "Aware treated" & all_proportions$sex == 1),]$sbp2, 
       all_proportions[which(all_proportions$age_cat == "60+" & all_proportions$categories == "Aware treated" & all_proportions$sex == 1),]$year, 
       summary)


### FIGURES 2/3A and 2/3B ###
for.dif.plot <- all_proportions %>%
  group_by(region, sex, year, age_cat) %>%
  summarise(dif_with_healthy = unique(dif_with_healthy),
            dif_with_untreated = unique(dif_with_untreated),
            dif_with_treated = unique(dif_with_treated)) %>%
  ungroup() %>%
  as.data.frame()
for.dif.plot <- melt(for.dif.plot, id.vars = c("region", "sex", "age_cat", "year"))   


levels(for.dif.plot$variable)[levels(for.dif.plot$variable) == "dif_with_healthy"] <- "Healthy"
levels(for.dif.plot$variable)[levels(for.dif.plot$variable) == "dif_with_untreated"] <- "Untreated"
levels(for.dif.plot$variable)[levels(for.dif.plot$variable) == "dif_with_treated"] <- "Treated"


pdf(paste0("C:/Users/rcarrill/Box Sync/DHS/_Analysis/Mean BP by HTN three groups/02.Figures/Fig3A_diff_mean_sbp_trends_regional_men_60under_", Sys.Date(), ".pdf"),
    width = 20, 
    height = 12)
ggplot(data = for.dif.plot[which(for.dif.plot$sex == 1 & for.dif.plot$age_cat == "<60"),],
       aes(x = year,
           y = value,
           colour = variable,
           group = variable)) +
  geom_point() +
  geom_line() +
  scale_colour_manual("Difference with",
                      values = c("blue", "red", "green")) +
  #scale_fill_gradient2("Difference", low = "green", mid = "orange", high = "blue") +
  facet_wrap(~region) +
  theme_light() +
  labs(x = "",
       y = "Difference (mmHg)") +
  #ylim(-40, 80) +
  theme(
    axis.text.x = element_text(size = 15, angle = 30),
    axis.text.y = element_text(size = 15),
    axis.title.y = element_text(size = 15),
    strip.text.x = element_text(size = 15),
    strip.text.y = element_text(size = 15),
    legend.text = element_text(size = 15),
    legend.title = element_text(size = 15)
  ) +
  geom_hline(yintercept = 0) 
dev.off()  


pdf(paste0("C:/Users/rcarrill/Box Sync/DHS/_Analysis/Mean BP by HTN three groups/02.Figures/Fig3B_diff_mean_sbp_trends_regional_men_60plus_", Sys.Date(), ".pdf"),
    width = 20, 
    height = 12)
ggplot(data = for.dif.plot[which(for.dif.plot$sex == 1 & for.dif.plot$age_cat == "60+"),],
       aes(x = year,
           y = value,
           colour = variable,
           group = variable)) +
  geom_point() +
  geom_line() +
  scale_colour_manual("Difference with",
                      values = c("blue", "red", "green")) +
  #scale_fill_gradient2("Difference", low = "green", mid = "orange", high = "blue") +
  facet_wrap(~region) +
  theme_light() +
  labs(x = "",
       y = "Difference (mmHg)") +
  #ylim(-30, 80) +
  theme(
    axis.text.x = element_text(size = 15, angle = 30),
    axis.text.y = element_text(size = 15),
    axis.title.y = element_text(size = 15),
    strip.text.x = element_text(size = 15),
    strip.text.y = element_text(size = 15),
    legend.text = element_text(size = 15),
    legend.title = element_text(size = 15)
  ) +
  geom_hline(yintercept = 0) 
dev.off()  


pdf(paste0("C:/Users/rcarrill/Box Sync/DHS/_Analysis/Mean BP by HTN three groups/02.Figures/Fig4A_diff_mean_sbp_trends_regional_women_60under_", Sys.Date(), ".pdf"),
    width = 20, 
    height = 12)
ggplot(data = for.dif.plot[which(for.dif.plot$sex == 2 & for.dif.plot$age_cat == "<60"),],
       aes(x = year,
           y = value,
           colour = variable,
           group = variable)) +
  geom_point() +
  geom_line() +
  scale_colour_manual("Difference with",
                      values = c("blue", "red", "green")) +
  #scale_fill_gradient2("Difference", low = "green", mid = "orange", high = "blue") +
  facet_wrap(~region) +
  theme_light() +
  labs(x = "",
       y = "Difference (mmHg)") +
  #ylim(-40, 80) +
  theme(
    axis.text.x = element_text(size = 15, angle = 30),
    axis.text.y = element_text(size = 15),
    axis.title.y = element_text(size = 15),
    strip.text.x = element_text(size = 15),
    strip.text.y = element_text(size = 15),
    legend.text = element_text(size = 15),
    legend.title = element_text(size = 15)
  ) +
  geom_hline(yintercept = 0) 
dev.off()  


pdf(paste0("C:/Users/rcarrill/Box Sync/DHS/_Analysis/Mean BP by HTN three groups/02.Figures/Fig4B_diff_mean_sbp_trends_regional_women_60plus_", Sys.Date(), ".pdf"),
    width = 20, 
    height = 12)
ggplot(data = for.dif.plot[which(for.dif.plot$sex == 2 & for.dif.plot$age_cat == "60+"),],
       aes(x = year,
           y = value,
           colour = variable,
           group = variable)) +
  geom_point() +
  geom_line() +
  scale_colour_manual("Difference with",
                      values = c("blue", "red", "green")) +
  #scale_fill_gradient2("Difference", low = "green", mid = "orange", high = "blue") +
  facet_wrap(~region) +
  theme_light() +
  labs(x = "",
       y = "Difference (mmHg)") +
  #ylim(-40, 80) +
  theme(
    axis.text.x = element_text(size = 15, angle = 30),
    axis.text.y = element_text(size = 15),
    axis.title.y = element_text(size = 15),
    strip.text.x = element_text(size = 15),
    strip.text.y = element_text(size = 15),
    legend.text = element_text(size = 15),
    legend.title = element_text(size = 15)
  ) +
  geom_hline(yintercept = 0) 
dev.off()  
####################################################################################################


### SUPPLEMENTARY FIGURES ###
#############################
pdf(paste0("C:/Users/rcarrill/Box Sync/DHS/_Analysis/Mean BP by HTN three groups/02.Figures/Supp_fig1_mean_sbp_years_regional_men_", Sys.Date(), ".pdf"),
    width = 22, height = 34)
ggplot(data = all_proportions[which(all_proportions$sex == 1),],
       aes(x = as.factor(categories),
           y = sbp2,
           colour = age_cat)) +
  geom_point() +
  scale_colour_manual("Age",
                      values = c("blue", "red")) +
  geom_errorbar(aes(ymin = ci_l, ymax = ci_u), width = 0.2) +
  facet_grid(region~year) +
  theme_light() +
  labs(title = "Men",
       y = "Mean systolic blood pressure (mmHg)",
       x = "") +
  theme(
    axis.text.x = element_text(size = 15, angle = 30),
    axis.text.y = element_text(size = 15),
    axis.title.y = element_text(size = 15),
    strip.text.x = element_text(size = 15),
    strip.text.y = element_text(size = 15),
    legend.text = element_text(size = 15),
    legend.title = element_text(size = 15)
  )
dev.off()


pdf(paste0("C:/Users/rcarrill/Box Sync/DHS/_Analysis/Mean BP by HTN three groups/02.Figures/Supp_fig2_mean_sbp_years_regional_women_", Sys.Date(), ".pdf"),
    width = 22, height = 34)
ggplot(data = all_proportions[which(all_proportions$sex == 2),],
       aes(x = as.factor(categories),
           y = sbp2,
           colour = age_cat)) +
  geom_point() +
  scale_colour_manual("Age",
                      values = c("blue", "red")) +
  geom_errorbar(aes(ymin = ci_l, ymax = ci_u), width = 0.2) +
  facet_grid(region~year) +
  theme_light() +
  labs(title = "Women",
       y = "Mean systolic blood pressure (mmHg)",
       x = "") +
  theme(
    axis.text.x = element_text(size = 15, angle = 30),
    axis.text.y = element_text(size = 15),
    axis.title.y = element_text(size = 15),
    strip.text.x = element_text(size = 15),
    strip.text.y = element_text(size = 15),
    legend.text = element_text(size = 15),
    legend.title = element_text(size = 15)
  )

dev.off()
####################################################################################################


### SUPPLEMENTARY TABLES ###
############################
names(all_proportions_nac) <- c("Categories", "Sex", "Age", "Mean SBP", "Lower limit", "Upper limit", "Year")
write.csv(all_proportions_nac[,c(7,2,3,1,4,5,6)],
          paste0("C:/Users/rcarrill/Box Sync/DHS/_Analysis/Mean BP by HTN three groups/04.Supplementary/Nacional_",
                 Sys.Date(),
                 ".csv"),
          row.names = F)


names(all_proportions) <- c("Region", "Sex", "Year", "Age", "Categories", 
                            "Mean SBP", "Lowe limit", "Upper limit",
                            "dif_with_healthy", "dif_with_untreated",
                            "dif_with_treated", "is_unaware_max", "dif_untreated_treated")
all_proportions$Sex <- factor(all_proportions$Sex,
                              levels = c(1,2),
                              labels = c("Men", "Women"))
write.csv(all_proportions[,c(3,1,2,4,5,6,7,8)],
          paste0("C:/Users/rcarrill/Box Sync/DHS/_Analysis/Mean BP by HTN three groups/04.Supplementary/Regional_",
                 Sys.Date(),
                 ".csv"),
          row.names = F)
####################################################################################################
rm()


### ANALYSIS USING DBP


rm(proportions_2015, proportions_2015_nac, proportions_2016, proportions_2016_nac, proportions_2017, proportions_2017_nac, proportions_2018, proportions_2018_nac, proportions_2019, proportions_2019_nac, proportions_2020, proportions_2020_nac, all_proportions, all_proportions_nac, for.dif.plot, x)
#ENDES2015
d.s                     <- svydesign(id = ~psu, strata = ~stratum, weights = ~sample_weight_15more, data = endes2015)   
proportions_2015 <- svyby(~dbp2, by = ~categories+region+sex+age_cat, design = d.s, FUN = svymean, vartype = c('ci'), na.rm.all = T)
proportions_2015$year <- 2015


d.s                     <- svydesign(id = ~psu, strata = ~stratum, weights = ~sample_weight_15more, data = endes2015)   
proportions_2015_nac <- svyby(~dbp2, by = ~categories+sex+age_cat, design = d.s, FUN = svymean, vartype = c('ci'), na.rm.all = T)
proportions_2015_nac$year <- 2015

#ENDES2016
d.s                     <- svydesign(id = ~psu, strata = ~stratum, weights = ~sample_weight_15more, data = endes2016)   
proportions_2016 <- svyby(~dbp2, by = ~categories+region+sex+age_cat, design = d.s, FUN = svymean, vartype = c('ci'), na.rm.all = T)
proportions_2016$year <- 2016


d.s                     <- svydesign(id = ~psu, strata = ~stratum, weights = ~sample_weight_15more, data = endes2016)   
proportions_2016_nac <- svyby(~dbp2, by = ~categories+sex+age_cat, design = d.s, FUN = svymean, vartype = c('ci'), na.rm.all = T)
proportions_2016_nac$year <- 2016

#ENDES2017
d.s                     <- svydesign(id = ~psu, strata = ~stratum, weights = ~sample_weight_15more, data = endes2017)   
proportions_2017 <- svyby(~dbp2, by = ~categories+region+sex+age_cat, design = d.s, FUN = svymean, vartype = c('ci'), na.rm.all = T)
proportions_2017$year <- 2017


d.s                     <- svydesign(id = ~psu, strata = ~stratum, weights = ~sample_weight_15more, data = endes2017)   
proportions_2017_nac <- svyby(~dbp2, by = ~categories+sex+age_cat, design = d.s, FUN = svymean, vartype = c('ci'), na.rm.all = T)
proportions_2017_nac$year <- 2017


#ENDES2018
d.s                     <- svydesign(id = ~psu, strata = ~stratum, weights = ~sample_weight_15more, data = endes2018)   
proportions_2018 <- svyby(~dbp2, by = ~categories+region+sex+age_cat, design = d.s, FUN = svymean, vartype = c('ci'), na.rm.all = T)
proportions_2018$year <- 2018


d.s                     <- svydesign(id = ~psu, strata = ~stratum, weights = ~sample_weight_15more, data = endes2018)   
proportions_2018_nac <- svyby(~dbp2, by = ~categories+sex+age_cat, design = d.s, FUN = svymean, vartype = c('ci'), na.rm.all = T)
proportions_2018_nac$year <- 2018

#ENDES2019
d.s                     <- svydesign(id = ~psu, strata = ~stratum, weights = ~sample_weight_15more, data = endes2019)   
proportions_2019 <- svyby(~dbp2, by = ~categories+region+sex+age_cat, design = d.s, FUN = svymean, vartype = c('ci'), na.rm.all = T)
proportions_2019$year <- 2019


d.s                     <- svydesign(id = ~psu, strata = ~stratum, weights = ~sample_weight_15more, data = endes2019)   
proportions_2019_nac <- svyby(~dbp2, by = ~categories+sex+age_cat, design = d.s, FUN = svymean, vartype = c('ci'), na.rm.all = T)
proportions_2019_nac$year <- 2019


#ENDES2020
d.s                     <- svydesign(id = ~psu, strata = ~stratum, weights = ~sample_weight_15more, data = endes2020)   
proportions_2020 <- svyby(~dbp2, by = ~categories+region+sex+age_cat, design = d.s, FUN = svymean, vartype = c('ci'), na.rm.all = T)
proportions_2020$year <- 2020


d.s                     <- svydesign(id = ~psu, strata = ~stratum, weights = ~sample_weight_15more, data = endes2020)   
proportions_2020_nac <- svyby(~dbp2, by = ~categories+sex+age_cat, design = d.s, FUN = svymean, vartype = c('ci'), na.rm.all = T)
proportions_2020_nac$year <- 2020


all_proportions <- rbind(
  proportions_2015,
  proportions_2016,
  proportions_2017,
  proportions_2018,
  proportions_2019, 
  proportions_2020
)


all_proportions_nac <- rbind(
  proportions_2015_nac,
  proportions_2016_nac,
  proportions_2017_nac,
  proportions_2018_nac,
  proportions_2019_nac, 
  proportions_2020_nac
)
all_proportions_nac$sex <- factor(all_proportions_nac$sex, levels = c(1,2), labels = c("Men", "Women"))
####################################################################################################


### FIGURE 2: DBP ###
################
pdf(paste0("C:/Users/rcarrill/Box Sync/DHS/_Analysis/Mean BP by HTN three groups/02.Figures/Fig2_Time_trends_national_by_sex_age_", Sys.Date(), ".pdf"),
    width = 20, 
    height = 5)
ggplot(data = all_proportions_nac,
       aes(x = as.factor(categories),
           y = dbp2,
           colour = age_cat,
           label = floor(dbp2))) +
  geom_point() +
  geom_errorbar(aes(ymin = ci_l, ymax = ci_u), width = 0.2) +
  scale_colour_manual("Age",
                      values = c("blue", "red")) +
  facet_grid(region~year) +
  theme_light() +
  geom_text_repel() +
  labs(y = "Mean diastolic blood pressure (mmHg)",
       x = "") +
  facet_grid(sex~year) +
  theme(
    axis.text.x = element_text(size = 15, angle = 30),
    axis.text.y = element_text(size = 15),
    axis.title.y = element_text(size = 15),
    strip.text.x = element_text(size = 15),
    strip.text.y = element_text(size = 15),
    legend.text = element_text(size = 15),
    legend.title = element_text(size = 15)
  )
dev.off()


### DIFFERENCE INDICATORS ###
#############################
x<-reshape(data = all_proportions,
           timevar = c("categories"),
           idvar = c("region", "sex", "year", "age_cat"), 
           direction = "wide")


x$dif_with_healthy   <- x$dbp2.Unaware - x$dbp2.Healthy
x$dif_with_untreated <- x$dbp2.Unaware - x$`dbp2.Aware not treated`
x$dif_with_treated   <- x$dbp2.Unaware - x$`dbp2.Aware treated`


x$is_unaware_max <- ifelse(x$ci_l.Unaware > x$ci_u.Healthy & x$ci_l.Unaware > x$`ci_u.Aware not treated` & x$ci_l.Unaware > x$`ci_u.Aware treated`, 1, 0)
x$is_unaware_max <- factor(x$is_unaware_max, 
                           levels = c(0,1), 
                           labels = c("Unaware not max.", "Unaware max."))


x$dif_untreated_treated <- ifelse(x$`ci_l.Aware treated` > x$`ci_u.Aware not treated`, 1, 
                                  ifelse(x$`ci_l.Aware not treated` > x$`ci_u.Aware treated`, 2, 0))
x$dif_untreated_treated <- factor(x$dif_untreated_treated, 
                                  levels = c(0,1,2), 
                                  labels = c("No dif.", "Aware treated above", "Aware not treated above"))


all_proportions <- merge(all_proportions, 
                         x[c(1,2,3,4,17,18,19,20,21)],
                         by = c("region", "sex", "year", "age_cat"),
                         all.x = T)


all_proportions$region <- ifelse(all_proportions$region == 1, "Amazonas",
                          ifelse(all_proportions$region == 2, "Ancash",
                          ifelse(all_proportions$region == 3, "Apurimac",
                          ifelse(all_proportions$region == 4, "Arequipa",
                          ifelse(all_proportions$region == 5, "Ayacucho",
                          ifelse(all_proportions$region == 6, "Cajamarca",
                          ifelse(all_proportions$region == 7, "Callao",
                          ifelse(all_proportions$region == 8, "Cusco",
                          ifelse(all_proportions$region == 9, "Huancavelica",
                          ifelse(all_proportions$region == 10, "Huanuco",
                          ifelse(all_proportions$region == 11, "Ica",
                          ifelse(all_proportions$region == 12, "Junin",
                          ifelse(all_proportions$region == 13, "La Libertad",
                          ifelse(all_proportions$region == 14, "Lambayeque",
                          ifelse(all_proportions$region == 15, "Lima", 
                          ifelse(all_proportions$region == 16, "Loreto",
                          ifelse(all_proportions$region == 17, "Madre de Dios",
                          ifelse(all_proportions$region == 18, "Moquegua",
                          ifelse(all_proportions$region == 19, "Pasco",
                          ifelse(all_proportions$region == 20, "Piura",
                          ifelse(all_proportions$region == 21, "Puno",
                          ifelse(all_proportions$region == 22, "San Martin",
                          ifelse(all_proportions$region == 23, "Tacna",
                          ifelse(all_proportions$region == 24, "Tumbes",
                          ifelse(all_proportions$region == 25, "Ucayali", NA)))))))))))))))))))))))))


### SUPPLEMENTARY FIGURES ###
#############################
pdf(paste0("C:/Users/rcarrill/Box Sync/DHS/_Analysis/Mean BP by HTN three groups/02.Figures/Supp_fig1_mean_dbp_years_regional_men_", Sys.Date(), ".pdf"),
    width = 22, height = 34)
ggplot(data = all_proportions[which(all_proportions$sex == 1),],
       aes(x = as.factor(categories),
           y = dbp2,
           colour = age_cat)) +
  geom_point() +
  scale_colour_manual("Age",
                      values = c("blue", "red")) +
  geom_errorbar(aes(ymin = ci_l, ymax = ci_u), width = 0.2) +
  facet_grid(region~year) +
  theme_light() +
  labs(title = "Men",
       y = "Mean diastolic blood pressure (mmHg)",
       x = "") +
  theme(
    axis.text.x = element_text(size = 15, angle = 30),
    axis.text.y = element_text(size = 15),
    axis.title.y = element_text(size = 15),
    strip.text.x = element_text(size = 15),
    strip.text.y = element_text(size = 15),
    legend.text = element_text(size = 15),
    legend.title = element_text(size = 15)
  )
dev.off()


pdf(paste0("C:/Users/rcarrill/Box Sync/DHS/_Analysis/Mean BP by HTN three groups/02.Figures/Supp_fig2_mean_dbp_years_regional_women_", Sys.Date(), ".pdf"),
    width = 22, height = 34)
ggplot(data = all_proportions[which(all_proportions$sex == 2),],
       aes(x = as.factor(categories),
           y = dbp2,
           colour = age_cat)) +
  geom_point() +
  scale_colour_manual("Age",
                      values = c("blue", "red")) +
  geom_errorbar(aes(ymin = ci_l, ymax = ci_u), width = 0.2) +
  facet_grid(region~year) +
  theme_light() +
  labs(title = "Women",
       y = "Mean diastolic blood pressure (mmHg)",
       x = "") +
  theme(
    axis.text.x = element_text(size = 15, angle = 30),
    axis.text.y = element_text(size = 15),
    axis.title.y = element_text(size = 15),
    strip.text.x = element_text(size = 15),
    strip.text.y = element_text(size = 15),
    legend.text = element_text(size = 15),
    legend.title = element_text(size = 15)
  )

dev.off()
####################################################################################################


### SUPPLEMENTARY TABLES ###
############################
names(all_proportions_nac) <- c("Categories", "Sex", "Age", "Mean DBP", "Lower limit", "Upper limit", "Year")
write.csv(all_proportions_nac[,c(7,2,3,1,4,5,6)],
          paste0("C:/Users/rcarrill/Box Sync/DHS/_Analysis/Mean BP by HTN three groups/04.Supplementary/Nacional_dbp_",
                 Sys.Date(),
                 ".csv"),
          row.names = F)


names(all_proportions) <- c("Region", "Sex", "Year", "Age", "Categories", 
                            "Mean DBP", "Lowe limit", "Upper limit",
                            "dif_with_healthy", "dif_with_untreated",
                            "dif_with_treated", "is_unaware_max", "dif_untreated_treated")
all_proportions$Sex <- factor(all_proportions$Sex,
                              levels = c(1,2),
                              labels = c("Men", "Women"))
write.csv(all_proportions[,c(3,1,2,4,5,6,7,8)],
          paste0("C:/Users/rcarrill/Box Sync/DHS/_Analysis/Mean BP by HTN three groups/04.Supplementary/Regional_dbp_",
                 Sys.Date(),
                 ".csv"),
          row.names = F)


##
